# Supplementary material for: Synchronized Expansion and Contraction of Olfactory, Vomeronasal, and Taste Receptor Gene Families in Hystricomorph Rodents
Source: Mol Biol Evol. 2024 Apr 23;41(4):msae071. doi: 10.1093/molbev/msae071 (PMC11035023; doi:10.1093/molbev/msae071)
Supplement: msae071_Supplementary_Data [file msae071_supplementary_data.zip]

Archive with 17 entries (17 files):
- SuppleDataS1.txt
- SuppleDataS10.txt
- SuppleDataS11.txt
- SuppleDataS12.txt
- SuppleDataS13.txt
- SuppleDataS14.txt
- SuppleDataS2.txt
- SuppleDataS3.txt
- SuppleDataS4.txt
- SuppleDataS5.txt
- SuppleDataS6.txt
- SuppleDataS7.txt
- SuppleDataS8.txt
- SuppleDataS9.txt
- Supplementary_Figures.pdf
- Supplementary_Information.pdf
- Supplementary_Tables.xlsx
