# Supplementary material for: Synchronized Expansion and Contraction of Olfactory, Vomeronasal, and Taste Receptor Gene Families in Hystricomorph Rodents
Source: Mol Biol Evol. 2024 Apr 23;41(4):msae071. doi: 10.1093/molbev/msae071 (PMC11035023; doi:10.1093/molbev/msae071)
Supplement: msae071_Supplementary_Data [file msae071_supplementary_data.zip › SuppleDataS10.txt]

Supplementary Data S10. Nucleotide sequences of 517 intact T2R genes from 17 Hystricomorpha species. Each gene name is composed of the genome assembly name, contig name, initial position (bp), terminal position (bp), and coding strand ('+' or '-'). 

>T2R.GCA_004027205.1_CteGun_v1_BIUU_PVKB01000150.1_582318_583253+
ATGATACTCACCCTGCTCACTCTTTTGTTCATCTTCATCTACATGCTGGAGTCCTTGGCA
ATAATTGCACAGAGTGGCTTCACTGTTGTGGTTCTCGGCAGAGAGTGGGTGCAGTTCAAA
AGGTTGTCACCTGTAGAAATGATTCTCATCAGCCTGGGCATCTGCCGCTTCTTTCTCCAG
TGGTCATCCGTGCTGTACAATTTTTTCTTCTACTTTAACCCTAATTATATATTACAGACC
ATAGCAATCATTTGGGAATTCGCTAATATTCTTACATACTGGGTGACCAGCTTGCTTGCT
GTCTTCTACTGTATCAAGGTCTCATGCATCACTCATCCCGTCTTTCTCTGGCTGAAGTGG
AGATTTTTAAGATTGGTTCCCTGGTTGTTGTTGGGTTCTTTGGTGATTACTTGTATGGCA
ATCATCCCTTCAGCTGTTAGGTTTCACATCCACATTGAATTAAGCACCATGGAGCATGCA
CCAAGGAACAGCACTTTGAAGGAGAAACTTGAGATGTTTGAGCAACGTTTTCTCAAGGCT
CATAAAGTGCTCATGTTGACGATCCCATTCCTCCTGTTTCTGATCTCCACCGTCTTGCTT
ATGGCCTCCCTGCTACAGCACTGGGAACAGATGCATCAGCACAACACCAGCCAGTGCAGC
ACCAGCCAGAAAGCTCATGCCACCGTCCTGAGGTCCCTTACCATCTTCTTTGTCTTCTTC
ACGGCTTACTTTGTGACTATAATAATGTCTCTTATGGATTTCAAACCTAAGATAAGAACT
TGGTTTTGGGCCTGGGAATCTGCCATCTATGCTATAGTCTCTATTCACTCCACTTCACTG
ATGCTAAGCAGCCCTACATTGAAAAAGCTTTTAAAGACAAAATACTGGGGCTTAGAGGCT
GCTCAAGGCACAGGGCACAAAGAGACCCCTGGGTGA
>T2R.GCA_004027205.1_CteGun_v1_BIUU_PVKB01000251.1_696388_697293-
ATGGCCTTGTCTTCATTAGCTACTCTTCATATGGTCATCATGTCAGCAGAGTTCTTTGTA
GGGATTATAGTAAATGCATTTCTTACGATTGTGAATTACAACCACTTAATCAAAAGCAGA
AAGCTGACGCCACTGCCAATCCTCTTACTATGCATAGCAGTGTCTAGACTGGGCCTTCAG
ATAATGCTGGTGATACAAAGTGTGTGTTCTGTGTTCTTTCCACTCGATTATGACATCTAT
ATCTATAACACAAGGATGATGTGCTTTTGGATGTTCTTCAGCTCCGTCAGTCTCTGGTTT
GCCACCTGCCTTTCTGCGTTTTACTGCCTCAAGATTTCGAGCTTTACTCAGCCCTGTTTC
CTTTGGTTGAAGTTCAGGATCTCGAAGCTCACGCTGGGGCTGCTTTGGGGCAGCTTTCTG
GTCTCTGTGGCCAATGCAGCCGCATGTCTCAGACTAGACGTCCCCGAGAATGAGGACGAG
GTCCTCGGAAACGCTACGCTGAGGGTGACAGTCAGTGTGCAGAGCACCAACGGATTTCTT
CTTGCTAACTTGGCATTAATACTTCCTCTGGCCGTGTTCGTGATGTGCACCTGTACGTTG
TTCATTTCTCTCTACAAGCACACTCATCGGATGCAAAATGGACCTCAGAGTTCCTCAAAC
GCCAGGAAAGAAGCCCATGTGAATGGATTAAGAACAATAATAACCTTCTTTTGTTTCTTT
GTGTCTTATTTTGCTGCCTTCATGGCAAATATGACATTTAAAATTCCTTACAGGACTCAC
CGTTTCTTTGTACTGAAGGAAGTAATGGCAGCGTTTCCTGCTGGCCATTCTATTATATTA
ATCTTGAGTAATTCTAAGCTTCAAAAATCATTCCGGAGACTCTTTTGCCTCAGAAGCAAA
GGATGA
>T2R.GCA_004027205.1_CteGun_v1_BIUU_PVKB01001263.1_72645_73583-
ATGCGACTGGCATGGACGACGTTCTTCATATCACTGTTTACCCTGCTATGTGCCCTTGGG
ATCTTGGCCAATGGCTTCATGGTGCTGGTGCTGAGCAAGGAGTGGCTGAAACGTGGTAGG
CTTCCTCCGTCAGACATGATTCTCTTTGGCTTGGGTGCCTCCCGCTTCTTCCAGCAGGGT
CTTGGGATGATGTTCAACTACTTCTATTTCTTCTGCTTCACTGAGTTCTCCATAGGGTTC
ATCCGACTGTTTGTTTCTTTGTTCTGGGAATTTCTGAACGGAACCACCTTCTGGTTTGGG
ACCTGGCTCAGTGTTGTGTTCTGTGTAAAGATTGCTAACTTCTCCCACCCTGCCTTCCTC
TGGTTGAAGTGGCGGCTCCCAAGGTTGGTGCCCAGGCTTCTGTTGGGCTCTGTCTTGATC
TCCTTTACCATAACCCTGCTGTTCTTTTGGGGAAACTATGCTGTATATCAAGCAGTTAAA
AAATATCCTAACATATCCCATAAGGAATGGAACAAGAGGATGGAGACTTACTATTTCATG
CCCCTGAAACTTATCACAATGTCAATTCCTTGCTCTCTTTTTCTGGTCTCGATTTTATCG
TTGATTAGTTCTCTGAGTATACACAGCCTGAGAATGCGAAACAGTGCTCATAGCCCGCAG
GAGGGCTCCAGCATCCATATTCACGCCAGAGCTCTGAAGTCACTCGTCTCCTTCCTCATC
CTCTATGCTCTGTCCTTTGTGACGTTAGTTGTTGATGCGGCAGTCTTTATCACCACAGAC
AGCAAGTGGTTCTGGCCGTGGCAAATTATAATCTACCTGTGCATGTCCATCCACCCTTTC
ATCCTCATCAACAGCAACCTCAAGCTTCGAGGCCTGCTGAGGCAGGTGATACTCTTGGCC
AGGGGCTTCTTGGGGGGCCTCAGTGGCACTATCTCCTAG
>T2R.GCA_004027205.1_CteGun_v1_BIUU_PVKB01001263.1_93447_94391-
ATGAGTGAAGATCACGTGAAGAGTGAAGATCCGGAGATTGAAATGAAATTCCTCATCATA
ATTATCATCTTATTGATTTTGTGCCTGGTGGCAGTGATGGGCAATGGCTTTATCATCATA
GCACTGGGCATGAAGTGGTTGAGACGAAGGACCTTGTCACCTTATGACAAATTATTGGTC
AGTCTAGCGACTTCTCGTTTCTGTCTGCAGTGGGTGGTGATAGGTAGGACCACATACATT
ATTCTTCAGCCAACCATCTTCATGTACAACCCTATGATGCAGTTCCTAAAATTCCTCTGG
GACTTTGTCAACTCTGTCACTTTATGGCTGTGCACCTGCCTTGGCTTCTTTTATTGCGTG
AAAATTGCAAACTTCACCCATCCCATCTTCTTTTGGCTAAAGTACAAGTTGCCTGGGTGG
GTACCACGGCTGCTGCTCAGCTCTGTCGTGCTGTCTGCCTTAAACAGCTTCCTGTTTTTC
ATAGGCAACTTTATAGTGTATCAGAACTACTTACGGGACAATGGACAGTCTTGGAATATC
ACTGGAAATAGCTCATTTGGAAAACTTTACTTTTTGTGTCTAAAAATGACTACGTTTACA
ATCCCCAGTGGAGTCTTTCTCCTTTTCATGGTTTTGCTCCTCACATCTCTGGGAAGACAC
ATGAAGAAGATCCTGTTGGGGTCAAGATTTCAAGATCCCTCGGTCCAGGCCCACGTCAAA
GCTCTCCTGTCTCTCCTCTCTTTTCTCATTCTCTTCATCTCCTGCTCTCTGTCATTGCTC
TTTAGTTTCACCGGCAGCTCTGCACTGCAGGAGTTTAGGTACTGGGTGTGGCAAGCAGTG
TTTCACTTGAGCATGGCCGTTCACCCCTTCGTTCTGCTCTCCAGCAACTCCAAGCTAAGA
GTCACACTGGAGAAGGGCTCTTCCTCAGCGTGTGCAGCATCCTGA
>T2R.GCA_004027205.1_CteGun_v1_BIUU_PVKB01001263.1_97869_98732-
ATGGCCTCCTTCTCCATCTGGGTCGTCATGGCCATCTTTTTCCTGGTATCACTGGCTGCT
ATGTTGCTGAATGGGTTCATGGTGACCGTGTTGGGCAGGGAGTGGGCGCGTTGTGGGCTG
CTGCAGGCCGGTGACATGATTGTGGCCTGTCTCGCTGCCTCCCGGTTCTGCCTCCATGCG
GTCTCCATTCTGAACAACTTTTTGTCTTTGTTTGATTTTTATCGCAAAACTATATTTTAT
GGCTCCCTCTGGGACTTCTTCAACACGCTCACCTTCTGGCTGACTGTCTGGCTTGCCGCC
TTCTACTGTGTGAAGATCTCCACCTTTACCCACCCTGCCCTTTTGTGGCTGAAGTGCCGG
ATTTCTCTGCTAGTGCCTAGGCTGCTGCTGAGCTCCCTACTCATCAGTGTCCTCTCAGCC
GTCTCATCATTTACAGAGAAAAAGATCATAAAGCAGTCAGTCTTCTCCCAGAGTTCCCCG
GGGAACCGCACCGCCTTTCAGGTCACTTACACTTTTCTCGTTCACCAGTTGCTTATGTGG
TTCCCGCCATTCGTCCTGTTCCTGGTGTCCATCACGTTGCTTATGTTTTCGCTGTGCCGG
CACGTGGGGCGGCTGAGGGACCGCATGCCTGGTCTTCGCGACCCTAGCACCAAGGCTCAC
GCCACGGCTCTGAAGTCACTCGCCTTCTTCCTCGTCGTCTACGTAGTGTACTTAGTGTTC
CTGTTGGCTTCTTCTGCGAGGATCGCTGTCTTCCAGGCTCACTGGTACTGGGCCAGGGAA
ATGATACTCTACGCTGATCTCTTCCTGCATTCCGTCTTCCTGATGCTAGGCAACTCCAAG
ACGAGAAAGGCCCTGGGAAGGTGA
>T2R.GCA_004027205.1_CteGun_v1_BIUU_PVKB01001263.1_265614_266585-
ATGAAGATGGTGAACACTGATGCCACCGACAGTGGCAAGACTTGGCTTAAAACCGTCATC
ACCTTGGTGGTTGCGGGAATACAGTGTGTCATTGGCATCTTTGGGAATGGCTTCATCACA
GCCATCTACGGGGTGGAGCTGGTCAGGAACAAAAGACTCCCCACTAGTGCCTGCCTCATG
CTGATGCTGAGCTCTGTCCGGCTCATGCTACAGATGTGGATGTTGCTGACTATTATATAT
GTCCAACTCTTCCGAGCCACTTATTACCAAAATGGACTCCATGTGCCCTTCATAGTGGTC
ATGATGTTTCTGAACTTTTCCCACCTCTGGTTGGCTGCCTGGCTCAATGTCTTCTATTGT
CTTAAAATTGTCATCTTTGCTCACCCTTTGTTCTTGGCTATGAAGAGAAAGATCATTGGC
CTGATGCCTCAGCTGGTAGGGCTATCGATATTGGTTTCCTTTTGTTTGAGCTTTCTCTTC
TATAAAAACACCTTCAATATGTATGTGAATAACTCCTTTCCTGTCCCGTCCTCTAACTCC
ACTGAGAGGAAGTATTTCTCTGAGACCAACATGGCCAACTTGGCTTTTTTCTATTATGGA
GGGGTCACTATTCCATTGATTATGTTCATCACAGCGACCACACTGTTAATCATCTCTCTT
AAGAGACACACTCTGCGCATGAACAGCAACAGCACAGGCTTCAGGGACCCCAATATGGAG
GCTCACTTGGGGGCCATCAAATCAACCAGCTACTTCCTCCTCATCTACATTATCAATGCA
GTTGGTCTATTCATCTCTTTATCCAACATCGTTGGCCTCTACAGTTTCTGGGGTATTTTG
TGCTTCCTTATTATGGCTGCCTATCCAGCTGCTCACTCTGTACAACTGATATTGTGTAAC
CCTGGACTGAGAAGAGCCTGGAAGATGTTTCAGCACAGAGTTCATCTTTACCTTAAAGGA
CAAACCTATTGA
>T2R.GCA_004027205.1_CteGun_v1_BIUU_PVKB01001263.1_290377_291345-
ATGGCCAACCCCAGAAACTCCTCGGGACACAGACTTTCATCATCTGACATCACTTTAACA
TTTATAATTGTAGCCATCGAGAGCATTGTTGGTATTATTGTAAACGGGTTCATTGTGACT
GTGAATGCTGCTGTGTGGATTCAGAGAAAGGCCATGTCCACCAGCGGCAAGATCTTGCTT
TTACTGAGTGTGTCTAGAATAGCTCTCCAAAGCTTAATAATTGTAGAAATTATCTTGTTC
TATACCTTTCCAGCATTTTACCATGAATATCAATTTTATTATTTGTACAAAATATTCTTC
TTGTTTTTTAATTATTGTAGCCTATGGTTTGCTGCATGTCTCGGTTTCTTCTACTTCGTG
AAGATCACCAACTTCTCTTGTCCCCTATTCCTCAAACTGAAGTGGAGAATTTCCAGATTG
ATGCCCTGGCTTCTGTCGCTCTCTGTGTTTAATTCCTTCATCTCTACTGTAGTTTTCTGC
AGGAGCATCTACGTTGTGCACACCAATAATTCTTTTACTTTCAGCTTCTTCAATTTCACA
GCCACGATACACTTCATGAAGACTGATGTTATCAACCTGGCTTCTTTGTTTAACCTGGGG
ATCTTCGTTCCTCTGGTGATGTTCATCGTGGTGGTGACTCTGCTGATCATCTCGCTGAAG
AGACATACTCTGCTCATGAAAAGCAGCTCCATGGGCTCCATGGACTCCAGGAGGCAGGCT
CACACGGCAGCCATCAAAGAAATCAGCTACTTTCTTATTCTCTATATTTTTAATGCAGTC
GCCCTGTTTCTCTTTCTGTCCTGCATCTTTGATGGCCATAGTTTCTGGAGCGTCTTCCTC
AGAATCATCATAGCTGCCTACCCAGCCAGCCACCCAATTCTACTGATCAAGATGAACCCT
GGGCTAAGGAGAGCTTGGAAGCAACTTCAGCCTCAAATTTGTTTTTTCTGCCCAAGAGCA
GATCGTTAG
>T2R.GCA_004027205.1_CteGun_v1_BIUU_PVKB01001662.1_150330_151259+
ATGAAAAGTTCACTACAGATCATTCTGACTATCATAATAATGGCAGAATTTGCTGTTGGA
AATTTTGCCAATGGCTTCATTGCCATGGTGAACTGCGCTAACTGGGTGAGGAGATGGAGG
ATGTCCTCAGCTGACTGGATTCTCACTGCTCTGGCTGTGTCCAGGGTTGGTTTTCTTTGG
GTAATATTCAAAATTTTGTTTTCAAGACTGTTTAATTCAACTATTTTTGGTAGTGAAAAC
GAAATTGTTACTCAAATTGCCTGGGTAATAACTCATCATTTTAGTGCTTGGTTTGCTGCT
TCCTTGAGCATGATTTATTTGCTCAAAGTAGTCAATTTCTCCAATCCAGGTTTTCTGCAA
CTAAAGAGAAGAATTAAGAGTGTCATTGGAGTGATACTTCTGGGAGCCCTGGTGCTATTA
TTTTCTAGCATCGCAAAGTTAAAAATATGTAAGACTTTGGGAGTGAATGAATGTGCAGGC
AATGTGACTTGGAAGACCAATTTGGGGAACACTGTTGATATATTACCCATGACTCTATTC
AGTCTAGCGACTGTCATACCCTTTCTAACATCCCTGATCTGCATTCTGCTGTTAATGTTC
TCCCTGTGTCAACATCTCAGGAAGATGCGGCTTCATGGCAAAGGATCCCAGGATCCCAGC
ACCAGGGCCCAAGTGAAGGCCTTGCAAATGGTGGTCTCGTTTCTCTTGTTATTTACCACC
TATTCTCTGGCTGTAATCATATCAGGTTGGAGTTCTACTTGGTTCTCGGATGAAGTGACT
TACTTGTTTCTTCCAACCATTGGAACGTTATGTCCCTCAATCCATTCATGTCTCCTGATA
TGGGGAAACAGGAAGCTGAACCAGGTCTTTATATCTTTGCTGTGGCAGGCAAGATGCTGG
ATGAAAAAGAAGAGATCTTCAAATCCATAG
>T2R.GCA_004027205.1_CteGun_v1_BIUU_PVKB01001662.1_176356_177279+
ATGAAAAGTTTACTAGAGAGTATTTTGACTATCATAGCAACGGCAGAATTTGCTGTTGGA
AATTTTGCCAATGGCTTCATTGCCACAGTGAATTGTGCTAACTGGGTCAGAAGAAGGAGG
ATCTCGTCAGCTGACTGGATTCTCACTGCTCTGGCCATCTCCAGGATTGGTTTGCTTTGC
GTAATGTTAATGCATTTGTTTTTAGGAGTGTTTAAGCCAGCTTTTTTCAGTAGTGAAGAA
AAAATCATCATTCTAATCGCTTGGGCAATAACTCATCATTTTAGCGCCTGGCTTGCTGCT
TCCTTGAGCATGATTTATTTGCTCAAAGTAGTCAATTTCTCCAACCCGAGTTTTCTTCAA
CTAAAGAAGAGAGTTGAGCATGTTATTGGAGTGATACTGCTGGGGACCCTGGTGCTATTG
TTTTCTAATATCGCGACTACTAAAATACATACGACATTGGGAGTGAATGAATATGCAGGA
AACGTGACTTGGAAGACTAAATTTAGGGACGCTGTTGACATAGTAAGTATGACTGTATTC
GATCTGATGATCATCACACCCTTTTTAACATCCTTGATCTGCGTTCTGCTGTTAATGTTC
TCCCTGTGTAAACATCTCAGGAAGATGCGGCTCCACGGCAAAGGATCCCAGGATCCCAGC
ACCAGGGCCCACGTGAAGGCCTTGCAAATGGTGGTCTCCTTTCTCTTGTTATTTGCCATG
TACTCTCTAATTATGTTAGCTTGGAATTCTACTCAGTTGCCGGATACACTGACTCACTTT
CATTTCCTGGTCGTTGTAATGTTATATCCCTCAAGCCATTCCTGTGTCCTGATTTGGGGC
AACAGGAAGCTGCACCAGACCTTTGTGTCCCTTCTGTGGCAGGCAAGGTGCTGGCTGAAA
GAATGGAAAACTCCGACTCCATGA
>T2R.GCA_004027205.1_CteGun_v1_BIUU_PVKB01001662.1_184868_185797+
ATGAGGGATTTACTCTGGAGCATTTTGACCATCGTAGTAATTGCATTATTTGTCCTTGGA
AATATTACCAATGGCTTCATAGCCATGGTGAACTGCACTGACTGGATCAGGAGACGGAGG
ATGTCCTCAGCTGACTGGGTTCTCACAGCTCTGGCTGTCTCCAGGATTGGTTGCCTCTGG
GTAATATTCATAAATTGGTTTTTGATGTTGTTCCATCCAGCTTTCTTTAGTAGTGAACTA
AGAATTATTGGGTTTATTGCCTGGGTAGTAACCAACCATTTTAGCACCTGGCTTGCTGCT
TGCCTCAGCATAATTTATTTGCTCAAAATAGCTAATTTCTCCAACTTCCTTTTCCATCAG
CTGAAGATGAGAGTTAAGAAGGTCATTGCAGGGATACTGCTGGGGACTTCGGGGCTATTG
CTACCTAATCTTGTGATGGTGCATATCAATAGTGGAATGGACTTGAAAGACCATGATGGA
AACATGACTTGGTGGCCCAGACTCAGCACGGCTATCGATCTTTCCTGCAGGCGTGTATAT
AGTCTAGTGAGCTGCGTGCCCTTTATGACATCCCTGGTTTGTGTTTTGCTGTTAATTTTC
TCTCTGGGTAAACATCTCAGGAAGATGCGGCTCCACAGCAAAGGACCCCAGGATCCCAGC
ACCAGCGTCCACGTGAAGGCCTTGCAAATGGTGGTCTCCTTTGTCTTGTTATTTGCTGTA
TACGCTTTGTCTCTAATCGTTTCAACTTGGAGCTTTAACAGGTTCCAGAAGAAACCAACT
TTTTTCTTTTCCCAAGCCATGGGAATAGTGTATCTCTCTATCCATTCTTTTATCCTGGTG
TGGGGAAGCAAGAAATTGAAAGAGACCTTCCTGTTGGGTTTGTGGCAGGTAACCTGCTGG
CTGAAAAACCAGAAACCATCAAGTCCATAG
>T2R.GCA_004027205.1_CteGun_v1_BIUU_PVKB01001662.1_194736_195644+
ATGGTAAGCTTGCTGCTGAAGATTTTGACCAGCCTGGTGATAATTGGATTCGTTGTCGGA
ATGTTTGCCAATGTCTTCATAGCCCTGGTGAACTCCATGGACTGGGTAAGGAGACGGAGG
ACCTCCTTAACTGACCGGATGATCACTGCTCTGGCTGTCTGCAGGATTTCTTCGCTGTGG
GCATTAATAATACATTGGTTTTTAACTGCATTTAACTCACCCCTAAATAGTAGTTCAGCA
AGAATTACCGCTTCTATTGTCTGGATGGTAACAAACCATTTCAACACTTGGCTTGTGGCT
TGCCTCAGCATATTTTATTTATTCAAGATTGCCAATTTCTCCAATTTTATTTTTCTTCAC
CTAAAGAGGAATGCTAACCATCTCGTTCTTGTGATTCTGCTGGGGACTTTGGTGCTGTTG
CCTTCTAATATAGTGATGTGTTTCTATAATCAAATGGAGGTGAATGGACATGAGGACAAC
GTGACTTCAAAGGCCAAACTGAGCTATGATGAAACCCTTTGGCAAACAATTGCATTCACT
CTAGCAACCTTTGTACCTTTCATTATGTGCCTGATCTCTGCTGTGCTTCTAATATACTTT
CTGTCTAAGCACCTCAGGAGCACAAAGTTCCATGGCAAGCAATCCGAAGATGTCAACACT
CAGGTCTATGCCAAAGTTTTGCGGACCGTGTTTTCCTTCGTTGTGTTATTTGCTATGTAC
TCTCTGTTTACGATCCTCTCAGGTTGGAGTTATGGTAGGTCACTGAACCCACTGGTTGTC
TTGCTTTCCTATATCACTGACATCTTGTATCTTACAGGGCATTCATTTGTCCTGATTTGG
GGAAACAATAGGCTGAAACAGGCCTTTTTATCTGTTGTGTGGCAAGCAAGGTGCAGGCTG
AGAGATTAG
>T2R.GCA_004027205.1_CteGun_v1_BIUU_PVKB01001662.1_246911_247870+
ATGGGTAGTATTGTACATGGCATATTTACAGTCATTTTAAGTGCACAAATTATATTTGGA
AATGTAGCAAATGGGTTCATAGTCCTGGTGAACTGCATGGACTGGGTCAAGAAGAGGAAG
ATGTCTCCAGCTGATCAAATCCTCACTTTATTGGCCATCTCCAGATTCATCAAGCTGTGG
ATAGCGTACTCATACTGGTGGGTACTTGAGTCTTACCCTTCCTTATGGGTGAATGCAAAA
GGGGTAAGATCAGTTAGTGTTATATTTACAATAGTCAACCATTTTAGCATCTGGCTTGCT
ACAATCCTCAGCATCTTTTATTTCCTCAAGATCGCCAACTTTTCCCAATCTATTTTTTTT
TACCTGAAGGGGAGAGCTAAAAAGGTGATTTCAGCCATACAGCTGGTGTCTCTGATTCTC
TTGATTGTAACTACTATAGTTTTAGACATACAAATTGATGCCTACATGGATGAATATAAA
AGAAATGTGTCTTACAGCTTCAATTCGAGAGACTCTGCAGAGCTGCTTCAAATTATTTTA
TTCACCAACTTTGAGTTCACGCTCATCCCCTTCACCGTGTCCCTGGCTGCTTGTCTCCTG
CTCATTTTCTCCCTGTGGAAACACCTGAAGCAGATGCAGCGCCACTCCACGGGGTCCAGA
GACGCCAGCACCATGGCCCACGTGAAGGCTTTGCAATCTGTGGTCGCCTTCCTCCTCCTG
TATACTCTTTTTATCTTATCATTTCTCTTACAAATTTGGACCTTCAAATTCCTGCAGAGA
GATACAGTTATTTTGTTTTTTAGGAGCATTGGACTTGCTTTTCCTTCAGGCCACTCAATT
GTCCTAATTCTGGGGAACAGGAAGCTGAAGCAGGTGGCTTTTTTGGTGATGAGGTGGCTG
AGGTGCTGGTTCAATCATAGAAAAATCACCGAACCTACAGGCCACTTTCAGAACAATTAA
>T2R.GCA_004027205.1_CteGun_v1_BIUU_PVKB01001662.1_255268_256206+
ATGAGTAGAATTGTACAGGTTATATTTATACTCATTTTAAGTGTACAACACATAATTGGA
AATGCGGGAAATGGTTTCATCGCCCTGGTAAACTGCATAGACTGGGTCAAGAGAAGAAAG
CTGTCTTCAGTTGATCAAATCCTCACTGCGTTGGCCATCTCCAGAATCGGCCTGTTGTGG
TTTGTACATCTGTTCTGGTGGATATTTGGGTCTGATCTTGCTTTATGGATTACTGGAACA
TTGGTAAGAACACTTTATATTATATTTGTAGTACTCAGTCATTTTAACATCTGGCTTGCC
ACAACTCTCAGTATTTTTTATTTCCTCAAGATCATCAACTTTTCTCAGTCTATTTTTGTT
TACCTAAAGTGGAGAACTAAAAAGGTGGTTTCCATGATACAGCTTATGTCTGTGGTTCTC
TTGATTATAAATATTATAGCTTCAGAGACACAAATTGATGCCTGTGTGGATGGATATAAA
AGAAACGTGTCTTCCAGTTTCAGCCTGAGGGACTCTTCAGAGTTGCTTCAAAGTCTTTTA
CTCACAAACTTTGTGTTCCTGTTCATCCCCTTCACTTTGTCCCTGGGTGCTTGTCTCCTG
CTCATTTTCTCTCTGTGGAAACACTTGAAGGAGATGCAGCTCATCACCACGGGATTTAGA
GATGCCAGCACCACGGCCCACATGAAGGCTTTGCAAACCGTGGTCACCTTCCTTCTACTT
TATATCCTTTTCTTCGTGTCATTTTTGGTACAACTGTGGAGCTTCAAATTCCTGGAGAAA
GATGTGATTACTTTGTTTTCCAGGAGCATTGGACTTGCCTTTCCTTCGTGCCACTCAATT
GTCCTAATTCTAGGGAACAGGAAGCTGAAGCAGGTGCCTTTTTTGGTGATGAGGTGGCTG
AGGTGCTGGTTCAATAATAGAAAATTGTCAAATCCATAG
>T2R.GCA_004027205.1_CteGun_v1_BIUU_PVKB01001662.1_264975_265913+
ATGGGTGGTATTGCACACTGCATATTTATAGTCATTATAAGTGCACAAATCATAATTGGA
CATGTAGGAAACGTGCTCATCATCCTGGTGAAATGCATGGACTGGATCAAGAGAAGAAAG
ATGTCTTCAGTTGATCAGATCCTCACCGCACTGGCGATCTCCAGAATCGGCATCCTGTGG
TTCGTATATTTGTCCTGGTGGGTATTCGAGCCTTACCCTGCTTTATGGGTGACCGGAAAA
GTGTTAAGAACTGTTTATATTGTCTTGACAGCATTCAGTCATTTCAGCATCTGGCTTGCT
ACAGTCCTCTGTGTCTTGTATTTCCTCAAGATCACCAACTTTTCTCTGTCTATTTTTCTT
TACCTGAAGAGGAGAGCTAAGAAGGTGGTCTCCGCCACACAGTTGGCGTCTCTGGTTCTC
TTGACTGCAAATATTGTCATTTTAAAGACACAAATTGATATCTGCGTGGACGGATATAAA
AGAAATGTGTCTTGCAGCTTCAATTCGAGAGACTCTGCAGAGCTGCTTCAAATTCTTTTA
TTCACCAACTTTGTGTTCACGCTCATCCCCTTCACCGCGTCCCTGGCTGCTTGTCTCCTG
CTCATTTTCTCCCTGTGGAAACACCTGAAGCAGATGCAGCGCCACTCCACGGGGTCCAGA
GACGCCAGCACCACGGCCCACGTGAAGGCTTTGCAATCTGTGGTCGCCTTCCTATTCTTC
TATATTCTTTTCGTTTTGTCCTTTGTCTTAAAGGTTTGGAACTTTACATTCCTGGAGGAA
GATGTAATTACTTTGTTTTCCAGTAGTATTGGACTTGCTTTCCCCTCAGGCCATGCGATT
GTCGTAATTCTGGGAAACAGGAAACTGAAGCAGGTGCCTTTTTTAGTGATGAGGTGGCTG
AGGCAGTGGTTCAATTACAGAAAACTGTCCAGTCCATAG
>T2R.GCA_004027205.1_CteGun_v1_BIUU_PVKB01001662.1_286388_287311+
ATGGGTGGTGCTGTACAGAAGATATTTGCCATTCTATTAAACACGGAGTTTATAGCTGGA
TGTCTACTAAATGGGTTCATAGCCACGGTGAACTGTGTGGACTGGGTCAAGAGAAGAAAG
ATGTCTCCAGTTGATCAGATCCTCACAGCGTTGGCCATCTCCAGATTCAATTTGTTCTGG
TTATCGTCACTGGACTGGTGGGCATTTGTTCTGGCCCCAGGTGTATGGAACACTGGGAAA
ATGTTACGGATACTTTATATTCCCTGGACAGTGATGTTCCATTTTAGCAGCTGGCTTGCT
ACTAGCCTCAGTATCTTTTATTTTCTGAAGATAGCCAATTTTTCTAACTCAATTTTTCTC
TATCTAAAATGGAGAGTCCAAAAGGTGGTTTCTGTGACCCTGCTCATGTCTCTATTCCTT
TTATCTTTAAATATTGTGACAACAAATATACATATCACTATCAGGATTGAAGGCTGTAAA
GTAAATTCATCTTACACTTTCAGTACGGGTAACCCTGCATGTTTTTCCAGCCTTCTTTTA
CTCACCAACATTGTATTCGTGCTCACACCGTTTACTGTGTCCCTGATAGCTTCTCTCCTG
CTCATCCTCTCCCTGTGGCAACACCGGAAGACGAAGCAGTGGCATACCAGGGAGCCCAGG
GATGCCAGCACCACGGCCCACACAAAGGCCTTGCAAACTGTGATGGTCTCGCTTCTGCTG
TATGTTGTGTTCCTTATGTCACATTTTGTTAGAATTTGGAATTTCAAGTCATCAACGAGA
AGCCCTCTCCTTCTGATATGCCAGGTTACTGGAATTGCTTTTCCATTAAGTCACTCGTGT
GTGCTGATTGTGGGCAACAGGAAGCTGAGACGAGCCTCTCTGTCCGTGCTGAACTGGTTG
AGGCCAGCGATGTCGAACACTTGA
>T2R.GCA_004027205.1_CteGun_v1_BIUU_PVKB01001662.1_295517_296425+
ATGGCTGCTGTCGTACAGAGGATACTGACAATAATTTTCATGGTAGAATTTATCCTTGGA
GTGTTAGGAAATGGATTCATAGCCCTAGTGAACTGTATGTGCTGGGTCAAGAGAAGAAAG
TTGTCTTCTTTTGATCAAATCGTCACAGCTTTGGCCATCACCAGGACTGGCCTGCTTTGG
TCAGTAGCCACGATCCTATCAGTGTCTGTTCTTGGTCCCGGTGAATTGATGTCTGAAAAT
TTTGTTAGGATAATGACTCTTTCCTGGAGAGTGACTGGTCATTTCAGCATCTGGCTTGCT
ACCTGCCTCAGTGTCTTTTATTTCCTCAAGATAGCCAATTTTTCCAACTCAGCTTTTCTT
TACCTAAAGTGGAGAGTGAAACAAGTGGTTTCAGTGATTTTTCTGGCATCTCTGGTTGTC
TTGCTTTTTGATTTCATGAAAATAGACTCACATGCCTGTGTCCTTTACGGTGGTGCCCAT
CAAGGGAACCTGTCTTCCAGTTTCAGATTAAAATGCTACGCACAGTTTTTTGAAATCATT
GTGCAGATGCACACTTTATTGTCCCCAGTGCCCTTTGTTATTTCCCTGACAACGTTTCTC
CTGCTCACCTTCTCTCTGCGCAAACACCTGAAGCGGATGCAGCGCAATGCGACCGGATCC
AGAGACGCCAGCACGAGGGCCCACGTGAAAGCCTTGCAAAACGTGGTGGCCTCCCTGCTC
CTGTACAGCGTTTACTTTCTGTCTCTCCTTTTCCGACGTGTGACTGCTACTTCACGGAAG
GAAACCATTTTCATTTTATTTTTCCAGTGTGCTGAAATGGTTTTGCCCTCAGGCCATTCC
TTTGTCCTGATTCTGGGGAACAGCCGACTGAGACAGGCCTCTCTGTCAGCACTGAAAAGG
CTGAGGTAG
>T2R.GCA_004027205.1_CteGun_v1_BIUU_PVKB01001662.1_302461_303402-
ATGAGTGGGCTTGCACGGGGCACGGTTACCGTTGTTCTATGTGTGGAAATCATTGCTGGA
ACTGCAGGAAATGGGTTCATCGCCCTGGTGAACTGCATGGACTGGGTCAAGAGAAGAAGG
ATGTCTTCACTTGACCGAATCCTCACGGCGTTGGCGATCTCCAGAATCGGTGTGCTGTGG
GCAGGACTCACAAGCGTAGTGGTATCTGTATTGTATCCACATTTATTCATGACTGAAAAA
ATGATGAGGGTGACTATTGTCTCCTGGACGGTGACCAATCATTTCAACGTCTGGCTGTCT
ACATGCCTCAGTTTCTTTTATCTTCTCAAGGTAGCCAACTTTTCTAATTCTGTTTTTCTT
TACCTGAAGTGGAGGGTTAAGAAAGTGGTTTTGGATATTCTGCTGGTGTCTTTGCTCCTC
TTGTTTTTAAGTGCTGTACTGAAAAACAGACAGGTCGATATTTGGAATGATGAAGCTAAA
AAAAACACATCCAACAGTTCCAACAGGATGGAGCACTTTGTACAACTGTTTAGGTCTCTT
GTGTTCACCAATTGCATGTTCACGTTCATCCCCTTTATCGTGTCCCTGGCGACCTTCCTC
CTGCTCATCATCTCCCTGTGGAAACATCTCCAGAAGATGCAGCACAAAGCAGAGGGCTGC
AGGGATGCCAGCACCACGGCCCACATAAAGGCCTTGCAAATCGGGGTCGCTTCCCTCCTC
TGCTACATCGTTTTCTTACTGTGTTTTGTCATACAAGCTGTGAGCCTCGATCTCCTGGAT
GAATACCTTCTCATCGCATATGACCAAGCCTGTGGAATTACTTTTCCTTTTGGTCACTCA
TTCGTCCTGATTCTAGGGAACAAGAAGCTGAGACAGGCCTCTCTGTCAGTGTTCAGGTGG
CTCACGTGTGGGGCCAAAGACGCGGAGCCTTCCAGTTCATAA
>T2R.GCA_004027205.1_CteGun_v1_BIUU_PVKB01001662.1_310963_311901+
ATGAATGATGCTGTCCAGACCATATTTAAAATCATTGTGGATACGGAAGTCATTATTGGA
CTTCTAGGAAATGGATTCATAGCTACGGTGAACTGCTTGGAGTGGGTCAAGAGAAGAAAG
CTCTCTTTGGGTGATCAAATGCTCACTGCGTTGGCCATCTCCAGAATTGGCCTGCTCTGC
CTGTCACAGATAAGCATACTGTTCTCCGCCCCTGGCTCAGCTCATATGAAGACCATAGCA
TTCACAAGAACAACTAACATTGCTTGGGTCATAATCAATCATTTCAACATTTGGCTGTCC
ACAATCCTCAGCACCTTTTATTTTCTCAAGATAGTCAATTTTTCTCACCCCATTTTTCTT
TACCTAAAGTGGAGAGTGAAAAAGGTGGTTTTGGTGACCCTCCTGCTATCTCTCTTCTTT
TTGTTTTCAAATATTGTCATTTTAAACATACATATCAATGTCTGGGATGATGGATCAAAA
CGAAATATGTCTTCCACCACCATTTTGAGGAATACCACACAACTCGACAAGTTGCTTTTA
TTCACCAACGCCATGTTCACACTCATACCCTTCACTGTGTCCCTGACAGCGTTTCTCCTG
CTTGTGGTCTCTCTGTGGAAACATCTGAGGCAGGTGCAGTACAATGCCACAGGGTCCCGG
GATTCTAGTTCCACAGCCCACGTAAAGGCTTTGCAAACTGGGTTGGTCTTCTTGTTGCTA
TATTCTAGCTTTTTGCTCTCTTTTGTCATACAATTTTTGGGCTTTGTACCACTGGACGAA
AATTTGATCATTTTATGGGACAAGGTGACTGCATTTGCTTTTCCTTCTGGGCACTCGTGC
ATCCTGATTTTAAGAAGCCATAAGCTAAGACAGGCTGGTGTTTCCATATGGAGGTGGCTA
AGTTGCAGGTTCAAAGGTATGGAACTCGAAGGTCCCTGA
>T2R.GCA_004027205.1_CteGun_v1_BIUU_PVKB01001662.1_320906_321832+
ATGGGTGACATTGTTGACGGCATATTCACAACAATTTTCATCGTGGAATTGGTAATTGGG
AACGTAGGAAATGGGTTCATAGCCCTGGTGAACTGCACTGAGTGGGTCAAGAGAAGAAAG
ATGGTGTTAGTTGACCGAATCCTCACTGCGTTGGCGATCTCCAGGATGGGCCTGCTGTGG
TCTGTCGCCCCATTTCTACTGATACGCTCGATTCATCCAGGCCTTCCAGTGCCTGTAAAA
CCGCTTAGAATGCTGACTACTTCCTGGATTGTGACCAGCCATTTTAACACCTGGCTTGCT
ACATGCCTCAGCATCTTTTATTTTCTGAAGATCGCCAATTTTTCTAACTCTGTTTTTCTT
TACTTCAAGTGGAGAGTGAAAAAAGTGATTTCTGTGGCCTTGCTTCTATGTCTGCTTTTC
CTGTTCTCAAATATTACTCTGATGGAACTACGTGTTTACGCCCTGATTGATGGTTCTAAA
ACCAACGTGTCAGTTGGTTTTAGTTTGGAAAGAGCTAGACAATTCTCCAGAATTTGCTTA
CTGAGCTACGTTGTGTCCTGTTTCATACCCTTCTCTGTGTCCTTGATGGCTTTCCTCCTG
CTCATCCTCTCCCTGGGGACACATCTGAGGAAGATGAGGCGACACACTGGAGGATCCCGA
GATGTCGGTGCCACGGTGCACCTGAAGGCTCTGCAGACAGCTGTCACCTTCCTCATACTA
TACCTCATCTACTTCTTGTCACTCCTGGCACAGGTGTGGAGGAGTACATTCCGGAATATT
TTGTTTTGCCAAGCTGTTGCAATAGCTTCTCCTTCCGGACACTCTTTTATCCTGATTCTG
GAAAACAGGAAGCTGAGGCAGGCTTTTCTCTCAGCACTGAGGTGCGTGAGGCGCAGGTCT
GGAGATGCAACACTCTCTGAGCCATAA
>T2R.GCA_004027205.1_CteGun_v1_BIUU_PVKB01001662.1_343415_344308+
ATGGAAAGTGGCCTGAAGAGCTTTTTCAGCTTTGCAATATTTGTGCTGTTCGTAATTGGG
ACTTTGGGCAATGGCTTCATAGTCCTGCTAAGCTGCGTGGAGTGGTTCCATAAAAGGAAG
CTGTCCTCAATTGACCAGATTCTCACGGTCTTAGCCATTTCCAGAATTGGTCTGATCTGG
GAAATCTTGGCTTGTTGGTTTCAGATTGTGCAGTTTTCACTTTCATATGCAGAAGTGGAG
GTGACAGTTACTATTATTGCCTGGATTGTGGCCAATCACTTCAGCCTCTGGCTTGCTACC
GTCCTCAGCATCTTTTATTTGCTGAAAATAGGCAGTTTCTCCTCACCTCTTTTTCTGTAT
CTGAAGTGGAGAGTAAAAAAAGTGATTCTGGCGACACTACTAGGAACCCTGGTCTTCCTG
GTTCTAAATCTGGTGAACGTCAGTGTACATATGGAAGACACGATGCATCAAAATGAAGGG
AACATGAGTTGGAAGTCCACTGCAAATAATGACTCAAAATTATCACAGCTGGTCATATTC
AACATAACCATGTTCTCCCTCGTGCCATTCACTGTGACTCTCATCTCTATTCTCCTGCTC
ATCTTCTCCCTGTGGAAGCATCTCCGGATGATGCAGCTCAACTCCGAAGGACCCAGAGAC
CCCCGGACCAAGGCTCACGTCAATGCCCTGAAAATCATGGTCTCCTTCCTCCTGCTCTAC
GCGAGTTACTTTGCCTCGCTTCTCCTGTCCTGGGTGTCTCAGCTGCATCACAGCATGCTG
GTCCACACTATCTCCCTGGCGCTCGGGCTCGTCTATCCTTCAGCCCACTCCTTCGTTTTG
ATTTTGGGAAACCCCAAGTTAAGGCAGGCCTTTATTTGGTGCAGAGGCCCCTGA
>T2R.GCA_004027205.1_CteGun_v1_BIUU_PVKB01001662.1_347390_348340+
ATGTCGAGGCCTCTGGAAATCTTGTGTAGAATCCTTTCTGCTGTGGAGTTCACACTTGGG
ATTTTGGGAAATGGATTCATTGTACTGATAAACAGCATTGACTGGATCAGACAGCGGAAG
ATCTCCCTGGTTGATTTTATCCTCACCTGTTTGGCCGCTTCTAGAATATGTTTTCTTTGG
ACAGTAATTTTAGTTATTTCATTTGATTTAATATCTGAGAAAACATTTCCCTCTCAGAGT
ACACTGATGAGCGTGGTCTTCTTCTGGTCAGGATCCAGCTATCTCTGCACCGCCTGCACC
ACCTGCCTCAGTGTCTTCTATGTCTTCAAGATTGCTCACTTCTCTCATCCCATTTTCCTC
TGGATGAAGCACAGGATGCGTAAGATGCTGCTCATTATCATGCTGGGGACAATACTCACT
TTCTGCACACATGTCATTGTCATGAATACACTAACAAATAGCTTGATCCCAGGAAGGATG
GAGATGAGCACGAACTCCACGCTCAGTTTGATAGGGGCTTTTGATGAACAATTAAAGCAC
CAGTTTCTCCTTCACATGACCCTCGTCATCCTTTTTGTAGTGTCCCTCACCTCCTTCCTT
CTTCTGATCTTCTCCTTATGGAGCCACAGCAGGCGGATGAAACTCCAGGGCGTGTATTCT
AGGGATTCAAGCACCGAGGCTCACGTAAGAGCTATGAGAGCCATGACTTTGTACCTGTTC
CTCTTTGTTATGCATTATGTCAGCAACGTGATGATGCTGTCGTCCTATTCTACTCTAGGA
ACTGTTGTGACAAAGAATTTTGCTCAATTGTTAATATTTTTCTATCCATCTGGTCATCCA
TTTCTTCTGATTTTATGGAACAAGAAGTTGAAACAGGCTTTCCTCTGTGTCCTGGGGAAG
CTGAAGTGTGTCAGGGAGAAGAGCATCTCTCATTCCTCTGAATGTACCTGA
>T2R.GCA_004027205.1_CteGun_v1_BIUU_PVKB01001662.1_366771_367826-
ATGGAAAGTGGCCTACCGGGGTTGTTTACTCTCATAATAATTATACAGTTCATAGCTGGG
ACTTTGGGCAATGGATTCATCATCCTGGTAAATTGCATGGACTGGGTCAACAGAAGGAAG
CTGTCCATAGTTGACCGGATCCTCACTGTCCTGGCAATGTCCAGACTTGGTCTGATCTGG
GAAATCTTGGCAAACTGGTTCAGACCTCTGTATTATTCGCTTTCATTTGTTGATGGAGCA
CAAATAAGAATTGGTCTGTTCATCTGGGTTTGGATAAACCATTTCAGCCTCTGGCTAGCT
ACCACCCTCAGCATCTTTTATTTCCTCAAAATAGCCAGTTTCTCTCAGCCTCTTTTTCTT
TATCTAAAATGGAGAGTAAAAAAAGTGATCCTGGTGACGCTGCTAGGATCCTTGGCCTTA
CTGGTTTTCAATCTGATGCAAATAAACATACATCTCGAAGACTGGATGCGTGGATACAGA
AGCAACACAAGTTGGAGTTCCACGGCGAGTGAAGCTGCAACGTTGTCACAGCTGGTCATA
TTCAGCATGACCATGTTCTCCCTCGTGCCATTCACTGTGACTCTCATCTCTATTCTCCTG
CTCATCTTCTCCCTGTGGAAGCATCTCCGGATGATGCAGCTCAACTCCGAAGGACCCAGA
GACCCCCGGACCAAGGCTCACGTCAATGCCCTGAAAATCATGGTCTCCTTCCTCCTGCTC
TACGCGAGTTACGTGGCCTCGCTTCTCCTGTCCTGGGTGTCTCAGATGCCTGAGAGCACA
CTGGTTCATGCGCTGTGCCTGACCCTCGGGCTCGTCTACCCTTCGGTCCACTCCTTCATC
CTGATTCTGGGAAACTCTAAGTTGAGGCTGGCCTCCCATTCAGTGCTGAGGCAGAGGAAG
TGGGGGACAGAGACCAGCAACGCACAAATTTGCGAACCATGCACCACTACCGGATGTTCT
AGAGAAAAACAGAGATGTATTTCCCAAACTACAGACTTCCCTTCTGTTTCTCCCACTGTG
AAAGTTACTATAAATCTTTCAGAAGAACATCTGTAG
>T2R.GCA_004027205.1_CteGun_v1_BIUU_PVKB01001782.1_219528_220478+
ATGGTGCAACTCGCGGAGTGGGTGTTCCTGGCTCTGACTACCATTCAGTTCATCCTTGGC
CACCTGGGGAATGGTTTCATTGCGTTCCTCAATGGCAACAGCTGGTTCAAGAACAAGAGA
ATTTCTTTGTCTGACTTTATCATCACCAACTTGGCCCTCTCCAGGATCGTTTTGCTGTGG
ATTATCTGGACTGATGGGCTTTTAATAGTGTTCTCTTACAAAATGCATGAACAGGGGACA
ATAATGCAAATTATTGATATCTTCTGGACATTTGTAAACCACGTGAGCGTTTGGCTTATC
ACTTGTCTCAGTGTCCTCTACTGCCTGAAAATTGCCAGCCTCTCTCACTCAACATTCCTC
TGGCTCAAACACAGGGTTTCCAGGGTGGTTGTGTGGATGCTGCTGGGTGCGCTGCTCTTA
TCCTGTGGCAGTACTTTGTGTCTCATCAATGAATTTAAGATCTATTTTGCTCTCAGTAAA
AATAATGCCACAAGAAACGTGACTGAGAACACCAGAGAGAAGAGAAGTGGCTATAATCTG
ACCCACGTTCTTGCGACTCTGTGGTACCTCCCTCCCTTAATTGTGTCCCTGATCTCCTAT
GTTCTGCTCATCCTCTCCCTCAGGATGCATATGCGACAGATGCAGCAAAATGGTACCAGC
TGCAGTGACCAAAGCTCAGAGGCCCACAAGAGGGCCGCAAGGATCATCCTCTCCTTCTTC
TTACTCTTCCTGCTTTACTTTATCTCCTTTTTAGTGTTGTCATCTAGTTCTTTCCTACCA
AGAATTAAGTTGACCAAGATGATAGGTGAAGTAGTTACAATGTTCTATCCTGTCGGCCAC
TCATTTGTTCTCATTCTAGGGAATACGAAGCTGAAACAGGCTTTTTTGGCAAAATTCCCC
TGTCCCTCTGGTGATCTGAAGCTTGGAGCCAAAGGGCCTTTTCCTCCATAG
>T2R.GCA_004027205.1_CteGun_v1_BIUU_PVKB01001782.1_227569_228468+
ATGCTTCAGGTGATCTACTTTTCTGTTGTTATTACCTCAGTCACTTTAAATTTTATAGGG
ATGATTATGAATTTGCTTATTACTGTATTCATTTACAAGACTTGGGCCAAAAGCCACAGA
ATCTCTTCTTCAGACAGGATCCTGTTCGGTTTGGGCATCACCAGATTTCTTATGCTGGGA
CTGTTTCTGCTGAACATTTTCTCCTTCGTTGCTTCAGCTGCTGAGAGGTCAGTCTACCTG
TCCACATTTTTTGTGTTGCTCTGGAGGTTTTTGGACTCTACTAGTCTCTGGTTTGCAACT
TTGCTCAACAGCTTATACTGTGTGAAGATTACTAACTTTCAGTATTCGTTGTTTCTCCTG
CTGAGACGGAATATTTCCCAGAAGATTAACAGACTGCTGCTGGCCTGTATGCTGATTTCT
GCCTTCACCACTCTCCTATATTTAATGCTCAAACACATACTACATTTTTCTGAATTTGTG
CCTGGGAGAAATGACACATTATTTGACTTCAATGAGGGCATCTGGACATTGGTGGCCTCT
TTGGTCTTGAGCTCATTATTCCAGTTTATTCTTAATGTGACTTCTGCTTCCTTGTTAATA
CATTCCTTGAGGAGACATATACAGCGGATGCAGAGAAACTCTTCTGGCTTTTGGAATCCC
CAGACAGCAGCTCACGTTGGTGCCATGAAGCTGATGATCTATTTCCTCATTCTCTACATT
CCATATTCGGCTGCTACTGTGGTGTGTTTTCTCCCGTCTTATGCAAAGATGGGTTTGGGA
GTTAGAGCTCTTAGTGTGATTATTTCCTCTCTTTACCCTCCAGGACATTCTGTTCTCATC
ATTTCCACACATCCTGAACTGAGGACCAAAGCAAAGAAGATTCTTTGTTTGAACAAATAG
>T2R.GCA_004027205.1_CteGun_v1_BIUU_PVKB01001782.1_281372_282370-
ATGTTGACTCTGACTCCCGTTTCGACTGTGTCTTATGAAACCAAGATTGCATTTCTGTTT
CTCTCAATCCTGAAATTTGCAGTGGGGATCCTGACCAATGCATTTATTTTCTTGGTGAAT
TTTTGGGATATGGTAAAGAGGCAGCCATTGGGAAACTGCGATCTTCTGCTGCTGTGTCTC
AGCATCAACAGACTTCTCCTGCATGGGCTCCTATTCCTGGATGCCATACATCTCATCTAC
TTCCAGAAAATGAAAGACCCACTCAGCTACAACTACCAAGCCATCATCATGCTCTGGATG
ATTGCAAATCAAGTCAGCCTCTGGATCACCACCTGCCTCAGCCTCCTTTACTGTTCCAAG
ATTGTTCGCTTCTCTCACACCTTCCTGCTCTGCTTGGCAAGTTGGATCTCCAGGAAGATC
TGCCAGATGCTCCTGGTCTCTCTTCTTTTCTCCAGCATCTGTGCTGTCCTCTGTTTGTGG
GACTTTTTTAGCAGATCTCACTTCCTAGTCACATCTGTGTTATCCACAAACAATACAGAG
CTCCATTTGCAATTTACAAAATTCGATTTCTTTTATTCATTCCTTTTCTGCAATGGGGGG
TCTATCCCCCCTTTCCTATCTTTTCTGGTTTCTTCTGGAGTACTGATTGTTTCCCTGGGA
AGTCACCTGAGGACAATGAAGGCCCACACTGGAGACTCCCGTGACCTTACCCTAGAGGCC
CACGTCAAAGCCTTGGCATCTCTGGTTTCCTTCCTCTGCTTCTACATGGTGTCGTTCTGC
GCTGCTCTCATATCACTGCCCCTACTGATGTGGTGGCACAACAAGCTGGGGGTGATGGTG
TGTATAGGGATGATGGCAGCCTGCCCCTCGGGACATGCAGCCATCCTGATCTCGGGCAAT
GCCAAGCTGAGGAAATCAGTAAAGATGATTCTAGTCTGGGCCCAGAGCAGCCTAAAGGTA
AGAAAGGACCACAAGACAGAGCCCGAGACACTTTGCTGA
>T2R.GCA_004027205.1_CteGun_v1_BIUU_PVKB01003751.1_128864_129802-
ATGGCCTACAAAGTGGAGAAGGCCTTAGTGGTCGTAGCGGCAGGTGAGTTTTCTGTGGGG
ATGTTAGGGAATGCCTTCATTGGATTGGTAAACTTTATGGACTGGACCAAGACCAGGAAG
TTTGCCTCCATTGATTTAATCCTCACCAGCCTGGCCTTATCCAGAATTTGTCTGCTGTGT
GCCGTATTACTGGACTGTGTCATACTGGTGCAGTATCCAGATCTCTACGATAACACTGAA
GAAATGAAGACCATTGACTTCCTATGGACGCTGACCAACCACCTGAGCGTCTCCTTCGCC
ACTTGCCTGAGTGTCTTCTACTTCTTCAAGATCGCCAATTTCTTCCACCCGCTTTTTCTC
TGGATGAAGCACAGAGTCGACCGGGCAGTTCCCAGGACTCTCCTGCTGTGTGTGGTCCTG
TCTGTACTTCTCAGCCTTCCTGTCACTGGGAATTTAAACGACGACTTCAGACGTTGTGTC
AAGAGAAAGAACAAAGTGAACGTAACTTGGAAATGCGGGATAAATAAGCACCTGTACGCT
TCTATCAAGGTGTCTCTCAACCTGACCATGCTGGTCCCCTTTGCTGTGTCCCTCGTTTCC
TTCCTCCTCTTGATTGTCTCGCTCCAGAGACACACCAAGCGGATGAAGCTGCACGCTTCG
GGCCACAGGGACCCCAGCAGGGAAGCCCACATGAGGGCCATGAGAGCGCTCAGCTCTTTT
CTCCTCCTCTTTGTGGCTTACTGTCTGACCTTCCTCATAGCCACCTCCAGCTACTTCATG
CCAGAGACCGAGTTAGCTGTGATGTGGGGGGAGCTGATGGCTCTAATCTATCCCTCCAGC
CACTCCTTCATCCTCATACTGGGAAACAGGAAGTTAAGACGGGCATCCCTAAAGGTGATT
CAGAGAATAAAGAACACGTTCAGAAGGAGAAAATCTTAA
>T2R.GCA_004027205.1_CteGun_v1_BIUU_PVKB01004759.1_123539_124432-
ATGCCAGAGGCTCACGTCCTCATCTATTTGCTTTTGGCAATGACATTGTTACTTATCGGG
GTCTGTGCAAATGGCACCATCGTGGTGGTGAACGGCATTGAGTCCATCATGCGGAGAAAG
ATGGCTCCACTGGACCTGCTCCTTTGCTGCCTGGCGACCTCCAGGATTTGTCAGCAGTCC
CTCTTCTTTTTCTCCCACCTTGCTAATGTCTCCTTGATGAACTTCTTGGTGGTCCTAGAC
AGTTTTCCAGTTTTCTTTTTTGTAAATAGTTTAGAAATTTGGCTCGCTACGTGGCTTGGT
GTTTTCTACTGTGTGAAGATCGCCACTATCCCACACCCAGCCTTCCTGTGGCTGAAGATG
AGGATAGGCAAGATGGTGCTGTGGCTGATCCTGGGGTCTGTGCTGTTCGTGTCCATCTCC
ACTGGCATCCAGAGCAAATATACATTGGATACATCCAAAGAATTCTTGGTGAGCTTTGTC
TTCACAAATGACACTCGTAGCACAGAAAAGCATAGTGGACCACTTACGTTGCTTCTGACT
GAGTTCATGTTGCCTTTGTTAATCTTCCTTGCCTCTGCTCTGCTTTTGATCTTTTCTCTG
GGAAGACACACATATCAGATGAGAACCCTAGCTGCGGGCACCAGGCACCTCAGGAACTGT
ACCCACACCAGGGCGCTGCTGTCCATCCTGTCGTTCCTAATCCTCTACTTCTTCCACTAC
TCAATCGGTGTTGTGTTCTGTCTAGTTTTGGACTTAAGAAGCCCTGTCTTCCTGTTCTGC
ACCCTGTTGGTTGGTGCCTATCCCTCAGTACACTCTGTCATCTTAATTCTGGGAAATCCT
AAATTGAAGCAAAATACAAAAAAGCTTCTCCTCCAAGCGAAGTGCTACCAGTGA
>T2R.GCA_004026905.1_HysCri_v1_BIUU_PVJO010009572.1_38984_39892+
ATGGCCTTGTCTTCCTTACCTGCTTTTCATATGACCGTCATGTCAGCAGAATTCTTTATA
GGAATCGCAGTAAATGCATTTCTTTTCATTGTGAACTGTAATGACTTCATCAAAAGCAGG
AAACTAGTACCAGTGCAGATCCTCCTAATATGTACAGCATTGTCTAGGCTGGGCCTGCAG
ATTATGTTAATGGTACACAGTTTGGTCTCTGTGTTCTTTCCACGTGATTATCAAGCATTT
ATTTATAGTGTAAAAATGATGTTTGTTTGGATGCTTTTCAGCTCCATCAGTCTCTGGTTC
GCCACTTGTCTCTCTGTATTTTATTGCCTCAAGATTTCAGTCTTCACTCAGTCCTGTTTT
CTTTGGTTGAAATTTAGAATTTCAAAGCTCATACCAGGGTTGCTTCTGTCAAGCACGCTG
GCCTCACTAGGCATGGCGGCTGCATGTCTTGGACTACGAGTTCCTGTTGAGGAGGGTTAT
GGCTTTGGAAACACCACACTGGAGAAGACGACTGGCGAAGTACGGAACGCTAACGGATTT
CTTCTTCTTAACTTGGCATTAATACTTCCTCTAGCCGTGTTCGTGATGTGCACTTCTATG
CTAATCATCTCTCTTCACAAGCACACTCATCGGATGCAAAATGGACCTCATAGTTCTTCA
AATGCCAAGAAAGAAGCCCACATAAACGCATTAAAAACGGTGGTATCATTCTTTTTCTTC
TTTATTTCTTACTTTGCTGCCTTCATGGCAAATATGACATTCAGAATTCCTTACAGATCC
CATCAGTTCTTTGTGGTGAAGGAAATAATGTCAGCATTTCCTGCTGGCCATTCAATTATA
ATAATCTTGAGTAATTCTAAGTTCCAACAATCATTCAGGAGAATTCTCTGCCTCAAAAAG
AAACAATGA
>T2R.GCA_004026905.1_HysCri_v1_BIUU_PVJO010010265.1_4651_5610-
ATGGGTGTTGTCTTACAGAGCATTTTGACAATAATTTTAGTTGTGGAATTTATAACTGGA
ACTTTAGGGAATGGATTTATAGTCCTGGTGAACTGGAAGGACTGGGTGAAGGGAAGAAAG
ATCTCCTCAGTGGATCAAATCCTCATGGCTCTGGCCATCTCCAGAATCGGCATGCTGTGG
TCATTTGTTGTAGGTATATTAGTCTTTTTCCTTTCTCCAGGTGTGTGGATGCCTGAAAAA
ATGTTTGAAACGATGTCTGTTTTCTGGACAGTGACCAGCCATCTTAGCATCTGGCTTGCT
ACGTGCCTCAGCATATTTTATTTTCTCAAGATAGCCAATTTTTCTAACTCTATTTTTCTT
TACCTAAAGTGGAGAGTTAAAAAAGTTATTTCAGTGGTGTTGTTTGTAGGTCTGTTTCTA
TTGATTTTAAATATTTTAGTGACAAAAGTACATATAGATGTCTTCATGGATAGTTATAAA
ATGAACATGTCCAGCTCAGTAGACTTTGCACAAGTCTCCAAACTTCTTATGTTGATCTCC
ACTACATCCACTTCTATACCCTTTATGGTGTCCCTGGTGACTTTTCTTCTGCTCATCTTC
TCCCTGTGGAAACATCGCATGCGGATGCGGCACAACACCAGGGGGACCAGAGATATCGGC
ACTGCAGCCCACATAAAAGCTTTGCAAACAGTGATTGCCTTCCTCGTAATGTATACCATT
TTCTTTCTGTCGTTCCTTGTACAAGTTTGGAAGAATGAATTCCTGCAGAAAAGACTGATT
TTCTTGCTTTGCCAGATTGCTACAGCAGCTTTTCCTTCATTCCATTCCTTTGTCCTGATT
CTGGGAAACAATAAGCTCAGACAGACCTCTCGGTGGGCACTCAAATGGCTGAGGTGCAAG
GCCAAAGATGCGGAATTCTCACATTCACAGGCCATTTTGAACAGGAAAACTATTTCATAA
>T2R.GCA_004026905.1_HysCri_v1_BIUU_PVJO010010265.1_14524_15462-
ATGAGTGGGGCTGTACAGATCATACTTAAAATCATTATAAACACAGAAATCATTATTGGG
TATTTAGGAAATGGATTTATAGTACTGGTGAACTTCCTGGACTGGGTCAAGAGAAGAAAG
ATCTCTTCATTTGATCAGGTTCTCACTGCTTTGGCAACCTCCAGAATTGTTCTGCTCTGC
TCAGTACTGATACCACCACTGATATCTATAGATTTCTCGAGTTTTTCGGTAACCATAAAA
TACTTTAAAATAACTAATATTTTCTGGATAGTAATCAATACTTTCAACCTTTGGATGTCT
ACAATCCTCAGCACCTTTTATTTTTTCAAGATAGCCAATTTTTCTCACTCTGTTTTTCTT
TATTTAAAGTGGAGACTTAAAAAGGTAGTATCGTGGACACTTCTGATGTCGCTATTCTTT
TTGTTTTTAAATATTGTAGTTTTAAATATATGTATTGACGTCTGGGATGATAGATCTGAA
AGAAATATATCTTATACTTCCAGTTGGAGAAACTTAACACAGTTTTACAAACTTCCTTTA
TTCACCAACTCTATGTTCACACTCGTTCCCTTTGCTGTGTCCCTGACAACCTTGCTCCTG
CTCATCTTCTCTCTGCGGAGGCACCTGAAGAGGATGCAGCACAATGCCGGAGCGCACAGA
GACGCCAGCACCACGGCCCACACGAAGGCCTTGCAAACCTGGGTTGCCTTTCTCCTACTG
TACACTATTTTTTTAATTTCTGTTTTTGCACAAGCTTTGAGCTATAAATTGCTTGATAAA
AATATGATAATTTTATGGGACCGGGCTACTGCAGTGGCTTTTCCATCAGGCCATTCATGT
ATCCTGATTCTGGGAAACAAGAAGTTGAAAAAGGCCTCTCTTTTGGCATGGAGGTGGCTA
AGGTGCAGGTTCAAAGGTACAGAACCAAAGGATCCCTAA
>T2R.GCA_004026905.1_HysCri_v1_BIUU_PVJO010010265.1_24978_25907-
ATGGTTACCATCATAGAGTTCATACTTACAATCATTTTAATTGTGGAATTCATAGTGGGG
AATTTAGGAAATGGGTTCATAGCACAGGTGAGCTGCGTGGACTGGCTGACGAGAAAGATC
TCTTCAGTTGACCAAATCCTCACTACTTTGGCGGTCTCCAGAATGTTTCTGTTCTGGTCA
GCTTTCATCACAATAGTTGTATTTTCCATACAGCCTGCATTATTGATGACTAAAAATATG
TTGAAAATGATTATGATTACCTGGACGGTGACTAACCATTTTAGCATCTGGCTGGCCACA
AGTCTCAGCATCATTTATTTCCTGAAGATAGCCAATTTTTCTAACTCTGTTTTTCTTTAC
CTGAGGTGGAGAGTTACAAAGGTGGTTTCAGTGATGTTATTGTTTTCCACAGTTCCTTTT
TCTTTAAATATTGTAGTCATTAATACACATATTGATGTCTGGATCTATGACTCTATAAGA
AACATAACAGGAAGTGTTAGTATAATGGACCCTGCACAACTCTCCCAAATTTTCTTATGC
ACCAACACGATATTCACATTTGTACCCTTCGTTGTGTCCTTAACAGCTTTTCTCCTTCTC
ATATTATCCTTGTGGATGCACCTGAAGAAGATGCGGGTGAACTTCCAAGGATCCCGAGAC
GTCAGCACCAGGGCCCATGTCAAAGCCATGCAAACTGTGATCACCTTTCTCATACTCTAC
ACCGTTTTTTTCCTGTCATTTTTGATACAAATTTGGAACACTGGCTTGCTGCGGAGCAGG
TGTTTCAATTTGTTTTGTCAGGTCGTTGGATGGGCTTTTCCCACAGGCCACTCGTGTGCC
CTGATTCTCCAGAATAGTAAGCTGAGACAGGCCGCTCGTTCAGTGCTGAAGTGGCTGCAG
TGCCCATCCAGAGACACAACAACCGTCTGA
>T2R.GCA_004026905.1_HysCri_v1_BIUU_PVJO010010265.1_34901_35830-
ATGGGAAATATGCAGAAGATATTTACAGTAATTTTTAATGTGGAATTCGTACTCGGATAT
TTAATAAATGGATTCATAGCCCTAGTGAACCTCATTGACTTGGTGAAGAAAAGAAAGTTA
TCCTCAGCTGATGGGATCCTCACTGCCTTGGCAGTCTCCAGAATTGGTCAGCTCTCGTTT
GCATCACTCGACTGGTGGGTATTTGTGCAGTACCCAGCTTTATGGCCGACTTCAAAAATG
TTAAAAATGATTGGGATCACCTGGACAGTGGTCAGCCATTTTAGCATCTGGCTGGCTACA
AGTCTCAGCATCTTTTATTTTTTGAATATAGCCAATTTTTCTAACTCTATTTTTCTCTAC
CTAAAATGGAGAGTTAAAAAGGTGGTTTCACTGACATTACTTGTGTCTCTAGTCCTCTTG
TTTTTAAATATCCTGATTGTAAATGCAAGTATTGACGTCATGGTTGATGGCTATAAAAGA
AATTTATCTGACAGTTCTAGTGACTATATGCAATTTTCCAATCTACTTCAGTTCTCCAAC
ACTATGATCCTATTCTTGCCTTTTATCGTCTCCCTGACAACTTGCCTCCTGCTCATCTTC
TCCTTGTGGAAACATCTGAAGAGGATGCAGCACTGCGCTGGAGGGTCCAGAGACATCAGC
ACCACGGCACACATAAAAGCCTTGCAGACTGTGATGGTCTCTGTCCTACTATATGCCATT
TACTTTCTGTCACTTTGGGTTAAAATTTGGAATACTCGGTTATTAATGAAAAACTTCATC
CTTTTGCTTTGCCAGACAGCTGCAAATGCTTTTCTGTCATGCCACACATGCGTCCTGATT
TTGGGGAACAGTAAGCTGAGACAGGCCTGTCTTTCGGTGCTGAGGTGGCTGGGAAATGGG
TCCAGTGGTGCCGAACCATTGGGTCCGTAG
>T2R.GCA_004026905.1_HysCri_v1_BIUU_PVJO010011533.1_23198_24136-
ATGCTGTATAAAGCGGAGAGTGTGTTAATACTCATAGCAGTCGGAGAGTTTTCCGTGGGG
ATCTTGGGAAACGCATTCATTGGACTGGTAAACTTCATAGACTGGGTCAAGAACAAGAAG
ATCGCCTCCATTGATCTAATCCTCATGAGTCTGGCCATATCCAGGATTTGTCTCTTGTGT
GTAATACTCCTGGATTGTTTTATGTTGGTGGTGTATCCAGATGTCTACGGAGATAATGAA
AAAATGAGAATCATTGACTTCTTTTGGACCCTAACCAACCATTTAAGTGTCTCCTTTGCC
ACCTGCCTCAGCATTTTCTATTTCTTCAAGATAGCCAATTTCTTCCACCCCCTTTTTCTC
TGGATGAAGTGCAGAATCGACAGAGTGATTCTCTGGACACTACCGGGGTGCTCGCTGCTC
TCTGTGTTTGTCAGCCTTCCCGTCACTGGGAATTTGAATGATAATTTCAGACGTTGTGTC
AAGGGTAGGAAGAAAACAAACTTCACCTGGAGGTGTGGAATAAATGAAGACCTCTATGCT
TCGACCAAGTTAATATTCAACCTGGTAACGTTGTTCCCCTTTTGCGTGTCTCTGCTCTCC
TTCCTGCTCTTGATTTTCTCCCTGTGGAGACACACGAGACAGATGAAGCTGAACGCTACA
GGCCACAGAGACCCCAGCACAGAAGCCCACGTGAGAGCCATGAAATCGGTCATCTCCTTC
CTCGTCCTCTTTGTCGCTTATTGTCTGGCCTTTCTCGTAGCCACCTCCAGCTACTTTATG
CCAGAGACGGAATTAGCTGTGATTTTTGGTGAGTTGATAGCGCTAATCTACCCTTCGAGT
CATTCATTTATCCTAATACTGGGGAACAATAAATTAAGACAAACATCTGTCAAGGTGCTA
TGGAAAGTAAAGTATATCTTGAAAAGAAGAAAAACTTAA
>T2R.GCA_004026905.1_HysCri_v1_BIUU_PVJO010011533.1_39630_40559-
ATGCCGAGTGCTGTGGAAATCTTCCTCATTCTTCTGGCAACCAGTGAGTCGCTCCTGGGG
GTTCTGGGGAATGGATTTATCGGACTGGTAAACTGTTTTGACTGTGTCAAAAGGAAGAAA
TTCTCTCTGATTTGCTTCATTCTCACTGGCTTAGCTATTTCCAGGATTTGTGTTATATGG
GTAATGATTTTAGATGGATATACAAGTGTACTGTCTCCAGATATGGATACGTTTGATAAC
TTCATTGATTATATTAGTTATCTGTGGGCAATTTTCAGTCATTTGGGCACTTCATTTGCT
ACCAGCCTCAGTATCTTCTATTTACTGAAGATAGCAAATTTTTCTCACTCCATTTTTCTC
TGGTTGAAGAGAAGAATCAATACTGTTTTTATCCTTCTGATGGGATGCATCATTCTCTCA
TTTGTACTTCATTTTCAACAAGTTATAAAGATAATTAATGATCATAAAATGAGATACAGA
AACACGTCCTGGCAGCTCTATGAACGTAACAGAGAGCTGGTTATTGGCCACATCTGTCTC
AATCTGGGAGTCATTTTCTTCTTTATGGTAAATGTAGTCACGTGTTTTCTGTTAATCTTT
TCTCTTTGGAGACACCACAGGCAGATGCAATCGAGCGTCACAGGATTCAGAGACGTCAGT
ACAGAAGCTCACGTGAAAGCAATGAAAGTTTTAATATCTTTCATCATTCTTTATGGCTTG
CATTTTATAGGTATTATCATAGGAATGTCATGTGCTATTGTGATAGGAAACAAGCCTCTA
TATATTTTTGGCTTAATCACTGCAGCCGTCTGTCCCTGCGCTCACCCTTTTGTCCTCATT
CTGGGAAACAGTCAGCTGAAGCAAACCTCACTGAAGGTGATGCAGCAATTAAAGTGCTGT
GAGAAAAGACAAATTCTCAGAGTCACGTAA
>T2R.GCA_004026905.1_HysCri_v1_BIUU_PVJO010011533.1_53835_54764-
ATGCTGAGTGCCGTGGAAATCTTCCTCATTCTTGTGGCAACCAGTGAGTCAGTACTGGGG
ATTTTAGGGAATGGATTTATCGGACTGGTAAACTGTGTTGACTGTGTCAAAAGGAAGAAA
TCCTCCCTGATTTGCTTCATTCTCACTGGCTTAGCTATTTCCAGGATTTGTGTGATAGGG
ATAATAATTATAGAGGGATATGCAAGAATATCCTCTCCAGATACCTATATCTTTGGTAAC
TTAAGTGAGTATATTAATTACATATGGGCAATTTTCAATCATTCGAACATCTCATTTGCT
ACCAGCCTCAGTATCTTCTATTTACTGAAGATAGCAAATTTTTCTCACTCCGTATTTCTC
TGGTTGAAGAGAAGAATCAATACTGTTTTTACCCTTCTGATGGGATGCATCATTCTATCA
TTTATACTTCATTTTCAAGAAGTTGTAAAGACCACTAATGCGTATAAAATGAGATACAGA
AACACGTCCTGGCAGCTCCATGCACATAACAGAGAGTTGCTGAGTGACCATCTTAATATC
AGACTGGGAGTCATTTTCTTCTTTATAGTCTCTGTAATCACGTGTTTTCTGTTAATCTTT
TCTCTTTGGAGACACCACAGGCAGATACAATCGAGCGTCACGGGATTCAGAGACGTCAGC
ACAGAAGCTCACATGAAAGCAATGAAAGTTTTAGTATCTTTCATCATTCTTTATGGCTTG
TATTTTATAGGCATTATCATAGGAATGTCTGGTGCTCTTGTGGTAAGAAACAAACCTCTG
TTTCTTTTCGGCTTGATCACTGCAGCCGTCTGTCCCTGCGCTCACCCATTTGTCCTCATT
CTGGGAAACAGTCAGCTGAAGCAAACCTCACTGAAGGTGATGCAGCGATTAAAGTGCTGT
GAGGAAAGACAAATTCTCAGAGTCACGTAG
>T2R.GCA_004026905.1_HysCri_v1_BIUU_PVJO010013361.1_37343_38293+
ATGTTGGAACTAGCTGAGTGTCTGTTTCTGGTCTTGATTATCACTCAGTGCATCCTTGGA
AATCTGGGGAATGTTTTCATTGGGTTGGTCAATGGCAGCAGCTGGTTCAAGAGCAAGAGA
ATCTCTTTGTCTGATTTCATCATCACTAACTTGGCCCTCTCCAGGATCATTTTGCTGTGG
ATTGTCTTCATTGATGGTGTTTTATTAGTTTTCTTTTTCAACATGCATGATTCAGGGACA
CTAATGCAAATTACTGATATTTTATGGACATTTGTAAACCACCTGAGCATTTGGTTTATC
ACCTGTCTTGGTGTCCTCTATTGCTTGAAGATTGCCAACTTCTCCCATCCCATATTTCTC
TGGCTCAAGTGGAGAGTTTCCAGGGTGGTTGTATGGATGCTGTTGGGTGCACTGCTCTTA
TCCTGTGCCAGTACCATGTCTCTGATCAATGAATTTAAAATCTATTTTGCCCTCAGTGGA
ATTGACAGCACAAGAAACGTGACTGGATACTTCAGAGAGAAGAGACGTGAATATGATCTG
ATGCATGTTCTTGGGACTTTGTGGAACCTCCCTCCCTTAATTGTGTCCCTGATTGCAAAC
TTTCTGCTCATCTTCTCTCTAGGGAGGCACACACAACAGATGCAGCAAAATGGTATCAAC
TCCAGAGATAAAAGCATGGAGGCTCACAAGAGGGCCATCAGAATCATCCTCTCCTTCCTC
TTACTCTTCCTATTTTACTTTGTTTCCTTTTTAATTTTGTCATTCAGTCGTTTTCTACCC
CAAAGTAAGATGTCTGTGATGGTTGGCGAGGTTATTACAATGTTGTATCCTGTTGGCCAC
TCATTTATTCTCATTCTGGACAGCAAAAAGCTGAAGCAGGCATTTTTGGCGATGTTCCCA
TGTAAGTCTTGTCATCTGGAGCCTGGATCTACAGGACCCTTTTCCCCATAG
>T2R.GCA_004026905.1_HysCri_v1_BIUU_PVJO010013361.1_43704_44603+
ATGCTTCAGGTGGTCTACTTATTTTTTATTATTACCTCAGTTGTTTTAAATTTTGTAGGG
ATGATTATGAATCTGCTTATTACAGTGGTCATTTACAAGACCTGGGTTAAAAGCCATAGA
ATTTCTTCTTCTGATAGGATACTGTTCAGTTTGGGCATCAGCAGATTTCTTATGCTGGGA
TTGTTTCTACTGAACATTTTCTACTTCATTGCTTCAAATGCTGAAAGGTCAGTCCACCTT
TTCACATTTTTTGTGTTGTTTTGGAGATTTTTGGACTCCAGCAGTCTCTGGTTTGTGACC
TTGCTCAACTGCCTATATTGCATGAAGATTACTAATTTCCAACACTCAGTGTTTCTCCTG
CTGAAACGGATTATTTCCCAAAAGATCACCAGACTTCTGCTCACCTGTATGCTGATTTCT
GCCATCACCACCCTCCTGTATTTTGTGCTCAGACAGATAACACATTTCCCCGAATTTGTG
ACTGGAAGAAATGGCACATTGTTTGACCTCGACGAAGGCATCTTGACTTTAGTGGTCTCT
TTGGTCCTGAGCTCAGTGTTCCAGTTTATCCTTAATGTAACTTCTGCATCTTTGTTAATA
CATTCCTTGAGGAGACATGTACAGAGAATGCAGAGAAACTCCACTGGCTTTTGGAATCCT
CAGACTGCAGCTCATGTAGGTGCTATGAAGCTGATGATCTATTTCCTCATCCTCTATGTT
CCATATTCAGCTGCTACCCTGCTCTGTTATCTCCCTTCTTATACAAGGATGGACCCAGGA
GTCAGAGCCATTTGTGTGATTATTTCCTCTCTTTATCCCCCAGGACATTCTATTCTCATC
ATTCTCACACATCCTCAACTGAAAACAAAAGCAAAGAAGATTCTCTGTTTCAACAAATAG
>T2R.GCA_004026905.1_HysCri_v1_BIUU_PVJO010018467.1_16516_17514-
ATGTTGACTCTGGTTCCCAGCTTAACTGTATCCTATGAAGCCAAGCTTGCATTTCTGTTC
CTGTCAATCCTTGAGTTTGCAGTGGGGATCCTAGCCAATGCATTCATTTTTTTGGTGAAC
TTTTGGGATGTGGTAAAGAGGCAACCATTGAGCAACTGTGACCTTGTGCTGGTGTGTCTC
AGCATCACTCGGCTTTTCCTGCATGGGCTATTGTTTCTGGATGCCATCCACCTCATCTAC
TTCCAGAAGATGAAAGATCCACTGAGCCACAGCTACCAAACCATCATCATGCTCTGGATG
ATTGTGAACCAAATCAGCCTGTGGCTCGCCACCTGCCTCAGTCTCCTCTACTGCGCCAAG
ATTGTCCGTTTCTCTCACACCTTCCTGCTCTGCTTGGCAAGCTGGATCTCCAGGAAGCTC
CCCCAGATGCTCCTGGGTGCTATTCTTTTCTCCTGCATCTGCACTGTTCTTTGTTTGTGG
AATTTTTTTAGCAGATTTCGCTTCACAGTCACAACTGTGTTATCCAGGAACAACACAGAA
TTCAATATACAGATTACAAAACTCAGTTTCTTTTATTCATTTCTCTTCTGCAATGTGGGG
TCTATCTTCCCTTTCCTATTTTTTTTGGTTTCTTCTGGGCTACTTATTATCTCCCTGGGA
AGTCACATGAGGACAATGAAGGCCCAAACCAGACATTCTCGAGACTCCAGCATACAGGCC
CACATCAAAGCCCTCATATCTCTGGTTTCTTTCCTCTGTTTCTATGTTGTGTCATTTTGT
GCTGCTGTCATATCAGTGCCCTTACTGATGCTGTGGCACGACAAGGTTGGGGTGATGGTC
TGTATAGGGATGATGGCAGCCTGCCCCTCTGGACATGCAACTGTCCTGATCTCCGGCAAT
CCCAAGCTGAGGAAAGCAGTAGAGATGATTCTACTCTGGGCTCAGAGAAACCTAAGGATA
AGGATGGACAGCAAGGCAGATGGCAGGACATTGTGCTGA
>T2R.GCA_004026905.1_HysCri_v1_BIUU_PVJO010019073.1_33559_34506+
ATGGGTAAGCCCAGCAACTCTTCAGAACACGAATTGTCATCATCTGCCATCATCTTAATT
TTTACAATCACAGGCACTGAAAACTTTGTTGGGATCTTCGTAAACGGGTTCATCGTGGCT
GTAAATGCGGCTGTATGGTTTCAGAAAAAGGCTGTTTCCACCAGTGGCAGGATCCTGCTT
TTCCTGAGTGCTTCCCGAATAGCTCTCCAAAGCTTCATGATGCTAGAAATTATCCTCATC
TACACATTGCCAGTTTCTTATGTCAGACAAGTCTTCTACTACATATTCAAAGCAAGCTAC
ATGTTCTTAAATTGCTGTGGCCTCTGGTTCGCTGCTGTCCTCAGTTTCTTCTACTTGGTG
AAGATTGCCACCTTCTCCCACCCCCTTTTGCTCAAGCTGAGGTGGAGAATTTCTGGATTG
ATCCCCTGGCTCCTGTGGCTGTCAGTGCTTATTTCCTTCGGCACCAGCATGTCCTTGTAC
AAGAGCATATACGCTGTGAGTTATAACGATTCTTTTACTTTGCACCCCTCCAGCTGCACA
AAGACCAGTGTGGCCAAGGTGGTCGTTTTCTTTAATTTGGCGGTCTTCATTCCTCTGATG
ATTTTTGTCATGACAGCCACTCTGTTGATCCTCTCTCTCAAGAGGCACACCCTGCTGATG
AGGAACAGTGCTGCTGGCTCCAGAGACCCCAGCATGGAGGCTCACATGGGGGCCATCAAA
GCAATCAGCTACTTTCTCATCCTCCACATTTCCAATGCAGTTGCCCTGTGTCTCTCTCTG
TCCTCCATCTTTTCTGCCAGTTTTTTCTGGACTATTTTGCTCAAAATCATCATAGCTGCC
TATCCAGCTGGCCACTCGATTCTACTGATTCAGGACAACCCCGGATTAAGAAAAGCTTGG
AAGCAGCTTCAAATCCATCTTTACCCAAAAGAGCAGACTCTGAGATGA
>T2R.GCA_004026905.1_HysCri_v1_BIUU_PVJO010022559.1_1254_2159-
ATGGTACTCAACCAACTCTCTGTCTTTTTCATCATCATCTATATGTTCGAGTCCTTGATA
ATAATTGCACAGAGCAGCTTCACTGTCGCAGCGCTGGGCAGACAGTGGGTGCAAGTCAAA
AGATTGTCACCTGTGGAAAAGATTCTCACCAGCCTGGGCATCTGTCGTTTCTGTCTGCAG
TGGGCGTCAGTGCTGTCCAATTGTTGTTCCTATTTTAAGCATTTTTGTGTATTATGGAAT
TCAGGAACCGTCTGGGAATTCACTAATATTCTTACATTCTGGTTGACCAGCTTGCTTGCC
GTCTTCTACTGTGTCAAGGTCTCTGGCATCACCCATCCCGTCTTCCTCTGGCTGAGGTGG
AGAATTGGGAAGTTGGTCCCCTGGTTATTACTGGGTGCTCTGATGATTTCTTGTGTGGCA
ATTATCCCTTCAGCTATTAGGGATCACATCCGGATAGAATTAATCACCACGGAGCATTTA
CCTAGAAACAGCACTTTGATTGGGAGACTTAAAATATTTGAGCGGTATTTTTCCACAACT
CATAAAGTGATTGTGTTGACTATTCCCTTTCTCCTGTTCCTGGTCTCCACCATCTTCCTT
ATGACCGCTCTGATCCAGCACTGGGAGCAAATGCAACAGCATAACACTGGCCACTCCAAC
TCCAGGCTGAAAGCTCACTCCACTGCCCTGAGGTCTCTAGCTGCCTTCTTCATCTTCTTC
ACTGCTTACTTTCTGACTGTAGTACTGTCCTTGGCCGGCATCAAATCTAAGAGCAGATAT
TTGTTCTGGACCTGGGAAGCCATCATCTATGCGATAGTCTCTATTCATTCCACTTCATTG
ATGCTGAGCAGCCCTACATTGAAAAAGGCTCTAAAGACAAAGTGCTGGGGCCTAGAGTTT
GCCTAA
>T2R.GCA_004026905.1_HysCri_v1_BIUU_PVJO010027049.1_3292_4176+
ATGCCCTCCTCCTCCACTCTGGTCTTCATGGGCATCTTTTTCCTGGGGTCATTGGCCGCC
GCGGTACAGAATGGTTTCATAGTCACGGTGCTGGGTGGGGAGTGGTTACGGCGTGGGACG
CTGCCTGCAGGTGACATGATTGTGGCCTGCCTTGCCACCTCCCGGCTCTGCCTGCATGTG
ATAAGCATCCTGAACAACCTGGTGCACTCCTTTGCTGTTTGCTACAGAGCTAGCTATCTT
GGCATCCTCTGGGACTTCGTCAATACTCTCACTTTCTGGCTTACTGCCTGGCTTTCTGTC
TTCTACTGTGTGAAGATCTCCACCTTTTCCCACCCTGTCTTCTTCTGGCTGAAGAGGGGA
ATTTCTTGGTCAGTGCCCAGGCTGCTGCTGAGCTCCTTGCTCTTCAGTGGCCTGTCAGCC
ATCTCATCAGCTGTGGGCACTGCAGTAGCCACTCAGACAATCGCCAACCAGAGTTCCCAC
GGAAACTGCACCCCTTCTCATAGCATTGTGACTTTCTATTGGTGGTACTTTTTGTTCCAT
TCAGTGGTTATGTGGTTTGCTCCACTTCTCCTGTTCCTGGTATCCATCCTCTTGCTCTTC
TTCTCCCTGTACTGGCACATGGAGCAGATGAGGGACCGCATGCCTGGGCCCCGTGATCCC
AGCACCCAGGCTCACACCATGGCTCTAAAGTCACTCACCTGCTTCTTCATCTTCTATATA
CTGCACGTCCTGACCCTGCTCATTTCTTTGATGAAGCCCATAATCTTCTGGAGTCACTGG
TACTGGGCAAAGGAGATGACAGCTTATGCAGGGCTCTCCCTGCACTCTATTGTCCTGATG
CTAAGCAGCCCCAAGCTGAGAAAGATCCTGAAGACAAGATTTTAG
>T2R.GCA_004026905.1_HysCri_v1_BIUU_PVJO010027049.1_10276_11214+
ATGGCTTCGGGACATCCGGTGATCGACAAGAAAGTTCTCGTCCTCGTTATCATTTTATTC
CTCTTGTGCCTGGTGGCTGCGATGGGCAATGGCTTTATCGTCGTAGCACTGGGCATGAAG
TGGTTGCTGCGGAGAACGCTGTCACCTTATGATAAGTTACTGGTCAGCCTTGGGGCCTCT
CGCTTCTGTCTTCAGTGGGTGGCGATAGGTAAGAGTATTTATGTTTTCCTGCATCCAACA
GCCATCCCGTACAGCCCCACTGCGCAATTCCTAAGCTTCCTGTGGGACTTCCTGAATGCC
GCCACCTTATGGTCCTGCACTTGGCTTAGTTTCTTTTATTGTGTAAAAATTGCAAACTTC
ACCCATCCCGTCTTCCTCTGGCTGAAGTGCAAGGTGTCTGGGTGGGTACCACGGTTGCTG
CTCAGCTCTGTGATGTTCTCTGTCTTGAACAGCATCCTATTTTTCACAGGCAACCATATA
CTGTATCAGTACTATCTAAGGGACAATTGCCAATATTGGAATGTGACTGGAGACAGCATG
AAGTCATTTGAAAACTTCTACTTCTTCTATCTGAAAGTGATTACCTTTTCAACCCCTGTG
GGATTCTTTCTCATTTTCATGGTTTGCCTCCTCATATCCCTGGGACGACACGTGAAGAAG
ACCCTGTTGACCTTCTCAGGGTTTCAAGACCTCCACATCCAGGCCCACATCAGAGCTGTC
CTCGCTATCATCTCTTTTGTCATCCTCTTCACGTCCAGTTTTCTGGCCATAGTGCTTAGT
TCTGGCACCAGGTTTCCACTGCAGGAGGTCAGACACTGGGTGTGGCAGGTGGTGTCTCAC
CTGTGCATAGCCGTCCACTCCACCCTCCTGCTCTTCAGCAACTCCAAGCTGCGAGCCACG
GTGGAGCGAGGCTGCGTCTCCAGGTGTGAGGCCTGCTAA
>T2R.GCA_004026905.1_HysCri_v1_BIUU_PVJO010032325.1_3661_4590+
ATGCCGAGTGCTGTGGAAATCTTCCTCATTCTTGTGGCAACCAGTGAGTCGGTACTGGGG
GTTTTAGGGAATGGATTTATCGGACTGGTGAACTGTGTCGACTGTGCCAAAAGGAAGAAA
TTCTCTTTGATTTGCTTCATTCTCACTGGTTTAGCTATTTCCAGGATTTGTGTGATAGGG
ATAATAATTTTAGATGGATATATAAAGATATTCTCTCCAAATATGTATATCTTCGGTAAC
TTAGTAGAATATATTAGTTACCTATGGGCATTTTTCAACCATTCGAACATCTCATTTGTT
ATCAGCCTCAGTATCTTCTATTTCCTGAAGATAGCAAATTTTTCTCACTCTGTATTTCTT
TGGTTGAAGAGAAGAATCAATACTGTTTTTACCCTTCTGATGGGATGCATCATTCTCTCA
TTTGTACTTCATTTTCAACAAGTTATAAAGATAATTAATGATCATAAAATGAAATATAGA
AACACGTCCTGGCAGCTCCATGCAAGTAACAGAGAGTTCTTTATTGGCCACGTTTTTCTC
AATCTGGGAGTCATTTTCTTCTTTACAGTAACTGTAGTCACATGTTTTCTGTTAATCTTT
TCTCTTTGGAGACACCACAGGCAGATGCAATCAAGCATTACAGGATTCAGAGACGTTGGC
ACAGAAGCTCACGTGAAAGCAATGAAAGTTTTAATATCTTCCATCATTCTTTATGTCTTG
TATTTTATAGGCATTATCATAGAAATATTATGCGCTGTTGTGCCAGAAGACAAACCTCTG
TTTCTTTTTGGCTTGATAAACATAGCCATCTCTCCCTGTGCTCACTCGTTTATCCTCATT
CTAGGAAACAGCCAGCTGAAGCAAAGCTCACTGAGGGTGGTGCAGCGATTAAAGTGCTGT
GAGAAAAGAAAAAATCTCAGAGTAACGTAG
>T2R.GCA_004026905.1_HysCri_v1_BIUU_PVJO010033142.1_8551_9465-
ATGTCGAACACACTGGAGACTTTGTCTATGACCGTGTCTATTGTGGAATTTGTAATGGGG
ATTTTCAGCAATGGATTCATCATACTGATAAATGGGATTGACTGGGTCAGAAGTCGGAAG
ATCTTTCTGATTGATTTGATTTTCGTCTGCTTGGCCAGCTCTAGGATATCTTTACTTATT
TCAACATTTTTGTCTATCTCTTTACACATAATGCATGAGGAGAAACTGTATTCCTCTAAG
AGTGTACTAATGAGTGTCACCACCTTCTGGGCAGGATCCAGCTATTTCTGCGCAGCCTGC
ACCACCTGCCTCAATGTCTTCTATTTCTTCAAAATAGCTAACTTCTCCAACTCCATTTTC
CTCTGGATGAAGCAGAAGATGGAAATGGTGCTTCTTACGATACTCCTAGGATCAGTACTC
TCGTTCTGCTCAAGTATGATTTTCGTGACTATGTACACAACTAGCTTGATCCAAGGATGG
GTCGAAACAAGACAAAACTTCACATTCAATTTTATGCAGACTTCACCTGAAAGCTTAAAT
TACCTTATTCTCATTCATATGGCCCTCCTCATCTTCTTTGTGGTGTCCCTGGCCTCCTTC
CTACTTTTAATCTTCTCCTTGTGGAGCCACACCAAGCGGATGAAGCTCCAGGGCATGTAT
TCCAGGGATTCGAGCATGGAGGCCCATGTAAAAGCTATGAAAGTCATGATCTCATCCCTA
CTTCTTTTCATCATGCACCACGTCAGCAATGTTTTGGTATTGTTGGCATATTCCATTCTA
GATGGCTTCATGCCCAGGATTTTTGCTCATGTGCTAATGTTTTTATATCCATCTGGGCAT
CCATTTCTTTTGATTTTATGGAACAAGAAGTTGAAACAGGCTTCTCTCTGTGTCCTGAGG
AAGCTGAAATGTTAG
>T2R.GCA_004026905.1_HysCri_v1_BIUU_PVJO010041996.1_3063_3953+
ATGCTAACGCCATACCTTGTCACCCATTTTCTTATAGCAGTGACACAGCTTCTTATCGGG
GTCCTCGCCAATGGCCTCATCGTGGCGGTGAACGTGGTGGACCTGATCCAGCAGAGACAA
ATGGCCCCTTTGGATCTGCTTACGTCCTGCCTGGCGGCTTCCAGGATTTGTCTGCAGGTG
CTCATCTTCCTTGTAAATCTGGTTGCTTTTTCCTTTATGAAACAGACAGTACTTGTTGAG
AATTTCATAATTCTCATGTTTGTAAATGACTGGGGGCTTTGGTTGGCCACGTGGCTTGGT
GTTTTCTACTGCGCCAAGATCGCCACCATCCCACACCCAGTATTCTTCTGGCTGAAGATG
AGGATATCGAAGATGGTGCCCTGGCTGGTCCTGGGCTCTGCACTGTATGCATCTATCAGT
ACTGGCATCCACAAAAAATATATGTGGACTTTTTATCAAAAATTTGCCTTGACATTTTTC
TCCAAAAATGCAACTCGCCCTGAAGAAGTAGAGAGGCCATTTTCAGTGTGGTTCATTCAG
CTTATGGTGCCATTATTTATCTTCCTTATGGCGGTTCTGCTCTTGATTTTCTCCCTGGGA
AGACATGCCCAGCAGATGAGAGCCATCTCTACAGGCACCAGGAACCCCAACAGGGGCACC
CACATCAAGGCCATGCTGTCTGTCCTGTCCTTCCTAATCCTCTACTTCTCCCACTACATG
ACGGCCATTTTGCTCTGTTCTCAAGTTCTGCAGTTTGGAAGCCTCTTTCTGTTCTTCACC
TTGGTGGTTGGCACCTACCCTTCTGTGCACTCTGTCATCTTAATTTTAGGAAATCCTAAA
ATGGAACAAAATGCGAAAAGGTTCCTGCTCTGTGGTCAGTGCCGTCAGTGA
>T2R.GCA_004026905.1_HysCri_v1_BIUU_PVJO010042281.1_3070_3996+
ATGGAGCCGGCACTGACCATCTTCTTCATATCGCTCTTTGTCCTGCTCTGCACTCTGGGC
ATCCTGGCCAATGGGTTCATCGTGCTGACGCTGAGCAGGGAGAGGCTCCGGCGCGGCAGG
CTTCTCCCCTCGGACGCCATTCTCCTCGGCTTAGGCGCCTCCCGCCTCTGCCAGCAGTGT
CTTGGGCTGCTGTACAACTTGTACTACTTCTTCCACCTCTTTGACTTCTCCAAGACTCTC
GCGCGGCAGCTCGTGTCTCTGCACTGGGAGTTCTTCAACTCGTCCACCTTCTGGTTTGGC
ACCTGGCTCAGCGTCCTGTTCTGTGTGAAGATCGCTAACTTCTCCCACCCCGCTTTCCTC
TGGCTGAAGTGGAGGCTCCCGGCCCTGGTGCCCTGGCTCCTGCTGGGCTCTGTCCTCATT
TCCTTCACGGTAACCTTGCTGTTCTTTTGGGGGAACTTCTCCGTGTATCAAGCATTCTTA
GGGAACAAAGTTTCTGGGAACATCAGTGATAAGGAATGGAACTGGAGGCTGGAAACGCAC
TATTTCATGCCCCTGAAACTCGTCACCATGTCAATTCCGTGCTCTCTCTTTCTGGTCTCG
ATTTTGCTGTTGATTGCCTCTCTGCGGAGACACAGCCTGCGCATGCAGGACCACGGCCGC
GACCCGCAGGAGCGCGGCAACCAGGTGCACAGCAGAGCTCTGAAGTCACTCACCTGCTTC
CTTGTTCTCTATGCTCTGTCTTTCACGTCCCTGGTCGTTGATGCCACAGTCTTTATCACC
TCAGACAGCAGGTGGTACTGGCCGTGGCAGATCTCAGTCTACCTGTGCATGTCTGTGCAT
CCCTTCGTGCTCATCAGCAGCAACCTCAAGCTTCGAGGCGTGGTCAGGCAGCTAGTGCTC
CTGGGTAGGGGCTTCTGGGTGACTTAG
>T2R.GCA_004026905.1_HysCri_v1_BIUU_PVJO010045955.1_1607_2503+
ATGCTAACGTCGTACCACGTTACCCATTTTCTTATAGCAGCGACACAGCTTCTTACCGGG
GTCCTTGCCAATGGCCTCATCGTGGCGGTGAACGTGGTGGACCTGATCCAGCAGAGACAA
ATGGCCCCTTTGGACCTGCTTACGTCCTGCCTGGCGACTTCCAGGATTTGTCTGCAGGTG
CTCATCTTCCTTGTGCATCTGGGTGCTCTCTCCTTCGTGAAACAGTCAGTACTTGCTGAG
AATTATGTAATTTTCCTGTTTGTATATATTTTGGGTCTTTGGTTGGCTACATGGCTTGGT
GTTTTCTACTGTGCCAAGATCGTCACAATCCCACACCCAATATTCTTCTGGGTGAAGATG
AGGATATCGAAGTTGGTGCCCTGGCTGGTCCTGGGGTCTACGCTGTATGCATCTATCATT
ACTGGTATCCAAGGAAAATATATGTGGAATTTTTCGCAAATATTGATCATGAACTTTTTC
TCCAAAAATGCCACTCAGTCTAAAGAAATAGAGATGATATCATTTTCAATGTTTTTTATT
CAGGCTACAGTGCCATTATTTATCTTCCTTATGGCAGTTCTGCTCTTGATTTTCTCCCTG
GGGAGACATGCCCAGCAGATGAGAACCATCTCTACGGGCACCAGGAACCCCAACAGGGGC
GCCCACTTCAAGGCCATGCTGTCTGTCCTGTCCTTCCTAGTCCTCTACTTCTCCCACTAC
ATGATGGCCATTTTGTTCTCGTCTCAAGTTTTGGAATCTGGAAGCCTCCTCTTTGTGTTC
TGCAGCTTGGTGATTGGCACCTATCCATCTGTGCACTCTTTCATCTTAATTTTAGGCAAT
CCTAAAATGAAACGAAATGTAAAAAGGTTCCTGCTCTGTGGTCAATGCAGTCAGTGA
>T2R.GCA_004026905.1_HysCri_v1_BIUU_PVJO010046050.1_1446_2342-
ATGCTAACGTCGTACCACGTTACCCATTTTCTTATAGCAGCGACACAGCTTCTTACCGGG
GTCCTTGCCAATGGCCTCATCGTGGCGGGGAACGTGGTGGATCTGATCCAGCAGAGACAA
ATGGCCCCTTTGGACCTGCTTACGTCCTGCCTGGCGACTTCCAGGATTTGTCTGCAGGTG
CTCATCTTCCTTGTGCATCTGGGTGCTCTCTCCTTCGTGAAACAGTCAGTACTTGCTGAG
AATTATGTAATTTTCCTGTTTGTATATATTTTGGGTCTTTGGTTGGCTACGTGGCTTGGT
GTTTTCTACTGTGCCAAGATCGTCACAATCCCACACCCAATATTCTTCTGGGTGAAGATG
AGGATATCGAAGTTGGTGCCCTGGCTGGTCTTGGGGTCTACGCTGTATGCATCTGTCATT
ACTGGTATCCAAGGAAAATATATGTGGAATTTTTCGCAAATATTGATCATGAACTTTTTC
TCCAAAAATGCCACTCAGTCTAAAGAAATAGAGATGATATCATTTTCAATGTTTTTTATT
CAGGCTACAGTGCCATTATTTATCTTCCTTATGGCGGTTCTGCTCTTGATTTTCTCCCTG
GGGAGACATGCCCAGCAGATGAGAACCATTGCTGCAGGCACCAGGAACCCCAACAGGGGC
GCCCACTTCAAGGCCATGCTGTCTGTCCTGTCCTTCCTAGTCCTCTACTTCTCCCACTAC
ATGATGGCCATTTTGTTCTCGTCTCAAGTTTTGGAATCTGGAAGCCTCCCCTTTGTGTTC
TGCAGCTTGGTGATTGGCACCTATCCATCTGTGCACTCTTTCATCTTAATTTTAGGCAAT
CCTAAAATGAAACGAAATGTAAAAAGGTTCCTGCTCTGTGGTCAATGCAGTCAGTGA
>T2R.GCA_004026905.1_HysCri_v1_BIUU_PVJO010060381.1_254_1150-
ATGCTAACGCCACACCTCATTACCCTTTTTCTTATAGCAGTGACACAGCTTCTTACCGGG
GTCCTCGCCAATGGCCTCATCGTGGCGGGGAACGTGGTGGACCTGATCCAGCAGAGACAA
ATGGCCCCTTTGGATCTGCTTACGTCCTGCCTGGCGACTTCCAGGATTTGTCTGCAGGTG
CTCGTCTTCCTTGTGCATCTGGCTACTCTCTCCTTGGTGAAAAATTGGGTATTTTCTGAG
AGTTTCATAATTCTCATGTTTGTAAATGACTGGGGGCTTTGGTTGGCCACGTGGCTTGGT
GTTTTCTACTGCGCCAAGATCGCCACCATCCCACACCCAGTATTCTTCTGGCTGAAGATG
AGGATATCGAAGATGGTGCCCTGGCTGGTCCTGGGCTCTGCACTGTATGCATCTATCAGT
ACTGGCATCCACAGAATATATACGTGGTCTGTTTCCCCAAAATTATTGTTGACTTTTTTC
TCCAACAATGCAACTCAAACCAAAGAAACAGATATTATACCATATTTAATTTTTGTCATT
GGGCTTTTGCTACCATTATTTATCTTCCTCATTGCTGTTCTGCTCTTGATTTGCTCCCTG
GGGAGACATACTCAGCAGATGAGAACGATTGCTACGGGCACCAGGAACCCCAACAGGGGT
GCCCTCCTCAGGGTGTTGCTGTCCATCCTGTCCTTCCTAAGCCTCTACTTCTCCCACTAC
ACTGTGGTCATTTTGTTCTATTCTCGAGTTCTGCACTTTGGAAGCCTTCTCTTTGTGTTC
TGCACCTTGGTGGTTGGCACCTACCCTTCTGTGCACTCTGTCATTTTAATTTTAGGAAAT
CCTAAAATGAAACAAAATGCAAAAAGGTTCCTGCTCTGTGGTCAGTGCCGTCAGTGA
>T2R.ThrSwi_NIG_v1_Scaffold00015_5337877_5338773-
ATGCTAACGCCTCAGTTCGTTATCCATTTTCTTCTAGCAATGACACCATTTCTTATAGGG
GTCTTCACAAATGGCTTCATCTTCGTGGGGAATGCCTTGGACTTGATCAGGCAGAGGCAA
ATGGCTCCTTTGGATCTACTCATTTCCTGCCTGGTGACTTCGAGGATTTGTATGCAAGTG
CTTATCTTCACTGTGCACCTGATTGTTCTTTCTTTGATTAAACATTGGCCATTTGCTGGG
TATTATGCACTTTTCATGTTTGTAAGTATTTTGGAGCTTTGGCTGTCCACGTGGCTTGGT
GTTTTCTACTGTGCCAAGATCGCCACCATCCCACACCCGCTGTTCTTCTGGCTGAAGAGG
AGGATATCCAGGTTGGTGCCGTGGCTGATCCTGGGGTCTGTACTCTATGCCTCAATTAAT
ACTGGCATCCACAATGAATATTCATGGACTCTGGCCCAAACATTCTTCATAAACCCTTGC
TCCAAAAATGCAACTGAAATCAAAGAAATAGGCATTGTCCAGTTTTCACTTTTGTTTATT
CCTCTTACAGTGCCATTAACCATCTTCCTCACTGCTGTCATGCTGCTGATTTTCTCCCTG
GGCAGACACACCCAGCAGATGAGAACCATTACTACAGGCAGCAGGAGCCACGACAAGAGT
GCGCTCCTCAGAGCCATGCTGTCCATCCTGTCCTTCCTCTTCCTCTACTGCACCCACTAC
CTGATGGTCATTTTGTTCTTTTTTCAAGTTTTGCAGTTTGGAAGCTTCCTGTTTGTGTTC
TGCGCATTGGCAGGTGGCACCTACCCAACTATACACTCTGTCGTCTTAATATTTGGAAAC
CGTAAGCTGAAACAAAATGCAAAAAGGTTCCTGCTCTGTGGTCAGTGTGCTCAGTGA
>T2R.ThrSwi_NIG_v1_Scaffold00015_5341791_5342708-
ATGCTCACACCTCAGTTCTTTATCTATTTTCTTCTGGCAATGACACAATTTATCAGTGGG
GTCTTCGCAAATGGCTTCATTGTGGTGGTCAGTGTCATAGACTGGATCAGGCAGAGACAA
ATGGCTCCTTTGGATCTGCTCATTTCCTGCCTGGCGACTTCAAGGCTTGGTATGCAGGTG
TTCAACTTTTTTACAGAACTGATTATTCTCTTCTTCATAAAACAGTTAGTAGTTGCTGAG
AGTTTTGCAGTTTATATGTTTGTGAAAGATTTGGAGCTTTGGCTGTCCACGTGGCTTGGT
GTTTTCTACTGCGCCAAGATCGCCACCATCCCGCACCCGCTGTTCTTCTGGCTGAAGAGG
AGGATATCCAGGTTGGTGCCGTGGCTGATCCTGGGGTCTGTGCTCTATGCTTCTGTCTGC
ATTGGGATCCATAGGAAATATACATGGACTTTCACTGAAAAATTCTTCGTAAACTCTCTC
CTTAAAAATGCAACTGAAGTCAAAGAAATAAACACCACATTCTTTTCACTCTTGTTTATT
CATCTGACAGTACCACTAACTATCTTCCTCACTGCTGCTCTGCTCTTGATTTTCTCTCTG
GGCAGACACACCCGGCAGATGAGAACCGTTGCTACAGGCACCAGGAACTGCAGCAGGGGA
GGCCCCATCAAGGCCATGCTGTCCATCCTGTCCTTCCTCGTCCTCCACTTCTCCCAACAC
ATGATTTTCATTTTGTTGTTTTATCGAAATTACCAGTTTGGTAGCTTTCTCGCTCTGTTC
TGCAACTTGGTAGTTGGCACCTACCCATCTATACACTCCATCATCTTAATTTTAGGAAGC
CCTAAACTGAAACAGAGCGCAAAAAGGTTCTTGCTCTGCGGTCAGTGTGGTCAGCGAGAA
GCATGTGGATCGGTGTAA
>T2R.ThrSwi_NIG_v1_Scaffold00015_5358741_5359637-
ATGTTAATGCCTCCCCTCATTATTTATTTTCTTATAGAATTGATGCAACTTCTTACTGGG
GTTTTTGCAAATGGCTTCATTGTGGTGGTGAATGTCACAGAGCTGATCAGGCAGAGGCAA
ATGGCTCCTTTTGATCTGCTCATTTCCTGCCTGGCGACCTCGAGGATTTGTGTACAGGTG
ACCCTCTTCCTTGGATATCTGATTGTTCACTCCTTCATAAAACAGTCAGTAATGACTGAA
AATTTTGCATTTCTCATGTTTGTAAGCAATTGTGAGCTTTGGCTGTCCACGTGGCTTGGT
GTTTTCTACTGTGCCAAGATCGCCACCATCCCGCACCCGCTGTTCTTCTGGCTGAAGAGG
ACGATATCCAGGTTGGTGCCATGGCTGATCCTGGGGTCTGTGCTCTATGCTTCTGTCAAC
ACTGGGATCCACGTTAAATATACATGGACTTCAATCCAAAAGCACCTGGCAAACTATCTC
TCCAAAAACGCAACTCAAACCAAAGAGTTAGATATTATAACATTTACAATTTTGTTGATT
CATTTTACAGTGCCAACAACTGTCTTCCTCGTAGCTGTTCTGCTTTCAATTTTCTCCCTG
GGGAGACACACCCAGCAGATGAGAACCATTGCTACAGGCACCAGGGGGCTCAGCAGTGGT
GCTCCCATCAGGGCCATGCTGTCCATCCTGTCCTTCCTCATCCTTTACTGCTGCAATTAC
ATGATTGGCGTGTTGTTCTTTTCTGAAGAGATGCGGCTCGGGAGCCTCCTCGTTCTGTTC
TGCGACCTGGTGGCTGGCACCTACCCACCTATACACTCTCTCATCTTAATTTTAGGAAGC
CCTAAACTGAAGCAAAATGCAAAAAGGTTCCTGTTCTGTGCCCGGTGCAGTCAGTGA
>T2R.ThrSwi_NIG_v1_Scaffold00016_13494853_13495758+
ATGGGGAACCAGGCCTTATCTTCCTTAAGTGTCTTTCATATGACCATTATGTCAGCAGAA
TTCTTTGCAGGAATTACAGTAAATGCATTTCTTTTCATTGTGAACTGTAACGACTTCTTC
AAAATCAGAAAGCTAGCGCCGATGCAAATCCTTTTAATATGCATAGCACTACCTAGACTG
GGCTTGCAGATGACATTAATGATACACAGTGTGGTCTCTGTATTCTTTTCAAGCAATTAT
GATGAATTTATTTATGGCATAAAAATGATGTTTGTCTGGATGCTTTTCAGCTCCTTCAGT
TTCTGGTCCACGACTTGCCTTTCTGTATTTTATTGCCTCAAGATTGCAATCTTCTCTAAG
TCTTGTTTTCTTTGGTTGAAATTTAGAATTTCAAAGCTCATATGCTGGCTGCTCTTGGGA
AGTGTGCTGACCTCCTTTGGCATGGCAGCTGGATGTACTGGACTGAGTGTCCCTGACGAT
GTCTTCAGCAACGACACAGAGAAGACAAGAGCTGACATAAAGGACACTTATGGATTTCTT
CTTCTTAACTTGACGTTACTGTTTCCTCTAGTTGTATTTGTGATTTGCACGTCGATGTTA
TTCATCTCCCTTTACCAGCACAGTTATCAGAGGCAGAGTGGACAGCACGATGCTTCAAAT
CTCAGGAAAAAAGCCCATATAAATGCGTTAAGAACAGTGGTATCCTTCTTTTGCTTCTTT
GTCTCTTATTTTGCTGCTTTCATGGCAAATATGACATTCAGAGTTCCTTACCGAACTCAT
CAGTTCTTTGTGATGAAGGAAATAATGGCAGCGTTTCCTGTTGGCCATTCGATTATAATA
ATCCTGAGTAATCCTAAATTCAACCAGTCATTCAGGAGAATTCTCTGCCTCAGAAAGAAA
CAATGA
>T2R.ThrSwi_NIG_v1_Scaffold00016_21567989_21568894-
ATGGTACTCAATCAACTCGTTATCTTTTTCATCATCATCTATATGTTTGAGTCCCTGACA
GTAATTGTACAGAGCAGCTTCACTATTACAGTGCTGGGCAGAGAGTGGGTGCGGGTCAAA
AGACTGCCACCTGTGGAAATGATTATTACCAGCCTGGGCATCTGTCGTTTCTGTCTACAG
TGGTCATCCGTGCTGTCCAACTTTTCCTCCTATTTTGAAGTTAGTCGTGAGCTATGGATC
ACAGGAATCATCTGGGAATTCAGTAATATCCTGACTTTCTGGTTGACCAGCTTGCTTGCT
ATCTTCTACTGTGTCAAGGTCTGTAGCACCACTCATCCCGTCTTCCTCTGGCTGAAGTGG
AGAATTTCAAGGTTGGTTCCCTGGTTCCTACTGAGTGCTCTGGTGATTTCTGGTGTAGCA
CTTATCCCTTCATTTATTAGGAATCGCCTCCAGATGGAATTAGTTTTCACGGAGCATTTA
CCCACAAATAGCACTTTGACTGAGAGGCTTAAACTGTTTAAGGAACATATTTTGGATTTT
TATAAAATGACTGTGTTGAGTATTCCCTTTCTCCTGTTCCTGGTCTCCATGCTCTACCTT
ATGGCTTCTCTGGTCCAGCACTGGAAGCAAATGCAGCGGCATAACACTGGCTACTCTAAC
ACCAGCCTGAAAGCTCATTTCACTGCCCTGAGGTCTCTTGTTGCCTTCTTATTCTTCTTC
GCTGCTTACTTTCTGACTGTGATGCTCATGTATATAGGCATCGTATCTAAGGGGGGACCT
TGGTTCTGGGCCTGGGAAGCCATCGTCTATGCAATAGTCTCGATTCATTCCACTTCACTG
ATGCTGAGCAGTCCTACACTGAAAAAGGCTCTAAAGATAAAAGTCTGGGGCCTAGCGTCT
GCCTGA
>T2R.ThrSwi_NIG_v1_Scaffold00053_8501961_8502887-
ATGGAACCAGCTCTGACAATCTTCTTTGTAACCCTCTTTGTCCTGCTGTGCACCTTGGGG
ATCCTGGCCAATGGCTTCATCGTGCTGACTCTGAGCAGGGAAAGGCTGCAGCGTGGTAGG
CTGCTCCCCTCGGACCTGATTCTCCTTGGCTTAGGGGCCTGCCGTCTTGGCCAGCAGTGT
GTTGGGCTGGTGTACACTTTGTACTATTTCTTCCACTTGGTTGACTTCTCCAAGAGTCTG
GCCCGACAGATCGTTGCTCTGCACTGGGAATTCCTGAACTCCTCCAGCTTCTGGTTTGCT
GCCTGGCTCAGCGTCCTGTTCTGTGTCAAGATTGCTAACTTCTCCCATCCTGCCTTCTTT
TGGCTGAAGTGGAGGCTCCCAGCCCTGGTTCCCTGGTTCCTGCTGGGCTCTCTCCTCCTT
TCCCTCTCAGTAACCTTGCTGTTCTTTTGGGGGAATTTCTCCGTGTACCAAGGATTTTTG
ATGAGCAAACTTTCTGGGAACATGAGTGATAAGGAATGGAACAGGAAGCTGGAAATTCAC
TATTTCATGCCTCTGAAACTTGTCGCCATGTCAATTCCATGCTCTCTTTTTCTGGTCTCG
ATTTTGCTGCTGATTGGCTCCCTGAGGAGACACAGCCTGAGAATGCAGGACAACGCCCAT
GACCCGCAGGACCGCAGCAACCAGGTTCACAACAGAGCTCTAAAGTCCCTCATCTCCTTC
CTCATTCTCTACGCTCTGTCTTTCATGTCCCTGGTCATCGACGCTGTAGTCTTTATCACC
TCAGACAGTAGGTGGTACTGGCCGTGGCAGATCTTAGTCTACCTGTGCATGTCTGTCCAT
CCCTTCATCCTCATCAGAACCAACCTCAAGCTTCGAGGCATGGTTAGGCAGCTAATGTGC
TTGTGCAGGGGCTTCTGGGTGATGTAG
>T2R.ThrSwi_NIG_v1_Scaffold00053_8537242_8538222-
ATGAGTGGAGCTCACATGGCTTCAGGACACCAGCCGATCGACAAGAATGTTCTCTTCCTT
TTGGCCATTTTTTTCGTTTTGTGCATGGTGGCTGTGATGGGCAATGGCTTTATCGTCGTA
GCGCTGGGCACCAAGTGGTGGCTACGGAGAACACTGTCACCTTATAATAAGTTACTGGTC
AGCCTGGGGGCCTATCGCTTCTGTCTTCAGTGGGCGGCGATGGGTAAGAGCATTTATGCT
GTCTTGCGTCCGACAGCTCTCCTATATGACCCCGTAATGCAGTTCCTAAGCTTTGTTTGG
GATTTCTTGAACGCCGCCACCTTCTGGTCCTGCACTTGGATGGGTTTCTTTTATTGTGTA
AAAATCGCGAACTTCACCCACCCTGTTTTCTTCTGGCTGAAGGGCAAGGTGTCTGGGTGG
GTTCCATGGCTGTTGCTTAGCTCCGTGGGCTTCTCTGGCTTGAACAGCATCTTGTTTTTC
ACAGGCAATCACGTACTGTACCAAGCCTCTCTGAGGAATGAGTGCCGGTACTGGAACGCC
ACTGGGAACAGCATGAGGTCCTTTGAAACCATCTACTTCTTCTGTCTAAAACTCATTACC
TTTTCAGTCCCCGTCGGACTCTTTCTCACTTTCATGGCTCTCCTCCTCGTCTCCCTGGGA
AGACACATGAAGAGGACGCTCTCCGGGTTCCAGGATGTCCCCGTCCAGGCCCACGCCAGA
GCCCTTGCTGCTATCGTCTCTTTTGTGGTCACTTTGGTCTCCTGGTTTCTGACCCTGTTG
CTTAGCTCTAATTCTCCGTCTCTGGTCCAGGAGGTGAAGCACTGGGTGTGGCAGGTGGTG
GTTCACCTGATCACAGCAGCCCACTCCACCCTTCTGCTCTTCAGCAACCCCTGGCTGCGA
GCCCTGGTGGAGCGGGGCTGCTCGTCACGGTGCGGGCCACGCCGGGCTGCAGCCGACGAG
GACCCTCCATGCCACGGGTGA
>T2R.ThrSwi_NIG_v1_Scaffold00053_8545841_8546716-
ATGCCCTCCTCTCCCATACTGGTCTTCATGGTCATCTTCTCCCTGGGGTCCTTGGCTGCT
GTGTTGCAGAACAGCTTCGTGGCCACCGTGCTGGGTAGGGAGTGGTTGCGCTGCGGGACG
CTGCCTGCAGCCGACACGATTGTGGCTTGTCTCGTCACTTCCCGGATCTGCCTGCATGGA
ATGAGCATCCTGAACAACTTTGCCATGTTCTTTGGCTTTTACTTCAACTCTATATATCTT
GGCCTCTTCTGGGACTTCGTCAACACTCTCACGTTCTGGTTTACCGCCTGGCTTTCTGCC
TTGTACTGTGTGAAGATCTCCACCTTTTCCCACCCCGTCTTTTTCTGGCTGAAATGGAGG
CTTCCTCGGTTAGTGCCCAGACTGCTCCTGGCCTCCGTATTCTTCAGTGGACTATCAGCT
GTTTCATTATTCATGGGGCATGAAATAGGCCTTCAGAGAGACGTCTCCCAGGGTTCCCAT
GGAAACCGCACCTTTTCTCTGACTTTCTATCAGTGGTACTTTTTCTGGCATTCAGTGGTT
ATGTGGTTCCCTCCCCTTCTCCTCTTCCTGGTGTCCGCCATCCTGCTCCTGTTCTCCCTG
AACCGGCATGCAGAGCAGATGAAGAGCTGCATGCTTGGGCCTCGTGATGCCAGCACCCAG
GCTCACACCATGGCTCTGAAGTCACTCACCTTTTCCTTGATCTTCTATATACTGCATGTC
CTGTCCCTGGTCATTTCTTTGATGCAACTTGTAAGCATCCAGAGTTATTGGTATTGGGTC
AAGGAAGTAGTAGCTTATGGTGGCCTCTTCCTGCAGTCCACTGTCCTGATGCTAAGCAGC
ACCAAGCTGAGAAAGGTCTTGAAGATGAAGTTTTAG
>T2R.ThrSwi_NIG_v1_Scaffold00053_8725538_8726521-
ATGGTGACAGTGAACACAGTTGCCACTGATGAAGCCATTACTACCTTTAAAGTTACCTTC
GCCTTGGTGATCTTGGGCATAGAGTACATGACAGGTTTCCTTGGGAATGGCTTCATCACG
TTCGTCTATGGGGCTGAGTGGGTCAGGAAGAAAAGACTTCCCACTGGTGACGGCCTCATG
CTGATGCTCAGCTCTTCCAGGCTTGCACTACAGATTTGGCTGATGGTGAGTATTACTTGC
AATTACCACTTCCAAGACAATTACTTCCAAGGGCCATTCTATAAAATCTCATCAATCACA
GCCCTGTTTCTGAACTATTCCAACCTCTGGTTTGCTGCCTGGCTCAACATCTTCTACTGT
CTTAAAATCGCCAACTTTGCTCAGCCTTTGTTTTTGATGATGAAGAAGAAGATCGAAGTG
CTGATGCCTGGGCTTGTGAGTCTGTCACTGTTGGTCTCCTTAGGCATGAGCTTGCTCTTC
CTTATAAACACGTTTCATATACAGGTGAATAATTCCTCTCCTGGCCCTTCTTCCAACTCC
ACTTCCAACTCCACTCAGAAGAAGTACATCCCTGAGACCAATGTGGTCAACCTGAGTGTT
TTCTATTACATGGGGATCCTTATCCCTCTGATCCTGTTCATCATGGCGGCCACTCTGCTC
ATCATCTCTCTCAAGAGACATACCATGCACATGGAAAGCAATGCCACGGGCTCCAGGGAT
CCCAGCATGGAGGCCCACTTGGGAGCCATCAAATCCACTAGCTATTTTCTCATTCTCTAC
ATTATCAATGCAGTCGCTCTGTTTATATCCATGTCCAACATCTTTCATGTCAACAGTCCA
TGGAATATATTGTGCAGCTTTATTATGGCTGCCTACCCAGCCAGCCACTCAGTGCAGCTG
ATCTTGTGCAACCCTGGGCTAAGGAGAGCCTGGCAGGGCTTTCAGCACAGAGTTCAGCTT
TACCTTAAAGGACAAACTCATTGA
>T2R.ThrSwi_NIG_v1_Scaffold00053_8744702_8745685-
ATGGTGACAGTGAACACAGTTGCCACTGATGAAGCCATTACTACCTTTAAAGTCACCTTC
ACCTTGGTGATCTTGGGCATAGAATGCATGACAAGTTTCCTTGGGAATGGCTTCATCACG
TTCGTCTATGGGGCTGAGTGGGTCAGGAAGAAAAGACTTCCCACTGGTGATGGCCTCATG
CTGATGCTCAGCTCTTCCAGGCTTGCACTACAGATTTGGCTGATGGTGAGTATTACTTGC
AATTACCACTTCCAAGACAATTACTTCCAAGGGCCATTCTATAAAATCTCGTCAATCACA
GCCCTGTTTCTGAACTATTCCAACCTCTGGTTTGCTGCCTGGCTCAACATCTTCTACTGT
CTTAAAATCGCCAACTTTGCTCAGCCTTTGTTTTTGATGATGAAGAAGAAGATCGAAGTG
CTGATGCCTGGGCTTGTGAGTCTGTCACTGTTGGTCTCCTTAGGCATGAGCTTGCTCTTC
CTTATAAACACGTTCCATATGCAGGTGAATAATTCCTCTCCTGGCCCTTCTTCCAACTCC
ACTTCCAACTCCACTCAGAAGAAGTACATCCCTGAGACCAATGTGGTCAACCTGAGTGTT
TTCTATTACATGGGGATCCTTATCCCTCTGATCCTGTTCATCATGGCGGCCACTCTGCTC
ATCATCTCTCTCAAGAGACATACCATGCACATGGAAAGCAATGCCACGGGCTCCAGGGAT
CCCAGCATGGAGGCCCACTTGGGAGCCATCAAATCTACTAGCTATTTTCTCATTCTCTAC
ATTATCAATGCAGTTGCTCTATTTATATCCATGTCCAACATCTTTCATGTCAACAGTCCA
TGGAGTATATTGTGCAGATTTATTATGGCTGCCTACCCAGCCAGCCACTCAGTGCAACTG
ATCTTGTGCAACCCTGGGCTAAGGAGAGCCTGGCAGGGCTTTCAGCACAGAGTTCAGCTT
TACCTTAAAGGACAAACTCATTGA
>T2R.ThrSwi_NIG_v1_Scaffold00053_8760333_8761277-
ATGGCTAAACCCAGCAACTCTTCAGAACGTGAAGTGCCATTATCTGCTATCTTCATTTTA
ACCATCACAGGTGCTGAAAATTTTGTTGGGATCATTGTAAATGGGTTCATCATGACAGTA
AATTTGACTGTATGGGTGCAAAGAAAGGGTGTTTCCACCAGTGGCAAGATCCTGCTTTTC
CTGAGCGCTTCCAGAATAGCTCTCCAAAGTGTCATGATGCTAGAAATTATGTCAATCTAT
ACATTCGTGAATTCTTATTTCAAACATGTCTTATATTATATATATCAAGTATGTTTCATG
TTCTTAAATTGTTGTGGCCTCTGGTTTGCTGCTGTGCTCAGTTTCTTCTACTTTGTGAAG
ATTGCCAACTTCCCCTATCCCCTTTTCCTCAAGCTGAAGTGGAGAATTTCTAGATTGATT
CCCTGGTTTCTACGGTTATCGGTGTTTATTTCCTTCATCTCCAGCATGTTCTTCTACAAG
AGCATCTACTCTATGCGTTGCTTTTTTACTTTCAACCACTTCAACTACACAAAGATTAAT
ATGGTCAAGGTGACTGTTTTCTTTAACCTGGGGATCTTCATTCCTCTGACAATTTTCATT
GTGACAGCCACTCTTCTGATCCTCTCTCTCAAGAGGCACATCCTACTGATGAGAAACAGC
AGCACTGGCTCCAAGGACTCCAGCATGGAGGCTCACATGAGGGCCATCAAAGCCATCAGC
TATTTTCTCATTCTCTATATTTTCAATGCAGTTGCCCTGTTTCTCTATGTGTCCTGTATC
TTTTCCATTACTTCGTTCTGGATTGTTTTGCTCAGAATCATCATAGCTGCCTACCCAGTT
GGCCACTCAATTCTACTGATTCAAGACAACCCTGGGTTGCAAAGAGCTTGGAAGCAGCTT
CAAACTCAAATTCACTTTTATCAAAAAGAGCAGACCGTGAGATGA
>T2R.ThrSwi_NIG_v1_Scaffold00053_9645675_9646691+
ATGTGGTCTCTGACTCCCAGCTTAACTGTGTCCTATGAGGCCAAGGTTGCGTTTCTATTC
CTTTCAGTGCTCGAGTTCACAGTGGGGATCCTGACCAATGCGCTCATTTTCTTGGTGAAT
TTCTGGGATGTGGTAAAGAGGCAGTCCTTGAACAACTCTGACCTCGTGCTGCTGTGTCTC
AGCATCACGCGGCTTTTCCTGCATGGACTGTTATTTCTGGATGCCATCTACCTCATCTAC
TTCCAGCAGATGAAAGATCCCCTGAGCCACAACTACCAAGCCATCATCATGCTCTGGATG
ATTGCAAACCAAATCAGCCTCTGGCTTGCTACCTGCCTCAGCCTCCTCTACTGCGCCAAG
ATTGTTCGTTTCTCTCACACCTTCCTGCTCTGTTTGGCAAGCTGGATCTCTAGGAAGCTC
CCCCAGATGCTCCTGGGTACTATTATTTTCTCTTGCATTTGCACTGTGTTTTGTTTGTGG
GACTTCTGCAGCAGGTCTCGCTTCACATTCACAGCTGTGTTATCCAGGAACAATACCGAA
TTCAATATACAAATTACACAACTCCATTTCTTTTATTCATTTCTCTTCTGCAATGTGGGG
TCTATCCCCCCTTTCTTATTTTTTCTAGTTTCTTCTGGATTGCTTATTTTCTCCCTGGGA
AATCACATGAGGACAATGAGGGCCCAAGCCAGAGACTACTCTTGTGATGCCAGCCTGGAG
GCCCACATCAAAGCCCTCATAGGGCTGGTCTCTTTCCTCTTTCTCCATGTGGTGTCATTC
TGTGCTGCCCTCATCTCAGTGCCCCTACTGATACTGTGGCACAACAAGGTCGGGGTGATG
GTCTGCATCGGGATGATGGCGGCCTGCCCCTCTGGACATGCAGTCATCCTGATCTCAGGC
AATGCCAAGCTGCGGAAGGCAGTGAAGATGACTCTACTCTGGGTTCAGAGAAGCCTAAAG
GTAAGGACAGCCAGGCAGATCCCAGGACTGAGTGGACATGAACCAGGCTCTTCATGA
>T2R.ThrSwi_NIG_v1_Scaffold00053_9716220_9717119-
ATGCTTCAGGTGGTCTACTTATTTGTCATTATTACCTCAATTGTTTTAAATTTCATAGGG
ATGATCATGAATCTGCTTATTGCAGTACTCATTTACAAAACCTGGTTTAAAAGCCGTAGA
ATCTCTTCTTCTGATAAGATACTGTTCAGTTTGGGGATCAGCAGATTTCTTATGCTGGGA
TTATTTCTACTGAACCTTTTTTACTTCATTGCTTCAAATTCTGAAAGATCAGTCTACCTT
TCCACATTTTTTTTGTTGTTTTGGAGGTTTTTGGACTCCAGCAGTCTCTGGTTTGTGACC
TTGCTCAACTGCTTGTATTGTGTGAAGATTACTATTTTCCAACACTCTGTGTTTCTCCTG
CTGAAACGGATTATCTCCCAGAAGATCACCAGACTTCTGCTGATCTGTATGCTGATTTCT
GCCATCACCACCTTCTTGTATCTTGTGCTCCGACAGATAACACATTTCCCTGAATTTGTG
ACTGGGAGAAATGGCACATTGTTTGACTTCGATGAAGGCATTTTGACTCTGGTGGTCTCT
CTAATTTTGAGCTCCTTATTCCAGTTTATCCTTAATGTGACTTCTGCATCTCTGTTAATA
CATTCCTTGAGGAGACATGTACAAAGGATGGAGAGAAACTCCACTGGCTTTTGGAACCCC
CAGACTGAAGCTCATGTAGGTGCTATGAAGCTGATGATCTATTTCCTTATCCTCTACGTT
CCCTATTCGGCTGCTACCTTGCTCTGTTATCTCCCTTCTTACACAAGAATGGGACCAGGA
GTCAGAGCCATTTGTTTAATTATTTCCTCTCTTTACCCTCCAGGACATTCTGTTCTTATC
ATTCTCACACATCCTCAACTGAAAACAAAAGCAAAGAAGATTCTGCGTTTTAACAAATAG
>T2R.ThrSwi_NIG_v1_Scaffold00053_9721656_9722603-
ATGTTGGAACTAGCTGAGTGGTTGTTCCTGGTCCTGATTGTCACTCAGTTCATCCTTGGA
AATCTGGGGAATGGTTTCATTGGGTTGGCCAATGGCAGCACCTGGTTCAAGAGCAAGGGA
TTCTCTTTGTCTGACTTCATTATCACCAGCTTGGCCCTCTCTAGGATCATTTTGCTGTGG
ATTATCTTCTTTGATGGTGTTTTAATAGTTTTCTTTTTCCACTTGCGTGATTCAGGGACA
CTAATGCAAATTATTGATATTTTCTGGACATTTGTAAACCACCTGAGTATTTGGCTTATC
ACCTGTCTTGGTGTCCTGTATTGCTTGAAAATTGCCAACTTCTCTCACCCCATATTCCTC
TGGCTCAAGTGGAGAGTTTCCGGGGTGGTTGTAAGGATGCTATTGAGTGCACTGCTCTTA
TCCTCTGCTAGTACCATCTCTCTGATCAATGAATTTAAGCTCTATTTTGCCTTCAGTGGA
ATTGACAACAAAGGAAACATGACTGAATACTTAAGAGAGAAGAGATATGAATATGATCTG
ATGCATGTTCTCGGGACTCTGTGGCATCTCCCTCCCTTAATTGTGTCTGTGATCACCTAC
TTTCTGCTCCTCTTCTCTCTAGGGAGACACATGAGGCAGATGGAGCAAAGTGGTATCAAC
TCCAGAGATAAAAGCACTGAGGCTCACAAGAGGGCCATCAGAATCATCTTCTCCTTCCTT
TTATTCTTTCTATTTTACTTTATTTCCTCTATAATTTTTTCATTCAGTCGTTTTATAACC
CAGCCTAAGATGTCTGTGATGATTGGCGAGGTAATTACAATGTTTTATCCCGTTGTTCAC
TCATTTATTCTCATTCTGGGCAACAAAAAGCTGAAGCAGGCATTTTGGGCGATGTTCCTG
TGTAAGTCTGGTCATCTGCAGCCTGGATCTTCAGGCTTTTCCCCATAG
>T2R.ThrSwi_NIG_v1_Scaffold00084_7503296_7504246+
ATGTTGAGCATACTGCATATTCTGTCTATGATCATTTTTGTTGTGCAATTCATAATTGGG
ATTTTGGGAAATGGATTCATTGCACTGATAAATGGCATTAACTGGGTCAGAAATCGGAAG
ATCTCCCTGATGGATTTTATTCTCACATGTTTGGCCAGCTCGAGGATATGTTTTCTTTGT
TCAGCACTTTTAGCTGACTCTTTCAATTTAACATCTGAGAAAATAGTTTCCTCTAAGACT
TTACTGATGAGTGTTGTCACCATCTGTTCAGGATCCTACTACTTCTGCACAGCCTTCACC
ACCTGCCTCACTCTCTTCTATTTCTTCAAGATTGCTAACTTCTCCAACCCGACTTTCCTC
TGGATGAAGCAGAGGATGCACATGGTGTTCCTCATGGTAGTCCTGGCCACGGTACTTTCT
TGCTGTGCAAATATCATTTTCACTGATGCATTTGTAAATATTTCGACACAAATTTATATA
CAGATGGAACAAAACTTCACATTCAATTATATGAAGAGTTTTTATACTTGCTTACCTTAT
CTTTTTCTCATTAATCTGGCCTTCATTATCTTTTTTGTGGTGTCTCTGATCTCCTTCTTA
CTGTTACTCTTCTCCTTATGGAGACACACCAAGCGGATGAAGCGGCAGGGCATGTACTCC
AGGGATTCAAGCACAGAGGCCCATGTGAGAGCAATGAAAGCCATGATTTCATCACTGATC
CTCTTCATTATGCATTATTTTGGCAATATTACGATACTATTGGCATATTCTCCTCTACAC
AGTGTGATAGTCAAGAGTTTTGCTCATATGCTAATATTTTTATATCCATCTGGTCATCCA
TTTCTTCTGATTTTTTGGAACAACAAATTGAAACAGGCTTTTCTCTTTGTCATGAAGAAG
CTCAGATGTATCAGAGAGGAGATAATGTCTCATACTTTTGAACTTCCCTGA
>T2R.ThrSwi_NIG_v1_Scaffold00084_7535547_7536488-
ATGAGTGGGGTTTTACAGAGTACATTTATCATCATATTTTACGTGGAAATCATTATTGGA
TATTTAGGAAATGGATTCATAGCACTGGTGAACTTTATGGACTGGATCCAGAGCAGAAGC
ATCTCTACAGTCGATCAGATACTCAGTGCCTTGGCAGTCTCCAGAATCGGAGTCCTCTGC
ACAGGACTCCTCGGCATACTAACGCTTGGCGTTGACCCTGAGTTGCTCACGCCCATCAGC
AGGATAAGAGTGATAAACATTGCCTGGATAGTGACCAATCATTTTAACCTTTGGTTGTCT
ACGAGCCTCAGCATCTTTTATTTTCTCAAAATTGCCAATTTTTCTACCCGTCTCTTGCCT
TACCTAGAATGGAGAGTTAAAAAAGTGGTTTCAGGGGTTCTGCTAGTGTCTCTGTTGTTC
CTGTTTTTAAATATTGCTCTGGCAGACAAACACACCGGTGTCTTGAATGATGCATCTCAA
AAAAATACATCTTACAGTTCTGGAATGAGGAACTCTGGGCAAATTTTCAAAATTCTTATA
TTCATGAACTGTTTGTTTAGCTTTATACCCTTTATTGTGTCCCTGGCAAATTTTCTCCTG
CTCATATTCTCCATGCGGAGACACCTTAAGAAAATGCAGCACAAGATGAAAGGATCCATG
GACGTCAGCACCACAGCTCACATCAACGCCCTGAAGATTGGTTTGGCCTCTCTCCTACTG
TATGCTCTTTTCTTTCTGTCTCTCATCATACAAACTGCAAGCTTTGAGTTCCTGGATGTA
AATTTTATCCTTTTGTATGACCAGGTTAGTGGACTGACTTTTCCTTCTGGTCACTCTTTT
GTCCTGATTCTGGGAAATAGTAAGCTGAGACAGGCCTCTCTGTCAGTGTTAAGGAGGCTG
AGATACCAAAGATGTGAAGTTCTCAGGTCCATAGAAAATTAA
>T2R.ThrSwi_NIG_v1_Scaffold00084_7545425_7546369-
ATGGATGGTGTTGTGCACGGAATATTTACAGCAATTCTATTTGGGGAATTGGTACTGGGA
AACTTCGGAAATGGATTCATAGCTCTAGTGAATTGTACGGACTGGGTCAAAAGGAGAAAG
ATTTCTTCAGCTGATAAAATCCTCACTGCTTTGGCGATCTCCAGAATGAGCACACTCTGG
TCAGCAGTCATACTAGTATTAGTTACACTTTACCCCAATGTAGTGAAGTCTGTCGAAATG
ATTCAGATAATGGGTGTTTTCTGGAGAGTGTCAGCTCATTTAAGCATCTGGCTTGCCACG
TGCCTTGGCATGTTTTACTTCCTTAAAATAGCCAATTTTTCAAACTTAAGTTTTCTTTAT
CTAAGGTGGAGAATTAAAAAGGTGATTTTGGGGACATTTCTCGTGTCTCTGGTTAGCTTA
TTTCTGAATATTGTACTGGTAGACACACGTATTGGTGTCCTGAATGATGTCTATAAAGTA
AACATGTCTTGCAGACCCAATTTGATTACTTGCGCAGTATTTCCTAAACATTTTTTACTG
TCATACATTGTATCCTATTCAATGCCATTTCTTGTTTCCCTGACAACTTTTCTCTTGCTG
ATCTTCTCCCTGTGGAAACATCGCACGAAGGTACAGCAGAATCACAAGGGGTCCGAGGAT
GTCAGCACCACGGCTCATGTAAAGGCCATGCAAACTGTGATTGCCTTCCTCATACTATAC
ACCGTATTTTTTCTGTCTCTTCTTGTGCAGGTTTTGAAGACTGATTTTGTAGGAAAGTTA
CTTTTTGGGTTAGTTACCCAAGCAGCCGAAATGGCTTTTCCCTCAGGTCATTCCTTTGTC
CTGATACTTGGAAACAGTAAACTGAGACAGACGTTTATTTTGATGGTAAAATGGCTGAGG
TGCAGGTACAGAGATGTGGAGTCCACAGGTCCACAGTCCATTTAG
>T2R.ThrSwi_NIG_v1_Scaffold00084_7556361_7557290-
ATGAGTGGCATCATACAGAGCTCACTGTTAGTCATTTTAAATGTGGAATGCATAATAGGA
AACTTAGGAAATGGATTCATAGTACTAGTTAATTGCATGGACTGTGTCAGGAGAAAAAAA
GTGTCTCCAGTTGATCAAATCCTCACTGCCTTGGCAGTCTCCAGATTTGTTCTGCTCTGT
ATGACATTAATAGATCTGTGGGTAACTGAGCTTAACCCAGCCTTATGGATTAACAAAAAC
ATATTACAAATATTTTATATCACCTGGGCAGTGACCAATCATTTTGGCACCTGGCTTGCT
ACATGCCTCAGCATCTTTTATTTTCTGAAGATAGCCAATTATTCTAACTCAATTTTTCTT
TACCTCAAGTGGAATGTTACAAAGGTGGTTTCAGCTACCGGGCTGATGTCTCTGCTTCTC
CTACTCATAGAAATTTTGTTGATAAGCATAAATAATAAAGATTGGATGCATGAACATAAG
CAGAGTATGTTTTACAGCTCTAGTTCCAGTAACTTTACAGAGTTGCTCAGACTTTATTTC
CTCACAAACACAATGTTCAAGTTCATACCCTTTGCTGTGTCCCTGGCCACTTTCCTGCTG
CTCATCGTCTCCCTGTGGAAGCATCTGAAGAGGATGCAGCGCAACATCAGCGGGTCCAGA
GACGCCAGCACCACGGCCCACATAAAAACCTTGGAAACTATGATCATCTCTCTGCTACTT
TATATCAGTCTCTATTTGACTTTTTTGTTTCGAGTTTATAACTTTAAAAATCAGACAGCT
TCCTCTGTCCTTGATGCTGTTATGATTGCTTTGCTTTTGGGTCATTCGTTTGTTTTGATT
CTGGGAAACAGTAAGCTGAGACAGGCTTTTCTTTCAGTGCTGAGGTGGCTGAAGTGTTGG
TCCAAAAACGTGGACTCCTCAACTCCATAG
>T2R.ThrSwi_NIG_v1_Scaffold00084_7576525_7577466-
ATGATGGCTGGTGTCGTACAGAGCGTACTGACAATCATTTTAAGTGTGGGTTGCATAATC
GGAAATTTAGGAAATGGATTCATAGCAGTGGTGAACTTCATGGACTGGACTAAGAGAAGA
AAGATGTCTTCAGCTCATCAGATCCTCACTGCCTTGGCCATCTCCAGAATTGTTTTCCTC
TCCTTTCTGTTCCTGTATTGGTGGGTATCTGTGCTTTGTCCAGTTTTACTAAAGAACACA
AAGATGTTACAAATAATTTATTTCACTTGGGCCGCGACTACCCATTTCATCATGTGGCTT
GCTACATGTCTCAGCATCTTATATTTTCTGAAGATAGCCAACTTTTCTAATTCTACTTTT
CTTTACCTGAAATGGAGAGTTAAAAAGGTAGTTTCAGTGACCTTGCTAGGGTCTCTTCTT
CTCTTGTTCTTAAATATCTTACTACTAGAAGTACAAGATAATGGATGGATTGAATTTAAA
GGAAATGTATTTTATAGTTCCAGTTCCAGGAACTCTACACAGTCTACAAAAATTCTTTTG
TTCACAGAGACAGTGTTCATTGTCATACCCTTTACTGTGTCCCTGACAACTTTCCTTTTG
CTCATCATCAACCTGTGGAAACATATGAAGAGGGCACAGCACAATGTCAGAGGGTCCAGA
GACGCCAGCACCATGGCCCACATAAAAGCCTTGCAAACTATGATTGCCTCTCTGCTACTA
TATATCACTTTCTATATGACTCTTATTGTACACTTTTCTAACCATGAATTTGTAGAGGAA
AATCCCATTGTTTCCTTTTTCTTGGACTCTATTCTAATAGCTTCTCTTTTGGGTCACGCA
CTTATCTTGATTTTGAAAAACAATAATCTGAGACAGGTTTCTAGTTTAGTGCTGATGTGG
CTGAGGTGTTGGTGCAAAGATGTGGAATCCTTGGATTCATAG
>T2R.ThrSwi_NIG_v1_Scaffold00084_7588360_7589292-
ATGGATGGTGTCCTACAGAACACACTGACAGTCATGCTGTGTGTGGAATATATAATCGGA
AATTTAGGAAATGGATTCATAGCAGTAGTGAATTTCATGGATTGGGCTAAGAGAAGAAAG
ATGTCTTCAGCTCATCAGATCATCACTTCCTTGGCCATCTCCAGAATTGTTTTCCTCTCC
TTTCTATTGCTATATTGGTGGGTATCTGTGTTTTACCCAGACTTACAAAAGATCATACGG
ATGTCAGAAATGATTTATATCATCTGGACACTGAGCGCTCATTTTAGCATGTGGCTTGCT
ACATGCCTCAGTATCTTTTATTTTCTGAAGATAGCTAACTTTTCCAATTCTACTTTTCTT
TACCTAAAGTGGAGAGTTAAAAAGGTAATTTTAGTGACGTTGCTGGGCTCTCTGCTTCTC
TTGTTCTTAGATATCTTACTACTAGAAATACATGCAAATGGACGGATTGATGAATATAAA
AGAAACATGTCTTATATTTCTGGTTCAGAAAACTCTACACAGTTTTCCAGACTGCTTTTA
TTTTCGACCACTGTGTTCACTCTCATACCTTTTACTGTGTCCTTGACAACTTCCGTGCTG
CTCATCATCTCCTTGTGGAAGCATCTGAAGAGGATGCAGCACAGTGCCAGAGGACACAGA
GATGCCAGGACCACGGCCCACATACAGGTCTTGCAAACTATGATTGCCTCCCTGCTGTTG
CATATCACTTTCTATCTGTCTGTTATTGTATACATTGCTAACTCTAAATCTGTGAAGAAA
AATCTCATTATTTTCTTTCTCCTACTATCTATTCTGATAGCTTTTCCTTTGGGTGACTCA
TTTATCTTGATTCTGGGAACCAATAATCTGAGACATGCTTTTATTTCAGTGCTGCTGTGG
CTGAGGTGTTGGTACAAAGATGTGCAATCCTGA
>T2R.ThrSwi_NIG_v1_Scaffold00084_7597706_7598662-
ATGAGTGAGTTCATGAATATCACATTCATGGTCATCTTAGGAGTTGAGTTCATCATCGGA
AATGTAGGAAATGGCTTCATAGCACTGATGAACTGCGTGGACTGGGTCAAGAGAAGAAAG
ATCTGTCCAGTTGATCAAATTCTCACCCCTTTGGCATTTTCCAGAATTAGTCTGTTCTGG
ACAGCATCCATATACATATTATCTAATTTTTACCCAGGTTTGTTGACTGAAACAATGAGA
AAAATAACTAGTATTATCTGGATGGTTACCGGTCATTTTAATATCTGGCTTGCTACCTGC
CTCAACATCTTTTATTTTTTCAAGATAGGCAATTTTTCTAAATCTATTTTTCTTTTTCTT
AAGCGGAGAGTTAAAGAGATAACTCTATTTACATTTTTAGTGTCACTGATCTTCTTGCCT
TTACATGTCATATTGGCAAACCCACATCTTAATGTTTGGGTTAATAGAGATAAATGGAAC
ACGTCATATTCTTCCAATTGGATCAACTCCACACGATTACTGAGAAAGGTTTTCTTCCAC
AACTATACGCTCACTGTCCTACCCCTTACTGTGTCCCTGACCACTTTCCTGCTGCTCGTT
CTCTCCCTGTGGAAACATCTGAAGAGGATGCAGCACATCAGCGGGTCCAGAGACGCCAGC
ACCACGGCCCACATACAGGCCTTGCAAACTGTGAGTGCTTTCCTCCTGCTGTACATCACT
GTCTTACAAATGTCGAGCTATGAATTGCTGGAGAAAAGATTCATCTTTTTATTTCACCAA
GTTACTGCTTTTGGTTTCCTTTCAGGACATCCCTGTGTTCTCATTCTGGGAAACAAAAAG
CTGAGAAAGACTTTTTTTTTCATTGCTGTGGTGGCTGAGGTGCTGGTTCCAAAATGTGGA
ACCCTCAGCTTCTCAGTAAGTTTTGGAGAACACCATATATTTGCTAAAGAAAAATGA
>T2R.ThrSwi_NIG_v1_Scaffold00084_7628282_7629187-
ATGATAAGTTTACTATGTAAAATTTTGCTCATCATAACAATGGCAGAATTTGTTTTTGGA
AATTTTGCCAATGTGTTCATAGTCCTGGTGAACTGTACTAACTGGGTGAAGAGAAAAGGT
ATCTCTTCAGCTGATTGGATTCTTACTGGTCTAGCTGTCTCCAGGATTGGTTTGCTTTGG
ACACTAATAGTAAGTCGGTTTTTAAATGTATTCCATCCAACTGCCTATGATAAATTAAGA
ATTATTGTTCGTGTTGTTTGGATAGTAAGCAACCATTTTAGCATCTGGTTTGCTACTATC
CTAAGTTTATTTTATGTTCTTAAAGTAACTAATTTCTCCAACTCTATTTTTTTTCACCTC
AAGAGGAATGTTAACAGAGTCACTCTAGGGATTTTGTTGGGGACATTGGTGTTGCTGCTT
TTTGTTCTTACAGTGGTACTCGGGTATGAAACTTTGGAGGTGAAAGAATATTTAGGGAAT
GTTACTTGGAAGCCCACACTGGAAGATACTATATACCTTTCCAGAAAGACTGTGTTCACT
CTAGTGAACTTCCTACCTTTTTCTACATGCTTGATCTGTGTTCTTCTGTTAATCTTCTCC
CTGAGTAAACATCTCAAGAAGATGCAGCTCCATGCAAAAGGATCCCAAGATCTCAGCACC
AAAGTCCATGTCAAAGTCTTGAAAACTGTGATCTCCTTTGTCTTGTTATTTGGCATGTAT
TCTCTGTCTGTAATCATATCAGGTTGGTACTTTACAAATTCGTGGAGTAAACCAGTCTAC
ATGATTACCATGGCCATAGAAATTTTATATCCTTCAGGCCATTCATGTACCCTAATTTGG
GGAAACAGGAAGCTGAAACAGACATTTCTGTCAGTTCTGTGGCAGGCAAAGTTCTGGGTT
AAATAA
>T2R.ThrSwi_NIG_v1_Scaffold00139_156369_157268-
ATGTCGAGCACACTGGAGACTTTGTCCGTGATCATCTGTACTGTGCAGTTCATAATGGGG
ATTGTTGGAAATGGATTTATTGTACTGATAAATGGCATGGACTGGGTCCGAATTCGGAAG
ATCTCCCTGATTGATTTTATTCTCATATGCTTGGTCAGCTCGAGGATATGTTTGCTTTGG
ACAACAATTTTTGTTATGTTTCTCAAATTAGTGCACATGAATCTACTCTCCTCTAAGAGT
ATAATGATGAGTGCCGTCATCTCCTGGACAGGATCTACCTGCTTCTCCACAGCCTTCACC
ACCTGCCTCACTCTCTTCTATTTCTTCAAGATCGCTAACTTCTCCAACCTGATTTTCCGC
TGGATGAAGCAGAGGCTGCATGTGGTGCTTCTCACGATAGTCCTGGGCACCGTACTTTCT
TTCTGCCTGAGTACCATTTTCGTTGATGAATGTGCAAATATCTGGGCACAAAACTGGGCA
AAAATGACACAAAATTTCACGTTCGGTTACAGGGAGAGTTTTGACGACTGGTTACCTTAT
TTTATTCTCCTCAACATAGTCCTCATTTTCTTTTTCGCGGTATCCCTGATCTCCTTCTTA
CTTTTAATTTTCTCCTTATGGAGACACACTAAGCGCATGAAGCTACAGGGCATGTATTCC
AGGGATTCGAGCACGGAGGCCCATGTGAGAGCCTTGAAAGCCATGATTTCATTCCTGTTT
CTCTTCATTATGCTTTACATCAGCCATGCTATGCTATTTCTGTCCTGTTGTGTTCTGGAA
AGCGTGGTGGCAAATATTTTTAGCCAGACGTTAATATTGTTGTATCCGTCTGTTCATCCT
TTTCTTTTGATTTTATGGAACAACAAACTGAAACAGGCTTCTCTCCGTGTCCTCAGCTGA
>T2R.ThrSwi_NIG_v1_Scaffold00166_871687_872625+
ATGGTACGTAAAGTAGAGACTATGTTAATACTCCTAGCGGTTGCAGAGTTTTCTGTGGGC
ATCTTAGGAAACGCATTCATCGGACTGGTCAATTTCGTGGACTGGGTCAAGAGCAGGAAG
ATCGCCTCCATTGACTTAATCCTCACCAGTCTGGCCATGTCCAGGATTTGCCTGCTTTGC
GCGATACTGCTCGATTGTTTTATTTTGGTTGTGTATCCAGACATCTATGGCAAGAATGAA
AAAATGAGAATCATTGACTTCTTCTGGACCCTAACCAACCAATTAAGTGTCTCATTTGCC
ACTTGTCTCAGTATTTTCTATTTCTTCAAGATCGCCAATTTCTTCCACCCTCTTTTCCTC
TGGATGAAGTGTAGAATCCACAAGGTGACGCTCTGGACCCTGCTGGCGAGCCTGGTGCTC
TCGGTGTTCATCAGCCTTCCCGTCACTGGGAATTGGAATAATAATTTCAGACGTTGTGTC
AAGGGACGGTGGAAAACAAACTTCACCTGGAGGTGTGGAATCAGTGACGACCTATACGCT
TCGACCAAGTTAGTCCTCAACCTGGTAACGCTGTTCCCCTTTGCTGTGTCCCTGCTCTCG
TTTCTCCTCTTGATTGTCTCCCTGTGGCGACACACCAGACGGATGAAGCTGAACGCTACA
GGCCACAGAGATCCCAGCACAGAAGCCCACGTACGGGCCATGCGGTCGGTCATCTCCTTC
CTGATCCTCTTCGTCGCTTACTGTTTGGCCTTTCTCATAGCCACCTCCAGCTACTTCATG
CCAGAGACAGAATTAGCTGTAATTTTCGGTGAGCTGATAGCCCTGATCTACCCTTCAAGT
CATTCATTGATCCTGATACTGGGGAACAATAAATTAAGACAAACATCTGTGACGGTGCTA
TGTAAAGTAAAATTTATGCTAAGAGGAAGAAAAATGTGA
>T2R.GCA_004026965.1_PetTyp_v1_BIUU_PVIR01003255.1_19441_20361-
ATGGAACCAGCTCTGACGGTCTTCTTTGTAATGTTCTTTGTCGTGCTGTGTACCCTGGGG
ATCCTGGCCAATGGCTTCATTGTGCTGACGCTGAGCAGGGAGAGGCTGCAACGTGGTAGG
CTGCTCCCCTCGGAGCTGATTCTCCTTGGCTTAGGGGCCTCCCGCCTTGGCCAGCAGTGT
GTTGGGCTGGTGTACAACTTGTACTATTTCTTCCACTTGGTTGACTTCTCCAAGAGTCTT
GCCCGACAGATCATTTCTCTACACTGGGAGTTCCTGAACTCATCCAGCTTCTGGTTTGCT
GCCTGGCTCAGCGTCCTGTTCTGTGTCAAGATTGCTAACTTCTCCCATCCTGCCTTCTTT
TGGTTGAAGTGGAGGCTCCCGACATTGGTGCCCTGGTTCCTGCTGGGCTCTGTCCTCATT
TCCCTCTCAGTAACTTTGCTGTTCTTTTGGAGGAATTTCTCTGTGTACCAAGGATTTTTA
ATGAGCAAACTTTCTGGGAACTTGAGCGATAAGGAATGGAACAGGAGGCTGGAGATTCGC
TATTTCATGCCTCTGAAACTTCTCACCATGTCAATTCCATGCTCTCTTTTTCTGGTCTCG
ATTTTGCTATTGATTGGTTCCCTGAGGAGACACAGCCTGAGAATGCAAGGCAACGTCCAC
GGCCCGCAGGGTCACAGCGGCCAGGTCCACACCAGAGCTCTCAAGTCCCTGGTCTCCTTC
CTCATTCTCTATGCTCTGTCCTTCATGTCCTTGGTCGTTGATGCTATAGTCTTTATCACC
TCAGACAATAGTTGGTACTGGCCGTGGCAGATCTCAGTCTATCTGTGCATGTCTATCCAT
CCCTTCATCCTCATCAGAACCAACCTCAAGCTTCGAGGCATGGTTAGGCAGCTACTGCAC
TTGTGCAGGGCTTCTGGGTGA
>T2R.GCA_004026965.1_PetTyp_v1_BIUU_PVIR01003255.1_56485_57411-
ATGGCTTCAGGACACCTGGAGACAGACAGGAATGGTCTCATCCTCGTGGTCATTATATTC
CTTTTGTGCCTGGTGGCTGTGATGGGCAATGGCTTTATCATTGTAGGGCTGGGCATGAAG
TGGTTGCTACGGAGAACACTGTCACCTTATCATAAGTTACTGTTCAGCCTAGGGACCTAT
CGCTTCTGTCTTCAGTGGGTGGTGATAGGTAAGAGCATTTATACTGTCCTGCGTCCAACA
GTTCACCGATATGAGCCCATTATGCAATTCCTAAGCTTCCTCTGGGATTTCTTTAATTCT
GCCACCTTTTGGTCCTGCACTTGGCTTGGTTTCTTTTATTGTGTAAAAATTGCGAACTTC
ACCCACCCTGTCTTCCTCCGGTTGAAGTGCAGGGTGTCTGGGTGGGTTCCATGGTTGCTG
CTTAGCTCTGTGGGCTTCTCTGGCTTGAACACCATCCTGTTTTTCACAGGAAATCAAGTA
CTATACCAGTACTATCTAAAGCACGGCTGCCAGTTTTGGAATGTCACTGGGAACACCGTG
AGATCCTTTGAAATCACCTACTTCTTCTGTTTAAAAGTGATTACTTATTCCATCCCTGTC
GGACTCTTTGTCTTCTTCATGACTCTTCTCCTCATATCCCTGGGAAGACACATGAGGAAG
ACCCTCTCCGGATTTCAAGATGCCCCTATTCAGGCCCACACCAGAGCTCTTGTTGCTATC
ATCTCTTTTGTCATCATCTTGGTCTCCGGGTTTCTGGCCGTGATGCTTAGCTCTGCTTCT
CGGTCCCCTGTTGAGGTCAGGTACTGGCTGTGGCAGGTGGTGGTTCACCTGTGCATAGCA
CTCCACTCCATCTTTCTGCTCTTCAGCAACCCCCAGCTGAGAGCGATGGTGGAACGAGGC
TGCCTCTCCAGGTGCGGGGCGCGCTGA
>T2R.GCA_004026965.1_PetTyp_v1_BIUU_PVIR01003255.1_63959_64840-
ATGCCCTCCTCTCCTATGTTGGTCTTCATGGTCATCTTTTCCCTGGGGTCAATGGCTGCG
GTGCTACAGAATGGTTTCATGGTGTCTGTGCTGGGTAGGGAGTGGTTGCGGTGTGGGACA
CTGCCTGCAGCCGACCTGATTGTGACCTATCTCGCCACTTCCCGGATCTGCCTGCATGGC
ATAAGCACCCTGAACAACTTTGCGAACTTCTTTGGCTTTTACGACAGTGTCAGGCATTTT
GGCATCCTCTGGGACTTCGTCAATACTCTCACTTTGTGGCTTACTGCCTGGCTTTCTGCC
TTCTACTGTGCGAAGATCTCCACCATTTCCCACCCTGTCTTTTTCTGGCTGAAGTGGAGG
CTTCCCCGGTTAGTACCCAGACTGCTCCTGATCTCCCTGTTCTTCGGTGGCCTGTCAGCC
TTTTCATCAATCATAGGGCACGAAGTGCTCTTGCAGAGGGATACCTCCCAGGGTTCCTAT
GGAAACCGCAGCTTTTCTCACAGCTTTACAACTTTCCATTGGTGGTTCTTATGGCACTCA
TTGGTCATGTGGTTCATGCCTTTCCTCCTGTTCCTGGTGTCCACCATCCTGCTCCTATTC
TCCCTGAATCGGCACGTGGAGCAGATGAAGGGTAGCATGCTTGGGTCTCGTGACCCCAGG
GCCCAGGCTCACACCATGGCACTGAAGTCACTCACCTTCCTCTTCATCTTCTATATACTC
CACGCCCTGTCCCTGGTCATTTCTTCGATGCAAGTTATCACCATCCAGAGTTACTGGTAT
TGGGTCAAAGAAGTAATAGCTTATGGAGGCCTCTTCTTGCAGTCCACTGTCCTGATGCTG
AGCAGCACCAAGCTGAGAAAGTTCTTGAAGATGAGGTTGTAG
>T2R.GCA_004026965.1_PetTyp_v1_BIUU_PVIR01005137.1_4139_5110+
ATGGTGGCAGTGAACAGAGTCACCACTGATGGAGCCATTTCTACCTTTAAAATCACCTTC
ACCTTGGTGATCTCGGGCATAGAGTGCATGACTGGTTTCCTTGGAAACGGCTTCATGACA
TTTGTCTATGGGGCCGAGTGGATCAGGAAGAAAAGACTTCCCACTGGTGATGGCCTCATG
CTGATGCTCAGCTCTTCCAGGCTTGCACTACAGATCTGGCTGATGGTGAGTATTACTTAC
AGTTTCTTCTTCCAAGACAAGTACTACAGAGAGCCGTTGTATAAAATCTTCAGCATCACA
TCCTTCTTTCTGAACTATTCCAACCTCTGGTTTGCTGCCTGGCTCAACGTCTTCTACTGT
CTTAAAATTGCCAACTTTGCTCAGCCTTTGTTTTTGATGATGAAGAAGAACATCAAAGTG
CTGATGCCTCGGCTTGTGAGTCTGTCGCTGTTGGTCTCCTTAGGCATGAGCTTTCTCTTC
CTTATAAACACATTCCATACTCATGTGAATAATTCCTCTCCTGGCCCTTCCTCCAACCCC
ACTCAGAAGCAGTACATCTCTGAGACCAATGTGGTCAACCTGAGTGTTTTCTACTACATG
GGGATCCTCATCCCTCTGATTCTGTTCATCACAGCAGCCACTCTGCTCATCATCTCTCTC
AAGAGACACACCATGCACATGGAAAGCAATGCCACGGGCTCCAGGGATCCCAGCATGGAG
GCCCACTTGGGGGCCATCAAATCTACCAGCTATTTTCTCATTCTCTACATTAGCAATGCA
GTCACTCTATTTATACTCATGTCCAACATCGTTCATGTGAACAGTCCCTGGGGTATATTG
TGCAGATTTATTACGGCTGCCTACCCAGCCAGCCACTCAGTGCAACTGATCCTGTCCAAC
CCTGGGCTAAGGAGAGCCTGGCAGGGGTTTCAGCACAGAGCTCAGCTTTACCTTAGCAGA
CAAACTCATTGA
>T2R.GCA_004026965.1_PetTyp_v1_BIUU_PVIR01005392.1_54041_54946-
ATGGAAGACGTGGCTTTATCTTCCTTAACGGCTTTTCATATGACCATTGTGTCAGCAGAA
TTCTTTGCAGGAATTATAGTAAATGCATTTCTTTTCATTGTGAACTATAATGACTTCATC
AAAACCAGAAAGCTACTACCAATGCAAATCCTTCTGTTATGTATAGCATTTTCTAGACTG
GGCCTGCAGATTATATTAATGCTACACAGTGTGATCTCTGTATTCTTTCCAAGCAATTAT
GATGAATTTATTTATGGTGTAAAAATGATGTTCGTTTGGATGCTTTTCAGCTCCATCAGT
GTCTGGTCCACTACTTGCCTTTCTGCATTTTATTGCCTCAAGATTTCAATCTTCTCTTGG
TATTATTTTCTTTGGTTGAAATTTAGAATTTCAAAGCTCATATGTTGGCTGCTTGTGGGA
AGTGTGCTGGCCTCCTTTGGAACCTCAGCTGCATGTATTGGACTAAAAGTCCCTATCGAT
CTCTTCAACAACAACACAGAGGATAGGACAGTTGACGTACTGGACACTTACGGATTTTTT
CTTCTTAACCTGACATTAGGATTTCCTCTGGTCATCTTTGTGATTTGCACTTTCATGTTA
TTCATCTCCCTTTACCAGCACACTCGTCGGATGCAGAGCGGACATCATGGTTCTTCAAAC
CTCAGGAAAGACGCTCATATAAATGCATTAAAAACAGTGGTATCCTTCTTCTGCTTCTTT
GTTTCTTATTTTGCTGCCTTCATGGCAAATATGACATTCAAAGTTCCTTACAGAACTTAT
CAATTCTTTGTGATGAAGGAAATAATGGCAGCATTTCCTGTTGGCCATTCAATTATAATA
ATCCTGAGTAATTCTAAATTCAAACAATCATTCAGGAGAATTCTCTGCCTCAAAAAGAAA
CAATGA
>T2R.GCA_004026965.1_PetTyp_v1_BIUU_PVIR01007398.1_2228_3163-
ATGAGTGAATTCATGAATGTCATATTTGTAGTCATCTTAGGAGTTGAATTTATAATCGGA
AATGTAGGAAATGGCTTCATAGCCCTGGTGAACTGCATCAACTGGGCCAAGAAACGAAAG
ACCTGTCTAGTTGATCAAATTCTCACTGCTTTGGCAGTCTCTAGATTTAGTCTGTTCTGG
ACAGCAGCCATATATATATTATCTATTTTTTACCCTGGTTTCTTGACTGAAACAATGAAA
AAAATAATTGGTGTCATCTGGACAGTTACCAGTCATTTTAACATCTGGCTTCCTACCTGC
CTCAACCTCTTTTATTTTTTCAAGATAGCCAATTTTTCTACATCTATTTTTGTTTCTCTT
AAGTGGAAAGTTAAAGAGATAACTTTATTTACATTTTTAGTGTCATTGGTCTTCTTGCCT
TTACGTATTATACTGACAAACCCACATTTTGATGTCTGGGCTAATGGACATAAAAGGAAC
ATGTCACACTCTTCCAACTGGATTGACTCTACACAATTATTGAAAAATATTTTATTCAAC
AACTCTTTATTTGCATTCTTTCCCCTTACTGTGTCCCTGGCCACTTTCCTGCTGCTCATC
TTCTCCCTGAGGAAGCATCTGAGGAGGATGCAGCACAGGGTCCGAGGACCCAGAGATGCC
AGCACCGCGGCCCACATGCAGGCCTTGCAAACTATGACTGCTTTCCTCCTGCTGTATCTC
ATTGTCTTACTTTCTTTGGTCATACAAATGTCGAGCTATGAATTGCTGGAGAAAAGATTC
CTCTTTTTATTTCGCCAAGTGACTGCGTTTGCATTTCCCTCTGGGCATTCTTGTGTTCTC
ATTCTGGGAAACACAAAGCTCAGAGAGACCTCTTTTTCACTGCTGCGGTGGCTGAGGTGC
TGGTCCCAAAATATGGAGCCCTCCGCTTCCCAGTAA
>T2R.GCA_004026965.1_PetTyp_v1_BIUU_PVIR01007398.1_11319_12242-
ATGAATGATTTTATGAAGAACATGTTTATAATCCTTTTAAGTGTGGAGCTCATCGTTGGA
AATGTAGGAAATGGTTTCATAGCCCTGGTGAACTGCATGGACTATGTCAAGAGAAGAAAG
ATCTCTCCAGTTGATCAAATGCTCACAGCTATGGCAATCTCCAGAATGTGTCAGCTCTGT
GCAGTAATCACAGTGAGGCTGGCAACTTTGATTTCCCCAGGTCACCTGCTAAGCAAACGC
CTGATAGCAGTGATTAATATTACTTGGACTGTCACCAATCATTTTAGCACATGGCTTGCT
ACATCTCTCAGTGTCTTTTATTTCCTCAAAATAGCCTATTTTTCCAACTCTATTTTTCTT
TACCTGAAGTGGAGAGTTAAAAAAGTGGTTTTAAAGACATTGCTAATATCTCTCATTGTC
TTGTTTCTCAACATCATAGTTATATGTATGCCATTTTACATTACGGTTTATGAATCTAAA
AGAAATATATCCTCCAGCTCCAATTTGAGGTACTTGACACTATCTTCCAAGCTGTTTTTA
TTCACCAACTCTATGTTTGCACTCATGCCCTTTGCCCTGTCCTTGACAGCTTGTGTCATG
CTCTCGTTGTCCCTTTGTAAACACTTGAAGAAGATGAAGAAGATTGGCAAAGGATTCAGA
GATGCCAGCATTATAGCTCACATAAAGGCCATGCAGACTGGGATGGCCTTTGTCCTACTC
GATAGCGTGTTCTTACTTTGTCTCGTCACACAGATCTCACGTGCTGACTCTCTGGATGGT
GAACTGATCGTTTCAATAGACCACACTTTGGGAGCTGCCTTTTCTTCTAGCCATTCAGTT
GTTCTGATTCTGGGAAACAGTAAGCTGAGACAGTCTTGTCTTTCGATGCTGTGCTGGCTG
AGGAGCAGGTGCAAAGATCCATAA
>T2R.GCA_004026965.1_PetTyp_v1_BIUU_PVIR01007398.1_20405_21331-
ATGATAATTTTACTATGGAAAATTTTGCTCATCATCATAATGGCAGAATTTGTTGTTGGA
AATTTTGCCAGTGTATTCATAGCCCTGGTGAACTGCACGGACTGGGTGAAGGGGAAAAGG
ATCTCCTCAGCTGCCTGGATTCTTACTGGCCTAGCTGTGTCCAGGATCAGTTTGCTTTGG
ACACTAATAGTAAGTTGGTCTTTAAATGCATTTCATCCAACTGTCTATAGTAAAGTAAGA
TTTATTTCTTACATTGCTTGGACAGTAAGCAACCATTTTAGCACCTGGTTCGCCACTATC
CTAAGTATATTTTATGCTCTCAAAATAACTCATTTCTCCAGCTTTATTTTTTTTCGCCTA
AGAAGGAATGTTAACAGAGTCAGTCTGGTGATTTTGTTGGGGACATTGGGGTTACTGCTC
TTCGTTCTTACAGTGGTGCTTATGTATGAAACTCTGGAGATGAAAGACTATTTAGGGAAT
GTGAGTGGGAAGTCCACATTCAAGGATGCTATGCATCTTTCCAAAATGACTGTATTCACT
CTCGTGAACTTCCTGCCCTTTGTGACGTGCCTGATCTGTGTTCTGCTCTTAATCTTCTCC
CTGAGTAAACATCTCAAGAAGATGCAGCTCTATGGCAAAGAATCCCAAGATCTCAGCACC
AAAGTCCATGTCAAAGTCTTGAAAACTGTGACCTCCTTTGTCTTGTTATTTGCCATGTAC
TCTCTGTCTGTAATCATATCAAATTGGTTCTTCAACAATTTGTGGAATAAACCAGTCTAC
CTGTTTGCCCTGTACACAGAAATTTTATATCCTTCAGGCCATTCATGTATACTAATTTGG
GGAAACAAGAAGCTGAAACAGGCATTTCTGTCAGTTCTGTGGTGGGTCCAGGGCTGGGTG
AAAGAACTGAGACTTTTCCATTCATAG
>T2R.GCA_004026965.1_PetTyp_v1_BIUU_PVIR01007398.1_32080_33003+
ATGAATAGTGTCACAGTAATCTTATTCGGTATGATTTTTAGTGTGGAGTTCATAGTGGGA
AATTTAGGAAATGGATTCATAATCCTGGTGCACTGCATGGACCTGGGCAAGAGTGGCGAG
ATCTCTGTGGTGGATCACATGCTCACGGCCTTGGCATTCTCCAGGATTGTTCTGATCTGG
TTTTTACTCACAAGCTGGATGATGCATGTATTTGACCCATCTTTCTTTATGAGTGTCACA
GTGATACGGGTAATTAACGTTCTTTGGACTGTGACTTGTCATTTTAATGCCTGGTTTGCT
ACATGCCTCAGTGTCTTTTATTGTCTCAAGATAGCCAATTTTTCTAACTCCATTTTCCTT
TACTTTAAGTGGAGAGTTACAAACGTGGTTTCAGTGACATTGCTAGTGTCTCTTGGTCTC
TTGTTTTTAAATATTTTTCTGTCAAATATATATCTGAGTGTCTTCCTTGATGAATACAAA
GGAAACATGTCTTACCTCTTCAGTTTACATGACTTTCCTGAATTTTCAAAATTTCTTTCA
TTCAGCAACATTATGTTCACATTCATACCCTTTGCTGTGTCCCTGAGCACTTTCTTGATG
CTCATATTCTCACTGGGGAAACATCTAAAGAGGGTGCAGCGCAGTATCCGAGGGTCCAGG
GACGTCAGCGCCACGGCCCACGTAAAGGCCTTGCAAAATGTGGTTGCCTTTCTCTTACTA
TACATAATTTTCTTTCTGTCACTTTTGTTACAGTTTTGGAAATATGAGGTTCTTCTTCTC
TTTTATCATATTGCTGAAATTACTTTTCCTTCAGTACACTCCATTGTCTTAGTTCTGGGA
AACGTGAAGTTGAGACAAGTCTCTTTTTTGCTGTTGAGGAGGCTGAGGTGTGGGTCAAAA
AATGCTAAACCTTCAGAGCCGTAG
>T2R.GCA_004026965.1_PetTyp_v1_BIUU_PVIR01007398.1_40596_41519-
ATGACAAGTTTCCTATGGAGCATTTTGATCTTAGTCATGGCAGAATTTGCTGTTGGAAAT
TTTGCCAATGTTTTCATAGTACTGGTGAATTACACTGACTGGACCAGAAAAGGAAAAAAG
ATCTCCTCCGCTGATGGAATTCTCACCGCTCTGGCTGTCTCCAGGGTTGGTTTACTTTGG
GTAATTGTAATACACTTGTTTTTAACTTTGGTTGATTCATCTTTACAGAATCAAAAAATC
ATTACAATTACCTGGTCAGTAACCAACCATTTCAGCACCTGGCTTGCTGCTGACCTGAGT
ATTTTCTATTTGCTCAAAATAGCCAATTTCTCCAACCTTGTTTTTCTTTGCTTAAAGAGA
AGAGTTAAGAGTGTTATTTTAGGGGTACTCGTGGGGACTTTGGTGTTACTACTTGTTCAG
ATTGACATGATACATGTATGTAAGACAATGGGTGTGAAAGAATGGGAAGGAAATATAACT
TGGAAGACTGAATTGAGAGACTGTGAAAAAATTTCAAGAATGATTTTACTTCATTTAGTG
ATCATGATACCCTTTTGTACATCCCTGATCTGTTTTCTGTTGTTAATGTACTCTCTGTGC
AAACATCTCAGGAAGATGCAGATCTATGGCAAAGGATGCCACGACCCCAGCACCAAGATC
CACGTGAAGGCTTTGCAAACTGTCATCTCCTTTCTCTTGTTATTTGCTGCATACTGTTGT
TGCGTGATCATATCTTCTTGGTTTTCTAATGGGATTCAGAAAACAGTGTTCTTTTTTTCC
CAGGTTATTGGGACCTTATATCCATCATGTCATTCTTGTATCCTGATTTGGGGAAACAGG
AAGCTGAAACAGGCATTTTTGTCATGTCTTTGGTGGGCAAGGAGCTGGCTGAAAAAATGG
AAATCTTTGAATCCATGTCAATAA
>T2R.GCA_004026965.1_PetTyp_v1_BIUU_PVIR01014037.1_472_1383+
ATGACGGCTGGTGTGGTACAGAGTATACTGACAACCATTTTAAGTGTGGGATTCATAGTC
GGAAACTTAGGAAATGGATTCATAGTAGTGGTGAACTTCATGGACTGGGCTAAGAGAAAA
AGGATGTCTTCAGGTGATCAAATCCTCGCTGCTTTGGCTGTCTCCAGAATAGGTTTTCTC
TGGTCACAATTCCTTTATTGGTGTGTTTATGTGCTTCACCCAGAGTTAATGAGTAAAAAG
ATGTTATGGGTGATTTATGTTACCTGGTCTGTGAGCAGTCATTTTAGCATCTGGCTTGCT
ACGTGCCTCAGCATCTTTTATTTTCTGAAGATAGCCAACTTTTCTAACTCTATTTTTCTT
TACCTAAAATGGAGAGTTAAAAAGGTAGTTTCAGTGACCTTGCTGAGTTCTCTGCTTCTT
TTGTTCTTAGATATATTACTATTAGATATATATGATAATGAGTGGATGGATGAATTAAAA
AGAAACATACTTTATAGTTTCAGTTCAAGTAACTCTACCCAGGCTACAAGAATTACTTTG
CTCACGGAGACTGTGTTCGCAGTCGTACCCTTGACCGTGTCCCTGACCACTTTCCTGCTG
CTCATCGTCTCCCTACGGAGGCATCTGAAGAGGATGCAGCACAGTGTCCGGGACGCCAGC
GCCGCGGCCCACATAAAGGCCCTGCAAACTATGGTGGTCTCTATGCTACTGTATACCACT
TTCTACCTGTCTTTTATTATGCAGATTATTCACTCTCAGTTTCTGAAGAAAAATCCCATT
TATTCTTTTCTCTTGCTATTGATTCTAGTGGCTGCTCTTCTGGGTCACTCATTTGTCTTG
ATTCTGGGAAGCAGTAATTTGAGACAGGCTTCTGTTTCAGTGCTGATGTGGCTCAGGGGT
TGGTGTAAATAG
>T2R.GCA_004026965.1_PetTyp_v1_BIUU_PVIR01014037.1_7829_8761+
ATGGGGAATGTTGTGAAGAAGGCCTTCACAATAATTTTTAATGTGGAGTTCACACTCGGA
TGTTTAACAAATGGATTCATCGTCCTGGTGAACTGCGTGGACTGGATGAAGAGAAGAAAG
TTATCTGCAGCTGATTGCATCCTCACTCCTCTGGCGATTTCCAGGGTTGGTCTATTCTGG
TTAGCATCACTCGATTGGTGGGTATTTGTGCAGAATCCAACTTTATGGAAGACTGGAAGT
GTGTATAAATTGTTTACAATTACCTGGACAGTGGTCACCCATTTTAGCATCTGGCTTGCT
ATGAGTCTCAGCATTTTCTATTTTTTGAAGATAGCCACTTTTTCTAATTCTACTTTTCTC
TACCTAAAATGGAGAGTTGAAAAGGTGGTTTCACTGACCTTACTTGGGTCCCTAGTCCTC
TTGCTTTTAGACATTGTGCTTGTGAATGCAGGTATTGATGTCGCACTCGATGCAGATAGA
GGAAATACGTCTCACAGTTCCAGTGACTCCACACAATTTCACAAACTGCTTTCCTTCACC
AACACTATGCTCTTATTCATACCCTTTACTGTGTCCCTGACCACTTTCCTGCTACTCGTC
TTCTCCCTGAGGAAGCATCTGAGGAGGATGCGGCGCAGTGTCAGAGGGTCCAGAGATGTC
AGTACCGTGGCCCACATGAAGGCCTTGCAAACAGTAATGGCGTCCCTCCTACTGTATTCA
ATTTACTTTCTGTCACTTCTTGTTAAAGCTTGGAACTCTCAGTTATTAAAGAAGAACTTC
ATTGTTTTTCTTTGCCAGACAGTTGCAAATGCTTTTCATTCATGTCACTCATGTGTCCTG
ATTTTAGGAAACAGGAAGCTGAGACAGGCTTGTCTCTCAGCGCTGAGGCGGTTGGGATAT
GGGTCCAGTGATGAGGTCGTACTGGGTCTCTAG
>T2R.GCA_004026965.1_PetTyp_v1_BIUU_PVIR01014037.1_17874_18803+
ATGAATGGTGTGGTACAGAGCTTACTGTCAGTCATTTTAAGTGTGGAATGTATAATAGGA
AACTTAGGAAATGGATTCATAGCACTGGTTAACTGCATGGACTGTGTCAGGAGAAAAAAA
GTGTCTTTGGTTGATCAAATCCTCACTGCTTTAGCAGTCTCCAGAATTGTTCTGCTCTGT
ATGACATTTGTAGATTGGTGGGTAACTGTGCTTAACCCAGACTTATGGATGAAGGAAAAT
ACATTGCAAATATTTTGTATCACCCAGGTAGTGGCTATTCATTTCAACATCTGGCTTGCT
ACATGCCTCAGCATCTTTTATTTTTTGAAGATAGCCAATTATTCTAACTTTATTTTTCTT
TATCTAAAATGGAATGTCACAAAGGTGGTTTCAGTGACTGGGCTGATGTCTCTGCTTCTT
CTGTTCATAGAAATTTTATTGATAAGTATAAATAATAATGACTGGATAGATGAATATAGA
CGAAGAATATATTACAGCTCTGGATTCAGTAACTCTACGCAGTTTCTCAGAGTTTATTTG
CTCATGAACACGATGTTCAAGTTCATACCCTTTAGTGTGGCCCTGGCCACTTTCCTGCTG
CTCATCATCTCCCTGTGGAAGCATCTGAGGAGGATGCAGCGCAGGGTCCGAGGACCCAGG
GATGTCAGCACCGCGGCCCACATGCAGGCCTTGGAAACTATAATTATCTCTCTGCTATTT
TACATAACTTTCTATTTTACTTTTTTGGCTCGAATTTATAGCTTTAAAAATAAGACAATT
TCCTCTTTCCTGGATGCTGTTATAATAGCTTTACTTTTGGGTCATTTGTTTGTTTTGATT
CTGGGAAGCAGTAAGCTGAGACAGGCCTTCCTTTCCGTGCTCAGGTGGCTAACGTGTTGG
TCCAAGAATGCGAAACCCTCAAATCCATAA
>T2R.GCA_004026965.1_PetTyp_v1_BIUU_PVIR01014037.1_26758_27759+
ATGGATAGTGTTGTACACGGAGCATTTGCAGTAATTCTATTTGGGGAATTGATGCTGGGC
CACTTCGGAAATGGATTCATAGCCCTAGTGAATGGCATGGACTGGGTCAAAAGAAGAAAG
ATTTCTTCAGTTGATAAAATCCTCACTGCTTTGGCAATCTCCAGGATGATTGCGCTCTGG
TCAGCAGACATAATAATATTAATTATGCTCTACCCCAATCTTGTGAAGTTTATCAAAATG
ATTCAGATAATGAGTATTTTCTGGAGGGTGTCAGCTCATTTAAGCATCTGGCTTGCCACG
TGCCTCAGCATATTTTTTTTCCTTAAAATAGCTAATTTTTCGAACACAAGTTTTCTTTAT
CTGAAGTGGAGAATTAAAAAGGTGATTTCAGGGACATTGCTCGTGTCTCTGGTTGGCTTA
GTTTTGAATATTGTCTTGATAGACACACAAATTAGTGACTTGGATGATGTCTATGGTGTA
AACATGTCCGACAGACCCGATTTGAGTCTTCTTGCAGCATTTCCTAAACACTTTTTACTG
TCATACATTGTGTCCTATTCAGCACCATTTCTTGTCTCCCTCACAACTTTTCTCTTGCTG
ATCTTCTCCCTGAGGAAACATCGCATGAAGGTGCAGCAGAGTAACAAGGGGTCCAGGGAC
GTCAGCACCACCGCTCACGTGAAGGCCATGCACGCCGTGATCGCCTTCCTCATACTATAC
ACCATATTTTTTCTGGCTCTTCTTGTGCAAGTATTGAAAACTGATTTTACAGGAAAAATA
CTTTTTGAGGTACTTACCCAAGCAGCCGAAATAGCTTTTCCTTCAGGTCATTCCTTTGTC
CTGATACTTGGGAACAGTAAATTGAGACGGACCTTTATTTTGATGCTGCAGTGGCTGAGG
TGCAGGTGTAGAGATGTGGAGTCCCCAGGTCTCCAGACCACGCACGGCTTCCCTTGCACA
TTCTGGAGGAAAATTTTAGCACACGATTCTGGTACTTTCTAA
>T2R.GCA_004026965.1_PetTyp_v1_BIUU_PVIR01014037.1_39362_40336+
ATGAGCAGTATTTTACAGAGAACATTTATCATCATATTTTATGTGGAAATCATTATTGGA
TATTTTGGAAATGGATTCATAGCAATGGTGAACTTTATGGACTGGATCAAGAGAAGAAAC
GTCTCTACAGTCGATCAAATACTCAGTGCTTTGGCAGTCTCCAGAATTGTTGCACTCCGC
ACAGGACTCCTCGGCATGATCACACTTGGAGTTGACCCTGGGTTGCTCATGCCGATCAGC
AGGATAAGACTGATAAACATTGCCTGGATAGTGACCAATCATTTTAACCTTTGGTTGTCT
ACAAGCCTCAGCATCTTTTATTTTCTTAAGATAGCCAGTTTTTCTAACTATCTCTTGCTT
TACCTAGGATGGAAAGTTAAAAAAGTGGTTTCAGGGATTCTGCTGGTGTCTCTGCTATTC
TTGGTTTTAAATATTGTCCTGGCAGACAAACACATTGGGGCCTGGTATGGTGCATCTAAA
AAAAATACATCTTATGCTTCAGGAATGATGAACACTGGACACATTTCCAAACCTCTCATA
TTCATGAATGGTTTGTTCACATTTATACCCTTTGCTGTGTCCCTGACAAATTTTCTCCTG
CTCATCTTCTCCATGTGGAGACATCTTAAGAAAATGCAGCGCAAGAGGCCAGGATCCATG
GATGTCAGCACCACAGCTCACATCCAAGTCCTGAAGATCGGGTTTGCCTCTCTCCTACTG
TATGCTCTTTTCTTTCTGTCTCTTATCATACAAACTGCAAGCTTTGAAATGCTGGATATA
AATTTTATCCTTTTGTACGACCAGGTTAGTGGACTTACTTTTCCTTCTGGTCACTCTTTT
GTCCTGATTCTGGGAAGCAGTAAGCTGAGACAGGCCTCTCTCTCAGTGTTGAGGCGGCTG
AGATGCCAAGACGTGGAATCCTCAGGTCCACAGAGCATTAAGAACAGCACCTTTCATGTG
CTAGCAGAAAATTAG
>T2R.GCA_004026965.1_PetTyp_v1_BIUU_PVIR01015546.1_4891_5826+
ATGGAAAGTGGTCTGCAAAGCTTCTTCGCCCTCATGATAGTAGTGCAGCTCATCATTGGA
AATTTGTGCAATGGATTCATAGTACTGACAAATTTCATTGACTGGGTCAATAAAAGGAAG
GTCTCCTCAGTTGATGGAATTCTCATCGTCTTGGCACTTTCCAGAATTGGTGTGATCTGG
GAAATATTAGTAAGTTGGTTAATACCTCTTCATTGTTCATTTTTAGTTGTGGAAGAAGAA
AAGATAAGAATCGCTATGTTTATGTGGGTCATTTTCAATCATTTTAGTCTCTGGCTCGCT
ACAATCCTGAGCATCTTTTATTTGCTCAAAATAGCCAGTTTCTCCAGGTCCTTTTTTCTC
TATCTGAAGTGGAGAGTAAACAAAGTGCTTCTCCTAATACTGCTAGGAGCCCTGGTCTTC
TTGCTTTTACATCTGATACAAATAAACACATATATTGGAGACTGGAAACATGGACAAGAG
AGAAACCTAACTTGGAATTCCACAGAGGGGGACCCTGCAGCACTATCCCAGCTGGTCATC
TTCAGCATCACCACATTCTCCCTCGCGCCCTTTATTGTGGCCCTGCTCTCTTCCCTCCTG
CTTATCACCTCCTTATGGAAACATCTCCGGAAGATGCAGCTCAATTCCAGAGGACACAGA
GACCCCAGGACCAAGGCCCACATCAATGCCTTGAAAACTGTCATTTCCTTCCTCCTACTC
TACACTACGTATTTTCTGTCCCTTCTCTTGTCATGGGTTTCTCAGCTGCCTCAGAGTGAG
CTGGTCCATACACTTTGCCTGACTATTGGACTCTTCTATCCTTCAAGCCATTCGCTTATC
CTGATTCTGGGAAACTCCAGGTTACGGCAGGTCTCTCTTTTGGTGCTGAGGCAGCTGATG
TGTGGGACAAAAGATGAGAAGCTCACAACTCCATGA
>T2R.GCA_004026965.1_PetTyp_v1_BIUU_PVIR01015546.1_8936_9886+
ATGTCAAGCATGCTGCAGGTTTTGTATATGATCATTTTTGTTATGGAATTCATAATGGGG
ATTTTGGGAAATGGATTCATTGTACTGATAAATGGCCTTGACTGGGTCAGAAATCGGAAG
ATCTCCCTGATGGATTTTATTCTCACATGCTTGGCCAACTCAAGAATATGTTTTCTTTGT
TCAACACTGTTCGCTGTCTCTTTCAATTTAACATATGAAAAACTAATTTCCTGTAAGAAT
ATGCTGATAAGTGTTGCCATCATTTGCACAGGATCTTACTATTTCTGCACAGCCTTCACC
ACCTGCCTCACTCTCTTCTATTTCTTCAAGATTGCAAACTTCTCCCATGTGATTTTCCTC
CGGATGAAGCAGAGGATGCACGCGGTGGTCCTCGTTATAGTTCTGACCACAGCACTTTCT
TTCTGTGTGAGTATCATTTACATTAAGGCATTTGCAAATACCGTGACACAAGATGGGATA
CAAATGGAACAAAACTTCACATTCAATTATACAAAGAGTTTTTATGCCTTTCTATCTTAT
TTTCTTCTCTTTAATCTGGTCTTCACCATCTTTTTTGTGGTGTCGCTGGTCTGCTTCTTA
CTTTTAATTCTCTCCTTATGGAGACACACCAAGCGGATGAAGCTACAGGGCATTTATTCC
AGGGATTCGAGCTCGGAGGCTCATCTAAGAGCCATGAAAGCCATGATTTCCTCCCTGCTT
CTCTTCACAGTGCATTATTTCAGCAATATTATGATAATCTTGGCATATTCTCCTCTGTAC
GGTCTGTGGGTGAGGGGTTTTGCTAATGTGATCGCATTTGTATACCCATCTGGCCACCCG
TTTCTTATTATTTTTTGGAACAACAAATTGAAACAGGCTTTTCTCTGTCTCATGAAGAAG
CTGAGACGTTACAGTGAGGAAATAATGTCTCATATTTTTAAATACGCCTGA
>T2R.GCA_004026965.1_PetTyp_v1_BIUU_PVIR01015546.1_21991_22923-
ATGGAAAGTGGTCTACAAAGCTTCTTCAGCCTTGTAATATTTGTGCAAGTCATCTTAGGG
AATTTGAGCAATGGATTCATAGTAGTGATAAACTGCGCTGACTGGGTAAATAAAAGAAAG
CTCTCCACAGTGGATAAAATCCTCATCATGGTGGCAATTTCTAGAATTGGACTCCTCTTG
ACAATATTAGTAAGTTGGTTACAATTGATAGGTATTTCTCATTCATTCATAAAGGTAAAA
CTAATCATTACAGTTCTTTTCTGGATATTGACCAATCATTTCAGTCTGTGGCTCACGACA
GTCCTGAGCATCTTTTATTTGCTCAAAATAGCCAGTTTCTCCAGGCCTGTTTTTCTCTAT
CTGAAGTGGAGAGTAAACAAAGTGATTCTGATGATACTTCTAGGAAGCCTGGTCTTCTTG
TTTTTTAGTCTGATACAATTATACACACTTGGTGAAGACTGGCGCCATCGGTCTGAGAGA
ATTGCAACTTGGAATTTCACAGCGATGGACTTCGCAACATTATCACGGCTGATCCTATTC
AACATGACCATGTTCTCCCTCACACCTTTTATTCTGGCCCTGATCTCTTCCCTCCTGCTT
ATCTTCTCCCTGCTGAAACATCTCCGGAAGATGCAGCTCAATTCCAAAGGACACTGTGAC
CCCAGGACCAAGGCCCACATCAATGCCTTGAAAATTGTCATTTCGTTCCTCCTACTCTAC
ACTAGTTACTTTCTGTCCCTTCTCGTGTCATGGACTTCTCAGATACATCATTTTGAACTG
GCCCAAGTACTGTCCATGACTATTGGACTCTTCTATCCCGCAAGCCACTCGCTTATCCTG
ATTCTGGGAAACTCCAAGTTACGGCAGGTCTCTCTCTTGGTGCTGAGGCAGCTGATGTGT
GGGACAAAAGATGAGAAGCTCACAACTCCATGA
>T2R.GCA_004026965.1_PetTyp_v1_BIUU_PVIR01015546.1_32105_33022-
ATGAGTGGTACTATACCGAATGTGCTTACAATCATTGTATATGTGGAAATCATCATTGGA
TATATGGGAAATGGTTTTATAGCACTGGTGAACTTCCTGGTCTGGATCCAGAGAAGAAAG
ATCACTTTATTTGACCAAGTTCTCACTGCTTTGGCAACCTGTCGCATTTTTCTGCTCTGT
GTATTACTGATCCCTCTGTTGTTGTTTTTGTATTTCCCAGGTGAGCTGGTAACCATAAAC
ACTATAAGAATATGCAATATAATTTGGATAATAACCAATCATTTTAACATTTGGATATCT
ACAATCCTCAGCATTTTTTATTTTCTCAAGGTAGCCAATTTTTCTCACTCCATATTTCTT
TATTTGAAGTGGAGACTCAAAAAGGTCGTGTCGTGGACATTTCTGGTGTCTCTCTTCTTT
GCGTTTTTAAATACTGTACTTTTAAACACACGTTTCGATGCCCGGCATGAAAAGTCTATA
AGAAATATATCTCATTTTTCAAACTGGACAAACGTAGCACAGCTGTACAAATCTCTTATG
TTCACCAACTCTATGTTCATGTTCGTACCCTTGACCGTGTCCCTGACCACTTTCCTGCTG
CTCATCGTCTCCCTGTGGAGGCATCTGAAGAGGATGCAGCACAGTGTCCGAGACGCCAGC
GCAGCGGCCCACATAAAGGCCCTGCAAACCGGGGTTGCCTTTCTACTACTGTATATCATT
TTTTTATTCTCTGTGTCAGCACAACTTTTGAGTTTTGAATTGGTTGATGAAAATGTGATC
ATTTTATGGGACCAGGCTACTGCAATTGCTTTTCCTTCGGGCCATACATGTGTCCTGATT
CTGGGGAATAATAAGCTGAAACAGGCCGCTGCTTTGGTATGGAGGTGGCTGAGGTGCAGG
TTGAAAGATGCAGAATGA
>T2R.GCA_004026965.1_PetTyp_v1_BIUU_PVIR01016867.1_5756_6649+
ATGGTGCTCAATGAACTCGCTCTCTTTTTCATCATCATCTATATGTTTGAGTCCTTGACA
GTGATTGTACAGAGCAGCTTCACTGTTGCAGTGCTGGGTAAAGAGTGGGTGCGGGTCAAA
AGACTGTCACCTGTGGAAATGATTATTACCAGCCTCGGCATCTGTCGTTTCTGTCTACAG
TGGTCATCCATGCTGTCCAACTTTTCCACCTATTTTAACGCTAGTCGTGAGCTACGGAGG
ACAGCAATCGTCTGGGAATTCACTAACATCCTTAGTTTTTGGCTGACCAGCTTGCTCGCT
GTCTTCTACTGTGTCAAGGTCTCGGGCATCACCCATCCCATCTTCCTCTGGCTCAAGTGG
AGAATCTCGAGGTTGGTTCCCTGGTTACTACTGAGTGCTCTGGTGATTTCTGGTGTGGCA
CTTATCCCGTCAGCTATTAGGAGTCACAAACAGATAGAATTAGTTTTCATGGAGCATTTA
TCCAAAAACAGTACTTCAACTGAGAGACTTAAAATATTTCAGCAGTATTTTTCTGAGGCT
CATAAAATTATTGTGCTGAGTATTCCCTTTCTCCTGTTCCTGGTCTCCATGCTCTTCCTC
ATGGTCTCTCTCAACCAGCACTGGAAGCAAATGCAACAGCACAACACGAGTGACTCTGAC
TCCAGCTTGAAAGCTCACTTCACTGCCCTGAGGTCCCTTGCTGCCTTCTTTATTGTCTTC
ACTGCTTACTTTCTGACTGTAATGGTCATTATTACAGGCATCGTATCTAAGGGAGGAGCC
TCGTTCTGGGCCTGGGAAGCCGTTGTCTACGGGATAGTCTCTCTTCATTCCACTTCACTG
ATGCTGAGCAGTCCTACTTTGAAAAAGGCTGTCTCGATAAAATTCTGGGCCTAG
>T2R.GCA_004026965.1_PetTyp_v1_BIUU_PVIR01018726.1_12820_13752+
ATGGCTAACCCCAGCAACTCTTCAGAAGACAAAGTGTCATTATCTACTATCTTCCTTTTA
ACAATCACAGGTGCTGAAAATTTTGTTGGGCTCATTGTAAATGGGTTCATTGTGACTGTC
AACTTGACTGCATGTGTGCAAAAAAAGGCTGTTTCCACCAATAGCAAGATCCTGCTTTTC
CTGAGCGCTTCAAGAATAGCCCTCCAAAGTGTCATGATGCTAGAAATTATGTCGGTCTAT
ACATCTGCAAATTTTTATTTCAAATGTGTCTTATATTATATATATCAAGTATGTTTGATA
TTCTTAAATTGTTGTGGCCTCTGGTTCGCTGCTGTGCTCAGTTTCTTCTACTTTGTGAAG
ATTGCCAACTTCTCCTATTCTCTTTTCCTCAAGATGAAGTGGAGAATTTCTAGACTGATT
CCTCAGTTCCTATGGCTATCAGTGCTTATTTCCTTCATCTCCAGCATGTTCTTCTACAAG
AGCATTTACCGTGTGGATTGTGCTTTCACTTTCAACCACTCCAGCTACACAAAGACCAAC
ATGGTCAGGCTGACTATTTTCTTTAACCTGGGGATCTTCATTCCTCTGACAATTTTCATC
GTGACAGCCACTCTGTTGATCATCTCTCTCAAGAGGCACATCCTGCTGATAAGAAACAGT
GGCACTGGCTCCAGGGACTTCAGTATGGAGGCTCACATGGGGGCCATCAAAGCAATCAGC
TACTTTCTCATTCTCCATTTTTTCAATGCACTTGCCCTGTTTCTCTATGTGTCCTGCATC
TTTTCTGTTACTTCTTTCTGGATTGTTTTGCTCAAAATCATCATGGCTGCCTATCCAGCT
GGCCATTCAGTTCTACTGATTCAAGACAACCCTGGGTTACGAAGAGCTTGGAAGCAGCTT
CAAACTCAGATTCATCTTTGCCCAAAAGAGTAG
>T2R.GCA_004026965.1_PetTyp_v1_BIUU_PVIR01020144.1_1246_2139+
ATGTTACTACCTCCCCTTGTTGTCTACGTTCTTATAGAAGCGATGCAGCTTCTTACTGGG
ATCTTAGCCAATGGCTTCATTGTGGTGGTGAACATCATGGAGTTGATCAAGCAGCGACAA
ATGGCTCCTTTCGATCTGCTCATTTCCTGCCTGGTGACTTCAAGGATTTTTACTCAGGTG
TTCTTCTTCCTTGGATATACATTTCTTCACTCCTTCATAAAACTGTCAGTATTCTCCCGG
AATCTTTCAATTCTTACATTTGCAAATGGTTGTGAAATTTGGTTTTCCACATGGCTGGGT
GTTTTCTACTGTGCCAAGATTGCCACCATCCCACACCCGCTGTTCTTCTGGCTGAAGATG
AGGATATCCAAGTTGGTGCCATGGCTGATCCTGGGATCTGTACTCTACGCAGCTGTTGGC
ACCGGGATCCATTATAAATATACATGGATTTTTATAAAAAAACACTTGGAAAACTTTTCC
TCCAAAAATTCAACTAAAACCAAACAAATAGATATTGTAATATTTTCAGTTATGTTTGTT
CATCTCACAGTGCCCTTGATTATCTTCCTGATCGCTGTCCTGCTCTTGATGGTCTCCCTG
GGCAGACACACCCAGCAGATGAGAACCATAGCTGCCGGCACCAGGAGTCGCAGCAGTGGA
GCACCCATCAAGGCCATGCTGTCTGTCTTATCCTTCCTAATCCTTTACTGCTCCAATTAC
ATGATTTCTATATTGTTCTTGTCTGAAGATTTGCAATATGGAAGCCTCCTCTTTCTGTTC
TGCATCTTGTTGGTTGGCACCTACCCATCTATACACTCTGTGGTCTTAATTTTAGGAAGT
CCTAAACTAAGGCAAAATGCCAAAAGGTTCCTGTTCTGTGTCCAGTGCAGTTAG
>T2R.GCA_004026965.1_PetTyp_v1_BIUU_PVIR01020144.1_14889_15785+
ATGGTAACTCTTCACTGCATTATCTATTTGCTTACTGCAGGGATGGAAGTTCTTACTGGA
GTCATCGCAAATGGCTTCATTGTAGTGGTCAGCATTATTGAATGGATCAAGGAGAGACAA
ATGACACCTTTGGAACTGCTCATTACCTGTCTTGCAACTTCAAGGATGTGCCTTCAAGTG
CTCATCTTTTTTTTTCACCTGTTTCTTCTGTCCTTCGTGAAGCAGTCTGTACTACCTGGG
TATCATCTTGTGTTCATGTTTGTAAATGGTTGTGGGCTTTGGCTGTCCACATGGCTTGGT
GTTTTCTACTGTGCCAAGATCGCCACCATCCCACACCCACTGTTCTTCTGGCTGAAGATG
AGGATATCCAAGTTGGTACCATGGATGATCCTGTGGACTGTGCTCTATGCCTCTGTCAGT
ACTGTCATCCACAGTAAATATATACAGACTCTCTCCCAAAAATTCTTCATAAACTCTTTC
TCCAAAAATGCAACTGAAATCGAAGGAAAAGACATTGTACAATATGCACTTTTATTTATT
CATCTCACAGTGCCCTTGATTATCTTCCTGATCGCTGTCCTGCTCTTGATTGTCTCCCTG
GGCAGACACACTCAGCAGATGAGAACCATGGCTGCCGGCACCAGGAACTCCAGCTGGGGA
GGCCTCGTCAAGGCCATGCTGTCCATCCTGTCCTTCCTCATCCTCTACTTCACCCACTAC
ATGATCGTCATGATGGTCTTTTTTCAAGTATTGCAGTTTGGAAGCTTGCTCTTTGTGCTC
GGTGTGCTGGCAGCTGGCACCTACCCAACTATGCACTCTATCATCTTAATTTTAGGAAAC
CATAAACTGAAAGAAAATGCAAAAAGATTCCTGCTCTGTGGTCAGTGTGGTCAATGA
>T2R.GCA_004026965.1_PetTyp_v1_BIUU_PVIR01022140.1_22179_23117-
ATGGCACATAAGGTGGAGAGTATGTTAATACCGTTAGCATTTGCAGAGTTTTCTGTGGGC
CTCTTAGGAAACGCATTCATCGGATTGGTCAATTTCGTGGACTGGGTCAAGAACCGGAGG
ATTACTTCCATTGACTTAATCCTCACTAGTCTGGCCACGTCCAGGATTTGCCTGCTTTGT
GCCATTCTTCTCGATTGTTTTATTTTGGTCGTGTACCCAGACATCTATGGCAACAATGAA
AAAATGAGGATCATTGACTTCTTCTGGACCCTAACCAACCTGTTAAGTGTCTCCTTTGCC
ACTTGTCTCAGTATTTTCTATTTCTTCAAGATCGCCAATTTCTTCCACCCTCTTTTTCTC
TGGGTGAAGTGCAGAATCCACAAGGTGACTCTCTGGACTCTGCTGGGGAGCCTGGTGGTC
TCGGTGGTCATCAGCCTTCCGGTCACTGGGAATTGGAATAATAATTTCAGATGCTGTGTC
AAGGGAAAGAGGAAAGCAAACTTCACCTGGAGATGTGGAGTCAACGCAGACCTCTACGCT
TCCACCAAGTTAATTCTCAACCTGGCCGCTCTGTTCCCCTTTGCTGTGTCCCTGCTGTCT
TTTCTCCTCTTGATTGTCTCCCTGGGGCGACACACCAGGCGGATGAAACTGAATGCTACA
GGCCACAGAGATCCCAGCACAGAAGCCCACGTACGGGCCATGAAGTCGGTCATCTCCTTC
CTTGTCCTCTTTGTCGTGTACTGTTTGGCCTTTCTCATAGCCACCTCCAGCTACTTCATG
CCGGAGACGGAATTAGCTGTCATTTTCGGTGAGCTGATAGCCCTGATCTACCCTTCCAGT
CATTCGCTGATCCTAATACGGGGGAACAATAAACTAAGACAGAGATCTCTGAAGGTGCTA
TGCAAAGTAAAGTTCATGCTGAAAAGAAGAAAAATGTGA
>T2R.GCA_004026965.1_PetTyp_v1_BIUU_PVIR01022600.1_15786_16733+
ATGTTGGAACAAGCTGAGTGGTTATTCCTGGTCCTGATTGTCACTCAGTTCATCCTTGGA
AATCTGGGGAATGGTTTCATTGGCCTGGTCAATGGCAGCATCTTGTTCAAGAGCAAGGGA
ATCTCTTTGTCTGACTTCATCATCACCAATCTGGCCCTCTCCAGGATCATTTTGCTATGG
ATTATCTTCATAGATGGCATTTTAGTAGTTTTCTTTTTCCACTTGCGTGAGTCAGGGACA
CTAATGCAAATTATTGATATTTTGTGGACATTTGTAAACCACCTGAGTATCTGGCTTATC
ACCTGTCTTGGTGTCCTCTATTGCTTGAAAATTGCCAACTTCTCCCACCCCGTATTTCTC
TGGCTCAAGTGGAGAGTTTCCAGGGTGGTTGTAAGGATGCTATGGAGTGCACTGCTCTTA
TCCTGTGCTAGTACTATGTCTCTGATTAGTGAATTTAAACTCTCTTTTGCCTTCAGTGGA
ATTGACAGCAAAGAAAACATGACTGAATACTTCAGAGAGAAGAGATATGAATATGATCTG
ATGCATGTTCTTGGGCTTCTGTGGCATCTCCCTCCTTTAATCGTGTCTGTGATCACCTAC
ATTCTGCTCCTCTTCTCTCTAGGGAGGCACACAAGGCAGATGGAGCAAAGTGGTATTAAC
TCCAGAGATAAAAGCACTGAGGCTCACAGGAGGGCTATCAGAATCATCATCTCCTTTCTT
TTATTCTTCCTATTTTACCTTATTTCCTCTATAATTTTCTCATTCAGTCGTTTTTTAACC
CCGCGTAAGATGTCTGTGATGGTTGGCGAGGTAATTACAATGTTCTATCCTGTTGTTCAC
TCATTTATTCTCATTCTGGGCAGCAAAAAGCTGAAGCAGGCATTCTTGGCAATGTTCCTG
TGTAAGTCTGGTCATCTGCAGCCTGGATCTGTAGGCTTTTCCCCATAG
>T2R.GCA_004026965.1_PetTyp_v1_BIUU_PVIR01022600.1_21211_22110+
ATGCTTCAGGTGGTCTACTTATTTGTTATTACTACCTCAGTTGTTTTAAATTTTATAGGA
ATGATCATGAATCTGCTTATTGCAGTAGTTATTTACAAAACCTGGGTTAAAAGCCATAGA
ATCTCTTCTTCTGATAAGATACTCTTCAGTTTGGGGGTCAGCAGATTTCTTATGCTGGGA
TTATTTCTACTGAACCTTTTCTACTTCATTGCTTCAAATTCTGAAAGATCAGTCTACATT
TTCACATTTTTTTTGTTGTTTTGGCGGTTTTTGGACTCCAGCAGTCTGTGGTTTGTGACC
TTGCTCAACTGCTTGTATTGTGTGAAGATTACTAATTTCCAAAACTCAGTGTTTCTCCTG
CTGAAACGGATTATTTCCCAGAAGATCATCAGACTTCTGCTGACTTGTATGCTGATTTCT
GCCATCACCACATTCCTGTATCTTTTGCTCCGACAGATAACACATTTCCCTGAATTTGTG
ACTGGAAAAAATGGCACATTGTTTGACTTCGATGAAGGCATTTTGACTCTGGTGGTCTCT
CTAATCTTGAGCTCCTTATTCCAGTTTATCCTTAATGTGACTTCTGCATCTCTGTTAATA
CATTCCTTGAGGAGACATGTACAGAGGATGGAGAGAAACTCCACTGGCTTTTGGAACCCC
CAGACTAAAGCTCACGTAGGCGCTATGAAGCTGATGATCTATTTCCTTATCCTTTATGTT
CCCTATTCAGCTGCTACCTTGCTCTGTTACCTCCCTTCTTACACAAGAATGGGACCGGGA
GTGAGAGCCATTTGTTTAATTATTTCCTCTCTTTACCCTCCAGGACATTCTGTTCTCATC
ATTCTCACACATCCTCAACTGAAAACAAAAGCAAAGAAGATTCTCTGTCTTAACAAATAA
>T2R.GCA_004026965.1_PetTyp_v1_BIUU_PVIR01025711.1_1783_2682+
ATGTTCCTTGCTGCCCTAGGACTGCTGATGCCAGTAGCAGTGGCTGAATTTCTCATTGGC
CTGTTTGGAAATGGAGTCCTTGTGGTCTGGAGTTTTGGAGAATGGATCAGAAAAGTCAAA
GGATTCTCATATAACCTCATTGTCCTGGGACTGGCTGGCTGTCGGTTTCTCTTGCAGTGG
ATCATGATGTTGGACATAATCCTGCTTCCTTTTTTCCAGAACAACCATGGGCTTCGCTAT
CTCAATATTTTTTGGGTGCTGGTAAGCCAGTCTAGCTTGTGGTTTGCCACTTTCCTTAGT
ATCTTCTACTGTAAGAAGATCACAACCTTTACTCACCCTGCCTACTTGTGGCTGAAGCAG
AGGGTTGGTAACTTCAGTCTCTTGTGTCTTCTGGGACATTTTCTCATTAACTTGCTACTT
ATATTCAACACTGATTTAAAACCCTACAATCTTACCCAAGGAAACAGCAGCATTCCAAGC
CTCTTTACAGATTGGCACACTCGTTTAATACTTCACCTTGTTGCAGAAAGTTGGTTTCCT
TTCACAGTGTTTCTTGCTTCCTCTGGGGCACTGATTGTCCCTTTGTATAGACACCACAGG
AAGATGAATGTCCACACGGCTGGTAGGAGAGATGCTCGAGCACAGGCTCACATCACTGCA
CTGAGGTCATTGGGCTGTTTCTTTGTACTGCACTTGGTTTACAATGTGGCTACACACTTC
TCCCTCACTTCCCAGTATTCTTCTGCTGATCTCACCAGGGTGCTAATTGTTGAAACACTC
ATGGCTGCCTACCCATCTCTTCATTCTATCATACTGATTATGGGGATTCCTAGAGTTAAG
CAGACTTCTCAGAGAATCTTAGGAAAGACAGTATGTGCTTGGAGATCCTGGGGTCCATGA
>T2R.GCA_004026965.1_PetTyp_v1_BIUU_PVIR01047646.1_6119_7120+
ATGTTGACTCTGACTTCCAGCTTTACTGTGTCCTATGAAGCCAAGGCTGCATTTCTATTC
CTTTCAGTCCTCGAGTTTGCAGTGGGGATCCTGACCAATACATTCATTTTCTTGGTGAAT
TTCTTGGATGTGGTAAAGAGGCAGTCCTTGAGCAACTCCGACCTTGTGCTGCTGTGTCTC
AGCACCACCCGGCTTTTCCTGCATGGGCTATTATTTCTGGACATCACCTATCTCATCTAC
TTCGAGGAGATGAAAGATCCCCTGAGCCACGACTACCAAGCCATCATCATACTCTGGATG
ATTGCAAACCAAATCAGCCTCTGGCTCGCTACCTGTCTCAGCCTCCTCTACTGTGCCAAG
ATTGTTCGCTTCTCTCACACTTTCCTGCTCTGTTTGGCAAGCTGGATCTCTAGGAAGCTC
CCCCAGATGCTCCTGGGTACTATTCTTTTCTCTTGCGTCTGTACTGTTGTTTGTTTGTGG
GACTTCTGCAACAGGTCTCGCTTCACATTCACAGCTGTGTTATCCAGGAACAATACAGAA
TTCAATATACAAATTACAAAACTTCATTTCTTTTATTCATTTCTCTTCTGCAATGTGGGG
TCTATCCCCCCTTTCTTATTTTTTCTAGTTTCTTCTGGATTGCTTATTTTCTCCCTGGGA
AAACACATGAGGACAATGAGAGCCCAATCCAGAGACTCTTGTGACTGCAGCCTGAAGGCC
CACATCAATGCCCTCATAGCACTGGTCTCTTTCCTCTTTTTCTATGTGGTGTCATTCTGT
GCTGCTCTCGTATCAGTTCCTCTACTTATACTGTGGCACAACAAGTTTGGGGTGATGGTC
TGCATAGGGATTATGGCAGCCTGCCCTTCTGGACATGCAGCCATCCTGATCTCAGGCAAT
GCCAAGCTGAGGAAGGCAGTGAAAATGAGTCTGCTCTGGGTTCAAAGAATCCTACAGGTA
AGGACAGAAAGCCAGGCAGATCCCAGGCCTGAGTGGCCATGA
>T2R.GCA_004026965.1_PetTyp_v1_BIUU_PVIR01052631.1_43_978-
ATGTCAAGCATACTGGACACTTTGTCTGCAATCATCTGTACTGTGGAATTCATAATAGGG
ATTTTTGGAAATGGATTTATCATCCTGATAAATGGCATTGACTGGGTCAGAAATCGGAAG
ATCTCCCTGATTGATTTGATTCTCATGTGCTTGGCCAGCTCAAGAATATGTTTTCTTTGG
ACAACAATTCTGGTTGTGTTTCTCCAATCAGTGTATGCGAATCTTCTTTCCTCTAAGAGT
ATACTGGTAAGTGTGGTCATCTTCTGGACAGGATCCAACTACTTCTGCACAGCCTTCACC
ACCTGCCTCACTCTCTTCTATTTCTTCAAGATTGCAAACTTCTCCCATGTGATTTTCCTC
CGGATGAAGCAGAGGATGCACGAGGTGGTCCTCATTATAGTTCTGACCACAGCACTTTCT
TTCTGCGTAAGTCTCATTTTCATGGATGCCTTTGCAAATATCTGGACCCAAAAGTGGGAC
TTGACGGTCAATTATACAAAGAGTTTCGATGACTGGTTACCTTACTTTATTCTCCTCAAC
ATGGTGCTCATGTTCTTTTTTGCAGTGTCGCTGGTCTCCTTCTTACTTTTAATTCTCTCC
TTATGGAGACACACCAAGCGGATGAAGCTACAGGGCATTTATTCCAGGGATTCGAGCTCG
GAGGCTCATGTAAGAGCCATGAAAGCCATGATTTCCTCTCTGCTTCTCTTCGTTATGCTT
TACGTCAGCCATGCTGTCCTAATTCTGTCCTGTTGTATTCTGGAAAGTGTGGTGGTGAAT
GTTTTTAGTAAAGTGTTAGTATTTTTGTATCCATCTGCACATCCCTTTCTTTTGATCTTA
TGGAACAACAAATTGAAAGAGGCTTCTGTCTGTGTCCTGAGGAAACTGAAGTGCGTCCAG
GAAGAGACTATCACTCATTCCCAGGAAGGAACCTGA
>T2R.GCA_000247695.1_HetGla_female_1.0_JH602064.1_7002854_7003747-
ATGCTAACCCCTCAAGTCTTTATCCTTTTACTTATAGAAATGACACAAGTTTTTACTGGG
ATCTTCATAAATGGCTTCATTGTGGCGGTGAACATCACGGACTTCATCAAGAAGAGAAAA
ATATCTCCTTTGGATCTGCTTATTTCCTGCCTGGCGACTTCAAGGATTTGTGTGCAGGTA
CTCATCTTCCTTGTGCACCTGGTTTTTATCTCCTTCATTAAACGGTCTGTACTTCCTATG
TATTATACACCTTTCATGTTTGTAAATATTTGTGGGCTTTGGTTGGCCACATGGCTTGGT
GTTTTCTACTGCACCAAGATTGTCACGGTCCCACACCCACTGCTCTTCTGGCTGAAGATG
AAGATATCCAAGATGGTGCCATGGCTTATTCTGGGGTCTCTACTGTATGCATCTATCAGT
ACTGGCATCTACAGCAAATATGCATGGACTTTTACTCAGAAATTCTTCATCAACTCTTTC
TGCAAAAATGCAACTCAACCGAAAGTAATGAATGTTATACCATTATCACTTTTGATTCAG
ATTACAGTGCCATTAATTATCTTCCTCATTACTATTTTGCTCTTGATTTTCTCCCTGGGG
AGACATACCCAGAAGATGAGAACCATTGCTGCAAGTACCAGGGACCAAGGCAGGGGCGCC
TCCTTCAGGCCCATGCTGTCCATCCTGTCATTCCTAGTTCTATACGTCTTCCACTATACA
GCTGCCATTTTGTTCTTTTTTCAAATTTTGCAGTTTGGAAGCTTCCTATATGTGTTCTGC
TCCACGGTGGCTGACATCTACCCATCTATACACTCTGTCATCTTAATTTTAGGAAACCCT
AAACTGAAACAAAATGCAAAAATTTTCCTGTGTCGTGGTCAGTGCAGTCAGTGA
>T2R.GCA_000247695.1_HetGla_female_1.0_JH602064.1_7014935_7015831-
ATGCTAATGCCTGACCCGATAATCCATTTTTTTATGGCTCTGATACAAATTCTTACTGGG
GCCTCCACAAATGGTTTCATTGTGGTGGTCAATGTCATAGACTTGATCAAGCAGAGACAA
ATGGCTCCTTTGGATCTGCTTATTTCCTGCCTGGCGACATCGAGGATTTGTCTGCAGGTG
CTCATCTTCCTTGTGCATCTGGCTCTTCTCTCCTTCATTAAACAGCCAGAATTTCCTGAG
TATTGTACACTTTTCATGTTTGTAAGTATTTTATGCCTTTGGTTGTCCACATGGCTTGGA
GTTTTCTACTGTGCCAAGATCGCCAACATCCCACACCCCCTGTTCTTCTGGCTGAAGATG
AGAATATTCAAGTTGGTGCCATGGCTGATCCTGGGGTCTATACTGTATGCATCTATCAGT
ACTGGCATCCGCACTATATATACATGGACTGTTACTCCAAAATTCTTCATCAACTCTTTC
TGCAAAAATGCAACTCAAACCAAAGGAATAGCTATTATACCATTTTTGCTTTTGTTTATT
CATCTTACAGTGCCATCAATTATCTTACTCATCACTCTTCTACTCTTGATTTTCTCCCTG
AGGAGACATACCCAGAAGATGAGAACCATTGCTGCAGGCACCAGGGACCAAGGCAGGAGC
TCCCTCTTCAGGGCCATGCTGTCCATCCTGTCTTTCTTAATCCTCTACTTCTCCCACTAC
ACCACTGCCATTTTGTTCTTCTTTCAAATTTTGCAGTTTGGAAGCTTCCTGTTTGTGTTC
TGCGCCATGGTGGCTGACACCTATCCATGTATACACTCTGTCATCTTAATTTTAGGAAAC
CCTACACTGAAACAAAATGCAAAAATATTCCTGTGCGGTGGTCAGTGTGATCAGTGA
>T2R.GCA_000247695.1_HetGla_female_1.0_JH602064.1_7029054_7029941-
ATGCTAACACCTCAACTTCTTATCCATTTCATTATAGCAGTGATACAATTCCTTACTGGG
CTCTTCGCAAATGGCTTCATTGTGGTGGTGAATATAGTGGACTTGATCAAGCAGAGACAA
ATGGCTCCTTTGGATCTGCTTATTTCCTGCCTGGCAACTTCGAGGATTTGTCTGCAGGTG
CTCATCTTCCTTACACATCTGGTTCTTTCCTCCTTCATGGAAGAGTCGGTAATTGTTGAC
AATTATACAATTTTCCTGTTTGTGAATATTTGGGGGCTTTGTTTGGCCACCTCCCTTGGA
GTTTTCTATTGCACCAAGATCACAACTATCCCACACCCCTTGTTCTTCTGGCTGAAGATG
AGGATATCCAAGTTGGTGCCATTGATGATCCTGCAGTCTCTACTGTATGCATCTGTCAGT
ACTGGAATCCACAATAAATATACAAGAAGTGTCATCCAAAAAGTCTTCATCAACTGTTTC
TCCAAAAATGCAACTCAAACCAAAGGAATAGACATTATGTCATTGTCAGTTTTTCTAGTT
CATCTTACAGTACCAATAGTTATCTTCCTCATTGCTGTTCTCTTTTTGATTTTCTCCCTG
GGGAGACATACCCAGCATATGAGAACCATTGCTGTGGGCACCACCGAAACCAGCAGGGGC
ATCCACTTCAGGGCCATGCTGTCCATCATGTCATTCCTAATCTTCTATTTTACCCACTAC
CTGATGGCTCTTTTGTTCTTTTTTCAAATTTTGCAATTTGGAAGCCTTCTGTTTGTGTTT
TGCTCCTTAGTGGCTGGCACCTACCCATGTATACACTCTGTCATCTTAATTTTAGGAAAC
CCTAAACTGAAACAAAATGCAAAAATATTCCTGCTCTGTGGTCAGTGA
>T2R.GCA_000247695.1_HetGla_female_1.0_JH602064.1_7047360_7048283-
ATGGTAACACCTCAATTCGCTATCCATTTCCTTATAGCAGTGACACAACTGCTTACTGGG
GTCTTCGCAAATGGCTTCATTGTGGTGGTGAATGTCGTGGACTTGATCAAGCAGAGACAA
ATGGCTCCTTTGGATCTGCTTATTTCCTGCCTGGTGACTTCGAGGATTTTTCTGCAGGTG
CTCATCTTCCTTACACATCTGGTTCTTCTCTCCTTCATGGAACATTCGGTACTTTTGGAC
AATTATGCAATTTTCCTGTTTGTAAATATTTGGGGCCTTTGGTTGGCCACCTGGCTTGGT
GTTTTCTACTGTGCCAAGATCACAACCATCCCACACCCCCTGTTCTTCTGGCTGAAGAGG
AGGCTATCCAAGTTGGTGCCATGGCTGATCCTGGGGTCTCTACTGTATGCATCTATCAGT
ACTGTCATCCACAGTAAATATATATGTACTATTACGCCAAAATTCTTCAACTCTTTCTCC
AAAAATGCAACTCAAACCAAAGGAATGGACATTATGACATTATCATTTTTGCTTTTTCAT
CTTACAGTTCCATTAAATATCTTCCTCATTGCTCTTCTGCTCTTGATTTTTTCACTGGTG
AGACATACCCAGCATATAAGAACCATTGCTGTGGGGACCACAGATAGCAGCAGGGGCATC
CACTTCAGGGCCATGATGTCCTTCCTGTCATTCCTAATCCTCTACTTTTCCTACTACCTA
ATAGGTATTTTTTTCTTTTCTCATATTTTGCAGTTTGGAAGCTTCCTGTTTGTGTTCTGC
ACCATGGTGGCTGGCACCTACCCATGTATACATTCTGTCATCTTAATTTTAGGAAACCCT
AAACTGAAACAAAGTGCAAAATGCTTCCTGCTCTGTGGTCAGTGTGGTCAACAGGATGAA
CTTGGATCAGTCCAGAGGACATAG
>T2R.GCA_000247695.1_HetGla_female_1.0_JH602065.1_26403094_26404017+
ATGATAAGTGTACTGTGGAGCATTTTGATCTTAGTCTTGGCAGAATTTGCTGTTGGAAAT
TTTGCCAATGTTTTCATAATACTGGTGAACTATATCGACTGGGTCAGAAAAGAAAAGATC
TCCTCAGCTGATCGAATTCTCACTGCTTGGGCTGTCTCCAGGATTGGTTTACTTTGGGTA
ATAGTAATACATTTGTTTGTAAGTGTGCTTAATCCAGCTTTACAGAGTTATCAAAAAAGT
ATTATTGAAATTGCCTGGGCAATAACCAACCATTTTAGCACTTGGCTTGGTGCTGGCCTG
AGTATATTTTATTTGCTCAAAATAGCCAATTTCTCCAACCTTGTTTTTCTTCAGTTAAAG
AGAAGAGTTAAGAGTGTCATTTTAGGGATACTGCTGGGGACTTTGGTGTTATTGCTTCTT
CACATTGCAACTATAAATGTAAATAAGACAAGGAGGGTGAAAGGATGTGAAGAAAACATT
ACTTGGAAGACTGAATTGAGGGATGCTGTAAACATTTCAAATATAACTTTATTTCATCTA
GTAATCTTCATACTCTTTTTTACATCCCTGATCTGTTTTCTGCTGTTAATCTACTCCCTT
TGGAAACATATCAGGAAGATGCAAGTCTACGGCAATGGATCCCACGACACCAGAACCAAG
ATGCATGTGAAGGCTTTGAAAACTGTGATCTCCTTTCTCTTGTTATTTGCTGTATACTCT
GTGTGTATAATCATGTCCACTTGGCTTCCTGATACATTGCAGAATGAAGCCTTTTTTTCC
CAGGTTATTGGGACTTTATATCCTTCATGCCATTCGTGTGTCCTGATTTGGGGAAACAGG
AAGCTGAAGCAGGCATTTCTGTCAATTCTTTGGCAGGCAAGGTGCTGGCTGAGAGAATGG
AAAAATTCAAATCCATGTCAATAA
>T2R.GCA_000247695.1_HetGla_female_1.0_JH602065.1_26546332_26547306+
ATGAGTGAGTTCATGCAGAAGACACTTATAGCCATTTTAAGTGTCGAATTCATCATTGGA
AATTTAGTAAATGGCTTCATAACACTGGTGAACTGCATGGTCAGGGGCAAGAGAAGAAAG
ATCTCCCCAGTTGATCAAATCCTCACTGTTTTGGTGATCTCCAGAATTGGTCTGTGCTGG
GCAGCAGCCATATCCATATTATCTATTTTTTACCCAGGTGTGTTGCCTGAAACCATGAGA
AAAATAACTCATATTTTCTGGATAGTTACCAGTCATTTTAACATCTGGCTTGCTACATGC
CTCAACATCTTTTATTTTTTCAAGATAGCCAATTTTTCTAAATCTGTTTTTCTTTTTTTG
AAGTGGAGAGTGAAAGAGGTAACTTCATTGACATTTTTCATGTCCCTGGTCTTCTTGCCT
TTATGTATTATACTGACAAGCCCAGATCTTGATGTCTGGGTTAATGGTTATGAAAGGAAC
ATGTCATACACTTCCAATTTGATTGACTCCAAACAATTATTGAAAAAAGTTTTATTCAAC
AACTCCATATTTGCGTTCATACCTCTTACTGTGTCCCTGACAACTTTCCTCCTGCTCATC
TTCTCACTGTGGAAGCATCTGAAGAGGATGCAGCACAATGCCAGAGGGTCCAGAGATGTC
AGCACCATGGCCCACATAAAAGCCTTGCAAACTATGATTGCTTCCCTCCTACTGTATATC
ACTGTCTTACTTTCTTTGGTCATACAACTGTTGAACTATGAATTGCTCGAGAAAAAATTC
ATCTTTTTATTTTGCCAAGTTATTGTTTTTAACTTTTCCTTCAGGGCATTCATGTATTGT
CATTCTGGGAAACAAAATGCTGAGACAGGCCTCTTTTTCATTGCTGCGATGGCTGAGGTG
TTGGTCCAAAAATGTGGATGCCTCAGCTTCCCAGTAAATTTTGGAGATCACTATACATTT
ACTATAAAAAGATGA
>T2R.GCA_000247695.1_HetGla_female_1.0_JH602065.1_26623257_26624195+
ATGAGTAGTGTTGTATGGAGCACATTTACCATCATATTTTTCATGGAAATCATTATTGGG
TATTTAGGAAATGGATTCATAGCACTGGTGAACTTCATGGACTGGATCAAGAGAAGAAAC
ATCTCTGCAATAGATCAAATACTCAGTGCTTTGGCGATCTCCAGAATTGGTGTGCTCTGC
ACAGGACTCCTAACTGTACTAATACTTGCAGTTGACTCTGATTTCTTCATGACTGTAAGC
AGGTTAAGAGTGATGAACATTGCCTGGATAGTGAACAATCATTTTAACCTTTGGCTATCT
ACAAGCCTCAGCATCTTTTATTTTTTTAAGATAGCCAATTTTTCTAACTCTCTCTTTCTT
TACCTAGAGTGGAGAGTTAAAAAAGTGGTTTCAGGGACTCTGCTAGTGTCTCTGTTCTTC
TTGTTTTTAAATGTTGCACTGGCGAGCAAATACATTGATGTCTGGAATGATGCATCTAAA
AAAAATATATCTTACGGTTTCAGAATGAGGAACTCTGTACAAATTTTCAAACCTCTTGCG
TTCGTGAATTGTTTGTTCACATTTATACCCTTTACTGTGTCCCTGACAAATTTTCTCCTG
CTCATCTTCTCCCTGTGGAAACACCTGAAGAAAATGCAGCACACTTTGAAAGGATCCATG
GATTTCAGCAGGTCAGCTCACGTAAAAGCTCTGCGAATTGGGTTTGCCTCTCTCCTGCTG
TACACTCTTTTCTTTCTGTCTCTTATTATAGAAATTGCAAGCTTAGAATTCCTGAGTGAA
CATCTTGTCCTTTTGTATGACCAGGCTAGTGGAATTTCTTTCCCTTCTGGGCACTCTTTC
GTCCTCATTCTGGGAAACAGTAAGCTGAGACAGGCCTCTGTTTCAGTATTGAGGAGGCTG
AGGTGCAGGGCCAAAGATGTGGAGTCCTCAGGTCCATAG
>T2R.GCA_000247695.1_HetGla_female_1.0_JH602065.1_26641550_26642488+
ATGAGTATTGCTGTGAAGACCACACTTAAAATAATTGTAAACATGGAGATCATCATTGGA
TATATAGGAAATGGTTTTATAGCACTGGTGAACTTCATGCTCTGGGTCAAGAGAAGAAAG
ATCTCTTTGTTTGATCAAGTTCTCACTGCTTTGGCAACCTGCAGAATTCTTTTGCTCTGT
TCTTTGGTCATGCCTTTGTTGATACCTGTACAATTCTCAGAGATTTTGCTAGCCATAAAA
ACTGTAAGAATATCTAACATTATCTGGATAATAACCAATCATTTTAACCTTTGGATATCT
ACAATCCTCAGCATCTTTTATTTTCTCAAAATAGCTAATTTTTCTCACTCCATTTTTCTT
TATCTAAAATGGAGACTTAAAAAGGTACTGTCATGTACACTTTTGATGTCTCTATTCTTT
TTGTTTTTAAATATTGTACTGTTAAACATATGCATTGATGTCTGGTATGATGGATCTATA
ATAAATATATCTTACATTTCAAATCGAAGAAACTTTACACAGCTTTACAAATCTCTTATG
TTCACCAACTCTATGTTCATGTTCATACCCTTTACTGTGTCCCTGACATCTTTTCTCCTG
CTCATATTCTCCCTGGGGAAGCATCTGAAGAGGATGCAGCACAATGCCAGAGGGTCCAGA
GATGTCAGCACCATGGCCCACATAAAGGCCTTGCAAACTGGAGTCACCTTTCTACTGCTG
TATATTATTTTTTTATTTTCTGTTTCTGTACAAGTTTTGAGCCTTGAATTGGTTGATGAT
AATCTGATCACTTTATGGGATAGGGTTATTGCAATTGCTTTTCCTTCAGGCCATTCATGT
GTCCTGATTCTGGGAAACAATAAATTGAAACAGGCCTCTGCTTTGGTATGGAGGTGGCTG
AGGTGCAAGTTCAAAGATACAGAAACAAAGGATCCCTAA
>T2R.GCA_000247695.1_HetGla_female_1.0_JH602065.1_26655190_26656122+
ATGGAAAGTGGCCAGCAAAACTTCTTCATCCTCATAATGGTTGTGCAGTTCATAATTGGA
AATTTGAGTAATGGATTTATAGTACTGTTAAATTTTATTGACTGGGTCAATAAAAGAAAG
CTCTCCTCAGTTGATCAAATTCTCGTCATGTTGGCCATTTCTAGAATTGGACTCATCTGG
GAAATATTAGTAAGTTGGTTTCAACTTATGGATTCTTTACTTTCAGTAGTAGATGTAAAA
CTAATAATTACTATTTTTATCTGGATATTGTCCCATCATTTCACTGTCTGGCTTGCTACA
GTCCTCAGTATCTTTTATTTGCTCAAAATAGCCAGTTTCTCCAGGCCTATTTTTCTCTTT
CTGAAGTGGAGAGTAAAAAAAGTGACTCTGATGATACTGCTAGGAAGCTTGGTCTTCTTG
TTTTTAAATCTGATACAGATAAAAGCACATATTGAAGACTGGAACAATTGGTATGAAGGA
ATCACAACTTGGAATTCCACAGTGAGTGATTCTGCAACATTATCACAGCTGATCATATTC
AACATAACTATGTTCTCCCTCACACCATTTATTCTGGCCTTGATCTCTTTTCTGCTGCTT
ATCTTCTCCTTGTGGAAACATCTCCAGAAGATGCAGCTCAATTCCAAAGGACACAGAGAT
CCTAGAACCAAAGCTCACACAAATGCCTTGAAAACAATGATCTCTTTCCTCCTATTCTAC
ACTAGTTACTTTCTGTCCCTTTTCATGTCATGGATTTCTCAGATATATAAGATTGAACTG
GTCCATATACTTGCCCTGAATATTGGACTCCTCTATCCTTCAAGCCACTCACTTATCCTG
ATTCTGGGAAACTCCAAGTTAAGGCAGGCCTCTCTTTTGGTGCTGAGGCAGCTGAAGTGT
GGGACAAAGGATGAGAAGCTCACAATTCCATAA
>T2R.GCA_000247695.1_HetGla_female_1.0_JH602065.1_26694303_26695235-
ATGTTGAGCATACTGGAGACTTTGTCTTTGATCATTTTGATTGTGGAATTCATAATGGGG
ATTTTGGGAAATGGATTTATTGCACTGATAAATGGCATTGACTGGGCCAGAAATCGGAAG
ATCTCCCTGATTGATTTTATTCTCATGTGCTTGGCCAGCTCTAGGCTATGTTTTCTTTGT
TCAACACTTTCAATTATCTCTCTCAACTTAATACATGTGAACCTATTTTCCTCTAAGAGT
ATACTGATGAGTGTTGTCATCTTCTCGACCGGATCCAACTACTTCTCCACAGCATTTACC
ACCTGCCTCACTCTCTTCTATTTCTTCAAGATAGCTAACTTCTCCAACCCGATTTTCCTC
TGGTTGAAACAGAGGATGCGCATGGTGCTTCTTATTATAGTCCTGGGCACAGTACTTTCT
TTCTGCATGAGTCTCATTTTCCTTGGTGCTTTCACAAATGTCTCAACACAAAATTGGAGG
AAACAAAACTTTACATTCAATTATATGAAGATTTTTTATGATTGCTTAACTTATCTTATT
CTCCTTAACATGGCCCTCATCATCTTTTTTGTGATGTCTCTGACCTCCTTTTTACTTTTA
GTCTTCTCCTTGTGGAGCCACACCAAGCGGATGAAGCGACAGGGCATGTATTCAAGGAAT
TCAAGCATGGAGGCCCATGTAAGAGCTATGAAAGCCATGATTTCATCACTGCTTCTTTTC
ATTATGAATTATTTCAGCAATGTTATGATAGGATTGGCATATTCTGTTCTACAGAGTGTG
ATGGCAAAGAGTTTTGCTCATGTGCTAGTATTTTTATATCCATCTAGTCATCCATTTCTT
CTGATTTTTTTGAACAACAAATTGAAATACACTTCTCTCTGTGTCTTGAAAAAGCTGAAA
TGTATCAGAGAGGAGATAAGCTCTCCTTTCTAG
>T2R.GCA_000247695.1_HetGla_female_1.0_JH602065.1_26700987_26701922-
ATGGAAAGCGGCCTGCAAAGCTTCTTCACCCTCATCATAGTGGTGCAGTTCACAATTGGG
AATTTAAGCAATGGATTCGTAGTACTGATAAACTGCATTGACTGGGTCAGTAAAAGAAAG
CTGTCTTCAGTTGATCAAATTCTCAGCACCTTGGCACTTTCCAGAATTGGTGTGATCTGG
GAAATATTAGTAAGTTGGTTCATATGTCTTCGTTGTTCATGTTCAATTGTGGATGAAGAA
GAAATAAAAATTACTACCTTTATCTGGGTAATTTTCAATCATTTCAGTCTCTGGCTTGCT
ACAATCCTTAGCATCTTTTATTTGCTCAAAATAGCCAGTTTCTCCAGGCCTATTTTTCTC
TATTTGAAGTGGAGAGTAAAAAAAGTGATTCTGATGATACTGCTAGGAAACTTGGTCTTC
TTGTTTTTAAATCTGATACAAATAAACACACATATTGAAGACTGGAAATGTGGACGTGAA
AGAAACCTAACCTGGAATTCCACACTGAGTGATTCTGCAACATTATCACAGCTGATTATA
TTCAACATGACCATGTTCTCCCTCACACCATTTATTCTGGCCCTGATCTCTTTTCTTCTG
CTTATCTTCTCCTTATGGAAACATCTCCAGAAGATGCAGCTCAATTCAAAAGGACACAGA
GATCCCAGCACCGGGGCTCACATCAATGCCTTGAAAATTGTAATCTCTTTCCTCCTACTA
TACACTAGTTACTTTCTGTCCCTTCTCATGTCATATGTTTCTCAGATGCCTCAGAGTGAC
CTGGTCCATGCACTTTGCCTGGCTATTGGACTCATCTATCCTTCGAGTCATTCACTTATC
CTGATCCTGGGAAACTCCAAGTTAAGGCAGGCCTCTCTTCTGGTGCTGAGGCAGCTGAAG
TGTGGGACAAAGGATGAAACATTCACAACTCCATAA
>T2R.GCA_000247695.1_HetGla_female_1.0_JH602065.1_27455687_27456625-
ATGGCACGTAAAATGGAGAGAATGTTAATACTCTCAGCAGTTGGAGAGTTTTCCATGGGC
ATCTTAGGAAACACATTCATTGGATTGGTAAGCTTCATGGATTGGGTCAAGAACAGGAAG
ATTGCCTCCATTGATTTAATCCTCATGAGTTTGGCCTTGTCCAGGATTTGCCTGTTGTGT
GCAATTCTACTGGACTGTTTTATTTTGGTGGTGTATCCAGATATCTATGACAATAATGAG
AAAATGAGGATCATTGACTTCTTTTGGACCCTAACCAACCAGTTAAGTGTCTCCTTTGCT
ACTTGCCTCAGTATTTTCTATTTCTTCAAGATAGCCAATTTCTTCCACCCCCTCTTTCTC
TGGATGAAAGGCAGAATCCACAAGGTGATTCTCTGGACTCTACTGGTGAGCCTGGTGCTC
TCGGTGTTCATCAGCATTCCAGTCACTGGGAACTGGAACGATAATTTCAGATCCTGTGTC
AAGGGAAGGAAGAAAACAAACTTCACCTGGAGGTGTGGAATCAATGACAACCTGTATGCT
TCGACCAAGTTAATTCTCAACCTGGTAACCTTGTTCCCCTTTGCTGTGTCCCTGTTGTCA
TTTCTCCTCTTGATCCTCTCTCTGTGGAGACACACCAGACAGATGAAGCTGAATGCTACA
GGCCACCGAGATCCCAGCACAGAAGCCCACATACGAGCCTTGAAATCTGTCATCTCCTTC
CTGGTCCTCTTCGTTGCTTACTGCTTGGCCTTTCTCATAGCCACCTCCAGCTACTTTATG
CCAGAGACCGAATTAGCTGTCATTTTTGGTGAGTTGATAGCTCTCATCTACCCTTCAAGT
CATTCATTTATCCTAATACTGGGGAACAATAAATTAAGACAAACATCTGTGAAGGTGCTA
TGCAAATTAAAGTATATTCTAAAAGGAAGAAAAATTTGA
>T2R.GCA_000247695.1_HetGla_female_1.0_JH602065.1_27478945_27479874-
ATGCCAAGTCCAGTGGAAATCTTCTTCATTTTTGTTGCAACTAGTGAGTCAGTACTGGGA
GTTTTAGGGAATGGACATATTGGATTTGTAAACTGTACTGATTGTATCACAAAGAAGAAA
TCCTCTCTGATTTGCTTCATTCTCACTGGCTTAGCTATTTCCAGAATTTGTGTGATATGG
TTAATAATTTTAAATGGGTATATAAAGGTATTCTTTCCAGATAGGTATATGTTTAGTAAC
TTTGTTGAATATGGTAGTTACCTTTGGGCAGTTTTCAATCATTTGAACATCGCATTTGTT
ACCAGCCTCAGCATCTTCTATTTCCTGAAGATAGCAAATTTTTCTCACTCCATTTTTCTC
TGGTTGAAGAGAAGAATCAACACTGTTTTTACCCTTCTGATGGGATGCCTGCTTCTGTCC
TTTATATTTAATTTTCTACAAGTTGTGAAGATAACTAATGATTACAAAATGAAATACAGA
AACACATCTTGGCAGCTCCACGTACGTAGCAGAGAGCTCTTTATTGGTCACATTTTCCTG
AATCTAGGAGTCTTTTTCTTCTTTATGGTGTCTGTAATCACATGTTTGCTGTTAATCTTT
TCTCTTTGGAGACACCACAGGCAGATGCAATTGAATGTCACAGGATTCCGAGATGTCAAC
ACAGAAGCTCACGTGAAAGCAATGAAAGTGTTACTCTCTTTTATCATTCTTTATGTCTTG
TATTTAGCAGGCATTATCATAGAAGCAGCATGCTCTGTCGTGCCAGAAAACAAACCTCTC
TTTCTTTTTGGCTTGATAAACACAGCCTTGTGCCCCTGTGCTCACTCACTCATTCTCATG
CTAGGAAACAGCCAGCTGAAGCAAACATCTCTGAGGGTAGTGCAGCAATTAAAGTGTTGT
GAGAAAAGACAAAATCTCAGAGTCGCATAG
>T2R.GCA_000247695.1_HetGla_female_1.0_JH602078.1_21778381_21779331+
ATGTTGGAACTAGCTGAATGGGTGTTCCTGGTCCTGATTGTCGCTCAGTTTATCCTTGGA
AATCTGGGGAATGGTTTCATTGGGTTGGTCAATGGCAGCAGCTGGTTCAAGAGCAAGAGA
ATCTCTTTGTCTGAGTTCATCATCACCAACCTGGCCCTCTCCAGGATCATTTCGCTGTGG
ATTATCTTCATTGATGGTGTTTTAATAGTTTTCTTTTTCCACTTGCATGTTTCAGGGACA
CTAATGCAAATCATTGATACTTTTTGGACATTTGTAGACCACCTGAGCATTTGGTTTATC
GCTTGTCTGGGTATCCTCTACTGCTTGAAAATTGCCAACTTCTCCCACCCCATATTTTTC
TGGCTGAAGTGGAGAGTTTCCAAGGTAGTTGTATGGATGCTATTGAGTGCACTGCTCTTT
TCCTGTGCCCGTACTATGTCTCTGATCAATGAATTTAAGCTCTATTTTGCCTGCAGTGGA
ATTGACAGCAAAGGAAACATGACTGAATGCTTCAGAGAGAAGAGACATGAATATGACCTG
ATGCATGTTCTTGGGAATCTGTGGAATCTCCCTCCCTTAATAATGTCTCTGATCTCCTAC
TTTCTGCTCCTCTTCTCTCTAGGGAGGCACACGCGACAGATGGAGCAAAATGGTATCAAC
TCCAGAGATAAAAGCACTGAGGCTCACAAGAGGGCCATCAGAATCATCCTCTCCTTCCTC
TTATTCTTCCTATTTTACTTTATTTCCTTTTTAATTTTTTCATTCAGTCGTTTTGTACCT
CAATGTAAGATGTCTGTGATGATTGGTGAGGTAATTACAATGTTGAATCCTGTTGTCCAC
TCATTTATTCTAATTCTGGGCAACAAAAAGCTGGAACAGGCATTTTTGGTGATGTTCCCA
TGTAAGTTTGGTCATCTGCAGCCTGGATCTACAGAACCCTTTTCCCCATAG
>T2R.GCA_000247695.1_HetGla_female_1.0_JH602078.1_21784123_21785022+
ATGCTTCAGGTGGTCTACTTTTTTTTTATTATTACCTCAGTTGTTTTAAATTGTGTAGGG
ATGATTATGAATCTGCTTATTACAGTGGTCATTTACAAGACCTGGGTTAAAAGTCATAGA
ATCTCTTCTTCTGATAAGATACTGTTCAGTTTGGGCATCAGCAGGTTTCTTATGCTAGGA
TTGTTTCTACTGAACCTTTTCTACTTCATTGTTTTAAATTCTGAAAGATCAGTCTACCTT
TCCATATTTTTTGTGTTGTTTTGGAGGTTTTTGGATTCCAGCAGTCTCTGGTTTGTGACC
TTGCTCAACTGCTTATATTGTGTGAAGATTACTAATTTCCAACACTCAGTGTTTTTCCTG
CTGAAACGGATTATTTCCCAAAAGATCACCAGACTTCTGCTGACCTGTATGTTGATTTCT
GCCATCACCACCCTCCTGTATTTTGGGCTCAAACAGATATCACATTTTCCTAAATTTGTG
ACTGGAAGAAATGGCACATTGTTTGACTTCAGTGAAGGCATTTTGACTTTGCTGGTCTCT
TTGGTCTTGAGCTCATTATTCCAGTTTATCCTTAATGTGACTTCTGCATCTCTATTAGTA
CATTCCTTGAGGAGACATGTACAAAGGATGGAGAGAAACTCCACTGGCTTTTGGAATCCC
CAGACTGAAGCTCATGTAGGCGCTATGAAGCTGATGATCATTTTCCTTATCCTCTATGTT
CCATATTCAGCTGCTACCCTGCTCTATTATCTGCCTTCTTATACAAGAATGGGCCCTGGA
GTCAGAGCCATCTGTTTGATTATTTCCTCTATTTACTCTCCAGGGCATTCTCTTCTCATC
ATTCTTACACATCCTCAACTGAAAACAAAAGCAAAGAAGATTCTCTGTTTCAACAAGTAG
>T2R.GCA_000247695.1_HetGla_female_1.0_JH602078.1_21906697_21907716-
ATGTTGTCTCTGACTCCCAGCTTAACTGTGCCCTATGAAGCCAAGGTTGCATTTCTATTC
CTTTCAATCATTGAGTTTGCAGTGGGGATCCTGACTAATGCATTCATTTTCTTAGTGAAT
TTGGGGGATGTTCTAAAGAGGCGGCCGCTGAGCAACTCTGACCTTGTGCTGCTGTGTCTC
AGCATCACCCGGCTTTTCCTGCATGGGCTGTTGTTTCTGGATGCCATCCATCTCATCTAC
TTCCAGAAGATGAAAGATCCACTGAGCCACAACTACCAAACCATCATCATACTCTGGATG
ATTACAAACCAGATCAGCCTCTGGCTCGCCACCTGCCTCAGCTTCCTCTACTGCGCCAAG
ATTGTTCGTTTTTCTCACACCTGCCTGCTCTGCTTGGCAAGCTGGATCTCCAGGAAGCTC
CCCCAAATGCTTCTGGGTGCGATTCTTTTCTCCTGCATCTGCACCATTGTTTGTTTGTGG
GACTTTTTTAGCAGATCTCGCTTCACATTCACAGCTGTGTTATCCAGGAATAATACAGAA
TTCAATATAAAAATTACAAAACTCAATTTCTTTTATTCATTTCTCTTCTGCAATGTGGGG
TCTATCCCCCCTTTCTTATTTTTTCTGGTTTCTTCTGGACTGCTTATTATCTCCCTGGGG
AATCACATGAGGACTATGAGAACCCAAACCAGAGACTATCGTGACCCCAGCCTGGAAGGC
CACGTCAAAGCCCTCATAGCTCTGGTCTCTTTCCTCTGTTTCTTTGTGGTGTCATTCTGT
GCTGCTCTCATATCAGTGCCCTTACTGATGCTGTGGCACAACAAGGTTGGGGTGATGGTC
TGTATAGGGATGATGGCAGCCTGCCCCTCTGGACATGCAGCTGTCCTGATCTCAGGCAAT
ACCAAGCTGAGGAGGGCATTGGAGAGGATTCTGGTCTGGGTTCAGAGAAGCCTAAAGGTA
AGGTCAGATGGCAAGGAAGATCCCAGGACTGAGAATGGGCATGAAATTGGCTCTTCATGA
>T2R.GCA_000247695.1_HetGla_female_1.0_JH602096.1_12993230_12994135+
ATGGTACTCAATCAACTCACTGTCTTTTTTATCATCATCTATGTGTTTGAGTCCTTGACA
ATAATTGCACAGAGCAGCTTTACTCTTGCAATTCTGGGCAGAGAGTGGGTGCTGGTCAAA
AGATTGTCACCTGCAGAAATGATTCTCATCTGCCTGGGCATCTGTCGTTTCTGTCAACAG
TGGTCATCAGTACTGTCCAATTTTTGCTTCTATTTTAAACTTAATTGTGTGCTATGGAAC
ACAGAAATCATCTGGGAATTCACTAATGTCCTTACATTCTTGTTCGCCAGCTTGCTTGCT
GTCTTCTACTGCGTCAAGGTCTCTTGCATCACCCATCCCATCTTCTTCTGGCTGAGGTGG
AGAATTTTGAGGTTAGTTCCCTGGTTATTACTGAGTGCTGTGGTGATTTCTTGTGTGGCA
GTTATCCCTTCAGCTATTAGGACTCACATCCAGTTAGAATTGACCATCATGGAGCATTCA
CCTACAAACAGCACTTTGATTGAGAAACTTAAAATGTTTGAGCAGAATTTTTCCAAGGCT
CATAAAATAGTTGTGTTGACTATTCCCTTTCTCCTGTTCCTGGTTTCCACCATCATCCTG
ATGGCCTGTCTGATCCAGCACTGGAAGCAAATGCAACAGCATAACACTAGCCTCTCTAAC
TCCAGCCTGAAAGCTCACTCCAGTGCCCTGAGGTCTCTTGCTATCTTCTTTATCTTGTTC
ACTGCTTACTTTCTAATGATAGTACTCACCTTTGCAGACATGAAATCTAAGAAAGGACAT
TGGTGCTGGGCCTGGGAGGTCATCATCTATGCAATAGTGTCTATTCATTCCACTTCACTG
ACACTGAGCAGCCCTACACTGAAAAAGGCTCTAAAAATAAAGTTCTGGGGCCGAGAGTCT
GCCTGA
>T2R.GCA_000247695.1_HetGla_female_1.0_JH602113.1_11301921_11302847-
ATGGAACCAGCACTGACAATCTTCTTTGCATTGCTCTTTGTCCTGGTGTGTGTCCTGGGG
ATCCTGGCCAATGGCTTCATCGTGCTGATGCTGAGCAGGGAGAGGCTGCGGCGTGGTAGG
CTGCTCCCCTCGGACATGATTCTCTTTGGCTTAGGTGCTTCCCGCTGTGGCCATCAGTGT
CTCGGGCTGGTGTACAACTTTTACTATTCCTTCCACCTGGTTGACTTCTCCAAGAGTCTT
GCCCGACAGTTCATTTCTCTGCAAATGGAATTCCTGAACTCATCCACCTTCTGGTTTGCT
GCCTGGCTCAGCGTTCTGTTCTGTGTAAAGATTGCTAACTTCTCCCATCCTGCCTTCTTC
TGGTTGAAGTGGAGGCTCCCAGCATTGGTGCCCTGGCTCCTTCTAGGCTCTGTCCTCATT
TCCCTCTTGGTAACCTTGCTGTTCCTTTGGGGGAACTTCTCTGTGTATCAATCATTTTTA
ATGAGCAAACTTTCTGGAAACCTGACTGAGAAAGAATGGAACAGGAACCTGGAAATTCGC
TATTACATGCCTCTGAAACTTGTCGTGTTGTCAATTCCGTGCTCTCTTTTTCTGGTCTCG
ATTTTGCTGTTGATTGGTTCTCTGAGGAAACACAGCCTGAGAATGCAGAACAACGCCCAT
GACCCTCAGGGTCACAGCAACCAGGTTCACACCAGAGCTCTAAAGTCCCTCATCTCCTTC
CTTGTTCTCTATGCACTATCTTTCGTTTTCCTGGTCATTGATGCTACAGTCATTATCACC
TCAGATAGTAGGTGGTACTGGCCATGGCAGATCTTAGTCTACCTGAGCCTGTCTATCCAT
CCCTTCATCCTTATCAGAAGCAACCTCAAGCTTCGAGGCATGGTCAGGCAGCTACTGGTG
TTGTTCAGGGCCTTCTGGGTGCCCTAA
>T2R.GCA_000247695.1_HetGla_female_1.0_JH602113.1_11334209_11335156-
ATGACAGAAATGGCTTCAGGAGACCCGGTGGTTGACAAGGAAGTTCTCATCCTCATTATC
ATTTTATTCCTTTTGTGCCTGGTGGCTGTGATGGGCAACGGCTTTGTCGTTGTAGCGCTG
GGCATGAAGTGGTTTCTACGGAGAACACTGTCATCTTATAATAAGTTACTGGTCAGCCTA
GGGGCCTATCGCTTCTGTCTTCAGTGGGCAGTGATAGGTAAGAGTATTTATAATGTCCTG
CATCCAACAGCTCTCCCCTATGACCCCACAATGCAGTTCCTAAACTTCCTTTGGGATTTC
TTGAACTCTGCCACCCTTTGGTCCTGCACTTGGCTTGGTTTCTTTTACTGTATAAAGATT
GCAAACTTCACCCACCCTGCCTTCCTCTGGCTAAAGTGCAAGGTGTCGGGGTGGGTACCG
TGGTTGCTGCTTAGCTGTGTGGGCTTTTCTGGCTTGAACAGCATCCTGTTTTTCACAGGC
AATCAGATACTGTATCGGAGCTATCTAAGGGACAATTGCCAATACTGGAATGTCACTGGG
AACAGCATAAGGTCATTTGAAAAATTCTACTTCTTCTCTCTAAAACTGATTACTTTTTCA
ATCCCTGTTGGACTCTTTCTCATTTTCATGGCTCTTCTCCTCATATCCCTGGGAAGACAC
ACCAAGAAGACCCTGTTGAGCCTCTCAGGATTTCAAGATCCCCCTCTTCAGGCCCACATC
AGAGCTCTTGTCGCTATTATCTCTTTTGTTACCCTCTTAACCTCTGGTTTTCTGGCCCTG
GTGCTTAGTTCTGGCACTAGGTTTCCCCTTCAAGAGGTTAAGCAATGGGTATGGCAGGTG
GTGGCTCATCTGTGCATAGCAGTCCACTCTGCCCTTCTACTCTTCAGCAACTTCAAGTTG
AGAGGCATGGTGGAGCGAGGCTGCTCCTCAAGGTGTGTGGCTTGCTGA
>T2R.GCA_000247695.1_HetGla_female_1.0_JH602113.1_11516570_11517541-
ATGACAACAGTCAACAGAGAAGCCACTTATGAAGACATTGCTGCATTTAAAATCACCTTC
ATCTTGGTGGTCTTTGGCATAGAGTGCATGACTGGTGTCCTCGGAAATGGCTTCATCATG
GCTGTCTATGGGGCTGAGTGGGTCAGGAACAAAAGACTCCCTACTGGTGACAGCCTTATG
TTGATGCTGAGTTCTTCCAGGCTTGCCCTACAGATTTGGTTGATGGTGACTATTATTTAT
AATTACTTATTCAAAGACATTTACTACCAACAGTGGCTGTATAAACTCTTCACAATCATG
CTTGTGTTTCTGAACTATTCCAACCTTTGGTTTGCTGCCTGGCTCAATGTCTTCTACTGT
CTTAAAATTGCCAACTTTGCTCAGCCTTTGTTCTTGATGATGAAGAAGATGATCGCAGTG
TGGATGCCTTGGCTTATGAGTCTGTCACTGTTGGTTTCCTTAGGCATGAGCTTTCTCTTC
CTTAAAAACACCTTCCATATGTATGTGAATAGTTCCTTTCCTCTCCCTTTCTCCAACTCC
ACAGAGAAGAAATACATCGCTGAGATCAATGTGGTCAACCTGAGTTTTTTCTATTACATG
GGGATCCTTATTCCTCTGATCCTGTTCATCATGGCGGCCACTCTGCTGATCATCTCTCTC
AAGAGACACACCATGCGCATGGAAAGCCATGCCATGGGCTCCAGGGATCCCAGCATGGAG
GCTCACTTGGAGGTCATAAAATCCACTAGCTATTTTCTCATTCTCTACATTACCAATGCA
ATCACATTATTTATATCCATGTCCAGGATCTTGGACATCTACACTCCCTCAGATATTTTG
TGCAGATTTATCATGGGTGCCTACCCGGCTACCCATTCAGTGCAACTGATCTTGTGTAAC
CCTGGTCTGAGGAGAGCCTGGAAGCAGTTTCAGCACGGAGTTCAGCATTATCTTAGAGGA
CAAACTCACTGA
>T2R.GCA_000743615.1_DMR_v1.0_KN120510.1_443150_444046+
ATGCAAACACCTCAACTCATTATTCATTTTCTTATAGCAGCGACACAATTGCTTGCTGGG
GTCTTCGCAAATGGCTTCATTGTGCTGGTGAACATCATGAACCTGATCAAACAGAGAAAA
ATGGCTCCTTTGGATCTGCTTATTTCCTGCTTGGCGACTTCGAGGATTTGTCTGCAGGTG
ATCATCTTCTTCGTATATCTTGTTCTTCACTTCTTCACTAAACAGTTGGCACTTGTTGAG
AATTTCATAATTCTCACATTTGTAAATAGTTGTGGGCTTTGGTTGGCCACATGGCTTGGT
GTTTTCTACTGCACCAAGATCGCCACCTTCCCACACCCACTGTTCTTCTGGCTGAAGGTG
AGGATGCCCAAGTTGGTGCCATGGCTGATCCTGGGGTCTCTACTATATGCATCTATTATT
ACTGGCATATATGGAAAATATGCATTGACTTTAATACAAAGATTCTTGGTACACTTTAGC
TCCAAAAATGCAACTCAAACAAAAGGAATAGATATGACATCATTTTCCCTTTTCATTATT
CATATTACAGTGCCAGCAAGTATCTTCCTCATTGCTGTTCTGCTCTTGGTTTTCTCCTTG
GGTAGACATACCCAGCAGATGAGATCCATTGCTAGAGGCATGAGGTACCCCATCAGGGGT
GCCCTTATGAGGGCCATGCTGTCAATCCTGTCATTTCTAATCCTCTACTTTTCCCACTAC
ATGGTTATCATTTTGTTCTTTTCTCAAGATTTTCAGTGTGACAGCTTCCTTATTCTGTTC
TGCAACTTGATGGCTGGCACTTACCCATCTATACATTCTGTCATCCTAATTTTAGGAAAC
CCTAACCTGAAACAAAATGCAAAAAAGTTCCTGCTCTGTGGTCAGTGTCATCAGTGA
>T2R.GCA_000743615.1_DMR_v1.0_KN120510.1_456993_457889+
ATGCAAACTCCTCAACTCATTATCCATTTTCTTATAGCAGCGATACAATTGCTTGCTGGG
GTCTTCGCAAATGGCTTCATTGTGCTGGTGAACATCGTGAACCTGATCAAGCAGAGAAAA
ATGGCTCCTTTGGATCTGCTTATTTCCTGCCTGGCGACTTCGAGGATTTGTCTGCAGGTG
ATCATCTTCCTTGCACATCTTGTTCTTCTCTCCTTCATGGAACAGTTGGTACTCTTTGAG
CATTGTGCAATTTTCATGTTTGTAAATAGTTGTGGGCTTTGGTTGGCCACATGGCTTGGT
GTTTTCTACTGCGCCAAGATCGCCACCTTCCCACACCCACTGTTCTTCTGGCTGAAGGTG
AGGATGCCCAAGTTGGTGCCATGGCTGATCCTGGGGTCCGTACTGTATACATCTGTCACT
GTTGGCCTCTATAGTAAATATACATGGAATTGCACCAAAAAATTCTTTATAAACTCCTTC
CCCAAAAATGCAAGTCAAACCGAAGTAATAGACGTGATATCATCGTCAGTTTTGCTTTTT
CATATTACAGTGCCATTAATTATCTTCCTCATTGCTGTTCTGCTCTTGATTTTCTCCCTG
GGGAGACATAGTCAACAGATGAGAACCACTGCTGTGGGGACCACAAACACCAGCAGGGGT
GTGCCCTTCAGTGCCATGTTGTCCATCCTGTCCTTCCTAATCCTCTACTTTTCCCACTAC
CTGATGATTATTTTGTTCCTTTTTCACATTTTGCCATTTGGAAGCCTTCTGTTTGTGCTC
TGCACCTTGGTGGCGGGCACCTACCCATGTATACACTCTGTCATCTTAATTTTAGGAAAC
CGCAAACTGAAACTACATGCAAGAATGTTCCTGCTCTGTGGTCAGTGTGGTCAGTGA
>T2R.GCA_000743615.1_DMR_v1.0_KN120510.1_494182_495078+
ATGCTAACGTCTCACCTCCCTATTCATTTTCTTATGGCTGTGATACAATTTCTTACTGTG
TTCTTCATAAATGGCTTCATTGTGCTAGTAAACATCATGGACTTCATCAAGCACAGACAA
ATGGCTCCTTTGGATCTGCTTATTTCCTGCTTGGCAACGTCGAGGATTTGTCAGCAGGTG
CTCACCTTCCTTGTGCATCTGACTCATCTCTCCATCATTAAAAATATGAAATTTACTGAG
TATTATATACTTTTCATGTTTGTAAATATTTGTGGGATTTGGTTGGCCACATGGCTTGGT
GTTTTCTACTGTGTCAAGATTGCCACCTTCCCACACCCACTGTTCTTCTGGCTGAAGATG
AGGATATCCAAGTTGGTGCCATGGCTGATCCTGGGGTCCATACTGTATGCATCTGTCTGT
ACTGGCATCCATACTATATATATATGGACTATCACCCAAAAATTCTTCATCAACTTTTTC
CACAAAAATGCAACTCAAACTGAAGAAATAGATATTATACCATTTTCACTTTTGTTTATT
CATTTTACAGTGCCATTAATTGTCTTATTTATTGCTGTTCTGCTCTTGATATTCTCCCTG
GGGAGACATACCCAGAACATGAGAATCATTGCTACAGGAACCAGGGACCACAGCAGGACC
TCCCTCTTCAGGGCCATGCTGTCCATCCTGTCTTTCTTAATCCTCTACTTCTCCCACTAC
ACCATCATCATTTTGTTCTTCTTTCACATTTTGCAGTTTGGAAGCTTCTCTTTTGTTTTC
TGCACCGTGGTGGCTGGCATCTACCCATCTATACACTCTGTCATCTTAATTTTAGGAAAT
CCTAAACTGAAACAAAAAGCAAAAATGTCCCTGCTCTGTGGTCAGTGTGGTCAGTGA
>T2R.GCA_000743615.1_DMR_v1.0_KN121149.1_173628_174527-
ATGGCCTTGTCTTTCTTAAGTGTTGTTCATATGACCATCATGTTGGCAACATTCTTTGCA
GGAATTACAGTAAATGGATTTCTTTTAATTGTGAACTGTAAAGACTTCATCAAAATCAGA
AAGGTATCGCCAATGCAAATCCTCTTAATATGTATAGCATTATCTAGACTGGGCCTGCAG
ATCATGTTAATGGCACACAGTGTGGTCTCTGTGTTCTTTTCATGCAATTATTTAGAATTT
ATTTCTAATGTAAAAATAACATTCATTTGGATGCTTTTCAACTCCACCAGTTTCTGGTTC
ACTACTTGCCTTTCTGTGTTTTATTGCCTCAAAATTTCGGTCTTCACTCAGTCCTATTTT
CTTTGGTTGAAATTTAGAATTTCAACACTCATATACTGGCTGCTTCTGGGAAGTGTGCTG
GCATCGTTGAGCACTGCAGCTCTATGTATTGGACTGAGAGTGCCTATTGATGTCTTCGGA
AATGACACCCAGGGGAGGACGACAGTCGACACACTGGATACTTACGCATATCTTCTTCCT
AACTTGACGTTGATATTCCCTCTAGTCATATTTGTGATCTGCACTTCTCTGTTATTCGTC
TCTCTTTATAAGCACACACATCGGATGCAAAATGGACTTCATGGTTCTTCAAATCCCAAG
AAAGAAGCCCATATAAATGCATTAAAAACAGTGGTATCATTCTTTTGCTTCTTTGTTTCT
TATTTTGCTGCCTTCATGGCAAATATGACATTCAGAGTTCCTTACAGAAGCGCTCAGTTC
TTTGTAATGAAGGAAATAATGGCAGCATTTCCTGCTGGCCATTCAGTTATAATAATCTTG
AGTAATTCTAAGTTCCAACGATCATTCAGGAGAATTGTCTGCCTCAAAAAGAAACAATGA
>T2R.GCA_000743615.1_DMR_v1.0_KN122093.1_380543_381496-
ATGAGTGGAGATCACATGGCTTCAGGAGACTCGGTGATTGACAAGGAAGTTCTCATCCTC
ATTATCATTTTATTCCTTTTGTGCCTGGTGGCTGTGATGGGCAATGGCTTTATCGTTGCA
GCACTGGGCATGAAGTGGTTGCTGCGGAGAACACTGTCACCTTATAATAAGTTATTGGTC
AGCCTAGGGGCCTATCGCTTCTGTCTTCAGTGGGTGGTGATAGGTAAGAGTATTTATAAT
GTCCTGCATCCAACAGCTCACCCGTATGACCCCATAATGCAGTTCCTAAGCTTCCTTTGG
GATTTCTTGAACTCTGCCACCTTTTGGTCCTGCACTTGGCTTGGTTTCTTTTATTGTATA
AAAATTGCAAACTTCACCAACTCTGTCTTCTTCTGGCTAAAGTGCAAGGTGTCTGGGTGG
GTACCATGGTTGCTGCTTAGCTGTGTGGGCTTCTCTGGCTTGAACAGCATCCTATTTTTC
ATAGGCAATCGGATACTATATCAGAACCATCTAAGGAACAATTGTCAATATTGGAATGTC
ACTGGGAGCAGCATGAGGTCATTCGAAATATTCTACATTTTATCTCTAAAACTGATTACT
TTTTCAATCCCTGTTGTACTCTTTCTCATTTTCATGGCTCTTCTCCTCATTTCCCTGGGA
AGACACATGAAGAAGACCTTGTTGAGCCTCTCAGGATTTCAAGACCCCCCTATTCAGGCC
CACATCAGAGCTCTTGTGGTTATTATCTCTTTTGTTGCCCTCTTGACTTCCTGTTTTCTG
GCCCTGGTGCTTAGTTCTGGGACTAGATTTCCACTTCAGGAGGCTAAGCACTGGGTGTGG
CAGGTGGCATCGCATCTATGCATAGCAGTCCACTCCACCCTTCTGGTCTACAGCAACCCC
AAGTTGAGGGCCATGTTGGACCGAGGCTGCTCTTCAAGGTGTGGGGCATGCTGA
>T2R.GCA_000743615.1_DMR_v1.0_KN122489.1_226611_227510-
ATGCTTCAGGTGGTCTACTTATTTTTTATTATTACCTCAGTTGTTTTAAATTTTGTAGGG
ATGATTATGAATCTGCTTATTACAGTGGTCATTTATAAGACCTGGGTAAAAAGTCATAGA
ATCTCTTCTTCTGAGAAGATACTATTCAGTTTGTGCATCAGCAGGTTTCTTATGCTGGGA
TTGTTTCTACTGAACCTTTTCTACTTCATTGCTTCAAAGTCTGAAAGATCAGTCTACCTT
TCCACATTTTTTGTGTTGTTTTGGAGGTTTTTGGACTCCAGCAGTCTCTGGTTTGTGACC
TTGCTCAACTGCTTATATTGTGTGAAGATTACTAATTTCCAAAACTCAGTGTTTCTCCTG
CTGAAACGGATTATTTCCCAAAAGATCACCAGACTTCTCCTGACTTGTATGTTGATTTCT
GCCATCACCACCCTCCTATATTTTGTGCTCAGACAGATAACACATTTCCCTAAATTTGTG
ACTGGGAGAAATGGCACATTATTTGACTTGAATGAAGGCATTTTGACTTTGTTGGTCTCT
TTAGTCTTGAGCACATTATTCCAGTTTATCCTTAATGTGACTTCTGCATCTCTGTTAATA
CATTCCTTGAGGAGACATGTACAGAGGATGGAGAGAAACTCCACTGGCATTTGGAATCCC
CAAACTGAAGCTCACGTAGGCGCTATGAAGCTGATGATCTTTTTCCTTATCTTCTATGTT
CCATATTCAGCTGCTACTCTGCTCTGTTATCTTCCTTCATATACAAGAATGGACCCTGGA
GTCAGAGCCATTTGTGTGATTACTTCCTCTCTTTATCCTCCAGGACATTCTGTTCTCATC
ATTCTCACACATCCTCAACTGAAAACAAAAGCAAAGAAGATTCTCTGTTTCAAAAAGTAG
>T2R.GCA_000743615.1_DMR_v1.0_KN122489.1_231678_232628-
ATGTTGGAACTAGCTGAGTGGGTGTTCCTGGTCCTGATTGTCGCACAGTTTATTCTTGGA
AATCTGGGGAATGGTTTCATTGAGTTGGTCAATGGCAGCAGCTGGTTCAAGAGCAAGAGA
ATCTCTTTGTCTGACTTTGTCATCACCATCCTGGCCCTCTCCAGGATCATTTTGTTATGG
ATTATCTTCATTGATGGTGTTTTAATAGTTTTCTTTTTCCACTTGCATGTTTCGGGGACA
CTAATGCGAATTATTGATATTTTCTGGACATTTGTAAACAACCTGAACATTTGGTTTATC
ACTTGCCTTGGTGTCCTCTATTGCTTGAAAATTGCCAACTACTCCCACCCCATATTTCTC
TGGCTAAAGTGGAGAGTTTCCAAGGTGGTTGTATGGATGCTATTGAGTGCACTGCTCTTA
TCCTGTGTCCGTACCATGTCTCTGATCAATGAATTTAAGCTCTATTTTTCCTTCAGTGGA
ATTGACAGCAAAGGAAACATGACTGAATACTTCAGGGAGAAGAGACATGAATATGATCTG
ATGCATGTTCTTGGGACTCTGTGGAATCTCCCTCCCTTAGTTGTGTGTCTGATCTCCTAC
TTTCTACTCCTCTTCTCTTTAGGGAAGCACATGCGACAGATGGAGCAAAATGGCATCAAT
TCCAGAGATAGAGGCACTGAGACTCACAAGAGGGCCATCAGAATCATCCTCTCCTTCCTC
TTATTCTTCCTATTTTACTTTATTTCCTTTTTAATTTTTTCATTCAGTCGTTTTGTACCC
CAACGTAAGATGTCTGTGATGATTGGTGAGGTAATTACAATGTTGAATCCTGCTGCCCAC
TCATTTATTCTAATTCTGGGCAACAAAAAGCTGAAACAGTCATTTTTGGCAATGTTGCCG
TGTAAGTCTGGTCATCTGCATCCTGGATCTACAGAATCCTTTTCCCCATAG
>T2R.GCA_000743615.1_DMR_v1.0_KN122714.1_3440014_3440919-
ATGGTACTTAAACAACTCACTATCTTTTTCATCATCATCTATGTGCTTGAGTCCTTGATA
ATAATTGCACAGAGCAGCTTCACTGTTGCAGTTCTGGGCAGAGAGTGGGTTCTGGTCAAA
AGACTGTCACCTGTGGAAATGATTCTCACCAGCCTGGGCATCTGTCGTTTCTGTCAACAG
TGGTCATCAATACTGCACAATTTTTGCTCCTATTTTAACCTTAATTGTGGGATATGGAAC
ACAGGCATCATCTGGGAATTCACTAATACCCTTACATTCTGGTTGACCAGCTTGCTTGCT
GTCTTCTACTGTGTCAAGGTCTCTTCGATCAACCATCCCATCTTCTTCTGGCTGAGGTGG
AGAATTTTGAGATTTGTTCCCTGGTTATTACTGAGTGTTCTGGTGATTTCTTGTGTGGCG
ATTATCCCTTCAGCTATTAAGAATCGCATCCAGATGGAATTTAACCTCATGGAGCATTTA
CCCACAAACAGCACTTTGATTGAGAGACTTAAAATGTTTGAGCAGTATTTTTCCAAGGCT
CATAAAATAGTTGTATTGACGATTCCCTTTCTCCTGTTTCTGGTCTCCACCACCATGCTG
ATGGCCTCTCTGATCCAGCACTGGAAACAAATGAAACTGCATAACACTGGCCTCTCTAAC
TCCAACCTGAGAGCTCACTCTACCGCCCTAAGGTCTCTTGCTGTCTTCTTTATCTTCTTC
ACTGCTTACTTTCTGACTGTAGTACCCAGCATTTTAGGCATTAGATCTAAGAGAACACCT
TGGTACTGGGTTTGGGATTCCATCATCTACGGAATAGTCTGTATTCATTTCACTGCACTG
ATGCTGAGGAGCCCTACACTGAAGAGGGCTCTAAAGATAAAGTTCTGGGGCCTAGAGTCT
GTCTGA
>T2R.GCA_000743615.1_DMR_v1.0_KN123449.1_621990_622934+
ATGATAAGTTTTCTATGGATAATTTTGATCTTAGTCGTTGCAGAATTTGTTGTTGGAAAT
TTTGCCAATGTTTTCATAGTACTGGTGAATTACATTGACTGGGTCAGAAAAGAAAAGATC
TCCTCAGCTGATCAAATTCTCACTGCTCTTGCTGTCTCCAGGCTTGGTTTGCTTTGGGCA
ATAATAACAAATTTGTTTGTAACTGTGCTTAATCCAGCTTTACAGAGTTATCACGAAATG
ACTATTGTAATTGCCTGGGCAATAACTAACCATTTTAGCACCTGGCTTGCCACTGGCCTA
AGCATATTTTATTTGCTCAAAATAGCCAATTTCCCCAGCCTTGTTTTTCTTTACTTAAAG
AGAAGAGTTAAGAGTGTCATTTTAAGGATGCTGCTGGTGACTTTGGTGTTACTGCTTCTT
CAGATTTCAATTGTAAATGTAAACGAGACAAGGAGGGTGAAAGAATATGAAGGAAACACT
ACTTGGAAGACTGAACTGAGGGATGCTGTAGACATTTCAACTATGACTGTATTTCATCTA
GTAATCGTCATACCCTTTTTTATATCCCTGATCTGTTTTCTGTTGTTAATCTGCTCCCTT
TGCAAACATCTCAGGAAGATGCAGGTCTACGGCAATGGGTCCCACGACCCCAGCACCAGG
ATGCATGTGAAGGCTTTGAAAACTGTGATCTCCTTTCTCTTGTTATTTGCTGTGTACTCT
TCATGTGTGATCATGTCCTTTTGGCGTTCTAAGACATTTCAGGGTAAAGTCTTCTTTTTT
TCCCAGGTTATTGGGGCTTTGTATCCTTCATGCCATTCGTGTGTCCTGATTTGGGGAAAC
AGGAAGCTGAAACAGGCATTTCTGTCAGTTCTTTGGCTGGCAAGGTGCTGGCTGACAGAA
TGGAGACATTCCATATCAATAACAGGGACATGGTGTGACTCGTAG
>T2R.GCA_000743615.1_DMR_v1.0_KN123449.1_627658_628581+
ATGGATAGTGTCATGGTGAGCATACTTAGTGTGATTTTTAGTGTGGAGTTCATCACAGGA
ACTTTAGGAAATGGATTCATAATCATGGTGAACTGCATGGACCTGGTCAGGAGAACAAAG
ATCTCTGCATCTGATTACATGCTCACTGCTTTGGCCATCTCCAGGATCGGTCTGCTGTGG
TTATTGTTCACAAAGTGGTGGACCCACGTGTTCTACCCATCTTTCTTCATCAGTGTAATG
ACGGTAAGAATAACTTATGTTATTTGGACCGTGACTTGCCATTTTAATGCCTGGCTTGCT
ACCTGCCTCAGCATCTTTTATTGTCTCAAGATAGCTAATTTTTCTAACTCTGTTTTTCTT
TACTTCAAGTGGAGAGCTAAAAAGGTGGTGTCAGTGACCTTGTTGGTGTCTCTTATTCTC
TTGCTTTTAAATATTTTCCAGTCAAAAACACATATGGATGTCTGGATTGGTGAATATAAA
AGAAACATGTCTTACAACTTCAGTTTATATGAGTTTCCTGAGTTTTCAAATTTTCTTTTA
TTTAGCAACACTGTATTCACATTCATAGCCTTTGCTCTGTCCCTGACATCTTTTCTGCTG
CTCATCTTCTCCCTGGGGAAGCATCTGAAGAGGATGCAGCTTAATGCCCGAGGGTCCAGA
GACGCCGGCACCACGGCCCACATGAAAGCCTTGCAAAGTGTGGTTGTCTTTCTCCTGCTG
TACACAGTTTTCTTTCTGTCACTCTTAACACAAAATTTAAGATATCAGTCTTTTCTTCTC
TTTTGTCATGTTACTACGAGCGCCTTTCCTTCAGTTCACTCCTTTGTATTAGTTCTGGGA
AATATTAAGTTGAAACGGGCCTCTTTCTTGTTGTTGAGAAGACTGAGGTGTGGATCCAGC
AATGCTGAATCTCCCGGTTCATAG
>T2R.GCA_000743615.1_DMR_v1.0_KN123449.1_639628_640554+
ATGATAAGTTTACTATGCAACATTTTGATCATCATGATAATGGCAGAATTTGTCATTGGA
AATTTTGCCAATATGTTCATAGCGCTGGTGAACTGCACTGACTGGGTGAAGAGAAGAAGG
ATTTCTTCCACTGATCAGATTCTTACTGCTCTAGCCATCTCCAGGGTTGGTTTGATTTGT
ACACTAATAGCAAATTGGTTTTTAATTGTGTTTCATCAAACTGCCTATAGTAAAGTAAGA
ATTACTTTGCGGATTTTCTGGTCAGTAAGCAACCATTTTGGCAGCTGGCTTGCCACTGCC
CTCAGTATATTTTATGTTCTCAAAATAACTAATTTCTCCAACTTTATTTTTCTTTACCTA
AAGAGGAAAGTTAACAGAGTCAGTCCAGTGACTGTGCTGGGGACTTTGGTGTTGCTGCCT
TTCGATCTTACAGTAACACTTGTGTATGACACTATGGAGGTGAAAGGATATTTGGGGAAT
GTGACTTGGAAGCTCAAACTGAAGGATGCTATACACAGTTCCAAGAGGACTATATTCACA
TTAGTGAACCTCCTACCCTTTCTCACATGCTTGATCTGTGTTCTGCTGTTAATCTCCTCC
CTGAGAAGTCATCTCAGGAAAATGCAGCTGTATGGCAAAGGATCCCAAGATCCCAGCACC
AAGGTCCACGTAAAAGTCTTGCAGACTGCAGCCTCCTTTGTCATGTTATACGCCATGTAC
TCTCTGTCTGTAATCACATCAGATTGGTGGTTGGAATATTCGTGGAACAAACCAGTCTAT
TTGTTTTCCCTGGCTACTGAAATTTTATACCCTTTGGGCCATTCGTGTGTCCTCATATGG
GCTAACAAAAAGCTGAAACAGGCATTTCTGTTAGTTCTGAGGCAGGCAAAGTGCTGGCTG
AAAGAACTGGAGCCTTTACAATTATAG
>T2R.GCA_000743615.1_DMR_v1.0_KN123449.1_648214_649155+
ATGGCTGGTGATTTAAAGAGCATCTTTACAGTTGTTTTAACTGTGGAATCCATAACTGGA
ATTGTAGGAAATGGCTTTATAGTTCTGTTGAACTTCACAGACTGGGTCAAGAGAAGGAAG
ATATCTCCAGTTGATCAAATCCTCACTACCTTGGCGATCTCCAGAATTGTTCTGCTCTGC
TCAGTACAGACATACATATGGCTATACGCAGCATACCCAGATTTTCTGAAGACTGCTCGA
GTGTTCACAGCAATCATTTTTATTACCTGGGTTGTAACTAATCATTTTAGCGTCTGGCTT
TCTACATGCCTCAGTATCTTTTATTTTCTCAAGATAGCCAATTTCTCTAACTCTATTTTT
CTTTATCTAAAGTGGAAAGTTAAAAAAGTGGTTTTAGTGACATTGCAGATGTCTCTGGTT
CCCCTATTTTTCAGTATTATAATTATAAACATAAAAATTAATGCCTGGATTGATGGATCT
AGAAGAAATGTATCTTACAATTCCAGTTTGAAGAACTCGGTACAGGTTTCCAGACTTCTT
TTATTCACCAACTCTATGTTCATGCTCCTACCCTATATTGTGTCCTTGATAGTTTGTCTT
CTGCTCGTCTTCTCCCTGGGGAAGCATCTGAAGAGGATGCAGCATGATGCCAAGGGGTCC
AGAGATACCCGCACCATGGCCCACACGAAGGCCATGCAAACTGTGGTCATCTTCATCCTA
CTTTATACCACCTACTTATTCTGTTTCATCATGCAGATTTCAAGCTTTGAATTTCTAGAG
AAAGCCCACATCATGTTTTTTGAACATGCTATTGGAATTACTTTTCTTTTAGGCCACTCA
CTTTTTCTGATTCTTGGAAACAGTAAGCTGAGAAAGGCCTCTCTTTCAGCGCTGTGGTGG
CTGAGGTGCCGGGCCAAAGGTGCAGAATCTTCAGGTCCTTAA
>T2R.GCA_000743615.1_DMR_v1.0_KN123449.1_665294_666229+
ATGGATGGTGTCCTACAGAGAATACTGACCATCCTGTTAAGCGTGGAATACATTACAGGA
AACTTAGGAAATGGATTCATAGCAGTGGTGAACCTCATGGACTGGGTCAAGAGAAGAAAG
ATGTCTTCAGTGAATCAAATCCTCACTGCTTTGGCAATCTTCAGAATTGCTTTTCTCTCG
TTTCTCTTCCTCGAGTGGTGGGTATCTTACCCAGATTTACTAGGGAGTGCAGTGATGTCG
CGAGTGACTTCTATTACCTGGATGGTGACCAGTCATTTCAGCATGTGGCTTGCTACCAGT
CTCAGCATCTTTTATTTTCTGAAGATAGCCAACTTTTCTAACTCTACTTTTCTTTACCTA
AAGTGGAGAGTTAAAAAGGTGGTTTCAGTGACCTTGCTGGGGTCTCTGGTTCTCTTGTTC
TTAGATATCTTCGTAATGGAAATATGCCATAATGAATGGATCGCTGTATATGCGACAAAC
ATATCTTCCAGTTCCAGTTCTCATAACTCTACACAGTTTTCCATACTTCTTTTATCCACC
GAGACTGTGCTCATGCTCATACCCTTCGCGGTATCCCTGACATCTTTCCTGCTGCTCATC
TTCTCCCTGGGGAAGCATCTGAAGAGGATGCAGCACAATGCCGGAGGGTCCAGAGACGCC
AGCACCATGGCCCATATGAAGGCCTTGAGAACTATGATTGCCTCTCTGCTGCTGTATATC
ACTTTCTATCTCTCTCTTGTTGTACATACTCGTTACCCAGCATTTCCAAAGGCAAATCTC
ACTGTTTCTTTCTTCTTGCTATCTATTCTAATAGCTTTTCCCTTAGGTCACTCATTTGTC
TTGATTCTGGGAACCTATAACCTGAGACGGGCTTCTATTGCGTTCCTGATGTGGCTGAGG
TGTTGTTCCAGAGTTATGGAATCCTTGGACCCATAG
>T2R.GCA_000743615.1_DMR_v1.0_KN123449.1_682102_683094+
ATGAATGGAGTCATACAGAGCTTCCTATCAATCATTTTAAGTGTGGAATGCATAATAGGG
AATCTAGGAAATGGATTCATAGCACTGGTTAATTGCACGGACTGGGTCAGGACGACAAAA
ATGTCTTCAGTTGATCGAATCCTTACTGCTTTGGCAGTCTCCAGAATTGTTCTTCTCTGG
TTGACATTCATAGATTGGTGGGTAACTGTGCTTAACCCAGCCATGTGGATGAGTGAAAAT
ATGTCGAAAATGATTTGTATTTCATGGACAGTGGCCAATCATTTTGGTATCTGGCTTGCT
ACCTGCCTCAGCATCTTTTATTTCCTGAAGATAGCCAATTATTCTAACTCCATTTTTCTT
TACCTAAAGTGGAGAGTTACAAAGGTGGTTTCAGTGACTGGGATGATGTCTCTGGTTCTC
TTGTTCTTAGAAGTTTTACTGATGAATATATATGATAACGTGTTTGCTGAATATCAAAGA
AACATGTCTTATACTTCCAATCTGACTATCTCTGTACACTGTAACAACCATCCTTTATTC
ACTCACATTTTATACATGCTCGTGCCCTTCGCTGTGTCCGTGACAACTTTCCTGCTGCTC
ATCTTCTCCCTGGGGAAGCATCTGAAGAGGATGCAGTGCAGTGCCCGAGGGTCCAGAGAC
GCCGGCACCACGGCCCACATGAAGGCCTTGCGAACTATGGTCATCTCTCTGTTAATGTAT
ACCAGTTTCTTTTCGTCTTTTTTGGTTCAAGTTCATAACCCTAAAAATCAAATATTCTCC
GCTTTCCTGGAAGCTGTCATAATAGCTTTTCTTTTGGTCCATTCATTTGTCTTGATTCTG
GGAAGCAGTAAGCTGAGACAGGCTTTTCTTTTAGCGCTGAGGTGGCTGAGGTGCCGGGCC
AGAGATGTGGAACTCTCCAATCCACAGACCCTTTCAGGGATCATCTTGCATGTTCTAGAA
GAAAATCAGATCACACATTATCCAGGTTGCTAA
>T2R.GCA_000743615.1_DMR_v1.0_KN123449.1_693968_694906+
ATGAATGCTGTGCTGTGGAGCACATTCGCCATCATATTTTGCATGGAAGTCGTTATTGGA
TATTTAGGAAATGGACTAATAGCACTAGTGAACTTTATGGACTGGATCAAGAGAAGAAAA
ATCTGTGCAATTGATCAAATACTCAGTGCTTTGGCGATCTCCAGAATTGGTGTGCTCTGC
ATAGGGCTCCTAAGTGTGCTAATACTTGTACTTGACTCTGCTTTCTTCATGACTATAATC
AGGTTTAGAGTGATGAGCATTACCTGGACAGTGACCAATCATTTTAGCCTTTGGCTGTCT
ACCTGCCTCAGCATCTTCTATTTTCTGAAGATAGCCAATTTTTCTAACCCTCTCTTTCTT
TACCTCGCATGGAGAATTAAAAAAGTGGCATCAGGGACTCTGCTGGTGTCTCTGTTCTTC
TTGTTTTTAAATGTTACACTGGTGAGCAAATACATTGATGCCTGGAATGACGCATTAAAA
AAAAATATGTCTTACAGTTCCAGGATAAGGAACTCTGTACAAATTTTCAAACCTCTTGCA
TTCATGAATTGTGTGTTCGCTTTTATACCCTTTTCTGTGTCCCTGACAAATTTTTTCCTG
CTCATCTTCTCCATGTGGAAACACCTTAAGAAACTGCAGCGCAATATGAAAGGATACAGG
GATGTCAGCACCACAGCTCATATAAAAGCCTTGCAAATTGGGTTTGCCTCTATCCTGCTG
TACACTCTTATTTTTCTGTCTCTTATCATAGAAGTCATATGCTTAGAATTCCTGGATGAA
ACTCTTATCCTTTTGTATGACCAGGCGAGCGGAATTTCTTTTCCTTCGAGTCCCTCTTTC
GTCCTGATTCTGGGAAACAGGAAGCTGAGACAGGCCTCTCTTTCAGTATTGAGGCGGCTA
AGGTGCAGGGCCAAAGGTGTGGAATACTCAGATCCATAG
>T2R.GCA_000743615.1_DMR_v1.0_KN123449.1_702062_702997+
ATGAGTGGTGCTGCACAGACCACACTTAAAATCATTGTATACATAGAGATCATCATTGGA
TGTACAGGAAGTGGTTTCATATCACTGGTGAACTTTGTGCTCTGGGTCAAGAGAAGAAAA
ATCTCTTTATTTGATCAAGTTCTCACTGCTTTGGCAACCTGCAGAAATGTTCTGTTCTGT
TCATTACTCATACCTCTGTTGATACCTCTACATTTTTCAGATTTGTTGCCAATCAGGAAC
ACTGTACAAATATCTAAAGTTATTTGGATAATAAGCAATCATTTTAACCTTTGGTTATCT
ACAATCCTCAGCATCTTTTATTTTCTCAAGATAGCCACTTTTTCTCACTCTATTTTTCTT
TATCTAAAATGGAGACTTAAAAAAGTGTCACGGACACTTTTGATGTCTCTATTCTTTTTG
TTTTTAAATATTATACTGTCAAATATATGCAGTGATGCCTGGTATGATGGATCTATAATA
AATATACCTCACACTTCAAAGTGGAGAAACTTTACACAGCTTTACAAATCTCTGATACTC
ACCAACTCTATGTTCATACTTATGCCCTTCGTAGTGTCCCTGACATCTTTCCTGCTACTC
ATCTTCTCCCTGTGGAAGCATCTGAAGAGGATGCAGCTTAATGCCCCAGGGTCCAGAGAC
ACCAGCACCATGGCCCACATGAAGGCCTTGAGAACTGGAGTTGCCTTTCTACTGCTGTAT
GTTATTGTTTTATTCTCTGTTTCTGTACAAGCTTTGAGTTTAGAATTGGTTGATGATAAT
CTGATCATTTTTTGGGATCAGGCGAATCTAATTGCTTTTCCTTCGGGCCATTCATTTGTC
CTGATTCTGGGAAACAGGAAATTGAAACAGGCCTCTGTTTTGGTATGGGGGTGGCTGAGG
TGCAAGTTCAGAGAAACAGAACCAAAGGATCCCTAA
>T2R.GCA_000743615.1_DMR_v1.0_KN123449.1_750490_751425-
ATGGAAAGGGGCCTGCAGAACTTCTTCACCCTCCTCATAGGTGTGCAGAGTATACTTGGG
AGTTTGAGCAATGGATTTATAGTACTGATCAACTGCATTGACTGGGTCAATAAAAGAAAG
CTGTCCTCTGTTGATCAAATTCTCAGCACCTTGGCACTTTCCAGAATTGGTGTGATCTTG
GAAATATTACTAAATTGGTTGACACGTCTTCGTTGTTCATGTTCAATTGTGGATGGAGAA
GAACTAAAAATTATTACATTTACCTGGGTAGTTTTCAATCATTTCAGTCTCTGGCTTGCT
ACGATCCTCAGCATCTTTTATTTGCTCAAAATAGCCAGTTTCTCCAGGCCTATTTTTCTC
TATCTGAAGTGGAGAGTAAAAAAAATGATTGTGATGATACTGCTAGCAACCTTGGTCTTC
TTGTTTTTAAATCTGATACAGATAAACACTCATATTGAAGACTGGAAACATGGACGTAAA
AGGAACTTAACCTGGAATTCCACAGTGAGTGACTCTGCAAAAGTGTCACAGCTGATCATA
TTCAACATGACCATGTTCTCCCTCATGCCGTTTGTTCTGGCCCTGATCTCCTTTCTTCTG
CTTATCTTCTCCTTATGGAAACATCTCCAAAAGATGCAGCTCAATTCCAAAGGACACAGA
GATCCCAGGACCAAGGCCCACATCAATGCCTTGAAAATTATAATCTCTTTCCTCCTACTC
TACACTACTTACTTTCTGTCCCTCCTCATGTCGTGGGTTTCTCAGATGCCTCAGAGTGAC
CTGATTCACGCACTTAGCCTGGCTATTGGACTCCTCTATCCTTCGAGCCATTCATTTATC
CTGATCCTGGGAAACTCCAAGCTAAGGCAGACTTCTCTTTTGGTGCTGAGGCAGCTGAAG
TGTGGGACAAAGGATGAGAAGCTCACAACTCCATAA
>T2R.GCA_000743615.1_DMR_v1.0_KN123449.1_776747_777673-
ATGGAAAGTGGCCTGAAAATCTTCACCCTCATAACAGTTATGCAATTTATAATTGGGAAT
TTGAGCAACGGATTTATAGTACTGATAAATTTCATTGACTGGGTCAGTGAAAGAAAGCTC
TCCTCAGTTGATCCAATCCTCGTCATGTTGGCCATTTCTAGAATTGGACTTGTCTGGCAT
GTACTAATAAGCTGGTTTCCATTTATGGATCATTTATCTTCAGCTGCATATGTACAACTA
ATCAGTGTTTCTCTCTGGGTATTGTTCAATCATTTCAGTCTCTGGCTTGCTACGATCCTC
AGCATCTTTTATTTGCTCAAAATAGCCAGTTTCTCCAGGCCTATTTTTCTCTATCTAAAG
TGGAGAGTAAAAAATGTGATTCTGATGATGATGCTAGCAGCCTTGGTCTTCTTGTTTTTA
AATCTGATAGTAATAAACACTCATGTTGAAGACTGGAACCATCGGTTTGAAAGAATCACA
ACTTGGAATTCCACAGTGAGTGACTCTGCAGCACTATCTCAGCTGATCATGTTAGAAATG
ATCATGTTCTCCCTCATACCATTTGTTCTGGCCCTGATCTCTTTTCTTCTGCTTATCTTC
TCCTTATGGAAACATCTCCAGAAGATGAAGCTCAATTCCAAAGGACTCAGAGATCCCAGG
ACCAAGGCCCACACAAATGCCCTGAAAATTATAATCTCTTTCCTCCTACTCTACACTACT
TACTTTCTGTGCCTTCTTGTGTCATGGATTTCTCATATACATCAGATTAAAATGGTCCAA
GTACTTTCTGGGACTATTGGACTCCTCTATCCCTCAAGCCATTCACTGATTCTGATCCTG
GGAAACTCCAAGCTAAGGCAGGCCTCTCTTTTGGTGCTGAGGCAGCTGAAGTGTGGGACA
AAGGATGAAAAGTTTATAACTCTGTAA
>T2R.GCA_000743615.1_DMR_v1.0_KN123449.1_1328088_1329032-
ATGGCACGTAAATTGGAGAGAATGTTAATTCTCTTAGCAGTCGGAGAGTTTTCCTTGGGC
ATCTTAGGAAACGCATTCATTGGACTGGTAAACTTCATGGATTGGGTCAAAAACAGGAAG
ATCACCTCCATTGACTTAATCCTCACGAGTCTGGCCCTGTCCAGGATTTGCCTGTTGTGT
GCAATATTACTCGATTGTTTTATTTTGGTGGTTTATCCAGATATCTACGACAACAATGAA
AAGATGAGGCTCATTGACTTCTTCTGGACCCTAACCAACCAGTTAAGCGTCTCATTTGCT
GCTTGCCTCAGTATTTTCTATTTCTTCAAGATAGCCAATTTCTTCCACCCCCTTTTTCTC
TGGATGAAGGGCAGAATCCACAAGGTGATTCTCTGGACCCTACTGGCAAGCCTGGTGCTC
TCGGTACTCATCAGCCTTCCAGTCACTGGGGACTGGAATGATAATTTCAGACGCTGTGTC
AAGGGAAGAAAGAAAACCAACTTCACCAGGAGGTGTGGAACTAATAACGACCTGTACGCT
TCGACCAAGTTGATTCTCAACCTGGTCACCTTGTTCCCCTTTGCGGTGTCCCTGTTCTCC
TTTCTCCTCCTGATCCTCTCCTTGTGGAGACACACCAGACAGATGAAGCTAAATGCTACC
GGCCACAGAGACCCCAGCACAGAAGCCCATGTACGAGCCTTGAAATCTGTCATCTCATTC
CTGATTCTCTTTGTTGCTTACTGCTTGGCCTTTCTCATAGCCACCTCCAGCTACTTTATG
CCAGAGACCGAATTAGCTGTAATTTTTGGTGAGTTAATAGCTCTAATCTACCCCTCAAGT
CATTCATTTATCCTAATCCTGGGGAACAATAAATTAAGACAAACATCTGTGAAGTTGCTA
TGTAAAGTCAAGCATATTCTAAAAGGAAGAAAAATCTTGACATAA
>T2R.GCA_000743615.1_DMR_v1.0_KN124131.1_162526_163491-
ATGGCCACAGACAACAGAGAAGCCACTGGAATTGCTTCTTTTAAAAACACCTTCATCTTG
GTTGTCTTTGGCACAGAGTGCATGACTGGTGTCCTTGGAAGTGGCTTCATCATGGCTGTT
TATGGGGCTAAGTGGATCAGGGAAAAAAGACTCCCCACTGGTGACAGCCTTATGTTGATG
CTGAGTTCTTCCAGGCTTGCACTACAGATTTGGCTGATGGTGACTATTATTTATAGTTAC
TTATTCCCAGTCATTTATTACCAAAATTTACTATATAAACTCTTCACAATCATGCTTTTG
TTTCTGAACTATTCCAACCTCTGGTTTGCTGCCTGGCTCAATGTCTTCTACTGTCTTAAA
ATTGCCAACTTTGCTCAGCCTTTGTTCTTGATGATGAAGAAGAAGATTTCAGTGTGGATA
CCTTGGCTTATGAGTTTGTCATTGTTGGTTTCCTTCAGCATGAGTTTTCTCTTCTTTAAA
GACACCTTCAATATTTATGCGAATGGTTCCTTCCCTGTCCCTAACTCCAACTCCACTGAG
AAGAAGTACATCGTTGAGATCAATGTGGTCAACCTGAGTTTTTTCTATTACATGGGGATC
CTTATTCCCCTGACCCTGTTCATCATGGCAGCCACTCTGCTGATTGTCTCTCTCAAGAGA
CACACCATGCACATGGAAAGCAATGCCACAGGCTCCAGGGATCCCAGCATGGAGGCTCAC
TTGGAGGTCATCAAATCCACTAGCTATTTTCTCATTCTCTACATCACCAATGCAATTACT
CTATTTATATTCATGTCCAACACCTCTGAAATACACACTCTCTCGAGTATTTTGTGCAGA
TTTATCATGGGTGCCTACCCAGCTAGCCACTCAGTGCAACTGATCTTGTGTAACCCTGGG
CTGAGAAGAGCCTGGAAGCGGTTTCAGCATAGAGTTCAGCATTACCTTAGAGGACAAACT
CATTGA
>T2R.GCA_000276665.1_ChiLan1.0_JH721873.1_6981018_6981974+
ATGTCAAGTGCAGTAGAAATCTTCCTCATTTTTGTTGCTATTACTGAGTCGGTCCTGGGG
CTTTTAGGGAATGGATTCATTGTACTTGTAAACTGCATTGACTATGTAAGAAAGAAGAAA
TTCTCTCTGATTTGCTTCATACTCACTGGCTTAGCTATTTCCAGAATTTGTGTGATATGG
CTAATCACTTTAGATGGATATGTAAAGGTATTCTATCCACATATGTATATCGTTGGTAAC
TTCTCTGAGTATATTAGTTATCTATGGGCAATTTTCAATCATTTAAACATCTCATTTTCT
ACCAGCCTCGCGATCTTCTATTTCCTGAAGATAGCAAATTTTTCTCACTCCATATTTCTC
GGGTTGAAGAGAAGAATCAAATGTGTTTTTATCCTTCTGATGGGATGCATGCTTCTGTCA
TTTATATTTAATTTTCTACAAGTTGCGAAGATAATTAATGATCATAAAGCGAAATACAGA
AACACATCCTGGCAGCTCCATACACGTAACAGAGAGTTTTTTCTTGGCCAACTTTTCACC
AATTTGGGAATCATTTTCTTCTTTATAGTGTTTGTAATCACATGTTTTCTGTTAATCTTT
TCTCTTTGGAGACACCACAAGCAGATGCGGTTGCATGTCACAGGATCCAGAGACTTCAAC
ACAGAAGCACACGTGAAAGCAGTGAAAGCTTTAATATCTTTTATCATTCTTCATGTCTTG
TATTTTATAGGCATTGTCATAGAAACATCCTGCGCCACTGTGCCAGAAAACAAACCTCTA
TTTCTTTTTGGCTGGATAAATATAGCTGTCTTTCCCTGTGTTCATGCGTTTATTCTCATT
CGAGGTAACAGCCAGCTGAAGCAAACCTCACTGAGGGTAGTACAGCGATTAAAGTGCTGT
GAGAAAAGACAGAATCTCAGTTACATAGACAGGCTTGCAGCAAAATGGATATTCTAG
>T2R.GCA_000276665.1_ChiLan1.0_JH721873.1_7002995_7003912+
ATGTTAATACTCATAGCATACGGAGAGTTTACAGTGGGCATCTTAGGAAATGCATTCATT
GGATTGGTAAACTTCATGGATTGGATCAAGAACAGGAAGATTGCCTCCATTGATTTAATC
CTCACGAGTCTGGCCATATCCAGGATTTGTCTTTTGTGTGTAATAGTGGTAGATTGTTCT
ATTTTGGTGGTATATCCACAGTTCTATGATGATAATGAAAAGATGAGGATAGTTGACTTG
TTTTGGACCATAACCAACCATTTAAGTGTCTCATTTGCCACTTGCCTCAGTATTTTCTAT
TTCTTTAAGATAGCCAATTTCTCCCACCCTCTTTTTCTCTGGATGAAGTACAGAATCGAC
AGGGTGATTCTCTGGACTCTACTGGCATGCTTGGTGCTCTCTGTGTTCATTAGCCTTCCA
CTCACTGGGAATCTGAATGATAATTTCAGACCTTGTGTCAAGGGAAGGAGGAAAGCAAAC
TTCACCCGGAGGTGTGGGATAAATAAAGACCTGTACGCTATGACCAAGGTGTTTATCAAC
CTGGTACCGTTGTTCCCCTTTGCTGTGTCCCTGTTCTCATTTCTCTTGCTGATCCTCTCC
CTGTGGAGACACACCAGAAGGATGAAGCTGAATGCAACAGGCCACAGAGATCCCAGCACA
GAAGCCCACGTAAGAGCCATGAAGTCAGTGATCTCCTTCCTTTTCCTCTTTGTTGTTTAT
TGTTTAGCCTTTCTCATAGCCACCTCCAGCTACTTTATGCCAGAGACTGAATCAGCTGTC
ATTTTTGGTGAGTTGATAGCCTTAATTTACCCTTCAAGTCATTCTTTTATCCTAATACTG
GGGAACAATAAATTAAGGCAAACCTCTGTGAAGGTGCTGTGGAAAGTAAAGTATATTCTA
AAAGGAAGAAAAAGTTAA
>T2R.GCA_000276665.1_ChiLan1.0_JH721873.1_7940671_7941612+
ATGGAAAGTGGCCTGCAAAGCCTCCTCAACCTCCTGATAGTTGTGCAGTTCATAACTGGG
AACTTGAGCAATGGATTTATAGTGCTGATAAATCTCATTGACTGGGTCAATAAACGAAAG
CTCTCATCAGTTGATCAAATCCTCATCATCCTGGCAATTTCCAGAATTGGAGTGATCTGC
GAAATATTAGTAAGTTTGTTAAAACCTCTTCATTATTCATTTTCAACTGTGGATAGAGAA
GCAATAAAAATCGCTACGTTTACCTGGGTAGTTTTCCATCATTTCAGTCTCTGGCTTGCT
ACAATCCTCAGCATTTTTTATTTGCTCAAAATAGCCAGTTTCTCCAGGCCTATTTTTCTC
TACCTCAAGTGGAGAGTAAAAAAAGTGATTCTGATAATACTGCTAGGAACCTTGCTGTTC
TTGTTTTTGAATATGATACAAATAAACACACATATTGAAGACTGGAAACATGGACGTGAA
AGAAACACAACTCGGAATTCCACAGTGAGTGACTCTGCATCGTTATCAAAGCTCATCATA
TTCAACATGACCATGTTCTCCCTCACACCGTTTCTCGTGGCCCTGATCTCTTCTCTGCTG
CTTATCATCTCCCTATGGAAACATCTCCAGAAGATGCAGCTCAACTGCAAAGGACACAGA
GATCCCAGGACCAAGGCCCATATCGATGCCTTGAAAATTGTGGTCTCTTTCCTCCTACTC
TACACCAGTTACTTTCTGTCTCTCTTCCTGTCATGGGTTTTTCAGATGCCTCAGAGTGGC
CTGGTCCATGCACTTTCCCTGACTATTTCACTCATCTATCCTTCAGGCCATTCACTTATC
CTGATTCTGGGGAACTCTAAGATGAGGCAGGCTTTTCTTTTTGTGCTGAGTCAGTTAAAG
TGTGGGACAAAGGATAAGGATCAAAGGATCACAACTCTATAA
>T2R.GCA_000276665.1_ChiLan1.0_JH721873.1_7969812_7970744-
ATGTCGAGCATACTGGAGACTTTGTCTATGGTCATTTCTATTGTGGAATTCATAATGGGG
ATTTTTGGAAATGGATTCATTGTGCTGATAAATGGCATTGACTGGGTCAGAAAACGGAAG
ACCTCCCTGTTTGATTTTATTCTCACGAGCTTGGCCAGCTCTAGGTTATGTTTTCTTTGT
TCAACATTTTCAACTATCACTTTCAGTTTAGTGTATGGGGAACGATTTTACTTTAAGAGT
ATTCTGATGGGTGTTTCTGTCTTCTGGACAGGATCCACCTACTCCTGCACAGCCTGTACC
ACCTGCCTCACTGTCTTCTATTTCTTCAAGATAACTAACTTCTCCAGCCCCATTTTCCTC
TGGATGAAACACAGGATGCACATGGTGCTTCTTATTATAGTCCTGGGATCAGCACTTTCT
TTCTGCGTAAGTCTCTTTTTCATGGACACGTTCATAAATATGTCAGTGCAATACTGGGTA
AACAGGAAACAAAACTTCACATTCTATGATACAAAGAGTCTTGACTACTTAGTTTATTAT
TCTCTCCTTCACATGGCGCTCTTCATTTCTTTTGTAGTGTCACTATCCTCCTTCTTACTT
TTACTCTTCTCCTTATGGAACCACACCAAGCGAATGAAGCTACAGGGCATGTACTCTAGG
GATTCGAGCATGGAGGCTCATGTGAGAGCTATGAAGGCCATGATTTCATCACTGCTTCTT
TTTGTTACAAACTTTGTCAGCAATGTTATGGTCATGTTGGCATATATTGCTGACAGTGAG
GTGGCAAAGGTTTTTGCTCATTTGCTCATATTTTTGTATCCATCTGCTCATCCATTTCTT
TTGATTTTATGGAACAACAAGTTGAAACATGCCTCTCTCTGTGTACTGAGGAAGCTGAAG
TGTGTCGGGGTAATCACTCACTCTCATGAATGA
>T2R.GCA_000276665.1_ChiLan1.0_JH721873.1_8005210_8006148-
ATGAGTGGTGCTATGCTGACCACATTTACAATCATTGTGTACATGGAAATTGTTATTGGA
TATATTGGAAATGGATTTATATCACTGGTGAACTTCTTGGTCTGGGTCAGGACAAGAAAA
ATCTCTTTATTTGATCAAGTTCTCACTGCTTTGGCAACCTGCAGAATTGCTCTGCTTTGT
GTATTACTGATACTTCTGTTGATATCTACACAGTTCCCAGATTTGTTGCTAACCATAAAA
GCTGTTAGAATAAGTAATATTATCTGGACAATAATCAATCATTTTAACATTTGGATGTCT
ACAATCCTCAGCATCTTTTATTTTCTCAAAATAGCTAATTTTTCTCACTCCATTTTTCTT
TATCTAAAATGGAGACTTACAAAGGTAGTGTTGTGTACACTTCTGGTCTCTCTATTCTCT
TTGTTGTTAAATATTATAGTTTTAAACATATATGCTGATGTCTGGAATGATGGATCTATA
AGAAATATATCTTCCACTTCAAATTGGAGAAACTTTACACAGGTTTACAAACATTATATT
TTCATCAACTCCATGTTCACACTTATACCCTTTACAGTGTCCCTGATGACATTCCTCCTG
CTCATCTTCTCCCTGTGGAAACATCTAAAAAGGATGCAGCACAATTTCAGAGGGTCCAGA
GATGTCAGCACCACAGCCCACATAAAAGCCTTGCAAACTGGAGTTGCCTTTCTAGTACTA
TATGCTATTTTTTTATTCTCTGTTTTTGTGCAGGCTTTGAGCTTTGAACTGCTTGATGAA
GACCTGATCATTTTTTGGGATCAGGCTACTGCAATTGCTTTTCCTTCGGGGCATTCATGT
GTCCTGATTCTGGGAAGCAGTAAGTTGAAACAGGCCTCTGTTTCGGTATGGAGATGGCTA
AAATGCAGGTTCAAAGACACAGAACCAAGGGATTCTTAA
>T2R.GCA_000276665.1_ChiLan1.0_JH721873.1_8021256_8022194-
ATGAATGGTACTGTACAGAGCACATTTGCAATCATAACTTTTGTGGAAATTATTGTTGGA
TATTTAGGAAATGGATTCATAGCACTGGTGAACTTTATGGACTGGGTTAAGAGAAGAAGG
ATCTCTACAACTGATCAAATACTCAGTGCCTTGGCAATCTTCAGAATTGTTGCGCTCTGC
ATAGGACTCATAAGTACACTGGTACTTGCATTTTCCCCTGATTTGTTCATTACTGAAGGC
ATGTTAAGACTGATAAATGTTACCTGGATGGTGACCAATCATTTTACCCTTTGGCTGTCT
ACTAGCCTCAATACCTTTTATTTTCTTAAGATAGCCAATTTTTCTAACTCTACCTTTCTT
TACCTACAGTGGAGAGTTAAAAAAGTGGTTTCAAAGATTCTGTTAGTGTCTCTGTTCTTC
TTATTTTTAAACATTGCACTGGCAAGCAAACACACGGACGTCTGGAGTGATGCATATAAA
AAAAATATATCTTACAACTCCAAACTGAGAGAGTTTGGACACATTTTCAAAACTCTGACA
TTTATAAATTGTTTATCCACATTTTTACCATTTATTTTGTCAGTGACAAACTTGCTTCTG
CTCATTTTCTCTATGTGGAAACACCTTAAGAAAATGCAACATGTTGCCAAAGGCTGTACC
AATGCCAGCACCGCAGCTCACATGAAAGCCTTGCAAACTGGATTTGCCTCTCTCCTGTTT
AACATTATTTTCTTTCTGGTTCTTATCATACAAATTGCAAGCTTTGAATTCCTGGGTGAG
AATTTTGCCATCATGTACGACCAGGTGATTGGAGTTACTTTTCATTCTAGTCACACTTTT
GTCCTGATTCTGGGAAACAGTAAGCTGAGACAGGCCTCTCTTTCAGTGTTGAGGTGGCTG
AGGTACAGGTCCAAACATACAGAATCCCCAGGTCAGTAG
>T2R.GCA_000276665.1_ChiLan1.0_JH721873.1_8043894_8044829-
ATGAATGATGTCATGAAAAGCATATTTATAACAATTCTATGTGTGGAATTCATACTGGGA
AATTTAGGAAATGGATTCATAGTCTTAGTGAACTGTATAGAGTGGGTCAAAAGAAGAAAG
ATTTCTTTGGTTGATAAAATCCTCACTGGCTTGGCAGTCTCCAGGATTAATGTTCTCTGG
TCAGTACTTATGGTCATATTATCTGTGTTTTACCCCAATTTTGTGATGTCTATAAAAATG
TTTAACATGATAGTTATTTTCTGGAGAGTAACAGGTCATTTAAGCATCTGGCTTGCCACA
TGCCTCAGCATTTTTTATTTCCTCAAAATAGCTACATTTTTTAACTCAATTTTTCTTTAC
CTAAAGTGGAGAGTTGAAAAGGTTATGTCAATGATGCTTCTGGTGTCTCTGATTAGCTTG
TTTTTTAATATTGTGCTGATAGATACACATATGGGTGTCTTTAATTTTTTTTATAATGTA
AACATGTCTTGCAGATTCAATTTGAGTACTTATGCAGAATTTCCTAAACAATTTTTACTG
TCATACGCCATATCCTCTTTAATACCATTTATTGTTTCCCTGACAAGTTTTCTCTTGCTG
ATCTTCTCCCTGTGGAAACACCGCATGAAAGTACAGCATAACAACAAAAGATCGAGGGAT
GTGAGCACTGCAGCCCATGTAAAGGCCATGCAAACTGTGATTGCCTTCCTCATGTTATAC
ACCATTTTCTTTCTGTCTCTTCTTGTACAGGTCTTGAAAACTGAGTTTCTAGGAAAAATA
TTTTTTGCTTTACCTACCCAAGCAGCAGAGATAGCTTTTCCTGCAGGTCATTCCTTTGTC
CTGATACTTGGAAACAATAAACTGAGACAGACTTTTATTTTGATGTTGAAGTGGCTGACG
TGCAGAGATACAGATGTGAAATCCACAGGTTCTTAG
>T2R.GCA_000276665.1_ChiLan1.0_JH721873.1_8099439_8100368-
ATGGGAAATGTGCAGAAGATATTTACAATAATTTTTAATATGGAATTCATATCTGGATAT
TTAATAAATGGATTCATAGCCCTGGTGAACTGCATGGACTTGGTAAAAAGGAGAAAGTTA
TCTTCAGCTGATCGAATCCTCACTGCTCTGGCTATCTCCAGAATGGTTCTGTTCTGGATA
GCATCACTTGATTGGTGGATATTTGTGCAGTACCGAGCTTTATGGATGACTGGAAATGTG
TTAAAAATAATTAATATTACCTGGATAGTGGTCAGTCATTATAGCATCTGGCTTACTTCA
ACTCTCAGCATCTTTTATTTTTTGAAGATAGCCAATTTTTCTAACTCTATTTTTCTCTAC
CTGAAATGGAGAGTTGGAAAGGTGGTTTCACTGACTTTACTTGTGGCTCTAGTCCTCATG
TTTGTAAGTATTGTGTGTACAAATGCAGATATTGCTGTCATGATTGATGCATATAAAGGA
AATTTGTCTTACAGTTCCCAAGACTCTGCACAATTTTCCACACTGCTTCCATTCATCAAG
ACTGTGCTCCTATTCATACCCTTTACTGTGAACCTAACAACTTTCCTCCTGCTCATCTTC
TCCCTGAGGAAGCATCTGAAGAGAATGCAGCATAATGTTAGAGGATATGGAGATGCCAGC
ACCTTGGCTCACACAAAAGCCTTGCAGATTGTGATGGCCTCCCTCTTACTATATATAATT
TTCTTTCTGTCACTACTTGTTAAAGCTTGGAATTCTCAGTTATTAATGAAAAACTTCATC
TTTTTTCTTTGTCAGACAGCTGCAAATGCATTTCATTCATGTCACTCATGTGTTCTGATT
TTGGGGAACAGTAAACTGAGACAGGCCTGCTGTTCAGTGCTGAGGCGGCTGGGACATGGG
TCCAACGATGCAGATCCATCGGGTCCATAG
>T2R.GCA_000276665.1_ChiLan1.0_JH721873.1_8116109_8117050-
ATGGGTGGTGTCCTGCAAAACATATTGTCAATCATTGTAATTGTGGAGTACATAATAGGA
AATTTTGTGAATGGATTCATAGCAGTGGTGAATTTCGTGGACTGGATCAAGAGAAAAAAG
ATTTCTTCAGCTAATCAAATCATCACTTCTTTGGCAATCTCCAGAATTGTTTTTCTCTGG
CTGCAATTCCTAAATTGGTGGCTACATGAGTTTTATCCAGATTTACTAATGACTAAAGAC
ATGGTAGAAATGATTTATATTGCCTGGTCAGTGACCAGTCATTTTAACATGTGGCTTTCT
GCGTGTCTCAGCATCTTTTATTTTCTAAAGATAGCCAACTTTTCCAATGCTACTTTTCTT
TACCTAAAGTGGAGAGTTACGAAGGTCATTTCAGTGACCTTATTGGTGTCTCTGGTTCTA
TTGCTCTTAAATATCTTACTAATGAAAATCTATGGTAATGAAAGGATTAGTGAATATAAA
ACAAACATGTCTTGCAGTTCCAGTTCAAGTGATTCTACAGGGTTTACCAGAATTGTTTTC
TTCATGCAGATTGGGTTAGCACTCATACCCTTTACTGTATCCCTGACAACTTTCATCCTG
CTCATCTTCTCCCTGTGGAAACATCTGAAGAGGATGGGGCACAATGTCAGAGGGTCCAGA
GATGCCAGCACCAAGGCCCATATAAAAGCTTTACAAACTATGATTGCCTCTCTACTGTTG
TATACCACTTTTTACCTGTTTTTTATTATATACATTATTAACTCTGGATTTCTGAAGAGA
AATCTCATTGTTTCCTTTCTCCTGGTATCTATTCTAATGGGTTGCCCTTTGGGCCACTCG
TTTGTCTTGATTCTGGGAAACAATGATCTAAAACAGGCTTCTGTTTTGGTGCTGATGTGG
CTGAGATGTTGGTCCAAAGGTGTGGACTCCTTGGATCCATAG
>T2R.GCA_000276665.1_ChiLan1.0_JH721873.1_8151739_8152674-
ATGAGTGAGTTTATGCAGTACACATTTATGCTAATTTTAAATGTTGAGTTCATAATTGGA
AATTTAGGAAATTGCTTCATAACACTGGTGAACTTCATTGTCTGGGTCAAGAGAAGAAAG
CTCTCTCTGTTTGATCAAATCCTCACTACTTTGGCGATCTTCAGAATTAGTTTTCTCTGG
TCAGCAGCCATATGTATATTAGCTATTTTTTACCCAGGTTTGTTGACTGAAACAATGAAA
AAAATAACTGGTATTATATGGACAGTTTCCAGTCATTTTAACATCTGGCTCACAGCATGC
CTCAACATCTTTTATTTTCTCAAGATAGCCAATTTTTCTAAATCTATTTTTCTTTTTCTT
AAGTGGAGAGTTAAACAGGTAGTTTCACTGACATTTTTAGTGTCATTGGTCTTCCTGCCT
TTACATGTTACACTGACAAACCCACATCTTGATACCTGGATTGATGGATATAAAAGGAAT
ATGTCATACACTTCCAATTTGATTGACTCTACACAAGTATGGAAAAAAGTTTTATTCAGC
AATAGTATATTTGCATTCATACCCCTTACTGTGTCCCTACCAACTTTCCTCTTGCTCATC
TTCTCCCTGTGGAAACATCTGAAGAGAATGCAGTACAATGCCAGAGGATCCAGAGATGTC
AGCACCAAGGCCCACATAAAAGCTTTACAAACTATAGTTGCCTTCCTCCTACTGTATATC
ATTGTCTCAATTTCTTTCATTGTACAAATTTTGAGCTATGAATTATTGGAAAAAAAATTC
ATGTTTTTATTTCGCCAAGTGACTATTTTTGCTTTTCCTTCAGGGCATTCATGTGTTGTC
ATTTTGGGAAACAAAAAGCTGAGACAAGTCTCTTTCTCCTTATTTCAGTGGCTGAGGTGC
CGGTCCAAAAATATGGAATCTTCAGCACCCAAGTAA
>T2R.GCA_000276665.1_ChiLan1.0_JH721873.1_8187058_8188005-
ATGAATAGTTTTATGGGGAGCACATTTAAAATCCTTTTAAGTGTGGAATTCATAATTGGA
AATGTAGGAAATGGCTTCATAGCACTGGTAAACTGCATGGACTCTGTGAAGAAAAGAAAG
ATCTCTCCAGTTGATGAAATACTCACAGCGCTGGCAATCTCCAGAATTGGTCTGTTTTTC
TCAGTAGTCATAATTAAATTGGCATTTATGGCTTACCCAGAGAAACTGATGACTAAAAGC
ATGTTAAGAATGATTAATGTTATCTGGATAGTGACCAATCATTTTAGCATATGGCTTGCT
GCATGCCTCAACGTCTTTTATTTTCTCAAGGTAGCCTATTTTACTAACTCGATTTTTCTT
TACCTGAAGTGGAGAGTTAAAAAAGTGGTTTCAATGACACTGCTGATGTCTCTGTTTGTC
TTGTTTTTAAACATCATAGTTATATCCATACCAGCTTATAGTTGTATTGATGGATCTAAA
ATAAACATATCTTCCAGTTCCGGTTTGAGGAACTCTACGTGGTCTTTCAAACTTTTCTTA
TTCACCAACTCCATGTTTGCTCTCATACCCTACACTCTGTCTTTGACAACTTGTCTTCTC
CTCATCTTGTCCCTGTGCAAACATCTGAAGAAGATGAAGCAGAATGCCAAAGGATTCAGA
GATGCCAACATCGTGGCCCACATAAAAGCCATGCAAATGGGCATGTCCTTGGTCCTACTT
TATACGGTGTTCTTACTTGTTCTCACTATACAGATTTCACACATTGAATTTCTGGATGAT
GATATGATTGTTTCACTGGACTACTCCATGGGAGCTGCATTTTCTGCTTCACATTCGATT
GTTCTGATTCTGGGAAACAGTAAACTGAGGCAGACTTCTCTTTCAGTGCTGTGGTGGCTG
AGGAACAGCTGCAAATGTGCAGCTCTCAAGTTCCTAAAACACTTCTAG
>T2R.GCA_000276665.1_ChiLan1.0_JH721873.1_8203676_8204596-
ATGGTTGATGTTTTGAAGAGCATCTTTACAATCATTTTATCTGCAGAATCCATAATTGGA
ATTGTAGGAAATGTCTTCATAGCACTGGTGAACTGTATGGACTGGATCAAAAGAAGAAAG
ATCTCTTTGGTTGATCAAATCCTTACTTCTTTGGCGATCTCTAGACTTGGTCTACTCTGC
TCAGCACTGACACACACAATGTTATATACAGTACACCCAGATTGGCTAAAGACTGAAAAA
ATGTTAAGAATGTTTATTATTGCCTGGGTTGTGACCAATCATTTTAGCATCTGGCTTGCT
ACATGCCTCATCCTCTTTTATTTTCTCAAGATAGCCAATTTTTCTAACTCTATTTTTCTT
TACCTAAAGTGGAAAGTCAAAAAAGTGGTTTTAGTAGCATTGCTGATTTCTCTGGTTCTC
TTATTGTTCAATATTATAGCTATAGACATACAAATTAATGTCTGGATGGATAGATCTAAA
AGAAACGTATCTTACACTTACAGTTTGAAGAACTTTAAACAATTGCCCAGACTTCTTTTA
TTCTACAGCTCTATGTTCATGCTCATACCCTTTATTATGTCCTTGATAGCCTGTGTGCTG
CTCATCTTCTCCCTATGGAAACATTGGAAGAAGATGCGGCACAACGCTAAGGGGTCCAGA
GATGCTGGCACCGCGGCCCACATAAAAGCCATGCAAACTGTGATCACCTTCCTCCTACTT
TACACCATGTACTTATTCTGTCTCATCATGCAGATTTCTAGCTTTGAATTTTTGGAGGAA
GAAAACATCCTTTTTTTTGAACATGCTATAGGAATTGCTTTTCCTTCGGGGCACTCCCTT
GCTTTGATTCCAGGAAACAGTAAGCTGAGACAAGCCTTTCTTTCAGTGCCGTGGTGTCTG
TGGTGCAGGGCCAAAGGTTGA
>T2R.GCA_000276665.1_ChiLan1.0_JH721873.1_8220292_8221227-
ATGATAAGTTTTCTGTGGAACATTTTGGTCTTCATAGCAATGGCAGAATTTGTTACTGGA
AATTTTGCCAATGTGTTCATAGCCCTGGTGAACTGCAGTAACTGGGTGAAGAGAAAAAAG
ATCTCCTCAGTTGACTGGATTCTTACTGCTCTAGCTGTCTCCAGGATTACTTTGATTTGG
ACACTCATAGTAGGTTGGTTTTTAAATGTGTTTCATCCAACTCGCTCTACTAAATTAAGA
ATTACTATTCACATTTTCTGGACAGTAAGCAATCATTTTAGTATCTGGCTTGCCACTATC
CTAAGTATATTTTATGTCCTCAAAATAACTAATTTCTCCAACTGTATTTTTCATTGCCTA
AAGAGGAGAGTTAATAGAGTCAGTCTAATGATTTTGTTGGGGTCTTTGGTGTTCCTGCCT
TTTAGTTTTATGATAAAATCTGTGTATGAGGCTATGGAGATAGAAGAATATTTAGGGAAT
GTGACTTGGAAGACCAAACTGAAGAATAATATATACCTTTCCAAAAGAACTTTTTTCACT
CTAGTGAACTTCCTACCCTTTTTGACAACCTTGATCTGCATTCTAGTTTTAATATCCTCC
CTGAGTAATCATCTCAAGAGGATGAAGCTCCATGGCCAAGGATTTCAAGATCCCAGCACA
AAGGTCCACATAAAAGTCTTGCAAACGGTGATCTCCTTTGTCTTGTTATTTGCCTTGTAC
TCTCTGTCTGTAATCATATCAGGTTTGTACTTGCAAGATACAGACACTAAATCAGTCTAT
TTGTTTTTCCTGGCTAGTGAAGTTTTATATCCTTCAGGTCATTCATGTGTCCTAATTTGG
GGAAACAAGAAGCTGAAACAGGCATTTCTTTTAATTCTGTGGCAGGCAAAATGCTGGCTG
AAAGAACTTGAAACTTTGATATTCATAGATCGATAA
>T2R.GCA_000276665.1_ChiLan1.0_JH721873.1_8238228_8239157-
ATGGTAAGTGCTGTACAGAGCATTTTGACCATCGTTGTAACAGCAGAGTTTGTTGTTGGA
AATTTTGCCAATGTCTTTATAACTCTGGTGAACTGCACTGACTGGGTGAAGAGAAAAAGG
ATCTCCTCAGTTGATCGAATTCTCACTGCTCTGGCTGTGTCCAGGATTGGTTTGCTTTGG
GTAATGTTCCTAAGTTGGTCTTTCACTCTGTTTAATCCAGCTCTAAAGAGTGGAATGATT
GCTCATTTTTTCTGGACAATAACCAACCATTTTAGCACCTGGATTGCTACTAGCCTCAGT
GTATTTTATTTGCTCAAAATAGCCAGTTTTTCCAACCTTATTTTTCTTCACCTGAAGAAG
AGAGGTAACAACATTATTGTACTGATACTGCTGTGGTGTTTGGTATTACTTGTTTCTAAA
CTGGTAATTTCTGTATATGACATAACAGGGCTGAAAGAGCACAAAGGAAATCTGACTTGG
AAGAGAGAGCTGGGGAACACTGTCTACCTTCCAATCAGGGGTGCACTCACTGTAGTGTAC
TTCATACCCATTATTATATCCATCGTCTGTTTTCTGTTGTTAATCTATTCCCTTCGTAAA
CATCTTAGACAGATGCACCAGCACAGCAAAGGATCTCAAGATATCAGCACTGAGGTCCAT
GTGAAGGCTTTGAAAACTGTAATCTCCCATCTTTTGTTACTTATCATGTACTGTTTGTCT
ATCCTCATATCGCATTGGAACTTTACTATACTTCAGAATGAATCAGTTTTCTTGCTTTCC
AAGATTACTGTAATCTTATATCCTTCAAGCCATTCGTGTATCTTGATTTGGGGAAACAGG
AAACTGAAACAGGCGTTTATGTTGGGTGTGCAGCAGGCGAGGTGCTGGCTGAAGGAAAAG
GAACCTTCAAGTCCTTATCAACAAGAATGA
>T2R.GCA_000276665.1_ChiLan1.0_JH721873.1_8261001_8261963+
ATGAGTAGTGTCACACTGAACATATTTACTATCATTGTTAGTGTAGAGTTCCTAATGGGA
AATTTAGGAAATGGATTCATAATCCTGGTGAACTGCATGGACCTGATCAACAGCAGAAAG
ATCTCTGTAGTGGATCACCTGCTCACTGCTTTGGCAATCTCCAGGATCAGTCTGCTCTGG
TTATTATTCACAAATTGGTGGAAGGCTGTTTTTTTTCCAACTTTCTGGATGAATATAATA
ATGGTAAGAATATTGTACATGGTTTGGATTGTGACTTGTCATTTTAGCATGTGGCTTGCC
ACGTGCCTCAGCCTCTTTTATTGTCTCAAGATAGCCACATTTTCCAATTCTATTTTTCTT
TATTGTAAATGGAGAGTTAAAAAGGTGGTTTCAGTGATGTTGCTGGTGTCTCTTGTTCTC
TTGCTTTTACAACTTTTGCAGTCAAATATGCATTTGGATATGTTGATTGATGAGTATGAA
AGAAACACGTCTTACAGGTCCAGTTTTCCTGACTTTCTTGAGTTTTCAAAACTTCTTTTA
TATAGCAACACGCTGTTCACATTCACAGCCTTTGCTCTGTCCCTGATAACTTTTCTCCTC
CTCATCTTCTCCCTGTGGAAACATCTGAAGAGGACGCAGCACAGTGTCAGAGGGTCCAGA
GATGTCAGCACCAAGGCCCACATACAAGCCTTGCAAGCTGTGGTTATCTTCCTCCTACTG
TACACAACTTTCTTTCTGTCAATTTTTATGCAACTTTGGAAATTTGAGTTTTCAAACATT
CTCTATTTTTACTTTTGTCAGATTGGTGAAATTACTTTTCCTTCAATCCATTCATTTGTC
CTAATCCTGGGAAATAATAAGTTGAAACAGGCCTATCTTTCAGTGTTGAAGTGGCTGAAG
TGTGTGGGTCCAAAGATGAATCTCCGGGTTCATAAACCATTTGGAGGATGTTGCATATTC
TAA
>T2R.GCA_000276665.1_ChiLan1.0_JH721873.1_8284910_8285836+
ATGAGGAGTGTCACAGAAAGCATATTTACTATCATTTTTAGTGTGGAGTTCACAACAGGA
AATTTAGGAAATGGATTCATAATCCTGGTAAGCTGTATGGACACCATCAACAGAAGAAAG
ATCTCTGTAGCTGATCACCTGCTCACTGCTTTGGCAATCTCCAGGATTGTTCTGCTTTGG
ATAATATTAACAGGTTGGTGGATTCATGTGTTTTATCCAGGTTTCCTCATAAACGTAGTA
ATAATAAGAATATTTTACGTTATTTGGACTGTAGGTTTTCATTTTAATGCCTGGCTTGCT
ACGTGCCTCAGTATCTTTTATTGCCTCAAAATAGCCAATTTTTCCAACTCTATTTTTCTT
TACTTTAAGTGGAGAGTTAAAAAGGTGGTTTCATTGATATTACTGGTATGTCTTGTTCTC
TTATTTTTACATCTTTTGCAGTCAAATATACACGTGAATGTCTTGATTGATGGGTATAAA
AGAAGGATGTCTTACAATTCCAGTTTATATATCACTCCTGAGTTTCCAAAACTTCTTTTA
TTCAGCAGCATTGTGTTCACATTCATAGCCTTTGCACTATCTCTGACAATGTTTCTTCTG
CTAGTCTTCTCCCTGTGGAAACATTTGAAGAGGATGCAGCATAGTGTCATAGGTTCCAGA
GATGTCAGCACCACGGCCCACACAAAGGCCTTACAAGCTGTGGTTGTCTTTCTTCTACTG
TACACAACTTTCTTTCTGTCAATTTTTATACAACTTTGGAGACCTGAGTTTCTTCCTTTT
ATCTTTTATCACATTGTCGAAATCGCTTTTCCTTCAGTCCACTCCTTTGTCCTAGTACTG
GGAAGTACTAAGCTGAAACAGGCCTCTCTTTCACTGTTAAGAAGTCTGAGGTGTGGATCC
AAAGATGCTGAATCTTCAGGTTCATAG
>T2R.GCA_000276665.1_ChiLan1.0_JH721873.1_8315428_8316363-
ATGAGTCATGTGACATTGAGCATATTTGCTATCATTTTTACTGTTGAGTTCCTAATGGGA
AATTTAGGAAATGGATTCATAATCCTGGTGAACAGCATGGACCTAATCAAGAGAAGAAAG
ATCTCTGTAGCTGATCACCTGCTCACTGCTTTGGCAATCTCCAGGACTGGTCTGCTCTGG
TTATTATTCACAAGATGGTGGACGTATGTGTTTTATCCAACTTTCTGGATGAATACAATA
AAGGTAAAAGTCATATACATTATTTGGATTGTGACTTGTCATTTTAGCATGTGGCTTGCC
ACATGCCTCAGCATCTTTTATTGTCTCAAGGTAGCCAATTTTTCCAATTGTATTTTTCTT
TATTTTAAGTGGAGAGTTAAAAAGGTAGTTTCATTAACATTGCTGGTGTCTCTTGTTTTC
TTGTTTTTACAACTTTTTCAGTCAAATAGACACATGGATGTCCTTCTTGATGAGAGTAAA
AGAAACATATCTTACAGCTCCAGTTTATGTGACTTTCCTGAACTTTCAAAACTTCTTTTA
TTCAGCAGCACTTTGTTCACATTCACAGCCTTTGCTCTGTCTCTGACAACTTTTCTCCTC
CTCATCTTCTCCCTGTGGAAACATCTGAAGAGGATGAAGCACAGTGTCAGAGGGTCCGGA
GATGCTGGCACCACAGTCCACATAAAGGCCTTGCCATCTGTGGTTGTCTTTCTCCTACTG
TACACAATTTTCTTTCTGTCGATTTTTATACAGTTTTGGAGATTTGAGTTTCCAAGCATT
CTCCATTTTCTCTTTAGTCAGATTGCTGAAATTTCTTTTCCTTCAGTCCACTCATTTGTC
CTACTCCTGGCAAACAGTAAGCTGAAACAGGCTTATCTTCTAATGTTGAGGTGGCTGAGG
TGTTGGTCCAAAGATGTTAATTCTTCAAGTGTATAG
>T2R.GCA_000276665.1_ChiLan1.0_JH721873.1_8337527_8338441-
ATGATAAATTTAGTATGGAGCATTTTGGTCTTAGTCACGGCAGAATTTGTTGTTGGAAAT
TTTGCCAATATTTTCATAGTACTGGTGAACTACATTGACTGGGTCAGAAAAGGAAAGTTC
TCCTTTGCTGATCAAATTCTCACCGCTCTGGCTGTCTCCAGGATTGGCTTGCTTTGGGTA
ATAATAATAAATTTGTTTGTAACTGTGCTTAATCCAGTTTTGCAAAGTGGTAAAGAAAAT
TTTTTTCTAACTGCCTGGTTAATAACCAACCATTTTAGTACCTGGCTTGCTGCTGGCCTG
AGCATATTTTATTTGCTCAGAATAGCAAATTTCTCCAACCTTGTTTTTCTTCGCTTGAAG
AGAAGAGTGAAGAGTGTCATTTTAGGGGTACTGCTGGGGACTTTGATGCTATTGCTTCTT
CAGATTGCACTGATAGCTGGACATGAGAAAATGAGGGTGAAAGAATGTGAAGAAAATGTC
ACTTGGAAGACTGAACCAAGGGACACTGTATATACCATTTCAAATGTAGCTGTACTTCAT
CTAGTGATACTTGTACCATTTTTTACATCCTTGATCTGTTTTCTGTTGTTAATCTACTCC
CTTTGCAAACATCTCAGGAAGATGCAGGCCTATAGCAAAGGATCCCAAGACCCCAGCACC
AAGGCACATGTGACGGCTCTGCAAACAGTGATCTCCTTTCTCTTGTTATTTGCTATATAC
TCTTTGTTTGTAATTATGTCCGTTTGGCTTTCTATGGGTTTGAAGAAGGGAGCCTTTTTT
TTTTCCCAGGTTATTGGGACCTTGTATCCTTCATGCCATGCGTATGTCCTGATTTGGGGG
AACAGGAAGCTGAAACAGGCATTTCTGTCAGTTCTTGGGCAGGTAAAGTGCTGGCTGAGA
GAACAAAAACATTAA
>T2R.GCA_000276665.1_ChiLan1.0_JH721892.1_18798901_18799800+
ATGAACTTGCCCTCCTTAGATGTTTTTCATATGATCATCGTGTCGGTAGAATTCTTTGCA
GGGATTACAGTCAATGCATTTCTTTTAATTGTGAACTGTAAGGATTTCATCAAAGTCAGA
AAGCTCGTACCACTGCAAATCCTTCTAATTTGTGTAGCGTTATCGAGACTGGGCCTGCAG
GTTGTGCTAATGACACATAGCTTGGTCTCTGTATTCTTTCCGGATGATTATGACGAATTT
ATTTATAGTGTAAAAATGATGCTCATTTGGATGCTCTTCAGCTCCCTCACTTCCTGGTTC
ACCGCTTGCCTTTCTGTATTTTACTGCCTCAAGATTTCGGTCTTCACTCAGTCCTGTTTT
CTCTGGTTGAAATTTAGAACTGCGAAGCTCATACCCTGGCTACTTCTGGGAAGCGTGCTG
GCCTCTCTGAGCACCGCGGCCGTGTGTATTGGACTAGGAGTCCCTACTATGGTCTTTGAC
AACGCCACGGAGAAGAATACAATGGCTGACGTACAGGCCACTCACGGATTTCTTCTTCTT
AACTTGACGCTAACACTTCCTCTCGCTGCGTTTGCCCTCTGCACCTCTCTGCTGGTCGTC
TCCCTTTACAAGCACACTCACTGGATGCAAAACGGTCCTCACGGTACTTCGAACGTCAAG
AAAGAAGCGCATCTAAATGCACTAAAAACAGTTGTATCATTCTTTTGCTTCTTTATCTCT
TACTTTGCTGCCTTCATGGTGAATATGACGTTTAGCATTCCTTTCAGAAGCCACCAGTTT
TTTGCAGTGAAGGAAATAATGGCAGCGTTTCCTTCTGGCCACTCAGTGGTGATAATCTTG
AGTAACTCGAAGTTCCAACAATCATTCAGGAGAATTCTTTGCCTCAAAAAGAAGCAATGA
>T2R.GCA_000276665.1_ChiLan1.0_JH721939.1_4591015_4591920-
ATGGTACTCCGTCAACTCACTATCATTTTCATCATCATCTATGCTTTCGAGTCCTTGACA
ATAATGGCACAAAGCAGTTTCACTGTTGCCGTGCTGGGCAGAGAGTGGATGCAGGTCAAA
AGATGGTCACCTGTGGAAATGATTCTCACCAGCCTGAGCATCTGTCGTTTTTGTCTACAG
TGGACATCAATGATGTACAATTTTTGCTTTCATTTTAACCATGATTATGTGCTATTGCAC
TTAGGAAACATCTGGGAATTCACTAATATTCTCACATTCTGGTTGACCAGCTTGCTTGCC
GTCTTCTACTGTGTCAAGATCTCTTGCATCACACATCCCATCTTCCTCTGGCTGAGGTGG
AGAATTCTGAGGTTGGTTCCCTGGTTATTATTGGGTGCTCTGGTGATTTCTTGTGTGGCA
ATTATCCCTTCAGTTATTAGGAGTCACATCCAGATACAGTTAGCCCCTCTGGAGCATATA
CTCACAAACAGCACTTTGATTGAAAGACTTAAAATGTTTGAGCAGTATTTTTTCAGGGCT
CATAAAATGATTATGATGACTATTCCCTTTTTTCTGTTCCTGATCTGCACCATCTTCCTT
ATGGCATCTCTGATCCAGCACTGGGAGCAAATGCAACAGCATAACACTGGCCACTCCAAC
GCCAGCCTAAAAGCTCACTCCACTGCCCTGAAGTCTCTTGTGGTCTTCTTCGCCTGCTTT
GCAGCTTACTTTCTAACTGTAGTACTCACCTTTGCAGGCATCAAACCTATGAGAGAACCA
TGGTTCTGGGCCTGGGAAGCCATCATTTATGCGATAGTTTCTATTCATTCCACTTCACTG
ATGCTGAGCAGTCCTACCTTGAAAAAGACTATAAGGATGAGGTGTGGGGGCCTAGAGTCT
GCCTGA
>T2R.GCA_000276665.1_ChiLan1.0_JH721954.1_220847_221809-
ATGAATGATGAGCACATGGCTTCAGGATACCCAGTGATAGATAAGAAAGTCCTCATCTTC
ATTATCATTTTATGGCTTTTGTGCCTAATCACGGTGTTGTGCTGCGGCTTTATTGTTGTA
GCGCTGGGCATGGAGTGCTTGCTACGGAGAACACTGTCGCCTTATAATAAGTTATTGGCC
AGCCTAGGGGTCTCTCGCTTCTGCCTTCAGTGGGTGACGATAGGTAAGAGTATTTATACT
TTCCTGTATCCAACAGCCCTCCTATACGACCGCATGATGCAGTTCCTAAGCTTTTTTTGG
GATTTCCTGAATGCTTACACCATTTGGTCCTGCACCTGGCTCGGTTTTTTTTATTGTGTA
AAAATTGCTAACTTCACCCACCCTGTCTTCCTCTGGCTAAAGGGCAAGGTGTCTGGGTGG
ATACCGTGGCTGCTGCTTAGCTGTGTGGGTTTTTCTGGCTTGACCAGCATCCTGTTTTTC
ACAGGCAATCATATACTGTATCAGAACTATCTCAGGGGCAATTGCCAACTCTGGAATGCC
ACTGGGCACAGTATGAGGTCATTTGAAAAATTGTACTTCTTCTTTCTAAAACTGACTAGT
TTTACAATCCCTCTTGGAGTCTTTCTCATTTTCACGGTTCTTCTCCTCATATCCCTGGGA
AGACACATGAAGAAAATCCTGTTGACCCTCTCAGGATTTCAGGATCCCCCGATTCAGGTC
CACCTCAGAGCTCTCCTCAGTATCATCTCTTTTGCCCTCCTCTTCACCTCCAGTTTTCTG
GCACAGGTGCTTAATTCTAGCACCAACACTCCGTTTCAGGAGGTTAAGCACTGGGTCTGG
CAGGTAGTGTCTCATCTGTGCATGGCTGCCCACTCCCTCCTTCTGCTCTTCAACAACCCC
AGGCTGAGAGCCACACTGGAGCGAGGCTGCCCCAAGGTGTGGGGCATGCTGAGCTGCAGC
TGA
>T2R.GCA_000276665.1_ChiLan1.0_JH721954.1_228691_229575-
ATGCCTTCCTCCCACACGTTGGTCTTCATGGTCATCTTCTCCCTGGGGTCGTTGGCTGCT
GTGTTACAGAATGGTCTCATGGTCACCTTGCTGGGCAGGGAGTGGTTACGGTGTGGGACG
TTGCCTGCAGGCGACATGATTGTGGCTTGTCTTGTCACTTCCCGGCTCTGCCTACATGGA
ATAAGCATCCTGAACAACTTCGTGAACTTCTTTGATTTTTGCTACAAGGCTAAAACTCTT
GGCATCCTCTGGGACTTTATTAACACTCTCACTTTGTGGCTTACTGCTTGGCTTTCTGTT
TTCTACTGTGCAAAGATCTCCACCTTTTCCCACCCCGTCTTCCTCTGGCTGAAGTGGAGG
ATTACTCGGTCAGTGCCCAGGCTGCTGCTGAGCTCCCTATTCTTCAGTGGCCTGTCGGGT
ATTTCATCAGTTGTAGGGAATGCAGTAGGCATTGAGACAGCGGCCTCCCAGGGTTCCCAT
GGAAACTGCACCCTATCTCACAGCATTCTAATTTTTCGTCAGTGGTACTTTTTCTGGCAT
TCGGTGGTTATGTGGTTCACTCCGCTTCTCCTGTTCCTGGTGCCCATTGTCCTGCTCATA
TTCTCCCTGCACCGGCACGTGCAGCAGATGAGGGACTGCATGTCCGGGCCTCGCGATCCC
AGCACCCAGGCCCACACCATGGCTCTGAAGTCACTCTCCTTCTTCTTCGTCTTTCATGTA
CTGCATGTCCTGACCCTGCTCATTTCTATGATGCAGCTCATAACCGTCTGGAATCCCTGG
CACTGGGCCTTCGAAATGGTACTTTATGCAGGTCTCTTCCTGCACTCCATTGTCCTGATG
CGAAGCAGCCCCAAGCTGAGAAAGGTCCTGAGAATGAGATTTTAG
>T2R.GCA_000276665.1_ChiLan1.0_JH721954.1_415607_416569-
ATGGCGGTAGTGGAACGAGATGCCACTGAGGAAAACCTTACTGCGTTTAAAATCACCTTC
ACCTTGGTGGTCTTTGGCACAGAATGCATAACTGGTATACTTGGAAATGGCTTCATCACA
GCTGTGTATGGAGCTGAATGGGTCAGGAACAAGAGACTCCCCACCGCTGATGGCCTTATG
TTGATGCTGAGTTCTTCCAGAATTGCACTACAGATTTGGTTGATGGTGACTATTACTTAC
AGTCACTTCTTCCAGCACATCTATTACCAAAAGTCAGTGTATCGACTCTTCAAAATCGCA
CTTGTGTTTCTGAACTATTCCAACCTCTGGTTTGCTACCTGGCTCAATGTCTTCTATTGT
CTTAAAATTGCCAACTTTGCCCAGCCTTTGTTCTTGATGATGAAGAAGAAGATTAGGGTG
CTGATGCCTTGGCTTGTGAGTCTGTCACTGTTGGTTTCCTTCAGCATGAGTTCTCTTTTC
CTGATAAACACCTTCAATACGCATGTAAATAGTTCCATTCCTGTCCCTTCCTCCAACTCC
ACTGAGAAGAAGTACATCTCTGAGACCAATGTAGTCAACCTGAGTTTTTTCTATTACATG
GGGATCTTTATTCCTCTGATCCTGTTCATCATGGCAGCCACTCTGCTGATCATCTCTCTC
AAGAGGCACACCATGCACATGAAAAGCAGTGCCACAGGCTCCAGGGATCCCAGCATGGAG
GCTCACTTGGGAGCTATCAAATCCACTAGCTATTTTCTTATTCTCTACATTATCAATGCA
CTTGCTCTGTTTCTAACCATGTGCAACGTCATTGACACATACAGCCCCTGGGGTGTTTTC
TGCAGATTCATCATGGCTGCCTACCCAGCGAGCCACTCAACGCAACTGATCTTGTGTAAT
CCTGGGCTGAGGAGAGCCTGGAAGAGGTTTCAGCACAGAGTTCAGCTTTATCTTAAAAAA
TAA
>T2R.GCA_000276665.1_ChiLan1.0_JH721954.1_454999_455940-
ATGGCTAAACCCAGCAACTCTTCAGAACATGAACTGTCATCATCTGTCATCATCTTAACT
TTTATAATCATAGGCACTGAAAGCTTTGTTGGTATCATCGTAAACAGTTTCATCATGGCT
ATAAATGTGACTGTATGGGTTCAGAAAAAGGCCATTTCCACCAGTGGACAGATCCTCCTT
TTCCTGAGTGCTTCCAGAATAGCCCTTCAAAGCTTCATGGTGCTAGACATTATCTCAGTC
TGCACATTCCCAGATTCTTATTTCAAATGTGTCTTCAATTACACATTCAGAGTATGTTTC
ATGTTCTTAAACTGCTGTGGCCTCTGGTTCGCTGCTGTGCTCAGTTTCTATTACTTTGTG
AAGATCTCCAACTTCTCCTGTCCACTTCTCCTCAAGCTGAAGTGGAGAATTTCTGGATTG
ATTCCCTGGTTCCTGTGGCTGTCAGTGCTTATTTCCTTCAGCATCAGCATGTCCTTCCCC
AAAATTGTCTGCACTGTGAGCTATAACAGCTCTTTTACTTTCCACTACTCCAACTACACA
AAGACTGGTATGGTCACTCTGGCTATTTTCTTTAACCTGGGGATCTTCATTCCACTGGCG
ATTTTCATCGTGACTGCCACTCTGCTGATCATCTCTCTCAAGAGACACACCCTACAGATG
AAAAACAGTGCCACTGGCTACAGGGACCCTAGTACCGTGGCTCATGTGGAGGCCATCAAA
GCAATCAGCTACTTTCTCATCCTCTACATTTTCAATGCGGTTGCCCTGTTTCTCTTGCTG
TCCTCCGTCTTTCCTCACGGTTTTCTCTGGACTGTTTCGCTCAAAATCATCATAGCTGCC
TATCCAGCTGGCCACTCAATTCTACTGATTCAGGACAACCCTGGGTTAAGAAGAGCTTGG
AAGCAGCTTCAACCTCAAATTCATCTTTGTCCAAAAGAGTAG
>T2R.GCA_000276665.1_ChiLan1.0_JH721954.1_1660535_1661554+
ATGTGGACTCTGACTCCCAGTTTAACTGTGTCCTATGAAGCCAAGGTTGCATTTCTGTCC
TTTTCAATCCTCGAGTTTGCAGTGGGGATCCTGACCAATGCATTCATTTTCGTGGTGAAT
TTTTGGGATGTGGTAAAGAGGCAGCCACTGAGCAACTCTGACCTTGTGCTGTTGTGCCTC
AGCTTCATCCGGCTTTTCCTGCATGGGCTGTTGTTTCTGGATGCCATCCATCTCATCTAC
TTCCAGAAGATGAAAGATCCACTGAGCCACAACTACCAAGCCATCATCATGCTCTGGATG
ATTGCACAGCAAATCAGCCTCTGGCTCACCACCTGCCTCAGCCTCCTCTACTGCGCCAAG
ATTGTTCGCTTCTCTCACACCTTCCTGCTCTGTGTGGCAAGCTGGATCTCGAGGAAGCTC
TCCCACTTGCTCCTGGGTTCTATTCTCCTCTCCTGCGTCTGCACTGTTGTTTGTTTGTGG
GACTTTTTTAACAGATCTCGCTTCACATTCACAGCTATGTTATCCGGGAACAATACAGAA
TTCAATGTACAGATTACAAAGCTCAGTTTCTTTTATTCATTTCTCCTCTGCAATGTAGGG
TCTATCCCCCCTTTCCTATTGTTTCTGGTTTCTTCTGGACTGCTTATTATCTCCCTGGGA
AGTCACATGAGGACAATGAGGGCCCAAACCAGAGACTCTCGGGACCCCAGCCTAGAAGCC
CACATCAAAGCCCTCATAGTTCTGGTCTCTTTCCTCTGTTTCTCTGTGGTGTCCTTCTGT
GCTGCTCTGGTATCAGTGCCTTTGCTGCTGCTGTGGCAGAACAAGGTCGGGGTGATGGTC
TGTATAGGGGTGATGGCAGCCTGCCCTTCCGGACATGCAGCCATCCTGATCTCAGGCAAC
ACCAAGCTGAGGAGGGCAGAGGAGATGATTCTAAGCTGGGTTCACAGAGGCCTAAAGGTA
AGAACGGACAGCAAGGCAGATCCCAGGACTGCTACCGGACATGAAATGTGCTCTTCATGA
>T2R.GCA_000276665.1_ChiLan1.0_JH721954.1_1775222_1776226-
ATGTTCCTTGCTGCTCTAGGGCTGCTGGTGCCAGTAGCAGTGGCTGAATTTCTCATTGGC
CTGGTTGGAAATGGAGTCCTTGTGGTCTGGAGTTTTGGAGAATGGATCAGAAAAGTCAAG
GGATTCTCATATAACCTCATTGTTCTGGGGCTGGCTGGCTGCCGGTTTCTCTTGCAGTGG
ATCATGATGTTGGACATAATCCTGCTTCCATTTTTCCAGAAAAACCATTGGCTTCGTTAT
CTCAATATCTTTTGGGTGCTGGTAAGCCAGTCTAGCCTTTGGTTTGCTACTTTTCTTAGT
GTCTTCTACTGTAAGAAGATCACGACCTTCACTCACCCTGCCTACTTGTGGCTGAAGCAG
AGGGCCTATAGCTTTAGTCTCTGGTGCCTTCTGGGACACTTTCTCATCACTTTGCTACTT
ATAATCAACATTGGCTTAAAGCCCTACAGTTTTACCCATGGAAACAACAGCATTCCATAC
CTCTTTTCAAGCTGGCATACTCGTTTAATATTTCAGATCGTTGCGGGAAGTTGGTTTCCT
TTCACGGTGTTTCTTGCTTCCTCTGGGGCCCTGATTGTCTCTTTGTATAGACATCAACGG
AAGATGAATGTCCATAAAGCTGGTAGGAGAGATGCTCAAGCACAGGCTCACGTTACTGCC
CTGAGGTCCTTGGGCTGCTTTCTTATATTGCACTTGGTTTATATTGTGACTGCCCACTTC
TCCCTCACTTCCCAGTATTCTCCTGCTGATCTCACCAGGGTCCTAATCTCTGAAACACTC
ATGGCTGCCTACCCATCTCTTCATTCTGTCATATTGATTATGGGGATTCCTAAGGTAAGG
CAGACTTGTCAGAGAATCCTGTGGAAGACAGTGTGTGCTTGGAGATCCTGGGGCCCAGGA
TGTGAGGAGAAAGATGTGGTGAAGATGCTCTTTAGAGATACTCTTTTGATAGCTCTCTAT
AAGGGAATTGACTTTCATGTCTTTTTTAAGTTTTTTAAGCATTAA
>T2R.GCA_000276665.1_ChiLan1.0_JH721954.1_1790395_1791294-
ATGCTTCAGGTGGTCTACTTATTTGTTTTTATTACCTCAGTTGCTTTAAATTTTTTAGGG
ATGATTATGAGTTTGCTTATTACAGTGGTCATTTATAAGACCTGGGTTAAAAGCCATAGA
ATCTCTTCTTCTGATAGGATACTATTCAGTTTGGGTATCAGCAGATTTCTTATGCTGGGA
TTGTTTCTACTGAATATTTTCTACTTCATTGCTTCTAATGCTGAGAGATCAGAATACATT
TTAGCATTTTTTTTCTTGTTTTGGAGGTTTTTGGACTCCAGTAGTCTCTGGTTTGTGACC
TTGCTCAACTGCTTGTATTGTGTGAAGATTACTAATTTCCAACACTCAGTGTTTCTCCTG
CTGAAACGGATTGTTTCCCAAAAGATCACCAGACTTCTGCTGGTCTGTATGCTGATTTCT
GTCATTACCACCTTCCTTTTTTTGGTGCTCAGATGGATATCACATTTCTCTGAATTTGTG
ACTGGGAGAAATGGCACATTGTTTGACCTCAACAAAGGCATTTTGACTTTAGTGGTCTCT
TTGGTCTTGAACTCATTGTTCCAGTTTATCCTTAATGTGACTTCTGCATCTCTGTTAATA
CATTCCTTGAGGAAACATGTACGGAGGATGGAGAGAAACTCCACTGGCTTTTGGAATCCC
CAGACAGAAGCTCATGTAGGGGCTATGAAGACAATGATCTATTTCCTCATCCTCTATGTG
CCATATTCAGCTGCAACCCTGCTCATTTATCTCCCTTCTTATACAAGGATGGGCCCAGGA
GTCAGAACCATTTGTATGATTATTTCCTCTCTTTACCCTCTAGGACATTCTATTCTCATC
ATTCTCACACATCCTCAACTGAAAACAAAAGCAAAGAAGATTGTCTGTTTCAACAAATAG
>T2R.GCA_000276665.1_ChiLan1.0_JH721954.1_1799438_1800388-
ATGTTGGAACTAGCTGAGTGGTTGTTCCTGGTCCTGATGGTCACTCAGTTCATCCTTGGA
AATCTGGGGAATGGTTTCCTTGGGTTGGTCAATGGCAGAAGCTGGTTCAAGAGCAAGAGA
ATCTCTTCATCTGACTTCATTATCACCAACCTGGCCCTCTCCAGGATCCTTTTGCTGTGG
ATTATCTTCATTGATAGTGTTATACTAGTTTTCTTTTTCAGCATGCATGGTTCAGGGGTA
CTAATGCAGGTTACTGATATTTTCTGGAGGTTTGTAAACCACCTGAGTATTTCACTTATC
ACTTGTCTTGGTGTCCTCTATTGCTTGAAAATTGCCAACTTCTCCCACCCCGTATTTCTC
TGGCTGAAATGGAGAGTTTCCAGTGTGGTTGTATGGATGCTCTTGGGTGCACTGCTTTTA
TCCTGTGCCAGCACCGTATCTCTGATTGATGAATTTAAGTTATATTTTGCCTTCAGTGGA
ATTGACAGCACGGGAAACATGACTGAATACTTCAGGAACAAGAGACGTGAATATGATCTG
CTACATGTTCTTGGGAATCTGTGGAATCTCCCTCCCTTAATTGTGTCCCTGATCACCTAC
TTTCTGCTCCTCTTCTCTCTGGGGAGGCACACTCGACAGATGCAGCAAAATAGTATCAAC
TCCCGAGATAAAAGCACTGAGGCTCACAGAAGGGCCATTGGAATCATCCTCTCCTTCTTC
TTTTTCTTCCTGTTGTACTTTCTTTCCTTTTTAATTTTGTCATTGGGCCGTTTTCTGCCC
CAACGTAAGATATCTATGATGATTGGTGAGGCAATTACAATGTTGTATCTTGTTGGCCAC
TCATTTTTTCTCATTCTGGGCAACAAAAATCTGAAGCAGGCATTTTTGGTGATGTTCCTG
TGTAAATCTGGTCATCTGCAGCCTGGATCTGCAGGATCCTTTTCCCCATAG
>T2R.GCA_000276665.1_ChiLan1.0_JH721964.1_6877557_6878450-
ATGCTAATGCCACACCAAATTATTTATTTTCTTGTGGCAGCAACACAGTTTCTTATTGGG
GTCTTTGCAAATGGCTTCATCATGGTGGTAAATGTGGTGGACTTCATCAAGCAGAGAGAA
ATGGCTCCTTTGGATCTACTCATTTCCTGCCTGGTGATTTCAAGGATTTGTCTCCAGTTG
CTCATCTTCCTTGTCCACCTGGTTCTTCTCTCCTTCATGAAACAGTCGATATTAGCTGAG
CTTTACATAATTTCTGTGTTTGTAAATAACTGGGAGCTTTGGCTGGCCACGTGGCTGGGT
GTTTTCTACTGCACCAAGATCGCCACCATCCCACACCCACTGTTCTTCTGGCTGAAGATG
AGGATTTCCAGGTTGGTGCCCTGGCTGATCCTGGGGTCTACATTGTATACATCTATCAGT
ACTGGCATTTATGCAAAACATGCACGGACTATAATCCAAAATTTTTTGGTCAACTTTTTC
TCCAAAAATGCAACTCAGACCAAAGGAATAGATTTTGTACCACTTTCTCTTTTGATTTTT
CATATTTCAATGCCATTAATTATCTTCCTCATTGCCGTTCTGCTCTTGGTTTTCTCCCTA
GGGAGACATGCCCAGCAGATGAGAAGCACTGCTACACAAACCAGGAACCCCTGCAGTGGC
GCCCTGTTCAGGGCAATGCTGTCCATCCTGTCCTTCCTAATCCTCTACTCCTCCCACTAC
ATGATGGTCATATTCTTTTTTCAAGTATCGTATTTTGGATGCTTCCTTTTTGAGTTCTGC
ATCTTTCTGGCTGGAACATACCCCTCTATTCACTCAGTTGTCTTAGTTTTAGGAAACCCT
AAACTGAAACAAAATGCAAAGAAGTTCCTGCTCTGTGGTCAGTGTGGTCAGTGA
>T2R.GCA_000276665.1_ChiLan1.0_JH721964.1_6888806_6889702-
ATGCCAATGCACCGCCTCATTATCTATTTTCTTGTAGCAGTGACACAAGTTCTTACTGGG
GTCTTTGCAAATGGCTTCATCATGGTGGTGAATATGGTGGACTTCATCAAGCAGAGAAAA
ATGGCTCCTTTGGATCTGCTCATTTCCTGCCTAGTGACTTCGAGGATTTGTCTACACTTT
CTCATCCTCTTTGAGCACATTGCTGTTCTGTCCTTCATGAAACAGTCAGTATTTGCTGAG
CTTAATATAATTTTCATGTTTGTAACTATTTGGGGGCTTTGGTTGGCCACGTGGCTTGGT
GTTTTCTACTGTGCCAAGATCGCCACCATCCCACACCCACTGTTCTTCTGGCTGAAGATG
AGGATTTCCAACTTGGTGCCCTGGCTGATCCTGGGGTCTACATTGTATGCATCTCTCAGT
ACTGGCATTTATGCAAAACATGCATGGACTATTACCCAAAATTTTTTGGTCAACTTTTTC
TCCAAAAATGTAACTCAGATCAAAGGAATAGACTTTGTACTACTTTCTACTTTGATTTTT
CATATTTCAGTGCCATTAATTATCTTCCTCATCGCCGTTCTGCTCTTGGTTTTCTCCCTA
GGGAGACATGCCCAGCAGATGAGAAGCACTGCTATGGGAACCCAGGATCCCCACAGGGGC
GCCCCCATCAGGGCAGTGCTGTCCATCCTGTCCTTCTTAATCCTCTACTCCTCCCACTAC
ATGATGGTCCTTTTGTTCTTTTTTCAAATATTGCAGTTTGGAAGCTCCCTTTATGAGTTT
TGCACCTTGGTGTCTGGCACCTACCCATCTATACACTCTGTTGTCTTAATTTTAGGAAAT
TCTAAACTGAAACAAAAGGCAAAGGAGTTCCTGGTCTGTGGTCAGTGTGGTCAATGA
>T2R.GCA_000276665.1_ChiLan1.0_JH721964.1_6903932_6904828-
ATGATGGCTGATTTTCCTCCTTCCAACATGCTGACAAATCAGTTCATTGTCCATTTCCTT
ATAGCAGTGACACAATTTCTTACTGGGGCCTTCACAAATGGCTTCATCGTGGTGGTGAAT
GCGGTGGACTTCATCCGGCAGAGACAAATGGCTCCTCTGAATCTGCTCATTTCCTGCCTG
GCCACTTCAAGGATTATTCTGCAGATGTTCATCTTCCTTGCACATCTACCTCTTCTGTCC
TTAATGAAACAGGAGGTATTTTCTAAGCTTAATATAATTTTCATGTTTCTAAATATTTGG
GGGCTTTGGTTGGCCACGTGGCTTGGTGTTTTCTACTGTGCCAAGATCGCCACCATCCCG
CACCCACTGTTCTTCTGGATGAAGATGAGGATTTCCAAGGTGGTGCCCTGGCTGATCCTG
GGGTCTATGCTGTATGCATCGATCAGTTCTGGCATCCACGAGAAACATGCATTTGTGGTC
AACTATTTCTCCAAAAATGCAACTCAAACCAAAAGAATAGACATTGTGCCACTTTCTATT
TTGATTTTTCATGTTACAGTGCCATTAATTGTCTTCTTCATTGCTGTTGTGCTCTTGATT
TTCTCCCTGGGGAGACATGTCCAGCAGATGAGAGGCATTGTTATGGGAACCAGCAATGTC
CGCTGGGGGGCCCCCATCAGGGCAATACTGTCCATCCTGTCCTTTCTATTTCTCTACTTC
TTTCACTACATGATGGTCATTTTGCTCTTTGGTCAAATATTGCAGTTCGGAAGCTTCCTC
TTTGAGTTCTTCACCTTACTGGCTGGGACCTACCCATCTATACACTCTGTCATCTTAATT
GTAGGAAATCCTAAGCTGAAACAAATTGCAAAGAAGTTCCTTCTCTGTGGTCAGTGA
>T2R.GCA_000276665.1_ChiLan1.0_JH721964.1_6925464_6926360-
ATGCTAACGCACCACCTCGTTATCCATTTTCTTATAGCAGTGATACTATTTCTTACTGGG
GTCTTTGTAAATGGCTTCATTGTGGTGGTGAATGCAGTGGACTTCATCAAGCAGAGACAA
ATGGCTCCATTGGACTTGCTTGTGTCCTGCCTGGCAACTTCAAGGATTAGTAGCCAAATC
CTCACCTTCCTTGCAAATCTGGCTCTTCTCTCCTTCATGGCACAGTCAGTAATTTCTAAG
CTTAATATTTTCTTTATATTTTTAACTATTTGGGGGCTTTGGTTGGCCAAGTGGCTTGGT
GTTTTCTACTGTGCCAAGATCACCACCATCCCACACCCTCTGTTCTTCTGGATGAAGATG
AGGATTTCCAGGTTGGTGCCCTGGTTGATCCTGGGGTCTACATTGTATGCATCTATCAGT
TCTGGCATCCACGAAGTATCTGCACAGACTATTATACAAAAACCTTTGCTCAAATTTTTC
TCCAGAAATGCAACTCAAACAAAAGGAATAGACATTGTACCACTTTCTATTTTGATTTTT
CATCTTACACTGCCATTAATTATCTTCCTCATTGCTGCTTTGCTCTTGATTTTCTCCCTA
GTAAGACATGCCCAGCAGATCAGAACGACTGCTATGGGAACCAGAGATGCCTGCAGGTTT
GCCCCAATTAGGGCAATGCTGTCCATCTTGTCCTTCCTAATCCTCTACTTCTCCCACTAC
ACGATGGCCATTTTGTTCTTTTCTCAAATATTGCAGTTTGGAAGCTTCCTCTTTGAATTC
TTCACCTTGGTAAGTAGTACCTACCCCCTTATACACTCTGTCATCTTAATTTTAGGAAAT
GTTAAACTGAAACAAAATGCAAAGAAGTTCCTGCTCTGTGGCCTGTGGGGCCATTGA
>T2R.GCA_000276665.1_ChiLan1.0_JH721964.1_6930619_6931515-
ATGCTAACCCATCATTTCATTATCCATTTTCTTATAGCAGTGATACAGTTTCTTACGGGG
GTCTCTGTAAACAGCTTCATCCTGGTGGTGAATGTGGTGGACTTCATCAAGCAGAGAAAA
ATGGCTCCTCTGGATCTGCTCGTTTCCTGCCTGGTGACTTCGAGGATTTGTCTACACTTT
CTCATCTTCTTTGTGCACCTGCTTCGTCTCTCCATCATGAAACAGTCCACGTTTGCTGAG
AGTTATATAATTTTCATGTTCGTAACTATTTGGGGGCTTTGGTTGGCCACATGGCTTGGT
GTTTTCTACTGTGTTAAGATCACCACTATTCCACATCCCTTGTTCTTCTGGCTGAAAATG
AGGATTTCCAAGTTGGTGCCATGGCTGATCCTGGGGTCCACATTGTACGCATCTATCAGT
TCTGGCACCTATGAAAAACATGCACGGACTATTACCCCAAAATCTATGGTCAACTTTTTC
TCCAAAAATGCAACTCAGACGAAAGGTATAAACATTGTACCATTTTCTATTTTGATTCTT
CATCTGACATTACCATTAATCATTTTTCTCATCACTGTTCTGCTCTTGATTTTTTCCCTG
GGAAGACATGCACATCACATAAAAACTATTGCTACAGGAAACAGGAATCCCCGTAAGGGT
GCCACCATCAAGGCAATGCTGTCCGTCCTGTCCTTCCTAATCCTGTACTCCTCACACTAT
ATAATGGCCATTTTGTTCTTTTTCCAAATACTGCGGTATGGAAACTTCGTCTTTTTGTTC
TGCGTAGTGGTGGCTGACACCTACCCATCTGTACACTCTGTTATCTTAATTTTAGGAAAC
CCTAAACTGAAACAAAATGCAAAGAAGTTCCTGCCATGTGGTCAGTGCTGTCAGTGA
>T2R.GCA_000276665.1_ChiLan1.0_JH721964.1_6934844_6935728-
ATGCTGACACATCAGTTCATTGTCCATTTTCTTATAGTAGCGGCAAAGTTTCTTATTGCG
GTCTTCACCAGTGGCTTCATTGTGGTGGTGAATGCGGTGGACTTCATCAGGCAGAGACAA
ATGGCTCCTCTGGATCTGCTCATTTCCTGCCTGATCACTTCAAGGATTACTCTGCAGGTG
TTCATCTTCCTTGCACATCTGCCTCTTCTCTCCTTCATGAAACAGGAGGTATTTTCTAAG
CTTAATATAATTTTCATAGTTTTTAATATTTGGGGGCTTTGGTTGGCCACGTGGCTTGGT
GTTTTCTACTGTGCCAAGATCGCCACCATCCCGCACCCACTGTTCTTCTGGATGAAGATG
AAGATTTCCAAGTTGGTGTCCTGGCCGATCCTGGGATCTATGCTGTATGCATCTGTCACT
GCCGGCATCTTCAAAAAACAGGCGTGGACTATTACCAAAAAATTAGTTGTTGACTTTTTC
TCCAAAAATGAAACTCAAACCCAGAGAATAGACATTGCACCACTTCCCATTTTGATTTTT
CATGTTACAGTGCCATTAACTGTCTTCTTCATTGCTGTTCTGCTCTTGATCTTCTCCCTG
GGGAGGCATGTCCAGCAGATGAGAAGCATTTTTAAGGGAACCAGGGATGCCCGCTGGGGC
GCCCCCATCAGGGCAATGCTGTCCATCTTGTCCTTCCTATTCCTCTATTTCTTCCACTAC
ACGATGGTCCTTTTGTTCTTTTTTCAAACATTGCAGTTTGGAAGCTTCCTCTTTGAGTCC
TGCACCTTTGTGGCTGGCATCTACCCATCTATACACTCTGTCATCTTAATTGTAGGAAAC
CCTAAACTGAAAGAAAATGCAAAGAAGTTCCTGCTCTGTGGTTAA
>T2R.GCA_000276665.1_ChiLan1.0_JH721964.1_7359955_7360851+
ATGCTAATACATCAGCTCATTGTCCATTTTCTTATGGCACTGACAAAATTTCTTATGGCG
GTCTTCACCAGTGGCTTCATCGTGGTGGTGAATCTGGTGGACTTCATCAGGCAGAGACAA
ATGGCTCCTCTGGATCTGCTCATTTCCTGCCTGGGGACTTCAAGGATTACTCTGCAGGTG
CTCGTCTTCCTTGCACATCTGGCTCATCTCTCCTTCATGAAAGAGTCGATACTCGCTGAG
CTTAGTACAAGTTTTATGTTTGTAAGCACCTTGAAGGTTTGGTTGGCCACGTGGCTTGGC
GTTTTCTACTGTGCCAAGATTGCCACCATCCAGAACCCCCTGTTGTTCTGGCTGAAGCTG
AGGATTTCCAAGTTGGTTCCGTGGCTGATTCTGGAGTCTGTGCTGTATGCATCCATCAGT
ACTGGCATCTTTGCAAAACATGCACGGACTATTATCGAAAATGCTTTGATCAACTTTTTC
TCCAAAAATGCAACTCAAACCAAAGGAATAGACATTGTATCACTTTCTCTTTTGGCTTTT
CATCTGACAGTGCCATTAATTATCTTCCTCATTGCTGCTCTGCTCTTGATTTTCTCCCTG
GGGAGACATGCCCAGCAGATGAGAACCATTGATATGGGAATCCAGGACCCCCGCAGGGGT
GCTCCCATCAGGGCAATGCTGTCCATCTTGTCCTTTCTACTGCTCTACTTCTTCCACTAC
ATGGTGGCCATATTGTTCGCTTTTCAAGCATTGCAGTTTGGAAGCTTCCTCTTTGAGTTC
TGCATCTTCGTGGCTGGCACCTACCCCTCTATACACTCTGTCATCTTAATTGTAGGAAAT
CCTACACTGAAAGAAAACGCAAAGAAGTTCCTGCTCTGTGGTCAGTGCGGTCAGTGA
>T2R.GCA_000276665.1_ChiLan1.0_JH721964.1_7364106_7365002+
ATGCTAATGCACCTCCTCATTATCCATTTTCTTGCAGCAGTGACACAATTTCTTACTGGG
GTCTTTGTAAATGGCTTCATCGTGGTGGTGAATGTGGTGGACTTCATCAGGCAGAGACAA
ATGGCTCCTCTGGATCTGCTCACTTCCTGCCTGGCGATTTCCAGGATTTGTCTCCAGTTG
CTCAACCTCCTTGTGCACTTGGTTCTTCTCTCCTTCATGAAAGATTCAGTACTTGCTGAG
CTTCATATTCTTTTCATATTTGTAAATATTTGGGGCCTTTGGTTGGCCACGTGGCTGGGT
GTTTTCTACTGCACCAAGATCGCCACCATCCCGCACCCACTGTTCTTCTGGCTGAAGATG
AGGATTTCCAAGTTGGTGCCCTGGCTGATCCTGGGGTCTACGCTGTACGTGTCTGTCAGT
ACTGGCATCCAGGCAAAACCTGCATGGACTATTACCCAAGAATTTTTGGTCAACTTTTTC
TCCAAAAATGCAACGCAGATCAAAGGAATAGACATTGTATCACTTTCTATTTTGATTTTT
CATATTACGGTGCCATTAATTATCTTCCTCATTGCTGCTCTGCTCTTGATTTTCTCCCTG
GGGAGACATGCCCAGCAGATGAGAACCATTGATGTGGGAATCCGGGACCCCCGCAGGGGC
GCCCCCATCAGGGCAGTGCTGTCCATCCTGTCCTTCCTAATCCTCTACTCCTCCCACTAC
ATGGTAACCATATTGTTCTTTTTTCAAGTATTGCAGTTTGGAAGCTTCCTTTTTGCCTTC
TGCACCTTGGTGGGTGGCACTTACCCATCTGTACACTCTGTCATCTTAGTTTTAGGGAAC
TCTAAACTGAAAGAAAATGCAAAGAAGTTCCTGCTCTGTGGTCAGTGCCGTCAGTGA
>T2R.GCA_004027595.1_DinBra_v1_BIUU_PVLD010002791.1_39613_40512+
ATGAACTTGCCCTCCTTAGATGTTTTCCATATGATCATCGTGTCAGCAGAATTCTTTGCA
GGAATTACAGTAAATATATTTCTTTTAATTGTGAACTCTGGTGATTTGGTCAAAGTCAGA
AAGCTCACACCACTGCAAATGCTTTTAATTTTTATAGCATTATCTAGACTGGGCCTGCAG
GTTGTGCTAACAATGCATAGTTTGGTCTCTGTATTCTTTCCAAGTAATTATAACAAAGTT
ATTTATAGTGTAAGAATGATGTTCATTTGGATGCTTTTCAGCTCCCTCACCTCCTGGCTC
ACCACTTGCCTTTCTGTATTTTACTGCCTCAAGATATCGGTCTTCACTTGGTCCTGTTTT
CTATGGTTGAAATTTAGAATTGCAAAGCTCACACCCTGGCTGCTTCTGGGAAGCGTGCTG
GCCTCTCTGAGCACCGCATCCATATGTATTGGACTAAAAGTCCCTACTGAGGTCATCAAA
AACGCCACAGTGGAGCAGACAGTGGTTGATATACAGGGCACTTACGAATTTCTTCTTCTT
AACTTGACGTTAATACTCCCGCTCATGGTGTTTGCCGTGTGCACCTCTCTGTTGCTCATC
TCCCTTTACAAGCACACTCACCGGATGGGAAGCGGTCCCCATGGGATTTCAAATGTCAAG
AAAGAAGCCCATCTAAATGCACTAAAAACAGCTGTATGCTTCTTTTGCTTCTTTATCTCT
TACTTCGCTGCCTTCATGGTGAACATGACGTTCAGCATTCCTTTCAGAAGCCACCAGTTC
TTTGTAATGAAGGAAATAATGGCAGCATTTCCTTCTGGCCACTCAGTGATAATAATCTTG
AGTAATTCTAAGTTCCAACAATCCTTCAGGAGAATTCTCTGCCTCAAAAAGAAAGAGTGA
>T2R.GCA_004027595.1_DinBra_v1_BIUU_PVLD010004226.1_121360_122244+
ATGCCTTCCTCCCACATACTGGTCTTCATGGTCATCTTTTCCCTGGGGTCGCTGGCTGCA
GTGTTACAGAATGGTCTCATGGTCACCTTGCTGGGCAGGGAGTGGTTACGGTGTGGGACA
TTGCCTGCAGGTGACATGATTGTGGCTTGTCTTGTCACTTCCCGGCTCTGCCTACACGGG
ATAAGCATCCTGAACAACTTCGTGAACTTCTTTGATTTTTGCTACAAATCTTACTCTCTT
GGCATCCTCTGGGACTTCATTAACACTCTCACTTTGTGGCTTACTGCCTGGCTTCCTGTT
TTCTACTGTGCGAAGATCTCCACCTTTTCCCACCCTGTCTTCCTTTGGCTGAAGTGGAGG
ATTTCTCGGTCAGTGCCCAGGCTGCTGCTGAGCTCCCTGCTCTTCAGTGGCCTGTCCAGT
ATTTCAACAGCTGTAGGGTATGCAGTAGGCGTTCAGAAAATGGCCTTCCAGGGTTCGCAT
GGAAACTGCACCCTAACTCACAGCATTATAATTTTTCATCGGTGGTACTTTTTCTGGCAT
TCGGTGGTTGTGTGGTTCACTCCGCTTCTCCTCTTTCTGGTATCCATCATTTTGCTCATG
TTCTCCCTGGACCGGCACGTGCAGCAGATGAGGGACTGCATGCCCGGGCCTCGAGATCCC
AGCACCCAGGCCCACACCATGGCTCTGAAGTCACTCTCCTTCTTCTTTGTCTTTCATGTA
CTGCATGTTCTGACCCTGGTCATTTCTATGATGCAGCTCATAACTGTCCGGAATCCCTGG
TACTGGGCCAATGAATTGGTAATTTATGCAGGCCTCTTCCTGCACTCCGTTGTCCTGATG
CTAAACAGCCCCAAGCTAAGAAAGGTCCTGAAAATGAGGTTTTAG
>T2R.GCA_004027595.1_DinBra_v1_BIUU_PVLD010006312.1_82250_83137+
ATGCTAATGCATCAGTTCATTGTCCATTTTCTTATAATAGTGGCACAGTTTCTTTTTGCA
GTCTTCACAAGTGGCTTCATTGTGGTGGTGAGTGTGGTGGACAGCATCAGGAAGAGAAAA
ATGGCTCCTCTGGACCTGCTCATTTCCTGCCTGGTGACTTCAAGGATTACTCTGCAGATG
CTCGTCCTCCTTGCACACCTGCCTCTTTTCTCCTTCATGAAACAGGCAGTATTTTATAAG
CTTAATATAATTTTCATGTTTTTAAATATTTGGAGGCTTTGGTTGGCCACGTGGCTTGGT
GTTTTCTACTGCGCCAAGATCGCCACCATCCCACACCCACTGTTCTTCTGGCTGAAGATG
AGGATTTCTAAGTTGGTGCCCTGGATGATCCTGGGGTCTATGCTGTATGCAGCTATTATA
ACTGGCATGGATGAAAGACATGTACAGAGTATTACCGAAAAGATTGTGGTAAGCCTTTTC
TCCAACAATACAACTCCAACCAAAAGAATAGACACTGTACCACTTTCTATTTTGACTTTT
CATGTTACAGTGCCATTAATTGTCTTCCTCATTGCTGTTCTGCTCTTGATTTTCTCCCTG
GGGAGACATGCCCAGCAGATGAGAAGCATTGCTATGGGAACCAGCGATGCCCACTGGGGC
GCCCCCATCAGGGCAGTGCTGTCCATCCTGTCCTTCCTAGTCCTCTATTTCTTCCACTAC
GTGATGCTCATTTTATTCTTTTTTCAAATATTGCAGTTTGGAAGCTTCCTCTTTGAGTTC
TTCATCTTGTTGTCTGGGGCCTACCCATCTATACACTCTATCGTCTTAATTTTAGGAAAC
CCTAAACTGAAACAAAATGCAAAGAAGTTCCTGCTTTGTGGTCAGTGA
>T2R.GCA_004027595.1_DinBra_v1_BIUU_PVLD010006312.1_93196_94092+
ATGCTAAGCCATCAGTTCATTATCCATTTTCTTATAGCAGTAACACAGTTTCTTACTGGG
GTCTTCACAAATGGCTTCATCCTGGTGGTGAATGTGGAGGACTTCATCAGGCAGAGACAA
ATGGCTCCTCTGGATCTGCTCATTTCCTGTCTGGTGACTTCGAGGATTTGTCTACACTTT
CACATGCTCTTTGTGTACCTGTTTCGTCTCTCCATCATGAAACAGTCCATGTTTGCTGAG
TGTTATATAATTTTCATGTTTGTAACTATTTGGGGGCTTTGGTTGGCCACGTGGCTTGGT
GTTTTCTACTGTGTCAAGATCACCACCATCCTACAGCCCCTGTTCTTCTGGCTGAAAATG
AGGATTTCCAAGTTGGTGCCCTGGCTGATCCTGGGGTCTACACTGTATGCATCTATCAGT
TCTGGCATGCATGAAAAACATGCACGGGCTATTACCCCAAAATCTGTGGTCAATTTTTTC
TCCAAAAATGAAACTCAAACCAAAGGTATAGACATTGTTCCACTTTCTATTTTGACGTTT
CATCTGACATTGCCATTAATCATCTTCCTCATCGCTGTTCTGCTCTTCATTTTCTCCCTG
GGGAGACATGCACATCACATAAAGACCATTGCTACAGGAAACAGGAATCCCCAGAGGGTT
GCACCCATCAGGGCAATGCTTTCCATCCTGTCCTTCCTAATTCTCTACTGCTCACACTAT
ATGATGGCCATTTTGTTCTTTTTCCAAATATTGCAGTTTGGAAGCTTCCTCTTCGTGTTC
TGCTTAGTGGTGGCTGGCACCTACCCATCTGTACATTCTGTCATCTTAATTTTAGGAAGC
CCTAAACTGAAACAAAATGCAAAGAAGTTTCTGCTTTGTGGTCAGTGCCATCAGTGA
>T2R.GCA_004027595.1_DinBra_v1_BIUU_PVLD010006312.1_98704_99597+
ATGCTAATGAACCACCTCATTATCTGTTTTCTTATAGCGGTGACACAGTTTCTTACTGGG
GTCCTTGTAAATGGCTTCATCGTGGTGGTGAATGTGGTGGACTTCATCAAGCAGAGACAA
ATGGTTCCACTGGACCTGCTCATGTCCTGCCTGGCGACTTCAAGGATATGTATCCAAATC
CTCATCTTCCTTGCAAATCTGGCTCTCTTCTCCATGAAACAATTGATAATTGGGGAGCTT
TATAATTTTTTTATGTTTGTAAATATTTGGGGGCTTTGGTTGGCCACATGGCTTGGTGTT
TTCTACTGTGCCAAGATCGCCACCATCTCGCACCCTCTGTTCTTCTGGATGAAGGTGAGG
ATTTCCAAGTTGGTGCCTTGGCTGATCCTGGGGTCTACACTGTATGCATCTATCAGTACT
GGCATCCATGCAATATGTGCACAGACTATTAAACAAAAACTTTTCTTTAACTTTTTCTCC
AGAAATTCAACTCAAACAAAAGGAATAGACATTGTACTACTTTCTAGTTTGATTTTTGAT
CTTACAGTGCCATTTATTATCTTCCTCATCGCTGTTCTGCTCTTGATTTTCTCCCTTGTA
AGACACGCCCAAAAAATGAGAACCATTGCTACAGGAACCAGAGATGCCCGCAGGGGCGCC
CCCATCAGGGCAATGCTGTCCATCCTGTCCTTCCTAATCCTCTACTTCTTCCACTACACG
ATGGCCATTTTGTTCTTTTTTCAAATATTACAGTTTGGAAGCTTTCTCTTTGAATTCTTC
ACCTTGCTGAGTAATACCTACCCACTTACACACTCTGTCATCTTAATTTTAGGAAATGCT
AAACTAAAACAAAATGCAAAGAAGTTCCTGCTCTGTGGTCTGTGGGGTCACTGA
>T2R.GCA_004027595.1_DinBra_v1_BIUU_PVLD010008685.1_18706_19623-
ATGAATGGTATCATACAGAGCACATTTGGGATCATAATTTGTGTGGAAATTGTTATTGGA
TATTTAGGAAATGGATTCATAGCATTGGTGAACTTTATGGACTGGATTAAGAGAAGAAAC
ATCTCCACAACTGATCAAATACTCACTGCCTTGGCAATCTGCAGAATTGCTGGACTCTGC
ATAGCACTCATAAGTACACTGGTACTTGCATTTTACCCTGATGTTTTTGTTATTCTAGGC
ATGTTAAGAATGGTAAATATTACCTGGATAGTGACCAATCATTTTTCCCTTTGGCTGTCT
ACTAGCCTTAGTATCTTTTATTTTCTTAAGGTAGCCAATTTTTCTAACTCTATCTTTCTT
TACCTACAGTGGAGAGTTAAAAAAGTGGTTTTGGAGATTCTGTTAGTGTCTCTATTCTTC
TTACTTTTAAATACTGCACTGGCAAGCAAACACACGGATGTCTGGAGTGTTAAAAGAAAT
ATGTCTTGCAACTCCAAACGGAGCAATTTTGGACACATTTTAAAAACTCTGACATTGATA
AATTGTTTATTCACACTTTTACCGTTTGTTTTGTCAATGACCAGCTTTATTTTGCTCATT
TTCTCCATGTGCAAACATCTTAAGAAAATGCAGCACATTACTGAAGGCCAGCGCTGCAGC
TCATATAAAAGCCTTGCAAATTGGGTTTGCCTCTCTCCTATTCAACATTATCTTCTGTCT
CTTGTCATACAAATTGCAGCTTTTGAATTCCTGGGTGAGAATCTTTCAGTGTTGTATGAC
CAGGTGAATGCAGTTACTTTTTGTTCTAGTCACGCTTTTGTCCTAATTCTGGGAAACAGC
AAACTGAGACAGGCCTCTCTTTCAGTGTTCAGGTGGCTGAGGTGTAGGTCCAAAGATACA
GAATCCTCAGGTCATTAG
>T2R.GCA_004027595.1_DinBra_v1_BIUU_PVLD010008685.1_72622_73551-
ATGGGAAATGTGAAGAAGATATTTACAATAATTTTTAGTGTGGAATTCATACTTGGATAT
TTAATAAACGGATTCATAGCCCTGGTGAACTGCATGGACTTGGTAAAAAGGAGAAAGTTA
TCTTCAGTGGATCGAATCCTCACTGCTTTGGCTCTCTCCAGAATAAGTCTGTTCTCATTA
GCATCACTTGATTGGTGGATATTTATTCAGTACCCAGCTTTATGGATGACTGGAAATGTT
TTAAAAATGATTAATATTACCTGGACAGTGATCAGCCATTTCAGCATCTGGCTTGCTACA
AGTCTGAGCGTCTTTTATTTTTTGAAGATAGCTAACTTTTCTAACTCTATTTTTCTCTAC
CTGAAATGGAGAGTTACAAAGGTGGTTTCACTGAATTTACTTGTGGCTCTAGTGCTCTTG
TGTTTAAGTACTGCATGTGTGAATGCAGATATTGATGTCATCATTAACGCATATGAAGGA
AATTCGTCTTACAGTTCCCGTGACCTTTCACAGTTTTCCAAACTGCTTCTGTTCACCAAG
ACTGTGCTCCTGTTCATACCCCTTATGGTGAACCTGACAACTTTCCTCCTGCTCATCTTC
TCCCTGAGGAAGCATCTGAAGAAGATGCAGCGCAATATTGGAGGATTTGGAGATGCCAGC
ACCTTGGCTCACGCAAAAGCCTTGCAAATTGTGATGGCCTCCCTCCTACTATATACCATT
TACTTCCCGTCGCTTCTTGTTAAAGCTTGGAATTCTTCGTTATCAATGAGAAATTTCATC
TTTTTCCTTTGTCAGACAGCTGCGAATGCATTTCATCCATGTCACTCATGTGTCTTGATT
TTGGGGAACAGTAAACTGAGACAGGCCTGCTGTGCAGTGCTGAGGCAGCTGGGATATAAG
CCCAACAGTGCAGATCCGTCGGGTCGATAG
>T2R.GCA_004027595.1_DinBra_v1_BIUU_PVLD010009028.1_9973_10992-
ATGTGGGCTCTGATTCCCAGTTTAACTGTGTCCTATGAAGCCAAGGTTGCATTTCTGTCC
CTTTCAATCCTCGAGTTTGCAGTGGGGATCCTGACCAATGCATTCATTTTCTTGGTTAAT
TTTTGGGATGTGGTAAAGAGGCAGCCATTGAGCAACTCTGACCTTGTGCTGCTGTGTCTC
AGCTTCATCCGGCTTTTCCTGCACGGGCTGTTGTTTCTGGACGCCATCCACCTCATCTAC
TTCCAGAAGATGAATGATCCACTGAGCCACAACTACCAAGCCATCATCATGCTCTGGATG
ATTGTAAACCAAATCAGCCTCTGGCTCACCACCTGCCTCAGCCTCCTCTACTGCGCCAAG
ATTGTTCGTTTCTCTCACACCTTCCTGCTCTGTGTGGCAAGCTGGATCTCGAGGAAGCTC
CCCCACATGCTTCTGGGTTCTATTCTCTTCTCCTGCGTCTGCACTGTTGTTTGTTTGTGG
GACTTTTTTAGCAGGTCTCGCTTCACATTCACTGCTGTGTTATCCAGGAACAATACAGAA
TTCAATATACAAATTACAAAGCTCAGTTTCTTTTATTCATTTCTCTTCTGTAATGTGGGG
TCTATCTTCCCTTTCCTACTGTTTCTGGTTTCTTCTGGACTGCTTATTGTCTCCCTGGGA
AGTCACATGAAGACAATGAGGGCCCGAACCAGAGACTCTCGGGACCCCAGCCTGGAGGCC
CACATCAAAGCCCTCGTAGTTCTGGTCTCTTTCTTCTGTTTCTCTGTGGTGTCCTTCTGT
GCTGCTCTCATATCAGTGCCCTTACTGATGCTATGGCAGAGCAAGGTTGGGGTGATGGTC
TGTATAGGGATGATGGCAGCCTGCCCCTCCGGACATGCCGTCGTCCTGATCTCAGGCAAT
GCCAAGCTGAGGAGGGCAGTGGAGACAATTCTGAGCTGGGTTCAGAGAAACCTAAAGATA
AGAATGGACAGCAAGGCAGATCCCAGGATGGAGAATGAACATGAAATGCACTCTTCATGA
>T2R.GCA_004027595.1_DinBra_v1_BIUU_PVLD010009426.1_24058_25029-
ATGGCAGTAGTGGAACGAGATGCCACTGAGGAAAACATTACTGTGGCTAAAATCATCTTT
ACCTTGGTGGTCTTTGGCACAGAATGGGTAACTGGTATACTTGGAAATGGCTTCATTACA
GCTGTCTATGGAGCTGAATGGGTCAGTAATAAGAGACTCCCCACTGCTGATAGCCTTATG
TTGATGCTGAGTTCTTCCAGGCTTGCACTACAGATTTGGTTGATGGTGACTATTATTTAC
AGTCACTTCTTCCAACACATCTATTACCACAAGTCATTGTATCAATTCTTCAAAATCACA
CTTTTGTTTCTGAACTATTCCAACCTCTGGTTCGCTACCTGGCTCAATGTCTTCTATTGT
CTTAAAATTGCCAACTTTGCCCAGCCTTTGTTCCTGATGATGAAGAAGAAGATCAGAGTG
CTGATGCCCTGGCTTGTGAGTCTATCACTGTTGGTTTCCTTCAGCATGAGTTCTCTCTTC
CTTATAAACACCTTCAATACACATGTAAATAGTTCCATTCCTATCCCTTCCTCCAACTCC
ACTGAGAAGAAGTACATCTCTGAGACCAACATGGTCAACCTGAGTTTTTTCTATTGCATG
GGCATCCTTATTCCTCTGATCCTGTTCATCATGGCAGCCACTCTGCTGATCATCTCTCTC
AAAAGACACACCATGCACATGAAAAGCAGTGCCACAGGCTCCAGGGATTCCAGCATGGAG
GCTCACTTGGGAGCCATCAAGTCCACTAGCTATTTTCTTATTCTCTACATTATAAATGCC
CTTGCTCTATTTATAACCATGTGCAATGTCCTTGACATATACAGCCCCTGGAGTATTTTG
TGCAGAGTTATCACGGCTGCCTACCCAGCTAGCCACTCAGCACAACTGATCTTGTGTAAT
CCTGGACTGAGGAGAGCCTGGAAGCGTTTTCAGCACAGAGTTCAGCTTTATCTTAGAGGA
CAAATTCACTGA
>T2R.GCA_004027595.1_DinBra_v1_BIUU_PVLD010009426.1_63460_64401-
ATGACTAAACACAGCAACTCCTCCGAACCTGTACTAACATCGTCTGTCATCAGCCTAACT
TTTATAATCATAGGCATTGAAAGCTTTGTTGGGATCATTGTAAACAGTTTCATCATGGCT
ATAAATGTGACTGTGTGGGTTCAGAAAAAGGCCATTTCCACCAGTGGGCAGATTCTACTT
TTCCTGAGTGCCTCCAGAATAGCCCTTCAAAGTTTCATGCTGCTAGACATTATCTCGATC
TGTACATTTACACATTCTTATTTCAGATGTGTCTTCGATTACACATCCAGAATGTGTTTC
ATGTTCTTAAATTGTTGTGGCCTCTGGTTCGCTGCTGTGCTCAGTTTCTATTACTTTGTG
AAGATTGCCAACTTCTCCTATCCCCTTTTCCTCAAGCTGAAGTGGAGAATTTCTGGATTG
ATTCCCTGGTTCCTGTGGTTGTCAGTGCTCATTTCCTTCAGCATCAGCATCTCATTCCCC
AAGATTATCTGCACTGTGAGTTATAACAGTTCTTTTACTTTCCACCATTCCATCTATACA
AAGACTAATGGGATCAAACTGGCTATTTTCTTTAACCTTGGGATCTTTGTTCCTCTGGCG
ATTTTCATCGTGACAGCCACTCTGCTAATCATCTCTCTCAAGAGGCACACCCTACTGATG
AAAAACAGTGCCACTGGCTCCAGGGACCCTAGTACGGAGGCTCATGTAGAGGCCGTCAAA
GCAATCAGCTACTTTCTCATCCTCTATATTTTCAATGCAGTCGCCCTGTTTCTCTTGCTG
TCCTCCATCTTTCCTCAGACTTTTCTCTGGACTATTTTGCTCAAAATCATCATTGCTGCC
TATCCAGCTGGCCACTCACTTCTACTGGTTCAGGACAACCCTGGGTTAAGAAGAGCTTGG
AAGCAGCTTCAACCTCAAATTCATCTTTGTCCAAAGATGTAG
>T2R.GCA_004027595.1_DinBra_v1_BIUU_PVLD010012164.1_18454_19350+
ATGCTAATGCACCACATAATTATCCATTTTCTTATAGCAGTGACACAATTTCTTACTGGG
GTCTTTATAAATGGCCTCATTGTGGTGGTGAATGTGGTGGACTTCATCAAGCAGAGACAA
ATGGCTCCATTGGACCTGCTAATTTTCTGCCTGGCAATTTCAAGGATTTGTATCCAGTTG
CTCAACTTCCTTCTGCACATGGTTCTTCTCTCCTTCATGAAACTTTTGGCACTTGCTGAG
CTTTATATAATTTTCATGTTTGTAACTATTTGGGGGCTTTGGTTGGCCACGTGGCTTGGT
GTTTTCTACTGTACTAAGATCACCACCTTCCCACATCCCCTGTTCTTCTGGCTAAAAATG
AGGATTTCCAAGTTGGTGCCCTGGCTGATCCTGGGGTCTACACTGTATGCATCTATCAGT
TCTGGCATCCAAGCAAAACATGCACGGACTGTTACTCAAGAATTTTTGGACAACTTTTTC
TCCAAAAATTCAACTCAGATCAAAGGAACAGACATTGTAACACTTTCTACTTTAATTTTT
CACCTTACAGTGCCATTAATTATCTTCCTCATCACTGTTCTGCTCTTGATTTTCTCCCTG
GGGAGACATGCCCAGCAGATGAGAAGAATTGCTATGGGAACCAAGGATCCCCGCATAGGC
GCCTCCATCAGGGCAACGCTGTCCATCCTGTCCTTCCTAATCCTCTACTCCTCCCACTAC
ATGGTGACCTTTTTGTTCTTTTTTCAAATATTGCAGTTTGGAAGCTTCCTTTTTGAATTC
TGCACCTTTGTGTCTGGCACCTACCCATCTATACACTCTGTCTTCTTAATTTTAGGAAAC
CCTAAACTGAAAGAAGGTATGAAGAAGTTCCTGCTCTGTGGTCAGTGCAGTCAATGA
>T2R.GCA_004027595.1_DinBra_v1_BIUU_PVLD010012339.1_5386_6285+
ATGCTTCAGGTGGTCTACTTATTTGTTATTATTACCTCTGTTGTTTTAAATTTTTTAGGG
ATGATTATGAATTTGCTTATTACAGTGATCATTTATAAGACCTGGGTTAAAAACCATAGA
ATCTCTTCTTCTGATAGGATACTGTTCAGTTTGGGTATCAGCAGGTTTCTTATGCTGGGA
TTGTTTCTACTGAACATTTTCTATTTCATTGCTACAAATGCTGAAAGATCAGTCTACCTT
TTAACATTTTTTTTCTTGTTTTGGAGGTTTTTGGACTCCATCAGTCTCTGGTTTGTGACC
TTGCTCAACTGCTTGTATTGTGTGAAGATTACTAATTTCCAACACTCAGTGTTTCTCCTG
CTGAAACGGATGATTTCCCAAAAGATCACCAGACTTCTGCTGGTCTGTATGCTGATTTCT
GTCATTACCACCCTTCTTTATTTTGTGCTCAGACAGATATCACATTTCTCTGAATTTGTG
ACTGGGAGAAATGGCACATTGTTTGACCTCAACGAAGGCATTTTGACTTTGGTGGTCTCT
TTGGTCTTGAACTCATTGTTCCAGTTTATCCTTAATGTGACTTCTGCATCTCTGTTAATA
CATTCCTTGAGGAGACATGTACAGAGGATGGAGAGAAATTCCACTGACTTTTGGAATCCG
CAGACGGAAGCTCTTGTGGGGGCTATGAAGCTCATGATCTGTTTCCTCATCCTCTATGTG
CCGTATTCAGCTGCGGCCCTGCTCCTTCATCTCCCTTCTTATACAAGGATAGGCCCAGGA
GTCAGGACCATTTGTATGATTCTTTCCTCTCTTTACCCTCTGGGACATTCTATTCTCATC
ATTCTCACACATCCTCAACTAAAAACAAAAGCAAAGAAGGTTCTCTGCTTCAGCAAATAG
>T2R.GCA_004027595.1_DinBra_v1_BIUU_PVLD010012339.1_20319_21218+
ATGTTCCTTGCTGCCCTAGGACTGCTGGTGCCAGTAGCAGTGGCTGAATTTCTCATTGGC
CTGGTTGGAAATGGAGTCCTTGTGGTCTGGAGTTTGAGAGAATGGATCAGAAAAGTCAAG
GGATTCTCATATAACCTCATTGTTCTGGGATTGGCTGGCTGCCGTTTTCTCTTGCAGTGG
ATCATGATGTTGGACATAATCTTGCTTCCATTTTTCCAGAAAAACTATTGGCTTCGCTAT
CTCAATATCTTTTGGGTGCTGGTAAGCCAGTCTAGCCTGTGGTTTGCTACTTTTCTTAGT
ATCTTCTACTGTAAGAAGATCACGACCTTCACTCACCCTGCCTACTTGTGGCTGAAGCAG
AGGGCCTATAGCTTTAGTCTCTGGTGCCTTCTGGGACACTTTCTCATCAATTTTCTACTT
ATAGTCAACACTGGCTTAAAGCCCTACGGTTTTACCTATGGCAACAACAGCATTCCATAC
CTCTTTTCAAACTGGCACAGTCGTTTAATATTTCAGCTTGTTGCAGGAAGTTGGTTTCCT
TTCACGGTGTTTCTTGCTTCCTGTGGGGCACTGATTGTCTCTTTGTATAGACATCACAGG
AAGATGAATGTCCATAAAGCTGATAGGAAAGATGCTCAAGCACAGGCTCACATTACTGCC
CTGAGGTCCTTGGTCTGCTTTCTTATACTGCACTTGGTTTATATTGTGGCTGCCCACTTC
TCCCTCACTTCCCAGTATTCTCCTGCTGATCTCACCAGGGTCCTAATCTGTGAAACACTC
ATGGCTGCCTACCCATCTTTTCATTCTGTCATATTGATTATGGGGATTCCTAGGATAAAG
CAGACTTGTGAGAGAATCCTGTGGAAGACAGTATGTGCTTGGAGATCCTGGGACCCATGA
>T2R.GCA_004027595.1_DinBra_v1_BIUU_PVLD010014870.1_5541_6482-
ATGAGTGGTGTCCTACAAAACATACTGGCAATCCTCGTAATTGTGAAGTATGTAATAGGA
AATTTTGGAAATGGATTCATAGCAGTGGTGAATTTCATGGACTGGGTCAAGAGAAAAAAG
ATTTCTTCAGCTGAGCAAATCCTCACTGCTTTGGCAATCTCCAGAATTGGTTTTCTCTGG
CTGCAATTCCTAAATTGGTGGCTATGTGAGTTTTACCCAAATTTACTAATAACTAAAGAC
ATGTTACAAATGATTTATATTGCCTGGACAGTGACCAGTCATTTTAACATGTGGTTTGCT
ACATGTCTGAGCATCTTTTATTTTCTGAAGATAGCCAACTTGTCTAATTCTACTTTTCTC
TACCTAAAGTGGAGAGTTACAAGGGTAATTTTAGTGACCTTACTGGTGTCTCTGATTCTA
TTGTTCTTAAATATCCTACTAATGGAAATATATGGTAATGAATGGATTAGTGAATATAAA
CTAAACATGTCTTACTGTAGCAGTTCAAGTAATTCTACAGAGTTTACCAGAATTATTTTT
TTCATTCAGATTGTGTTCACACTCATCCCCTTTGCTCTGTCCCTGACAACTTTTCTCCTG
CTCTTCTTCTCCCTGTGGAAACATCTGAAGAGGATGAGGCTCAATGTCAGAGGGTCCAGA
GATGCCAGCACCACAGCCCACATAAAAGCTTTACAAACTATGATTGCCTCTCTGCTATTG
TATATCACTTTTTATCTGTTTTTTATTATAAACATTATTAACTCTGAATTTCTGAAGAAA
AATCTCATTGTTTCCTTTCTCCTGCTGTCTATTCTAATAGCTTGTCTTTTGGGCCACTCC
TTTGTCTTGATTTTGGGAAGCAATAATCTGAGACAGGCTTCAATTTCAGTGCTGATGTGG
CTGAGATGTTGGTCCAGAGATGTGGAATTCTTGGGTCCATAG
>T2R.GCA_004027595.1_DinBra_v1_BIUU_PVLD010014870.1_37111_38046-
ATGAGTGAGTTTGTGCAGTACACATTAATAGTAATTTTAAATGTTGAGTTCATAATTGGA
AATTTAGGAAATGGCTTCATAACACTGGTGAACTGCATGGTCTGGGTCAAGAGAAGAAAG
ATCACTCTATTTGATCAAATCCTCACTACTTTGGCGATCTTCAGAATTAGTTTGCTCTGG
TCATCAGCTCTATACATATTAGCTATTTTTCATCCAGGTTTGTTGACTGAAACAATGGAA
ATAATAATTGGTATTATGTGGACAGTTACCAGTCATTTTAACATCTGGCTCACAACATGC
CTAAACATCTTCTATTTTTTGAAGATAGCCAATTTTTCTAACTCTGTTTTTCTTTTTCTT
AAGTGGAGAGTTAAACAGGTAGTTTCATTGACATTTTTAGGGTCACTGGTCTTCTTGCCT
TTTCACATTATACTGTCAGACCCACATCTTGATAGCTGGGTTAATGGATATAAAAGGAAT
ATGTCATATACTTGCAATTTGATTAACTCTACACAACTATTCAAAAATGTTTTATTCCGC
AACAGTATCTTTGCATTTATACCCCTCACCATGTCCCTATCAACTTTCCTCTTGCTCACC
GTTTCCCTGTGGAAACACCTGAAGAGGATGCAGCACAGTGTCAGAGGATCCAGAGATGTC
AGCACTATGGCCCACATAAAAGCTTTGCAAACTGTAGTTGCCTTCCTCCTACTGTACATT
ACTGTCTCACTTTCTTTTCTCATACAAATGTTGAGCTATGAATTTTTGGAGCAAAAACCC
ATGATTTTATTTCGCCAAGTGTCTGTGTTTGCTTTTCCTTCAGGGCATTCATGTGTTGTC
ATTTTGGGTAACAAAAAGCTGAGACAGGTCTCTTTCTCCTTGCTCCAATGGCTGAGGTGC
TTGACCAAAAAAATGGAACCTTCTGCTTCCAAGTAA
>T2R.GCA_004027595.1_DinBra_v1_BIUU_PVLD010015336.1_8479_9414+
ATGATAAGTTTTCTATGGCACATTTTGGTCATCATAGCAATGGCAGAATTTGTTACTGGA
AATTTTGCCAATACATTCATAGCCCTGGTGAACTACACTGACTGGGTGAAGAGAAAAAAG
GTCTCCTTCCTTGACTGGATTCTTACTGCTCTAGCTGTCTCCAGGATTAGTTTGATTTGG
ACACTCATAGTATCTTGGTTTTTAAATATGTTTCATCCAACTTACTCTAGTAAAGTACGA
ATTATTACTCGCATTGTCTGGACAGTAAGCAACCATTTTAGTATCTGGCTTGCCACTATC
CTAAGTGTGTTTTACGTTCTCAGAATAACTAATTTCTCCAACTTTATTTTTCATCACCTA
AAGAGGAGAGTTAACAGAGTCAGTCTAATGATTTTGTTGGGGTCTTTTGTGTTCCTGCCT
TTCAGTTTTATGATGGAATCTGTGTATGAGACTATGGAGATAAAAGAATATTTAGGGAAT
GTGACTTGGAAGGCCAAACTGAAGAGTAGCACATACCTTTCCGAAAGAACTTTATTCACT
CTTGTGAACTTTCTACCCTTTTTGACATCCTTGATCTGTATTTTGATTTTAATCTCGTCC
CTGAATAATCATCTCAAGAGGATGAAGCTCCATGGCAAAGGATTTCAAGATCCCAGTGCA
AAGGTCCATGTAAAGGTCTTGCAGACCGTGACCTCCTTTGTCTTGTTATTTGCCTTGTAC
TCTCTGTCTGTAATAGTAACAGGTTTGTCTTCACAACATGCGTACAAAAAACCAGTCTAT
TTGTTTTCCCTGGCTAGTGAAACTTTATACCCTTCAGGCCATGCATGTGTCCTAATTTGG
GGAAACAAGAAGCTGAAGCAGGCATTTCTTTTAAATCTGTGGCAGGCAAAGTGCTGGCTG
AAAGAACTTGAAACTTTCATATTCATAGGTCAATAA
>T2R.GCA_004027595.1_DinBra_v1_BIUU_PVLD010015336.1_20739_21611+
ATGGTTGGTGTTTTAAAGACCATCTTTACAATCATTTTGTCTGTGGAATCCATAGTTGGA
ATTGTAGGAAATGTCTTCATAGCGCTGGTGAACTGCATGGATTGGATCAAGAGAAGAACG
ATTTCTTTGGTTGATCAAATCCTGACTTCTTTGGCGATCTCTAGAATTGGTCTGCTCTGC
TCAGCACTGACACACACATCGTTATATGCCGTACATCCAGATCTGCTGAAGACTGAAAAA
ATGTTGAGAATGATTATTATTACCTGGGTTGTGATCAATCATTTCAGCATCTGGCTTGCT
GCATGCCTCATCCTGTTTTATTTTCTCAAGATAGCCAATTTTTCTAACTCTGTTTTTCTT
TACCTAGAAAGGAGAGTTAAAAAAGTGGTTTTAGTAACATTGCTGATTTCTCTGGTTTTC
TTACCGTTCAATATCATGGCTATAGACATGCAACTTAATGTCTGGGTGGAGAGATCTAAA
AGAAATGTATCTTACACTTCCAGTCTGAAGAACATTAAACGGTTTCCCAGACTCCTTTTA
TTCTTCGGCTATGTGTTCACGCTCATACCCTTTACTGTGTCCTTGAATGCTTGTCTGCTG
CTCACCTTTTCCCTCTGGAGACATCTGAAGAGGATGCGACACAGTGTGAAGGGATCCAGA
AATGCCAGCACCACGGCCCACACAAAAGCCATGCAAACTATGGTCTCCTTCCTCCTACTT
TATACCATGTACTTATTCTGTCTCATCATGCAGGTTTCAAGCTTTGAATTTTTTGGGGAA
GAGCATATCATTTTTTTTGAACATGCTATTGGAATTGCTTTTCCTTCAGGACATGCTCTT
GCTTTGGTTTTGGGAAGCAGTAAGCTGAGATGA
>T2R.GCA_004027595.1_DinBra_v1_BIUU_PVLD010015336.1_42054_42989+
ATGAATAGTACGATGAGGAGCATGTTTATCTTTTTAAGTATAGAATTCATAACTGGAAAT
GTAGTAAATGGCTTCATAGCACTGGTAAACTGCATGGACTGTGTCAAGAGAAGGAAGATG
TCTCCAGTTGATGAAATACTCACAGCCTTGGCCATCTCCAGAATCGGTCTGTTCTGCTCA
GCAGTCATAAATAAATTGGCATTTATGACTTACTCAGATATACCGATGACTGAAAGGATG
TTAAGAATGAATAATATTGTCTGGATAGTGGCCAATCATTTTAGCCTATGGCTTGCTACG
TGCCTCAGCATCTTCTATTTTCTCAAGGTAGCCTATCTTACTAACTCTATTTTTCTTTAC
CTGAAGTGGAGAGCTAAAAAAGTGGTTTCAACGACACTGCTGATATCTCTGTTTGTCTTG
TTTTTAAATATCATAGTTATATCCATGCCAGTTTATATTTGTATTGATGGATCTAAAATA
AACATATCTTCCAGTTACAGTCTGAGGAACTCTACACGGCCTTCCAAGCTTTTTTTATTC
ACCAACTCCATGTTTGCACTTCTACCCTACGTTCTGTCTTTGACAGCTTGCATTCTGCTC
ATCTTGTCCCTGTGCAAGCATCTGAAGAAGATGAAGCAGAATGCCAAAGGATTCAGAGAT
GCCAGGACCGTGGCCCACATAAAAGCCATGCATATAGGGATGTCCTTTGTCCTACTTTAT
ACTGTGTTCTTACTTGTTCTCATCACGCAGATTTCACGCATTGACTTTCTGGATGATGAC
CTGATTGTTTCGCTGGACTACTGTATGACAGTGGCATTTTCCTCTTCACATTCAGTTGTT
CTAATTCTGGGAAACAGTAAACTGAGGCGGGCTTCTCTTTCAGTGCTGTGGTGGCTGAGG
AACAGGTGCAAGAATGTCCAACTCTCAAGGTCCTAA
>T2R.GCA_004027595.1_DinBra_v1_BIUU_PVLD010017058.1_4674_5579+
ATGGTACTCCCTCAACTCACTATCTTTTTCATCATCATCTATGTTTTCGAGTCCTTGACA
ATAATGGCACAAAGCACCTTCACTGTTGCTGTGCTGGGCAGAGAGTGGATTCAGATCAAA
AGATTGTCACCTGTGGAAATGATTCTCATCAGCCTGAGCATCTGTCGTTTCTCTCTACAG
TGGACATCAATGCTGTACAATTTTTGCTTCTACTTTAACTGCGATTATGTGCTATGGCTC
TTAGGAAACATCTGGGAATTCATTAACATTCTCACATTCTGGTTGACTAGCTTGCTTGCC
ATCCTCTACTGTGTCAAGATCTCTTGCGTCACCCATCCCATCTTCCTCTGGCTGAGGTGG
AGAATTCTGAGGTTGGTTCCCTGGTTGTTACTGGGTGCTCTGGTCATTTCTTGTGCGGCA
ATTATCCCTTCAGCTATTCGGAGTCATATCCAGATACAGTTAGCCCCTCTGGAGCATTTA
CCCACAAACAACACTTTGATTGAAAGACTTAAAATGTTTGAGCAATATTTTCTTAGGGCT
CATAAAGTGATTATGTTGACTATTCCCTTTTTCCTGTTCCTGATCTGCACCACCTTCCTT
ATGGCATCTCTGATCCAGCACTGGGAGCAAATGCAACAGCATAACACTGACCACTCCAGT
GCCAGCCTAAAAGCTCACTCCACTGCCCTGAAGTCTCTTACTGTCTTCTTTTTCTTCTTT
GCCGCTTACTTTGTAACTGTAGTACTCACCCTGGCAGGTGTCAAACCTAGGAGAGGACCG
TGGGTCTGGGCCTGGGAATCCATTACCTATGCGGTAGTTTCTATTCATTCCACTTCTCTG
ATGCTGAGCAGCCCTACATTGAAAAAGTCTATAAAGATGAAGTGTGCGGGTCTAGAGTCT
GCCTGA
>T2R.GCA_004027595.1_DinBra_v1_BIUU_PVLD010019192.1_3802_4728+
ATGGAACCGGCACTGACAGTCTTCTTCATATTCCTCTTTGTCTTGCTGTGTGTCCTCGGG
ATCCTGGCCAATGGATTCATTGTGCTGATGCTGATCAGGGAGAGGCTGCGGCGCGGGAGG
CTGCTCCCCTCGGACATGATTCTCCTTGGCTTAGGTGCTTCCCGCCTCCTCCTGCAGTGT
CTTGGGCTGGTGTACAACGTCTACTATTTCTTCTACCTGATTGACTTCTCCAAGACTCTT
GCCCGGCAGCTCCTTTCTCTGCACTGGGAAATCCTGAACTCAGCCAACTTCTGGTTTGCT
GCTTGGCTCAGTGTCCTGTTCTGTGTAAAGATTGCTAACTTCTCCCATCCTGCCTTCCTC
TGGTTGAAGTGGAGGTTCCCAGCACTGGTGCCTTGGCTCCTGCTGGGCTCTGTACTCCTT
TCCCTCTCAGTACCCTTGCTGTTCTTTTGGGGGAACTTCGCTGTGTACCAAGCATTCAGA
AAGAACAAACATTTTAAAAACATGACTGACAAGGAGTGGAACTGGAGGCTGGAAATTCAT
TATTTCATGCCTCTGAAACTCGTCACCATGTCAATTCCATGCTCTCTTTTTCTGGTCTCA
ATTTTGCTTCTCATTGGTTCTCTGAGGAAACACAGCCTGAGAATGCAGGACAACGGCCAT
GACCCTCAGGCTCGCAGCAACCAGGTTCACACCAGAGCTCTCAAGTCCCTCATCTCCTTC
CTTGTTCTCTATGCTCTGTCTTTCGTGTCCCTGGTCATTGATGCTACAGTTGTTATCACC
TCAGACAGTAGGTGGTACTGGCCGTGGCAGATCTCAGTCTACCTGTGCATGTCTATCCAT
CCCTTTATCCTCATTAGCAGCAACCTGAAGCTTCGAGGCAAGGTCAGGCAGCTACTGCTG
TTGGGCAGAGGCTGCTGGGTGACCTAG
>T2R.GCA_004027595.1_DinBra_v1_BIUU_PVLD010021857.1_7361_8278-
ATGATAAACTTGCTATGGAGCATTTTGATCTTAGCCATGGCAGAATTTGTTGTTGGGAAT
TTTGCCAATATTTTCATAGTACTGGTGAACTACCTTGACTGGGTCAGAAAAGAAAAGTTC
TCCTTTGCTGATCAAATTCTCACTGCTCTGGCTGTATCCAGGATTGGCTTGCTTTGGGTA
ATAATAATAAATTTATTTGTAACTGTGCTTAATCCAGTTTTATCAAGTAGTAAAACAATT
TTTTTTCTAACTGCCTGGTCAGTAACCAACCATTTTAGTACATGGCTCACTACTGGCCTG
AGCATATTTTATTTGCTGAAAGTAGCTAATTTCTCCAACCTTGTTTTTCTTCGCTTGAAG
AGACGAGTGAAGAGTGTCATTTTAGGGGTACTGTTGGCGACTTTGGTGTTATTGCTTCTT
CAGGTTACGCTGATAGCCAGACATGAGACAATGAGGGTGGAAAAATGTGAAGAAAACATG
ACTTGGGAGACTGAACCGAAGGACACGGCATATAACATCTCATATGTAACTGTACTTCTT
CATCTAGTGATATTTCTACCGTTTTTCACATCCTTGATCTGTTTTCTGTTGTTAATCTAC
TCCCTTTGCAAACATCTCAGGAAGATGCAGGCCTATGGCAAAGGATCCCAAGACCCCAGC
ACCAAGGCACACGTGACGGCTCTGCACACCGTGATCTCCTTTCTCTTGTTATTTGCTGTA
TACTCTCTGTCTGTAATTATGTCCTTCTGGATTTCTAGTAGGTTGCAGCAGGGAATCCTC
TTTTTTTCCCAGGTTATTGGCACCTTATATCCTTCAGGCCATTCATATGTCCTGATTTGG
GGAAACAGGAAGTTGAAACAGGCATTTCTGTCAGTTCTTTGGCAGGTCAAGTGCTGGCTG
AGAGGACGAAAATATTAA
>T2R.GCA_004027595.1_DinBra_v1_BIUU_PVLD010024966.1_7753_8685+
ATGCTCAGTGTTCTGCAGAGCATTTTGACCGTCATTGTAACAGCAGAGTTTGTTGCCGGA
AATTTTGCCAATGTCTTTATAGCGCTGGTGAGCTGCACTGACTGGGGGAAGAGCAGAAGG
ATCTCCTCAGTAGACTGGATTCTCACGGCTCTGGCTGTGTCTAGGATTGGTTTGCTTTGG
ACAATGTTCGCAAGTTGGTTTTTCACTCTATTTAATCCAGCCCTAAACAATGGAATTATT
GCTCATATTTTCTGGACAACAACCAACCATTTTAGCACCTGGATGGCTACTAGCCTCAGC
GTATTTTATTTGCTCAAAATAGCCAACTTTTCCAATCTTATTTTTCTTCACCTGAAGAAG
AGAGTTAACAACGTTATTGTACTGATACTGCTGGGGTGCTTGGTATCACTTCTTTCTAAA
CTTGTGGTAACGTCGGTATATAACACAACAGGGCTGAAAGAGCAGAAAGGAAATGCGACT
TGGAAGGGGGAGCAGCGGAGCACCAGCCACCTTCCTTTCACGAGTGGGCTCACTGCAGCG
TACTTCATACCCTTCATTATATCCACCGTCAGTTTTCTGTGCTTAATCTACTCCCTTCGT
AAGCATCTCAGGCAGATGCGCCGGCACAGCGAAGGATCCCAAGACGCCAGCACCGAGGTG
CACGTGAAGGCTTTGAAAACCGTGATCTCCTATCTTTTGTTATTTATCATGTACTGTCTG
TCTGTACTCGTATCGCACTGGAGTTTCAATATATTTCAGAATGAATCAGTTTTTTTGCTT
TCCCAGGCTACTGGAATCTTATATCCTTCAAGCCACTCGTGTGTCCTGATCTGGGGAAAC
AGGAAACTGAAAGAGGCGTTTGTGCTGTGTGTGTGGCGGGCGCGGCGCTGGCTGAAGGAA
AAGAGACCTTCAAGGGCTTATCAACAAGAGTGA
>T2R.GCA_004027595.1_DinBra_v1_BIUU_PVLD010027161.1_17010_17924-
ATGTTGAGCATATTGAAGACTTTGTCTATGGTCATTTCTGCAGTGGAATTCATAATGGGA
ATTTTTGGAAATGGATTCATTGTACTGATAAATGGTATTGACTGGGTCAGAAAACAGAAG
AGCTCGCAGTTTGATTTTATTCTCATGTGTTTGGCCAGCTCTAGGTTATGTTTTCTTTTT
TCAACACTTTTAGCTATCACTTTCAGTTTAGTCTATGGGAAACTGTTTTTGTTTAAGAGT
ATTCTGATGGGTGTTTCCATCTTCTGGACAGGTTCCACCTACTTGTGCACAGCCTCCACC
ACCTGCCTCTCTGTCTTCTATTTCTTCAAGATAGCTAACTTCTCCAACCCCATTTTCCTC
TGGATGAAACAGAGGATGAACATGGGACTTCTTATTATAGTCCTGGGGTCAATGCTTTCT
TTCTGCATGAGTCTCACTTTCATTGACGCATTCACAAATATGTCAATACAATATTGGCTA
AAAAGGAAACAAAACTTCACATTCTGTGATACGAAGAGTCTTGATTACTTCATTTACTTT
TCTCTCCTTCACATGGTCCTCATTATTTTCTTCGTGGTGTCACTGTCCTCTTTCTCACTG
TTACTCTTCTCCTTATGGAGCCACACGAAGAGAATGAAGCTCATGTACTCTAGGGATTCA
AGCGTGGAGGCGCATGTGAGAGCAATGAAGGCCTTGATATCGTCACTGCTTCTGTTCGTT
ACACACTTTGTCAGCCATGTCATGGTAATGTTAGCATATTCTACTGACACTGAGGTGGCA
AAGGTTCTGGTTCACGTGCTACTATTTTTGTATCCGTCTATTCATCCATTTCTTTTGATT
TTATGGAACAAAAAACTGAAACAGGCTTCTCTCTGTGTGCTGAAGAAGCTGAAGTGTGTC
AGAGATAATCCCTAA
>T2R.GCA_004027595.1_DinBra_v1_BIUU_PVLD010027266.1_2425_3351+
ATGAGTACTGTCATGCAAAGTATATTTACTATCATTTTTAGTGTGGAGTTCATAACAGGA
AACTTAGGAAATGGATTCATAATCCTGGTGAACTGTATAGACATGATCAACAGAAGAAAG
ACCTCTATAGCTGATCACCTGCTCACTGCACTGGCAATCTCCAGGGTTGGCCTGCTTTGG
TTAGTATTCATGGGTTGGTGGATTGATGTGTTTTACCCAGGTTTGTTCAGAAATGTAGTA
ATAATAATAACATTTTATGTTATTTGGACTGTAACTTTTCATTTTAATGCTTGGCTTGCC
ACATGCCTCAGCATCTTTTATTGCCTCAAAGTAGCCAATTTTTCCAATTCTATTTTTCTT
TACTTTAAGTGGAGAGTTAAAAAGGTGGTTTCAGTGACATTGCTCATGTCTCTTGTTCTC
TTAGTTTTACAGTTTTTGCAGTCAAATACACATATGAATATGCTGTTTGATGAGTGTAAA
AGAAGCATGTCTGACAACTCCAGTTCATGTGACCCTTCTAAATTTTCAAAATCTCTTTTA
TTGAGCAACACTATGTTCACATTCATAGCTTTTGCTCTGTGTCTGACAACTTTTCTCCTG
CTCGTCTTCTCCCTGTGGGAACATCTGAAGAGGCTGCAGCACCATGTCAGAGGGTCCAGA
GGTGCCAGCACCACGGCCCACATCAAGGCCTTCCAAGCTGTGGCTGCCTTCCTCCTACTG
TACACACTTTTCTTCCTGTCGATTTTCATACAACTTTGGAGACCTGAGTCTCTGCCTTTT
ATCTTTATTCACGTAGTTGTACTTGCTTTTCCTTCATTCCACTCCTGTATCCTAGTTCTG
GGAAGTACTAAGCTGAAACAGGCCTCTCTTTTGTTGTTAAGAAGTCTAAGGTGTGGATCC
AAAGATGCTGACTCTTCAGGTTCATAG
>T2R.GCA_004027595.1_DinBra_v1_BIUU_PVLD010028537.1_8829_9716-
ATGCTAATGCAACACGTAATTATTTATTTTCTTATGGTAATGACACAGTTTCTTGCTGGG
GTCTTTGCAAATGGCTTCATCATGGTGGTGAATGTGGTGGACTTCATCAAGCAGAGACAA
ATGGCTCCTTTGAATCTGCTCATTTCCTGTCTGGTGATTTCGAGGATTTGTCTCCAGTTG
TTCATCTTCCTTCTGCATTTGGCTTTTCTGTCTTTCAAGAAACACTTGATACATGCTGAG
CTTTATGTAATCTTAATGTTTTTAAATGACTGGGAGCTTTGGTTGGCCACGTGGCTTGGT
GTTTTCTACTGCGCCAAGATCTCCACCATCCCGCACCCACTGTTCTTCTGGCTGAAGATG
AGGATTTCCAAGTTGGTGCCCTGGCTCATTCTGGGGTCTACATTGAGTGCATCTGTCAGT
ACTGGTATCTATGCAAAACATGTAGGGACTATTACCCAAAATTTTTTGGTCAACCTTTTC
TCCAAAAATGCAACTCAGACCAAAGGAACAGACTTTGTATCACTTTCTACTTTGATTTTT
CATATTACAGTGCCATTGATTATCTTCCTCATTGCCGTTCTGCTCTTCATTTTTTCCCTG
GGGAGACATGCCCAGCAGATGAGAAGCATTGCTATGCAAACCAGGGGCCCCCACAGTGGC
ACCCTGTTCAGGGCGATGCTGTCCATCTTGTCCTTCCTAATCCTGTACTTCTCCCACTAC
ATGATGGCCATGTTGGTCTTATTTCAAGTATTGAAGTTTGGAAGATTCCACTTTGAGTTC
TGCATCTTTCTGGCTGGGACCTACCCCTCTATTCACTCAGTTGTCCTGGTTTTAGGAAAC
CATAGACTGAAAGAAAATGCAAAGAAGTTCCTGTTCTGTGGTCAGTGA
>T2R.GCA_004027595.1_DinBra_v1_BIUU_PVLD010030794.1_2586_3512+
ATGAGTACTGTCATGCAAAGTATATTGACTATCATTTTTAGTGTGGAGTTCATAACAGGA
AACTTAGGAAATGGATTCATAATCCTGGTGAACTGTATAGACATGATCAACAGAAGAAAG
ACCTCTATAGCTGATCACCTGCTCACTGCACTGGCAATCTCCAGGGTTGGCCTGCTTTGG
TTAGTATTCATGGGTTGGTGGATTGATGTGTTTTACCCAGGTTTGTTCAGAAATGTAGTA
ATAATAATAACATTTTATGTTATTTGGACTGTAACTTTTCATTTTAATGCTTGGCTTGCC
ACATGCCTCAGCATCTTTTATTGCCTCAAAATAGCCAATTTTTCCAATTCTATTTTTCTT
TACTTTAAGTGGAGAGTTAAAAAGCTGGTTTCAGTGACATTGCTCATGTCTCTTGTTCTC
TTAGTTTTACAGTTTTTGCAGTCAAATACACAAATGAATATGCTGTTTGATGAGTGTAAA
AGAAGCATGTCTGACAACTCCAGTTCATGTGACCCTTCTAAATTTTCAAAATCTCTTTTA
TTGAGCAACACTATGTTCACATTCATAGCTTTTGCTCTGTGTCTGACAACTTTTCTCCTG
CTCGTCTTCTCCCTGTGGGAACATCTGAAGAGGCTGCAGCACCATGTCAGAGGGTCCAGA
GATGCCAGCACCACGGCCCACATCAAGGCCTTCCAAGCTGTGGCTGCCTTCCTCCTACTG
TACACACTTTTCTTCCTGTCGATTTTCGTACAAATTTGGAGACCTGAGTTTCTGCCTTTG
ATCTTTATTAACATTGCTGAACTTGCTTTCCCTTCATTCCACTCTTGTGTCCTACTTCTG
GGAAGTACTAAGCTGAAACAGGCCTCTCTTTTGTTATTAAGAAGTCTAAGGTGTGGATCC
AAAGATGCTGACTCTTCAGGTTCATAG
>T2R.GCA_004027595.1_DinBra_v1_BIUU_PVLD010033260.1_7345_8283+
ATGTCCCTTAAACAGGAGAGTGTGTTAATACTCATAGCATTTGGAGAGTTTTCTGTGGGC
ATCTTAGGAAACGCGTTCATTGGATTGGTAAACTTCATGGACTGGGTCAAGAATAGGAAG
ATTGCCTCCATTGACTTAATCCTCACGAGTCTGGCCATATCCAGGATCTGTCTGTTGTGT
GTAATAGTGGTAGATTGTTTTATTTTGGTGGTGTATCCAGACATCTACGATGATAATGAA
AAGATGAAGATGGTTGACTTTTTTTGGACCACAACCAACCATTTAAGTGTCTCATTTGCC
ACGTGCCTCAGTATTTTCTATTTCTTTAAGATAGCCAATTTCTCCCACCCCCTTTTTCTC
TGGATGAAGCACAGAATGGACAGGGGGATTCTCTGGACTCTGCTGGCATGCACGGTGCTT
TCTGTGTTCATCAGTCTTCCAGTCACTGGGAATCTGAATGATAATTTCAGACCTTGTGTC
AAGGGAAGGAAGAAAACAAACTTCACCTGGGGGTGCGGGATAAATAAAGACCTCTATGCT
TCAACCAAGGTATTTATCAACCTGGTACCCTTGTTCCCCTTCGCTGTGTCCCTGTGCTCA
TTTCTCTTGTTGATCCTCTCCCTGTGGAGACACACCAGAAAGATGAAGCTGAATGCGACA
GGCCACAGAGACCCCAGCACGGAAGCCCACATCAGAGCCATGAGATCAGTCATCTCCTTC
CTTTTCCTCTTTGTTGTTTATTGTTTGGCCTTTCTCATAGCCACGTCCAGCTACTTTATG
CCAGAGACCGAATTTGCTGTCATTTTTGGTGAGCTGATAGCTCTAATTTACCCTTCAAGT
CATTCATTTATCCTGATACAGGGGAACCATAAATTAAGGCAAACTTCTGCGAAGGTGCTG
TGGAAAGTAAGGTATATTCTAAAAGGAAGGAAAAATTAA
>T2R.GCA_004027595.1_DinBra_v1_BIUU_PVLD010033986.1_9974_10909+
ATGAGTAGTGTCACACTGATCATATTTGCTATCATTTTTAGTGTTGAGTTCTTAATGGGA
AATTTAGGAAATGGATTCATAATCCTAGTGAACTGCATGGACCTAATCAAGAGAAGAAAG
ATCTCTGTGGCTGATCACCTGCTCACTGCTTTGGCGGTCTCTAGGATTGGCGTGCTCTGG
GTAATATTAATAAGGTGGTACACATATGTGTTTTATCCAAATTTCTGGGTGAACATAATA
GTGGTAAAAATCATATACATCATTTGGACTGTGATTTGTCATTTTAGCATCTGGCTTTCC
ACATGCCTCAGCATCTTTTATTGTCTCAAGATAGCCAATTTTTCCAATTCTATTTTTCTT
TATTTTAAGTGGAGAGTTAAAAAGGTGGTTTCATTAACATTGCTGGTGTCTCTTGTTTTC
TTGTTTTTACAGCTTTTTCAGTCAAATAGACATATGGATGTCTTTATTGATGACTATAAA
AGAAATATATCTTACAGCTCCAATTTACGTGACTTTCCTAAATTTTCAAAACCTCTTTTA
TTTAACAACATTACGTTCACATTCATAGCCTTTGCTGTGTCCCTGATAACTTTTCTCCTG
CTTATCTTCTCTCTGTGGAAACATCTGAAGAGGATACAGCACAAGGTCAGAGGGTCCAGA
GATGTCAGCACCACGGCCCACATAAAGGCCTTGCAATCTGTGGTTGTCTTTCTCCTACTG
TACACAATTTTCTTTCTGTCAATCTTTATACAAGTTTGGAGATTTGAGTTTCCAAACATT
CTGTATTTTTACTTTAGTCAGACTGCTGAAATGTCTTTTCCTTCAGTCCACTCATTTGTC
CTACTCCTGGCAAACAGTAAGCTGCAACAGGTCTATCTTCTGACGTTGAGGTGGCTGTGG
TGTTGGCCCAAAGGTGTGAAATCTTCAAGTGTATAG
>T2R.GCA_004027595.1_DinBra_v1_BIUU_PVLD010034080.1_4970_5899-
ATGTCCAGCGCAGTGGAAGTCTTCCTCATTTTTGTTGCTACTACCGAGTCAGTCCTGGGG
GTTTTAGGGAACGGATTCATTGGACTTGTAAACTGCACTGACTGTGTAAAAAGGAAGAAA
TTCTCTTTGATCTGCTTCATACTCACAGGCTTAGCTATTTCCAGAATTTGTGTGATATGG
CTAATAATTTTAGATGGGTATGTAAAGATATTCTATCCACATATGTATATCTTCGGTAAC
TTCATTGACTATGTTAGTTATCTATGGGCAATTTTCAATCATTCAAGCATCTCATTTACT
ACTAACCTCACTGTCTTCTATTTCCTGAAGATAGCAAATTTTTCTCACTCCATATTTCTC
GGGTTGAAGAGAAGAATCAATACTGTTTTTACCCTTCTGATGGGATGCATGCTTCTGTTA
TTTATACTTACTTTTCTACAAGTTGTGAAGGCAATTAATGATCATAAAGTGAAATACAGA
AACACATCCTGGCAGCTCCATACATATAGCAGAGAGGTTCTTTTTGGCCACTTTTTCACC
AACCTGGGAGTCATTTTCTTCTTTGTAGTACCGGTAACCACATGTTTTCTGTTAATCTTT
TCTCTTTGGAGACACCACAAGCAGCTGCGGTTAAATGTCACAGGATCCAGAGACTTCAAC
ACAGAAGCACATGTGAAAGCGATAAAAATTTTAATATCTTTTATCATTCTTCATACCTTG
TATTTTATAGGCATTGTCATAGAAATATCCTGTGCTACCGTGCCAGAAAACAAACCTTTA
TTTCTTTTTGGCTTGATAAACATAGCTATCTCTCCCTGTGTTCACTCAGTTATTCTCATT
CTAGGTAACAGCCAGCTGAGGCAAACCTCACTCAGGGTAGTGCAGAAATTAAAGTGCTGT
GAGAAAAGATTGAATCTCAGAGTTACATAG
>T2R.GCA_004027595.1_DinBra_v1_BIUU_PVLD010035552.1_9839_10792-
ATGAACAAAGAGCACATGGCTCCGGGACACCCGGTGATAAACAAGGAAGTCCTCATCTTC
ATTATCATTGTATTGCTTTTGTGCCTAACCACGGTGATGAGCTGCGGCTTTATTGTTGTA
GCGCTGGGTATGGAGTGGTTGCTACGGAGAACACTGTCACCCTATAATAAGTTATTGGTC
AGCCTAGTGGCCCCTCGCTTCTGCCTTCAGTGGGTGACGATAGGTAAGAGTGTTTATACT
TTCCTGTATCCAACAGCCCTCCTATATGACCCCATGATGCAGCTCCTCAGCTTTTTTTGG
GATTTCCTAAACGCTTGCACCATTTGGTCCTGCACCTGGCTCAGTTTCTTTTATTGTGTA
AAAATTGCAAACTTCACCCACCCTGTCTTCCTCTGGCTAAAGGGCAAGGTGTCTAGGTGG
GTACCGTGGTTGCTGCTTAGCTCTGTGGGTTTCTCTGGCTTGACCAGCATCCTATTTTTC
ACAGGCAATCATATACTATATCAGAACTATCGCAGGGCCAGTTGCCAACATTGGAATGCC
ACTGGGCACACCATAAAGTCATTTGAAAAGTTATACTTCTTCTCTCTAAAACTGACTACT
TTTTCAATCCCTGTTGGAGTCTTTCTCATTTTCACGGTTTTTCTCCTCATATCCCTGGGA
AGACACATGAAGAAGACCCTGTTGAACCTCTCAGGATTTCAGGACCCCCCGATCCAGGCC
CACCTCCGAGCCCTCTTCACTATCATCTGTTTTGCCTTCCTCTTCACCTTCAGTTTTCTG
GCCCTGGTGCTCACCTCTGACAGCAACACTCCATTTAAGGAGGTTAAGCACTGGGTCTGG
CAGACAGTGTCTCATCTGTGCATGGCCGCCCACTCCCTCCTTCTGCTCTACAACAACCCC
AAGCTGAGAGCCATGCTGGAGCGAGGCTGCTCCCCCAGGTGTAGGGCATGCTAA
>T2R.GCA_004027595.1_DinBra_v1_BIUU_PVLD010038233.1_5578_6528+
ATGTTGGAACTAGCTGAGTGTTTGTTCCTGGCCCTGATGGTCACTCAGTTCATCCTTGGA
AATCTGGGGAATGGCTTCCTTGGGCTGGTCAATGGCAGAAGCTGGTTCAAGAGCAAGAGA
ATCTCCTCGTCTGACTTCATTATTGCTAGCCTGGCCCTCTCTAGGATCCTTTTGCTGTGG
ATTACCTTCACTGATGGTGTTATACTAGTTTTCTTTTTCAGCGTGCATGGTCCAGGGGTA
CTGATGCAAGTTACTGATATTTCCTGGAGATTTGTAAACCACCTGAATATTTCATTTATC
ACTTGTCTTGGTGTCCTCTATTGCTTGAAAATTGCTACCTTCTCCCACCCCATATTTCTC
TGGCTGAAGTGGCGAGTTTCCAGGGTGGTTGTATGGATGCTGTTGGGTGCACTACTCTTA
TCCTGTGCTGGTACCATATCTCTGATCCATGAATTTAAGCTATATTTTGCCTTCAGTGGA
ACTGACAGCACAGGAAATATGACTGACTACTTCAGGATGAAGAGACATGAATATAATCTG
CTACATGTTCTTGGGAATCTGTGGACTCTCCCTCCCTTAATTGTGTCACTGATCACCTAC
TTTCTGCTCCTCTTCTCTCTAGGGAGGCACACTCAACAGATGCAGCGAAATAATATCAAC
TCCCAAGATAAAAGCACTGAGGTTCACAGGAGGGCCATTGGAGTCATTCTCTCCTTCTTC
TTCTTCTTCCTACTGTACTTTCTTTCCTTTTTAATTTTTGCATTGGCCCGTTTTCTACCC
CAGCGTAAGATATCTGTGATGATTGGTGAGGTAATTACAATGTTGTATCTTGTTGGTCAC
TCATTTGTTCTCATTCTGGGCAACAAAAATCTGAAGCAGGCATTTTTGGCAATGTTCCTG
TGTAAGTCTGGTCATCTGCAGCCTGGATCTACAGGATCCTTTTCTCCATAG
>T2R.GCA_004027595.1_DinBra_v1_BIUU_PVLD010043848.1_2384_3277+
ATGCTAACCCATCACCTCATTATCCACTTTCTTATAGCAGTGACACAATTTCTTACTGGG
GTCTTCATAAATGGCTTCATCATGGTAGTGAATGCAGTGGACTTCATCAAGCAGAGAAAA
ATGGCTCCTCTGGATCTGCTCATTGCTTGCCTGGTGGCTTCGAGGATCTGTCTCCAGTTG
TTCATCTTCCTTGTGCACCTGGTTCTTCTTTCACGCATGAAACTGTTGGTACTTGCAGAG
CTTAGTATAATTTTTGTTTTTGTAAATATTTGGGGTCTTTGGTTGGCCACATGGCTTGGT
GTTTTCTACTGTGCCAAGATCACCATCTTTCCACACACCCTGTTTTTCTGGCTGAAGATG
AAGATTTCCAAGTTGGTTCCCTGGTTCATCCTGGGGTCTACATTGTATGCATCTATCAGT
ACTGGCATCCAAAGAACATATATAAGGGCTATTACCCAAAAATTTTTGGTCAACCTTTTT
TCCAAAAATGCAACTCTAACCCAAGAAATAGAAAATGTGCCATTTTCTAGTTTCATTTTT
CATCTTCTACCAGCATTGACTATCTTTCTTATTGCTGTTCTGCTCTTGATGTTCTCCCTG
GGAAGACATGCTCAGCAGATGAGAAGCATTGCTACAGGAAATAGTAATCCTTTCAGGGGC
CCCATCAAGGCAATACTGTCCATCCTGTCTTTCCTAGTCCTCTACTTATCCTATTACATG
ATGGCCATTGTGGTCTCTTCTCAAGATTTGCAGTTTGGAAGGCTCTTCATTCTGCTCTGC
AACTTGGTGGTTGGCATCTACCCATCTATACACTCTGTCATCTTAATTGTAGGACATCCA
AAACTGAAAGGAAATGTAAAGAAGTTCCTGCTCTGTAGTCCATGCCGTCAGTGA
>T2R.GCA_004027025.1_MyoCoy_v1_BIUU_PVJA010000148.1_146468_147364-
ATGCTCCCCCGCCGGATCATTGTCCATTTCCTGATCGCAGTGGCTCAGTTCCTCACCGGA
GTCTGCGCGAATGGCTTCATCGTGGTGGTGAATGTGCGGGACCTCATCAGGCAGAGACAC
GCGGCTCCTCTGGATCTGCTCCTTTGCTGTCTGGCGACTTCGAGGATTTGTCTGCAGCTC
TTCATCTTCTTTCTATGCCTGGCTCTTGAGTCCTTCGTGAAGCAATCAGAACTTGTTAAG
TTTTATATAGTTTTCATTTTTACCTACTTTTGGGGCCTTTGGTTGGCCACGTGGCTGGGT
GTTTTCTACTGTGCCAAGATCGCCACCATCCCGCACCCCCTGTTCTTCTGGCTGAAGATG
AGGATTTCCAAGCTGGTGCCCTGGCTGATCCTGGGGTCTACACTGTATGCAGCTATCACT
AGTGCCATCCATGAAAAACATTTGTGTATTATTGCCCAAAATGTTTTAGCCAACATGTTT
TCCAAAAATGCAACCCAAGTCAAAAGAATAGGTGTTATACCGCTTTCTATTCTGATTTTT
GAACTTACAGTTCCCTCAGTTATGTTCTTCATCGCTGTTCTGCTCTTGATATTCTCCCTG
GGAAGACATGCCCAGCAGATGGGAACCACAGCTGTGGGAACCCGGGGTCCCTGCAGGGGC
GGCCCTGTGAGGGCAATGCTGTCCATCTTGCCCTTCTTAACCCTCTACTTCTCCCTCTAC
ATGATGGCTGTTTTGTTCTTTTTTGAAATACTGCAGTTAGGAAGCTTGTTCTTTGAGTTT
TTCAACTTTGTGGCAGGCACCTACCCGTCTATACACTCAGTCCTCTTAATTTTAGGAAAT
GCTAAACTGAAACAAAATGCAAAGAGGCTCCTGCCCTGTGGTCAGTGTGGTCCATGA
>T2R.GCA_004027025.1_MyoCoy_v1_BIUU_PVJA010000148.1_152213_153163-
ATGGCTGATACTCCTCCTCCCAGCATACCAACGCATCACCTCGTTATGTGTGCTCTGATC
GCAGTGACTCAACTTCTTGCTGGGGTCTTCATCAATGGCTTCATCTTGGTGGTGAATGTG
GCGGACTTTATCAGGCAGAGACACGTGGCTCCTCTGGATCTGCTCGTTTGCTGCCTGATT
ACTTCACGGATTTCTTTCCAGCTGTTCAACTTTCTCATAAACCTGGCTCTTCTCTCGCTT
GTGACACAGTCAGTATTTCAGGAGTTTAATGTAATCATTGTTTTTGTAAATATTTGGGGG
CTTTGGTTGGCCACATGGCTTAGCGTTTTCTACTGCACTAAGATCACCAACATCCCGCAC
ACGCTGTTCTACTGGATAAAGGTGAAGATTCCCAAGTTGGTGCCCTGGCTGATCCTGGGG
TCCACAGTATATGCAGCTGTCAGTACTGGTATGCAGGGAAAACATACATATGCTATTATC
CAAAAACTATTGGTAAATACTTTTTCCAGTAACGTGACTCAAACCAAAATAGTGGATGTT
GTACCACTTTCTGTGTTCACTTTCCATCTTATAGTACCATTAATGATCTTCCTCCTTGCT
ACCCTGTTCTTAGTTTTCTCTCTAGGGAGACACGCCCATCAGATGAGGACTCTTACTATG
GTAACCAGGGATCCCCGTTGCAGTGCCCCCATCAGGGCTCTGCTATCTGTCCTTTCCTTC
CTAATGCTCTACTTGACCTACTATATCATAAGCCTTGTGTTCTCCTTTCAGCATTCACGG
TATGGAAGAATTTTCACTCTGTTCTTGAACTTTCTGTTTGGCACCTACCCACCTATACAC
TCTGTCATCTTAATTTTAGGGAATCCTAGACTGAAGCAAAGTGCCAGGAAGTTCTTTCTC
TACAGTCAGTGCGGTCAGCGAGGAGCATCTGTATCCGTTGAAAGGATCTAG
>T2R.GCA_004027025.1_MyoCoy_v1_BIUU_PVJA010000148.1_178925_179821-
ATGCTAACGCATGATGTCATTATCAATTTCCTGATAGCAGTGGCACAGTTCCTTATTGGC
GTCTCAACAAGTGGCTTCATAGTGGTGGTGAATGCAGTGGACTTCATTAGACAGAGACAA
ATGGATCCTCTGGATCTGCTCATTTCCTGTCTGGCTACTTCAAGAATTTGTGTGCAGTTG
CTAGCCTTCATTCTACCTCTGGTTCTTCTCTCCTTCATGAAACAGTCAGTATTACAGGAT
ATTAATACAATCATTATGTTTATGAATATGTGGGGGCTGTGGTTGGCCACATGGCTTAGT
GTCTTCTACTGCGTCAAGATCGCCACCATCTCACACCCGCTGTTTGCCTGGCTGAAGATG
AGGATTTCCAAATTGGTGCCCTGGCTGATCCTGGGGTCTGCATTGTATGCAGCTATCGGT
ACAGGCATTCACATCAATTATGTAAGCATTATTACTGAAAAAATTTGGAGACAGTTTTTG
TACAGTAATGAAACTCACATCAAAAGAAGAGACATTGTATCATATTCTATTTTTATTTGT
CATCTTATTGTGCCACTAATTATTTTCCTCATTGCTGCTCTGCTCTTGCTGTTCTTCCTG
GGGAGACATACCTGGAAGATGAGAAATGCTGCAAGGGGAACCCAAAATCCTTCCCACAGA
GTCCCGCTCAGGGCAATGCTGTCGATCCTATCGTTCCTCATCCTCTACCTCTCCTGCTAC
AGCATCTCTACCGTGTTCCTTACTAAAGAATCACTGTATGGGAAGCTCTTCATTCTGTTC
TCAAATTTGATAGGTGGCAGCTATCCATCTATACACTCTGTTATATTAATTTTAGGAAAT
CCTAAACTGAAAAAAAATGCAATGAAGTTCTTACAGTGTGGTCAGTCTGGGCAATGA
>T2R.GCA_004027025.1_MyoCoy_v1_BIUU_PVJA010000148.1_186178_187098-
ATGGCTGATATTCTTTCCCCCACCATGCTGTCATATGATGTCATTGTCCATATCCTTATA
GTAGGGGCACAGTGCCTTTTGGGGGTCTTCATAAATGGCTTCATTGTGGTGGTGAATGCA
GTGAACTTCATCAGAAAGAGACAAATTTCTTCTCTGGATCTGCTCATTTCCAGCCTAGCA
TTTTCGAGGGTTTGTCAGCAAATTTTTGCCTGTCTTCTGCCCCTGGTTCTTAACACATTC
ATTAAACAGTCAGTACTCCAGGAGTTTATTGCAACTTTTACATTTATAAATATCTGGGCG
CTTTGGTTGGCTACATGGCTTAGTGTTTTTTATTGCGCTAAGATCGCCACCATCCCGCAC
CCCCTGTTTTCCTGGCTGAAGATGAAGATTTCCAACTTGGTGCCCTGGCTGATCCTCGGG
TCTACAATTTTTGCAGGTATTGGTACTGGCATCCACCAAAATTACATGTGGGTGATTGCT
CAAAACTTTTTGGGAGGGTTTTTGTCTAGCAATGAAAACTGCACCAAAAGAACAGATATT
GCATCGCTTTCTATTTTTATTTTTCATCTTGCTGTACCATCAACGATCTTCTTCATTGCT
GTTCTGCTCTTAATTTTTAACCTGGGGAGACATACCTGGAAGATGAGAACCACTGGTATG
GGAACACGGAGCCCCTGCCTCAGTGCCCCGCTCAGGGCAATGTTGCCCATCCTATTGTTC
CTCTTCCTCTACTTCTCCTTCTACGGCAGTGCCATGGTTTTCTTTACTCAAGATATGCAG
AATGGAAGGATCTCCATTCTGTTCTGGAACTTGATAGGTGGCAGCTACCCATCTATACAC
TCTATCACCTTAATTTTGGGAAATGTTAAACAGAAAGAAATTGCAAAGAAGTTCCTACAT
TGCGGTCAGTGTGGTCAATGA
>T2R.GCA_004027025.1_MyoCoy_v1_BIUU_PVJA010000148.1_203177_204103-
ATGCTAACTTATGAGGTCATTATACATTTGCTTATATTAGGGGCACAGTCCCTTACTGGG
GTCCTCATAAATGGCTTTATTGTGGTGGTGAGTGTGCTGGGCTTTATCAGGAAGAGACAA
GTGGCTCCTCTGGACCTGCTCAGTGCTTGTCTGGCAATTTCAAGGCTTTGTCAGCAAATG
ATTGCCTTCCTTCTACTCCTGGCTCCTCTCTCATTCATTAAGCTGTCAATACCCCTGACA
TTTTCTACAATTATTCCATTTACAAGTATTTGGGGGCTTTGGTTGGCCACATGGCTTAGC
ATTTTCTACTGCTCTAAGATCGCCACCATCCCACATCCACTGTTTTCCTGGTTGAAGATG
CAGATTTCCAAGTTGGTGCCCTGGATGATTCTGGGGTCTACATTGTATGCAATTATCAGT
ACTGGAATCCATAGAAATCACATATGGACTGCTACTCAAAAATTTCTGGAAGAGATTTTG
TCCAGTAATAAAACTCACACCAAAAGAATGGATGCTGCACCATTTACTATTTTTATTTTT
CATTTTATTGTGCCATCAACTATCTTCCTCATCACTGTTATGCTCTTGATCGTTTCGCTG
GGGAGACATGCATGGAAGATGAGAACCATTGGTGCAGGAACTCTAGACTCCTGCTGCAGT
GCCCCACTCAGGGCAATGGTGACCATCCTGTCTTTCCTCTTTCTCTACGTATCCTACTAC
ACCAGCTGCATTGTTTACTTTAGTGAAAGTTCACCGAATGGCATGTTTTTGATTCTGTTC
TGCAACTTAGTAGGTGGCAGTTACCCATCTATGCACTCTTTCATCTTAATTTTAGGGAAT
CCTAAACTGAAACAAACTGCAAAGAAGTTCCTGCTGTGCGGTCTGTGCAGTAAGTGTGAG
TCACCTGTATCAGTTGAGAAGATTTAG
>T2R.GCA_004027025.1_MyoCoy_v1_BIUU_PVJA010000356.1_97737_98756+
ATGTGGGCTCTGATTCCCAGTTTAACTGTGTCCTATGAAGCCAAGGTTGCATTTCTGTTC
CTCTCAATTCTTGAGTTTGCAGTGGGAATCCTAACCAATGCATTCATTTTCTTGGTAAAT
TTTTGGGATGTGGTAAAGAGGCAACCACTGAGCAATTGTGACCTTGTTCTACTGTGCCTG
AGCTTCATACGACTTTTTCTGCATGGGCTGTTGTTTCTGGATGCCATCCATCTCATCTAC
TTTCAGAAGATGAAAGATCCACTGAGCCACAACTACCAAGCCATCATCATGCTCTGGATG
ACTGCAAACCAAATCAGCCTCTGGCTCACCACCTGCCTCAGCCTCTTCTACTGTGCCAAG
ATTGTTCGCTTTTCTCATACCTTCTTGCTCCGTGTGGCAAGCTGGATCTCTAAGAAGCTC
CCCAAGATGCTCCTGGCTGCCATTCTTTTCTCCTGCATCTGCACTGTTCTTTGTTTTTGG
GACTTTTTTAGCAGATCTCGCTTTACATTCAAAGCTGTGTTATCCAAGAATGATACAGAA
TTCAATATACAAATTACAACGCTCGCTTTCTTTTATTCGTTTCTCTTTTGCAATGTGGGG
TCTATCCCCACTTTCCTATTGTTTCTGGTTTCTTCCGGACTGCTTATTGTCTCCTTGGGA
AGTCACATGAGGACAATGAAAGCCCAAACCAGAGACGCTGGGGACCCCAGTCTGGAGGCC
CACGTCAAAGCCCTTGTAATTCTGATCTCTTTCCTCTGTTTCTCTGTGGTGTCATTCTGT
GCAGCACTCGTATCCGTTCCCTTACTGATGCTGTGGCACAACAAGGTTGGGGTGATGGTC
TGCATAGGGATGATGGCAGTCTGTCCCTCTGGACATGCAGCAGTCCTGATCTCAGGCAAT
GCCAAGCTGAGGAGGGCAGTGGAGCTTATTCTAAGCTGGGTTCAGAAAGGCCTAAAGGTA
AGGGCAGACAGGAAGGCAGATGCCAGTACTAAAGGGAGACATGAAATGCACGTTTTATGA
>T2R.GCA_004027025.1_MyoCoy_v1_BIUU_PVJA010000356.1_169965_170864-
ATGTTCCTTGCTGCCTTAGGACTGCTGGTGCCAGTTGCAGTGGCTGAATTTCTCATTGGC
CTGGTTGCAAATGGGGTGCTTGTGGTATGGAGCTTCAGAGAATGGATCAAAAAAGTCAAG
GGATTCTCATATAGCCTCATTGTCTTGGGACTGGCGGGATGCCGGTTTTTCTTGCAGTGC
ATCATGATGTTGGACATAATCCTGTTTCCATTTTTTGAGAACCACCATTGGCTTCGCTAT
CTCAATATCTTTTGGGTGCTGGTAAGCCAGGCTAGCCTGTGGTTTGCTACTTTCCTTAGT
GTCCTTTACTGTAAGAGGATCGCGACCTTCACTCACCCTGCCTACTTGTGGCTGAAGCAG
AGGGCCTGTACGTTTAGTCTCTGGTGTCTTCTGGGACATTTTCTCATCAATTTGCTGCTT
ACAGTCAACACTGGCTTAAAGCCCTACAGTTTTATCCATGGAAACGACAGTGTTCCACAC
CTCTTTTCAAGTTGGCACACTCGTTTAATATTTCAGCTTGTTACAGGAAGTTGGTTTCCT
TTCACAGTGTTTCTTGCTTCCTCCGGGGCACTGATTGTCTCTTTGTACAGGCACCACAGG
AAGATGAATGCCCTTAAAGCTGATAGGAGAGATGCCCAAGCACAGGCTCACCTTACTGCC
CTGAGGTCCTTGGGCTGCTTCCTTGGGCTGCACTTGGTTTATATTGTAGCTGCTCACTTC
TCCCTCACGTCCCAGTATTCTCCTGCTGATCTCACCAGGGTCCTCTTCTGTGAAACACTC
ATGGCTGCCTACCCTTCTCTTCATTCTGTCATACTGATTATGGGGATTCCTAGAGTGAAG
CAGACATGTCAGAGAATCCTGTGGAAGACAGTGTGTGCTTGGAGATCCTGGGGCCTGTGA
>T2R.GCA_004027025.1_MyoCoy_v1_BIUU_PVJA010000356.1_181113_182012-
ATGCCACCAGTGACCTACCTATTTGTTATTGTTACCTCAATTCTTTTAAATTTTGTAGGA
ATGATTATGAATTTGCTTATTATACTGGTCATTTATAAGAGCTGGGTTAAAAACCATCGA
ATCTCTTCTTCTGACAGGGTACTGTTCAGTTTGGGCATCAGCAGATTTCTCATGGTAGTA
TTGTTTCTACTGAGCATATTCTATTTCATTGCTTCAAATGCTGAAGTACCAGTCTACTTT
TTCATATTTTTTTTGTCATTTTGGAAATTTTTGGACTCCAGCAGTCTCTGGTTTGTGACC
TTGCTCAACTGCTTGTATTGTGTGAAGATTACTAATTTTCAACACTCAGTGTTTCTCCTC
CTGAAACGGATTATTTCTCAAAAAATCACCAGACTTCTGCTGGCCTGTGTGCTGATTTCT
TTCATTACCACCCTCGTGTATTGTGTGCTCAGACAGATTTCATACTTCTCTGACTTCGTG
GCTGGGACAAATGGCACACTGTTTGACTTCAGCAAAGGCATTTTGACTTTGGTGCTCTCT
TTGGCCTTGAACTCATTCTTCCAGTTTATCCTTAATGTGACTTCTGCATCTCTGCTAATA
CATTCCTTGAGGAGACATGTACAGAGGATGGAGAGGAACTCCACTGGATTTTGGAATCCC
CAAACTGAAGCTCACGTAGGTGCCATGAAGCTGATGATCTATTTCCTCATCCTCTATGTC
CTGTATTCAGCTGCAACACTGCTCTTCTACGTCCCTTCTCATATAAGGATGAGCGCAGGA
GTCAGAGCCGTCAGCATGATTATTTCCTCTCTTTACCCTCCAGCACATTCTGTTCTCATC
ATCCTCACAAATCCTCAACTGAGAAGAAAAGCAAAGCAGATTCTCTGTTTCAACAGATAG
>T2R.GCA_004027025.1_MyoCoy_v1_BIUU_PVJA010001035.1_120984_121880+
ATGTTAATCCATCAGTTCATTGTTCATTTCCTGATAGCAGTGGCACAGCTTCCTACTGGG
AACTTGATAAATGGCTTCATCATAGCGGTGAATGCAGTGGACTTCATGAGACAGAGAAAA
ATGGCTCCTTTGGATCTGCTCCTTTGCTGCCTAGTGTCTTCGCGGATTTGTTTCCAGTTG
CTCATCTTCCTTGCATATCTGGCCCTTCTGTCCCTCATGAAACGGTCTATACTTGAAGAG
ATTTCTTTAATGTTTGTGTTTATAAATAATTTGGAGCTTTGGTTAGCCACGTGGCTGGGT
GTTTTCTACTGTGCCAAGATCGCCACCATCCCTCACCCGCTGTTCTTCTGGCTGAAGAGG
AGGATTTCCAAGTTGGTTCCCTGGATGATCTTAGGGTCAGCATTGTATGCATCTCTCAGT
TCCGGCATCCAGGATAAACATACGTGGACTATGACGCAAAAATATTTGGTGAGCATTTTC
TCCAGTAATGAAACTAAAACCAAAGGAGTCAACATTGTACCACTTTCTATTCTGATGTTT
CATCTGACAGTGCCATTAATTATCTTCCTTGTCTCTGTTATGCTCTTGATTTTCTCCTTG
GGGAGACACACCCAAAAGATGACAACTGTTGTTGCTGGAAGCCAGGACCTCCGTAGGAGT
GCCCCTGCCAAGGCGATGCTGTCCATCCTGTCCTTCTTCATCCTCTACTCCTCCCACTAC
ATGATGACAATTTTGTTCTTTTCTTCGATGTTCCAGTTTGGCAGCTTCCTTTTTGACTTC
TTCACTTTTGTATCTGCCATCTACCCACAAATACACTCTGTCATCTTAATTTTAGGAAAT
CCTAAACTGAAACAAAATGCAAAGAAATTCTTGCTCTGTGATCAGTGTGGTCAGTGA
>T2R.GCA_004027025.1_MyoCoy_v1_BIUU_PVJA010001035.1_125510_126445+
ATGCTAAGTGATCAGCGCATTGTCCAGTTCCTGATCGCAGTGGCTCAGTTCCTTACTGGA
GTCTGTGCAAATGGCCTCATCCTGGTGGTGAATGTGCTGGGCTTCATCAGACAGAGACAC
GTTGCTCCTCTGGATTTGCTCCTTTGCTGCCTGGCGACTTCGAGGATTTGCCTGCACTTG
CTCATGTTCTTTGTGCACTTGATGGTCCACGCCTTCATCAAAAAGTCAGCATTTGTTGAG
TATTACATAATTTTTTTGTTTTTAACTCTTTGGGGGCTTTGGTTAGCCACCTGGCTAGGT
GTTTTCTACTGCACCAAGATCGCCACCATCCCGCACCCCCTGTTCTACTGGATAAAGATG
AGGATTTCCAAGTTGGTTCCCTGGCTGATCCTAGGGTCAACGCTGTATTCATCTATTAGT
TGTGGCATCCATGAAAAATATGTGTGGGCTTTTAAACCAGATGACTTGGTTACATTTTTC
ACCAATAATGCAACTCAGAACAAAGAAATGGACACTGTGTCATATTCACTTTTGATTTTG
CATCTGACCATGCCATCAATTATCTTCCTCATAACTGTTCTCCTTTTGATTTTCTCCCTG
GGCAGACACACCCAGAAGATGAGAAACAATGCTGCAGGAACCCGGGACCCCCGCACGTGC
ATCACTGTCAAGGCCATGCTTTACATACTATCCTTCCTCATCCTCTACTTCTCCAACTAC
ATGATGTCCTTTTTGTTCTTTTTCCGCAAAATACAGTTTGGAAGCTTCCGCTTTATGTTC
TGCACCTTGTTGTCTGGCATCTACCCATCTATACATTCTATCATCTTAATTTTAGGAAAT
CCTAAACTGAAACAAACACAAAGAAGTTCTTTCTATATTGTCAGTGAGGTTAGTGAGAAG
CGCATGGATCAATGGAGTGAGTCTATGTGTCGATGA
>T2R.GCA_004027025.1_MyoCoy_v1_BIUU_PVJA010007012.1_15875_16801-
ATGGAACTAGCCCTCACGGTCTTCTTCATAGTCCTCTTTGTGCTGCTGTGTGCCCTGGGG
CTCCTGGGTAATGGATTCATCGTGCTGATGCTGAGCAGGGAGAGGCTGCTCCGTGGTAGG
CTGCTGCCCGCGGACATGATTCTCCTGGCCTTAGGTGCCTCCCGTCTCCTCCAGCAGTGC
CTCGGGCTGGTGTACAACGTCTTCTACTTCTTCCACCTGGTTGACTTCTCCAAGTCTACT
GCCCGGCCGCTCATTTCTCTCCACTGGGAGTTCCTGAACTCATCCACCTTCTGGTTTTCT
AGCTGGCTCAGCGTCCTTTTCTGTGTAAAGATTGCCACCTTCTCGCATCCCGCCTTCCTC
TGGGTGAGGTGGAGGTTCCCAGCGCTGGTGCCCTGGCTCCTGCTGGGCTCTGTCCTCACT
TCCCTCTTGATAACTTTGCTGTTCTTTGGGGGGAACTTCTCTCTGTATCGCACATTCCTT
CTGAAGAAGCTTTCTGGGAACATGACTGATAAGGAATGGAACTGGAGACTGGAAATGAAC
TATTTCATGCCTCTGAAGCTTGTCTGCATGTCGATTCCGTGTTCTCTTTTTCTGGTCTCG
ATTTTGCTGTTGATTGGTTCTCTGAGGAAACACAGCCTGAGGATGCAGAACAGCACCCAT
GACCCGCAGGCTCGCAGCAACCAGGTTCATGCCAGAGCTCTCAAGTTCCTCACCTGCTTC
CTTGTTCTCTATGCTCTGTCATTCATCTCCCTGATCATTGATGCTACGGTCTTTATCACC
GCAGAGAGCAAGTGGTACTGGCCATGGCAAATCTTAGTCCACCTGTGTATGTCTGTGCAC
CCCTTAATCCTCATCAGCAGCAACCCCAAGCTTCGAGGCATAGTCAGGCAGCTCCTGCTC
TTGGGCAGGGGCTTCTGGGTCACCTAG
>T2R.GCA_004027025.1_MyoCoy_v1_BIUU_PVJA010007012.1_53900_54853-
ATGCATGAGGATCACACAGCTTCAGGACAACCGGCAACTGATAAGCAAGTCCTTGGCTTC
ATTATCGTTCTGTTGCTTTTGTGCTTGACGACAGTGATAAGCTCCGGCTTTATTCTTGTA
GCACTGGGCATGGAGTGGTCGCTACGGAGAGCACTGTCACCCTATAATAAGTTACTGGTC
AGCCTGGGGGCCTCTCGCTTTTGCCTTCAGTGGGTGGCAGTAGGGAAGAGCGTTTATGCC
TTCTTGTGTCCAACAGCCCTCCTCTATGACCCTGTAATGCAGCTCCTAAGCTTCCTTTGG
GACTTCCTGAATGCTGTCACCATATGGTCTGGTACCTGGCTCAGTTTCTTTTATTGTGCA
AAAATTGCAAACTTTGCCCACCCTGTCTTCCTCCGGATAAAGGGCAAGGTGTCTGGATGG
GTACCTTGGCTTCTGCTTAGCTCTGTGGGATTTTCTGGCGTGATCAGTTTCCTGTTTTTC
ACAGGAAATCATATACTGTATCAACACTACCTCAGGGGCAGTTGCCAATATTCGAATGCC
ACTAGGGAGAGCATGGAGTCCTTTGAAAGGCTGTACTTCTTTTTTCTAAAACTGATTTCT
TTTTCAATCCCGGCTGCAATCTTTCTCATTTGCATGTTTCTTCTCATCATATCTCTGGGA
CGACACATGAGGAAGACCTTGTCGACCTTCTCAGGATTGCAAGACCCCCCGATTCAGTCC
CACGTCAGAGCTCTCCTCATCATCTCCTGTTTTGCGGTCCTCTTCACCGCCAGTATTCTG
GCCATGGTGTTCGGGGCTAGCACCAGCTCCCCCTTTCAAGAGATGAACCACTGGATGTGT
CAGGTCCTGTCTCACCTGTGCATGGCTGCCCACTCCCTGCTGCTGCTTGTCAGCAACCCC
AGGCTGAGAGGCAAGGACAAGCGAGGCTGCTCCCGGAGGTGTGGCACGTGCTGA
>T2R.GCA_004027025.1_MyoCoy_v1_BIUU_PVJA010007012.1_62400_63284-
ATGCCTTTCTCCCCCGCACTGGTCTTCATGGCCACCTTTGGCCTACAGTCGCTGGCTGCT
GTGTTGTCGAATAGTCTCATGGCCGCCTTGCTGGGCAGGGAGTGGGTCCGGTGTGGGACG
CTCCCCGCAGGAGACATGCTCGTGGCTTCTCTCGCTGCTTCCCGTCTCTGCTTGCATGGG
CTGAGCTTCCTGAGCAACCTGGAGAAATTCTTTGTATTTTGCTACAGAACTAACTATCTT
GGCATCCTCTGGGATTTCTTCAACACCCTCACCTTCTGGCTCACTGCCTGGCTCTCCGTG
TTCTACTGTGTGAAGATCTCCACCTTTGCCCACCCTGCCTTCTTCTGGCTGAAGTGCAGG
ATTTTGCGGTCAGTGCCCAAGCTGCTGCTGAGCTCCCTGGTCTTCAGCAGCCTGTCGGCT
CTTTCGTCAGCTGTAGGGAACACAATGCTCACTCAGATGCTGGCCTCCCAGAGTGCCCAT
GGAAACTGCACCCTGACTTCTAGCGTCAGAGTTTTTAACCAGTGGTACTTTTTCTGTCAT
TCCGTGGTTATTTGGTTCACTCCAATTGTGCTGTTTCTGGTCTCCATGGTTCTACTCATG
TACTCCCTGCACCGGCACCGAGGGCAGATGAGGGACAGCCTGCCCGGGCCACGTGATCCC
AGCACCCAGGCCCACACCACGGCTCTCAAGTCTCTCGCCTTCTTCTTCTTTTTGCATATG
CTGTCTGTCCCAACACTGTTCATTTCTATGAAGAACCTCCTCACTGTCTGGAACCCCTTG
TTCTGGGCCAAGGAAGTGGTCCTGTATGCAGGTCTCTTCCTGCACTCCATTTTCCTCATG
CTAAGCCACCCCAAGATCAGGAAGATCTTGAAAATGAGGTTGTAG
>T2R.GCA_004027025.1_MyoCoy_v1_BIUU_PVJA010007570.1_38846_39787-
ATGGGTGGTGTCCTACAGAACACGGTGGCAATCGTGGTAAGTGTGGAGCACATAATGGGA
AACTTAGGACATGGATTAATAGCAGTGGTGAATTTCATGCGCTGGGCTGAGAGAAGAAAG
ATGTCTTTGGCTGATCAAATCCTCACTGCTCTTGCAATCTCCAGAGTTGGTTTCCTCTGG
CTAATATTCCTAAATTGGTGGATATCTCAGTTTTACCCAGATTTACTAATGAATAAAACC
ATTTTAGAAATAATTTGTATTTTCTGGGTAGTCACCAGTCATTTTAGCATTTGGCTTGGT
ACAGACCTCAGCATCTTTTATTTTCTGAAGATTGCCAACTTTTCTAACTCTACTTTTCTT
TATCTAAAGTGGAGAGTGACAAAGGTAGTTTCAGCGACCTTTCTGGGGTCTCTAATTCTA
TTGTTTTTAAATATCATACTAATGGAAATATGTGATGATGAATGGCTTAGTGAATATAAA
CTGCACAGGTCTTACAATTCCAGTTCAATTAACTCTACTAAGAATAGCAGGATTCTTTTT
ATCACAGAGACTGTGTTTGCACTTATACCCTTGACAATATCCTCGATAACTTTCGTCCTG
CTCATTGTCTCCCTGTGGAAACATCTGAAGAAGATGGGATACAATCTCAGAGGACCCAGA
GATATCAGCATCAAGGCCCACATAAAAGCTTTACTAACTATGATTGTCTCTCTGTTGTTA
TATATCACTTTTTACCTGGTTTTCATTCTATACGTGAGTAACTCTGACTATATGAGGAAA
AATCTCATTGTTTCCTTTCTCCTGATCTCCATGTTAATAGTTTGTCCTCTGAGTCACTCC
TTTATCTTGATTCTGGGGAACAATAATCTGAGACAGGATTCTATTTCAATGCTGATGTGC
CAGAAGTGTTGGTTTAAAAATGTGGAAGCCTTGCATCCATAG
>T2R.GCA_004027025.1_MyoCoy_v1_BIUU_PVJA010007570.1_57769_58701-
ATGGTAAATTTTCTGTGGAACATTTTGGTAGCCATAGTAATGGCAGAATTTGTTATTGGA
AATTTTGCTAACACATTCGTAGCCCTGGTGAACTGCACTGACTGGGTAAAGAGCAAAAGG
ATCTCCATAGTTGATCGGATTCTCACTGCGCTAGCCATCTCCAGGACTGGCTTGATGTGG
ACACAAGTAGCAAGTTGTTTTTTCAGCGTGTTTCATCCAACTACCTGTATTAAAGTAAGA
AAGACTATTTGGATTGTCTGGGAAGTGAACAACCATTTCAATATCTGGCTTGCCACTGTG
CTAAGTATATTTTATGTTCTCAAAATAACTAATTTCTCCAACTTTATTTTTCATTATCTA
AAAAGGAGAGTTAATAAAGTCAGTCTAGTGATTTTTGGGGGGACTTTGGTGTTCCTGCTT
TATAACTGTATAATGACATCTGTGTATGAGACTGTGGACATAAAAGGATATTTAGAGAAT
ATGACCGGGAAGCCTGAAATGCAGAATGATATATATCTCTCCCGAAGAACTTTGTTCACT
GTAGCGAAGATCCTACCCTTTTTGATGTCCTTGATCTGCAATCTTCTATTAATCATCTCC
CTGAGTAACCATCTCAAGAAGATGAAGCTTCATGGCAAAGGATTCCAAGATCCCAACTCA
AAGGTCCATATAAAGGTCTTGCTAACTGTGGCCTCATTTGTCTTGTTATTTACCATATAC
TCTGTGTCTATAATCACTTCACATTGGTACGTGCAAAATTTTTGCGTTAATCCATTCTAT
TTGTTTCAAATGGCTGGTGAAATTTTATATCCTTCATGCCACTCATGTGTCCTAATTTGG
GGAAACAAGAAGCTGAAACAGGCATTTATTTTAATTCTGTGGAAGGTAAAGTGCTGGCTG
AAAGACCTGGAAACTTTTATATTCATAGGTTAG
>T2R.GCA_004027025.1_MyoCoy_v1_BIUU_PVJA010009536.1_58256_59203+
ATGTTGGAATTAGCTCAGTGGTTGTTCCTGGTCCTGATTGTCACTCAGTTCATCCTTGGG
AATCTGGTGAATGGTTTTCTTGGGTTGGTCAATGGCAGAAGCTGGTTCAAGAACAAGAGA
ATCTCTTCGTCTGACTTCCTTATCACCAACCTGGCCCTCTCCAGAATCATTTTGCTGTGG
GTTATCTTCATCGATGGTGTTATTCTAATTTTCTTCTCCAACATACATGGTTCAGGGGTA
CTAATGCAAGTTACTGATATTTTCTGGAGGTTTGTAAACCACATGAGCATTTCACTTATC
ACCTGTCTTGGTGTCCTCTATTGCTTGAAAATTGCTAACTTTTCCCACCCCATATTTCTC
TGGCTCAAGTGGAGAGTGTCTAGGGTAATTGTATGGATGCTGTTGGGTTTTCTTCTCTTA
TCCTGTGCCTCTTCTGTATCTCTGATCAATGAATTTAACCTGTATTTTGACTTAAGTGGA
ATTGACAGCACAGGAAACATGACTGAGTACTTCAGAAAGAAGAGACTCGAATATGATCTG
CTACATGTTCTTGGAAATCTGTGGGATCTCCCTCCCTTAACTGTGTCCTTGCTCGTCTAC
TTTCTACTCCTCTTCTCTTTGGGGAGGCACACTCAACAGATGCAGCAAAAGGACCTCAAC
TGCAGGGACAAAAGCACTGAGGCTCACAGGAGGGCCATTAGAATTATCCTCTCCTTCCTC
TTTTTCTTCCTATTGTACTTTCTTTCCCTTTTAATTTGGTCATGGGGCCGTTTTCTGCCC
CACCCTAAGATGTCCGTAATGATTGGTGAAGGCATTACAATGTTGTATCTTGGTGGTCAC
TCATCTGTTCTCATTCTGGGCAACAAAAAGCTGAAGCAGGCATTTTTGGCGATCTTCCTG
TGTAAGTCTGGTCACCTGCAGCCTGGTTCTCCAGGATCTTTTTGCTGA
>T2R.GCA_004027025.1_MyoCoy_v1_BIUU_PVJA010009715.1_5284_6216-
ATGTCGAGCTTATTGGTGACATTACCTATCATCATTTCTACTCTGGAATTCATAACGGGT
ATTTTTGGAAATGGATTCATTGTACTGATAAATGGCATTGACTGGGTCAAAAAAAGGAAG
ACTTCTTTGTTTGATTTTATTCTCATGTGCCTGGCGAGTTCTAGGATATGCTCTCTTTGT
TCAACACTTGTGACTGTCATTTTTGACTTAACAGGTAAAGAACAGTTTTTCTCTGAGAAT
GTGCTGGTGGGTTTTGCCATATTCTGGACAAAATCCATCTACTTCTCCACAGCCTCCACC
ACCTGCCTCACTGCCTTCTATTTCTTCAAGATAGCTAATTTCTCCAGTCCCATTTTCCTC
TGGGCGAAACACAGGATACGACAGGTGCTTCTGATTATAGTTGTGGGGACAGTGCTTTCT
TTCTGCGTGAGTGTCTCCTTCACTGGTGTATTCACAAATACGTCAGTACAGGATTGGGTA
AACAGGAAACAGAACTTCACCTACTATTATGCAAAGAATCATTATGAGTTCTTAACTTAT
TTTTTTCTCCTTAACATTGTTCTCTCTATTCTTTTTGTGGTGTCGCTGTCCTTCTTCTTA
CTTTTAGTCTTGTCCATATGGAGCCACAGCAAGCGAATGAAGCTGCAGGGCCTGTATTCT
AGGGATTCGAGCATGGAGGCACATATAAGAGCTATGAGAGCCATGATCGTGTCACTGCTG
CTTTTCATTACAGAGTTTGGTGGCACTGTTATGCTACTGCTGGCATATTCTGCCGACTCA
GTGGTGGCAAAGATTTTGGCTCATTTGCTAATATTTTTGTTTCCATCTATTCATCCATTT
CTTTTGATTTCATGGAACAACAAATTGAAACAGGCTTCTCTCTGTGTGCTGAGGAAGCTA
AAGTGTGTCAAAGATAACCACCCCTTATTCTAA
>T2R.GCA_004027025.1_MyoCoy_v1_BIUU_PVJA010009715.1_28216_29151-
ATGAGAGATATTAAGAGCACATTAACAACCATAGTTTTGGTGGAAATTATTATTGGATAT
ATAGGAAATGGATTCATAGCACTGGTGAACTTCTTGGACTGGATTAAGAGAAGAAACATC
TCAACAGTTGATCAAATATTCAGTACTTTGGCCATCTTCAGGATTGTTGCACTCTGCATG
GGACTCATAAGTGCATTAATATTTGCATTTTACCCTGGTGTGTTCATTACTGTTGGTATG
ACAAGAGTCATAATTATTACCTGGATAATGATTAATCATTTTAACCTCTGGCTGTCTACT
AGCCTCAGTATCTTTTATTTTTTGAAGGTAGCTAATTTTTCAAACTCCATATTACTTTAC
CTACAGTGGAGAGTTAAAAAAGTGGTATTACAGATGCTGATACTGTCTCTGTTCTTCTTG
TTTTTAAATATTGCACTGGCAGAGAAGCACATAGGTGAATGGAATGATTCACATAAAATG
AACATATCCAACAATTCTGGAATGAGGAACTTTGGACAAATTTTTAAAACTCTTACATTC
ATAAACTGTTTATTCACATTTTTACCATTTGCTCTGTTAGTGACAAATTTTCTTCTTCTC
ATCTTCTCTATGTGGAGGCACCTTAAGAAAATGCGGCATGTTACAAGAGGATGCAGAGAT
GCCAGCACCACAGCTCATAGAAAAGCCTTGCAAATTGGATTTGCTTCTCTCCTATTTAAC
ATTATCTTCTTTCTGTTGCTTGTCATACAAGCTGTAAGCTTCCAATTCCTGGATGTGAAT
TTTGCCATCTTGTATGAAGAAGTGCTTGGAATGACTTTTCATTCTAGTCACCCTTTTGTC
CTAATTCTTGGAAACAGTAAGCTGAGACAGGCTTCTCTTTCAATAGTGAGGTGCATATCA
TTTAGGCCCAGAGATAAGGAATCTTTAGGTAAATAG
>T2R.GCA_004027025.1_MyoCoy_v1_BIUU_PVJA010009715.1_35657_36592-
ATGAGAGCTATTAAGAGCACATTTACAATCATAGTTTTGGTGGAAATTATTATTGGATAT
ATTGGAAATGGATTCATAGTACTGGTGAACTTCTTGGACTGGATTAAGAGAAGAAACATC
TCAACAGTTGATCAAATATTCAGTGCTTTGGCCATCTCCAGCATTGTTGCACTCTGCATG
GGACTCATAAGTGCATTAATATTTGCATTTTACCCTGGTGTGTTCATTACTGTTGGTATG
ACAAGAGTCATAATTATTACCTGGATAGTGACTAATCATTTTAACCTCTGGCTGTCTACT
AGCCTCAGTATCTTTTATTTTCTGAAGGTAGCCAATTTTTCTAACTCCATCTTTCTTTAC
CTACAGTGGAAAGTTAAAAAAGTGGTGTTACAGATGCTGTTACTGTCTCTGTTCTTCTTG
TTTTTTAATATTGCACTGGCAGGGAAGCACATAGGTGAATGGAACGATTCACATAAAATG
AACATATCCGACAATTCTGGAATGAGGAACTTTGGACAAATTTTTAAAACTCTTACATTC
ATAAACTGTTTATTCACATTTTTACCATTTGCTCTGTTAGTGACAAATTTTCTTCTTCTC
ATCTTCTCTATGTGGAGGCACCTTAAGAAAATGCGACAAGTTACAAGAGTATGCAGAGAT
GCCAGCACCACAGCTCATAGTAAAGCCTTGCAAATTGGATTTGCTTCTCTCCTATTTAAC
ATTATCTTCTTTCTGTTGCTTATCATACAAGCTGCAAGGTCCCAATTCCTGGATGTGAAT
TTTGCCGTCTTGTATGATGAGGCGCTTGTTATAACTTTTCATTCTAGTCAACCTTTTGTC
CTAGTTCTGGGAAACCATAAGTTAAGACAGGCTTCTCTTTCAGTAGTGAGGTGGATGAGG
TTCAGGCCCAAAGCTAAGGAACCCTCAGGTAAATAG
>T2R.GCA_004027025.1_MyoCoy_v1_BIUU_PVJA010009986.1_3634_4554-
ATGATGATTTTTCTGTGGAGCATTTTGATTTTAACCATGGCGGAATTTGTTGTTGGAAAG
TTTGCCAATGTTTTCATAGTACTGGTGAACTACATTGACTGGATCAGAAAAGAAAAGCTC
TCGGTAGCTGATCACATTATCACTGCTCTGGCTGTATCCAGGATTGGCTTGCTTTGGGTA
ATAATGATCAATTTGTTTATAATGGTGCTTAATCCAGCTTTAGAAACTGATAAAAACATT
TATTTTCTCATAGCCTGGTTAGTAACCAACCATTCTAGCACCTGGCTCGCTGTTGGCCTG
AGCATATTTTATTTGCTTAAAATAGCCAATTTCTCCAACCTTGTTTTTCTTCATTTGAAG
AGAAGAGTGAAGAGTGTCATTTTAGGCGTACTGTCGGAGACGTTGGTGTTACTGCTTTTT
CAGCTTGCACTAGTAACTGGACATTACACGAGGATGAAGGAATATGAAGGAAATTTTACA
TGGAAGACTGAATGGAGGGACCCTGCAGATAACACTTTACATATAACTGTATTTCATCTA
GTGATAGTCCTGCCATTTTTTACATCCCTGATCTGTTTTCTGTTGCTAATCTACTCCCTT
TGCAAACATCTCAGGAAGATGCAGGCCTATAGCAAAGGATCCCATGACGCCAGCTCGAAG
GCACATGTAAAGGCTTTGAAAACTGTGATCTCCTTTCTCTTGTTGTTTGCCATATATTCT
TTGTCTGTTATTATGTCCCTTTGGATTTCTGTTAGGTGGGAGCACCAAGTCTTCTTTTTC
TCCCAGGTTATTGGGACCTTTTATCCTTCATGCCACTCGTATGTATTGATTTGGGGAAAT
AGGCAGCTGAAACAGACATTTCTATCAGTTCTTTGGCAAGTAAGGTGCTGGATGAAAAAA
TGGGAACATTGTGTACCATAG
>T2R.GCA_004027025.1_MyoCoy_v1_BIUU_PVJA010013683.1_29777_30715+
ATGCCCTTTCAACAGAAGAGTATGTTAATAGTCATAGCAATCGGAGAGTTTTCAATGGGC
ATCTTAGGAAATGGATTCATTGGACTGGTAAACTTCACGGACTGGGTCAAGAACAGGAAG
ATCGCCACCATTGATTTAATCCTCACAAGTCTGGCCATATCCAGGATTTGTCTGTTGTGT
GCAATAGTACTAGATTGTTTTATTTTGATGATATATCCAGATGTCTATGATAATAGTGAG
CAAATGAAGATTATTGATTTTTTTTGGACCGTAACCAACTATTTGAGTGTCTCATTTGCC
ACTTGCCTCAGTGTTTTCTATTTCTTCAAGATAGCTAAGTTCTCCCATCCCTTTTTCCTC
TGGATGAAGTACAGAATTGACAGGGCGATTCTCTGGACTTTGCTAGCATGCTTGGTGCTC
TCTGTGGTTCTCAGCCTTCCAGTCACTGGGAATCTGAATGATAATTTCAGGCGTTGCATC
AAGGGAAAGAAGAGAACAAACTTCACCTGGAGGTGTGGAATAAATAAACACCTGTATGCC
TCAACCAAGGTATTCATCAACCTGGTACCCTTGTTCCCCTTCACTGTATCGCTGTTCTCC
TTTCTCCTGTTGATCCTCTCCCTGTGGAGGCACACCCAAAAGATGAAGCTGAAGTCGACC
GGCCACAGAGATCCCAGCACAGAGGCCCATGTAAGAGCCATGAAATCGGTCATCTCCTTC
CTTCTCCTCTTTGTTATGTATTGTTTGGCCTTTCTCATAGCCACCTCCAGCTACTTTATG
CCTGAGACTGAGCTAGCTGTCATCCTGGGTGAGTTGATAGCTCTAGTTTACCCTTTGAGT
CATTCATTTATCCTAATCCTGGGGAACAATAAATTAAGACAGACTTCTGTCAAGGTGCTG
TGGAAGGTAAAATATATTCTAAAAGGAAGAAAAAGTTAA
>T2R.GCA_004027025.1_MyoCoy_v1_BIUU_PVJA010015722.1_9233_10114-
ATGGTAAGTGTTCTGCAGAGCATATTGACAATCTTTGCAACAGCAGAGTTTGTTGCTGGA
AATTTTGCCAATGTCTTTATAGCTCTGGTTAATTGCATTGACTGGGAGAAGAGACAAAGG
ATCTCGTCAGTTGATCAAATTCTCACTGCTCTGGCTGTGTCCAGGATTGTTTTTCTTTGG
ATATTGCTCATAAGTTGGTTTTCTGCTGTGTTTAAGCCAGATGTAGACACTGGAATTATT
TTTTGTCTTTTATGGGTAATAAGCAATGATTTCAGCATCTGGATTTCTACTAGCCTCAAC
ATATTTTATTTGCTTAAAATAGCTAATTTTTGCAATCTTCTTTTTCTTCACCTAAAGAAG
AGAGTTCACAGTGTTATTGTATTGACACTATGGGCGGGATTGATATTACTTCTTTTTAGA
ATTGGGATCATTTATGTATATCATGCAATGGAACTGGAAAAGCACAAAGGAAATGCAACT
TGGAAGACAGAGCTGGGTAAGACTATCATCAGCACATTCAATGCAATGTACTTCATACCT
ACTGCTATATCCATCATCTGTATTCTGTTGTTAATCTATTCCCTTCATAGACATTTTGGA
CAGATGCGTCAATACAGTAAAGGATCTCAAGATCCCAGCACCAAGATCCATGTGAAGGCT
TTGAAAACGATGGTCTCCTATCTTTTATTAATTGCTATGTACTCTCTGACTGTAATCATG
TCAAACTGGAGTTTGAATATCTCTCCAAATGCATCAGTTTTCCTGCTTTCCCAGACTTTT
GCGATCTTATATCCTTCAGTCCATTCATATGTCCTGATTTGGGGAAACAGGAAACTGAAG
GAGGCATTTGTGCTGCAAGTGTGGCAAGCAAGATGCTGCTGA
>T2R.GCA_004027025.1_MyoCoy_v1_BIUU_PVJA010015722.1_16218_17141+
ATGGTAAGTGTTTTGCGGAGCATTTTGGCCATCTTTGTAACAGCAGAGTTTATTTCTGGA
AATTTTGCCAATGTCTTCATAGCTCTGGTGAACTGCATTGACTGGGTGAAGAGACGAAGG
ATCTCCTCTATTGATCGAATTCTCATTGCTCTGGCTCTGTCCAGGATTGGTTTGCTTTGG
ATATCGTTCAAAGGTTTTACTCTGTTTAGTCCAGCTCTAAATATTGAACTTATTTTTCAT
TTTTCCTGGATAATAATCAATGATTTTACGACCTGGATTTCTACTAGCCTCAGCTTATTT
TATTTGCTCAAAATAGCTAATTTTTCCAATCTTCTTTTTCTTCACCTAAAGAAGAGAGTT
AACAGTGTTATCATATTGACACTGTGGGGGGGGTTGGTATTCCTTGTTTTTAGACTTCTG
ATGACTTGTGTATATCATGCAAAGGGGCTGCAAAAGCATGAAGGAAACGTGACTCGGAAA
ACAGAGCAGGGGAATGCTATCATGAGTGCATTAATCCTAACATACTTCATACCCATTGTT
ATATCCATCATCTGCTTTCTGTTGTTAATCTATTCCCTTCATAGACATCTTGGACAGATG
CGTCAATACAGCAATGGATCCCAAGATCCCAGCACCAAGGTCCATGTAAAGGCTTTGAAA
ACTATGGTCTCCTATCTTCTGTTGTTTACCATGTACTCTCTGTCTGTACCCGTATCAGGC
TGGAGTTGGAAATTCTCTCAGAATGCATCAGTTTTCTTACTTCCCCAGACTTTAGGCATC
TTATATCCTTCAGTCCATTCATGGGTCCTGATTTGGGGAAACAGGAAACTGAAACAGGTA
TTTGTGTTGCATGTGTGGCAAGCAAGGTGCTGCTGCAAGAAAAGGCACCTTCAAGTCCTT
GTCAAGCAGGATGACGCTGTGTGA
>T2R.GCA_004027025.1_MyoCoy_v1_BIUU_PVJA010015722.1_25027_25944-
ATGAGTAGTGTCACACTGAGCATACTTACTATCATTGTTAGTGTGGAGTTTATAATGGGA
AATTTAGGAAATGGATTCATAGTCCTGGTGAACTCCCTGGACCTGATCAACAGCAGGAAG
ATCTCTGTAGCGGATCTCCTGCTCACTGCTTTGGCCATCTCCAGGATTGCTCTGCTCTGG
GTATTATTCACATATTGGTGGAGGTATATGTTTTATCCAACTTTCTGGATACACATCACA
ATGATAAAAATAATGTATAATATTTGGGTTGTGTGTTGTCATTTTAGCATGTGGCTTGCC
ACATGCCTCAGCATCTTTTATTTTCTCAAGATAGCTAATTTTTCCAACTCTGTTTTTCTT
TATTTTAAATGGAGAGTTAAAAAGGTCATTTCTGTGATGTTGCTGTTGTCTCTTGTACTC
TTGCTTTTACAAATTTTGCAGACCAATACTTATTTAGACATTGTTATTGCTGAGTATAAG
GGAAACATATCGGAAATCTCCAATTTACATAAATTTATTGAGTTTTCCAAATCTCTTTTA
TTCTCCAACGCTATATTCACATTCATAGCCTTTGCTCTGTCCTTGATGACTTTTCTCATG
CTCATCTTATCCCTGTGGAAACATCTAAAAAAAATGCATGACAACGTCAAAGGGTCCAGA
GATGTCAGCACTATGGCCCACATAAAGGCCTTGCAAGGTGTGGTTGCTTTTCTCCTACTG
TACACAATTTTCTTTCTGTCAATTTTTATAGAACTTTGGAGATTTGAGTTTCCAAACAGT
GTCTATTTTTCTGAGATTGGTGAGACTGTTTTTCCTTCATTGCACTCATTTGTTTTAATT
ATGGGAAATAGTAAGTTGAAACAAGCTTATCATTCAGTGTTTAGGTGGCTGAGGTTTTGG
TCTAAAGATGAATCTTAG
>T2R.GCA_004027025.1_MyoCoy_v1_BIUU_PVJA010017831.1_14976_15938-
ATGGCCATAGTACAGCGAGATGTCACTGGCCAAGGTGGCACTGCCTTTAAGGCCACCTTC
ACCTTCCTGGTCTTTGGCATAGAATGTGTAAGTGGAGTACTTGGAAACGGCTTCATTGCG
GCTGTCTACGGGGCCGAATGGGTCAGGAACAGGAGGCTCCCCACTGCCGACGCCCTCATG
CTGATGCTGGGCTCTTCCAGGCTTGTGCTACAGATTTGGTTGATGGTGACTTTTACATAC
AGACAGTTCTCCCAAGACATTTATTACCAAACGTCATTGAATGAGTTCTTCAAAGTCAGC
CTGGTGTTTCTGAACTATGCCAACCTCTGGCTTGCAGCCTGGCTCAATGTCTTCTATTGT
CTTAAGATCGCCAGCTGTGCCCAGCCTGTGTTCTTGATGCTGAAGAGGAAGATCCGAGTG
CTGATGCCACGGCTTGTGTGTCTATCCCTGCTGGCTTCCTTAGCTATGAGCTCGCTTTTC
TGTATAGACACCTTCAACATATGTGTAAATAGCTCCATTCCCATTCCTTCCTCTAACACC
ACTGTGACAACAATCATCTTGCAGACCAATGTGTCCAACCTGAGCTTTTTCTACTACCTG
GGGATCTCCATTCCTCTGGCCCTGTTCATCACAGCGGCCACGCTGCTAATCCTCTCTCTC
AAGAGACACACCTTGCACATGAAAAGCAGTGCCACAGGCTCCAGGGACCCCAGCATGGAG
GCCCACTGGGGAGCCATCAGATCCACTAGCTCTTTCCTCATTCTCTACATCATCAACGCG
CTGGCTCTGTTTCTAAGCATAGCCAACATCTTTGACAGATTCAGCCCCTTGGACATTATG
TGCAGAGTTATCATGGCTGCCTACCCAGCAAGCCACTCAGCGCAGCTCATCCTGTGCAAC
CCCGGGCTGAGGAGAGCCTGGAAGCACTACCAGCACAGGGTCCTGCTTTACCTCAGAGGA
TAA
>T2R.GCA_004027025.1_MyoCoy_v1_BIUU_PVJA010017831.1_38809_39762-
ATGGCGGCAGCCAGCAACTCTTCAGAGCGTGAACTGCCATCATCCATTTTCCTCTTAGCT
TTCGTCCTTATAAGCATTGAAAGCTTTGTCGGGATCTTTGTAAACAGTTTCATCGTGGCT
GTCAATGTGGCTCTGTGGGTTCAGAAGAAGGCCGTCTCCACCAGTGGGAAGATCCTTCTT
TTCCTGAGTGCTTCCAGAATAGCCCTCCAAGGCCTCATGGTGATACACACCATCACCATC
TATGCCTTCCCATACTCTCATCCCAAGTGTGTCTTCAATTACGTGTACAGAACATGTTTC
ATGTTCCTGAACGCTTGCGGCCTCTGGTTCGCTGCTGTGCTCAGCTTCTTCTACTTTGTG
AAGATTGCCAACCTCTCCTGTCTTCCTGTCCTCAAGCTGAAGCAGAGAATTTCGGGATTG
GTTCCCTGGCTCCTCTGGCTCTCAGTGCTTGTTTCCTTCAGCTGCAGCATAAACTTCTCC
AAGTGCACCTTCCCTGTGCGTTATAACAGTTCTTCACCTTTCCACCATGGCAACTACACA
AAGGTAGGTAAGGACAAGCTGGCTGTGTTCTTTTCCCTGGGGGTCTTCTTTCCCATGGTG
ATTTTCATCGTGACAGCCTCTCTGCTGATTGTCTCTCTCAAGAGACACACCCTGCTGATG
AAAAACAGTGCCACTGGCTGCAGGGACCCCAGCATGGAGGCTCATGTGGGCGCCATCAGA
GCAATCAGCTACTTTCTCATCCTCTACATTTTCAATGCAGTTGCCCTGTTTCTCCTTCTG
TCCTCCGTCCTTCCTCGCCGTTTGGTCTCGAACGTTTTGCTCAAAATGATCATAGCTGCC
TATCCAGCTGGCCACTCAATCCTACTGATTCAGGACAACCCTGTGCTGAGAAGAGCTTGG
AAGGAGCTTCAATCTCAAATTCGTCTTTGTCCAAAAGAGCAGATTGTGAGATGA
>T2R.GCA_004027025.1_MyoCoy_v1_BIUU_PVJA010029940.1_3165_4061+
ATGGCGAATATATTTTCTCTCAACATGATAAGATATGACATCATTATCCATTTGGTTATA
TTAGGGGCACAGTTCCTTATTGGTGTCTGCATACATGGCCTCATCGTGGTGGTGCATACA
GTTGGCTTCATCAGGAAGAGACAAATTTCTCCTCTGGATCTGCTCATTTCCTGCCTGGTG
ACTTCGAGGATTTGTCAGCATATAACTGCCTTCATTTCATTCCTGCTCCTTGTTTCCTTA
ATTAAGCAACCTGTCCTCCAGGAGTTCAGTATAATTATTACATTTATAAATATTTGGTCA
CTTTGGTTGGCTACGTGGTTTAGTGTATTTTACTGTGCTAAAATAGCTACTATCCCTCAC
CCAGTGTTTTCCTGGCTGAAAATGAAGATTTCCAAATTAGTGCCCTGGCTGATCATGCGG
TCTACAATGTACGCAGCACTTGGTATTGGCATTCCACAAAAGTACATATGGGATGTTTCT
GAAAAATTTGGGGGAGTCTTTTTATTCAGTAATGAAACTGTCACCAAAAGAATAGACACT
GTACCATGTTCCATTTTTATGGTTCATCTCATTGTGCCATCGATTATCTTCCTCATTGCT
GTTCTGCTCTTAATTTTTTCCCTGGAGAAACATGCCTGCAAGATGAGAACCACTGCAATG
GGAACTCGGAACCCTTGCTTCAGTGCTCCACTCAGGGCAGTGTTACCCATCCTATCCTTC
CTCTTCCTCTATGTCTCCTACTATGGCTGCCCCCTTGTGTTCTCTACTCAAGACCTGCGG
AATGGAAGACTCTTCATTCTGTTCTGGATCTTGGTAGGTGGCAGCTACCCATCTATGCAT
TCTGTTCTCCTAATTTTAGGAAATGCAAAACTGAAGGAATTGCAAAGAAGTTCATAG
>T2R.GCA_004027025.1_MyoCoy_v1_BIUU_PVJA010029940.1_10703_11599-
ATGCTAACATACTACACCATTATCCATGTCCTTATTTTAGGGGCCCAGTTCCTGTCTGCG
GTCTCCATAAATGGCTTCATCGTGGTGGTGAATGCAGTGGGCTTCATCAGGAAGAGACAA
ATTTCTCCTCTGGATCTGCTGGTTTCTTGTCTGGTGACTTCGAGGATTTGTATGCAAGTG
TTTGCTTTCATTCTACCCTTGGCTTTTCTTTTCTCCATTGAACAGTCAGTCTTCCGGGAC
CTCACCATATTTGTTACATTTGTAAATATTTTAGCGCATTGGTTGGCTACATGGCTTGGC
GTCTTTTATTGTGTGAAGATCGCTACCATCACACACCCTCTGTTTGTCTGGCTGAAGATG
AAGATTTCCAAATTGGTGCCCGGTCTTATCCTGGGGTCTACCGTGTATGCAGCTATTGGT
ACTGGCATCACCCGAAATTATATATGGGCTGTTACTGAAAAATTTTGGGGAGATTTTTTC
TTCAGCAATGAAACTAGCACTGAAAGCATAGATATCGCACCACTTTCTCTTCTTATTCTT
TATATTATTGTACCATCAATCATCTTCCTCGTCGCTGCTCTGCTGTTAACTTTCTCCCTG
GGGAGACATGCCTGGAAGATGAGGACTACTGCTATGGGAACCGAGGGCCCCTGCTTCAGT
GCCCCGCTCAAGGCAATGTTGTCTATCCTGTCCTTCCTCTTCCTCTACTTCTCCTACTAT
GGCAGCTCCATTTTGTTTTCTACTCAAGATGTGTACAATGGAAGGATCTCCATTCTGTTC
TGGCACTTGCTATGTGGCAGCTACCCATGTATACACTCTGGCATCTTAATTTTAGGAAAT
GCTAAATTGAAAAAAAACGCAAAGAAGTTCCTACGTTGCTGTCAGTGGGGCCAGTGA
>T2R.GCA_004027025.1_MyoCoy_v1_BIUU_PVJA010032247.1_6695_7657-
ATGAAGTTTCTCACTTTGGACATGGACATTGGTCTGCAAATCTTCTTCACCTTCGTAGTA
GTTGTGCAGCTCATAATTGGGAATTTGAGCAATGGATTTATCATACTGATTAATTTCATT
GACTGGGTCAATAAAAGGAAGCTCTCTTCAGTTGATCAAATCTTCACCACCTTGGCAATT
TCTAGAATTGGTGTGATCTTGGAAATAGTAGTAAGTTGGTTCAAACCTATTCATTATTCA
TTTTCAACTACAGATAGAGAAACAATAAAATTTGTTTTGTTTATCTGGATAATTTCCAAT
CATTTCAGTCTCTGGTTTGCCACAGTCCTTAGCATCTTTTATTTACTCAAAATAGCCAGT
TTCTCCAGGCCTATTTTTCTCTACTTGAGGTGGAGAGTAAAAAAAGTGATTCTGACAATA
TTGCTGGGAAGTTTGGCCTTCTTGTTGCTAAATATGATGCAAATAAGCACACATGTTGAA
GACTGGAAGCACAGATGTGAGAGAAACGCAGCCTGGAATTCCACAGTGAGTGACTGCGCA
GTGCTATCAAAGCTCATCATATTCAACATAACCATGTTCTCCGCCACACCATTTATTCTG
GCCCTGGTCTCTTTTCTCCTACTTATCATCTCCTTGTGGAAACATCTCCAGAAGATGCAG
CTCAATTCTGAAGGACACACAGATCCCAGGACCAAGGTCCACATCAACGCCTTGAAAATT
GTGGTCTCTTTCCTCCTACTCTACAGTACTTACTTTCTGTCCCTCCTCCTGTCCTGGATT
TCTCAGATGCCTCAGAGTGAACTGATTCACGCCCTTGTCCTGAGTGTCGGGCTCATCTAC
CCTTCAGGCCATTCAATTATCCTGATTCTGAGCTACTCCAAGTTAAACCAGGCCTTTGTC
TCTCTGCTGAGACAGCTGAAGTGTCGGGCAAAGGATGAGGATCCACAGGTCACAGCTCCA
TAG
>T2R.GCA_004027025.1_MyoCoy_v1_BIUU_PVJA010041418.1_3691_4590+
ATGTCTTTCTCTTCATTTAGTCATGATAAGTATTCTGCAGAGCTTTGTGACCATTTTTAT
AACAGCAGGGTTGTTGTTGGAAATTTTGCCAATGTCTTTATAGCTCTGGTGAACTGCACA
GACTGGGCAAAAAGACAAAGGATCTCCTCAATTGATCGAATTCTCACTGCTCTGGCAGTG
TCCAGGGTAGCTTTGCTTTCGATAATGCTCACAGGTTGGTTTTTTGCTCTCTTTAATCCA
GCTCTAAACTATAAAATTATTACTCATCTTTTCTGGATAACAACCAACGATTTTAGCATC
TGGATTTCTACTAGCCTTAGCATATATTATTTGCTCAAAATAACCAATTTTTCCAATCAT
ATTTTTCTTCACCTAAAGAAGAAAGTTCACAGTGTTGTTGTGTTGACTCTATGTAGTGGG
TTGCTATTGATTCTTTCTAGACTTGTGATATTTTCTGTATATCATTCAGTGAAGCTGGAA
AAGTACAAAGGAAACGTGACTTGGAAGATAGAGCTGGAGAACACTTTCAGAAGTGCATTC
GCTATAGAGTACTTCATACCCATTATTATATCCGTCATCTGTTTTCTGGTGTTAATCTAT
TCCCTTCATAAACATCTTAAACACATGCATCAGTACAGCAATGGATCCGAAGATCCCAGC
ACCAAGGTCCATGTGAAGGCTTTGAAAACTATGGTCTCCTTTCTTTTGCTAGTTGCTATG
TACTCTCTGTGTGAAATCATATCAAATTGGAGTTTTAATGTGCCTCAACATGAATCAGTT
CACTTGCTTGCCTCGACTTTCACAACCTTATATCCTTCAGTCCACTCATGGGTCCTGATT
TGGGGGAACAGGAAACTGAAACAGGCGTTTGTATTGCATCTGTGGCCAGCAAGGTGCTGA
>T2R.GCA_004027165.1_CteSoc_v1_BIUU_PVKA01000240.1_187379_188284+
ATGGTGCTCCATCAACTCACTATCTTTTTCATCATCATCTATGTTTTTGAGTCCTTCACA
ATAATGGCACAAAGCAGCTTCACTGTTGCAGTTCTGGGTAGACAGTGGGTGCAAGTCAAA
AGATTAGCACCTGTGGAAATGATTCTGACCAGCCTGAGCATCTGCCGTTTCTGTCTGCAG
TGGACGTCCATGCTGTACAATTTCTGCATCTATTTTAACCATCATTATGTGCTTTGGCCA
TTGGGAAACATCTGGGAATTCATTAATGTTCTTTCACTCTGGCTCACCAGCTTGCTTGCT
GTCTTCTACTGTGTCAAGGTCTCGTCCATCCTCCATCCCATCTTCCTCTGGCTGAGGTGG
AGAATTTCAAGGTTGGTTCCCTGGTTATTAATGGGCATGTTGGTAATTTCTTCTGTGGCA
ATTATGCCTTCAATTATCAGGGATCACATCCAGATACAATTAGTCCCTCTGGAGCATTTA
CCCATGAACAACACTTTGATTGCAAGACTTAAAATATTTGAGGACTATTTTTCCATGGCT
AATAAAATCATCATGATGACCATTCCCTTTCTCCTATTCCTGGTCTGCACCACCTTCCTT
ATGGTGTCTCTCATCCAGCACTGGGAGCAAATGCAGCAGCACAGCACTGGCCAGTCCAGC
TCCAGCCTGCGAGCTCACACCAGTGCCCTGAAGTCTCTTGCTACCTACTTCATCTGCTTC
ACTGTTTACTTCCTGACGATCGTGTTCTCCTCTGCAAACATCAGACCTAAAACAGGACTG
TGGTTCTGGGTCATCGAAACCCTCATCTATGGGGTGGTCTCTGTTCATTCTACTTCCCTG
ATGCTGAGCAGCCCCACATTGAAAAAGGCTATAAAGATGAAGTGTGGGGGCCGAGAGTCT
GCCTGA
>T2R.GCA_004027165.1_CteSoc_v1_BIUU_PVKA01002457.1_106443_107342-
ATGAGCTTGCCTTCCTTAGATGTCTTTCATCTGATCATTGTGACAGCAGAATTCCTTGCA
GGAATTATAGCAAATACCTTTCTTTTCATTGTGAACTGCAATGGTTTCATCAAGGTCAGG
AAGCTAACCCTGCTGCAAATCCTTTTAATATGCATAGCCTCATCTAGACTGGGCCTGCAG
ATTGTGCTACTCACACATAGTTTGGTCGCTGTATTCTCTCCATACAATTATGAAGAATTT
ATTTATAGGGTAAAAATGATGTTCATTTGGATGCTTTTCAGCTCTGCCTGTTCCTGGTTC
ACCACCTGCCTTTCTGTATTTTACTGCCTCAAGATCGCGGTCTTCACCCAGTCCTGTTTC
CTTTGGCTGAAGTTTAGAGTTGCAAAGCTTATGCTCTGGCTGCTTCTGGGAAGCGTCCTG
GCCTCTCTGAGCACTGCAGCTGTGTGTATTGGACTAAGAGTCCCTGTGAAGGTGTTCGGA
AACGCCTCAGAGGAGCAGGCAGAGGTCGAGGTACAGGACACTTATGGATTTCTTCTTCTT
AACATGACACTAATATTTCCTCTAGCTGCGTTTGCCCTCTGCACTTCTATGCTGCTCATC
TCTCTCCACAAGCACACTCACCGGATGCAAAGCAGCCCTCCCGGGACTTCAAATGTGAAG
AAAGAAGCCCATATCAATGCATTAAAAACTGTGGTGTCATTCTTTTGCTTCTTTGTTTCT
TATCTCGCTGCCTTCATGGTAAATATGACATTCAAAATCCCTCTCAGGAGCCATCAGTTC
TTTGTAATGAAGGAAATAATGGCAGCATTTCCTTCTGGCCATTCAATTGTAATCATCTTG
AGTAATTCCAAATTCCAAGAATCATTCAGGAGAATTCTGTGCCTCAAAAAGAAAAAATGA
>T2R.GCA_004027165.1_CteSoc_v1_BIUU_PVKA01002601.1_112832_113767-
ATGGAGCCAGCCCTGATAGTCTTCTTCATAGTCGTCTTTGTCTTGCTGTGTATCCTGGGG
CTCCTAGCCAATGGATTCATCATCCTGACACTGAGCAGGGAGAGGCTGCTGCGCGGTAGG
CTGCTCCCCTCGGACACCATTCACCTTGCCTTAGGCACCTCCCGCCTCCTCCAGCAGTGT
CTTGGGCTGGTGTACAACATCTTCTATTTCTTCCACCTGATTGACTTCTCCAAGACTTTT
GCCCGGCTGCTCATTTCTCTCCACTTGGAATTCCTGAACTCGTCCACCTTCTGGTTTGCT
AGCTGGCTCAGTGTCTTGTTCTGCGTAAAGATTGTCAACTTCTCCCATCCTGCCTTCCTC
TGGGTGAAGTGGAGGTTCTCAACATTGGTACCCTGGCTCCTGCTGGGCTCCGTCCTCATT
TCCCTCTCAGTAACCTTGCTGTTCTTTGGGGGAAACTTTGTTGTGTATCATGCATTCATT
CTGAGGAAACTTTCTGTGAACATGACTGATAAGGAATGGAACAAGAACCTAGAAATTCAC
TATTTTATGCCTCTGAAACTTGTCACCATGTTGATTCCATGTTCTCTTTTTCTGGTCTCG
ATTTTGCTCTTGATTGGCTCTTTGAGGAAACACAGCCTGAGAATGCAAGGCAACACCCAC
GCCCTGCAGGCTCACAGCAACCGGGTTCACACCAGAGCCCTAAAGTCCCTCACCTGCTTC
CTGGTTCTCTATGCTCTGTCTTTCACCACCCTGGTCATCGACGCTACGGTCTTTATTACT
TCGGAGAGCAGGTGGTACTGGCCCTGGCAGATCGCTGTCTATATGTGCATGTCTGTCCAC
CCGTTCATCATCATCATGAGCAACCTCAAGCTCCGAGGTGCACTCAGGCAGTTCCTGCTC
TTGGGCAGGGACTTCTGGGTCACCCTGGGAGCCTAG
>T2R.GCA_004027165.1_CteSoc_v1_BIUU_PVKA01003842.1_33107_34060-
ATGAGTGAAGGTCACATGGCTTCGGGACAACTGGAGACTGATCAGAAAGTCCTCGTCTTC
ATCATCGTTTTATTGTTTTTGTGCCTGATCACAATGTTAAGCTGCGGCTTTATTCTTGTA
GTACTGGGCATGGAGTGGTTGCTACGGAGAGCACTGTCACCCTATAATAAGTTACTGGCC
AGCCTAGGGACCTCTCGTTTTTGCCTTCAGTGGGTGTCGATAGGTAAGAATGTTTATGCT
TTCTTGTATCCAGCCGCCCTCCTCTACGACCCTGTAATGCAGCTCCTAAGCTTTCTTTGG
GACTTCCTGAATGCTGGCACCGTATGGTCATGCACCTGGCTTAGTTTCTTCTATTGTGCA
AAGATTGCAAACTTCACCCACCCTGTCTTCCTCTGGCTAAAGAGCAAAGTGTCTGGGTTG
GTACCATGGTTGCTGCTTAGCTCCATGGGTTTCTCTGGCTTGACCAGCTTCTTGTTTTTC
ACAGGAAATCATATAATGTATCAGAACTATCTCAGGGGCACTTGCCAATCTTGGAATGCC
ACTAGAGAGAGCATAGAGTCATTTGAAAAGCTGTACTTCTTCTTTCTAAAAATGACTACT
TTTTCAATCCCTGTTGGAATCTTTCTCATTTCCATGTTCCTGCTCATCATATCCCTGGGA
AGACACATGAAGAAGACCTTTTTGACCTTCTCAGGATTGCAAGACCCCCCGATTCAGGCC
CACGTCAGAGCTCTTGTCTCTGTCACCATTTTTGCTATCCTCTTCACGTCCAGTTTTCTG
GCAACGGTGTTCGGTTCTGGCACGATCTCTCCCTTTCAGGAGCTGAAGCACTGGGTGTGG
CAGGTAGTGTCCCATCTGTGCATGGCTTTCCACTCCCTCCTCCTGCTCCTCAACAACCCC
AAGCTGAGAGCCAAGGAGAAGCGAGGCTGCTCCCCAAGGTGTGGCACCTGCTGA
>T2R.GCA_004027165.1_CteSoc_v1_BIUU_PVKA01003842.1_42345_43289-
ATGCCTTCCTCCCCCACATTGGTCTGCATGCTCATCTTTGCCCTGGAGTCGCTGGCTGCT
ATGCTACAGTATGGTCTCATGGTCACCGTGCTGGGTAGGGAGTGGGTCCGGTGTGGAACA
CTGCCCACAGGTGACATGATTGTGGCCTGTCTCACCACTTTCCGGCTCTGTCTGCACGGG
CTGAGCATCTTGAGCAACTTGGAGAAATTCTTTCTGTTTTGCTACAGAGCTAGCTATCTT
GGCATCCTCTGGGACTTCATGAACACCTTTACCTTCTGGCTCACTGCCTGGCTGTCCGTG
TTCTACTGTGTGAAGATCTGCACCTTTTCCCACCCTGTGTTCTTCTGGCTCAAGTGGAGG
ATTTCCCGGTCAGTGCGCTCGCTGCTGCTGAGCTCCCTGTTCGTCAGCTGCCTGTCGGCT
GTTTTGTCAGCGGTGGGGAATGTAGTGTTCACTCAGATGGTGCTGTCCCAGAGTTCCCAT
GGAAACTGTACCCTGTCTCATCACACTGGAATATTTTATCATTCGTATTTTTTGTGTCAT
TCAGTGGTCATGTGGCTCACTCCACTCCTTTTTCTGGTGTCCATCGTCCTACTCATGTAC
TCCCTGTACCGTTACCTGGGGCAGATGAGGGGCTTCATGTCTGGGCCACGTGATCCCAGC
ACCCAGGCCCACACTGCAGCTCTCAAGTCTCTCTCCTTCTTCTTCTTCTTGCACGTACTG
TACGCCCTGACCCTGGTCATTTCCTTGAGGAACCTAACCACTGTCTCGAGTCCCTGGTTT
TCGGCCCTGGAAATGGTCCTGTATGCAGGTCTCTTCCTGCACTCCATTGTCCTGATGCTA
AGCAACCCTAAGCTGAGAATGATACTGAAAAATGACGTTTTAGGACCCGCGCTGCCTGAC
AACAAGGTTGTGAAGGCCGTGCATAATGAATGTTTCTACCTTTAA
>T2R.GCA_004027165.1_CteSoc_v1_BIUU_PVKA01003842.1_46012_47001-
ATGCCTTCCTCCCCCACATTGGTCTGCATGGTCATCTTTGCCCTGGAGTCGCTGGCTGCT
ATGCTACAGAATGGTCTCATGGTCACCTTGCTGGGCAGGGAGTGGGTCCGGTGTGGGACA
CTGCCCACAGGCGACATGATTGTGGCCTGTCTCGCCACTTCCCGGCTCTGCCTGCACGGG
CTGAGCATCTTATGCAACTTGGAGAAATTCTTTCTGTTTTGCTACAGAGCTAACTACCTT
GGCGTCCTCTGGGACTTCATGAACACCCTTACCTTCTGGCTCACTGCCTGGCTGTCCGTG
TTCTACTGTGTGAAGATCTGCACCTTTTCCCACCCTGTGTTCTTCTGGCTCAAGTGGAGG
ATTTCCCGGTCAGTGCGCTCGCTGCTGCTGAGCTCCCTGTTCGTCAGCTGCCTGTCGGCT
GTTTCGTCAGCGGTGGGGAATGTAGTGTTCACTCAGATGGTGCTGTCCCAGAGTTCCCAT
GCAAACTGTACCCTGTCTCATCACACTGGAATATTTTATCATTCGTATTTTTTGTATCAT
TCACTGGTCATGTGGCTCACTCCACTCCTGCTGTTTCTGGTGTCCATCGTCCTACTCATG
TACTCCCTGTACCGTCACCTGGGGCAGATGAGGGGCTTCATGTCTGGGCCACGTGATCCC
AGCACCCAGGCCCACACTGCAGCTCTCAAGTCTCTCTCCTTCTTCTTCCTCTTGCACGTA
CTGTACGCCCTGACCCTGGCCATTTCCTTGAGGAACCTAACCACTGTCTCGAGTCCCTGG
TTCTGGGCCCAGGAAATGGTCCTGTATGCAGGTCTCTTCCTGCACTCCATTTTCCTGATG
CTAAGCAACCCTAAGCTGAGAACGATACTGAAAAATGCGGTTTTAGGACCTGCGCTACTT
GATAATAAGGCTGTGAAGGGCCTTGCACAACGAGTGTTTCCACTCTTAAGAAATCAGCAC
GGGGGCCAGGGAGATGGCTCAGTGAAATAA
>T2R.GCA_004027165.1_CteSoc_v1_BIUU_PVKA01006145.1_23516_24412+
ATGCTCACCCATTGGATCATTGTCCATTTGCTGATAGCAGTGTCACAGTTCCTTACTGGG
GTCTGTGCAAATGGCTTCATCATGGTGGTGAATGCAGTGCACTTCCTCAGGCAGAGACAG
ATGGCTCCTCTGGATCTGCTGCTTTGCTGTGTAGCAACCTCAAGGATTTGCATGCAGTTG
ATTGCCCTTCTTGAGTACCTGGTTCTTCACTCCATCATGAAATTATCAGTACTTGCCAAG
TTTTATAAAATGACAATGTTTGTCAGTTTTTGGGGACTTTGGTTGGCCACGTGGCTTGGT
GTTTTCTACTGTGCCAAGATTGCCACCATCCCGCATTCCCTGTTCTTTTGGTTGAAGAAG
AATATTTCCAAGTTGGTGCCATGGCTGATCCTGGAGTCTACGTTGCATGCAGCTATCAGT
ACTGTCATCCATGAAAAACATGCATGGATTATTGTCCAAAGTACTTTAGCCAACATATTA
TTCAAAAATGCAACTGAAACCAAAAGAATAGACTTTGTACCACTTTCTGCTCTGATTTTT
GATGTTACATTGCCATTAATTATCTTCCTCATTGCTGTTCTACTCTTGATTGTCTCCCTG
GGGAGACATGCGCAGCAGATGAGAAACATTGCTATGGGAACCCAGGCCCCCTGCAGGGGC
TGCCCCTTCAAGGCAATGCTTTCCATCCTGTCCTTCTTAATTCTCTACTTCTCCATCTAC
ATGATGGCTCTTTTGTTTTTTTTTCAAATATTGCAGTTTGGAACCTTGTTCTTTGAGATT
TGCAACTTTTTGTCTGGCTTCTATCCATCTGTACACTCGGTCATCTTAATTTTAGGAAAT
CCTAAACTGAAACAAAATGCAAAGAGGTTCCTGCTCTGTGGTCAATGTGGTCAGTGA
>T2R.GCA_004027165.1_CteSoc_v1_BIUU_PVKA01006657.1_14408_15340+
ATGGGTAGTGTCACACTGAACATATTTACTATCATTTTTAGTGTGGAGTTCATAATAGGG
AATATGGGAAATGGATTCATAGTCCTGGTGAACTCACTGGACCTGGTCAACAGCAGGAAG
ATCTCTGTAGCTGATCAGCTGCTCACTGCTTTGGCGAGCTCCAGGATTGGTCTGCTCTGG
TCATTATTCACATATTGGTCGAGGTACATATTTTATCCAACTTTCTGGACACAAGTAACA
ACGTTTAAAATGATGAACAATATTTGGACTGTGTCTTGCCATTTTAGCATGTGGCTCGCC
ACATGCCTCAGCATCTTTTATTGTCTCAAGGTAGTTAATCTTTCCAATTCTATTTTTCTT
TACCTTAAGTGGAGAGTTAAAAAGGTCATTTCTGTGATGTTGCTGATGTGTCTTGTGCTC
TTGCTTTTACAACTTTTGCTGACAAATTTTTATTTAGGTATTATTGCTGAGCATAAAGGA
AACATGTCTGACATGTTCAGTTTACATAAAACTATTGAGCTTTGCAAACCTCTTTTACTC
ACCAATGCTACGTTCACATTCATAGCCTTTGCTCTTTCCCTGACAACTTTTCTCCTGCTC
ATCTTCTCCCTTTGGAAACACGTGAAAAAAATGCATCACAGTGTCAGAGCGTCCAGAGAT
GTCAGCACCACGGCCCACATAAAAGCCTTGCAAGGTGTGGTTGTCTTTCTCCTACTGTAC
ACAATTTTCTTTCTGTCAATTTTTTTACAACTTTGGAGAACTGAGTCTTCCAGTAGTCTT
TATTTTTACTTTTGTGAGGTTAGTGAAATTTCTTTTCCTGCATTCCACTCATTTGTCCTA
ATCCTGGGAAATAGTGAGCTGAAACAAGCCTATCTTTCATTGCTGATGTGGCTGAAGAAT
TGGTCCAAGGATGTTGAACCTTCAGGCGCATAG
>T2R.GCA_004027165.1_CteSoc_v1_BIUU_PVKA01006657.1_33413_34303-
ATGGTAAGTGTTCTGCAGAGCATTTTAACCATTTTTGTAACAGCAGAGTTTGTTGTTGGA
AATTTTGCCAATGTCTTTATAACTCTGGTGAACTGCACAGATTGGGTGAACAGACAAAGG
ATCTCCTCCATTGATCGAATTCTCGTTGCTCTGGCTGTTTCCAGGATTGGTTTACTTTGG
ATACCATTCATAAGTTGGTTTTTTACTCTGTTTAATAGGGCTCTAAACAGTGGACTTATT
TTTTATTTGTTCTGGGTAACAACCAATGACTTTAGTACCTGGATTTCTACTAGCCTTAGT
GTATTTTATTTTCTCAAAATAGCTAATTTTTCCAATCTTCTTTTTCTTCACCTAAAAAAA
AGAATTCACAGTGTTATTGTACTGACACTGTGCGGTGGGTTAGTATTGTTTCTCTCTAGA
CTTGTGATACTTTCTGTATGTCATGCAATGGAGTTGGAAAATCATGAAGGAAATATGACT
TGGAGGACAGAGCAGGGGAAAGCTGTCAAGAATGTGCTCATCATAGGGTACTTCATACCC
ATTATTATCTCCATCATCTGTTTACTTTTGTTAATCTATTCCCTACATAAACATCTTAAA
CAGATGCGTCAGTACAGCAATGGATCCCAAGATCCCAGCACCAAGGTCCACGTGAAGGCT
TTGAAAACTGTGACCTCCTATCTTCTGTTATTTTCCCTATACTCTCTGTCTGTGCACACA
TCAAATTGGAGTTTTAATGTGTCTCCACGTGAATCAGCTTTCTTACTTTCCCAGACTTTT
GGAATCTTATATCCTTCAATCCATTCATGTGTCCTGATTTGGGGAAACAGGAAACTGAAA
CAGGCTTTCTTGCTGTATGTGTGGCAAGCAGGGTGCTGCTGCAGGAAATGA
>T2R.GCA_004027165.1_CteSoc_v1_BIUU_PVKA01006657.1_57563_58495+
ATGGGTAGTGTCACACTGAACATATTTACTATCATTTTTAGTGTGGAGTTCATAATAGGA
AATGTGGGAAATGGATTCATAGTCCTGGTGAACTCGCTGGACCTGGTCAACAGCAGGAAG
ATCTCTGTAGCTAATCCGCTGCTCACTGCTTTGGCGATCTCCAGGATTGGTTTTCTCTGG
TTAATTTCCACTAGATGGTACATATATATGTTTTACCCAAGTTTCTGGATGAATTTTATA
TTGATAAGAACAATGTATATGATTTGGGTCATAACTTCTCATTGTAGCATCTGGTTTGCC
ACATGCCTGAGTATTTTTTGTTGTCTAAAGATAGCAAATTTTTCTAATTTTATTTTCCTT
TACTTTAAGTGGAGAGTTAAAAAGATGGTTTCAGTGACATTGCTTGTGTCTCTTGTTATA
TTGGTTGTGCATCTTTTTCAGTCAAATAAACAAATGAGTGTCCTTTTTCACACGTGTAAA
ACAAACGTGTCTTACATCCTTAATTTCCATGACTTCCCTGAATTTTCACAACTTTCAGTC
AGCAACATTATATTCACACTCATAGCCTTTGTGCTATCCCTGATGACATTCCTCCTGCTC
ATCTTGTCCCTGCGGAAATATTTGAAGAAGATGCAGCACAATTTCAGGGAATCCAGAGAT
ATAAACACTGCAGCCCACATAAAGGCCTTGCAAACTGTGGTTGCCTTTTTCTTACTGTAT
ACAATTTTCTTTCTGTCGATTTTTATACAACTTTGGAGACATAGGTTTCCAAATAGTCTT
TATTTTTCCTTTTGTCAGACTGCTGAAATTGCTTTTCCTTCATTCCACTCATTTGCACTA
ATCCTTGGAAATAGTAAGCTGAAACTGGCCTTTCTTTCAATGTTAAGGTGGCTTAAAAAT
TGGGCCAAAGATGTTGAACCTTCAGGTGCCTAA
>T2R.GCA_004027165.1_CteSoc_v1_BIUU_PVKA01007525.1_16545_17453-
ATGACTGATATTCTTTCTCTCAGCATGATAAAATATGAAGTCATTATCCATTGCCTTATA
GTAGTGGCACAGTTCCTTACTGGCATCTTGATAAATGGCTTCATCATGGTTGTGAATGCA
GTGGACTTCATGAAGCAAAGACCAGTGTCTTCTCTTGATCTGCTGATTTTCTTCCTGGCC
AGTTCAAGGATGTGTCAGCAAATACTCTCCTTTATTTTACCCCTGGCTCTTTTCTCCTTC
ATTAAACAGTCAGCACTCAAGGACTTTCATGTAATTCTTACATTTATAAATATTTGGGGG
CTTTGGTTGGCCACATGGCTTAGTGTATTTTACTGCACTAAGATCGTTACCATTCCTCAC
CCTCTATTTTCCTGGCTGAAGATGAAGATTTCCAAATTGGTGCCCTGGCTGATCCTTGGG
TCTACAATGTTTGCAGCTATTTGTTCTGGCATCCATGGAAACTACATATGGATTATTGCT
CAAAAATTTTGGGGCATCTTTTTGTCCAATAATGAAACTCAAACCCAAAGAACAGATATT
GCACCACTTTCTCTGTTAATTTTCCATCTTATTGTGCCATTAGGTATCTTTCTCATCACT
GTTCTGCTCTTAATTTTTTACCTGGGGAGACATGCCTGGAAGATGAGAACCATTGCTACG
GGAACCCGGGATCAGAGCTTCAGTGCCTCACTCAAGGCAATGGTGACCATCTTATCCTTC
TTCTTCCTCTACTTCTCCTACCATGGCAGCTTCATTATGTTTTCTACTCAAGATCTGAAG
AATGTATCGATCTTAATTCTGTTCTGGAACTTGATTGCTGGTAGCTACCCATCTATACAC
TCTGTCATCTTAATATTAGGAAATGCTAAACTGAAAGAAAATGCAAAGAAGTTCCTTGGT
TGTGGTTAG
>T2R.GCA_004027165.1_CteSoc_v1_BIUU_PVKA01007525.1_29459_30331-
ATGCTAATCCATCATCTCAGTATCTATTTCCTGATAGCAGTGGCACAGTTCCTTACTGGG
GTCTGTGCAAATGGCTTTATCCTGGTGGCAAATGTGTTCGACTTCATCAGGCGGAGATAC
ATAGCTCCTCTGGATCTGCTCATTTGCTGCCTGGTATCTTCACGGCTTTGTCTCCATTTA
CTCATCTTCATTGTGCACTTGAAAGTCCTCTCCTTCATAAAAATTGTAGCATTTGTTGAA
TATTATATAGCTTTTTTATTTTTAACAATTTGGGGGCTTTGGTTGGCCACGTGGCTGGGT
GTTTTCTACTGCGCCAAGATCGCTACCATCTCTCACCCACTGTTCTTCTGGTTGAAGATG
AGGATTTCCAAGTTGGTGCCCTGGCTGATTCTGGGGTCAACACTGTATGCGTCTATCAGT
TGTGGCATCCAAGAAAAATATGTGTGGGCTACTAAGGCAAATAACTTGGTTGAACTTTTC
ACCAATAATTCAACTCAAAACAAAGGAATGGACACTGTACCATATTCACTTTTGATTTTG
CACCTGACAATGCCATCAATTATCTTCATCATTGCTGTTCTACTCTTAATTTTCTCCCTG
GGGAGACATGCCCAGCAGATGAGAACCCAGGACCCCCACAGGCGCATACCTGCCAGGGCA
ATGCTGTCCATCCTGTCTTTCATCATCCTCTACTCCTCCCACTACATGATGGCTTCTCTG
TTCTTTTTCCACAAAGTGCAGTTTGGAAGCTTCCTCTTTATTTCATGCATCTTGGCATCT
GGCACCTACCCATCTATACACTCTATCATCTTAATTTTAGGAAATGCTAAACTGAAACAA
AACGCAAAGAAGTTCTTTCTGTGTTTTCAGTGA
>T2R.GCA_004027165.1_CteSoc_v1_BIUU_PVKA01007525.1_64458_65342-
ATGCTCACGCATCACCTCATCTATTTCCTTATAGCAATCGCACAGTTTCTTGCTGGAGTC
TTCATAAATGGCTCCATCATGGTGGTGAATGTGGTGGACTTCATCAGGAAGAGAAAAATG
GCTCCTCTGGATGTGCTGATTTCCTTCCTGGTGTCTTCGAGGGTTTGTCTGCAGTTGTTG
ATCTTACTTATGTACCTGGTTTCTATCTCTGTCATGAAACAGTCTGGATTTGCTGTGTAT
TGTATTATTTCTATGTTTGTAAGTATTTGGGAGCTTTGGTTGGCCACATGGCTTGGAGTA
TTCTACTGCGCCAAGATCGCTACTGTCCCACACCCCCTGTTCTTCTGGTTGAAGATGAGG
ATTTCCAAGTTGGTGCCCTGGCTGATTCTGGGATCAACATTGTATGCATTTATCAGTTCT
GGAATCCAAGTAATACATATATTGGCTATTAGCCAAAAAGATTTTGTAAACGGTTTCTCC
AGTAATGCAACTCAAGCCAAAGGAATAGACATTGTACCATTTTCACTTTTGATTTTTCAT
CTGACAGTGCCATTAGTTATCTTTCTCATCGCTGTTCTCCTCTTGAGTTTCTCCTTAGGG
AGACATGCCCAGAAGATGAGAAACATTGCTATGGGGACCCGGGACCCACTCAGGGGTGCC
CCTGTCAGGTCAATGTTGTTCATCCTGTCCTTCTTTATCCTCCACTCCTCCCACTACATG
ATGGCCGTTTTATTCTTTTTCCGAATAGTCCAGGTTGGAACCTTCCTCTTTGTGTTCTGC
ATGGTAGGGGCTGGTACCTCTCCATCTCTACACTCCCTCATCTTAATTTTAGGAAATCCT
AAACTGAAACAAAATGCAAAGAATTTCCTTCTCTATTGTCAGTAA
>T2R.GCA_004027165.1_CteSoc_v1_BIUU_PVKA01009183.1_10290_11228-
ATGGAAAATATGCAGAAGATATTTACAATAATTTTTAGCATACAATTCATCCTTGGATAT
TTAATAAATGGATTTATAGCCCTGGTAAACTGCATGGACTTGATAAAAAGGAGAAAGTTA
TCTTCAGCTGACCAAATCCTCACTGCTGTGGCTATCTCCAGAATGGGTGTATTCTGGTTA
GCATCACTTGATTGGTGGATATTTGTGCACTACCCAGCTTTATGGATGACCAGACATATG
TTAAAAATAATTAACGTTACCTGGACAGTGGTCAGTCATTTTAGCATCTGGCTTACTACA
AGTCTTAGCATCTTTTATTTTTTGAAGATAGCCACTTTTTCTAACTCTATTTTTCTCTAC
CTAAAATGGAGAGCCACAAAGGTGATTTCACAGACTTTAATTGTGGCTCTAGTTCTCTTG
TTTTTAAGTATTGTGTGTGTAAATGTAGAGATTGATGTTAAGATTGATGCATATAAAAGA
AATTTGTCTTACGGCTTCCACGACTCTGAACAGATTTCCAGACTGCTTCCATTCACCAAG
ACTATGTTCCTGTTCTTACCTTTCATTGTGAACCTGATAACTTTCATCCTGCTCATCTTC
TCCCTGAGGAAGCATCTGAAGAGGATACAGAACAATGTTAGAGGATTTGGAGATGCCAGC
ACCGTGGCTCACACAAAAGCCCTGCAAGCTGTGACAGCGTCCCTCCTACTGTATGCCATT
TACTTTCCTTCTCTTCTTGTTAAAGTTTGGAGTTCTCAGTTATTAATGAAAAACATCATC
TTTGTTCTTTGCCAGACAGCTGCAAATGCTTTTCATTCATGTCACTCGTGTGTCCTGATT
TGGGGGAATAGTAAGCTGAGACAGGCTGGCTGTTCAGTGTTGAGGCAGTTGGGCTGTCCA
ATGATGCAGATCCATCAGGGCCATAGACCATTTCCATGA
>T2R.GCA_004027165.1_CteSoc_v1_BIUU_PVKA01009183.1_57541_58476-
ATGAGAAAGTTCGTGCAGATCGCGTGTATGGTCATTGTTTATGTTGAGTTCATAATTGGA
AATTTAGGAAATGGCTTCATAACAATGGCGAACTTCATGGTCTGGATCAAGAGAAGAAAG
ATCTCTCTGTATGATCAAATCCTCACTGCTTTGGCAATCTCCAGAATTTGTCTGCTCTGG
TCAGTAGCCATATACATATTATCTATTTTTTATCCAGGTTTGTTAACTGAAACAATGGAA
AAAATAGTTACTTTTAACTGGACAGTTAGTGGTCATTTTAACACCTGGCTCACGACATGT
CTCAACATCTTTTACTTTTTCAAGATAGCCAATTTTTCTAAATCTCTTTTTCTTTTTCTT
AAGTGGAGACTTAAACAGGTGATGTCACTGACAGTTTTAGTGTCATTGGTCTTGTTGCCG
TTGCACACTGTACTGACAAACCCACATCTTGATGCCTGGATTAATGGATATGAATTGAAC
ATGTCAGACACTTCCACGTTCTATAACTCCACACAATTGTGGAAAAAAGTTTTATTGGGC
AGCTGTCTATTTGCACTCATACCCAGCGGTGTGTCCCTGACAACTTTTGTCTTGCTCATC
TTTTCCCTGTGGAGACATCTGAAGAGGATGCAGCACAGTGTCAGAGAGTCCAGGGACGTC
AGCACCGTGGCCCACATAAAAGCTTTGCAAATTTTAGTTGCCTTCCTCCTCCTGCACATC
GTTACTTCACTTTCTTTTGTCCTACAAATGTGGAGTTATGAAGTGCTGGATGTATCATTC
GTGTTTTTAGTTTACCGGGTTACTATGTTTGCTTTCCTTTCAGGGCATTCATGTGTCATA
ATTTGGGGAAACAAAAAGCTGAGACAGACATCTTTCTTCTTGCTTCGAGGGCTAAGGTGC
TGGTCCAACGTTGTGGAGCCTCCAGCTCCCCAGTAA
>T2R.GCA_004027165.1_CteSoc_v1_BIUU_PVKA01009964.1_19125_20048-
ATGAATAATTTTGAAAGGATCATATTTAAAATCATTTTCTTTCTGGAATTCACAATTGGA
AGTATAGGAAATGGCTTCATAGCACTGGTAAACTGTGTGGACTGTGTCAAGAAAAGAAAG
ATATCTCCAGTTGATCAAATACTCACAGCGCTGGCCATCTCCAGAATTGGTGTGCTCTTC
TCAGTGACCATGATTAAATCGGTGTTTATGACAGACCCAGATTGGTTAATGAAGGAAAGC
ATGCTAAGAATTACTAATATTACCTGGATAGTGACCAATCATTTTAGTGTATGGCTTTCT
ACATGCCTCAACATCTATTATTTTCTCAAGGTAGCCTATTTTTCTAACTCTGTTTTTCTT
TACCTGAAGTGGAAAGTCAAAAAAGTGGTTTCAATGACAGTGCCGATGTCTCTGTTTGTC
TTGCTTTGGAATATAATAGTTATATCCCTACCAGTTTATATGTGTATTGGTGGAACTAAA
CTAAACACATCTCTCAGTTTCTGTTTGAAGAACTCTACACAGTCTTTCAAATTCCTTTTA
TTCACCAACTCCATGTTTTCACTCATACCCTATAGCCTGTCCTTCACAGCCTGTCTTCTG
CTCATCTTGTCCCTGTGCAAACACCTCAAGAAGATAAAACAGAATGCCAAAGGATTCAGA
GATGCCAGGGTTTTGGCTCACATAAAGGTCATGCACACAGGGATGTCCTTTCTCTTCTTT
TATACTGTGTTCTTAGTTTTTCTTGTGGCACAAATTTCATGCATTGACTCTCTGGACAGT
GATTTGATTGTTTCATTGGACTATTCTGTGGGAGTCTCATTTTCTTCTTTGCATTCAGTT
GTTTTGATTCTGGGAAACAATAAATTGAAACAGACATCTATTTTATTTCTTCAATGGCTG
AGGAACAGGTATAAGAATACATAA
>T2R.GCA_004027165.1_CteSoc_v1_BIUU_PVKA01013518.1_40430_41359+
ATGGCAAATGTTCTTCAAAGCATTTTGACCATCTTTATAATAGCAGAGTTTGTCGTTGGA
AAATTTTCCAATGTGTTTATCTCTCTGGTTAATTGCATAGACTGGATGAAGAGACAAAGG
ATCTCCTCAGTTGATAGAATTCTCACTGCTCTGGCTCTGTCAAGGATTGCTCTTCTTTGG
ATATTGTTCATAAATTTGTTTTTAACTTTGTTTAATCCACCTCTAAGCAATAGATATATT
TTTTATATTTTCTGGATCACAATCAATGATTATAGCATCTGGATTTCTACTAGCCTCAGT
ATATATTATTTGCTCAAAATAGCTAATTTTTCCAATCTTCTTTTCCTTCACTTAAAGAAG
AAAGTTCACAGTGTTGTTGTGTTGACACTATGGGTGGGAGTGGTATTTCTTCTTTTTAAA
CTTGGGGCCATTTATATATATTATACAGCGGGGCTGGAAAAGCATGAAGGAAATGTGACT
TGGAAGATAGAGCTGAATAAGGCTATCATTAGCACACTCACTGTGCTATACTTCATACCT
ATTATTATATCCATCATCTGTTTTCTGTTGTTAATCCATTCCCTTCATAAACATCTTGGA
CATATGCTTCAATACAGGAATGGATCCCAAGATCTCAGCACCAAGGTCCATGTGAAGGCT
TTGAAAACTGTGGTCTCCTATCTTCTATTAATTGCTATGTACTCTCTGACTGTAATCTTA
TCAAGTTGGAGTTTGAATGTCTCTTGGGATGAATCAGTTTTCTTTCTTTCCCAGACTTCT
GCAACCTTTTATCTTTCAATCCATTCATGTGTCATGATTTGGGGAAACAGAAAACTGAAA
CAGGCATTTGTGTTGCATGTGTGGCAAGCAGGGTGCTGCTGTAGGAAAAGAAGCCTTCAA
GGAGAAACCATCAGTAGAGTGATGCTGTGA
>T2R.GCA_004027165.1_CteSoc_v1_BIUU_PVKA01014559.1_47501_48448-
ATGGCGACAGCCAGCAACTCTCCGGGGCGTGAACAGCCCTCATCATCCCTTGACATCTTA
GCTTTCATCATCATAGGCACCGAAAGCTTGGTCGGGATCACCGTGAACAGTTTTATCGTG
GTTGTCAACGTGGCTCTGTGGGTTCAGAAGAAGGCCATTTCCACCAGTGAGAAGATCCTG
CTCTTCTTGAGTGCTTCCAGAATCGCCCTCCAAAGCTTCATGGTGCTAGAAATCATCTCA
ATCTATACATTCCCAGGTTTTTATTTCAAATATGTCTACAATTACATACAAAGAGTATGT
TTCTTGTTCTTAAACTGTTGTGGCCTCTGGTTCGCTGCTGTGCTCAGTTTCTTTTACTTT
GTGAAGATTTCCAACTTCTCCTGCCTTCCCATCCTCAGGCTGAAGCAGAGAATTTCGGGA
TTGGTTCCCTGCCTCCTCTGGCTATCAGTGATTATTTCCTTCATCTGCAGCATGTCCTTC
TCCAAGTGCATCTTCACTATGAGTTATAATAGTTCTCCTACTTTCCAGCATGGCAACTAC
ACAGAAACTCCGGTGGTCAGGCTAACTATGATCTTCACCTTGGGGGTCTTCATTCCCCTG
GTGATTTTCATCATGACAGCCACTCTGCTCATCATCTCTCTCAAGAGACACATCCTGCTG
ATGAAAAGCAGCGCCACTGGCTCCAGAGACCCCAGTATGGAGGCTCATGTGGGGGCCATC
AAAACAATCAGCTACTTTCTCATCCTCTACATTTTCAATGCAGTTGCCCTGTTTCTCCTT
CTGTCCTCCATCCTTCGCAGTCTTTTCTGGAATACTTTGCTTAAAGTCATCATAGCTGCC
TATTCAGCTGGCCACTCAATCCTACTGACTCAGAACAACCCTGGGCTAAGAAGAGCTTGG
AAGCAGCTTCGACCTCAAATTCATCTTTGTCCAAAGAGTAGATTGTGA
>T2R.GCA_004027165.1_CteSoc_v1_BIUU_PVKA01018392.1_9867_10874-
ATGTGGACTCTGACTCCCAGTTTAACTGTGTCCTATGAAGCCAAGGTTGCATTTCTGTGC
CTTTCAATTTTCGAGTTCATACTGGGGATTCTAACCAATGCATTCATTTTCTTGGTAAAT
TTTTGGGATGTGGTAAAGAGGCAGCCATTGAGCAATTCTGACCTTGTGCTGCTGTGCCTT
AGCTTCATACGGATTTTCCTGCAAGGGCTGTTGTTTCTGGATGCCATCCATCTCATCTGC
TTCCAGAAGATGAAAGATCCTCTGAGCCACAACTACCAAGCCATCATCATACTCTGGATG
ATTGTAAACCAAATCAGCCTCTGGCTCACCTCCTGCCTCAGCCTCCTGTACTGCGCCAAG
ATTGTTCGTTTCTCTCACACCTTCTTGCTCTGTGTGGCAAGCTGGATCTCTAGAAAGCTC
CCCCAGATACTCCTGGGTGCCATTCTTTTCTCTTGCATCTGCACTGTTGTTTGTCTGTGG
GACTTTTTTAGCAGGTCTCACTTTGCATTCATAGATATGTTATCCAGGAATGATACAGAA
CTCAATATACAAATGACAAAACTCAGTTTCTTTTATTCATTTCTCCTCTGCAATGTGGGG
TCTATCCCCCCTTTCCTATTGTTTCTGGTTTCTTCTGGACTCCTTATTGTCTCACTGGGA
AATCATATGAGGACAATGAAAGCCCAAACCAGAGATTCTCAGGACCCCAGCATGGAGGCC
CACATCAAAGCCCTCATAATTCTGGTCTCATTCCTCTGTTTCTCTGTGGTGTCATTCTGT
GCGGCTCTCGTATCTGTTCCCTTACTGATGCTGTGGAAGAACAAGTTTGGGGTGATGGTC
TGCATAGGGATGATAGCAGCCTGTCCCTCTGGACATGCAGCCGTCCTGATCTCAGGCAAT
GCCAAGTTGAGGAAGGCAATGGAGATCATTTTAAGCTGGGTTCAGAGAGGGACAGACAGG
AAGGCAGATGCCGGTACTGAGGACAGATATGAAATGCACTTTTCATGA
>T2R.GCA_004027165.1_CteSoc_v1_BIUU_PVKA01023268.1_1474_2379+
ATGATGGTGCTTCCAGTGGTCTTCCTATTTGTTATTATTACCTCAGTTCTTTTAAATATT
TTAGGGATGATTATGAATTTGCTTATTACACTGGTCATTTGTAGGACCTGGGTTAAAAAC
CATCGAATCTCTTCTTCTGACAGGGTCCTGTTCAGTTTGGGCATCAGCAGATTTCTTATG
CTGGGACTGTTTCTACTGAACATTTTCTATTTAATTGCTTCAAATGATGAAGGATCAGTC
TACTTTTTCATGTTTTTTTTGTCGTTTTGGAGATTTTTGGACTTTAGCAGTCTCTGGTTT
GCAACCTTGCTCAACTGCTTGTATTGTGTGAAGATTACTAATTTTCAGCACTCAGTGTTT
CTCCTCCTGAAACGGATTATTTCCCAAAAGATCACCAGACTTCTGCTGGTCTGTATGCTG
ATTTCTTTCATTACGACCTTCCTGTATTTTGTGCTCCGACAGATGTCATATTTCTCTGAC
TTTGTGCCAGGGACAAATGGGACATTGTTTGACCTCAGCGGAGGCATTTTGACTTTGGTG
GTCTCTTTGGCCTTGAATTCATTATTCCAGTTTATCCTTAATGTGACTTCTGCATCCCTG
CTAATACATTCCTTGAGGAGACATGTACAGAGGATGGAGAGGAACTCCAGTGGCTTTTGG
AACCCCCAGACAGAAGCTCACGTAGGCGCTATGAAGCTGATGATCTATTTCCTCATCCTC
TATGTGCCGCATTCAGCTGCAACGCTAGTCTTCTATCTCCCTTCTTATATCAAGATGCGG
CCAGGAGTCAAAGCCGTCAGCGTAATTATTTCTTCTCTGTACCCTCCAGGACATTCTTTT
CTCATCATTCTCACAAATCCTCAACTGAAAAGCAAAGCAAAGCAGATTCTGTGTTTCAAC
AAATAG
>T2R.GCA_004027165.1_CteSoc_v1_BIUU_PVKA01023268.1_14212_15102+
ATGTTCCTTGTTGCTCTAGGACTGCTGGTGCCAGTTGCCATGGCTGAATTTCTCATTGGC
CTAGTTGGAAATGGGGCTCTTGTGGTGTGGAGTTTCAGAGAATGGATCAAAAAAGTCAAG
GGATTCTCATATAACTTCATTGTCTTGGGGCTGGCAGGCTGCCGGTTTCTCTTGCAGTGG
ATCATGATGTTGGACATAATCCTGCTTCCATTTTTCCAGAACAACCATTGGCTTCGCTAT
CTCAATATCTTTTGGGTGCTGGTAAGCCAGTCTAGCCTGTGGTTTGCTACTTTCCTTAGT
GTCCTTTACTGTAAGAAGATCACAACCTTCACTCACCCCGCCTACTTGTGGCTGAAGCAG
AGGGCCTATAGCTTTAGTCTCTGGTGTCTTCTGGGACATTTTCTCATCAATTTGATACTT
ACAGTCAACATTGGCTTAAAGCCCTACGGTTTTACCCATGGAAACGACAGCATTCCACAC
CTCTTTTCAAACTGGCACACTCGTTTAGTATTTCAGCTTGTGGCAGGAAGTTGGTTTCCT
TTCACGGTGTTTCTTGCTTCTTCCGGGGCGCTGATTGTCTCTTTGCACAGGCACCACAGG
AAGATGAATGCTCATAAAGCTGGTAGGAGAGATGCCCGAGCACAGGCTCACATTACTGCC
CTGAGGTCCTTGGGCAGCTTCCTTGCACTGCACTTTGTTTATATTGTAGCTACCCACTTC
TCCCTCACGTCCCAGTATTCTCCTGCTGATCTCATCAGGGTCCTTGTCTGTGAAACACTC
ATGGCTGGCTACCCATCTCTTCATTCTGTCATATTGATTATGGGGATTCCTAGGGTGAAG
CACACTTGTCAGAGAATCCTATGGAAGACAGTGTGTGCTTGGAGATCCTGA
>T2R.GCA_004027165.1_CteSoc_v1_BIUU_PVKA01028721.1_22463_23383-
ATGATCATTTTACAATGGAGCATTTTGATTTTAGCCATGGCAGAATTTGTTGTTGGAAAA
TTTGCCAATGTTTTCATAGTAGTGGTGAACTACATTGACTGGGTCAGAAAAGAAAAGCTC
TCATTAGCTGATGAGATTATCACTGCTCTGGCTGTATCCAGGCTTGGCTTGCTTTGGGTA
ATAACGATAAATATGTTTAAAACTATGCTTAATCCAGTTTTACGAATTAGTGAAGACTTT
TATTTTCTCATAGCCTGGTCAATAGCCAACCATTTTAGTACTTGGCTTGCTGCTGGCCTG
AGCATATTTTATTTGCTCAAAGTAGCCAATTTCTCCAACCTTGTTTTTCTTCATTTGAAG
AGAAGAGTGAAGAGTGTCATTTTGGGTGTACTGTTGGGGACATTGATGTTACTGCTTCTT
CAGCTTGTGATACTGACTGAGCATGAAACAATGAGAGTGAAGGAATGTGAAGGAAATGTT
ACGTGGAAGACAGAACCAAGGGACACTGTAAATGACACTTTATGTATAGTTGTATTTAAT
GTAGTGATATCCATGCCATTTTTTACATCTCTGATCTGCTTTTTGCTGTTAATCTACTCC
CTTTGTAAACATCTTACGAAGATGCAGGCCTATGGCAAAGGATCCCATGACCCCAGCTCC
AAGGCGCATGTGAAGGCTTTGCAAACCATGATCTCCTTTCTCTTGTTATTTGCCGTGTAC
TCTTTGTGTGTGATTCTGTCTGTTTGGCTTTACAGGTGGCAGCATGAACTTTTCTTTTTC
TCCCAGGTAGTGGGGACCTTTTATCCTTCATGCCATTCGTATGTACTGATTTGGGGAAAT
AGGAAGCTGAAGCAGGCATTTCTGTCAGTTCTTTGGCAGGTACGGTGCTGGCTGAAAAAA
TGGAAACATTCTGCACCATAG
>T2R.GCA_004027165.1_CteSoc_v1_BIUU_PVKA01037741.1_11841_12791+
ATGCTGGAACAAGCTGAGTGGTTGTTCCTGGTCCTGTTTGCCACTCAGTTCATCCTTGGG
AATCTGGTGAATGGTTTCCTTGGATTGGTCAATGGCAGAAGCTGGTTCAAGAGCAAGAGA
ATCTCTTCGTCTGACTTTCTTATTGCCAACCTGGCCCTCTCTAGGATCATTTTGCTGTGG
GTTATCTTCATTGATGGTGTTATTCTAATTTTCTTTTCTGACCTGCATGATTCAGGGGTA
TTAATGCAAGTTACTGATGTTTTCTGGAGGTTTGTAAACCAGCTTAGCATTTCACTTATC
ACCTGTCTTGGTGTCCTCTATTGCTTGAAAATTGCCAACTTTTCCCACCCCATATTTCTT
TGGCTCAAGTGGAGAGTTTCCAGGGTGATTGTATGGATGCTGTTGGGTGTACTGCTCTTA
TCCTGTGCCACTTCCGTATCTCTGATCAGTGAATTTAACTTACATTTTGCCTTCAGTGCA
AGTGACAGCACAGGAAACATGACTGAGTACCTCAGAAAGAAGAGACGTGAATATGATCTG
CTGCATGTTATTGGGAATCTATGGCATCTCCCTCCCTTGACTGTGTCTCTGATCACCTAC
TTTCTGCTCCTCTTCTCTTTGGGGAGGCACACTCGACACATGCAGCGAAATGACATCAAC
TGCACAGACAAAAGCACTGAGGCTCACAGAAGGGCCATTGGAGTCATCTTCTCTTTTTTC
CTTTTCTTCCTACTTTACTTTCTTTCCTTTATAATTTTGTCATTGGGCCGTTTTCTATCT
CACCGTAAGATGTCAATGATGATTGGTGAGGGAATTACAATGTTGTATCTTGGTGGTCAC
TCATCTGTTCTCATTTTGGGCAATGAAAAGCTGAAGCAGGCATTTTTGGCGATCTTCCTG
TGTAAGTCTGGTCACCCGCAGCCTGGGTCTCCAGGATCCTTTTCCCCATAG
>T2R.GCA_004027165.1_CteSoc_v1_BIUU_PVKA01043380.1_12058_12954+
ATGCTAATGCATGATGTCATTGTCTATTTTATTATACTAGGGGCACAGTTCTTTATTGGA
GTATTGATAAATGGCTTCATCATGGTGGTGAATGCCGTGGACTTCATTAAGCACCGACAA
ATGGCTCTTCTGGATTTGCTTATATTCTGCCTGGCGACTTCTAGGATTTGTCAGCAGTTG
TTTGTCTTCCTTCTACCCCTGGCTCTTCTCTCCTTCATTAAGCAGTCAGTAATCCTGGAG
CTGAGCAAAATTTTTTTATTTACAAATATTTGGGGCATTTGGTTGGCCACATGGCTTAGT
GTTTTCTACTGCGCTAAGATTGCCACCATACCATACCCACTGTTTTCCTGGCTGAAGAAG
GAGTTTTCCAAGTTGGTGCCCTGGCTTATCCTGGGGTCTACATTGTTTGCAGCTATTGGT
ACAGGCTTTCACAGCAATTATATACATGCTATTACTGAAAAAACTTTGGGAAAGTTTTTG
TCCTTTAATGAAACTCACACAGAAGGAATAGACATTGGGCCACATTCTGTTTTTATTTTA
CATCTAATTGTGTCATTAATTATTTTCCTCTTCACTCTTCTGCTCTTGATTTTTTCCCTG
GGAAGACATACCTGGCAGATGAGAACCATTGCAAAGGTAACTCAGAATCCGTCCTGTGGA
GTTCTACTCAAAGCAATGCTATCCATCCTGTCCTTCCTCATCCTCTATGTCTCCTACTAC
ACCAGCGGTATTTTCTTTAGTTCTGAATATTCAGAGTATGGGAAGTTCTTCATTCTGTTG
TGGTACTTGATATGTGGCAGCTGCCCATCCATACACACTGTCATCTTAATTTTAGGAAGT
GATAAATTGAAACAAAATACAAAGAAGTTCCTGCTGTGTGGTCTGTGTGATCAGTGA
>T2R.GCA_004027165.1_CteSoc_v1_BIUU_PVKA01048667.1_4420_5352-
ATGATAAGTTTTATTCGGAACATTTTTGTCACCATAATAATCACAGAATTTGTTATTGGA
AATTTTTCCAATGCATTCATAGCCCTGGTGAACTGCACTGACTGGCTAAAGAGAAAAAGG
ATCTCCATGGTTGATCGGATTCTTACTGCACTAGCTGTCTTCAGGCTTGGTTTGATGTGG
ACACAAGTAGTAAGTTCATTTGTAAATGCCCTTCATCCAACTGTCTGTACTCAAGTAAGA
AATATTATATGGATTTTCTGGGAAATAAACAACCATTTTAACATTTGGCTTGCCACTATC
CTAAGTATATTTTACTTTCTCAAAATAACTAATTTCTCCAACTTTATTTTTCATTACCTA
AAGAAGAGAGTTAATAAAGTCTGTCTAGTGATTTTTTGGGGGACTTTGGTGTTCCTGCCT
TTAAGTTATACAATGACATCTGTGCATGAAACTATGACTATAAAAGGACATTTAGAGAAT
GTGACTGGGAAGCCTGAACTGAAGGATCATATACGCCTTTCCAGAAAAGCTTTATTCACT
CTAGTAAAGTTTCTACCCTTTGTGATGTCCTTGATCTGCAGTATTCTATTAATCTCCTTC
CTGAGTAAGCATTTCAAGAAGATGAAGCTCCATGGCAAAGGGTTCCAAGATGCCAGCACC
AAGGTCCATGTAAAGGTCTTGCTAACTGTGGTCTCATTTGTCTTGTTATTTACCATATAC
TCTGTGTCTGTAATCACGACAAATTGGTATGTGAAAAATTTGTGCCCTCAGCCTGTCTAT
TTGTTTCAACTGGCTAGTGAAATTTTATATCCTTCAGGTCACTCATGCGTCCTGATTTGG
GGAAACAAGAAGCTGAATCAGGCATTTATTTTAATTTTGTGGCGGGCCAAGTGCTGGCTA
AAAGAACTTGAAACTTTCACATTTATATGTTAG
>T2R.GCA_004027165.1_CteSoc_v1_BIUU_PVKA01056040.1_2190_3119-
ATGGAAAGTGGTGTGCAAAGCTTCTTCACCTTCACAATTCTTGTGCAGTTCATAACTGGG
AATTTGAGCAATGGATTTATAGTACTGATAAATTGCACTGACTGGATCAATAAAAGAAAG
CTATCCTCAGTAGATCAAATCCTCATCTTCTTGGCAATTTCCAGAATTGGACTCTTCTGG
GAAATATTAGTAAGTTGGCTTCATTTTCCATATTTATTTTCACAGCAGCAACAACTACTG
GAATTTATTATTTATGCATGGCTATTTTTCAATCATTTTAGTCTCTGGCTAGCAACAATC
CTCAGCATTTTTTATTTCCTCAAAATAGCCAGTTACTCCAGGCCTATTTTTCTCTATCTG
AAGTGGAGAGTAAAAAAAGTGATTCTGACAATACTGCTAGGAAGCTTAGTATTCTTGTTT
TTAAATGGGATGCAAATATACATACATTTTGAAGACTGGAACCATGTACATGAAAGAAAC
ACAACATGGAATTTCACAGCAAGTGACTATATAAATGTAGAAAGGTGCATTGTATTCAGC
ATAACCATGTACTCCCTCACACCATTTATTCTGGCCTTGATTTTTTTCCTGCTGCTAATC
ATCTCCTTATGGAAACACCTCCAGAAGATGAAGCTCAGTTCCAAAGGACACAGAGATCCC
AGGACCAAGGCCCACATCAATGCCTTGAAAATTGTGGTCTCTTTCCTTCTACTCTACACT
TCTTACTTCCTGTCTCTCCTCATGTCATGGCTTTCTTATATGCATAATGCTGAATTGGTT
CACCTATTTTCTATAACCATTGGACTCATCTATCCTTCAAGCCATTCACTTGTCCTGATT
CTGGGAAACTCCAAGTTAAGGCAGACCTTTCTTTGCATGTTGAGTCGGTTAAAGTGTGGG
ACAAAGGATGAGAAACTCACTGCTGCATAA
>T2R.GCA_004027165.1_CteSoc_v1_BIUU_PVKA01058814.1_2289_3260+
ATGGCCATAGTACAACGAGATGTCACTGCGCAAGACACTACTGCCTTTGCAGCCACTTTC
ACGTTGGTGGTTTTTGGCACAGAAACCGTAAGTGGTATACTTGGGAATGGCTTCATCATG
GTTGTCTATGGGGCTGAGTGGGTCAGGAACAAAAGGCTCCCCACTGCCGATGGCCTTATG
CTGATGCTGAGCTCTTCCAGGCTTATGCTGCAGATTTGGTTGATGGTGTCTTTTATGCTT
GAACAGCTCTTCCAAGACATTTATTACCAAAAGTCATTGAATCAAATCTTCAGCATCACA
TTTTCATTTCTAAACTATGCCAACCTCTGGTTTGCGGCCTGGCTCAATGTCTTCTATTGT
CTTAAGATTGCCAGCTTTTCCCAGCCTTTGTTCTTGATGCTGAAGAAGAAGATTGGAGTG
TTGATGCCACGGCTTGTGTGCCTGTCACTGCTGGCTTCCTTAGGCATGTGCTGTCTTTTG
TATATAAACACCTTCAACATGTATGTTAACAGCTCCATTCCTGTCACTTCCTCCAGCACC
ACTGTGACGAACGTCATCACAGAGACCAATGTGGTCAACCTGAGCTTCTTCTACTACCTG
GGGATCTTCATTCCTCTGATCCTGTTCCTCACAGCGGCCATGCTGCTGATCCTCTCTCTC
AAGAGACACACCTTGCACATGAAGAGTGGTGCCACGGGCTCCAGGGACCCCAGCATGGAG
GCTCACTGGGGAGCCATCAAATCCACTAGCTCATTTCTCATCCTCTATATGATCAACGCA
CTGGCTATATTTATAATCATAGCCAACATCTTTGACAGGCACAGCCCCTGGGGTGTTGTG
TGCAGGCTTATCATGGCGGCCTACCCAGCCAGCCACTCGGCACAGCTCATCCTGTGCAAC
CCCGGGCTGAGGAGAGCCTGGAAGCGCTATCAGCGCAGAGTTCTGCTTTGTCTCAGAGGA
CAAATTCACTGA
>T2R.GCA_004027165.1_CteSoc_v1_BIUU_PVKA01060967.1_1081_2010+
ATGATAAGTGTTCTGCAGAGCATTTTGACCATCTTTGTGACAGTGGAGTTTGTTGTTGGG
AATTTTGCCAATGTCTTTATAGCTCTGGTGAACTTCACAGACTGGGTGAAGAGACAAAGG
ATCTCTTCAGTTGATCAAATCCTCACTGCTCTGGCTGTCTCCAGGATTGGTTTGCTTTTG
GTATTGTGCAAAGTTTGGTTTTCTACTCTGTTTACTCCAGCTATACACAATGGAATTATT
TCTAACACTTTCTGGATAATAACCAATGATTCTAACACTTGGCTTTCTGCTAGCCTTAGC
ATATTTTATTTGCTCAAAATAACCAATTTTTCCAATCATCTTTTTTTTCACCTAAAGAAG
AGACTTCACAGGGTTATTACATTGACACTGTGGAGTGGGCTACTACTGCTTCTTTCTAGA
CTTGTGATATGTTCTGTAGTTCATGCAATGGAGCTGGAAAAGCATGAAAGAAATGTGACT
TGGAAGACAGAGCTTGGGAAAGCTATCATGACTGCATTCACCGTAGGGTACTTCATACCC
ATTATGATCTCCATCATCTGTTTTCTGTTGTTGATCTACTCCCTTCATAAACATCTTAGA
CAGATGCATCAGTACAGCAATGGACCCAAAGATCCCAGCACCAAGATCCATGTAAAGGCC
TTGAAAACAATAGTCTCCCTTTTTTTGTTATCTGCCCTGTACACTCTGTATGGAATCATA
TCAAATTGGAGTTTTAAAGTGTCTCAACAGGAATCAATTTTGTTACTTTCCGAGACATTT
GGAATCTTATATCCTTCAGTCCATTCCTGTGTACTGATTTGGGGAAACAGGAAACTGAAA
CAGGCATTTGTGTTGCATGTGTGGCAAGCAGGGTGCTGCTGCAGGAAAAGAAGCCTTCAT
GACCTTGTCCAGAATAGTAATGCTGTGTGA
>T2R.GCA_004027165.1_CteSoc_v1_BIUU_PVKA01071381.1_660_1589+
ATGTCAAGCTCATGGGAAACGCTGTCTATGATCATTTCTACTGTGCAGTGCATCGTGGGG
ATTTTTGGAAATGGGTTCATTGTACTGATAAATGGCATTGACTGGGTCAGAGAAAAGAAG
ACTTCCTTGTTTGATTTTATTCTCATGTGCTTGGCGAGCTCTAGGTTATGTTTTCTTTGT
GCAACACTTGCAGCTATCAGTTTCAATTTAATATATAAGGAACTGTTTTTCTCTAAGAAG
GTACTGATGTGTCTTGCCATCTTCTGGACAGAATCCAACTACTTCTGCACAGCCTCCACT
ACCTGCCTCATTATGTTCTATTTCTTCAAGATAGCCAATTTCTCCAACCCCATTTTCCTA
TGGGCAAAACAGAGGATGCGTAATGTGTTTCTTATTGTAATTGTGGGGACAGTACTTTCT
TTCTGTGTGAGCGTCTCCTTCATTGATGTATTCACAGATATGGCTACACAGTATTGGGCC
AACAGGAAACAAAACTCCACCTGCTGTTCTACAAAGAGTCTTTATAATTTCATAATTTAT
TCTTCTCTTCTTCACATGATTCTCTTTGTTTTTTTTGTGGTGTCGGTGTCCTCCTTCTTA
CTTTTACTCTTCTCCTTATGGAGCCACAGCAAGCGAATGAAACTGAGGGGCATGTATTCT
AGGGATTCGAGCATGAAGGCTCATATAAGAGCGATGAAAACCATGACTGCATCTCTGCTC
CTTTTCATTACGCAGTTTGGCAGCAGCATTGTGTTAATGTTGGCATACTCTACTGACAGT
GTGGTGGCAAAGGTTTTGGTTCATTTGCTAGTGTTTTTGTATCCATCGTTTCATCCACTT
CTTTTGATTTTGTGGAACAACAGATTGAAACAAGCTCTTCTCTGCATGCTGAGGAAGCTC
AAGTATGTCAAAGATGACCCCTCATTCTAA
>T2R.GCA_004027165.1_CteSoc_v1_BIUU_PVKA01086864.1_1248_2186+
ATGCCACCTAAAAGGGATAGTATGTTAATACTCATAGCAATTGGAGAGTTTTCAATGGGC
ATCTTAGGAAATGGATTCATTGGATTGGTAAACTTCATAGATTGGATGAAGAACAGGAAG
ATTGCCTCCATTGATTTAATCCTCACAAGTCTGGCCATATCCAGGATTTGTCTGTTGTGT
GCAATAGTACTAGATTGTTTTATGTTGGTGGCATATCCAGATGTCTATTATAATAATGAA
CAAATGATGGCTATTGATTTTTTTTGGACCGTAACCAACTATTTAAGTGTCTCATTTGCT
ACCTGTCTCAGTGTTTTCTATTTCTTCAAGATAGCCAGCTTCTCTCACCCCCTTTTTCTC
TGGATGAAGTACAGGATTGACAAGGTGATTCTCTGGACCTTACTGGCGTGCTTGGTGTTC
TCTGTGGTTTTCAGCCTTCCTGTCACTGGGAATCTGAATGATAATTTCAGACGTTGTGTC
AAGGGAAGGAAGAAGACAAACTTCACCTGGAGGTGTGGAATAAATAAAGACCTGTATGCC
TCGACCAAGGTATTCATCAACCTGGTACCGTTGTTCCCCTTTGCTGTGTCCCTGTTCTCC
TTTCTCCTGTTGATCCTCTCCCTGTGGAGGCACACCCGAAGGATGAAGCTGAAGGCGACA
GGCCACAGAGATCCCAGCACAGAAGCCCACGTAAGAGCCATGAAATCAGTCATCTCCTTC
CTGATCCTCTTTGTTGCTTATTGTTTGGGCTTCCTCATAGCCACCTCCAGCTACTTCATG
CCAGAGACTGAGTTAGCTGTCATCCTAGGTGAGTTGATAGCTCTGATTTACCCTTCGAGT
CATTCCTTCATCCTAATCCTGGGGAACAATAAATTAAGACAGACATCTGTCAAGGTGCTG
TGGAAAATAAAGTATATTCTGAAAGGAACAAAAAGTTAA
>T2R.GCA_000260255.1_OctDeg1.0_JH651523.1_26578603_26579499-
ATGCTCACCCATCGGATCATTGTCCATTTCCTGATAGTAGTGCCACAGTTCCTTACTGGG
GTCTGCGCAAACGGCTTCATTGTGGTGGTGAATGTGGTGTACTTCCTCAGGCAGAGACAA
ATGGCTCCTCTGGATCTGCTTCTTTGCTGCCTGGCGACTTCGAGGATTTGCCTGCAGTTG
ATTGTCCTCTTACTGCACCTGATTCTTCACTCGTTAGTGAAACTATCAGCATTTGCTAAG
TTTCATAAAATGTTTATATTTGTCTATTTTTGGGGAATTTGGTTGGCCACGTGGCTTGGT
GTTTTCTACTGTGCCAAGATCGCCACCATCCCGCACCCCTTGTTCTTTTGGCTGAAGATG
AGGATTTCCAAGTTGGTGCCATGGCTGATCCTGGGATCTACATTACATGCAGCTATCAGT
ACTGTCATTCATGAAAAATATTCATGGACTATCATCCAAAATATTTTAGCCAACGTATTA
TTCAAAAATGCAACTGAAACCAAAAGAATAGACATTGTACCACTTTCTATTCTGATCTTT
GATCTTACAGTGCCATCAATTATCTTCCTGATTGCTGTTTTGCTCTTGATTTTCTCCCTG
GGCAGACATGCCCAGGAGATGAGAACCATTGCTATGGGAACCCAGGCCCCCTGCAGGGGC
TTCCCTGTCAGGGCAATGCTGTCCATCTTGTCCTTCTTAATTCTCTACTCCTCCCTCTAC
TTGATGGCTGTTTTGTTCTTTTTTCAAAAATGGCAGTTTGGAAGCTTGTTCTCTGAGTTT
TGCAACTTTTTGGTTGGCACCTACCCATCTATACACTCAGTTATCTTAATTTTAGGAAAT
CCTAAACTGAAACAAAGTGCAAAGAGGTTCCTGCTCTGTGGTCAATATGGTCAGTGA
>T2R.GCA_000260255.1_OctDeg1.0_JH651523.1_26583292_26584209-
ATGGCTGATATTCCTCTTCCCAGCATGCTAACACATCACCTCATTATCTATTCTCTAATA
GCAGTGACTCAACTTCTTGCTGGGGTCTTCACCAATGGCTTCATCATGGTGGTGAATGTG
GTGGACTTCATCAGGCAGAGACACATGGCTCCTCTGGATCTGCTCATTTCCTGCATGGTG
ACTTCACGGATTTCTTTCCAGCTGTTCAACTTTCTTGTACAACTGGTTCTTCTCTCGTTT
GTGAAGCAGTCAATATTTCAGGAGCTTAACATAATAATTATTTTTATAAATAATTGGGGG
CTTTGGTTGGCCACATGGCTTAGTGTTTTCTACTGTGCTAAGATCACCGCCATCACACAC
CCCCTGTTTTCCTGGCTGAAGAAGGTTCCCAAGTTGGTTCCCTGGCTGATCCTGGGGTCT
ACATTGTATGCAGCTACCATAACTGGCATCCAGAGAACACATATACATGCCATTTCCAAA
GAACTATTGGTAAAATTTTTGTCCAGTAATGGGACTCAAACCAAAAGAGTAGGTGTCATG
TCACTTCCTATGTTCACTTTTCATCTTCTAGTACCATTAATTATCTTCCTTATTGCTACC
CTGTTCTTAATTTTGTCTCTAGGAAGACATGCCTATCAGATGAGAACCATTACTATGGTA
ACTCGGGATCTCTGTAGCAGTGCCTCCATCAAGGCATTGCTCTCTGTCCTTTCCTTCCTA
ATAATCTACTTATCCTACTATGTCATGACCCTTGTATTCTCTTTTCAAAGTTGGCGGCAT
GACAAGTTCTTCATTCTGCTCTTTAACTTGCTGTTTGGAGCCTACCCATCTATACACTCT
TTCATCTTAATTTTGGGAAATCCTAAACTGAAACAAATTGCAAGGAAGTTCCTTCTCTGC
AGTCACTGTAGTCAGTGA
>T2R.GCA_000260255.1_OctDeg1.0_JH651523.1_26639906_26640826-
ATGGCTGATATTCTTTCTCTGAACATGCTAATGCATGATGTCATTGTATACTTTCTTATA
TTAGGGACACAGTTTTTTACTGGAGTCTTCATAAATGGCTTCATCGTGGTGGTGAATGTG
GTGGGCTTCATCAGGGAGAAACAAATGCCTCCTCTGGATCTGCTCATTTCCTTCCTGGCA
ACTTCCCGGATTTGTCAGCAAATGTTTGCCTTCCTTCTACCTCTGGTTCTTTTCTCCTTC
ATTAAACAGTCAATACTCCAGGAGATTAATATTATTCTTCCATTTGTAAGCATTTGGGGG
CTTTGGTTGGCCACATGGCTGAGTGTTTTCTATTGTGCTAAGATTGCCACTATCCCATAC
CCCCTGTTTTCCTGGCTGAAGATGAATATTTCCAAGTTGGTGCCCTGGATGATCCTGGGG
TCTACATTGTATGCAGCGATCAGTACTGGCATCCATAGAAATTACATATGGACTGCTACT
CAAAATTTTTTGAGAGAGTTTTTGTCCAGTAATAAAACTCTTACAGAAACAATAAGCATT
GCACCACATTCTATTTTTATTATACATCTTATTGTGCCATCAATTATCTTCCTCACTGCT
GTGGTGATCTTGATTTTTTCCCTGGGGAAACATGCCTGGAAGAGGAGAACCATTGCTACA
GGACCACTGGACACTTGGTGCAGTGCCCCACTCAGGGCAATGATGACCATCCTGTCATTC
CTCTTCCTCTACTTCTCCTACTACATCACTGCCATTGTGTTCTATTTGCAAGATTCCCAG
AATGGCATGAATTCCATTTCTTTATGGAACTTAATAGGTAGCAGCTACCCATCTATACAC
TCTATCATCTTAATTTTAGGAAATCCTAAACTGAAACGAAGTGCAAAGGCATACCTGCTG
TGTGGTCTGTGCGGTAAGTGA
>T2R.GCA_000260255.1_OctDeg1.0_JH651523.1_26675196_26676116-
ATGGCTGATATTCTTTCTCTGAAACTGCAAATGCATGACGTCATTATCCATTTCATTATG
CTAGTTGCACAGTTCCTTACTGGGATATTCATAAACGGCTTCATCATCGTGGTGAATGCA
GTGGGATTCATCAGGCACAGACAGATGTCTCCTCTGGATTTGCTCATATCCTGCCTGGTG
ACTTCCAGGATTTGTCTGCAGTTGTTTGTCTTCCTTCTATCCCTTGCTGTTCTCTCCTTC
ATTAATCAGTCAGTACTCCAGGAGCTTAATGCAATTATTACATTTACAAATATTTGGGGC
CTTTGGTTGGCCACATGGCTGAGTGTTTTCTACTGTGCTAAGATTTCCACCATCCCACAC
CCACTGTTTTCATGGCTAAAGATGAAGATTTCTAAGCTGGTGCCCTGGATGATCCTGGGG
TCTGCATTATTTGCAGCTATTGGTACAGGCTTTCACAGAAATTATATACATACTCTTACT
GAAAAATTTTTGGGAGAGTTTTTGTCTAATAATGAAACTCACACCAAAAAAATAGACATT
GTACCACATTCTATTTTTATTTTTCATATTATTGTACCTTTAATTATTTTCCTCTGCACC
ACTCTGCTATTGATTTTTTCCCTGGGGAGACATACCTGGAAGATGAGAACCATTGCAAAG
GTAACCTGGAATCCCTCCTGTGGAGTCCCACTCAGGGCAATGCTGTCTATTCTGTCCTTC
CTCATCCTCTACCTCTTCTACTACACCAGAGCTATTGTGTTTAATTCTCAAGATTTGCAG
TATGAGAAGTCCTTCATTCTGTTATGGAACTTGATAGGTGGAAGCTACCCATCAATACAC
ACTGTCATCTTAATTTCAGGAAATTCTAAACTGAAAAAAAATGCAAAGAAGTTCCTGCTG
TGTGGTCTGTGTGGTCAGTGA
>T2R.GCA_000260255.1_OctDeg1.0_JH651523.1_26770720_26771619-
ATGCTAACATATGACATCATTATCCATTTCTTTATAGTAGCAGCACAGTCCCTTATTGGG
GTCTTCATAAATGGATTCATCGTGGTGGTAAATGCAGTAGGCTTCTTCAGGCAAAGAGAA
ATGGATCCTCTGGATTTGATTATTTGGTGCCTGGCTTTTTCGAGGATTTGTCTGCAAATC
TCCTTCTTCCTTCTACCCCTGTCTCTTTTCTTCTTCATCAAACAGTCAGTACTCCAGGAG
GTTAATACACTTTTTTCATTTACAAATATTTGGGGGCTTTGGATGGCCACATGGCTTAAT
GTTTTTTATTGTGCTAAGATCGCCAACATTCAACACCCATTGCTTTTCTGGCTGAAGAGG
AATATTTCCAAGTTGGTGCCCTGGTTGATCCTGGGTTCTGTATTGTATGCAGCTATTGGT
ACTAGCATGCACAGAAATTACTTATGGACTGTTACCCAAAAATTTCTGGGAAACTTTTTG
TCCAGCAGTAATGAAACGCACACCAAAAGAATAGACATTGTACCACTTTCTATTTTGCTT
TTCCATCTTATTATACCATTAAGTATCTTCCTGATCGCTGCTCTGCTCTTGGTATCTTCC
CTGGGGAGACATGTCTGGAAGATGAGAACTGTTGCTACAGAAACTCGGGACCAGTGCTTC
AGTGCTCCACTCAGGGCAATTGTGACCATTCTGTCCTTCTTCATCCTTTACTTATGCTAC
TACACCAGTGCCATTGTTTTCTGCACTCAAGATTCACAGTATGGGAGGTTGTTTGTTTTG
TCTTGGAGCTTGATTGGTGGCTGCTACCCAGCTATACACTCTGTCATTTTAGTTTTATCA
AATGATAAACTGAAACAAAATGCAAAGAAGTTCCTGCTGTGTGGTCTGTGTGGTCAGTGA
>T2R.GCA_000260255.1_OctDeg1.0_JH651523.1_26823325_26824212-
ATGCTCACCCATCAGCTCATTGTCCATTTCCTGATAGCAGTGGTGCAGTTCCTTATGGGG
TTCTGTGCAAATGGTTTAATTCTGGTGATAAATGTGCTGGACTTCATCAGGCGGAGACAC
ATGGCTCCTCTGGATCTGCTCATTTGCTGCCTGGTGTCTTCTCGGATTTGTTTCCATTTG
CTCATCTTCCCTGTGCACTTGATGGTTCTTTCCTTCATAAAAAGGTGGGCATTTGTTGAG
TATTATATAACTTTTGTGTTTATAACTATTTGGGGACTTTGGTTGGCCACGTGGCTTGGT
GTTTTCTACTGCGCCAAGATTGCTACCATCCCCCACCCCCTCTTCTTCTGGCTCAAGATG
AGGATTTCCAAGTTGGTGCCCTGGCTGATCCTTGCATCCACAATGAATACATCTATTGGC
TGTGGCATCCAAGCAAAATATCTATGGGCTATTAAGGCAAATACCTTGACTAACCTTTGG
TCCAGTAATACAACTGAAATTGAAGGAATAGATATTGTACCACATTCACTTTTGATTTTT
CATCTGACAATGCCATTAATTATCTTCCTCACTGCTGTTCTGCTCTTGATGTTCTCTCTG
GGAAGACACGTGCAGAATATGAGAGACATCGGTATGGCAACACGGGACCACCGAATGTGC
ATCCCCATCAAGGCAATGCTGTCCATCCTGTCCTTCCTCATCGTCTACTCCTCCCACTAC
ATAATGGCATTTTTTCTCTTTTTTTTCAAAACAGAGTTCAAAACCATACCCTTTATTTTC
TGCATCATGTTGGCTGGCACCTACCCATCTATACACTCTGTCATTTTAATTTTAGGAAAT
GCTAAACTGAAACAAAATGCAAAGCAGTTCTTTCTGTGTCGTCAGTGA
>T2R.GCA_000260255.1_OctDeg1.0_JH651523.1_26831234_26832127-
ATGATTTCATATGACATCATTCTCCATTTACTTATAGTAGTAGCGCAGTTCCTTACTGGG
GTCTTCATAAATGGCTTCATCGTGGTGGATCATGCAGTGGACTTCATCAGGCAGAGATCA
ATGCGTCCTCTGGATCTTCTCATTTTCTGTCTGGCGACTTCCAGGGTTTGCCTGCAAATA
TGTTCTTTCATTCTACCACTGGCAGTTTTCTCCTTCATTAAACAGTTAGCACTCCAGAAG
CTTACTATGATTCTTACATTTATTAATATTTGGGCTCTTTGGTTGGCTACATGGCTTAGT
GTATTTTATTGTGCTAAGATTGCCACCATCCCACACCCTCTGTTTTCCTGGCTGAAGATG
AAGATTTCCAAGTTGGTGCCCTGGCTGATACTGGGGTCTTCAGTGTATACAGCTATTAGT
ACTGGCATCCACAGAAATTATATATGGACTGTTACTCAAAAAATTTTGGGAGACTTTTTT
TTAAGCAATGAAACTCACACCAGAAGAATAGACATTGCACCGCTTTCTATTTATATTTTT
CATCTTACTGTGCCATCAGTTATCTTCCTCATCGCTGTTCTGCTCTTAATTATTTCCCTA
GGGAGACATGCCTTGAAGATGAGAAAAACTGCTATGGGAACCCAGGAACCCTGCTGCAGT
GCCCCACTCAAGGCAATGTTGACCATCCTATCCTTCCTCTTCCTGTACTTCTCCTACTAT
GGCACTGCAATTGTGCTTTCTACTCAGGATCTGAAGAATGGAAGGATCTACATTCTGTTA
TGGAACTTGATAGGAGGCAGCTACCCATCCACACACTCTGTCATCTTAATGTTAGGAAAT
CCTAAATTGAAAGAAAATGCAAAGAAGTTCCTACATTGTGGTCAGTGTGGTTAA
>T2R.GCA_000260255.1_OctDeg1.0_JH651523.1_26855055_26855966-
ATGTTCTCAGACTTTCCTTCTCCCAGCATGCTAACCCATCAGCTCATTGTCCATTTCCTG
ATAGCAGTGGCACAGTTCCTTACTGGGGTCTGTGCAAATGGCTTTATCCTGGTGGTGAAT
GCTGTCGACTTCATCAGGCGGAGACATATGGCTCCTCTGGATCTGCTCATTTGCTGCCTG
GCATCTTCGCGGTTTGTTCTCCACTTCCTCATGTTCATTGTGCACTTGATGGTTCTCTCC
TTCATAAAAAAATCAGCATTTGTTGAATATTATATAAGTTTTTTGTTTTTAACTATTTGG
GGGCTTTGGTTAGCCACGTGGCTGGGTGTTTTCTACTGCGCCAAGATCACTACTGTCTCT
CACCCACTGTTCTTCTGGCTGAAGATGAGGATTTCCAAGATGGTGCCGTGGCTGATCCTG
GGGTCAACACTGTATGCGTCTATCAGCTGTGGCATCCAAGAAAAATATGTGTGGGCTAGT
AAGGCAAATCCATTGTTTAAACTGTTCACCAGTAATTCAACTCAAAACAAAGAAATAGAC
ACTATACCATATTCACTTTTGATTTTGCACCTGACAGTACCATCAATTATCTTCATAATT
GCTGTTCTGCTTTTGATTTTCTCCCTAGCGAGACATGCTCAACAGATGAGAACCAGTGCT
ACAGGAACCCAGGACCCCCGCAGGTGCATCCCTGTCAAGGCAATGCTGTCTATCCTGTCC
TTCCTCATCCTCTACTTCTCCCACTACATGTTGGCCTTTCTGTTCTTTTTCCACAAAATG
CAGTTTGGAAGCTTCCTCTTTATTTTATGTGTCTTGGTATCTGGCACCTACCCATCTATA
CACTCTATCATCTTAATTTTAGGAAATGTTAAACTGAAACAAAATGCAAAGAAGTTCTTT
TTGTGTTTTTAG
>T2R.GCA_000260255.1_OctDeg1.0_JH651523.1_26859681_26860577-
ATGTTAACCCATCAGTTCATTGTCAGTTTCCTTATAGCAGTGACACAACTGCTTACTGGG
ATCTTGATAAATGGCTTCATCATCGTGGTGAATGCTGTGGACTTCATCAGGCAGAGAAGA
ATAGCTCCTTTGGATCTGATCATTTGCTGCCTGGTGTCTTCTCGGATTTGTCTCCAGTTG
CTCATCTTCCTTACATATCTGGTTCATTTTTCCCTCATGAATCCATCAGTACTTGAGGAG
ATTTCTCTAATTTTTGTTTTTATAAATATTTGGGGACATTGGTTGTCCACGTGGCTGGGT
GTTTTCTACTGTGCCAAGATTGCCGCCTTCCCACATCCCCTCTTCTTCTGGCTGAGAATG
AGGATTTCCAAGTTGGTGCCCTGGCTGATCCTGGGGTCGACATTGTATGCCTCTATCAGT
TCTGGCATCCAGGATAAACATACATGGACCATGACCCAAAAATACTTGGTGAACATTTTC
TCCAGTAATGCAACTAAAACCAAGGAAGTAAACATTGTACCACTTTGCATTCTAATTTTT
CATCTGACATTGCCTTTAATTATCTTCCTCATTACTGTTCTGCTCTTGATTTTGTCGCTG
GGGAGACATGCCCAGAAGATGAGAACCATTGCTACAGGAACCCGGGACCCCCGCAGCGGC
GCCCCTGTCAAGGCAATGCTGTCCATCCTGTCCTTCCTCATCCTCCACTTCTCCCACTAC
ATGTTGGCTGTTTTGTTCTTTTCTTCAGTATTCCAGTTTGGAACCTTCATTTTTGGTTTC
TTCACCTTTCTGTCTGGCATCTATCCATCTATACACTCTGTCATCTTAATTTTAGGAAAT
GTTAAACTTAAACAAAATGCAAAGAAATACTTGTTCTGCGGTCAGTACCATCAGTGA
>T2R.GCA_000260255.1_OctDeg1.0_JH651523.1_26895029_26895913-
ATGCTTACACATTACCTAATCCATTTCCTTATAGCAGTGGCACAATTTCTTACTGGAGTC
TTCATAAATGGCTTCATCATGGCGGTGAATGCGGTGGATTTCATCAGGAAGAGACAAATG
GCTCCTCTGGATGTGCTTATTTCCTGCCTGGTGTCTTCAAGGGTTTCTCTGCAATTGTTG
ATCTTACTTCTGTACCTGGTTTCTGTCTCTGCTGTTAAACAGTCTGGACTTGCTGTGTAT
TATATTATTTTTATGTTTGTAAGTATTTGGGAGCTTTGGTTGGCCACATGGCTCGGAGTA
TACTACTGCGCCAAGATCGCTACCATCCCTCACCCCCTCTTCTTCTGGCTAAAAATGAGG
ATTTCCAAGTTGGTGCCATGGCTGATTCTGTGGTCAACACTGTATGCATTTATCAGTTCT
GGCATTCAAGTAAAACACATACGGGCTGTTACTCAAAAAGATTTTATAAACTTTTTCTCC
AGTAATGCAACTCAAACCAAAGGAATAGACATTGTACCATTTTCACTTTTGATTTTTCAT
CTGACAGTACCATTAATTATTTTTCTCATTGCTATTCTACTCTTGATTTTGTCCCTGGGG
AGACATGCCCAGAAGATGAGAACCATTGCTACGGGAACCCAGGACCCCCGCAGGAGTGCC
CCCATCAGGGCAATACTGTCCATCCTGTCCTTTCTCATCCTCCACTTCTCCCACTACATG
ATGGACATTTTGTTCTTTTTCACAATATTCCAGGTTGGAACCTTCCTTTTTGTCTTCTGC
ATAATAGGGGCTGGTACCTATCCATCTTTACATTCCATCATCTTAATTTTAGGAAATCCT
AAACTGAAACAAAATGCAAAGAATTTCCTACTCTGTTGTCAGTAA
>T2R.GCA_000260255.1_OctDeg1.0_JH651527.1_464326_465267+
ATGGAAATCGGTCTGCAAATCTTCTTAACCTTCGTAGTAGTTGTGCAGTTAATAATTGGG
AATTTGACCAATGGATTTATCATAGTGAAAAATTTCATTGACTGGGTCCATAAAAGAAAG
CTCAGCTCAGTTGATCAAATCTTCATCATCTTGGCAATTTCCAGAACTGGTGTGATCTGG
GAAGTACTAGTAAGTTGGTTCAAACCTCTTCATTACTCATTTTCAACTGTGGATAGAGAA
GAAATAAAAATTTCTTTGCTTATCTGGGTAGTTTTCAATCATTTCAGTCTCTGGTTTGCT
ACAGTACTCAGCATCGTTTATTTGTTCAAGATTGCCACTTTCTCCAGGCCTATTTTTCTG
TATCTGAGGTGGAGAGTAAGAAAAGTGATTCTGACAATATTGCTAGGAAGTTTGGTCTTC
TTGTTTTTAAATATGATACAAATAAGCACCCATGTTGAAGACTGGAAGCACGGACATGAA
AGAAACACAGCTTGGAATTCCACACTGAGTGAGTCTGCGGTGCTATCAAAGCTCATCATA
TTCAACATGACCATGTTCTCCTTCATACCATTTATTCTGGCCCTGATCTCTTTACTCCTG
CTTACCATCTCCTTATGGAAACATCGACAGAAGATGAGGCTCAATTCTGAAGGACACAGC
GATCCCAGGACCGAGGCCCACATCAATGCCTTGAAAATTGTGGTCTCTTTCCTCCTACTC
TATACTACTTACTTTCTGTCCCTCTTCACATCGTGGATTTCTCAGATGCATCAGAGTGAC
CTGATGCATGCACTTGTCCTGTGTATCACACTCATCTATCCTTCAAGCCATTCACTTATC
CTGATTCTGGGCTACTCCAAGTTAAAGCAGTCCTTCCTCTTTGTGCTGAGGCCACTAAAG
TGTAAGACAAAGGCTGAGGATCAACAGATCACAATTCCATAA
>T2R.GCA_000260255.1_OctDeg1.0_JH651527.1_505654_506592-
ATGTCAAGCTCATTGGAGACATTGTCTATGATCACTTCTACTGTGCAATTCATAGTGGGG
ATTTTTGGAAATGGATTCATTGTACTGATAAACGGCATTGACTGGGTCAGTAAAAAGAAG
ACTTCCTTGTTTGATTTTATTCTCCTGTGCTTGGCGAGCTCTAGGATACATTTTCTTTGT
GCAACACTTGCATCTGTCATATTCAATTTAATATATAAGGAACTATTTTTCTCTAAGAAG
GTACTAATGTGTCTTGCCATATTCTGGACAGAATCCAACTACTCCTGCACAGCCTCCACT
ACCTGCCTCACTGTCTTCTATTTCTTCAAGATAGCAAATTTCTCTAGCCCTATTTTCCTC
TGGGTGAAACAGAGGATGCATAATGTTCTTCTTATTGTAGTTGTGGGGACAATACTTTCT
TTCTGCGTGAGTGTCACCTTCATTGATGCATTCACAGATATGTCAATACAGTATTGGGCA
CATAGGAAACAGAACTCCACCTGTTGTTATACAAAGAGTCGTTACAATTTCTTAATTTAT
TTTTCTCTTCTTCACATGATTCTCCTTATTCTTTTTGTAGTGTCACTGTCCTCCTTCTTA
CTTTTACTCTTTTCCTTATGGATCCACAGCAAGCGAATGAAACTACAGGGCCTGTATTCT
ACGGATTCAAGCAAGGAGGCTCATATAAGAGCTATGAAAGCCATGATTGCATCACTGCTT
CTTTTCATTACGCAGTTTGGCAGCAATGTTCTGATAATGTTAGCATACACTATTGACTGT
GCGGTGGCAAAGGCTTTGGCTCATTTGCTAATATTTTTGTATCCATCTTTTCATCCATTT
CTTTTGATTTTGTGGAACAACAAATTGAAGCAAGCTTCTCTCTGCATGCTGAGGAAGCTC
AAGTATGTCAAATATAACCCCTCTAAGGAAGGAACATGA
>T2R.GCA_000260255.1_OctDeg1.0_JH651527.1_509607_510509-
ATGGAAAGTGGTGTGCAAAGTTTCTTCACCTTCATAATTGTTGTGCAGTTCATAATTGGG
AATTTGAGCAATGGATTTATAGTACTGATAAATTTCATTGTCTGGGTCAATAAAAGAAAG
CTTTCCTCAGTAGATCAAATCCTCATGTTATTGGCAATTTCCAGAATTGGACTCATCTGG
GAAATATTAGTAAGTTGGTTTCAATCTGCGTATTTATTTCCACAGCAGCAACAACTACTA
GAATTTAGTGTTTATTCATGGATTTTATTAAATCATTTTAGTCTCTGGCTAGCTACAGTC
CTCAGCATCTTTTATTTGCTCAAAATAGCCAGTTTCTCCAGTCCTATTTTTCTCTATCTG
AAGTGGAGAGTAAAAAAAGTAATTCTAATAATACTTCTAGGAAGCTTAGTACTCTTGTTT
TTAAATGGGATGCAAATAAGCATAAAGTTTGAAGACTGGAAACATGGATATGAAAGAAAC
ACAACTTGGAATTTCACAGCGAGGGAAAATATAATGGTAGCAAAGCTCATCCTATTCAAC
ATGACCATGTTCTCCCTCACACCATATATTCTGACCTTGATTTTTTCTCTGCTGCTAATC
AGCTCCTTATGGAAACATCTCCAGAAGATGAAGCTCAATTCCAAACAACACAGAGATCCC
AAAACTGAAGCCCATATCAATGCCTTGAAAATTGTGGTCTCTTTCCTCCTACTGTACACT
TCTTACTTTCTGTCTCTCCTCGTATCATGGCTTTCTTATATACATAATATTGAATTGATT
CAGCTATTTTCTGCAACCACTGGACTCATCTATCCTTCAAGCCATTCACTTGTCCTAATT
CTGGGAAACTCCAAGTTAAGGCAGGCCTTTCTTTGCATATTGAAAGTGTGGGACAAAAGA
TGA
>T2R.GCA_000260255.1_OctDeg1.0_JH651527.1_532231_533169-
ATGAGTGGTGTTGTTAAGAACACATTTGCAATCATAATTTTCATGGAAATTATTATTGGA
TATATAGGAAACGGATTCATAGTAGTGGTGAACTTTTTGGACTGGACTAAGAGAAGAAAC
ATCTCAACAGTTGATCGAATATTCAGTGTTTTGGCAATCTCCAGGATTGTTACACTCTGC
ATAGGACTCATGATTACATTAATATTTGTATTTTACCCTGCTTTGTTCTTTACCATTGGC
ATGATAATAGTGGCAAATATTACCTGGATAGTGACTAATCATTTTAACCTTTGGCTGTCT
ACTAGCCTCAGTATCTTTTATTTTCTTAAGGTAGCCAATTTTTCTAGCTCTATCTTTCTT
TACCTACAGTGGAGAGTTAAAAAAGTGGTTTCACAGATTCTGTTACTGTCTCTGTTCTTT
TTGTTTTTAAATATTGTGCTGTCAAGCAAATACATGGATGAATGGAGTGATGTATATAAA
AATAATATATCTAACAATTCCAGAATGAGGAACTTTGGACACTTTTTTAAATCTCTCATA
TTCATAAACTGTATATTCACAGTTTTACCACTTACTTTGTCAATGATAAATTTTCTTCTT
CTCATCTTCTCCATGTGGAAACACCTTAAGAAACTGCAGCATATTACAACAGGATGCACA
GATGCCAGTATCACAGCTCATATAAAAGCCTTACAAATTGGATTTGCCTCTCTCCTATTT
AATATTGTTTTTTTCCTGTCCCTTATCATACAAGCTGCAAGTTTTGAATTCCTGGATATG
AGTTTTGCCATCTTGTATGATATGACGCTTGCAATTACTTTCAATTCTAGTCACCCTTTT
GTCCTAATTCTGGGAAACAGTAAGCTGAGACAGACCTCTCTTTTAGTAGTGAGGCGGATG
TGGTTCAGGCCCAAAGATAAGGAATCCTCACGTCAATAG
>T2R.GCA_000260255.1_OctDeg1.0_JH651527.1_598278_599246+
ATGGTAATTGAAATCAAGGCATCCACACAGACAATGAATAAGTTCATGAAGATCATGTGT
ATAGTCATTTTATATGTTGAGTTCATAACTGGAAATTTAGTAAATGGCCTCATAACAGTG
GCAAACTTCATGGTCTGGATCAAGAGAAGAAAGATCTCTCTGTTTGATCAAATCCTCACT
ACCTTGGCAATCTCCAGAATTTGTCTGTTCTGGTCAGTAGCCATAAATGTATTATCTGTT
ACTTACCCAGGCTTGTTGACTGAAACAATGGCAAAAATAGCTGGTTTTAACTGGACAGTT
ACTGGTCATTTTAACATCTGGCTCACAACGTGTCTAAATGTCTTTTATTTTTTCAAGATA
GCCAATTTTTCTAAATCTGTTTTTCTTTTTCTTAAGTGGAGAGTTAAACAGGTGATTTCA
CTGACACTTTTAGTGTCCTTGGTCTTGTTGCCTTTACACATTATACTGACAAACCCATAT
CTCGATGCCTGGATTAATGGACATGAAAGAAGCATGTCAGACATTTCCAATTTAATTAAC
TCCACACAATTGTTGAAAAAAATTTTATTCAGAAACAGTGTATTTGCATTCATACCCATT
ACTGTGTCCCTGACAACTTTTCTCTTGCTCATCTTCTCCCTGTGGAAACATCTGAAGAGG
ATGCAGCAGAGTGTCCACGAGTCCAGAGATGTCAGCACCACGGCCCACATAAAAGCTTTG
CAAATTATAGTTATCTTCCTCCTCCTGCATGTCATTACTCTACTTTCTTTTGTCATACAA
ATGTCGAGCTATGAATTGCTGGATAAATCATTCATGTTTTTATTTCGCCAGGTTACTGTT
TTTGCCTTCCTTTCAGGGCATTCATGTGTCATAATTTGGGGAAACAAAAGGCTGAGGCAG
ACATCTTTATTCTTGCTTCGATGGCTAAGGTGCTGGTCCAAAAATGTGGGGACTTCAGCT
CCCCAGTAA
>T2R.GCA_000260255.1_OctDeg1.0_JH651527.1_632095_633024+
ATGGTTGGTGTTTTAAATAGCATCTTTATAATTGTTTTAACTGTGGAATCCATGATAAGC
ATTGCAGGAAATGTCTTCATAGCACTGGTGAATTGCATGGACTGGATGAAGAGAAGAAAG
GGTTGTTTTGTTGACCAAATCCTCACTTCTTTGGCAATCTCCAGAATTGCTCTGCTCTGC
TCAGCACTGACACACACGTTGTTATATGCAACACATCCAGGTTCTCTGAAGACTGCAAAC
ATAATAAGAATGACTACTGTCAGCTGGTTTGTGACCAATCATTTTAACATTTGGCTTGCT
ATGTGCCTCAACCTCTTTTATTTTCTTAAGATAGCCAATTTTTCTAACTTTATTTTTCTT
TACCTAAAAAGAAGAGTTAAAAAAGTGGTTTTAGTGATATTGCTGATGTCACTGGTTCTC
TTATTGTTCAATATCATAGTTATAGACATACAGACTAATGTCTGGATTGATGGATTTAGA
AGAAATATATCTTACACCTCCAGTATGAGGAACTTTAAAAAGCTTCCCAGACTTCTTTTA
TTCATCAGCTCTATGTTCATGATCCTACCCTTTCTTGTGTCCCTGGCAGCTTGTTTTCTG
CTCATCTTCTCCCTATGGAAACATTTGAAGAGGATGAAGAGGATGCAGCACAATGCTAAG
GGGCCCAGAGATGCCAGCACCATGGCCCATATGAAAGCCATGCAAACTGTGGTCACGTTC
TTCTTACTTTATACCATCTACTTATTGTGTCTCATCCTACAGATTTCAAGCTTTGAATTT
TTGGCAGAAGACCAAATAATTTTTTTTGAACATGCTATTGGAATTGCTTTTCCCTCAGGA
CACTCACTTGCTTTGATTTCAGGAAACAGTAAGCTGACAAAAGCCTTTTTTTCAGTGCTG
TGGAGGCTGAGGTGCAGGCCAAATGCTTAG
>T2R.GCA_000260255.1_OctDeg1.0_JH651527.1_779514_780443+
ATGGAAAATGTGCAGAAGATATTTACAATAATTTTTAATATAGAATTTATCCTTGGATAC
TTAATAAATGGATTTATAGCCCTAGTAAACTGCATGGACTTGGTAAAAAAGAGAAAGTTA
TCTTCAGCTGACCGAATCCTCACTGCTTTGGCAATCTCCAGAATGAGTCTATTCTGGTTA
GCATCACTTGATTGGTGGATATTTGTGTGGTACCCAGCTTTATGGAGGACCAGACATGTG
TTAAAAATAATTAATATTACCTGGACAGTGGTCAGTCATTTTAGCATCTGGCTTACTACA
AGTCTCAGCCTCTTTTATTTTTTGAAGATAGCCAATTTTTCTAACTCTATTTTTCTCTAC
CTAAAATGGAGGGCTGAAAAGGTGCTTTCACAGACTTTATTTGTGGCTGTAGTCCTCTTG
TTTTTAAGCATTGTGTGTGCAAATGCAGATACTGATATCATGATTGATGCATATAAAAGA
AATTTGTCTTACAGTTTCCACAACTCTGTACAGAGTTCTAAACTGCTTCCATGCACCAAG
ACTGTGTTCCTGTTCTTACCTTTTATTGCAAACCTGACAACTTTCCTCCTGCTCATCTTC
TCCCTGAGGAAGCATCTGAAGAGGATACAGAACAATGTCAGAGGGTTTGGAGACGCCAGC
ACCATGGCTCACACAAAAGCTTTGCAAACTGTGACAGCGTCCCTCCTACTGTACACCATT
TACTTTCCTTCACTTCTTGTTAAAGTTTGGAATTCTCAGTTATTAATGAAAAATGTCATC
TTTTTTCTTTGCCAGACAGCTGCAAATGCTTTTCATGCATGTCACTCGTGTGTCCTGGTT
TGGGGGAACAGTAAGCTGAGAAAGGCCTGCTGTTCAGTGCTGAGACAGCTGGGATATGGG
TCCAATGATGCAGATCCATCAGGATCATAG
>T2R.GCA_000260255.1_OctDeg1.0_JH651527.1_862457_863392-
ATGAGTAAGTTCGTGCAGATCATGTGTATAGTCATTTTATATGTTGAGTTCATAACTGGA
AATTTAGGAAACGGCTTCATAACAGTGGTGAACTTCATGGTCTGGATCAAGAGAAGAAAG
ATCACTCTGTTTGATCAAATCCTCACTACTTTGGCAATTTCCAGAATTTGTCTGCTCTGG
TCAGTAGCCATATACATATTATCGATTTTTTACCCAGGCTTGTTGCCTGAAACAACGGCA
AAAATGGTTGGTTTTAGCTGGACAGTTTCTAGTCATTTTAACATCTGGCTCACGACATGT
CTCAACATATTTTATTTTTTCAAGATAGCCAATTTTTCTAAATCTATATTTCTTTTTCTT
AAATGGAGAGTTAAACAGGTGGTTTCACTGACCTTTTTAGTGTCATTGGTCTTGTTGCCT
TTATACATTATACTGACAAACCCATATCTCGATACTTGGATTAATGGATATGAAAGGAAT
ATGTCAGACATTTTCAATTTGATTAACTCCACACAATTGTTTAAAAATATTTTACTCAGA
AGCAGTATATTTGCATTCATACCCATTACTGTGTCCATGACTACTTTTCTCTTGCTCATC
TTCTCCCTGTGGAAACATCTGAAGAGGATGCAGCAGAGTGTCCGCGAGTCCAGAGATGTC
AGCACCACGGCCCACATAAAAGCTTTGCAAATTACAGTTGCCTTCCTCCTCCTGCACGTC
GTTACTTCACTTTCTTTTTTCATACAAATTTTGAGCTTTGAATTGCTGGATAAATCATTC
ATGTTTTTATTTTGCCATGTTATTCTTTTTGCTTTCCTTTCAGGGCATTCATGTGTCATA
ATTTTGGGAAACAAAAAGCTGAGACAGACATCTTTTTTCTTGCTTCAATGGCTAAGGTGC
TGGTCCAAAAACGTGGAGCCTTCAGCCCCCCACTAA
>T2R.GCA_000260255.1_OctDeg1.0_JH651527.1_991383_992321-
ATGAATAATTTTGAAAGGACCATATTTAAAATCATTTTCGTTCTGGAATTCACAATTGGA
AGTGTAGGAAATGGCTTCATAGCACTGGTAAACTGTGTGGACTGTGTCAAGAAAAGAAAG
ATATCTTCGGTTGATCAAATACTCACAACATTGGCCATCTCCAGAATTGGTGTGCTCTTC
TCAGTAACCATGATTAAATTGGTGTTTATGACTGACCCAGATTGGTTAATGATGGCAAGC
ATGTTAAGAATAACTAATATTACCTGGATAGTGACCAATCACTTTAGCGTATGGCTTTCT
ACATGCCTCAACATCTATTATTTTCTCAAGGTAGCCTATTTTTCTAACTCAGTTTTTCTT
TACCTGAAGTGGAAAGTCAAAAAAGTGGTTTCAATGACACTGTCAATGTCTCTGTTTGTC
TTATTTTTGAATATCATAGTTATATCGCTACCTGTTTATACATGTATTGGTGGAGCAAAA
CTAAACTCATCTTTCAGTTTCTGCTTGAGGAACTCTACACAGTCTTTCAAGTTTTTTTTA
TTCACTAACTCCATATTTTCATTTATGCCCTACACTCTGTCCTTCACATCCTGTCTTCTG
CTCATCTTGTCTCTGTGCAAACACCTCAAGAAGATAAAACAGAACGCCAAAGGATTCAAA
GATGCCAGGGTCTTGGCCCACATAAAGGCCATGCAAACTGGGATGTCCTTTGTCTTATTT
TATACTGTGTTCTTAGTATTTCTTATTGTACAGATTTCATGCATTGACTTTCTGGACAGT
GATTTGATTGTTTCATTGGACTATTCTATGGGAGTCTCATTTTCTTTTTTGCATTCAGTT
GTTTTGATTCTGGGAAACAGTAAATTGAGACAGACTTCTATTTTATTTCTTCGATATCTG
AGGAGCAGGTATAAGAATACACAACTCTCAGGTCCCTAA
>T2R.GCA_000260255.1_OctDeg1.0_JH651527.1_1060719_1061651-
ATGAGAAGTTTTCTATGGAACATTTTGGTCACCGTAATAATTGCAGAATTTGTTATTGGA
AATTTTGCCAATGCATTCATAGCCCTGGTGAACTGCACTGACTGGGTAAAGAGGAAAAGG
ATCTCTGTAGTTGATCGGATTCTTACTGCACTAGCTGTCTCCAGGATTGGCTTGATGTGG
ACACTAGTAACAGGTTGGTTTTTGAAAGTATTTCATCCAACTGCCTGTACTAAAGTAGCA
AATATTACTTGGATTATCTGGGAAATAAACAATCATTTTAATGTTTGGCTTGCCACTATC
TTAACCATATTTTACTTTCTCAAAATAACTAATTTCTCCAACTTTATTTTTCATTACCTA
AAGAAGAGAGTTAATAAAGTCAGTTTAGTAATTTTTTGGGGGGCTTTGGTGTTCCTGCCT
TTTAGTTATATGATGACACCTGTGTATGAAACTAAGAATATAAAAGGATATTTAGAGAAT
GTGACTGGGAAGCCTGAACTGAAGGGTGGTATATACCTTTCCAGAAGAATTTTATTCATG
CTAGTAAAGTTTCTACCCTTTTTGATGTCCTTGACCTGCAGTCTTCTATTAATCTCCTCC
CTGATTAGCCATCTCAAGAAGATGAAGCTCCAAGGCAAAGGATTCCAAGATCTCAGCACA
AAGGTTCATGTAAAGGTCTTGCTAATTGTGGCTTCATTTGTCTTCTTATTTGCCATCTAC
TCTGTGTCTGTAATCACATCAAGTTGGTATATGCATGATTTGTGCCTTAAACCAGTCTAT
TTGTTTCCTCTGGCTAGTGAAATTTTATATCCTTCAGGCCACTCATGTGTCCTAATTTGG
GGAAACAAAAAGCTGAAACAGGCATTTATTTTAATTCTGTGTCAGGCAAAGTGCTGGCTG
AAAGGATTTGAAACTTTCATATTCATAGGTTAG
>T2R.GCA_000260255.1_OctDeg1.0_JH651527.1_1142780_1143712-
ATGAGAAATTTTCTATGGAACACTTTGGTTACCATAATAATCGCAGAATTTATTATTGGA
AATTTTGCCAATGCATTCATAGCCCTGGTGAACTGCTCTGACTGGGTAAAGAGGAAAAGG
ATCTCTGTAGTTAATCGGATTCTTACTGCAATAGCTGTCTCCAGGATTGGCTTGATGTGG
ACACTAGTAACAAGTTGGTTTTTGAAAGTGTTTCATCCATCTGCCTGTACTAAAGTAGCA
AATATTACTTGGATTATCTGGGAAATAAGCAATCATTTTAATATTTGGCTTGCCACTATC
TTAAGCATATTTTACTTTCTCAAAATAACTAACTTCTCCAACTTTATTTTTCATTACCTA
AAGAAGAGAGTTAATAAAGTCAGTTTAGTAATTTTTTTGGGGGGTTTGGTGTTCCTGCCT
TTTAGTTATATGATGACACCTGTGTATGAAACTAAGAATATAAAAGGATATTTAGAGAAT
GTGACTGGGAAGCCTGAACTGAAGGGTGGTATATACCTTTCCAGAAGAATTTTATTCATG
CTAGTAAAGTTTCTACCCTTTTTGATGTCCTTGACCTGCAGTCTTCTATTAATCTCCTCC
CTGATTAGCCATCTCAAGAAGATGAAGCTCCAAGGCAAAGGATTCCAAGATCTCAGCACA
AAGGTCCATGTAAAGGTCTTGCTAATTGTGGCCTCATTTGTCTTGTTATTTGCCATCTAC
TCTGTGTCTGTGATCACTTCAGGTTGGTATGTGCACGATTTGTGCCTTGAACCAGTCTAT
TTGTTTCATCTGGCTAGTGAAATTTTATATCCTTCAGGCCACTCATGTGTCCTAATTTGG
GGAAACAAGAAGCTGAACCAGGCATTTATTTTAATTCTGTGTCAGGCAAAGTGCTGGCTG
AAAGGAGTTGAAACTTTCATATTTATAGGTTAG
>T2R.GCA_000260255.1_OctDeg1.0_JH651527.1_1207094_1208026-
ATGAGAAGTTTTCTATGGAACACTTTGGTCACCATGATAATTGCAGAATTTGTTACTGGA
AATTTTGCCAGTGCATTCATAGCCCTGGTGAACTGCATTGACTGGGTAAAGAGGAAAAGG
ATCTCTGTAGTTGATCGGATTCTTACTGCACTAGCTGTCTCCAGGATTGGCTTGATGTGG
ACACTAGTCACAAGTTGGTTTTTGAAAGTGTTTCATCCAACTGCCTGTACTAAAGTAATA
AATTTTACTTGGATTGTCTGGGAAATAAACAATCATTTTAATATTTGGCTTGCCACTATC
TTAAGCATATTTTACTTTCTCAAAATAACTAACTTCTCCAACTTTATTTTTCATTACCTA
AAGAAGAGAGTTAATAAAGTCAGTTTAGTAATTTTTTTGGGGGGTTTGGTGTTCCTGCCT
TTTAGTTATATGATGACACCTGTGTATGAAACTAAGAATATAAAAGGATATTTAGAGAAT
GTGACTGGGAAGCCTGAACTGAAGGGTGGTATATACCTTTCCAGAAGAATTTTATTCATG
CTAGTAAAGTTTCTACCCTTTTTGATGTCCTTGACCTGCAGTCTTCTATTAATCTCCTCC
CTGATTAGCCATCTCAAGAAGATGAAGCTCCAAGGCAAAGGATTCCAAGATCTCAGCACA
AAGGTCCATGTAAAGGTCTTGCTAATTGTGGCCTCATTTGTCTTGTTATTTGCCATCTAC
TCTGTGTCTGTGATCACTTCAGGTTGGTATGTGCACGATTTGTGCCTTGAACCAGTCTAT
TTGTTTCATCTGGCTAGTGAAATTTTATATCCTTCAGGCCACTCATGTGTCCTAATTTGG
GGAAACAAGAAGCTGAACCAGGCATTTATTTTAATTCTGTGTCAGGCAAAGTGCTGGCTG
AAAGGAGTTGAAACTTTCATATTTATAGGTTAG
>T2R.GCA_000260255.1_OctDeg1.0_JH651527.1_1233576_1234457-
ATGATAAGTGTTCTGCAGACCATTTTGACCATCTTTGTAACAGCAGAGTTTGTTGTTGGA
AATTTTTCCAATGTCTTTATAGCTCTGGTTAATTGCATAGACTGGGTGAAGAGACAGAGG
ATCTCCTCAGTTGATCGAATTCTCACTGCTCTGGCGATGTTCAGGATTGCTTTTCTTTGG
GTGTTATTTCTAAATTGGTTTTTAACTCTGTTTAATCCAACTCTAAATAGTGAAAATATT
TTTTATATTTTCTGGACAATAACCAATGATTTTAGTATCTGGATTTCTACTAGCCTCAGC
ATATACTATTTGCTCAAAATAGCTAATTTTTCCAATCTTCTTTTTCTTCACCTAAAGAAG
AAAGTTCACGCTGTGATTGTATTGACACTATGGGCAGGATTGGTATTTCTTCTTTTTAGA
CTTGGGATCACTTACGTATATCATATAATGGGGCTGGAAAAGCTCGAAGGAAATGTGACT
CGTAAGACAGAGCTGAGTGTGGCTATCACTAGCACACTCAGTGTAGCTTACTTCATACCT
ATCATTATATCCATCATCTGTTTTCTGTTGTTAATCTATTCCCTTCATAAACATCTTGGA
CAGATGCTTCAATACAGCAATGGATCTCAAGATCTCAGCACCAAGGTCCATGTGAAAGCT
TTGAAAACTGTGGTCTCCTATCTCTTATTAATTGCCATGTACTCGCTGACTGCAATCCTG
TCAAATTGGAGTTTGAATGTCTCTCAGAATGAATCAGTTTTTTTGATTTCCCAGACTTTT
GCAAACTTATATCCTTCAATTCATTCATGTGTCCTGATTTGGGGAAACAGAAAACTGAAA
CAGGCATTTGTGTTGCATGTGTGGCAAGCAAGATGCTGCTGA
>T2R.GCA_000260255.1_OctDeg1.0_JH651527.1_1284376_1285305+
ATGGGTAATATCACATTCAGCATATTTGCTATAATTTTTAGTGTGGAGTTCATAATGGGA
AATTTGGGAAATGGATTCATAGTCCTGGTGAACTCGCTGGACCTGCTCAACAGCAAGAAG
ACCTCTGTAGCTGATCACCTGCTCACTGCTCTGGCAGTGTCCAGGATTGGTCTGCTCTGG
TTATTCTTCATGAATTTGTGGGTGCATATGTTTTATTCAACTTTTTGGATAAATCTCACA
AAAATAAGAATACTGTACATCGTTTGGACTTTGGCTTATCATTTTAACATGTGGTTTGCC
ACATGCCTCAGCACCTATTATTGTCTCAAGATAGCCAATTTTTCCAACTGCATTTTTCTC
TATTTTAAGTGGAGAATTAAAAAGGTGGTTTCCATGATGTTCCTGGTGTCTGTTGTACTC
TTGCTTTTACAACTTTTGCAGTCAAATACTCATATAGATGTCTTTATTGATAAGTATAAA
AACATATCTCACAGCTCCAATTTACATATATTTGTTGAGCTTTCCAAACCTCTTTTACTT
AGCTCTGCTATGTTCGCATTCATAGCCTTTGCTCTGTCCCTGACAACTTTTCTCCTGCTC
ATCTTCTCCCTGTGGAGACATATGAAGAGAATACATCACAATGTCAAAGTGTCCAGAGAC
ATCAGCACCACAGCCCACATAAAGGCTTTGCAAGGTGTGGTTGCCTTTCTACTACTGTAC
ACAATTTTTTTTCTGTCAATTTTTATGCAACTTTGGAGATTTGAGTTTCCAGACAGACTC
TACTACTTCTGTCAGGCTAGTGAATTTGCTTTTCCTTCAGTTCATTCATTTGTCCTAATC
CTGGGGAATAGGAAGCTGAAACAGGCCTTTCTTTCAATTTTAAGGTGGCTGAAGAATTGG
TCCAAAGATGTTGAACAGTCAGATGCATAG
>T2R.GCA_000260255.1_OctDeg1.0_JH651527.1_1348589_1349539+
ATGTACACTGGGCCATTCTCACTGATAATGGAGAGTGTCGTGCAAAGCATATTTGTGTTG
ATTTTTACTGTGGAGTTTATAATGGGAAACTTAGGAAATGGATTCATAATTCTGGTGAAC
TATATGGACATGATCAACAGCAGAAAGATCTCTGCAGCTGATCACCTGCTCTCTGCTTTG
GCAATCTCCAGGATTGGCCTGCTTTGGTTGGTATTCACAAGTTGGTGTATTCATGTATTC
TATCCAGATTTCTTCATAAATTTAGTAATGGTAAGAGTAGTTTATACTACTTGGATCGTA
ACTTTTCATTTTAATGCCTGGCTTGCCACATGCCTCAGCATCTTTTACTGTCTCAAGATA
GCCAATTTTTCCAACTCTATTTTTCATTACTTTAAGTGGAGAGTTAAAAAAGTGGTTTCA
ATCACATTGGTGCTGTCTTTTGCTGTCTTATTTTTAAACCTTTTGCAGTCAAATATATAT
ATGAGTATCTTAGCTGATGAGTATAAAAGAAGCATGTCATACAATTTCAGTTCACGTTAC
TTGCCTGAGTTTTCAAAACTACTTTTCTTCAGCAACATCATGTTCACATTCATAGCCTTT
GCTCTGTCTCTGGTGATTTTTCTCCTGATCATCTGCTCCCTGTGGAAACATCTGAAGAGG
ATGAAGCACAGTCTCAGAGAATCCAGAGACATCAACATCTCAGCCCACATAAAGGCCTTG
CAAGCTGTGGTTGCTTTTCTAGTACTGTACATGACTTTCTTTCTGTCACTTTTAGCACAA
CTTTGGAAACATACATTTCCTGCTTTAATCTTTAGTTACACTGCTCAAATCGCTTTTCCC
TCAGTCCATTCCTTTGTCCTAGTCCTGGGAAGTAGTAAACTGAAACTGGCCACTCTTTCG
TTGTTGAGAAGTCTGAGGTGTGAATCCAAAGATGCTGAATCTTCAGGTTAA
>T2R.GCA_000260255.1_OctDeg1.0_JH651527.1_1447569_1448498+
ATGATAACTGTTCTTCAGGGCATTTTGACCATCTTTGTAACAGCAGAGTTTGTTGTTGGA
AATTTTGCCAATGTCTTCATAGTTCTGGTGAACTGTACAGACTGGGTGAAGAGACAAAGG
ATCTCCTCCGTTGATCGAATTCTCATTGCTCTGGCTATTTCCAGGATCAGTTTGCTTTGG
ACACCATTCATAGGTTGGTTTTTTATTCTGTTTAATCGGGCTCTAAACAGTGGCCTTGTT
TTTTATATTGTCTGGACAACAACCAATGATTTTAGCACCTGGATTTCTGCTAGCCTTAGT
ATATTTTATTTGCTCAAAATAGCTAATTTTTCCAATCTTCTTTTCCTTCATCTGAAGAAA
AGAGTTCACAGTATTATTGTATTGACACTGTGGAGTGGGCTACTATTGCTTCTTTCTAGA
CTTGTGATACTTTCTGTATGTCATGCAATGGAGCTGGAAAAGTGTGAAGGAAATGTGACT
TGGAAGACGGAGATAGAGAAAGCTATCATGACTGCATTCACCATAGGGTACGTCATACCC
ATTATTATATCCATCATCTGTTTTCTGTTGTTAATCTATTCCCTTCATAAACATCTTAGA
CAGATGCTTCAGTACAGCAGTGGATCCCAAGATCCCAGCACCAAGGTCCATGTGAAGGCT
TTGAAAACTGTGATCTCCTATCTTTTGTTATTTGCCCTGTATTCTCTGTCTGTACACATA
TCAAACTGGAGTTTTAATGTGTCTACACGTAAATCAGTTTTCTTGCTTTCCCAGACTTTT
GGAATCTTATATCCTTCAATCCATTCATGTGTCCTGATTTGGGGAAACAGGAAACTGAAA
CAGGCATTTGTGTCACATGTGTGGCAAGCAACGTGTCGCTGCAGGAAAAGAATCCTTCAA
GACCTTGTCAAGAATAGTGAAGCTGTATGA
>T2R.GCA_000260255.1_OctDeg1.0_JH651527.1_1518281_1519216-
ATGGGTAGTGTCACACTGAACATATTCACTATTGTTTTTAGTGTGGAGTTCATAATAGGA
AATTTAGGAAATGGATTCATAGTCCTGGTGAACTCGCTAGACCTGATCAACAGGAAGAAG
ACCTCTGTGGCTGATCGCCTGCTCACTGCTCTGGCAGTCTCCAGGATTGGTCTGCTCTGG
TTATTATTTGCATATTGGTGGAGGTATATGTTTTATTCAACTTTCTGGATACAAGTAACA
ATGATAAGAATAATATACATTATTTGGATTGTGTCTTGTCATTTTAGCATGTGGCTTGCC
ACATGCCTCAGCATCTTTTATTGTCTCAAGATAGCTATTTTTTCCAACTCTATTTTTCTT
TATTTTAAGTGGAGAGTTAAAAAGGTCATTTCTGTGATGTTGCTGGTGTCTCTCGTACTC
TTGCTTTTACAACTTTTGCTGACAAATTCTTATTTAGATGTTGTTATTGCTGAGTATAAA
GGAAACATATCTGACATCTTCAATTTACATAAATGTGTTGAGGTTTTCAGACCTCTTTTA
CTCTGCAATGCTGCATTCACATTCATAGCCTTTGCTCTATCCCTGTCAATTTTTCTCCTA
CTCATCTTCTCCCTGTGGAAACATCTGAAAAAAATGCATCACAATGTTAAAGTGTCCAGA
GATGTAAGCACCACAGCTCACATAAAGGCCTTGCAAGGTGTGGTTGCCTTTCTCATACTG
TACACAATTTTTTTTCTGTCAATTTTTTTACAACTTTGGAGATTTAAGTTTTCAAACAGT
CTCTATTTTTACTTTTGTGAGATTGGTGAAATTTCTTTTCCTGCATTCCACTCATTTGTC
CTAATCCTGGGAAATAGTAAACTGAAACAGGCCTATCTTTCATTGCTGATGTGGCTGAAG
CATTGGTCCGAAGATATTGAACCTTCAGGTGCATAG
>T2R.GCA_000260255.1_OctDeg1.0_JH651527.1_1579488_1580417+
ATGATAAGTGTTCTGCATACCATTTTGACCATCTTTGCAACAGCAGCATTTGTTGTTGGA
AGTTTTGTCAATGTCTTTATAACTCTGGTGAACTGCAGAAACTGGATGAAGAGACAAAGC
ATCTCTTCAGTTGAGCGAATCCTCACTGCTCTGGCTGTGTCCAGGATTGGGTTGCTTTTG
ATACTGTTCAAAAGCTGGTTTAGTACTCTGGTCAATACATCTGTACATAGTGGACTTATT
TCTCTTATTTTATGGATAATAACCAATGATTTTAGCACCTGGATTTCTACTAGTCTTAGC
ATATTTTATCTGCTCAAAATAACCAATTTTTCTAATTATCTTTTTTTTCACCTAAAGAAG
AGAGTTCACAGTGTTATTGTATTGACACTGTGGAGTGGGCTGCTATTGCTTCTTTCTAGA
CTTGTGATATTATCTGTACATCATGCAATGGAGCTGGAAAAGTATGAAGGCAATGTGACT
TGGAGGACAGAGCTGGGGAAAGTTATCATGATTGTATTCACTGTAGGGTACTTCATACCC
ATTATTATATCCATCATCTGTTTTCTGTTGTTAATCTATTCCCTTCATAAACATCTTAGA
CAGATGCGTCAGTACAGCAATGGATCCCAAGATCCCAGCACCAAGGTCCAGGTGAAGGCT
TTGAAATCAATGGTCTCTTTTCTTTTGTTAATTGCCATGTACTCTCTATCTGAAATCATG
TCAAATTGGACTTTTAAAGTGTCTCCGCATGAATCAGTTTTCTCTCTTTCCCAGACTTTG
GGAATCTTATATCCTTCAATCCATTCATGTGTCCTGATTTGGGGAAACAGGAAACTGAAA
CAGGCATTTGTGTTGCATGTGTGGCAAGCAAGGTGCTGCTGCAGGAAAAGAAACCTTCAA
GACATTTTCAAGAATAGCGATGCTGTATGA
>T2R.GCA_000260255.1_OctDeg1.0_JH651527.1_1647219_1648142-
ATGATCATTTTTCTGTGGAGCATTTTGATCTTAGCCATGGCAGAATTTGTTGTTGGAAAA
TTTGCCAATGTTTTCATAGTACTGGTGAACTACATTGACTGGGTCAGAAAAAAAAAGCTC
TCTTTAGCTGATCAGATTATCACTGCTCTGGCTATATCCAGGATTGGCTTGCTTTGGGTA
ATAATAATAAATTTGTTTATAACTGTGCTTAATCCAGTTTTAGAAAGTAGCAAAAACATT
TATTTTCTCATGGCCTGGTCAATAACCAATCATTTTAGTACCTGGCTTGCTGCTGGCCTG
AGCATATTTTATTTGCTCAAAGTAGCCAATTTCTCCAACTTTGTTTTTCTTCATTTGAAA
AGAAGAGTGAAGAGTGTCATTTTGGGTATACTGTTGGGGACATTTGTGTTACTGCTTCTT
CATCTTGTGATGGTGACTGGACATGAGACAATGAGGACAAAGGAATGTGAAGGAAACGGC
ACGTGGAAGATGGAACCGAGGGACACCGTAAATAACACTTTACATGTAGCTGTATTTCAT
CTAGTGATAGCCACGCCTTTTTTTGTATCCCTGATCTGTTTTCTGTTGTTAATCTACTCC
CTTTGCAAACATCTTATGAAGATGCAGGCCTATGGCAAGGGATTGTGCGACCCCAGCTCC
AAGGCGCATGTGAAGGCTTTGCAAACAATGATCTCCTTTCTCTTGTTATTTGCCACATAC
TCTTTGTGTGTGATTATATCTAATTGGCTTTCTATTTGGTGGCAACACGAACTGCTCTTG
TTCTCTGAAGTTGTTGGGACCTTTTATCCTTCATGCCATTCATACGTACTGATTTGGGGA
AATAGGAAGCTGAAGCAGGCATTTCTGTCAGTTCTTTGGCAGGTGAGGTGCTGGCTGAAA
AAATGGAAGCATTCTGCACCATAG
>T2R.GCA_000260255.1_OctDeg1.0_JH651533.1_24033868_24034806-
ATGCCACCTACAAAGGATAGTATGTTAATACTCATAGCAATTGGAGAATTTTCAATTGGC
ATCTTGGGAAATGGATTCATTGGATTGGTAAACTTCATGGATTGGATCAAGAACAGGAAG
ATTGCCTCCATTGATTTAATCCTCACAAGTCTGGCCATATCCAGGATTTTTCTGTTGTGT
GCAATAATACTAGATTGTTTTATTTTGGTGGCATATCCAGATGTCTATGATAATAATGAA
CAAATGAAGGTTATTGACTTTTTTTGGACCATAACCAACTATTTAAGTGTCTCATTTGCC
ACTTGCCTCAGTGTTTTTTATTTCTTCAAGATAGCCAGCTTCTCTCACCCCCTTTTTCTC
TGGATGAAGTACAGGATCGACAAGGTGGTTCTTTGGACTTTACTCGCGTGCTTGGTGTTC
TCTGTGGTTTTCAGCTTTCCCGTCACTGGGAATCTGAATGATAATTTCAGACGTTGTGTC
AAGGGAAGGACAAAAACAAACTTCACCTGGAGGTGTGGAATAAATAAAGACCTGTATGCC
TCAACCAAGGTATTCATCAACCTGGTACCATTGTTCCCCTTCACCGTGTCCCTGTTCTCC
TTTCTTCTGTTGATCCTCTCCCTGTGGAGGCACACCCGAAGGATGAAGCTGAAGGCGACA
GGCCACAGAGATCCCAGCACAGAAGCCCACGTAAGAGCCATGAAATCAGTCATCTCCTTC
CTTCTCCTCTTTGTTGCTTATTGCTTGGCCTTCCTTATCGCCACCTCCAGCTATTTCATG
CCAGAGACTGAGTTAGCTGTCATTCTGGGTGAGTTGATAGCTCTAATTTACCCTTCAAGT
CATTCCTTCATCCTAATCCTGGGGAACAATAAATTAAGACAGACATCTGTCAAGGTGCTG
TGGAAAGCAAAGTGCATTCTAAAAAGAAGAAAAAGTTAA
>T2R.GCA_000260255.1_OctDeg1.0_JH651542.1_12151374_12152309-
ATGGATCTAGCCCTGACAATCTTCTTCATAGTCCTCTTTGTCTTGCTGTGTTCCCTGGGG
CTCCTAGCCAATGGATTCATCGTGCTGATGCTGAGCAGGGAGAGGCTGCTGCGTGGTAGG
TTGCTCCCCTCGGACACAATTCTCCTTGCCTTAGGCACCTCACGCCTCCTCCAGCAATGT
CTTGGGCTGGTGTACAGCATCTCCTACTTCTTCCACCTGGTGGACTTCTCCAAAACTTTT
GCCCGCCTGCTCATTTCTCTCCACTGGGAGTTCCTGAACTCATCCACCTTCTGGTTTTCT
AGCTGGCTCAGTGTCCTGTTCTGCGTAAAGATTGCCAACTTCTCCCATCCTGCCTTCCTC
TGGGTGAAGTGGAGGTTCCCAGCATTGGTGCCCTGGCTCCTGCTGGGCTCTGTCCTCACT
TCCCTCTCAGTAACCTTGCTGTTCTTTGGGGGAAACTTCGTTGTGTATCATGAATTCATC
CAGAAGAAACTTTCTGGGAACATAACTGATAAGGAATGGAACAGGAGCCTGGAAATTCAC
TATTTCATGCCTCTGAAACTTGTCACCATGTCGATTCCATGCTCTCTTTTCCTGGTCTCG
ATTTTGCTGTTGATTGGCTCTTTGAGGAAGCACAGCCTGAGAATGCAGGGCAACACCCGT
GACCCGCAGGCTCGCAGCAACCAGGCTCACACCAGAGCGCTGAAGTCCCTCACCTGCTTC
CTTGTTCTCTACGCCCTCTCTTTCATCTCCCTGGTCATCGATGCTACAGTCTTTATCACC
GCAGAGAGCAGGTGGTACTGGCCCTGGCAGATCTCCCTCTACGTGTGCATGTCTGTCCAT
CCCTTCGTCCTCATCAGCAGCAACCTCAAGCTTCGCGGCACAGTAAGGCGGCTCCTGCTC
TTGGGCAGGGGCTTCTGGCTCCCCTCAGGAGCCTAG
>T2R.GCA_000260255.1_OctDeg1.0_JH651542.1_12197628_12198581-
ATGAGTGAAGATCACGCGGCTTCAGGACAACTGGCGACTGATAAGAAAATCCTCTTCTTC
ATCATCATTTTACTGCTTTTGTGCCTGATCACAGCGTTAAGCTGCGGCTTTATTCTTGTA
GCACTGGGCATGGAGTGGTTGCTACGGAGAGCACTGTCACCCTATAATAAGTTACTGGCC
AGCCTAGGGGCCTCTCGCTTTTGCCTTCAGTGGGTGGCGATAGGTAAGAGTGTTTATGCT
TTCCTGTATCCAACTGCCCTCCTCTATGACCCCGTAATGCAGCTCCTAAGCTTCCTTTGG
GACTTCCTGAATGCTTTCACCATTTGGTCCTGTACCTGGCTCAGTTTCTTTTATTGTGCA
AAAATTGCAAACTTCACCCACCCTGTCTTCCTCTGGCTAAAGGGTAAGGTGTCTGGGTCG
GTCCCATGGCTGCTGCTTAGCTCCATGAGTTTCTCTGGCTTGACTAGCTTCCTGTTTTTC
ACAGGAAATCATATCCTGTACCAGAACTATCTCAGGGGCAGTTGCCAATCTTGGAATGCC
ACTAGAGAGAGCATGGAGTCATTTGAAAAGCTGTACTTCTTCTTTCTAAAACTGACTACT
TTTTCGATCCCTGTTGGAATCTTTCTCATTTTCGTGTTTCTTCTCATCATATCCCTGGGA
AGACACATGAAGAAGACCTTGTTGACCTTCTCAGGATTGCAAGACCCTCCAATTCAGGCC
CACATCAGAGCTCTCGTCACTGTCTCCACTTTTGCTGTCCTCTTCACCTCTAGTATTCTG
GCAGTGATATTTGGTGCTGCCACCATCTCTCCCTTTCACGAGCTGAAGCACTGGGTGTGG
CAGGTAGTGTCTCATCTGTGCATGGCCTCCCACTCCCTCCTTCTGCTCTTCAGCAACCCC
AAGCTGAGAGCCAAGGAAAAGCGAGGCTGCTCCCCAACGTGTGGCATGTGCTAA
>T2R.GCA_000260255.1_OctDeg1.0_JH651542.1_12467228_12468190-
ATGGCCGTAGTGCAACGAGATGCCACTGCACAAGACCCTACTGCCTTTAGAGTCACCTTC
ACGTTGGTGGTCTTCGGCACAGAATGCGTAAGTGGTATACTTGGGAATGGCTTCATTGCA
GCTGTCTATGGGGCTGAATGGGTCAGGAACAAAAGGCTCCCCACTGCCGATGGCCTTATG
CTGATGCTGAGCTCTTCCAGGCTTGCACTACAGATTTGGTTGATGGTGACTTTTATGTTC
AGACAGTCCTTCCAAGACGTTTATTACCGAAAGTCATTGGACCAGTTCTTCAGAATCACA
CTTTTGTTTCTGAACTATGCCAACCTCTGGCTTGCGGCATGGCTCAATGTCTTCTACTGT
CTTAAGATTGCCAGCTTTGCCCAGCCTTTGTTCTTGATGCTGAAGAAGAACATTGGGGTG
TTGATGCCACGGCTCGTGTGCCTGTCACTGCTGGTTTCCTCAGGCATGTGCTCTCTTTTT
TTTATAAACACCTTCAACACGTATGTGAACAGCTCCATTCCCGTCACTTCCGCCAACACC
ACTGTGACGAACATCATCACGGAGACCAATGTGGTCAACCTGAGCTTCTTCTACTACCTG
GGGATCTGCATTCCTCTGCTCCTGTTCCTCACAGCGGCCACACTGCTGATCCTCTCTCTC
AAGAGACACACCTTGCACATGAAGAGCGGTGCCACGGGCTCCAGGGACCCCAGCATGGAG
GCTCACTGGGGAGCCATCAAATCCACTAGCTGGTTTCTCATCCTCTATGTAATCAATGCA
CTGGCTATATTTATAAACATAGCCAGCATCTTTGACATATACAGCCCCTGGGACATTGTG
TGCAGATTTATCATGGCGGCCTACCCAACCAGCCACTCAGTGCAGCTCATCCTGTGTAAT
CCTGGGCTGAGGAGAACCTGGAAGCGCTATCAGCACAGAGTTCTGCTTTATCTCAGAGGA
TAA
>T2R.GCA_000260255.1_OctDeg1.0_JH651542.1_12514662_12515606-
ATGGCAACAGCCAGCAACTCTCTGGAGAGTGAACTGCCATCATCGTCCCTCATCATCTTA
GCTTTCATCATCGTAGGCACTGAAAGCTTTGTCGGCATCGTTGTAAACAGTTTCATTGTG
GCTGTCAATGTGGCTCTGTGGGTTCAGAAGAGGGCTGTTTCCACCAGTGGGAAGATCCTA
CTCTTCCTGAGTGCTTCCAGAATAGCCCTCCAAAGTTTCATGGTGCTAGACATCATCTCA
ATCTATACATTCCCAGGTTTTTATTTGAAATGTGTCTTCGATTGCATATACAGAGCAGGT
TTCATGTTCTTAAACTGTTGTGGCCTCTGGTTTGCTGCTGTGCTCAGTTTCTTTTACTTT
GTGAAGATTGCCAACTTCTCCTGTCTTCCTGTCCTCAAGCTGAAGCGGAGAATTTCGGGA
TTGGTTCCCTGCCTCCTCTGGCTATCAGTGTTTATTTCCTTCAGCTGCAGCATGTCCTTC
CCCAAGTGCATCTTCATTGTGAGTTCTAACAGTTCTTTAACTTTCCAGCATGGCAACTAC
ACAAAGACACACGTGGTCAGGCTGGCTGTGTTCTTCACCCTGGGGGTCTTCATTCCCCTG
GTGATTTTCATCATAACAGCCTCTCTGCTGATCATCTCTCTCAAGAGACATATCCTGCTG
ATGGAAAACAGTGCCACTGGCTCCAGGGACCCCAGTATGGAGGCTCACGTGGGGGCCATC
AAAACAATCAGCTACTTTCTCATCCTCTACATTTCCAATGCAGTTGCCCTGTTTCTCCTT
CTGTCCTCCATCCTTCCTCGCAGTTTTTTCTGGAATGTTTTGCTTAAAGTCATCATAGCT
GCCTATCCAGCTGGCCACTCAATCCTACTGATTCAGGACAATCCTGGGCTAAGAAGAGCT
TGGAAGCAACTTCGACCTCAAATTCATCTTTGTCCAAGAGAGTAG
>T2R.GCA_000260255.1_OctDeg1.0_JH651542.1_12564526_12565470-
ATGGCGACAGCCAGCAACTCTCCGGAGCGTGAACCACCATCATCATCCCTTATCATCTTA
GCTTTCATTATCATAGGCACCGAGAGCATTGTCGGCATCGTTGTAAACAGTTTCATTGTG
GCTGTCAATGTGGCTCTGTGGGTTCAGAAGAGGGCTGTTTCCACCAGTGGGAAGATCCTA
CTCTTCCTGAGTGCTTCCAGAATAGCCCTCCAAAGTTTCATGGTGCTAGACATCATCTCA
ATCTATACATTCCCAGGTTTTTATTTGAAATGTGTCTTCGATTGCATATACAGAGCAGGT
TTCATGTTCTTAAACTGTTGTGGCCTCTGGTTTGCTGCTGTGCTCAGTTTCTTTTACTTT
GTGAAGATTGCCAACTTCTCCTGTCTTCCTGTCCTCAAGCTGAAGCGGAGAATTTCGGGA
TTGGTTCCCTGCCTCCTCTGGCTATCAGTGTTTATTTCCTTCAGCTGCAGCATGTCCTTC
CCCAAGTGCATCTTCGTTGTGAGTTCTAACAGTTCTTTAACTTTCCAGCACGACAATTAC
ATAAAGACGCACGTGGTCAGACTGACTGTGTTCTTCACCCTGGGGGTCTCCATTCCCCTG
GTGATTTTCATCATGACAGCCTCTCTGCTGATCATCTCTCTTAAGAGACATATCCTGCTG
ATGGAAAACAGTGCCACTGGCTCCAGGGACCCCAGTATGGAGGCTCATGTGGGGGCCATC
AAAACAATCAGCTACTTTCTCATCCTCTACATGTCCAATGCAGTTGCCCTGTTTCTCCTT
CTGTCCTCCATCCTTCCTCGCAGTTTTTTCTGGAATGTTTTGCTTAAAGTCATCATAGCT
GCCTATCCAGCTGGCCACTCAATCCTACTGATTCAGGACAACCCTGGGCTAAGAAGAGCT
TGGAAGCTACTTCGACCTCGAATTCATTTTTGTCTGAAAGAGTAG
>T2R.GCA_000260255.1_OctDeg1.0_JH651542.1_14118323_14119375+
ATGTGGACTCTGACTCCCAGTTTAACTGTGTCCTATGAAGCCAAGATTGCATTTCTGTCC
CTTTCAATTCTCGAGTTCGCAGTGGGGATTCTAACCAATGCATTCATTTTCTTGGTAAAT
TTTTGGGATGTGGTAAAGAGGCAGCCATTGAGCAACTCTGACCTTGTGCTGCTGTGCCTT
AGCTTCATACGGATTTTCCTGCATGGGCTGTTGTTTCTGGATGCCATCCATCTCATCTAC
TTCCAGAAGATGAAAGATCCACTGAGCCACAACTACCAAGCCATCATCATACTCTGGATG
ACTGTAAACCAAATCAGCCTCTGGCTCACCACCTGTCTCAGCCTACTCTACTGCGCCAAG
ATTGTTCGTTTCTCTCACACCTTCTTGCTCTGTGTGGCAAGCTGGATCTCTAGGAAGCTC
CCCCAGATGCTCCTGGGTGCCATTCTTTTCTCCTGCATCTGCACTGTTGTTTGTCTGTGG
GACTTTTTTAGTAGATCTCGCTTTGCATTCACAGCTGTGTTATCCAGGAACGATACAGAA
TTCAATATACAAATTACAAAGCTCAGTTTCTTTTATTCATTTCTCCTCTGCAATGTGGGG
TCTATCCCCCCTTTCCTATTGTTTCTGATTTCTTCTGGACTGCTGATTGTCTCCCTGGGA
AGTCACATGAGGACAATGAAGGCCCAAACCAGAGGCTCTCAGGACCCCAGCCTGGAGGCC
CACATCAAAGCCCTCGTAATTCTGGTCTCTTTCCTCTGTTTCTCTGTGGTGTCATTCTCT
GCAGCTCTCGTATCTGTTCCATTACTGATGCTGTGGCAGAACAAGTTTGGGGTGATGGTC
TGCATTGGGATGATGGCAGTCTGTCCCTCTGCACATGCAGCTGTCCTGATCTCAGGCAAT
GCCAAGTTGAGGAGGGCAATGGATATCATTCTAAGCTGGGTTCATAGAGGGCTAAAGGTA
AGGACAGACAGGAAGGCAGATGCCAGTACTGAGGACAGACCTGAAATGCACTTTCATGAA
TATGTCTCTGACTCCTCAAGAATATACCTGTGA
>T2R.GCA_000260255.1_OctDeg1.0_JH651542.1_14304621_14305571-
ATGTTGGAACTAGCTGAGTGGTTGTTCCTGGTCCTGATTGTCACTCAGTTCATCCTTGGG
AATCTGGTGAATGGTTTCCTTGGGTTGGTCAATGGCAGAAGCTGGTTCAAGAGCAAGAGA
ATCTCTTCGTCTGACTTTCTTATCACCAACCTGGCTCTCTCCAGGATCATTTTACTGTGG
GTTATCTTCATTGATGGTGTTATTCTAATTTTCTTTTCCGACATGCATGGTTCAGGGGTA
TTAATGCAAGTTACTGATGTTTTCTGGATGTTTGTAAACCACCTGAGCATTTCATTTGTC
ACCTGTCTTGGTGTCCTCTATTGCCTTAAAATTGCCAACTTTTCCCACCCCATATTTCTC
TGGCTCAAGTGGAGAGTTTCCAGGGTGATTGTATGGATGCTGTTGGGTGGACTGCTCCTA
TCCTGTGCCTCTTCTGTATCTCTGATCAATGAATTTAACTTGTATTTTGCCTTCAGTGGA
ATTGACAGCACAGGAAACATGACTGAGTACCTCAGAAAGAAGAGACTCGAATATGATTGG
CTGCATGTTCTTGGGAATCTGTGGCATCTCCTTCCCTTAACTGTGTCCCTGATCACCTAC
TTTCTGCTCCTCTTCTCTTTGGGGAGGCACACTCGACAGATGCAGCGAAATAACATCAAC
TGCAGAGACCAAAGCACTGAGGCTCACAGAAGGGCCATTGGAGTCATCATCTCCTTCTTC
TTCTTCTTTCTACTTTACTTTATTTCCTTTGTAATTTTGTCATTAGGCCGTTTTCTATCA
CACTCTAAGATGTCGGTGATGATTGGCGAGGGAATTACATTGTTGTACCTTGGTAGTCAC
TCATCTTTTCTCATTCTGGGCAACGCAAAACTGAAGCAGGCATTTTTGGCGATCTTCCTG
TGTAAGTCTGGTCACCTGCAGCCTGGGTCTTCAGGGTCCTTTTCCTCATAG
>T2R.GCA_000260255.1_OctDeg1.0_JH651650.1_3270818_3271690+
ATGGTTCCTCATAGTGAACATGAGCGTGCCTTCCTTAGATGTCTTTCATCTGTGATTATT
GTGACAGCAGAATTCTTGGCAGGAATTACAGCAAATGCCTTTCTTTTCGTTATGAGCTGT
AATGACTGCATCATAGTCAGGAAGCCAGCCCCGCTGCAAATCCTCTTAATATGCACAGCG
TTATCTAGACTGGGCTTGCAGATTGTGTTACTTACACACAGTTTGGTCGCTGTATTCTTT
CCATGCGACTATGAAGAATTTATTTATAGGGTCAAAATGATGTTCATTGGGCTCCTTTTC
AGCTCCACCAGTTCCTGGTTCACCGCCTGCCTTTCTGTATTTTATTGCCTCAAGATCACG
GTCTTCACTCAGTCCTGCTTTCTTTGGCTGAAGGTTAGAGTTGCAAAGCCCATGCTCTGG
CTGCTCCTGGGAGGCGTCCTGGCCTCTCTGAGCTCTGCAGCTATTTGTATTGGACTACGA
GTCCCTGTTAAGGTGTTCGGAAACGCCTCGGAGGAGCAGACAGAGGTCGAGGTACAGGAC
ACTGACGGATTTCTTCTTCTTAACTTGACGTTGATAATTCCTCTCGCTGTGTTCACCATC
TGCATTTCGATGTTGTTCATCTCCCTCTACAAGCACACCCGTCGGATGCAAAGAAGCCCT
CCTGGTCCTTCCAATGTGAAGAAAGAAGCCCATATCAATGCATTAAAAACAGCTGTGTCC
TTCTTTTGCTTCTTTCTTTCTTATCTCGCTGCCTTCACGGTAAATATGACCTTCAAAATT
CCTCTCAGAAGCCATCAGTTCTTTGTGATGAAGGAAATCACAGCAGCATTTCCTGCTGGC
CATTCAATTATAATCATCTTGAGTAATTCCTAG
>T2R.GCA_000260255.1_OctDeg1.0_JH651685.1_4406210_4407115-
ATGATGCTCCATCAGCTCACTATCTTTTTTGTTATCATCTATGTTTTTGAGTCCTTCACA
ATAATGGCGCAAAGCAGCTTTACTGTTGCAGTTCTGGGTAGAGAGTGGGTACAAGTCAAA
AGATTAGCGCCTGTGGAAATGATTCTCACCAGCCTAAGCATCTGTCGTTTCTTTCTGCAG
TGGACATCCATGCTGTACAATTTTTGCATGTATTTTAACCATCATTATGTGCTACGGCAG
TTGGGAAACATCTGGGAATTCACTAATGTTCTTTCACTCTGGCTTACCAGCTTGCTTGCT
GTCTTCTACTGTGTCAAGATCTCATCCATCACCCATCCCATCTTCTTTTGGCTGAGGTGG
AGAATTTTGAGGTTCGTTCCCTGGTTATTACTGGGTGTGCTGGTGATTTCTTGTGTGGCA
ATTATACCTTCGGTTATCAGGAATCACATCCAGATACAATTAGTCCCTCTGGAGCATTTA
CCCATAAACAACACTTTGATTGCGAGACTTAAAATATTTGAGCACTATTTTTCCAAGGCT
AACAAAATCATCATGATGACCGTCCCATTTCTCCTGTTCATGGTCTGCACCACCTTCCTT
ACAGTGTCTCTCATCCAGCACTGGGAGCAAATGCAGCAGCACAACACTGGCCAGTCCAGC
TCTAGCCTGCGAGCCCACTCCAGAACCCTGAAGTCTCTTGCTACCTACTTCATCTGCTTC
ACTGTTTACTTCCTGACTATAGTGCTGTCCTTTGTACATATCAAACCTCTAAGAGAACCA
TGGTCCTGGGTCTACGAAGTCCTCATCTACGGGGTGGTCTCTATTCATTCCACTTCCCTG
ATGCTGAGCAGCCCCACATTGAAAAAGGCTATAAAGATGAAGTGTGGGGGCCAAGAGTCT
GCCTGA
>T2R.GCA_000260255.1_OctDeg1.0_JH652623.1_10531_11430-
ATGCTTCCAGTGGTCTTCCTATTTGTTATTATTACCTCTGTTCTTTTAAATTTTTTAGGG
ATGATTATGAATTTGCTTATTACACTGGTCCTTTATAAGACCTGGGTTAAAAACCATCGA
ATCTCTTCTTCTGACAGGGTACTGTTTAGTTTGAGCATCAGCAGATTTCTTATGCTGGGA
TTGTTTCTACTGAACATTTTCTATTTCATTGCTTCAAATGCTGAAGGACCAGTCTACCTT
TTCATGTTTTTTTTGTCATTTTGGAGATTTTTGGACTTCAGCAGTCTCTGGTTTGCAACC
TTGCTCAACTGCTTGTATTGTGTGAAGATTACTAATTTTCAACACTCAGTGTTTCTCCTC
CTGAAACGGATTATTTCCCAAAAGATCACCAGACTTCTGCTGGTCTGTATGCTGATTTCT
TTCATCACGACCCTCCTGTATTTTGTGCTCAGACAGATATCACATTTCTCTGACTTTGTG
ACTGGGACAAATGGCACATTGTTTGACCTCAGCGGAGGCATTTTGACTTTGGTGTTCTCT
TTGGCCTTGAATTCATTATTCCAATTTATCCTTAATGTGACTTCTGCATCTCTGCTAATA
CATTCCTTGAGGAGACATGTACAGAGGATGGAGAGGAACTCCACTGGCTTTTGGAATCCC
CAGACGGAAGCTCACGTAGGTGCTATGAAGCTGATGATCTACTTCCTCATCCTCTATGTC
CCGTATTCAGCTGCGACACTGCTCTTCTATCTCCCTTCTTATGTAAGGATGGGCCCAGGA
GTCAGAGCTGTCAGCATAATTATTTCTTCTCTTTACCCTCCAGGACATTCTGTTCTCATC
ATCCTCACAAATCCTCAACTGAAAAGCAAAGCAAAGCAGATTCTGTGTTTCAACAAATAA
>T2R.GCA_006547115.1_GSC_porc_1.0_ML655374.1_5376492_5377391+
ATGGACTTGTCTTTCTTTGAAGTTTTTCATATGATCATCGTGTCAGCAGAATTCTTTGCA
GGAATTACAGTGAATGCATTTCTTGTAACTGTGAACTGTAATGATTTCATCAAGGTCAGA
AAGCTAGTACCACTGCAAATCCTTTTAATATGTGTAGCATTATCTAGACTGGGCCTGCAG
ATTGTGTTAATGTTACATAGTTTGGTCTCTGTATTCTTTCCACTCAATTATGAAGAATTT
ATTTATAGTGTAAAAATGATGTTCATTTGGATGCTTTTCAGCTCCATTAGTTTCTGGTTC
ACTACTTGCCTTTCTGTATTTTACTGCCTCAAGATTTCAGGCTTCACTCAGTCCTGTTTT
CTTTGGTTGAAATTTAGAATTTCAAAGCTTCTACTCTGGCTGCTTCTGGGAAGCGTGCTG
GCCTCTTTGAGCACTGCAGCTGCATGTATTGGATTAAGAGTCCCTAATAAGCTCTTCACA
AACGCCACAGGGGAGAAGACAGTGGTTGATGCACAATACACTTATGGATTTCTTCTTCTT
AACTTGACGTTACTACTTCCTCTAGCTGTATTCGCGATCTGCACTTCCATGTTATTCATC
TCTCTTTACAAGCACACTCATCGGATGGAAAATGGACCTCATTGTTCTTCAAATGCCAAG
AAAGAAGCCCATATAAATGCATTAAAAACGGTTGTATCATTCTTTTGCTTCTTTATTTCT
TATTTTGCTGCCTTCATGGTAAATATGACATTCAGAATTCCTTTCAGAACCTATCAGTTC
TTTGCAATGAAGGAAATAATGGCAGCATTTCCTTCTGGCCATTCAATTATAATAATCTTG
AGTAATTCTAAATTCCAACAGTCATTCAGGAGAATTCTCTGCCTCAAAAAGAAGCAATGA
>T2R.GCA_006547115.1_GSC_porc_1.0_ML655374.1_14875873_14876778-
ATGGGACTCTGTCAACTCACTATCTTTTTCATCATCATCTATGTTTTCGAGTCCTTGATA
ATAATGGCACAAAGCAGCTTCACTATTGCAGTGCTGGGCAGAGAGTGGGTGCAGGTCAAA
AGATTGTCACCTGTGGAAATGATTCTCACCATCCTGGGCATCTCTCATTTCTCTCTACAG
TGGATATCAGTGCTGAGCAATTTTTGCTTCTATTTTAACCCTGACTCTGGGCTATGGCAC
TCAGGAACTCTCTGGGAATTCACTAATATTCTTACATTCTGGTTGACCAGCTTGCTTGCT
GTCTTCTACTGTGTCAAGATCTCTTGCATCACTCATTCCATCTTCCTCTGGTTGAGGCGG
AGAATTTCGAGGTTGGTTCCCTGGTTATTACTGGGTGCTCTGGTGATTTCTTGTGTGGCA
ATTATCCCTTCAGCTATTAGGAATCACATCTGGATGCAGTTAGCCCCTCTGGAGCATTTA
CCCACAAACAACACTTTGATTAAGAGACTTAAAATGTCTGAGCAGTATTTTTCCAGGGCT
CATAAAATTATTGTGCTGACTATTCCTTTTCTCCTGTTCCTGATCTGCACCATCTTCCTC
ATGGCGTTTCTGATCCGGCACTGGGAGAAAATGCAACAGCATAACAATGACCACTCCAAC
TCCAGCCAGAAAGCTCACTCCACTGCCCTGAAGTCTCTTGCTGTCTTCTTCATCTTCTTC
ACTGCTTACTTTCTGACTGTAGTAATCTCCTTTATAGGCATCAGATCTGACACAGGACCA
TGGTTCTGGGCCTGGGAAGCCATCATCTATGCGATAGTCTCTATTCATTCCACTTCACTG
ATGCTGAGCAGCCCTACATTGAAAAAGGCTATAAAGATGAAGTGCTGGGGCCTAGAGTCT
TCCTGA
>T2R.GCA_006547115.1_GSC_porc_1.0_ML655416.1_7155719_7156615-
ATGTTAACCCATGACTTCCCTACCCATTTTCTTATAGCAGTGGCACAATTTCTTACAGGG
GTCTTCGCAAATGGCTTCGTCCTGGTGGTGAATGTGCTGAGCTTGATCAGGCAGAGAGAA
ATGGCTCCGTTGGATCTGCTCATTTCCTGCCTGGCGACTTCGAGGATTTGTCTACAGATG
CTCATCTTCACTGTGCACCTGGTTCTTCTCTCCTTCATGAAACTGTTGGTAATTGCTGAA
CTTCGTGTGATTTTTATGTTTGTAAGTGTTTGGGGGCTTTGGTTGGCCACATGGCTTGGT
GTTTTCTACTGCGCCAAGATCGCAACCATCCCACACCCCCTGTTCTTCTGGCTGAAGATG
AGGATTTCCAAGTTGGTGCCATGGCTGATCCTCGGTTCTACATTGTATGCATCTATTAGT
ACTGGCGTCCAGAGAAAATATACATGGACTATTACCCAAAAATTCTTGGTAAACTTTCTC
TTGAAAAATGCAACTCAAACCACAGGAATAGGGACTATGCCAAATTCAATTTTGTTTATT
CATTTTACAGTGCCAGTAATTATCTTCCTCATCGCTGTTCTGCTCTTGATTTTCTCCCTG
GGGAGACATGCCCAGCAGATGAGAACCATTACTACAGGAACCAGGCATCCTTGCAGGGGC
GCCCCCGTGAGGGCAGTGCTGTCCATCCTGTCCTTCCTAATCCTCTACTCCTCCCACTAC
ATGATGGTCCTTTTGCTCTATTTTCAAATATTACAGTTTGGAAGCTTCACTTTTGTGTTC
TGTGTTTTGGTGGCTGGCACCTACCCATCTATACACACTCTCATCTTAATTTTCGGAAAT
CCTAAACTGAAACAAAATGCAAAGAAGTTCCTGCCCTGTGGTCGGTGCGGTCAGTGA
>T2R.GCA_006547115.1_GSC_porc_1.0_ML655416.1_7160919_7161815-
ATGCTAACGCATCAGTACATTATCCATTTTCTTATAGCAGTGACACAATTTCTTACTGGG
GTCTTCACAAATGGCTTCATCGTGGTGGTGAATGTGCTGGACTTTATCAAGCACAGAAAA
ATGGCTCCTTTGGATCTGCTCATTTCTTGCCTGGCAACTTCGAGGATTTGTCTCCAGTTG
CTCATCCTCCTTGTGCATCTGGTTCTTCTCTCCTTCATGAAATCATCGGTAATTGCTGAG
TGTTATATACTTTTCGTGTTTACAAATTACTGGGAGCTTTGGATGGCCACATGGCTTGGT
GTTTTCTATTGCGCCAAGATTGCAACCATCCCACACCCCCTGTTCTTCTGGCTGAAGATG
AGGATTTCCAAGTTGGTGCCATGGCTGATCCTCGGATCTATATTGTATGCATCTATCAGT
ACTGGCATCCAGAGAAATTATACATGGAATATTACCCAAAAATATTTGGTCAATACTTTC
TCGAAAAATGTAACTCAAACCAAAGGAATAGACATTGTACCACTTTCTATTTTGATTTTT
CATCTTACAGTGCCATTAATTATCTTCCTTGTTGCTGTTCTGCTCTTAATTTTCTCTCTG
GGGAGACATGCCCAGCAGATGAGAATCATTGCTACGAGAACCAGTTACCCCCACTGGGGC
GCCCCCATGAGGGCAGTGCTGTCCATCCTGTCCTTCCTAATCCTCTATTCCTCCCACTAC
ATGATGGCCCTTTTGTTCTATTTTCAAATATTACAGTTTGGAAGCTTCCGTTTTGAGGTC
TGTGTTTTGGTGGCTGGCACCTACCCATCTATACACACTGTCATCTTAATTTTTGGAAAT
CCTAAACTGAAACAAAATGCAAAGAAGTTCCTGCCCTGTGGTCGGAGCGGTAAGTGA
>T2R.GCA_006547115.1_GSC_porc_1.0_ML655424.1_4171610_4172536-
ATGGAACCAGCACTGACGGTCTTCTTCGTATCCCTCTTTGTCCTGCTGTGTGTCCTGGGG
ATCCTGGCCAATGGCTTCATCGTGCTGACGCTGAGCCGGGAGAGGCTGCGGTGTGGTAGG
CTGCTCCCCTCGGACATGATTCTTCTTGGCTTAGGTGCCTCCCGCTTCCTCCAGCAGTGT
CTTGGGCTGGTGTACAGCGTCTACTATTTCTTCCACCTGGTCGACTTCTCCAAGACTCTT
GCCCGGCAGCTCATTTCTCTACACTGGGAATTGCTGAACTCATCCAACTTCTGGTTTGCT
ACCTGGCTCAGTGTGCTGTTCTGTGTAAAGATTGCTAACTTCTCCCATCCTGCCTTCCTC
TGGCTGAAGTGGAGGTTCCCGGCATTGGTGCCCTGGCTCCTGCTGGGCTCTGTGCTCATC
TCTGTCTCAGTAACCTTGCTGTTCTTTTGGGGGAACTTCGCTGTGTATCAAACATTCGTA
ATGAACAAACTTTCTGGGAACATGACTGATAAGGAATGGAACAGGAGGCTGGAAATTCAC
TATTTCATGCCTCTGAAACTTGTCACGATGTCGATTCCATGCTCTCTTTTTCTAGTCTCG
ATTTTGCTGTTGATTGGTTCTCTGAGGAAACACAGCCTGAAAATGCAGAACAACACCCAT
GATCCTCAGGATCGCAGCAGCCAGGTTCACAGCAGAGCTCTAAAGTCCCTCATCTCCTTC
CTTGTTCTCTATGCCCTGTCTTTCACGTCCCTGGTCATTGATGCTACCGTCTTTATCACC
GCAGACAGTAGGTGGTACTGGCCATGGCAGATCGCGGTCTACCTGTGCATGTCTGTCCAT
CCCTTCATCCTCATCAGCAGCAACCTCAAGCTTCGAGGCATGGTCAGGAGGCTACTGCTC
TTGGGCAGGGGCTTCTGGGTGACCTAG
>T2R.GCA_006547115.1_GSC_porc_1.0_ML655424.1_4211039_4211992-
ATGAGTGAAGATCACATGGCTTCAGGACACCTGGTGATTGATAAGAAAGTCCTCATCCTC
ATTATCATTGTATTGCTTTTGTGCCTGACAACTGTGATAAGCAACGGCTTTATTGTTGTA
GCACTGGGCATGGAGTGGTTGCTACGGAGAACACTGTCGCCTTATAATAAGTTATTGGTC
AGCCTAGGGGCCTCTCGCTTCGGCCTTCAGTGGGTGGTGATAGGTAAGAGTATTTATGCT
TTCCTGTATCCAACAGCCCTCCTATATGACCCTGTAATGCAGTTCCTAAGCTTCTTGTGG
GATTTCCTGAACGCTGCCACCATATGGTCCTGCACCTGGCTCAGTTTCTTTTATTGTGTA
AAAATTGCAAACTTCACCCACCCTACCTTCCTCTGGCTAAAAGGCAAGGTGTCTGGGTGG
ATACCATTGTTGCTGCTTAGCTCTGTGGGTTTCGCTGGCTTGACCAGCATCCTATTTTTC
ATAGGCAACCATATACTATATCAGAACTATCTCAGGGACAATTGCCAATATTGGAATGCC
ACTGGAAACAGCATGAGGTCATTTGAAACATTCTACTTCTTCTACCTAAAACTGACTACT
TTTTCAATTCCTGTTGGAGTCTTTCTCATTTTCACGGTTTTTCTCCTCATATCCTTGGGA
AGACACATGAAGAAGACCCTGTTGACCTTCTCAGGATTTCAAGATCCCCCTATTCAGGCC
CACATCAGAGCTCTCCTCGCTATCATCCTTTTTGCCATCCTCTTCACCTCCGGTTTTCTG
GCACTGGTGCTTAGCTCTAGCACCAACTCTCCATTTCAGGAGGTTAAGCACTGGTTGTGG
CAGATAGTGTCCCATCTGTGCATGGCCATCCACTCCCTCCTTCTGCTCCTCAGCAACCCC
AAACTGAGAGCCATGGGGGAGCGAGGCTGCTCCCCAAGGTGTGGAGCATGCTGA
>T2R.GCA_006547115.1_GSC_porc_1.0_ML655424.1_4219861_4220745-
ATGCCCTCCTCCCCCACATTGGTCTTCATGGTCATCTTTTCCCTGGGGTCGTTGGCCGCT
ATGTTACAGAATGGTTTCATGGTCATCTTGCTGGGCAGGGAGCGGTTACGGTGTGGGACA
CTGCCTGCAGGCGACATGATTGTGGCTTGTCTTGCCACTTCCCGGCTCTGCCTACATGGG
ATAAGCATCCTGAGCAACTTCGCTAACTCCTTTGCTTTTTGCTACAAAGCTAACTATCTT
GGCATCCTCTGGGACTTTGTCAACACTCTCACTTTCTGGCTTACTGCCTGGCTTTCTGTT
TTCTACTGTGTGAAAATCTCCACCTTTTCCCACCCTGTCTTCTTCTGGCTGAAGTGGAGG
ATTTCTCGGGCAGTGCCCAGGCTGCTGCTGAGCTCCCTGTTCTTCGGCGGCCTGTCAGTG
ATTTCATCAGCTGTGGGGAATGCAGTAGCCATTCAGACAATCGCCTCCCAGAGTTCGCAT
GGAAACTGCACCCCGTCTCATAGCATTATGACTTTCCGACAGCGGTACTTTTTCTGGCAT
TCAGTGATTATGTGGTTCACCCCGTTCCTCCTGTTTCTGGTATCCATCGTCTTGCTCATG
TTCTCCCTGTACCAGCACATGGAGCAGAGGAGGGACTGCATGCTTGGGCTTCGTGATCCC
AGCACCCAGGCTCACACCGTGGCTCTGAAGTCACTCTCCTTCTTCTTCATCTTTCATATA
CTGCATGTCCTGACCCTGGTCATTTCTGTGATGCAACTCATAACCATCTGGAATCCCTGG
TACTGGGCCAAGGAAATAGCAGTTTATGCAGGCCTCTTCCTGCACTCCATTGTCCTGATG
CTAAGCAGCCCCAAGCTGAGAAATGTCCTGAAAATGAGGTTTTAG
>T2R.GCA_006547115.1_GSC_porc_1.0_ML655424.1_4396842_4397813-
ATGGTGATAGTGCAACAAAATGCCACTGATGAAGACATTACTGCATTTAAAATCATCTTC
ACCTTGGTGGTCTTTGGCATAGAATGCACGACTGGTGTCCTTGGAAATGGCTTCATCACT
GCTGTCTATGGGGCTGAATGGGTCAGGAACAAAAGACTCCCCACTGGTGATGGCCTTATG
CTGATGCTGAGTTCTTCCAGGCTTGTACTACAGATTTGGCTGATGGTGACTATTACTTAC
AATCTCTTCTTCCAAGACATTTATTACCAAAAGACAATGAATCAACTCTTCAAAATCACA
CATTTGTTTCTGAACTATTCCAGCCTCTGGTTTGCTACCTGGCTCAATGTCTTCTATTGT
CTTAAAATTGCCAACTTTGCCCAGCCTTTGTTCTTGATGATGAAGAAGAAGATCAGAGTG
CTGATGCCTTGGCTTGTGAGTCTGTCACTGTTGGTTTCCTTCAGCATGAGCTTTCTTTTC
CTTATAAACACCTTCAATACACATGTGAATAGTTCCTTTCCTGTCACTTCCTCCAACTCC
ACGGAGAAGAACTACATCTCTGAGACCAATCTGGTCAACCTGAGTTTTTTCTATTACATG
GGGATCCTTATTCCTCTGGTCCTGTTCATCATGGCGGCCACTCTGCTGATCATCTCTCTC
AAGAGACACACCATGCACATGAAAAGCAATGCCACAGGCTCCAGGGATCCCAGCATGGAG
GCTCACTTGGGAGCCATCAAATCTACTAGCTATTTTCTTATTATCTACATTATCAATGCA
GTTGCTCTATTTATATTCATATCCAACGTCCTTGACATATACAATCCCTGGGGTATTTTG
TGCAGATTTATCATGGCTGCCTACCCAACTAGCCACTCAGTGCAACTGATCTTGTGTAAT
CCTGGGCTGAGGAGAGCCTGGAAGCGGTTTCAGCACAGAGTTCAGCTTTATCTTAGAGGA
CAAATTCATTGA
>T2R.GCA_006547115.1_GSC_porc_1.0_ML655424.1_4435557_4436498-
ATGGCTAACTCCAGCAACTCTTCAGAACATGAACTGCCACTATCTGTCATCATCTTAACT
TTTACAATCATAAGCACTGAAAGCTTTGTTGGGATCATCGTAAACAGTTTCATCATGGCT
GTAAATGTGACTGTATGGGTTCAGAAAAAGGCCATTTCTACCAGTGGGAAGATCCTGCTT
TTCCTGAGTGCTTCCAGAATAGCCCTCCAAAGCTTCATGCTGCTAGAAATTATCTCAATC
TATACATTCCCAGATTCTTATTTCAAATGTGTTTTTGATCACACATACAGAGTATGTTTT
GTGTTCTTAAACTGTTGTGGCCTCTGGTTCCCTGTTGTGCTTAGTTTCTTTTACTTCGTG
AAGATTGCCCACTTCTCCTATCCCCTTTTCCTCAAGCTGAAGTGGAGAATTTCTGGATTG
ACTCCCTGGCTCCTGTGGCTGTCAGTGCTTATTTCCTTCAGTTTCAGCATGTCCTTCCAC
AAAAGCACCTGCACTGTGAGTTATAACAGTTCTTTTACTTTCCAACACTTCAACTATACA
AACACAAGTGTGGTCAAGCTGACTGTTTTCTTTAACCTGGGAGTCTTCATTCCACTGATG
ATTTTCATCATGACAGCCACTCTGCTGATCATCTCTCTCAAGAGGCACACCCTGCTGATG
AAAACCAGTGCCACTGGCTCCAGGGACCCCAGTACGGAGGCTCATGTGGGGGCCATCAAA
GCAATCAGCTACTTTCTCATCCTCTACATTTTCAATGCAGTTGCCCTGTTTCTCTTTCTG
TCCTCTATCTTTTTTGCCAATCATTTCTGGACTATTTTGCTTAAAATCATCATAGCTGCC
TATCCAGCTGGCCACTCAATTCTACTGATTCAGGACAACCCTGGCTTAAGAAGAGCTTGG
AAGCAGCTTCAACCTCAAATTCATCTTTATCCAAAAGAGTAG
>T2R.GCA_006547115.1_GSC_porc_1.0_ML655424.1_5552537_5553553+
ATGAGGACTCTGATTCCCAGTTTAACTGTGTCCTATGAAGCCAATGTTGCATTTCTCTCC
CTTTCGATTCTTGAGTTTACAGTGGGGATCCTGACCAATGCATTCATTTTCTTGGTGAAT
TTTTGGGATGTGGTAAAGAGGCAGCCATTGAGCAACTCTGACCTTGTGCTGCTGTGTCTT
AGCTTCATCCGGCTTTTCCTGCATGGGCTGTTGTTTCTGGATGCCATCCATCTCATCTAC
TTCCAGAAGATGAAAGATCCACTAAGCCACAACTATCAAGCCACCATCATGCTCTGGGTG
ATTGCAAACCAAGTCAGCCTCTGGCTCAGCACCTGCCTCAGCCTCCTCTACTGCGCCAAG
ATTGTTCATTTCTCTCACACCTTCCTGCTCTGTGTGTCAAGCTGGATCTCTAGGAAGCTC
CCCCGGATGCTCCTGGGTGCTATTCTTTTCTCCTGCATCTGCACTGTTGTTTGTTTGTGG
GACTTTTTCAGCAGAACTCGCTTCATATTCACAGCTGTGTTATCCAGGAACAATACAGAT
TTCAATATACAAATTACAAAACTCAGTTTCTTTTATTCATTTCTCTTCTGCAATGTGTGG
TCTATACCCCCTTTCCTATTGTTTCTGGCTTCTTCTGGACTGCTTATTATCTCCCTGGGA
AGTCACATGAGGACAATGAGGGCCCAAACCAGAGACTCTCGGGACACCAGCCTAGAGGCC
CACATCAAAGCCCTCATAGTTCTGGTCTCTTTCCTCTGTTTCTCTGTGTTGTCATTCTGT
GCTGCTCTCATATCAGTGCCCTTACTGATGCTGTGGCACAAGGTCGGGGTGATGGTCTGT
ATAGCGATAATGGCAGCCTGCCCCTCTGGACATGCAGCCGTCCTGATCTCAGGCAATGCC
AAGCTGAGGAGGGCAGTGGAGACGATTCTACGCTGGGTTCAGAGAGGCCTAAAGGTAAGG
ACAGACAGCAAGGCAGATCCTAGGACTGAGAATGGACATGAAATGTGCTGTACATGA
>T2R.GCA_006547115.1_GSC_porc_1.0_ML655424.1_5668897_5669796-
ATGTTCCTTGCTGCCCTAGGACTGCTGATGCCAGTAGCAGTGGCTGAATTTCTCATTGGC
CTGGTTGGAAATGGAATCCTTGTGGTCTGGAGTTTTGGAGAATGGATCAGAAAAGTCAAG
GGTTTCTCATATAACCTCATTGTCCTGGGGCTGGCTGGCTGCCGGTTTCTCTTGCAGTGG
ACCATGATGTTGGACATAATCCTGCTTCCGTTTTTCCAGAACAACCATTGGCTTCGCTAT
CTCAATATCTTTTGGGCACTGGTAAGCCAGTCTAGCCTGTGGTTTGCTACTTTCCTTAGT
GTCTTCTACTGTAAGAAGATCACGACCTTCACTCACCCCGCCTACTTGTGGCTGAAGCAG
AGGGCTGATAGCTTTAGTCTCTGGTGTCTTCTGGGATACTTTCTCATCAATTTGCTACTT
ATAGTCAACACTGGCTTAAAGTCCTACAGTTTTACCCATGGAAACAACAGCATTCAATAC
CTCTTTTTAAGCTGGCACACTCATTTAATATTTCAGCTCGTTGCAGGAAGTTGGTTTCCT
TTCATGGTGTTTCTTGCTTCCTCTGGGGCACTGATTGTCTCTTTGTATAGACACCACAGA
AAGATGAATGTCCATAAAGCTAGAAGGAGAGATGCTCGAGCAGAGGCTCACATTACTGCC
CTGAGGTCCTTGGGCTGCTTCCTTGTACTGCACTTGGTTTATATTGTGGCTACTCACTTC
TCCCTCACTTCCCAGTATTCTCCTGCTGATCTCACCAGGGTCCTAATCTGTGAAACACTC
ATGGCTGCCTACCCATCTCTTCATTCTGTCATATTGATTATGGGGATTCCTAAGGTGAAG
CAGACTTGTCAGAGAATCCTGTGGAAGACAGTGTGTGCTTGGAGATCCTGGGGCCCATGA
>T2R.GCA_006547115.1_GSC_porc_1.0_ML655424.1_5692469_5693368-
ATGCTTCAGGTGGTCTACTTATTTGTTATTATTACCTCAGTTGTTTTAAATTTTGTAGGG
ATGATTATGAATTTGTTTATTACAGTGGTCATTTATAAGACCTGGGTTAGAAACCATAGA
ATCACTTCTTCTGATAGGATACTGTTCAGTTTGGGCATCAGCAGATTTCTTATGCTGGGA
TTGTTTCTAGTGAACATTTTCTATTTCATTGCTTCAAATGCTGAAAGATCATTCTACTTT
CTCACAATTTTTCCACTTTTCTGGAGGTTTTTGGACTCCAGCAGTCTCTGGTTTGTGACC
TTGCTCAACTGCTTATATTGTGTGAAGATTACTAATTTCCAACACTCAGTGTTTCTCCTG
CTGAAACGGATTATTTCCCAAAAGATCACCAGACTTCTGCTGGCCTGTATGCTGATTTCT
GTCATCACCACCCTCCTGTATTTTGTGCTCAGACAGATATCACATTTCCCTGAATTTGTG
ACAGGGAGAAATGACACATTGTTTGACCTCAACGATAGCATTTTGACTTTGGTGGTCTCT
TTGGTCTTGAACTCATTATTTCAGTTTATCCTTAATGTGACTTCTGCATCTCTGTTAATA
CATTCCTTGAGGAGACATGTACAGAGGATGGAGAGAAACTCCACTGGCTTCTGGAATCCT
CAGACTGAAGCTCTTGTAGGTGCTATGAAGCTGATGATCTATTTCCTCATCCTCTATGTT
CCATACTCAGCTGCGACCCTGCTCTTTTATCTCCCTTCGTTTACAAGGATGGGCCCAGGA
GTCAGAGCCATTTGTGTGATTATTGCCTCTCTTTACCCTCCAGGACATTCTGTTCTCATC
ATTCTCACACATCCTCAACTGAAAATAAAAGCAAAGAAGATTCTCTGTTTCAACAAATAG
>T2R.GCA_006547115.1_GSC_porc_1.0_ML655424.1_5708500_5709450-
ATGCTGGAACTAGCTGAGTGGTTGTTCCTGGTTGTGATTGTCACTCAGTTCATCCTTGGA
AATCTGGGGAATTGTTTCCTTGGGTTGGTCAATGGCAGCAGCTGGTTCACGAGCAAGAGA
ATCTCTTTGTCTGGCTTCATCATCACCAACCTGGCCCTCTCCAGGATCATTTTGCTGTGG
CTTATCTTCATTGATGGTGTTTTACGAGTTTTCTTTTCCAACATGCATGGTTCAGGGGCA
CTAATACAAGTTACTGATATTTTCTGGACATTTGTAAACCACCTGAGCATTTCATTTATC
ACCTGTCTTGGTGTCCTCTATTGCTTGAAAATTGCCAACTTCTCCCACCCCATATTTCTC
TGGCTCAAGTGGAGAGTTTCCAGGGTGGTCGTATGGATGTTGTTGGGTGCACTGCTCTTA
TCCTGTGCCTGTACCTTATCTCTGATCAATGAATTTAAGTTATATTTTGCCTTCAGTGGA
ATTGACAGCGCAGGAAACATGACTCAGTACTTCAGAAAGAAGAGACGTGAATATGATCTG
ATACATGTTCTTGGGAATTTGTGGAATCTCCCTCCCTTAACTGTGTCCCTGATCGCCTAC
TTTTTGCTCGTCTTCTCTCTAGGGAGGCACACTCGACAGATGCAGCAAAATAGCATCAAC
TCCACAGATACAAGCACTGAGGCTCACAGGAGGGCCATTAGAATCATCCTCTCCTTCTTC
TTATTCTTCCTATTATACTTTCTTTCCTCTTTAATTTTGTCATTGGGCCGTTTTCTACCC
CAACATAAGATGTCTGTGATGATTGGTGAGGTAATTACAATGTTGTATCTTGTTGGCCAC
TCATTTATTCTCATTCTGGGCAACAAAAAGCTGAAGCAGGCATTTTTGGCAATGTTCTGG
TGTAAGTCTGGTCATGTGCAGCCTGGATCTATAGGACATTTTTCCCCATAG
>T2R.GCA_006547115.1_GSC_porc_1.0_ML655470.1_5403968_5404897+
ATGCCAAGTGCGGTGGAAATCTTCCTCATTTTTGTTGTAACTAGTGAGTCAGTCCTGGGG
GTTTTAGGAAATGGATTCATAGGACTTGCAAACTGCATTGACTGTGTAAAAAAGAAGAAA
TTCTCTCTGATTTGCTTCATACTCACTGGCTTAGCTATTTCCAGAATTTGTGTGATATGG
ATAATAATTTTAGATGGATATGTAAAGGTATTCTCTCCAGATACGTATATCTTTAATAAC
TTCACTTATTTTATTAGTTATCTATGGGCAATTTGCAATCATTCAAGCATCTCATTTACT
ACCGGCCTCAGCATCTTCTATTTCCTGAAGATAGCAAATTTTTCTCACTCCATATTTCTC
TGGTTGAAGAGAAGAATCAACACTGTTTTTACCCTTCTGATGGGATGCCTGCTTCTGTCA
TTTATATTTCATTTTCTACAGGTTGTGAAGATAGCTAATGATCATAAAGTGAAATACAGA
AACACATCCTGGCAGCTCTATGTACATAACAGAGAGTTCTTTTTTGGCCACTTTTTTGTC
AATCTGGGAATCATTTCCTTCTTTATAGTATCTGTAATCACATGCTTTCTGTTAATCTTT
TCTCTTTGGAGACACCACAAGCAGATGCAATTGAATGTCGCAGGATTCAGAGACTTCAAC
ACAGAAGCTCACGTGAAAGCAGTGAAAGTTTTAATATCTTTTATCATTCTTTATGCCTTG
TATTTTATAGGCATTATCATAGAAATATCATGCGCTATTGTGACAGAAAGCAAACCTCTA
TTTCTTTTTGGCTTGATAAACATAGCCATCTCTCCCTGTGTTCATTCGTTTATTCTCATT
CTAGGAAACAGCCAGCTGAAGCAAACCTCACTGAGGGTAGTGCAGCAATTAAAGTGCTGT
GAGAAAAGGCAGAATCTCAGAGTTACATAG
>T2R.GCA_006547115.1_GSC_porc_1.0_ML655470.1_5433067_5434005+
ATGTCACTTGAAGAGAAGAGTATGTTAATACTCATAGCGTTCGGAGAGTTTTCAGTGGGC
ATCCTAGGAAACGCATTCATTGGATTGGTAAACTTCATGGACTGGGTCAAGAACAGGAAG
ATTGCCTCCATTGATTTAATCCTCATGAGTCTGGCCATATCCAGGATTTGTCTGTTGTGT
GCAATAGTACTAGATTGTTTTATTTTGGTGGTGTATCCTGATGTCTATGACACTAACGAA
AAAATGAAGATTATTGACTTTTTTTGGACACTCACCAACTATTTAAGTGTCTCATTTGCC
ACTTGCCTCAGTATTTTCTATTTCTTCAAGATAGCCAATTTCTCCCACCCCCTCTTTCTC
TGGATGAAGTACACAATCGACAGGGTGGTTCTCTGGACTCTGCTGGTGTGCTTGGTGCTC
TCTGTGTTTATTAGCCTTCCAGTCACTGAGAATTTGAATGATAACTTCAGACTTTGTGTC
AAGGGAAGGAAGAAAACAAACTTCACCTGGAGGTGTGGAATAAATAAAGACCTCTATGCT
TCAACAAAGGTGTTTCTCAACCTGGGAACGTTGTTCCCCTTTGCTGTGTCCCTGCTCTCA
TTTCTCCTGTTGATCCTCTCCCTGTGGAGACACACCAGAAAGATGAAGCTGAACGCGACA
GGCCACGGAGATCCCAGCACTGAAGCCCACGTAAGAGCCATGAAATCGGTCATCTCCTTC
CTTCTCCTTTTTGTTGCTTACTGTTTGGCCTTTCTCATAGCCACCTCCAGCTACTTTATG
CCAGAGACTGAATTAGCTGTAATTTTTGGTGAGTTGATAGCTCTAATTTACCCTTCGAGT
CATTCATTTATCCTAATACTGGGGAACAATAAATTAAGACAAACATCTGTAAAGGTGCTA
TGGAAAGTAAAGTATATTCTAAAAGGAAGGAAAAGTTAA
>T2R.GCA_006547115.1_GSC_porc_1.0_ML655587.1_62811_63740+
ATGATAAGTTTACTACAGAGCGTTTTGATCTTAATCATGGCAGAATTTGCTGTTGGAAAT
TTTGCCAATGTTTTCATAGTACTGGTGAACTACATTGACTGGGTCAGAAAAGAGAAGATC
TCCTTAGCTGATCAAATTCTCACTGCTCTGGCTGTATCCAGGATTGGCTTGCTTTGGGTA
ACAGTAATAAATTTGTTTGTAATTGTGCTTAATCCAGTTTTACGAATTAGTCAAAATTTT
TCTTTTGTAACTGCCTGGTCAATAACCAACCATTTTAGTACCTGGCTTGCTGCTGGCCTA
AGCATATTTTATTTGCTCAAAATAGCCAATTTCTCCAACCTTGTTTTTCTTTGCTTGAAG
AGAAGAGTTAAGAGTGTCATTTTAGGAGTACTGTTGGGGACTTTGGTGTTATTGCTTCTT
CAGATTGCAGTGGTAACCATACATGAGACAACGAGGGTGAGAGAATGTGAAGAAAACGTA
ACTTGGAAGACTGAACTGAGGGACACTGTATATAACATTTCAAATGTAGCTGTATTTCAT
CTAGTGATACTCATACCATTTTTTACATCCCTGATCTGTTTTCTGCTGTTAATCTACTCC
CTTTGCAAACATCTCAGGAAGATGCAGGTTTATGGCAAAGGATCCCACGACCCCAGCACC
AAGGCGCATGTGAAGGCTTTGCAAACTGTGATCTCCTTTCTCTTGTTATTTGCCATATAC
TCTTTGTTTGTAATCATATCTGTTTGGTTTTCAACTAGGTTGAAGAGTGAAGTCTTCTTT
TTTTCCCAGGTTATTGGGACCTTATATCCTTCATGCCATTCGTATGTCCTGATTTGGGGA
AACAAGAAGCTGAAACAGGCATTTCTGTCAGTTCTTTGGCAGGCAAAGCACTGGCTGAAA
GAATGGAAATATTCAAATCCACAGCAATAA
>T2R.GCA_006547115.1_GSC_porc_1.0_ML655587.1_120485_121408-
ATGGGTAGTGTCACACTGTGCATACTTACTATCATTTTTAATGTGGAGTTCATAGTAGGA
AATTTAGGGAATGGATTCGTAATCCTGGTGAACTGTATGGACATGAGAAACAGAAGAAAG
ATTTCTGCAGCTGATCACCTGCTCATTGCTTTGGCAGTCTCCAGGATTGCTCTGCTGTGG
TTAGTATTCACGCATTTGTGGATGTATGTGTTTTACCCAGGTTTCTTCATAAATGTAGTA
GTGGTAAGAGTAAATTATGTTGCTTGGACTGTGACTTTTCATTTTAATGCCTGGCTTGCT
ACATGCCTCAGCGTGTTTTATTGTCTCAAGATAGCCGATTTTTCCAACTCTATTTTTCTT
TATTTTAAGTGGAGAGTTAAAAAGGTGGTTTCAGTGACATTGCTGGTGTCTCTTGTTTTC
TTGCTTTTACAACTTTTGCAGTCAAATACTCATATGAATGTCATGATTGATGAGCATGAA
AGAAACATGGCCTACAATTCCAGTTTATATGACTTTCCTGAGTTTTCAAAACTTTTACTC
AGCAACACTATGTTCACATTCATAGCCTTTACTCTGTCCCTGACAACATTCCTCCTGCTC
ATCTTCTCCCTGTGGAAACATCTGAAGAGGATGCAGCACAGTGTCAGAGGGCCCAGAGAT
GTCAGCACCACGGCCCACATAAAGGCTTTGCAAGCTGTGGTTGCCTTTCTCCTACTGTAC
ACAATTTTCTTTCTGTCACTTTTGGTACAACTTTGGAGAACTGAGTTTCTTCCTTTTGTC
TTTTATCACACTGCTGAAATTGCCTTTCCTTCCGTCCACTCCTTTGTCCTAGTTCTGGGA
AATAGTAAGCTGAAACAGGCCTCTCTTTTGTTGTTGAGAAGTCCCAGATGTGGATCCAAA
GATGCTGAATCTTCAGGTTCATAG
>T2R.GCA_006547115.1_GSC_porc_1.0_ML655587.1_146244_147170+
ATGATAAGTGTTCTCCAGAATGTTTTGACCATCCTTGTAACAGCAGAATTTGTCGTTGGA
AATTTTGCCAATGTCTTTATAGCTCTGGTGAACTGCACTGACTGGGTGAAGAGGCAAAGG
ATCTCCTCAGCTGACGGAATTCTCACTGCTCTGGCTGTGTCCAGGATTGGTTTGCTTTGG
ATAATTTTCATAAGTTGGTTTCTAACTCTGTTTAATCCAGCTCTAAATAGTGGAATTATT
GCTCATATTTCTTGGACAACAGTCAACCATTTTAGCACCTGGATTGCTACTAGCCTCAGC
ATATTTTATTTGCTCAAAATAGCCAATTTCTCCAATCTTATTTTTCTTCACCTAAAGAAG
AGAGTTAACAAGGTCATTGTATTGACACTGTTGGGGTGTTCGGTATTACTTCTTTCTAGA
CTTGTGATAATTTCTGTATATGAGACAACGGGGCTGAAAGAGCAAGAAGGAAATGTGACT
TGGAAGACAGAGATGGGGGGCACTGTCCGCTCTTCTAACGTGAGTGTATTCACCCTAATA
CACTTCCTACCCTTTATTACATCCATTATCTGTTGTCTGTTGTTAATCTATTCCCTTTGT
AAACATCTTAGACATATGCGTCAGTACAACAAAGGATCCCAAGATCCCAGCACCAAGGTC
CATGTGAAGGCTTTGAAAACTGTGGTCTCCTATCTTTTGTTATTTGCCATGTACTCTCTG
TCTATAATCATATCGACTTGGAGTTTCAATAGGCCTCAGAATAAATCAGTTTACTTGCTT
TCCCAGACTATTGGATTCTTATATCCTTCAAGCCATTCGTGTGTTCTGATTTGGGGAAAC
AGGAAACTGAAACAGGCATTTGTGTTGGGTGTGTGGCAGGCAAGATGCTGGCTGAAAAAA
AAGAAACCTTCAAGTCCTTATCGATAA
>T2R.GCA_006547115.1_GSC_porc_1.0_ML655587.1_171192_172127+
ATGATAAGTTTTCTATGGAATGTTTTGGTCATCATCATGATAGCAGAATTTGTTATTGGA
AGTTTTGCCAATGTGTTCATAGCCCTGGTGAACTGCACTGACTGGGCAAAGAGAAAAAGG
ATCTCCTTAGTTGATCGGATTCTTACTGCTCTAGCTATCTCCAGGATTAGTTTGCTTTGG
ACAGTAATAGTAAGCTGGTTTTTAAATGTATTTTATCCAACTGCCTTTGGTAAAGTAAGA
ATTATCTTTCAGGTTGTCTGGACAGTAAGCAACCATTTTAATATCTGGCTTGCCACTATC
CTAAGTATATTTTATGTTCTCAAAATAACTAATTTCTCCAACTTCATTTTTTATCATCTA
AAGAGGAGAGTTAATAGAGTCAGTCTAGTGATTTTGTTGGGGACTTTGGTGTTCCTGCCT
TTTGGTCTTATGATGACATCTGTGTTTGAGACTATGGAGATAAAAGAATATTTAGGGAAT
GTGACTTGGAAGGCCAAACTGAAGAATGATATATACCTTTCCAGAAGAACTGTATTCACT
CTAGTGAACATCCTACCCTTTTTTACATCATTGATCTGCATTCTGCTATTAATTTCCTCC
CTGAGGAATCATCTCAAGAAGATGCAGCTCCATGGCAAAGGATTCCAAGATCCCAGCACA
AAGGTCTATGTAAAGGTCTTGCAAACTGTGGCCTCCTTTGTCTTGTTATTTGCCATGTAC
TCTCTGTGTGTAATCGTAACAGGTTGGTATTTGCAAGAATCCTATGATAAACCAATCTAT
TTGTTTTCCCTGGCTACTGAAATTTTGTATCCTTCAGGCCATTCATGTGTCCTAATTTGG
GGAAACAAGAAGCTGGAACAGGCATTTCTTTTAGTTCTTTGGCAGGCAAAGTGCTGGCTG
AAAGAAGTTGAAACTTTCATATTCATAGATCAATAA
>T2R.GCA_006547115.1_GSC_porc_1.0_ML655587.1_246201_247133+
ATGAATGAATTCATGCAGAACATATTTATAGTCATTTTAAATGTTGAGTTCATAATTGGA
AATTTAGGAAATGGCTTCATAATACTGGTGAACTGCATGGTCTGGGTCAAGAGAAGAGAG
ATCTTTCTATTTGATCAAATCCTCACTACTTTGGCAATCTCCAGAATTAGTCTGCTCTGG
TCAGCAGCTATATGCATGTTATCTATTTTTTACCCAGGTTTGTTGACTGAAACAGTGAAA
AAAATAACTAGTATTATCTGGACAGTTACCAGTTATTTCAACATCTGGCTCACTACATGC
CTCAACATTTTTTATTTTTTCAAGGTAGCCAATTTCTCTAAATCTATTTTTCTTTTTCTT
AAATGGAGAGTTAAAGAGGTAGTTTCATTGACATTTTTACTGTCACTGGTCTTCTTACCT
TTACATGTTATACTGACAAACCCATATCTTGATGTCTGGGTCAATGGATATAACAGGAAT
ATGTCACACACTTCCAATTTGATTAACTCTACACAATTATTGAAAAGAGTTTTAGTCAAC
TCTACATTCGCATTCATACCCCTTACTGTGTCCCTGACAACTTTCCTTTTGCTCATCTTC
TCTCTGTGGAAACATCTGAAGTGGATGCAGCACAATGCCAGAGGATCCAGAAATGTCAGC
ACCATGGCCCACATAAAAGCTTTGCAAACTATAGTTGCCTTCCTCCTACTGTATATCATT
ATCTCGTTTTCTTTTGTCATACAAATGTTGAGCTATGAATTGCTGGAGAAAAAATTCATA
TTTTTATTTCGCCAAGTTACTGTTTTTGCTTTTCCTTCAGGTCATTCATGTATTGTAATT
TTGGGAAACAAAAAGCTGAGAGAGGCCTCTTTTTCTTTGCTGCAGTGGCTAAGGTGCTGG
TCCAAACATGTGGAAACTTCAGCTTCCCAGTAA
>T2R.GCA_006547115.1_GSC_porc_1.0_ML655587.1_283773_284714+
ATGGGTGATGTCCTACAGAACATATTGTCAATCATTTTAAGTGTGGAGTACGCAATAGGA
AATTTAGGAAATGGATTCATAGCAGTGGTGAATTTCATGGACTGGGCCAAGAGAAGAAAG
GTGTCTTCAGCTGATCAAATCCTCACTGCTTTGTCAATCTCCAGAATTGGTTTCCTCTGG
CTACTATTTCTAAACTGGTGGGTATTTGAAGTTTACCCCGATTTACTAATGACTGAAGAG
ATGTTACAAATGATTTCTATTACCTGGACAGTGACCAGTCATTTTAGCATGTGGCTTGCT
ACATGCCTCAGCATCTTTTATTTTCTGAAGATAGCCAACTTTTCTAACTCTACTTTTCTT
TATCTAAAGTGGAGAGTTACAAAGGTAGTTTCAGTGACTATGCTGGTATCTATGGTTCTA
TTGTTCTTAGATATCTTACTAACGGAAATATATAATAACGAAGGGATTAGAGAATATAAA
ACAAACATGTCTTACAGTTCCAGTTCAAGTAATTCTACGGAGTTTACCAGAATTCTTTTG
TTCACAGAGACTGCGTTCACACTGATACCCTTCACTGTGTCCCTGACAACGCTCATCCTC
CTCATCTTCTCCCTGTGGAAACATCTGAAAAGGATGCGGCACAGTGTCAGAGGATCCCGA
GATGCCAGCACCAAGGCCCACATAAAAGCTTTGCAAACTATGATTGCCTCTCTGCTATTG
TATGTCACCTTTTATCTATTTTTTGTTGCATACATTAGTGATTATGAATTTCCGCAGAAT
AATCTCATTGTTTCCTTTCTCCTGCTATCTATTCTAATAGCTTCTCTTTTGGGCCACTCA
TTTGTCTTGATCCTGGGAAGCAATAATCTGAGACAGGCCTCTATTTCAGTGCTGATGTGG
CTGAGGTGTTGGTCCAAAGATGTGGAATCCTTGGATCCATAG
>T2R.GCA_006547115.1_GSC_porc_1.0_ML655587.1_304423_305391+
ATGAGTGGTGCTATGCAGACCATATTTAAAATCATTATATACATGGAAATCATTATTGGA
TATATAGGAAATGGATTTATAGCACTGGTGAACTCCCTGGTCTGGGTGAAGACAAGAAAG
ATCTCTTTATTTGATCAAGTTCTCACTGCTTTGGCAACCTGCAGAATTGTTCTGCTCTGC
ATAGTACTGATACCTCTGCTGATATCTGTACATTTCCCAGCTTTGTTATTAACCATAAAA
GCTGTAAGAATAAGCAATATCATCTGGATAATACTCAGTCATTTTAACCTTTGGATGTCT
ACACTCCTCAGCATCTTTTATATTCTCAAGATAGCCAATTTTTCTCATTCCATTTTTCTT
TATCTAAAATGGAGACTTGCCAAGGTAGTGTCATGGACACTTCTGATCTCTCTATTCTTT
TTGTTTTTAAATATTGTAGTTTCCAACATACGTATTGATGTCTGGAATGATGGATCTACA
AGAAATATATCTTACACTTCAAAATGGAGAAACTTTACACAAATTTACAAATATCTTATT
TTCACCAACTCTATGTTCACGCTCATACCCTTTACGGTGTCCCTGACAACATTCCTCCTG
CTCATCTTTTCCCTGTGGAAACATCTGAAGAGGATGCAGCACAATTTCAGAGGGTCCAGA
GATGTCAGCACCATGGCCCACATAAAAGCCTTGCAAACTGGAGTTGCCTACCTACTGTTG
TATATTGTTTCTTTATTCTCTGTTTTTGCACAAGCTTTGAGCTTTGAATTGCTTGATGAA
AACCTGATGATTTTATGGGACCAGGCTACTGCAATTGCTTTTCCTTCAGGCCATTCATGT
ATCCTGATTCTGGGAAGCAATAAGTTGAAACAGGACTCTGCTTTGGTATGGAGGTGGCTA
AGATGCAGGTTCAAAGATACAGAACCAAAGGATTCCTTACATTTTTTGGGAATATCTTGC
AGATTTTAG
>T2R.GCA_006547115.1_GSC_porc_1.0_ML655587.1_315706_316623+
ATGGGTGTTGTGCACAGCATATTGGCAATAATTGTTGAATTTATAACTGGAAGTTTAGGG
AATGGATTTATAGCCCTGGTGAACTGCAAGGACTGGGTCAAGAGAAGAAAGATCTCCTTA
GTTGATCAAATCCTCACTGCTCTGGCAATCTCCCAAATCGTCATGCTGTGGTCATTTGTC
ATAAGTGTATTCGTATTTTTGCCTTTTTCAGGTTTATGGGTGCCTCCAAGAATGTTTAAA
ATGATTATTGTTCTCTGTACAATAGCTAGCCATCTTAGCATCTGGCTTGCTACATGCCTC
AGCATCTTTTATTTTCTCAAAGTAGCTAATTTTTCTAACTCTATTTTTCTTTATCTAAAG
TGGAGAGTTAAAAATGTTATTTCAGTGGCATTGTTTGTATGTCTGCTTCTGTTGATTTTA
AATATTTTACTGATGAAAATATATACTTATGACTTGACTGATAGATATAAAACTAACATG
TCCTACAGTTCCAGCTCAAGAAACTTTGCACAAATTTCCAAACTTCTTATATGGATCTAC
GCTGCATCCATTTCCATACCATTTATTCTGTCCCTGGTGGCTTTTCTCCTGCTCGTCTTC
TCCCTGTGGAAACATCACACAAGGATGCAGTACAATGCCAGCAGATGCAGAGGTGCCAGC
ACTGTGGCCCACATAAAAGCTTTGCAAACAGTAATTGACTTCCTCATGCTATATACCATT
TTCTTTCTGTCATTCCTTGTACAAATTTGGAAGAATGAATTGCTAGAGAAAAAACTGACC
TTGTTTTGCCAGGTCGCAACAGAGTTTATTCCTTCATGTCATCCCTTTGTCCTGATTCTG
GGAAACTGTAAGCTGAGACAGGCCTCTCGTCTGGTGCTCAGGTGGCTGAGGTTCAGGTCC
AAAGATGCAGAATTCTGA
>T2R.GCA_006547115.1_GSC_porc_1.0_ML655587.1_353794_354723+
ATGGAAAGTGGCCTGCAAAGATTCTTCACCCTCATAATAGTTGTGCAGGTCATAATTGGG
AGTTTGAGCAATGGATTTGTAGTGTTGATAAACTGTGCTGACTGGGTCAATAAAAGAAAG
CTCTCTTCAGTTGATCAAATCCTCATCGTTTTGGCAATTTCCAGAATTGGGCTCATCTGG
GATATATTAGTAAGTTGGTTTCAATTTACGGATTCATTTCCAAAGGGGCAACAAAAACTA
ATAATTACTATTTATATCTGGATATTTTTCAATCATTTCAGTCTCTGGCTTGCTACAATC
CTCAGCATCTTTTATTTGCTCAAAATAGCCAGTTTCTCCAGGTCTACTTTTCTGTATCTG
AAATGGAGAGTAAAAAAAGTGATTCTGATGATACTGCTAGGAAACTTAGTCTTCTTGCTT
TTAAATATGATACGAATAAGCACACACATCGAAGATTGGAAAAATGGACATGAAAGAAAC
GCAACTTGGAATTCCACAGTGAGTGACTCTGCAACATTATCAAAGCTCATCGTATTCAAT
GTAACCATGTTCTCCCTCACACCATTTATTCTGGCCCTGATTTCTTTTCTCCTGCTTATC
ATCTCCTTATGGAAACATCTCCAGAAAATGCAGCTCAATTCCGAAGGACACAGAGATCAC
AGGACCAAGGCCCACATAAATGCCTTGAAAATTGTGGTCTCTTTCCTCCTACTCTACACT
AGTTACTTTCTGTCCCTTCTCGTGTCATGGATTTCTCACATACATCAGATTAAACTGGTC
CACATACTTTGCATGACTGCCGGACTCTTCTATCCTTCAATCCATTCACTTTTCCTGATT
CTGGGAAACTCCAAGTTAAGGCAGGCCTCTCTTTTTGTGCTGAGGCAGCTAAAGTGTGGG
ACAAAGGATGAGAAGCTCATGACTACATAA
>T2R.GCA_006547115.1_GSC_porc_1.0_ML655587.1_360620_361555+
ATGTTGAGTATACTGGAGACTTTGTCTATGATCATTTCTATTGTGGAATTCATAATGGGG
ATTTTTGGGAATGGATTCATTGTACTGATAAATGGCACTGACTGGATCAGAAAACGGAAG
ACCTCCCTTTTTGATTTTATTCTCACGTGCTTGGCCAGCTCTAGGATATGTTTTCTTTGT
TCAATACTTTCAGGTATAACTTTCAGTTTAGTATCTGAGAAACTGTTTTTCTCTAAGAAT
GTACTGATAAGTGTTGCCATCTTCTGGACAGGATCCTACTACTTCTGCACAGCCTCCACC
ACCTGCCTCATTGTCTTCTATTTCTTCAAGATAGCCAATTTCTCCAACACCATTTTCCTC
TGGATGAAACAGAGGATGCGTAAGGTGCTTCTTATTATAGTCCTGGGGACAGTACTTTTT
TTCTGCGTGAGTCTCATTTTCGTTGATGCATTCACAAATATTTTGATACAATATTGGGTA
AGAACGAAACAAAACTTCACATTCTATTATACAAACAGTCTTTATGATTGCTTAATTTAT
TTTAATCTCCTTCACATGGCCCTCATTATCTCTTTTGTGGTGTCACTGTCCTCCTTCTTC
CTTTTACTCTTCTCCTTATGGAGCCACACCAAGCGAATGAAGCTGCAGGGCATGTATTCT
AGGGATTTGAGCATGGAGGCTCATGTAAGAGCTATGAAAGCCATGATTTCATCACTGCTT
CTTTTCATTATGCACTATGTCAGCAGTGTTACGATAATGTTCGCGTATTTTTCTGACAGT
GTGGTGGCAAAGATTTTTGCTAATTTGCTATTATTTTTATATCCATCTAGTCACCCATTT
CTTTTGATTTTATGGAACAACAAGTTGAAACAGGCTTCTCTCTGTGTCCTGAGGAAGCTG
AAGTGTGTCAGAGATAACCCTTCATTCCCAGAATAA
>T2R.GCA_006547115.1_GSC_porc_1.0_ML655587.1_384535_385476-
ATGGAAAGTGACCTGCAAAACTTCTTCACCCTCGTGATAGTTGTGCAGGTAGTAATTGGG
AGTTTGAGCAATGGATTTGTAGTACTGATAAACGGTGCTGACTGGGTCAATAAAAGACAG
CTCTCCTCATTTGACCAAATCCTCATCGTCTTGGCAATTTCCAGAATTGGACTCGTCTGG
GAAATATTAGTAAGTTGGTTAAAACCTCTTCATTATTCATTTTCAATTGCAGGTAGAGAA
AAAATAAAAATCATTATGTTTATCTGGGTAGTTTTCAATCATTTCAGTCTCCGGCTTGCT
GCAATCTTCAGCATCTTTCATTTGCTCAAAATAGCCAGTTTTTCCAGGCCTATTTTTCTT
TATCTGAAATGGAGAGTAAAAAAAGTGATTCTGGTGATACTGCTAGGAAACTTAGTCTTC
TTGTTTTTAAATATGATACAAATAAGCACACATATCGAAGACTGGAAACATGGACATGAA
AGAAACGCAACTTGGAATTCCACAGTGAGTGACTCTGCAACATTATCAAAGCTCATCATA
TTCAATATGACCATGTTCTCCCTCACACCATTTATTCTGGCCCTGATTTCTTTTCTCCTG
CTTATCATCTCCTTATGGAAACATCTCCAGAAGATGCAGCTCAATTCCAAAGGACACAGA
GATCCCAGGACCAAGGCCCACATAAATGCCTTGAAAATTGTGGTCTCTTTCCTCCTACTC
TACACTAGTTACTTTCTGTCCCTTCTCGTGTCATGGATTTCTCAGATGCCTCAGAGTGAC
CTGGTCCAGGCACTTTCCCTGACTATTGGACTCATCTATCCTTCAAGCCACTCACTGATC
CTGATTTTGGGAAACTCTAAGTTAAGGCTGGCTTCTTTTTTTGTGCTGAGGCAGCTAAAG
TGTGGGACAAAGGACAAGGATCAAAGGATCACAACTCCATAA
>T2R.GCA_004363535.1_DasPun_v1_BIUU_RJWM01000421.1_61986_62978-
ATGTCCTATGAAGCCAAGGTTGCATTTCTGTCCTTTTCAATCCTCGAGTTTGCAGTGGGG
ATCCTGACCAATGCATTCATTTTCTTGGTGAATTTTTGGGATATGGTAAAGAGGCAGCCA
TTGAACAACTCTGACCTTGTGCTGCTGTGTCTTAGCTTCATCCGGCTTTTTCTGCATGGG
CTGTTGTTTCTGGATGCCATCCATCTCATCTACTTCCAGAAGATGGAAGATCCACTGAGC
CACAACTACCAAGCCATCATCATGCTCTGGATGATTGCAAACCAAGTTAGCCTCTGGCTT
ATCACCTGCCTCAGCCTCCTCTACTGTGCCAAGATTGTTCGTTTCTCTCATACCTTCCTG
CTCTGTGTGGCAAACTGGATCTCTAGGAAGCTCCCCCGGATGCTCCTGGCTGCTATTCTT
TTCTCCTGCATCTGCACTGTTATGTGTTTATGGGACTTTTTTAGCAGATCTCGCTTCACA
TTCACAGCTATATTGCCCAGGAACAATACAGATTTCAATATACAAATTACAAAACTCAGT
TTCTTTTATTCATTTGTCTTCTGCAATGTGGGGTCTATCCCTCCTTTCCTATTGTTTCTC
ATTTCTTCTGGACTGCTTATTATCTCCCTGGGAAGTCACATGCGAACAATGAGGGCCCAA
ACCAGAGGCTCTCAGGACTGTAGCCTAGAGGCCCACATCAAAGCCCTCATAGTTTTGGTC
TCTTTCGTCTGTTTCTCTGTGGTGTCATTCTGTGCTGCTCTCATATCAGTGCCCTTACTG
ATGTTGTGGCACAACAATGTTGGGGTGATGATTTGTATAGGGATGATGGCAGCCTGCCCC
TCTGGACATGCAGCTGTCCTGATTTCAGGCAATTCCAAACTGAGGAGGGCGGTGGAGAAG
ATTCTATGCTGTGCTCAGAGAGGCCTAAAGGTAAGAACAGACAGCAAGGCAGATCCCAGG
ACTGACAATGGACATGAAATGCACTCTTCATGA
>T2R.GCA_004363535.1_DasPun_v1_BIUU_RJWM01002426.1_21193_22179+
ATGGTTGGTGTTTTAAAAATCATCTTTACAATAATTTTAACTGCAGAATTCATAATTGGA
ATTGTAGGAAATGTCTTCATAGCACTGGTGAACTTCAGGGACTGGATCAAGAGAAGAAAT
ATATCTTTGGTTGATCAAATCCTCACTTCTTTGGTGATCTCCAGAATTGGTCTGCTCTTC
TCAGTACAGACACACGCATTATTATATGCAATATATCCAGGGTTGTTGAAGACTGCAAAA
CTGTTAAGACTGTTTATTATTACATGGGTTGTGACCAATCATTTTAGCATTTGGCTTGCT
ATGTGTCTCAGTCTCTTTTATTTTCTCAAGATAGCCAATTTTGCTAACTCTATCTTTCTT
TACATAAAGTGGAGAGTTAAAAAAGTTGTTTTAATGACTTTACTGATGTCTCTTTTTCTC
TTATTGTTCAATATCATAGCTGTGGACATACAAATTCATGCCTGGACTGATCAATCTAAA
AGAAATGTGTCTTACAGTTCCACTTTGAAGAACTTTAAACAGTTTATCAGACTTCTTTTA
TTCATCAACTCTATGTTCATGTTCATACCCTTTATTGTGTCTTCGACAACTTGCCTTCTG
CTCATCTTCTCCCTATGGAAACATCTGAAAAGGATGCAGCACAATGCTAAGGGGTCCAGA
GATGTCAGCACTACGGCGCACATAAAAGCCATGCAAACTGTGATCACCTTCTTCCTACTT
CATGCCATCTACTTATTCTGTCTCATCATGCAGGTTTCAGGCTTTGAATTTCTGGAGAAA
GACCACGTTGTTGTTTTTGAGTATGCTACTGGAATCGCTGTTCCTTCAGGACACTCACTT
GTTTTGATTCCGGGAAACAGTAAGCTGAGACAAGCTTTTCTTTCAGTGCTGCGGTGGCTG
AAGTTCAGGCTCAAAGGTATGGGATGTTTAGGTCTGAAAAGCATTTCGGGTTCATTCTGC
ATATTCTTAAGAAAGGTTAGTTCATAA
>T2R.GCA_004363535.1_DasPun_v1_BIUU_RJWM01002426.1_58712_59650+
ATGAGTAGTTTATCGAGAAGCATGTTTATAATCTTTTTAAGTATGGAATTCGTAATTGGA
AATGTAGGAAATGGCTTTATAGCACTGGTAAACTGCATGGACTGTATCAAGAAAAGAAAG
CTATCTCCAGTAGATCAAATGCTCACAACACTGGCAATCTCCAGAATTGGTATGCTCTGC
TCAGTAGTCATAAGTAAACTGACATCTACGATTCACCCAGAGCGGAAGATGACTGAAAGC
ATATTAAGAATGATTAATGTTAGTTGGGCGGTGACCAATCATTTTAGCGCATGGCTTGCT
ACGTGCCTCAGCATCTTTTACTTTCTCAAGGTAGCCTATTTTACTAACTCCATTTTTCTT
TACCTGAAGTGGAGAGTTAAAAAAGTGGTTTCAATGATATTGCTGATGTCTCTGTTTGTC
TTGTTTTTAAATATCATTGTTGTATCAACACCAATTTATATTTGTATTGATGGATCTAAA
ATAAATATATCTTCCAATTGCAGTTTGAGGAACTCTACAAGAATTTCCAAACTTTTTTTA
TTCACCAACTCCATGTTTGCACTCATACCTTACACTCTGTCCTTGACAGCTTGTCTCCTG
CTCATCTTGTCCATGTATAAACACCTGAAGAATATAAAGCAGAATGCCAAAAGATACAGA
GATGCCAGCATCGTGGCCCACATAAAAGCCATAGAAACTGGGATGGCTTTTGTCTTACTT
TATACCATGTTCTTGTTTTTTCTTGTTACACAGATTTCACACATTGACTCTCTGGACAAT
GATCTGGTTGTTTTATTGGACTACTCTATGGGAGCTGCATTTTCTTCTTGGCATTCATTT
GTTCTGATTCTGAGAAACAGTAAGCTGAGACAGGTTTCTAGCTCAGTGCTGTGGTGGCTG
AGGAGAAGGTATGAGAATGTGCAACTCTCAAGTCCCTAA
>T2R.GCA_004363535.1_DasPun_v1_BIUU_RJWM01002668.1_33781_34710-
ATGGAAAGTGGCTTGAGAAGCTTCTTCACCCTCATAGCACTTGTGCAGTTCATAATTGGA
AATTTGAGCAATGGATTTATAGTACTGATAAATTTCATTGAGTGGGTCAATAAAAGAAAG
CTCTCCTCAGTGGATCAAATCCTCATCATCTTGGCAATTTCCAGAATTGGACTCATTTGG
GAAACATTAGTAAATTGGTTTCTATTTATAGATTCATTTCCAAAGCAGAAACAACAACTA
AGAATTATTGTTTGTATCTGGATATTGTCCAACCATTTCAGTCTCTGGTTAGCTACAATC
CTCAGCATCTTTTATTTGCTCAAAATAGCCAGTTTCTCCAGGCCTATTTTTCTCTATCTG
AAGTGGAGAGTAAAAAAAGTGATTCTGATCATACTGTTAGGAAACTTGGTCTTCTTGCTT
TTAAATATGGTACAAATAAACACACACATTGAAGACTGGAAACATGGACATGAAGGAAAC
ACAACTTGGAATTCCACAGTGAGTGACTCTGCGACATTATCAACGCTCATCATATTCAAC
ATGACCATGTTCTCCCTCACACCATTTATTCTGGCTTTGATTTCTTTTCTCCTGCTTATC
ATCTCCTTATGGAAACATCTCCAGAAGATGCAGCCCAATTCCAAAGGATACAGAGATCCC
AGGAGTAAGGCCCACATAAATGCTATAAAAATTATGGTTTCTTTCCTGCTGCTCTACACT
AGTTACTTTCTGTCCCTTCTTGTGTCATGGATTTCTCACATACATGAGATTAAACTGGTC
CACATACTTTCTATGACTATTGGACTCTTCTATCCTTCAACCCATTCACTTATCCTGATT
CTGGGAAACTCCAAGTTAAGGCAGGCCTCTCTTTTTGTGCTGAGGGAGCTAAAGTGTGGG
ACTAAGGATGAGAAGCTCACAACTGCATAA
>T2R.GCA_004363535.1_DasPun_v1_BIUU_RJWM01004778.1_13834_14736+
ATGGACTTGTCACCCTTAGATGTTCTTCATATGATCATCGTGTCAACAGAATTCTTTGCA
GGAATTACAGTAAATGCATTTCTTTTAATTGTGAACTGTAATGATTTCATCAAAGTCAGA
AAGCTAGTACCCCTGCAAATCCTTCTAATATGCATAGCACTATCTAGACTGGGTCTTCAG
ATTGTGTTAATGATGCACAGTTTAGTCTCTGTGTTCTTTCCACGCAATTACGAAGAATTT
ATCTATAGTGTAAAAATGATGTTCATTTGGATGCTTTTTAGTTCCATCAGCTCCTGGTTC
ACTACTTGCCTGTCTGTATTTTACTGCCTCAAGATTTCAGTCTTCACTCAGTCCTGTTTT
CTTTGGTTGAAATTTAGAGTTTCGAAGCTCATACTCTGGCTGCTTCTGGGAAGTGTGCTG
GCCTCTTTGAGCACTGCAACTGTGTGTATTGGACTAAGAGTCCCTAAGAAGAAGGACTTC
ACAAATGTCACAGAGGAGAAGACAATGGTTCATGTACAGGACACTTACGAATTTCTTCTT
CTTAACTTGACATTAATACTTCCTCTAGCTGTATTTGCGACCTGCACTTCTATGCTGCTC
ATCTCCCTTTACAAGCACACTCATCGGATGCAAAACAGACCTCATGGTTCTTCAAATGCC
AAGAAAGAAGCCCATGTAAATGCATTAAAAACAGTTGTATCATTCTTTTGCTTCTTTGTT
TCGTATTTTGCTGCCTTCATGGTAAATATGACTTTCAGAATTCCTTTCAGAACTTATCCG
TTCTTTGCAATGAAGGAAATAATGGCAGCATTTCCTTTTGGCCATTCAATTATAATAATT
TTGAGTAATTCTAAGTTCCAACAGTCATTCAGGAGAATTCTCTGCCTCAAAAAGAAACAG
TGA
>T2R.GCA_004363535.1_DasPun_v1_BIUU_RJWM01006042.1_62910_63839+
ATGATAAGTTTACTATGGAGCATTTTGATCTGTATCTTGGCAGAATTTGCTGTGGGAAAT
TTTGCCAATGTTTTCATAGTACTGGTGAACTACATTGACTGGGTCAGAAAAGAAAAGTTC
TCCTTATCTGATCAAATTCTCACTGCTCTGGCTGTATCCAGGATTGGCTTGCTTTGGGTA
ATAGTAATAAATTTGTTTTTAAGTGTGCTTAATCCAGTTTTACGACGTAGTCAGCAATTG
TTTTTCGTAACTGCCTGGTCAATAACCAACCATTTTAGTACCTGGCTTGCTTCTGGCCTG
AGTATATTTTATTTGCTCAAAATAGCCAATTTCTCCAATCTTGTTTTTGTTCGCTTGAAG
AGAAGAGTTAAAAGTGTCATTTCAGGGGTACTGTTGGCAACTTTGGTGTTATTGCTTCTT
CAGATTGCAGTGATAACCAAACATGCAACAATGAGTGTGAAAGAATCTGAAGCAAATGTT
ACTTGGGAAACTGAACTGAGGAAAACTGTATATAACATTCCAAAAATGACTATATTTCAT
CTAGTGATATTTGCACCACTTTTTACATCCATGATCTGTTTTCTGTTGTTAATCTACTCC
CTTTGCAAACATATCAGGAAGATGCAGGTCTATGGAAAAGGATCCCATGATCCTAGCACT
ACGGCGCATGTGAAGGCTTTGCAAACTGTGATCTCCTTTCTCTTGTTATTTGCCTTATAC
TCTTTGTCTGTAATCATGTCAATTTGGCTTTCTACCAGTTGGTGTAATGAAGTCTTCTTT
ATTTCCCAGGTTATTGGGACCTTATATCCTTCATGCCATTCATGTGTCCTGATTTGGGGA
AATGGGAAGCTGAAACAGGCATTTCTGTCAGTTCTTTGGCAGGCAAGGTGCTGGCTGAAA
GAATGGAAATATTCACATCCACAGCAATAA
>T2R.GCA_004363535.1_DasPun_v1_BIUU_RJWM01006941.1_54236_55141-
ATGGTACACCATCAACTCAGAATCTTTTTCATAATCATCTACGTTTTTGAGTCCTTAACA
ATAATGGCACAAAGCAGCTTCACTGTTGCAGTGCTGGGCAGAGAGTGGGTGCAGGTCAAA
AGATTGTCACCTGTGGAAAAGATTCTCACCAGCCTGGGCATCTGTCGTTTCTTTCTACAG
TGGACATCAATGCTGTACAACTTTTGCTTCTATTTTAACCCTGATTGTGTACTATGGCAC
TCCGGAACCCTCTGGGAATTCATCAATCTTCTTACATTCTGGTTGACCAGCTTGCTTGCT
GTCCTCTACTGTGTCAAGATTTCTTGCATCACCCATCCCATCTTCCTCTGGTTGAGGTGG
AGAATTTCAAGGTTGGTGCCCTGGTTATTGCTGGGTGCTCTGGTGATTTCTTGTGTGGCA
GTTATCCCTACAATTATTAGGAATCACATCTTGACACAATTAGCCCCTCTCAAGCATTTA
CCCACAAACAACTCTTTGATTGAGAGACTTAATATGTTTGAGCAGTATTTTTTCAGGGCT
TATAAAATGTTTGTGATAACTATTCCCTTTCTCTTGTTCCTGATCTGCACCATATTTCTT
ATGGCATCTCTGATCCAGCACTGGAAGCAAATGCACCAGTATAACACTGGCCATTCCAAC
TCCAGCTTGAAAGCTCACTCCACTGCCCTGAAGTCTCTTGCTGCCTTCTTCATCTGCTTC
ACTGCTTACTTTCTGAGTGTCATAATCTCCTTGACAAGTAACAGATCTAAGAGAGAACGA
TGGTTCTGGGCCTGGGAAGCCAGCATCTATGCAATAACCTCTATTCATTCCACTTCACTG
GTGATGAGCAACCCTACACTGAAAAAGGCTATAAAGGTGAAGTGCTGGGGCCCACAGTCT
GCCTGA
>T2R.GCA_004363535.1_DasPun_v1_BIUU_RJWM01007994.1_17039_17977-
ATGACATTCGAAGAAAAGAGTGTGTTAATACTCATAGCAGTTGGAGAGTTTTCAGTGGGC
ATCTTGGGAAATGCATTTATTGGACTCGTAAACTTCATGGATTGGGTCAAGAACAGGAAG
ATTGCCTCCATTGATTTAATCCTCTTGAGTCTGGCCATATCCAGGATTTGTCTGTTGTGT
GCAATATTACTAGATTGTTTCATTTTGGTGGTGTATCCAGATGTCTATGACAATAATGAA
AAAATGAAGATCATTGACTTTTTTTGGACCCTAACCAACTATTTAAGTGTTTCATTTGCC
ACTTGCCTCAGTATTTTCTATTTCTTCAAAATAGCAAATTTCTCTCACCCCTTTTTTCTC
TGGATGAAGTACAGAATCGACAAGGTGATTCTCTGGACTCTACTGGTGTGCTTGGTGTTC
TCTGTGTGTATTAGTCTTCCAGTCACTGGGAATTTGAATGATAATTTCAGACCTTGTGTC
AAGGGAAGGAAGAAAACCAACTTCACCTGGAGGTGTGGAATAAATAAAGATCGCTATGCT
TCAACCAAGGTATTTCTCAACCTGGTAACATTGTTCCCCTTTGCTGTCTCCCTGTTCTCA
TTTCTTCTGTTGATCCTCTCCCTATGGAGACACACCAGAAAGATGAAGCTGAGTGCGACA
GGCCACAGAGATCCCAGCACAGAAGCCCACATGAGAGCCATGAAATCAGTCATCTCCTTC
CTTTTCCTCTTCGTTGTTTACTGTTTGGCCTTTCTCATAGCCACCTCCAGCTACTTTATG
CCAGAGACTGAATTAGCTGTAATTTTTGGTGAGTTGATAGCTCTAATTTACCCTTCGAGT
CACTCATTTATTCTAATACTGGGGAACAATAAATTAAGACAAACATCTGTAAAAGTGCTA
TGGAAAGTAAAGTATATTCTAAAAGGAAGAAAAAATTAA
>T2R.GCA_004363535.1_DasPun_v1_BIUU_RJWM01007994.1_46160_47089-
ATGCCAAGTGCAGTGGAAATCTTCCTCATTTTTGTTGCGACTAGTGAGTCAGTCCTGGGG
GTTTTAGGGAATGGATTCATCGGACTTGTAAACTGCACTGACTGTGTTAAAAAGAAGAAA
TTCTCTCTGATTTGCTTCATACTTACTGGCTTGGCTATTTCCAGAATTTGTTTCATATTG
ATAATAATTTTAGATGGGTATATAAAGATATTCTTTCAAGATATGTATAACTTTGGTAAC
TTCATTGACTATATATTTTATCTTTGGGTAATTTTCAATCATTCAACCATTTCATTTACT
ACCAGCCTCAGCATCTTCTATTTCCTGAAGATAGCAAATTTTTCTCACTCCATATTTCTA
TGGTTGAAGAGAAGAATCAGTACTGTTTTTACCCTTCTGGCGGGATGCCTGCTTCTGTCA
TTTGTATTTCACTTTCTACAAGTTGTGAAAATAATTAGTGATCATAAAGTGAAATACAGA
AACGTATCCTGGCAGCTCCATCCACGTACTGGAAACTATTTTACTGGCCACCTTTTCGTC
AATCTGGGGCTCATTTTCTTCTTTCTAGTAACTGTAATCACATGTTTTCTGTTAATCTTT
TCTCTTTGGAGACACCACAAGCAGATGCGACTGAGTGTCACAGGATTCAGAGACTTCAAC
ACAGAAGCTCACGTGAAAGCAATGAAAGTTTTAGTATCTTTTATTATTCTTTATGCCTTG
TTTTTTATAGGCATTATCATAGAAGCATCATGCGCTGTTGCGCCAGAAAACAAACCTCTG
TTTCTTTTTGGCTTGATAAATGTAACCGCCTCACCCTGTATTCACTCGTTTATTCTGATT
CTAGGAAACAGTCAGCTGAAGCAAACCTCACTGAAGGTAATGAAGCAATTAAAGTCCTGT
GAGAAAAGACAGAATCTCAGAGTTATGTAG
>T2R.GCA_004363535.1_DasPun_v1_BIUU_RJWM01008261.1_72406_73347+
ATGGAAAGTGGCCTGCAAAATTTCATCACCCTCATAATAGTTGTGCAGTTCATAATTGGA
AATTTGAGCAATGGATTTATAGTACTGATAAACGTCATTGACTGGGTCAATAAAAGAAAG
CTCTCCTCAGTGGATCAAATCCTCATCATCTTGGCAATTTCCAGAATTGGTGTGATCTGG
GAAATATTAGTAAGTTGTTTAAAACCTCTTCATTATTCATTTTCAACTGTGGATGAAGAA
ACAATAAAAATTGCTATATTTATCTGGGTAGTTTTCAATCATTTCAGTCTCTGGTTAGCT
ACAATCCTCAGCATCTTTTATTTGCTCAAAATAGCCAGTTTCTCCAGGCCTGTTTTTCTC
TATCTGAAGTGGAGAGTAAAAAAAGTGATTCTGACCATATTGCTAGGAAACTTGGTTTTT
TTGGTTTTAAATATGGTGCAAATAAACACACACATTGAAGACTGGAAACACGGACATGAA
GCAAACACAACTTGGAATTCCACAGTGAGTGACTCTGCGACATTATCAATGCTCATCATA
TTCAACATGACCTTGTTCTCCCTCACACCATTTATTCTGGCTTTGATTTCTTTTCTGCTG
CTTATCATCTCCTTATGGAAACACCTCCAGAAGATGCAACTCAATTCCAAAGGATACAGA
GATCCAAGGACCAATGCCCATATCAATGCCCTGAAAATTGTGGTCTCTTTCCTTCTACTC
TACACTAGTTATTTTCTATCCCTTCTTGTATCATGGATTTCTCAGATGCCTCAGAGTGAC
CTGGTCCATGCACTTACCCTGTCTATTGGACTCATCTATCCTTCAACCCATTCACTTATT
CTGATTCTGGGAAACTCCAAGTTAAGACAGGCCTCTGTTTTCATTCTGATTCAACTGAAG
TGTGTGACAAAGGATCAGGATCAGAGGATCACAGCCACATAA
>T2R.GCA_004363535.1_DasPun_v1_BIUU_RJWM01011309.1_7809_8708-
ATGTTCCTTACTGCTCTAGGACTGATGATGCCAGTAGCAGTGGTTGAATTTTTCATTGGC
CTGGTTGGAAATGGAGTCCTTGTGGTCTGGAATTTCAAAGAATGGATCAGACGAGTCAAG
GGATTCTCATATAACCTCATTGTCCTGGGTCTGGCTGGCTGCCGATTTCTCTTGCAGTGC
ATCATGATGTTGGACATAATCCTGCTTCCGTTTTTCCAAAACAACCATTGGCTTCGCTAT
CTCAATATCTTTTGGGTGCTGGTTAGCCAATGTAGCCTGTGGTTTGCTACTTTCCTTAGT
GTCTTCTACTGTAAGAAGATCACGACCTTCACTCACCCTGCCTACTTGTGGCTGAAGCAG
AGGGTCTATGTCTTTAGTGTCTGGTGTCTTCTGGGACAATTTCTCATCAATTTGCTACTT
ATAGTCAACATTGGCTTAAATCCCTACAGTTTTGCCCCTGGAAACAACAGCATTCCATAC
CTCTTTTCAAGCTGGCACACTCGTTTAATATTTCAGTTTGCTGCAGGAAGTTGGTTTCCG
TTTGTGGTGTTTCTTGCTTCCTCCGGGGCACTGATCGTCTCTTTGTATAGACACCACAGG
AAGATGAACGTCCATAAAGCTGGTAGGAGAGATGCTCGAGCACAGGCTCACATTACTGCC
CTGAGGTCCTTGGGCTGCTTCCTTATACTGCACTTTGTTTATCTTGTGACTACCCACTTC
GCCCTCACTTCCCAGTATTCTTCTGCTGATCTCACCAGGGTCCTAATGTGTGAAACACTT
ATGGCTGCCTACCCATCTCTTCATTCTGTCATATTGATTATGGGGATTCCTAGGGTGAAG
CAGACTTTTCAGAGAAACCTGTGGAAGACATTGTGTGCTTGGAGATCCTGGGGCCCATGA
>T2R.GCA_004363535.1_DasPun_v1_BIUU_RJWM01011309.1_28170_29069-
ATGCTTCAGGTGGTTCACTTATTTGTTATTATTACCTCAGTTTTTTTAACTTTTGTAGGG
ATGATTATGAATTTGCTTATTACAGTGATCATTTATAAGACCTGGGTTAAAAACCATAGA
GTCTCTTCTTCTGATAAGATACTGTTCAGTTTGGGCATCAGCAGATTTCTTATGCTGGGA
TTGTTTCTACTGAACATTTTCTATTTCATTGCTTCAAATGCTGAAAGATCAGTTTACCTT
TTCACATTTCTTTTGTTGTTTTGGAAGTTTTTGGACTCCAGCAGTCTCTGGTTTGTGACC
TTGCTCAACTGCTTGTATTGTGTGAAGATTACTAATTTCCAACACTCAGTGTTTCTCCTG
CTGAAACGGATTATTTCCCAAAAGATCACCAGACTTCTGCTAGCCTGTGTGCTGATTTCT
GTCATCACCACCTTCCTGTATTTTGTGCTCAGACAGATATCACATTTCCCTGAATTTGTG
ACTGGGAGAAATGGCACACTGTTTGACCTCAATGAAAGCATTTTGACTTTGGTGGTCTCT
TTGGTCTTGAACTCATTATTCCAGTTTACCCTTAATGTGACTTCTGCATCTCTGTTAATA
CATTCCTTGAGGAGACATGTACAGAGGATGGAGAGAAACTCCACTGGCTTTTGGAATCCC
CAGACTGAAGCTCATGTAGGTGCTATGAAGCTGATGATCTATTTCCTCATCCTCTATGTT
CCATATTCAGCTGCGACGCTGCTCTTTTATCTCCCTTCTTATCCAAGGATCGGCCCAGGA
GTCAGAGCCGTTTGTATAATTATTTCCTCTCTTTACTCTCCAGGACATTCTGTTCTCATC
ATTCTTACACATCCTCAACTGAAAACAAAAGCAAAGAAGATACTCTGTTTCAACAAATAG
>T2R.GCA_004363535.1_DasPun_v1_BIUU_RJWM01011309.1_37631_38578-
ATGTTGGGACTAACTGAGTGGTTGTTCTTGGTCCTGATTGTCACTCAATTCATCCTCGGA
AATCTAGGAAATGGTTTCCTTGCGTTGGTCAATGGCAACAACTGGTTCAAGAGCAAGAAA
CTCTCTTTGTCTGACTTCATTATCACCAATGTGGCCCTCTCCAGGATCATTTTGCTGTGG
ATTGTTTTCACTGATGGTGTTTTACTAATTTTATCCTCCAATGTGCGTAATTCAGGAGTA
CTAATACAACTTATTGATGTTTTCTGGACATTTGTAAACCACCTGAGCATTTCATTTACC
ACCTGTCTTGGTGTCCTCTATTGCTTGAAAATTGCCAACTTTTCCCACCCTGTATTTCTC
TGGCTCAAGTGGAGAGTTTCCAGGGTGGTTGTATGGATGCTGCTGGGTGCACTGCTCTTA
TCCTTTGCCCGTACCGTATCTCTGATCAATGAATTTAAGTTATATTTTGCCTTCAGAGGG
ATTGACAGCACAGGAAACATGACTGAATACTTCAGGAAGAGACATGAATATGATCTGGTA
CATGTTCTTGGGACTCTGTGGAATCTCCCTCCCATAACTATGTCCCTGATAACCTACTTT
CTGCTCCTCCTCTCTTTAGGGAGGCACACTCGACAGATGCAGCAAAATAGTATCAACTCC
AGAGATAAAAGCACTGAGGCTCACAGAAGGGCCATTGGAATCATCCTCTCCTCCTTCTTA
CTCTTCCTATTGTACTTTCTTTCCTTTTTAATTTTTTCAGTGGGCCGTTTTCTACCCCAA
CGTGAGATGTCTGTGATGATTGGCGAGATAATTACAATGTTGTATCTTGTTGGCCACTCA
TATGTTTTCATTCTGGGCAACAAAAAGCTGAAGCAGGCATTTTTGGCAATGTTCCTGTAT
AAGTCTGGTCATCTGCAGCCTGGATCTACTGGACCCTTTTCCCCATAG
>T2R.GCA_004363535.1_DasPun_v1_BIUU_RJWM01013535.1_3462_4388+
ATGGAACCAGCACTGACAGTCTTCTTCATCGCTCTCTTTGTCCTGTTGTGTGTCCTGGGG
ATCCTGGCCAATGGATTCATCGTGCTGACGCTGAGCCGAGAGAGACTGCGGCGTGGTAGG
CTGCTCCCCTCGGACATGATTCTCGTTGGTTTAGGTGCCTTCCGCTTCCTCCAGCAGTGT
CTTGGGCTGCTGTACTGCATCTACTATTTCTTCCACCTGGTTGACTTCTCCAAGAATCTT
GCCCGGCTGCTCATTTCTCTACACTGGGAATTCCTGAACTCATGCACCTTCTGGTTTGCT
TCCTGGCTCAGTGTCCTGTTTTGTGTAAAGATTGCTAATTTCTCCCAGCCTGCCTTCCTC
TGGCTGAAGTGGAGGCTCCCAGCATTGGTGCCCTGGCTCCTGCTGGGCTCTGTCCTCATT
TCCCTGTTGGTGACCTTTCTGTTCTTTTGGGGGAACTTCGCTGTGTATCCAGCGCTCATA
ATGAACACACTGTCTGGGAACATGACTGATAAGGAATGGAAGAAGAGGTTGGAAATTCGC
TATTTCATGCCTCTGAAACTTGTTACAACGTCAATTCCTTGCTCTCTTTTTCTGGTCTCG
ATTTTGCTGCTGATCAGTTCTCTGAGTAAGCACAGCCTGAGAACGCAGGACAATGCCCAT
GACCCTTGGGTTCGCAGTAGTCAGGTTCACACCAGAGCTCTGAAGTCCCTCATCTCCTTC
CTTGTTCTCTATGTTGTGTCTTTCATGTCCTTGGTCATTGATGCTACAGTCTTCATGACC
TCAGACAATAGATGGTACTGGCCATGGCAGATCTCAGCCTACCTGGCCATGTCTGTCCAT
CCTTACATCCTTATCAGCAGCAATCTCAAGCTTCGAGGCATGGTCAGGCAGCTACTGCTC
TTGGGCAGGGGCTGCTGGGTGACCTAG
>T2R.GCA_004363535.1_DasPun_v1_BIUU_RJWM01013695.1_798_1694+
ATGGTAGAGCCTCATCTTGTTATCAATTTTATTATAGCAGTGGCACAACTTCTTATTGGA
GTCCTCACAAATGGCTTCATCGTGGTGGTGAACGTGGTGGACTTCATCAAGCAGAGACAA
ATGGCTCCCTTGGATCTGCTCATCTCCTGCCTGGGGACTTCAAGGATCTGTCTCCAGTTG
TTCATCTTCCTTGCACACAAGGTTCTTCTCTCCTTCCTGAAACAGTCTGTATTGGCTGGG
CTTTATATAATTTTTATGTTTGTAAATATTTGGGGGCTTTGGTTGGCCACGTGGCTTGGT
GTTTTCTACTGTGCCAAGATCGCCACCATCCCGCACCCCCTGTTCCTCTGGTTGAAGATG
AGGATTTCCAAGCTGGTGCCCTGGCTGATTCTGGGGTCTACATTGTATGCTTCTATCAGT
AGCAGCATCCAGATAAAATATTCATGGATTATTACCCAAAAACTTTTGGTGGACTTTTTC
TCCAAAAATGCCACTCAAACCAAAGGAAAAGACATTGTGCCACTTTCTATCTTTATTTTT
GATCTTACAGTGCCATTAACTGTCTTTCTCATTGCTGTTCTGCTCTTGATTTTCTCCCTG
GGGAGACATACCCAGCAGATGAGAAACATAACTATGCAAACCAGGAGCACCCACAGTGGT
GCCCATGTCAGGGCAATGCTGTCCATCCTGTCCTTCCTCATCCTCTACTTCTCCCACTAC
ATGATGGCCATTTTGTTCTTTTTTCAAATCGTTCCACTTAGAGGCTTCCTCTTTGAGCTC
TGTGCCTTGCTAACTGGCATCTATCCATCTATACACTCTGTCATCCTAACTTTAGGAAAT
CCTAAAGTGAAGCGAGCTGCAAAGAAGTTCCTGCTCCGTGGTCAGTGTAGTCTGTAG
>T2R.GCA_004363535.1_DasPun_v1_BIUU_RJWM01013695.1_22689_23585+
ATGCTAATGTATCAGTTCATTATCTATTTTCTTATAGTACTGACACAGTTTCTTACTGGG
GTCCTCACAAACAGCTTCATCTTGGCGGTGAACGTGGTGGTCTTCTTCAGGAAGGGACAA
ATAGCTCCTTTGGATATGCTCATTTCCTGCCTGGGGACTTCAAGGATTATTCTGCAAATG
CTTATGTTCATTTCATATCTGGCTTTTCGCTGCTTCATGAAACACTCAGTACTTGCTAAA
CTTCATCTAGTTTTTATGTTTATAAATGTTTGGATGATTTGGTTGGCCACATGGCTTGGC
GTTTTCTACTGTGCCAAGATCAGCTCGGTCCAGCACCCCCTGCTCTTCTGGCTGAAAATG
AGGATTTCCAAGTTGGTGCCCTGGCTGATCTTGGGGTCCACATTGTATGCATCTATCAGT
ACTGGCATCTACACAAAACATGCATGGACTATTACCCAAAAAGTGTTGGACAACTTTGTC
ACTAAAAATATGACTCAAACTAAAGGAATAGACATTGGTCCACTTTATATTTTGATTTTT
CATGTTACAGTGCCATTAATTATCTTCCTCATTGCTGCTCTGCTCTTGATTTTCTCCCTG
GGGAGACACACCCAGCAGGTGACAACCATGGCTACAGGAACCAGGAATCCCCGCAGGAGA
GCCCCTATCAGGGCACTGCTGTCTATCTTGTCCTTCTTGATCCTCTACTTGTCCCACTAC
ATGATGACCATTTTGGTCTTCTTTCAATTATTGCAGTTCGGAAGTTTCTTCTCTGAGTTC
TGCATTACGATCTCAGGCACCTACCCATCTATGCACTCGGTCATCTTAATTTTAGGAAAT
CCTAAACTGAAACAAGATGCAAAGAAGTTCCTGCTCTGTGGTCAGTGTGGTCAGTGA
>T2R.GCA_004363535.1_DasPun_v1_BIUU_RJWM01013695.1_35357_36253+
ATGCTAATGCATCACCTTGTTGTTCATTTTCTTCTAGTACTGACACAATTTCTTATGGGG
GTCTTCACAAACAGCTTCATTGTGATAGTAAACATGGTGGACTTCATCAAGCAGAGACAA
ATGGCTCCTTTGGATCTACTCATTTTCTGCCTGGGAACTTCAAGGATTTGTCTCCAGTTG
TTCATCTTCCTTGCAAATAAGGTTCTACTCTCCCTCATGAAACAGTCTGTGTTTGCTGGG
CTTTATATTGTCTTTACGTTTGTAAATATTTGGGGGATTTGGTTGGCCACGTGGCTTGGT
GTTTTCTACTGTGCCAAGATCAGCACCATCCCACATCCCCTGTTCCTCTGGCTGAAGATG
AGGATTTCCAAGTTGGTGCCCTGGCTGATCCTGGGATCTACATCATATGCATCAATCAGC
TCTGGCATCCAGATAAAATATACATGGCCTATTATCCAAAAATTCTTGGTTAACATTTCC
TCTAAAAATGCAACTCAAACCAAAGAGATAGGCATAATGCCACTTTCTTTTTTGATTTTT
GATCTTACAGTGCCATTAATTATCTTCCTCATTGCTGTTCTCCTCTTGATTTTCTCCCTG
GGGAGACACACCCAGCAAATGAGAGTCATGGGTATGGGAACCCGGAATTCCCACCGGGGG
GCCCACATCAGGGCAATGTTGTCCATCCTGTCCTTCCTGATCCTCTACTTTTCCCACTAC
ATGATAGTTATTTTGTTGTTTTTTCAAATTGTACAGTTTGGAAGCTTCGTTTTTGGGTTC
TGCAACTTGGTGAGTGGCATCTACCCATCTATCCACTCTGTCATCTTAATTTTAGGAAAT
GCTAAACTGAAGCAAAATGCAAAGAAATTCCTCCTCTGTGACCAGTGTGGTCAGTGA
>T2R.GCA_004363535.1_DasPun_v1_BIUU_RJWM01013695.1_40818_41714+
ATGCTAGCACATCACCTCAGTATCCATTTCCTTTTAGCAGTGACACAGCTTCTTACTGGG
GTCTTCACCAATGGCTTCATCTTGGTGGTGAACGTGGTGGACTTCATCAAGCAGAGACAA
ATGGCTCCCTTGGATCTGCTCATTTCCTGCCTGATGATATCGAGGATTTGTCTCCAGTTG
TTCATCTTCCTTGTACACCTGGCTCTTCTCTCCATCCTGAAACAGTGGCAATTGGCTGAG
TATTATATAATCATCATGTTCGTAAATATTTGGGGGCTTTGGTTGGCCACGTGGCTTGGT
GTTTTCTACTGCGCCAAGATCGCCACCATCCCACACCCCATATTCTTCTGGTTGAAGATG
AGAATTTCCAAGTTGGTGCCCTGGCTGATCCTGGGATCTACACTGTATGCATCTATCAGT
TCTGGCATCCACAGAATATATACATGGCGTATTACCACAACATCTTTGACAAACATTTTC
TCCATGAATGCAACTCAGACCAATGCAATAGACAGTGTACCACTTTATATTTTGGCTTTT
CATCTTACTGTGCCTTTTATTATCTTCCTCATTGCTGTTCTGCTCTTGATTTTCTCCCTG
GGGAGGCACGCAAAGCACATGAAATCCATCACTAGGGGAACCAGAGATGCCCACAGGGGC
GCCCCTATCAGGGCACTGTGGTCCATCGTGTCCTTCCTGATCCTCTACTTCTCCCACTAC
ACCATAGCCATTCTGAAATTTTTTCAAATTGTGCAGTTTGGAAGCTTCTTCTTTTTGTTC
TGCTCTTTATTGGCTGGAACATACCCATCTATACATTCTGTCATTTTAATTTTAGGAAAT
CCTAAATTGAAACAAACTGCAAAGAAGTTTGTGCCCTGTGGACAGTGTGGTCCATAG
>T2R.GCA_004363535.1_DasPun_v1_BIUU_RJWM01013695.1_50102_50989+
ATGCTAACCCATCAGCTCATTATCCATTTTCTCATTGTAATGATACAAGTTCTTACTGGG
ATCCTCACAAATGGCTTCATCGTGGTGGTGAACATGGTGGACTTCATCAAGCAGAGACAA
ATGGCTCCTTTGGATCTGCTCATCTCCTGCCTGGCGACTTCACGGATTAGTCTACAGATA
CTCATCTTCCTCGCACATTTGGCTCTTCTCTCCTTCATGAAACTGTCAGTACTTCCAAAG
CTCAATATAATTCTTATGTTTGTAAATGTTTGGGGGGTTTGGTTGGCCACGTGGCTTGGT
GTTTTCTACTGTGCCAAAATTGCCACCATCTCACACCCTATGTTCTTCTGGCTGAAGATG
AGGATTTCCAAGTTGGTGCCCTGGCTGATCCTGGGGTCCACATTGTATTCATCCATCATT
AGTGGTATCCATGAAAAACATTCAGTGACCCTTACCCAAAAATTTATGGTAAGTTTTTTC
TCCAAAAATGCGACTCACACTAAGGGAATAGAGAGTCTAGCCATTTCTATTTTGATTTTT
CATCTTACAGTGCCTTTAATCATCTTCCTTGTCACCCTTCTGGTCCTGATTATCACCCTG
GGGAGACATGCCCAGCAGATGAAAGCCCTGGCTATAGGAACCCGGCATCCACACAGAGGC
GCCCCCATCAGGGCCCTGCTATCCATCCTGTCCTTCCTGATCCTCTACTTCTCCCACTAC
ATGATGGCCACTTTGTTCATGTTTCAAATACTGCAGTTTGGAAGCTTCCTCTTTGAGTTC
TGTGCCTTGATGCTTGGCATCTACCCATCTATCCACTCTGTCATCTTAATTTTAGGAAAT
GCTAAACTGAAACAAAATGCAAAGAAGCTCCTGCTCTGTGATCAATGA
>T2R.GCA_004363535.1_DasPun_v1_BIUU_RJWM01014442.1_39226_40122-
ATGGCAACACATCAGTTCATTATTCATTTTCTTATAGCAGTGACACAATTTCTTACTGGG
GTCTTGGCAAACGGCTTCATCGTGGTGGTGAACGTGGTGGACTTTGTCAAGCAGAGACGA
ATGGCTCCTTTGGATCTGCTCATTTCCTGCCTGGGGACTTCGAGGATTTGTCTCCAGGTG
ATCTTCCTCCTTGAGCACCTGGTTCTTCTCTCCTTTGTGAATCAGTCTGTATTTCATGAA
TATTATACAGTTTTCATGTTTGTAAACGAATGGGGGCTTTGGTTGGCCACGTGGCTTGGT
GTTTTCTACTGTGCCAAGATCAGCACCATCCCGCACCCTCTGTTCCTCTGGCTGAAGATG
AGGATTTCCAAGTGGGTGCCATGGCTGATTCTCGGATCTACATTGTATGTATCTGCCATT
ACTGGCATCCAGATTAATTATACATGGCCTATTACCCAAAACTTCTTGGTTAAGTTTTTC
TCCAAAAATACAACTGAAATCACAGGGATAGATATTATGCCATTTTCACTTTTGGTAATT
CATCTTACTGTGCCACTAACTATCTTCCTCATAGCTCTTCTGCTCCTGATCTACTCCCTG
GCTAGACATATCCAGCAGATGAGAACCATGGCTGCGGAAAAGAGGGACCCCTGCAGGGGC
ACCCCCTTTATGGCAATGCTGTCCATCCTGTCCTTCTTAATCCTCTATTTCTCCCATTAC
ACTGTGAACATTTTGAACTATTTTCAAATATTGCAGTTTGGAAGTTTCCTTTTTGTGTTC
TGCACCTTGGTGACTGGCACCTACCCATCTGTACACTCTATCGTCTTAATTTTAGGAAAT
GCTAAGCTGAAAGAAAATGCAAAGAAGTTGCTGCTCCGAGGTCAGTGTGGTCAGTGA
>T2R.GCA_004363535.1_DasPun_v1_BIUU_RJWM01014442.1_44313_45209-
ATGGTAATGCATCAGTTCATTATCCATTTTCTTATAGTAGTGACACAAGTTCTTGCTGGG
GTCTTGGCAAATGGCCTCATCATGTTGGTGAACGTGGTGGACTTCATCAAGCAGAGACAA
ATGGCTCCTTTGGATCTGCTCATTTCCTGCCTGGCGACTGCACGGATTACTCTGCAGGTG
CTCATCTTCCTGGCACATCTGGCTCTTCTCCCCTTCATGGAACTGCCAGTACTTTTATAT
CTTATGAAAATTTTTATGTTTGTAAGTATTTGGGAGATTTGGTTGGCCACATGGCTTGGT
GTTTTCTACTGTGTCAAGGTCGCCACCATCCCACACCCCCTGTTCTTCTGGCTGAAGATG
AGGATTTCCAGGTTGGTGCCTTGGCTGATCCTGGGGTCCACATTTTATGCATCCATTGTT
TCTGGTATCCATGAAAGACATGCATGGATTATTACCCAAAAACTTTTGGCAAGTATTTTG
TCCAAAAATGCAACTTTTACTAACAGAATAAACAGTGAACCAATTTCTATTTTGATTTTT
CATTTTACAGTGCCATTAATCATCTTCCTCATCGCTCTTCTGGTCTTGATTGCTTCCCTG
GGGAGACATGCCCAGCAGATGAGAACCCTGGCTCTAGGAACCCAGCATCCACACAGAGGT
GCCCCCGTCAGGGCTCTGCTGTCCATCCACTCCTTCTTGATCCTCTACTTCTGCCACTAC
CTGACAGCCATTGTTTTGTTTTTTCAAACAGTGCAGTTTGGAGGCTTCTTCTTTGAGCTG
TGCACTTTGTTGGCTGGCATCTATCCATCTATCCACTCTGTCATCTTAATTTTAGGAAAT
CCTAAACTGAAACAAAATGTAAAGAAGTTCCTGCTCTGTGGTCAGGGTGGTCAGTGA
>T2R.GCA_004363535.1_DasPun_v1_BIUU_RJWM01015466.1_20832_21761-
ATGCCAAGTGCAGTGGAAATCTTCCTCCTTTTTGTTGCAACTAGTGAGTCAGTCCTGGGG
GTTTTAGGGAATGGATTCATCGGACTTGTAAACTGCACTGACTGTGTTAAAAAGAAGAAA
TTCTCTCTGATTTGCTTCATAATCACTGGCTTAGCTATTTCCAGAATTTGTTTCATATGG
ATATTAATTTTAGATGGATATATAAGGGTATTCTCTCCAGACATGTATATCTTTGGTAAC
TTCACTGACTATATTTCTTACCTATGGACAATTTTCAATCATTTGACCATCTCATTTAGC
ACCAGCCTCAGCATGTTCTATTTCCTGAAGATTGCAAATTTTTCTCACTCCGTATTTCTC
TGGCTGAAGAGAAGAATCAGTACTGTTTTTACCCTTCTGATGGGATGTCTGCTTCTGTCA
TTTTTATCTAATTTTCTACAAGTTATGAAGACAATTAATGATCTGAAAATGAAGTACAAA
AACACCTCCTGGCAGTCTCAACTACGTAATGGAGAGTATATTACTGGCCAGCTTTTCATC
AATCTGGGTACCATTTTCTTTTTTATAGTAACCGTAATCACATGTTTCCTGTTAATCTTT
TCTCTTTGGAGACACCACAAACAAATGCGAGTGAATGTCACAGGATTTAGAGACTTCAAC
ACAGAAGCTCACATGAAAGCAGTGAAAGTATTAACATCTTTTATCATTCTTTATGTCTTG
TATTTTATAGGCATTTTCGTACAAATATTATGGGTTCTTGTGTCAGAAAATAAACCTCTG
TTTCTTTTTGGCTTGATAAACATAATCATCTGTCCCTGTGTTCATTCATTTATTCTCATT
CTAGCAAACAGCCATTTGAAGCAAACCTCACTGAGGGTAGTACAGCAATTAAAGTGCTGC
GAGAAAAGACAGAATCTCAGAGTTACATAG
>T2R.GCA_004363535.1_DasPun_v1_BIUU_RJWM01017776.1_20303_21214+
ATGCCAAGTGCAGTGGAAATCTTCCTCCTTTTTGTTTTTACCAGTGAGTCAGTCCTGGGG
GTTTTAGGGAATGGATTCATTGGACTCGTCAACTGCATTGACTGTGTTAAAAAGAAGAAA
TTCTCTCTGATTTGCTTCATACTCGCTGGCTTAGCTATTTCCAGAATTTGTGTGATATGG
ATAATAATTTTAGATGGATACATAAAAGTATTCTCTCCAGACTTGTATATCTTTGGTGAC
TTCATTGACTATATTTCTTATCTATGGATAATTTTCAATCATTTGACTATTTCATTTACT
ACCAGCCTCAGCATCTTCTATTTCCTGAAGATAGCAAATTTTTCTCACTCCATATTTCTC
TGGTTGAAGAGAAGAATCAGTACTGTTTTTACCCTTCTGACAGGATGCGTGCTTCTGTCA
TTTTTATTTCATTTTGGACAAGTCGTGAAGTCAGTTACTGATGTGAAAATGAAATACAGA
AACACATCATGGCAGCTCCATGTACATAAGGAAGACTACTTTATTGGCCATCTTTTCATC
AGTCTGGGTGTCATTTTCTTCTTTATAGTAACCATAATCACATGTTTTCTGTTAATGTTT
TCTCTTTGGAGACACCACAAGCAGATGCGAGTGAATGTCACAGGATTTAGAGACTTCAAC
ACAGAAGCTCACGTGAAAGCAGTAAAAGTATTAACATCTTTTATCATTCTTTATGTCTTG
TATTTTATAGGCATTATCATAGAAATATCATGTAGTATTGTGCCAGAAAACAAATCTCTG
TTTCTCTTTGGCTTGATAAATATAGCTGCCTCTCCCTGTGTTCACTCGTTTATTCTCATT
CTAGGAAACAGCCATTTGAAACAAACCTCACTGAAAGTAGTGCAGCAATTAAAGTGCTGT
GAGAAAAGATAG
>T2R.GCA_004363535.1_DasPun_v1_BIUU_RJWM01018173.1_9834_10733+
ATGCCAAGTGCAGTGGAAATCTTCCTCCTTTTTGTTGTAACTAGTGAGTCAGTCCTGGGG
GTTTTAGGGAATGGATTCATCGGACTTGTCAACTGCATTGACTATGTTAAAAAGAAGAAG
TTCTCTCTGATTTGCTTCATAATCACTGGCTTAGCTATTTCCAGAATTTGTTTCATATTG
ATATTAATTTTAGATGGATATATGAAGATATTCCCTCCAGATATATACATCTTTGGTAAC
CTCATTGACTATATTTGTTACCTGTGGATAATTTTCAATTATTTGACCATCTCATTTAGT
ACAAGCCTCAGCATCTTCTATTTCCTGAAGATTGCAAATTTTTCTCACTCCATATTTCTC
TGGTTGAAGAGAAGAATCAGTACTGTTTTCACCCTTCTGACGGGATGTCTGCTTCTGTCA
TTTTTATCTAATTTTATACAAGTTGTGAAGATAATTAATGATCCGAAAATTAAATCCAGG
AACATCTCCTGGCAGTTCCAACTACGTAATGGAGAGTATATTACTGGCCAGATTTTCATC
AATCTGGGTGTCATTTTCTTCTTTCTTATAACTGTAATCACATGTTTTCTGTTAATCTTT
TCTCTTTGGAGACACCACAAGCAAATGCGAGTGAATGTCACAGGATTTAGAGACTTCAAC
ACAGAAGCTCACGTGAAAGCAGTGAAAGTATTAACATCTTTTATCATTCTTTATGTCTTG
TATCTTACAGGCATATTCATACAAATGTCATGGGCTGTTGTGTCAGAAAACAAACCTCTG
TTTCTTTTTGGTTTGATAAACATGATTGTCTCTCCGTGTGTTCATTCGTTTATTCTCATT
CTAACAAACAGTCATTTGAAGCAAACCTTATTGAGAGTAGTGCGGCAATTAAATTGCTGA
>T2R.GCA_004363535.1_DasPun_v1_BIUU_RJWM01018186.1_27480_28487-
ATGGCTAAGCCCAGCAATTCTTCAGAACATGAAATTCCATTATCTGCTCTGATCTTGACT
TTTACAATCATCGGCACTGAAAGCTTTGTTGGGATCATCGTAAACAGTTTCATCATGGCT
ATAAATGTGACTGTATGGGTTCAGAAAAAGGCCGTTTCCATCAGTGGAAAGATCCTGCTT
CTCCTGAGTGCTTCCAGAATAGCCCTCCAAAGCTTCATGATGCTAGAAATTATCTTGTTC
TATACATTTCCAGTTTCTTCTTTCAAATGTGTCTTCAATTATACATACAGAGTAAGTTTT
ACATTCTTAAATTGTTGTGGCCTCTGGTTCGCTGCTGTGCTCAGCTTCTTTTACTTCGTG
AAGATTGCCAACTTCTCCTATCCCCTTTTCCTGAAACTGAAGTGGAGAATTTCTGCATTG
ATTCCTTGGCTCCTGTGGCTATCAGTACTTATTTCCTTCAGTTCCAGTATGTCCTTCCAC
AAGAGCATCTGCATTGTGAGTTATAACAGTTCTACCTTCCACCACTCCAACCACACAAAG
ACCCCTGTGGCCAAGCTGGCTGTTTTCTTTAACTTTGGGGTCTTCCTTCCGCTTATTATT
TTCATCGTGACAGCCACTCTGCTGATCATTTCTCTCAAGAGGCACACTCTGCTGATGAAA
AGCAGTGCCACTGGCTCCAGGGACCCCAGTACAGAGGCTCACATGGGGGCCATCAAAGCG
ATCAGCTACTTTCTTATCCTCTACATTTTCAATGCAGTTGCCTTGTTTCTCTTTCTGTCC
TCCTTCTTTTCTAGCAGTTTTTTCTGGACTATTTTATTGAAAATCATCATAGCTGCCTAT
CCAGCAGGCCACTCAATTCTACTGATTCAGGACAACCCTGGGTTAAGAAGAGCTTGGAAG
CAGCTTCAATCTCAAATTCATCTTTACCCAAAAGAGTCCAATGTGAGATTAGCACCTGAG
GAGGACCACAGGACCTGGGACAACCAGCCCTGCCCTGCCCTCAAGTAG
>T2R.GCA_004363535.1_DasPun_v1_BIUU_RJWM01019300.1_19914_20843+
ATGCCAAGTGCAGTGGAAATCTTCCTCATTTTTGTTGCAACTAGTAAGTCAGTTCTGGGG
GTTTTAGGGAATGGATTCATTGGACTTGTAAACTGCATTGACTGCATTAAAAAGAAGAAA
TTCTCTCTGATTTGCTTCATACTCACTGGCTTAGCTATTTCCAGAATTTGTGTGATATGG
ATAATAATTTTGGATGGATATATAAAGATATTCTCTCCAGATATGTATATCTTTGGCAAC
TTCATTGACTATATTTGTTATTTATGGACAATTTTCAATCATTTGACCATCTCATTTACT
ACCAGCCTCAGCATCTTTTATTTCCTGAAGATAGCAAAATTTTCTCACTCCATATTTCTC
TGGTTGAAGAGAAGAATCAGTACTGTATTTACCCTTCTGATGGGATGCCTGCTTCTGTCA
TTTTTATCTAATTTTCTACAAGTTGTGAAGACTATTAATGACTTGAAAATGAAATACAGA
AACACATCCTGGCAGCTCAATCTACTTAATGAAAACTATTTTATTGGCCAGTTTTTCATC
AATATAGAGGTCATTTTCTTCTTTATAGTAACTGTAATCACATGTTTTCTGTTAATCTTT
TCTCTTTGGAGACACCACAAGCAGATGCAAATGAATGTCACAGGATTCAGAGACTTCAAC
ACAGAAGTTCACGTGAAAGTAGTGAAAATTTTAATATCTTTTATCATTCTTTATATCTTG
TATTTTATAGGCATTATCATAGAACTATCATGTGGTATTGTGCCAGAAAACAAACCTCTG
TTTCTTTTTGGCTTGATAAATCTAACCGCCTCTCCCTGTGTTCACTCATTAATTCTGATT
CTAGGAAACAGTCAACTGAAGCAATCCTCTTTGAGGGTAGTGCAGCAATTAAAGTGCTGT
GAGAAAAGGCAGAATCTCAGAATTATATAG
>T2R.GCA_004363535.1_DasPun_v1_BIUU_RJWM01022565.1_1028_1954+
ATGGTTGATGTCACACAAAGCATACTTTGGTTGATTTTTAATGTGGAGTTCGCAATAGGA
AATTTAGGAAATGGCCTCATAATCCTGGTGAATTGTATGGACATGATCAACAGAAGAAAG
ATCTCTGCAGCTGACCACTTGCATACTGTTTTGGCAATCTCCAGGATTGGTCTGCTTTGG
TTATTATTCACACACTTGTGTTTGCATGTGTTTTACCCAGGTTTCTACACGAATTTAGTA
CTCGTAAGACTTTCTTATGCTACTTGGACTGTGACTTTTCATTTTAATGCCTGGCTTGCT
ACATGCCTCAGCATCTTTTATTGTCTCAAGATAGCCAATTTTTCAAACTCCATTTTTCTT
TATTTTAAGTGGAGAGTTCAAAAAGTGGTTTCAGTGACATTGCTGGTGTCTCTTGTTCTC
TTGTTTTTACACCTTTTGCTATCAAATACACATATAAGTGTCTTTATTGATGAGTATAAA
AGAAACATGCCTTGTAATTCCACTTTACTTGACTTTACTAAGTTTTCAAAATTTCTTTTG
TTCAGGAACACTATGTTCACATTCATAGCCTTTGCTCTGTCCCTGAAAACATTCCTCCTG
CTCATCTTCTCCCTGTGGAAACATCTGAAGAGGGTGCAGCGCAATGCCAGAGGGTCCAGA
GATGTGAGCACCACAGCCCACATAAAGGCCTTGCAAACTGTGGTTGCCTTTCTTCTACTG
TACACAATTTTCTTTCTGTCACTTTTGATACAATTGTGGAGACCTCAGTTTCTTCCTCTT
ATCTTTTATCACACTGCTGAAATTGCTTTTCCTTCGGTCCACTCCTTTGTCCTGGTTCTG
GGAAATAGTAAGCTAAAACAGGCCTCTCTTTCATTGTTGAAAAGTCTGAGGTGTGGAACC
AAAGGTGCTGAATCTTCAGGCTCGTAG
>T2R.GCA_004363535.1_DasPun_v1_BIUU_RJWM01024362.1_4454_5350+
ATGCTAATGCATCAATTCATTCTCTATTTTCTTATAATAGTGGCCCAATTTCTTACTGGG
GTCCTCACGAATGGCTTCATCGTGGTGGTGAATGTGGTAGACTTCATCAAGCAAAAGCAA
ATGGCTCCTCTGGATCTGCTCATTTCCTGCCTGGGGACTTCAAGGATTTTTATGCAGTTG
TTCATCTTCCTTGCACACAAGATTCTTCTGTCCTTCATGAAACAGCCTGTGTTTGCTGGA
CTTTACATAATTTTTAATTTTTTAAATATTTGGGGACTTTGGTTGGCCACGTGGCTTGGT
GTTTTCTACTGTGCCAAGGTCGCCACCATCCCGCACCCCCTGTTCCTCTGGCTGAAGACG
AGGATTTCCAGGTTTGTGCCCTGGCTTATCCTGGGATCTGCATTGTATGCATCTATAAGT
TCTGGCATCCAGATAAAATATATGTGGTCTATAACCCAAACATTCTTGGTTAACATTTTC
CCCCAAAATGCAAATCAAACCAATGCAATAGGCATAATACCACTTTCTTTTTTGATTTTT
AATATCACAGTGCCATTTATTATCTTCCTAATTGCTGTTCTGCTCTTGAATTTCTCCCTG
GGTAGACATGCCCAGAGGATGAGAGCCATGGGTATGGGAACCTGGGATCCCCGCAAAGGC
GCCCCCATCAGGGCATTTCTGTTCATCCTGTCCTTCATAATCGTCTACTTCTCATACTAC
ATGATGATCATTTTGTTGTTTTTTCAAGTATTGCAGTTTGGAAGCTTCCTCTTTGAGTGC
TCTGTCTTGATCGCTGGCACCTACCCATGCATACAGTCTGTCATCTTAATTTTAGGAAAT
GCTAAACTGAAACAAAATGCAAAGAAGTTCCTGCACTGTGGTCATTGTGGTCAGTGA
>T2R.GCA_004363535.1_DasPun_v1_BIUU_RJWM01024362.1_14093_14989+
ATGCTAACCCATCAGTTCATTATCCATTTTCTTGTAGCAGTGACACAATTTCTTACTGGG
GTCTTTGTAAATGGCTTCATCATGGTGGTGAATGTTGTGGATTTCGTCAAGCAGAGACAA
ATGGCACCTTTGGATCTGCTCATTTCCTGCCTGGCAACTTCAAGGATTATTGTGCACATG
CTCATCATCCTTGCATATCTGGCTGTTTTATCTATCATAAAAGAGTCAGTATTTGCCAAA
CTTAATACAATTTTTATGTTTGTAAATATTTGGAAGATTTGGTTAGCCACATGGCTTGGT
GTTTTCTACTGTGCCAAGATCACCACCATCCCGCACTCCCTGTTCTTCTGGCTGAAGATG
AGGATTTCCAAGCTGGTGCCCTGGCTGATCCTGGGGTCCACCTTATATGCATCTATCAGT
ACTGGCCTCTATGAAAAGCATGCATGGACTGTTGCTCAAAAATTTTGGGGCAACTTTTTC
ACAAAAAATGTGACTGAAACTAAAAGACTAGACTTAGAGTCACGTTACATTTTAATTTTC
CATCTTACAGTGCCATTAATTATCTTCCTTACTGCTGTTCTGCTCTTGATTTTCTCCTTG
GGGAGACATGCCCAGCACATGAGGACCATGGCTATAAGAAACGGGGACCCCCAAAGAGGT
GCACATATTAGGGTACTGCTGTCCATCCTGTCCTTCCTAATCCTCTACTTCTCCTACTAC
ACTATGGTCATTTTGTACCATTTTGAAATATTGCAGTTTGGAAGCTTCCTGCTTGAGTTT
TGCACCCTGATCACAGGCAGCTACCCATCTATCCACTCTATCATCTTAATTTTAGGAAAT
CCTAAACTGAAACAAGATGCAAAGAAGTTTCTGCTCTGTGGTCATTGTGGTCAGTGA
>T2R.GCA_004363535.1_DasPun_v1_BIUU_RJWM01025444.1_13319_14290+
ATGGTGATAGTGAAACAAGAGGTCACTGATGAAAACAATCCTGCTTTCAAAATCATCTTC
TCGTCAGTGGTCTTTGGCATAGAAAGCGTAACAGGTATCTTTGGAAATGGCTTCATCACT
GCTGTCTATGGGGCGGAGTGGGTCAAGAACAAAAGGCTCCCCACCGGTGATGCCCTTATG
TTGCTGCTGAGCTCTTCCAGGCTTACACTGCAGATCTGGCTGATAGTGACAATGACTTAT
CATCACTTCTTCCAAGACATTTATTACCAAAAGTCATTGAATCAATTCTTCCAAATCACA
CTTTTGTTTCTGAACTATTCCAACCTCTGGTTTGGTACCTGGCTCAATGTCTTCTATTGT
TTTAAAATTGCCAACTTTACCCAGTCTTTGTTCTCGATGATGAAGAAGAAGATCAGAGTG
CTGATGCCTTGGTTTGTGAGTCTGTCGCTGTTAGTTTCCTTCAGCATGAGCTCTCTTTTC
CTTATAGACACCTTCAATGCGCATGTGAATAGTTCCTTTCCTGTTGCTTCCTCCAGCGTC
ACTGAGAAGAAGTACATCTCTGAGATCAATGTGGTCAACCTGAGTTTTTTCTACTACATG
GGAATCCTTATTCCTCTGATCCTATTCATCACAGCAGCCACTCTGCTGATCATCTCCCTC
AAGAGACACACCACACACATGAAAAGCAATGCCACAGGCTCCAGAGATCCCAGCATGGAG
GCTCACTTGGGAGCCATCAAATCCACTAGCTGCTTTCTAATTCTCTACATTACCAATGCA
CTTGCTCTATTTATAGCCATGTCCAACATCTTTGACTTATACAGTCCCTGGGGTATTTTC
TGCAGACTTATCATTGCTGCCTACCCAGCTAGCCACTCAACACAACTGATCTTGTGTAAT
CCTGGACTGAGGAGAGCCTGGAAGTGGTATCAGCACAGAGTTCAGCTTTATCTTAGAGGA
CAAATTCATTGA
>T2R.GCA_004363535.1_DasPun_v1_BIUU_RJWM01027432.1_3275_4171+
ATGCTAACGTATCACTGCATTATCCATTTTCTTATAGCAGTGACACAGTTTCTTATTGGG
GTCCTTGCAAACGGCTTCATTGTGGTGGTGACCGTGGTGGACTTCATCAAGCAGAGACGA
ATGGCTCCTTTGGATCTGCTCATCTCCTGCCTGGGGACTTCGAGGATACTTGTCCAGTTG
CACATTCTCACTGTGCACCTGGTTCTTCTCTCCTTCATGGAACAGTCAGTACTGGTTGAG
TATTATATAATCTTCATGTTTGTAAATATTTGGGGGCTTTGGTTGGCTACGTGGCTTGGT
GTTTTCTACTGTGCCAAGATCGCCACCATTCCGCACCCCCTGTTCTTCTGGCTGAAGATG
AGGATTTCCAGGTTGGTGCCCTGGCTGATCCTGGGGTCTACATTGTACGTATCTGTCTCT
ATTGGTATCCAGATAAAATACACGTGGAATATTACTCAAAAATTCTTGGTTAACTTTTTC
TCCAAAAATACAACTCAAACTGAGGAAACATATATTATGTCATTTTCACTTCTTTTAATT
CATGTTACAGTGCCATTAATTATCTTCCTCACCACTGTTCTACTCTTGATTTTCTCTCTG
GGGAGACATACCCAGCACATGAGAACCATAGCTACGGATACCTGGGATCCCCATAGGGTC
GCTCACATCAGGGCACTGCTGTCCATCCTGTCCTTCCTAATCCTCTACTTCTCCCACTAC
ATGACGGGCATTTTGAACTCTTTTCAAATTATGGAGTTTGGAAGCTTCTTCTTTGTGATC
TGCACTTTGGTTTCTGGCACCTACCCATCTATACACTCTGTCATCTTAATTTTAGGAAAT
CCTAAACTGAAACAAAATGCAAAGAAGTTTCTGCTCTGTGGTCAATGCAGTTCGTGA
>T2R.GCA_004363535.1_DasPun_v1_BIUU_RJWM01027432.1_8634_9530+
ATGCTAACCCATCAGTTCATTACCCATTCTCTTATAGTAGTGACACAACTTTTTCCTGGA
GTCTTGGCAAATGGCTTCATCGTGGTGGTGAACGTGGTGGACTTCATCAAGCAGAGACAA
ATGGCTCCCTTGGATCTGCTCATCTCCTGCCTGGCGACTTCAAGAATTATTCTGCACATG
CTCATCATCCTTGCACATCTGGCTTTTCTCTCCTTCATGAAACTGTCAGTACTTGCTAAC
CTTAACATAATGTTTATGTTTGTAAATGTTTGGGGGATTTGGTTGGCCACGTGGCTAGGT
GTTTTCTACTGTGCCAAGATCACCAATATCCCACACCCCCTGTTCTTCTGGCTGAAGAGG
AGGATTTCCAAATTGGTGCCCTGGCTGATCCTGGGGTGTATGCTATATGCATCTATTTGT
ACTGGCATTAACGAAAGACAAACATGGAGTATTACCCAAAACATTTTGATCATTTTCCTC
TCCAGAAATGCAACTCAAAGCAAAGGAATAGACATTGTATCACTTTATATTTTGGTTTTT
CATGTTACAGTGCCATTCATTATCTTCCTCATTGCTGTTCTGCTCTTGATTGTCTCCCTG
GGGAGACATGCCCAGCACATGAGAACTATTGCTGCAGGAGGCCTGCATCCCTGCAGGGAC
GCCCCAGTCAGGGCACTGCTGTCCATCTTGTCTTTCCTGATCCTCTACTCCTCTCACTAC
ATGATGATCATTTTGCTCTTTTTTCGAATAATGCAGTTTGGTAGCTTCACTTTTGAGTTC
TGCACCCTGATAGCTGGCACCTACCCATGTATACACTCTGTCATCTTAATTTTAGGAAAT
CCTAAATTGAAACACGATGCAAAGAAATTCCTGCTGTGTGGTCAGTGTGGTCAGTGA
>T2R.GCA_004363535.1_DasPun_v1_BIUU_RJWM01027432.1_21451_22347+
ATGGTAATGCATCAGTACATTATCCGTTTTCTTATAGTACTGACACAACTTCTTGCTGGG
GTCTTGGCAAATGGCTTCATCTTGGTGGTGAACGTGGTGGACTTCATCAAGCAGAGACAA
ATGGCTCCTTTGGATCTGCTCATCTCCTGCCTGGCAACTTCACGAATTACTCTGCACATG
CTCGTCTTCCTGGCACATCTGGTCCTTCTCTGCTTCATGAAACTCTCAGTGCTTGCTAAG
CTTAATACAATTTTTATATTTCTAAATATTTGGATGGTTTGGTTGGCCACATGGCTTGGT
GTTTTTTACTGCATCAAGATCGCCACCATCCCACACCCAATATTCTTCTGGTTGAAGATA
AGGATTTCCAAGTTGGTGCCTTGGCTGATCCTGGGGTCTACATTGTATGCATCTATTAGT
GCTGCAGTCCATGAAAAACATGCATGGACTGTCACACAAAATATTTTGATCACATTTTTG
TCCAAAAATGCAACTCAAAGCAAAGGAATAGATGTTGTATTCCTTTCTATGTCCATTTTT
CATCTTACAGTGCCATTAAGTATTTTCCTTATCGCTAATGTGCTCTTGATTTTCTTCCTG
GGGAGACATGCCCAGCACATGAGAAGCATTGCTACAGGAGCCCAGGATCCCCGCAGAAAA
GCCCCCATCAAAGCACTGCTGTCCATCCTGTCCTTTCTAATCCTCTACTTCTCCCACAGC
ATGCTCACCATTTTAATATTTTTTCAAATAGTGCAGGTTGAAAGCTTCTTCTTTGATCTC
TGTACCTTGGTGACTAGCAGTTACCCATCTATCCACTCTGTCATCTTAATTTTAGGAAAT
CCTAAACTGAAACAAAATGCAAAGAAGTTCCTGCTCTGTGGTCAGTGCAATCATTGA
>T2R.GCA_004363535.1_DasPun_v1_BIUU_RJWM01030684.1_13140_14069+
ATGCCAAGTGCAGTGGAAATCTTCCTCCTTTTTGTTGCAACTAGTGAGTCGGTCCTGGGG
GTTTTAGGGAATGGATTCATCGGAATTGTCAACTGCATTGACTTTGTTAAAAAGAAGAAA
TTCTCTCTGATTTGCTTCATACTCACTGGCTTAGCTATTTCCAGAATTTGTGTGATATGG
ATAATAATTTTAGATGGATACATAAAGATATTTTCTCCAGATATGTATATCTTTGGTAAC
TTCGTTGACTATATTTGTTATCTTTGGGCAATTTGCAATCATTTGATGGTCTCATTTACT
ACCAGCCTCAGCATCTTCTATTTCCTGAAGATAGCAAATTTTTCTCACTCCATATTTCTC
TGGTTGAAGAGAAGAATCAGTACTGTTTTTACCCTTCTGACAGGATGCTTGCTTGTGTCA
TTTTTGTTTAATTTTCTACAAATTATGAAGTTACTTAATGATCAGAAAATGAAATACAGA
AACACATCCTGGCAGCTCCATCTACGTAATGGAGAGTATTTTATTGGCCAATTTTTTGTC
AACCTGGGGGTCATTTTCTTCTTTATAGTAACCGTAATCACATGTTTTCTGTTAATCTTT
TCTCTTTGGAGACACCACAAGCAGATGCAACTGAATGTCACAGGATTCAGGGACTTCAAA
ACAGAAGCTCATGTGAAAGCAGTGAAAGTCTTAATATCTTTTATCATTCTTTATGTCTTA
TATTTTATAGGCATTATCATAGAAACATTATGCACTGTTGTGCCAGAGAATAAACCTCTG
TTGCTTTTTGGCTTGATGAATGTCGCTGCCTCTCCCTGCGTTCATTCCTTTATTCTCATT
CTAGGAAACAGCCATTTGAAGCAAACCTCATTGAGGGTAATACAGCAATTAAAGTGCTGT
GAGAAAAGACAGAATCTCAGAGTTACATAG
>T2R.GCA_004363535.1_DasPun_v1_BIUU_RJWM01030973.1_7149_8075-
ATGATAAGTGTTCTACAGAACATTCTGACCATCTTTGTAACTGCAATGTTTGTTGTTGGA
AATTTTGCCAATGTCTTCATAGCTCTGATGAATTTCTCTGACTGGGTGACCAGGCAAAGG
ATCTACTCAGTTGATCAAATTCTCACTGCTCTGGCTCTGTCCAGGATTGCTTTGCTTTGG
ATAATGTTCATAGCTTGGTTTTTAATTCTGTTTAATCCAGCTGTAAATCATGGAATTATT
ACTCATGTTTTCTGGACAACAATCGACCATTTTAGTACCTGGATTGCAACTAGCCTCAGC
ATATTTTATTTGCTCAAAATAGCCAATTTCTCCAATCTTATTTTTCTTCACCTAAAGAAG
AGAGTTAACGGTGTTATTGTATTGACAATGTTGGTGTCTTTGATATTACTTCTTTATAGA
ATTGTGGTCCTGTCTGTATATGAGACAACAAGGCTGAAAGAGCAAGAAGGAAATGTGACT
TGGAAGACAGAGCTGGGGGCCACTGTCTACCCTTCTTTCCTTGATGGATTTACTCTAGTG
CACTTCATACCCTTTATGACATCCATCATCTGTTGTCTGTTGTTAACCTATTCCCTCTGT
AGACATCTTGGTCATATGCGTCGGCACAGCAAAGCGTCCCAAGATTCCAGCACCAAGGTC
CATGTGAAGGCTTTGAAAACTGTGGTCTCCTATCTTTTGTTATCTGCCATGTACTCTCTA
TCTGTAATCATATCTGGTTGGAGTTCTAATTGGTTTCATAACGAAACAGTTTACTTGCTT
TCCCAGACTATTGGAATCTTATATCCTTCAAGCCATTCGTGTGTCCTGATTTGGGGAAAC
AGGAAACTTAAACGGGCATTTATGTTGGGTGTGTGGCAGGCAAGATACTTGCTGAAGCAA
AAGAAGACTTCAAATCCTTATCAATAA
>T2R.GCA_004363535.1_DasPun_v1_BIUU_RJWM01032838.1_12316_13266-
ATGACTTCAGGACACCTGGTGGTGGATAAGAAAGTCCTCAGCCTCATTATAATTGTACTG
CTTTTGTGCCTGACAATTGTGATGAGCAACGGCTTTATTATTGTAGCCCTGGGCATGGAG
TGGTTGCTACGGAGAACACTGTCACCTTATAATAAGTTATTGATCAGCCTAGGGACCTCT
CGCTTCTGCCTTCAGTGGGTGGTTATAGGTAAGATTACTTATTCTTTCCTGTATCCAACA
GCTTTCCTATATGACCAAATCATGCAGTTCCTAAGCTTATTATGGGATTTCCTGAACACC
TGCACCATATGGTACTGCACCGGGCTCAGTTTCTTTTATTGTGTAAAAATTGCAAACTTC
ACCCACCCTATCTTCCTTTGGCTAAAGGGCAAGGTGTCTAGGTGGGTACCATGGTTCCTC
CTTAGCTCTGTGGGTTTCTCTGGCTTGACCAGCATCCTGTTTTTCATAGGCAATCATATA
CTATATCAGTACTATCTCAGGAACAAGTGCCAATATTGGAATGCCACTGGGAACAGCATG
AGGTCATTTGAAAAATTCTACTTCGTCTCTCTAAAACTGACTGCTCTTTTAATCCCTGCT
GGATTCTTTCTCATTTTTGTGGTTTTTCTCCTCATATCCCTGGGAAGACACATGAAGAAG
ATCCTGTTGAACCTCTCGGGATTTCAAGATCCCCCTGTTCAGGCCCACATCAGAGCTCTC
CTCAATATCATCTTTTTTGCCCTCCTCTTCACCTCTAGTTTTCTGGCACTGATGTTTGGT
TCTGTGGGCCGCTCTTCATTTCAGGAGGCTAACGACTGGGTGTGGCAGGTGGTGTCTCAC
CTGTGCATGGCCGCCCACTCCCTCCTTCTGCTCCTCAGCAACCCCAAGCTGAGAGCCATG
GTGGAGCGAAGCTGCTCCCCAAGGTGCGAGGGCCTGCTGAGCGGCAACTGA
>T2R.GCA_004363535.1_DasPun_v1_BIUU_RJWM01034335.1_6870_7769-
ATGCTAGCACGTCACCTCAGTATCCATTTTCTTCTGGCAGTGACACAGTTTCTTACTGGG
GTCTTCACGAATGGCTTCATCTTGGTGGCGAACGTGGTGGACTTCATCAAGCAGAGACAA
ATGGCTCCTTTGGATCTGCTCATTTCCTGCCTGGTGATTTCAAGGATTTGTCTCCAGATG
ATCATCTTCCTTGCATACCTGGTTTTTCTCTCCATCATGAAACAGTCACAATTTGCTGAG
TATTACATAATCTTCATCTTTGTAAATATTTGGGGGCTTTGGTTGGCCATGTGGGTTGGT
GTTTTCTACTGCGCCAAGATCGCCACCATTCCACACCCCCTGTTCCTCTGGCTAAAGATG
AGAATTTCCAAGGTGGTGCCCTGGTTGATCCTGGGATCTACACTGTATGCATTCATCAGT
TCTGGTATCCAGAGAATATACAAATGGCCTTTTACCAACTTTTCCTCCATAAATGCAACT
CAGACCAAAGCAATAGACAGTGTACCACTTTATATTTTTGGTTTTCATCTAACTGTGCCA
TTAATTGTCTTTCTCATCGCTGTTCTGCTCTTGATTTTCTTCCTGGGGAGACATGCCCAG
CACATGAGAACCATGGGTATGGTAAATAGGGATCCCCACAGGAGCCCCCATATCAGGGTG
TTGGGTTCCATCTTGTCTTTCTTAATCCTCTACCTCTCCCACTACACTGTGGCCATTTTG
AAATTTTTTCAATTTATGCATTATGGAAACTTCTTCTTTTTGTTCTGCTCTTTAGTGGCT
GGCACATACCCATCTATACACTCTGTCATACTAATTTTAGGAAATCCTAAACTGAAACAA
GCTGCAAAGAAGTTCTGCTCTGTGGTCAGTGTGGTCCGTAGAAGAATTTGTATCAGTTGA
>T2R.GCA_004363535.1_DasPun_v1_BIUU_RJWM01034335.1_11965_12861-
ATGCTAACACATCACTTCAGTATCCATTTTCTACTGGTAGTCACACAATTTCTTATTGGG
GTCCTCGCAAATGGCTTCATCGTGGTGGTGAACGTGGTGGACTTCATCAAACAGAGACAA
ATGGCTCCTCTGGATCTGCTCATTTCCTGCCTGGTGATTTCAAGGATTTGTCTTCAGTTG
CTCATCTTCCTTGAGTACCTGGTTTTTCTCTCCATCATGAAACAGTCGCAATTTGCTGAG
AATTATATAATCTTCATGTTTGTAAATATTTGGGGTCTTTGTTTGGCCACGTGGCTTGGT
GTTTTCTACTGTGCCAAGATCGCCACCATCCCGCACCCCCTGTTCATCTGGCTGAAGATG
AGGATTTCCAAGTTGGTGCCCTGGCTGATTCTGGGATCTACACTCCATGCATCTATCAGT
TCTGGCATCCAGAGAATATACAAACAGCCTATTACTGAAACAACTTTGATAAACTTTTCC
TCCATAAATGCAACTCAGACCAAAGCAATAATCAGTGTACCACTTTATATTTTGGTTTTT
CATCTAACTGTGCCATTAATTGTCTTCCTCATCGCTGTTCTGCTCTTGATTTTCTCCCTT
GGGAGACACACCCAGCACATGAGAAGCATCGCTATGGGAACCATGGACACCCACAGGGGT
GCACAAGTCAGGGCACTGAAGGCCATCGTGTCCTTTCTGATCCTCTACTTCTCCCACTAC
ACCATAGCCATTTTGAAATTTTTTCAAATCGTGAAGTTTGGAAGCTTCGTCTTTTTGTTC
TGCTCTTTAGTGGCTGGAACATACCCATCTATACATTCTGTCACTTTAATTTTAGGAAAT
CCTAAATTGAAACAAGTTGCAAAGAAGTTTGTGCTCTGTGGTCAGTGTGGTCCATAG
>T2R.GCA_004363535.1_DasPun_v1_BIUU_RJWM01034335.1_17179_18108-
ATGCATCCTTCAGTGACTGACTTTCCTCCTCCCAACATGCTAACACATCAGTTCATCATC
CATTTTCTCATGGCAGTGGCACAATTTTTTCCTGGTGTCTTGGCAAATGGCTTCATCGTG
GTGGTGAACGTGGTGAACTTCATCAAGCAGAGACAAATGGCTCCCTTGGATCTCCTCATC
TCCTGCCTGGCGACTTCAAGGATTACTCTGCACATGCTTATCTTTCTCGTACATCTAGTT
GTCCCTTCCATGAAACTGTCAGCAATTGCTAACCTTAGTACAGTTTTTATGTTTGTAAAT
ATGTGGAAGATTTGGTTGGCCACGTGGCTTGGTGTTTTCTACTGTGCCAAGATCACCACC
ATCCCGCACCCCCTGTTCTTCTGGCTGAAGATGAGGGTTTCCAATTTGGTGCCCTGGCTG
ATCTTGGGGTCCACAATTTATGCTTCTATCAGTGCTGGCATTCATGAAAAACATGCATGG
ACTGTTGCCCAAAATATTTTGGACAACTTTTTAACTAAAAATGTGACTCAAACTAAAAGA
CTAGACATAGGGTCACTTTATATTTTGATTTTTCATCTTACAGTGCCATTAATTATCTTC
CTCATTGCTGTTCTGCTCTTGATTTTCTCCCTGGGGAGACATGCCCAGCACATGAGAACC
ATGGCTACCAGAACCAGGGACCCCCACAGAGGCGCCCCCTTCAGGGCACTGCTGTCCATC
TTTTCCTTCCTAATCCTTTACTTCTGCCACTACATGATGGCCATTTTGTTCCATTTTGAA
GTACTGAAGTTTGGAAGCTTCCTCTTTGACTTCTGCAACTTGATCCCAGGCACCTACCTA
TCTATCCACTCTGTCATCTTAATTTTAGGAAATCCTAAACTGAAACAAGATGCAAAGAAG
TTCCTGCTCTGTGGTCACTGTGGTCAGTGA
>T2R.GCA_004363535.1_DasPun_v1_BIUU_RJWM01034859.1_13237_14133-
ATGCTAACCCATCAGTTCATTATCCATTTTCTTGTAGCAGTGACACAATTTCTTACTGGG
GTCTTTGTAAATGGCTTCATCATGGCGGTGAACGTTGTGGATTTCGTCAAGCAGAGACAA
ATGGCACCTTTGGATCTGCTCATTTCCTGCCTGGCAACTTCAAGGATTATTCTGCACATG
CTCATCTTCCTTGCATATCTGGCTATTTTATCTGTCATAAAAGAGCCAGTACTTGCCAAA
CTTAATACAGTTTTTATGTTTGTAAATATTTGGAAGATTTGGTTGGCCACGTGGCTTGGT
GTTTTCTACTGTGCCAAGATCACCACCATCCCACACTCCCTGTTCTTCTGGCTGAAGATG
AGGATATCAAAGGTGGTGCCCTGGCTGATCTTGGGGTCCACCTTATATGCATCTGTCAGT
ACTGGCCTCTATGAAAAGCATGCATGGACTGTTGCCCAAAAATTTTGGGGCAACTTTTTC
ACAAAAAATGTGACTGAAACTAAAAGACAAGACTTAGAGTCACGTTACATTTTAATTTTC
CATCTTACAGTGCCATTAATTATCTTCCTCATTGCTGTTCTGCTCTTGATTTTCTCCTTG
GGGAGACATGCCCAGAACATGAGGACCATGGCTATAAGAAACAGGGACCCCCAAACCAGT
GCCCATATTAGAGTACTGCTATCCATCCTGTCCTTCCTAATCCTCTACTTCTCCCACTAT
GTGATGGCCATTTTGTACCATTTTGAAATATTGCAGTTTGGAAGCTTCCTGTTTGAGTTC
TGTGCCCTGATTGCAGGCAGCTACCCATCTATCCACTCTGTCATCTTAATTTTAGGAAAT
CCTAAACTGAAACAAGATGCAAAGAAGTTCCTGCTCTGTGGTCATTGTGGTCAGTGA
>T2R.GCA_004363535.1_DasPun_v1_BIUU_RJWM01035312.1_101_985-
ATGCCCTCCTCCCCCGTATTGGTCTTCATGGTCATCTTTTCCCTGATGTCGTTGGCTGCT
ATGTTACAGAATGGTTTCATGATCACCTTGCTGGGCAGGGAACGGATACGGTGTGGGAGC
TTGCCCGCAGGTGATGTGATTGTGGCTTGGCTTGTCACTTCCCGACTCTGCCTGCATGGG
ATAAGCATCCTGAGCAACTTCGCAAACTTCTTTGGTTTTTGCTACAAAGCTAACTATCTT
GGCATCCTCTGGGACTTTGTCAACACTCTCACTGTCTGGCTTACTGCCTGGCTCTCTGTT
TTCTACTGTGCGAAGATCTCCACCTTTTCCCATCCTGTCTTCTTCTGGCTGAAGTGGCGG
ATTTCTCGGTCAGTGCCCAGGCTGCTGCTGATCTCCCTGGTCTTCAGCAGCCTGTCAATC
ATTTCATCAGCGACAGGGAATGCAATAGTCATTCAGACAATTGCCTCCCAGAGTTCCCAT
GGAAACTGCACTCCATCTGATAGCGTTATGACTTTTCATCAGTGGTACTTTTTATGGCAT
TCAGTGGTTATGTGGTTCACTCCACTTCTCTTATTTCTAGTATCCATCATCTTGCTCCTA
TTCTCCCTGTACCGGCACATGGCGCGGCTGAGGGACTGCATGCTTGTGCCTCGTGATACC
AGCACCCAGGCTCACACTGTGGCTCTGAAGTCACTCTCCTTCTTCTTCATCTGTTATGTA
CTGCATGTCCTGACTCTGGTCATTTCTATGATGCAACTCACAACCATCTGGAATCCCTGG
TACTGGGTCAAGGAAATGGTACTTTATTTAGGCCTCTTCCTGCACTCCATGGTCTTGTTG
CTAAGCAGCCCCAAGCTGAGAAAGGTCCTGAAAATGAGGTTTTAG
>T2R.GCA_004363535.1_DasPun_v1_BIUU_RJWM01039954.1_2772_3668-
ATGGTAGAGCCTCATCTTGTTATCTATTTTCTTATAGCAGTGACACAATTTCTTATTGGG
GTCTTTGTCAATGGCTTCATCGTGGTGGTGAACGTGGTGGACTTCATCAAGCAGAGACAA
ATGGCTCCTTTGGATCTGCTCATCTCCTGCCTGGGGACTTCAAGGATTTGTCTCCAGTTG
TTCATCTTCTTTGCGCACAAGTTTCTTCTCTCCTTCATGAAACAGTCTGTATTTGCTGGG
CTTTATATAATTTGTATGTTTGTAAATATTTGGGGTCTTTGGTTGGCCACGTGGCTTGGT
GTTTTCTACTGTGCCAAGATCGCCACCATCCCGCACCCCCTGTTCCTCTGGCTGAAGATG
AGGATTTCCAGGTTGGTGCCATGGCTGATTCTGGGGTCTGCATTGTATGCTTCTATCAGT
AGTAGCATCCAGATAAAATATTCATGGATTATTACCCAAAAACTTTTGGTACACTTTTTC
TCCAAAAATGCAACTCAAATCAAAAGAATAGACATTGTGCCACTTTCTATTTTTATTTTT
GATCTTTCAGTGCCATTAACTGTCTTTCTCATTGCTGTTCTGCTCTTGATTTTCTCCCTG
GGGAGACATGCCCAGCAGATGAGAAACATGCCTATGCAAACCAGGAACACCCACAGTGGT
GCCCATGTCAGGGCAATGCTGTCCATCCTGTCCTTCCTCATCCTCTACTTCTCCCACTAC
ATGATGGTTATTTTGTTCATTTTTCAAGTTGTACAGTTTGGAGGCTTCCTCTTTGAGTTC
TGCTCCTTGCTGACTGGCATTTACCCTTCTATACACTCTGTCATCTTAACTTTAGGAAAT
CCTAAAGTGAAACGAGCTGCAAAGAAGTTCCTGCTCTGTGGTCAGTGTGGTCTGTAG
>T2R.GCA_004363535.1_DasPun_v1_BIUU_RJWM01039954.1_9262_10158-
ATGCTAACTCATCTGTTCATTATCCATTTTCTTATAGTAGTGACACAATTTCTTACTGGG
GTCTTCACGAATGGCTTCATCGTGGTGGTGAACGTGGTGGACTTCATCAAGCAGAGACAA
ATGGCTCCTCTGGATCTGCTCATTTCTTGCCTGTTAATTTCAAGGATTTGTCTCCAGTTG
ATCATCTTCCTTTCTCAACTAGTTTTTCTCTCCATCATGAAACAGTCGCAATTTGCCGAG
TATTATATAATCTTCATGTTTGTAAATGTTTGGGGGCTTTGGTTGGCCACGTGGCTTGGT
GTTTTCTACTGTGCCAAGATCACCAGCATTCCGCACCCCCTGTTTCTCTGGCTGAAGATG
AGGATTTCCAAGTTGGTGCCCTGGCTGATCCTGGGATCTACACTCTATGCATCTATCAGT
TCTGGCATCCACAAAATATACAAATGGCCTATTACCAAAACATCTTTGATAAGCATTTTC
TCCATGAATACAACTCAGACCAATGCAATGGACAGTGTACCACTTTATATTTTGGGTTTT
CATCTTACCGTGCCATTAATTGTCTTCCTCATTGCTCTTCTGCTCTTGATTTTCTCCCTG
GTGAGACATGCCCAGCAGATGAGAGCCACGGCTATGGTAAACAGGGACCCCCATAAAAGT
CCCCATATCAGGGCCCTGGGGTTCATCCTGTCTTTTCTAATCCTCTACTTTTCCCACTAC
ACCATAGCCATTTTGAAATTTTTTCGATTTGTGCGGTATGGAAGCTTCTGGTCTGTGTTC
TCTTCTCTGGTGGCTGGCACTTACCCAACTATCCACTCTGTCATCCTAATTTTAGGAAAT
CCTAAACTGAAACAAAATGCAAAGAAGTTCCTGTTCTGTGGTCAGTGTGGACCGTAG
>T2R.GCA_004363535.1_DasPun_v1_BIUU_RJWM01043092.1_7009_7905-
ATGCTAACCCATCAGTTCATTATCCATTTTCTTGGAGTAGTGACACAATTTCTTATTGGA
GTCTTTGCAAATGGCTTCATTGTGGTGGTGAATGTGGTGGACTTCATCAAGCAGAGACAA
ATGGCTCCTTTGGATCTGCTCACTTCCTGCCTGGCAACTTCAAGGATTATTCTGCACATG
CTCATCATCCTTGCATATCTGGCTGTTTTATCTATCATAAAAGAGTCAGTACTTGCCAAA
CTTACTACAATTTTTATGTTTGTAAATATTTGGAAGATTTGGTTAGCCACATGGCTTGGT
GTTTTCTACTGTGCCAAGATCACCACCATCCCGCACCCCCTGTTCTTCTGGCTGAAGATG
AGGATTTCCAAGCTGGTGCCCTGGCTGATCCTGGGGTCCACCTTATATGCATCTATCAGT
ACTGGCCTCTATGAAAAGCATGCATGGACTGTTGCCCAAAAATTTTGGGGCAACTTTTTC
ACAAAAAATGTGACTGAAACTAAAAGACTAGACTTAGAGTCACGTTACATTTTAATTTTC
CATCTTACAGTGCCATTAATTATCTTCCTCATTGCTGTTCTGCTCTTGATTTTCTCCTTG
GGGAGACATGCCCAGCACATGAGGACCATGGCTATAAGAAACGGGGACCCCCAAAGCAGT
GCCCATATTAGGGTACTGCTGTCCATCCTGTCCTTCCTAATCCTCTACTTCTCCTACTAC
ACTATGGTCATTTTGTACCATTTTGAAATATTGCAGTTTGGAAGCTTCCTGCTTGAGTTT
TGCACCCTGATCGCAGGCACCTACCCATCTATCCACTCTGTCATCTTAATTTTAGGAAAT
CCTAAACTGAAACAAGATGCAAAGAAGTTCCTGCTCTGTGGTCATTGTGGTCAGTGA
>T2R.GCA_004363535.1_DasPun_v1_BIUU_RJWM01043592.1_10649_11536-
ATGCTAACCCATCAGTTCATTATCCATTTTCTCATAATAGTGACACAAGTTCTTACTGGG
GTCATCATAAATGGCATCATTTTGGTGGTGACCGTGGTGGACTTCATCAAGCAGAGACAA
ATGGCTCCTTTGGATCTGCTCATCTCCTGCCTGGCCACTTCACGGATTATTCTACAGATA
CTCATCTTCCTGGCACATCTGGCTCTTCTCTCCTTTATGGAACTGTCAGTGCTTGTGAAA
TTTAACATAATTCTTACATTTGTAAGTGTTTGTGGGATTTGGTTGGCCACGTGGCTTGGC
GTTTTCTACTGTGCCAAGATCGCCACCATCCCGCACCCCCTGTTCTTCTGGCTGAAGAGG
AGGATTTCTAAGCTGGTGCCCTGGCTGATCCTGGGGTCCACATTGTATGCATCCATCATT
ACTGGCATCTTCGAAAAACATGCATGGATTACTACCCAAGAATTTTTGGTGAGGTTTTTC
TCCAAAAATGCAACTCTCACAAATGGAATAGACAGTGAACCAATTTCTATGTTGATTTTT
AATCTTGCAATGCCTTTAATTATATTTCTCATCACTCTTCTGGTCTTGATTGTCTCTCTG
GGGAGACATGCCCAGCAGATGAGAACCCTGGCTCTAGGTCCCCGGCATCCACACAGAGGC
GCCCCCATCAGGGCACTACTGTCCATCCTGTCCTTCCTAATTCTCTACTTCTCCCACTAC
ATGATGGCCATTTTGTTCCATTTTCAAATATTGCAATTTGGAAGCTTCCTCTTTGAGTTC
TGCTCCTTGATGATTGGCATCTACCCATCTATCCATTCTGTCATCTTAATTTTAGGAAAT
CCTAATCTGAAACAAAATGCAAAGAAGTTCCTGCTCTGTGGTCAGTGA
>T2R.GCA_004363535.1_DasPun_v1_BIUU_RJWM01046086.1_2737_3663+
ATGGAAGCAGCACTGACAGTCTTCTTCATAGCCCTCTTTGTCCTGTTGTGTGTCCTGGGG
ATCCTGGCCAATGGATTCATCGTGCTGACGCTGAGCCGGGAGAGACTGCGGCGTGGTAGG
CTGCTCCCCTCGGACATGATTCTCGTTGGTTTAGGTGCCTTCCGCTTCCTCCAGCAGTGT
CTTGGGCTGGTGTACTGCATCTACTATTTCTTCCACCTGGTTGACTTCTCCAAGAATCTT
GCCCGGCTGCTCATTTCTCTACACTGGGAATTCCTGAACTCATGCACCTTCTGGTTTGCT
TCCTGGCTCAGTGTCCTGTTTTGTGTAAAGATTGCTAATTTCTCCCAGCCTGCCTTCCTC
TGGCTGAAGTGGAGGCTCCCAGCATTGGTGCCCTGGCTCCTGCTGGGCTCTGTCCTCATT
TCCCTGTTGGTGACCTTTCTGTTCTTTTGGGGGAACTTCACTGTGTATCCAGCGCTCATA
ATGAACACACTGTCTGGGAACATGACTGATAAGGAATGGAAGAAGAGGTTGGAAATTCGC
TATTTCATGCCTCTGAAACTTGTTACAACGTCAATTCCTTGCTCTCTTTTTCTGGTCTCG
ATTTTGCTGCTGATCAGTTCTCTGAGGAAGCACAGCCTGAGAACACAGGACAATGCCCAC
GACCCTTGGGTTCGCAGCAGTCAGGTTCACACCAGAGCTCTGAAGTCCCTCATCTCTTTC
CTTGTTCTCTATGTTGTGTCTTTTGTGTCCTTGGTCATTGATGCTACAGTCTTTATGACC
TCAGACAGTAGATGGTACTGGCCATGGCAGATCTCCACCTACCTGGCCATGTCTGTCCAT
CCTTACATCCTTATCAACAGCAATCTCAAGCTTCGAGGCATGGTCAGGCAGCTACTGCTC
TTGGGCAGGGGCTGCTGGGTGAGCTAG
>T2R.GCA_004363535.1_DasPun_v1_BIUU_RJWM01053502.1_7069_8001+
ATGGGTAGTGTCACACTGAGCATATTTACCATCATTTTTGGTGTAGAGTTCATAATGGGA
AATTTAGGAAATATATTCATAATCCTGGTGAACTGCATGGACCTAAACAACAGAGGAAAG
ATCTCTTTAGCTGATCACCTGCTCACTGCTTTGGCAATCTCCAGGATTGGCGTGCTCTGG
ATATTACACACAAGGTGGTGGATACATATGTTTTATCAAAATTTCTGGATGAATGTAACA
ATGGTAAGAACAATATACATTATTCGGATTGTGACTTCTCATTTCAGCATATGGCTTGCC
ACATGCCTCAGCATCTTTTATTGCCTCAAGGTAGCCAATTTTTCCAACTCTATTTTTCTT
TATTTTAAGTGGAGAGTTCAAAAGGTAGTTTCAGTGACATTGCTGGTGTCTCTTGTTGTC
TTGCTTTTGCACCTTTTGCAGTCAAATACACATATAAATGTCTTGATTGATGAGCATGAA
AGAAACATGTCTTGCAATTCCAGTTTAAAGGACTTTCCTGAGTTTTCAAAACTTCTTTTA
TTCAGCAAAACTGTGTTTGCATTCATCCCCTTTGCACTGTCTCTGACAACTTTTCTCCTG
CTCATTTTCTCCCTGTGGAAACATCTGAAGAGGATGCAGCACAACGTCAGAGGGCCCAGA
GATGCGAGCACCACAGCCCACATAAAGGCCTTGATAACTGTGGTTGCCTTTCTCCTACTG
TACACAATATTTTTTCTGTCAGTTTTTATACAACTTTGGAGAATTAAGTTTCCAAACAAG
CTCTACTTTTACTTTTGTCAGACTGGTGAAAATTTTTTTCCTTCAGTCCACTCATTTGTC
CTAATCCTGGGAAACAGTAAGCTAAAACAGGCCTGTCTTCCAATGTTGAGGTGGCTGAGG
TGTGGGTCAAAAGATGAATTTTCAGATTCATAA
>T2R.GCA_004363535.1_DasPun_v1_BIUU_RJWM01056707.1_2193_3080+
ATGCTAACCCATCAGCTCATTATCCATTTTCTCATAATAGTGACACAAGTTCTTACTGGG
GTCATTGTGAATGGCATCATCGTGGTGGTGACCGTGGCGGATTTCATCAAGCAGAGACAA
ATGGCTCCTTTGGATCTGCTCATCTCCTGCCTGGCCACTTCACGGATTAGTCTACAGATA
CTCATCTTCCTGACACATCTGGCTCTTCTCTCCTTCATGAAACTGTCAGTGCTTGTGAAA
TTTGATAGAATTCTTACATTTGTAAGTGTTTGGGGGATTTGGTTGGCCACGTGGCTTGGT
GTTTTCTACTGTGCCAAGATCACCACCATCCCGCACCCCCTGTTCTTCTGGCTGAAGAGG
AGGATTTCTAAGCTGGTGCCCTGGCTGATCCTGGGGTCCACATTGTATGCATCCATCATG
ACTGGCTTCCTCAAAAAATATGCATGGATTACTACCCAAGAATTTTTGGTGATGTTTTTC
TCCAAAAACGCAACTCTCACAAACAGAATAGAGAGTGAACCAATTTCTATGTTGATTTTT
AATCTTGCAATGCCTTTAATTATATTTCTCATCACTCTTCTGGTCTTGATTGTCTCTCTG
GGGAGACATGCCCAGCAGATGAGAACCCTGGCTCTAGGTCCCCAGCATCCACACAGAGGT
GCCCCCGTCAGGGCACTACTGTCCATCCTGTCCTTCCTAATTCTCTACTTCTCCCACTAC
ATGATGGCCACTTTGTTCCATTTTCAAATATTGCAATTTGGAAGCTTCCTCTTTGAGTTT
TGCTCCTTGATGATTGGCATCTACCCATCTATCCACTCTGTCATCTTAATTTTAGGAAAT
CCTAATCTGAAACAAAATGCAAAGAAGTTTCTGCTCTGTGGTCAGTGA
>T2R.GCA_004363535.1_DasPun_v1_BIUU_RJWM01057356.1_2706_3605-
ATGGTAATGCATCAGTTCATTATCCATTATCTTATAGTGGTGACACAAGTTCTTGCTGGG
GTCTTGGCAAATGGCCTCATCATGTTGGTGAACGTGGTGGACTTCATCAAGCAGAGACAA
ATGGCTCCTTTGGATCTGCTCATTTCCTGCCTGGTGACTTCACGGATTACTCTGCAGGTG
CTCATCTTCCTGGCACATCTGGCTCTTCTCCCCTTCATGGAACGGCCAGTACTTTTAAAT
CTTATTAAAATTTTTATGTTTGTGAGTATTTGGGAGATTTGGTTGGCCACATGGCTTGGT
GTTTTCTACTGTGCAAAGATCGCCACCATCCCGCACCCCCTGTTCTTTTGGCTGAAGATG
AGGATTTCCAGGTTGGTGCCCTGGCTGATCCTGGGGTCCACATTGTATGCATCCATCGTT
TTTGTTATCCATGAAAAACATGCATGGGTTATTACCCAAAAACTTTTGGCAAATTTTTTC
TCCAAAAATGCAACTCTTACCAACAAAGTAAATGGTGAACCAATTTCTATTTTCATTTTT
CATTTTACAGTGCCATTAATCATCTTCCTCATCACTCTTCTGGTCTTGATTGTCTCCCTG
GGGAGACATGCCCAGCAGATGAGAACCCTGGCTCTAGGAACCCAGCATCCACACACAGGC
GCCCCCTTCAGGGCTCTGCTGTCCATCCTCTCCTTCCTGATCCTGTACTTCTGCCACTAC
GTGACGGCCATTGTTTTTTTTTTTTTTCAAACATTGCAGTTTGGAAGCTTCCTCTTTGAG
CTGTGCACCTTGTTGCCTGGCACCTACCCATCTATCCACTCTGTCATCTTAATTATAGGA
AATCCTAAACTGAAACAAAATGTAAAGAAGTTCCTGCTCTGTGGTCAGGGTGGTCAGTGA
>T2R.GCA_004363535.1_DasPun_v1_BIUU_RJWM01058676.1_5248_6144+
ATGCTAACCCATCAGTTCATTATCCATTTTCTTGTAGCAGTGACACAATTTCTTACTGGG
GCCTTTGTAAATGGCTTCATCATGGCGGTGAACATTGTGGATTTCGTCAAGCAGAGACAA
ATGGCACCTTTGGATCTGCTCATTTCCTGCCTGGCAACTTCAAGGATTATTCTGCACATG
CTCATCCTCCTTGCATATCTGGCTATTTTATCTATTATAAAAGAGTCAGTACTTGCCAAA
CTTAATACAGTTTTTATGTTTGTAAATATTTTGAAGATTTGGTTGGCCACGTGGCTTGGT
GTTTTCTACTGTGCCAAGATCACCACCATCCCACACTCCCTGTTCTTCTGGCTGAAGATG
AGGATATCAAAGGTGGTGCCCTGGCTGATCTTGGGGTCCACCTTTTATGCATCTATCAGT
ACTGGACTCTATGAAAAGCATGCATGGACTGTTGCCCAAAAATTTTGGGGCAACTTATTC
ACAAAAAATGTGACTGAAACTAAAAGACTAGACTTAGAGTCACGTTACATTTTAATTTTC
CATCTTACAGTGCCATTAATTATCTTCCTCATTGCTGTTCTGCTCTTGATTTTCTCCTTG
GGGAGACATGCCCAGCACATGAGGACCATGGCTATAAGAAACAGGGACCCTCAAAGCAGT
GCCCATATTAGGGTACTGCTGTCCATCCTGTCCTTCCTAATCCTCTACTTCTCCCACTAT
GTGATGGCCATTTTGTACCATTTTGAAATATTGCAGTTTGGAAGCTTCCTGTTTGAGTTC
TGCGCCCTGATCGCAGGCAGCTACCCATCTATCCACTCTGTCATCTTAATTTTAGGAAAT
CCTAAACTGAAACAAGAAGCAAAGAAGTTCCTGCTCTGTGGTCATTGTGGTCAGTGA
>T2R.GCA_004363535.1_DasPun_v1_BIUU_RJWM01058811.1_3180_4115+
ATGGGTAGTGTCACACGGAGCATATTTGCTATCATTTTTAGTGTGAAGTTCATATTTGGA
AACTTAGGAAATGTATTTATAATCCTGGTGAACTTCATGGACCTGATTAATGAAAGAAAA
ATCTCTTTAGCTGATCACCTGCTCACTGCTTTGGCAATCTCCAGGATTGGCATGCTCTGG
CTATTTTTTACAAATTGGTGGATATTTATGTTTTATCGCAATTTCTGGATGGATGTAATA
ATGGTAAGAACAGTATACGTTATTTGGATTGTGACTTTTCATTTTAGCATATGGCTTGCC
ACATGCCTCAGCATCTTTTATTGCCTCAAGGTAGCCAATTTTTCCAACTCTATTTTTCTT
TATTTTAAGTGGAGAGTTAAAAAGGTGGCTTCAGTGACATTGCTGGTGTCTCTTGTTGTC
TTGCTTTTGCACCTTTTGCAGTCAAATACGCATATAAATGTCTTGATTGATGAGCATATT
AGAAGAAACATGTCTTACAATTCCAGTTTAAAGGACTTTCCTGAGTTTTCAAGACTTTTT
TTATTCAGCAATGCTATATTTACCTTCACACCCTTTGCGCTGTCTCTGGCTACTTTTCTC
CTGCTCATTTTCTCCCTGTGGAAACATCTGAAGAGGATGCAGCACAATGTCAGAAGACCC
AGAGATGCGAGCACCACAGCCCACATAAAGGCCTTAATAACTGTGGTTGCCTTTCTCCTA
CTGTACACAATATTCTTTCTGTCGGTTTTTATACAACTTTGGAGAATTAGGTTTCCAAAC
ATCCTCTATTTTTACTTTTGTAAGACTGGTGAAATTTCTTTTCCTTCAGTCCACTCATTT
GTCTTAATCCTGGGAAATAGTAAGCTAAAACAGGCCTGTCTTCAAATGTTGAGGTGGCTG
AGGTGTGGGTCGAAAGATGAATCCTCAGATTCATAA
>T2R.GCA_004363535.1_DasPun_v1_BIUU_RJWM01063592.1_2160_3056-
ATGCTAATGCATCAATTCATTCTCTATTTTCTTATAATAGTGGCCCAATTTCTTACTGGG
GTCCTCACAAATGGCTTCATCGTGGTGGTGAATGTGGTGGACTTCATCAAGCAAAAGCAA
ATGGCTCCTTTGGATCTGCTCATCTCCTGCCTGGGGACTTCAAGGATTTTTATGCAGTTG
TTCATCTTCCTTGCACACAAGGTTCTTCTGTCCTTCATGAAACAGCCTGTGTTTGCTGGA
CTTTACATAATTTTTAATTTTTTAAATATTTGGGGGATTTGGTTGGCCACGTGGCTTGGT
GTTTTCTACTGTGCCAAGATCGCCACCATCCCGCACCCCCTGTTCCTCTGGCTGAAGATG
AGGATTTCCAGGTTGGTGCCTTGGTTGATCCTTGGATCTGCATTGTATGCATCTATAAGT
TCTGGCATCCAGATAAAATATATGTGGTCTATAACCCAAACATTCTTGGTTAACATTTTC
CCCCAAAATGCAAATCAAACCAATGCAATAGGCATAATACCACTTTCTTTTTCGATTTTT
AATATCACAGTGCCATTTATTATCTTCCTAATTGCTGTTCTGATCTTGAATTTCTCCCTG
GGTAGACATGCCCAGCAGATGAGAGCCATGGGTATGGGAACCTGGGATCCCCGCAAAGGT
GCCCCCGTCAGGGCATTTCTGTTCATCCTGTCCTTCATAATCGTCTACTTCTCATACTAC
ATGATGATCATTTTGTTGTTTTTTCAAATATTGCAGTTTGGAAGCTTCCTCTTTGAGTGC
TCTGTCTTGATCGCTGGCACCTACCCATGCACACACTCTGTCATCTTAATTTTAGGAAAT
GCTAAACTGAAACAAAATGCAAAGAAGTTCCTGCATTGTGGTCATTGTGGTCAGTGA
>T2R.GCA_004363535.1_DasPun_v1_BIUU_RJWM01077198.1_3542_4480-
ATGAATGTTTCTATACAGACCACATTTGCAATCACTATATACATGGAAATCATTATTGGA
TACATAGGAAATGGATTTATAGTACTGGTGAACTTTCTGCTCTGGGTCAAGACAAAAAAG
ATTTCTTTATTTGATCAAGTTCTCACTGCTTTGGCAACCTGCAGAATTGTTCTGCTCTTT
GTGACACTAACACCTCTGCTGATGTCTGTGCATTTCTCAGATTTGTTGCTAACCATAAAA
TCTGTAAGAATAACTAATACTATCTGGATAATAAGAAATCATTTTAACCATTGGTTGTCT
ACAATTCTCAGTATCTTTTATATTCTCAAGATAGCCAATTTTTCTCACTCCATTTTTCTT
TATCTAAAATGGAGACTTACAAAGGTCATGTCATGGACACTTCTTATTTCTCTATTCTTT
TTGCTTTTAAATATTGTAGTTTCAAACATATGTATTGATGTCTTCAATGATGGATCTATA
AGAAATATATCTTACACTTCAAATTGGAGAAACTTCACACAGTTTTACAAATATCTTATT
TTCACCAACTCTTTGTTCACACTCATACCCTTTACTGTGTCCCTGACAACGTTCCTCTTG
CTCATCTTCTCCCTGTGGAAACATCTGAAGAGGATTCAACACAATTTCAGAGGGTCCAGA
GATGTCAGCACCATAGCCCACATAAAAGCCTTGCAAACTGGAGTTGCCTTCCTGCTGCTA
TATACTATTTTTTTATTCTCTGTTTTTGTACAAGTTTTGAGCTTTGAATTGCTTTATGAA
AACCTGATCATTTTATGGGACCATGCTACTGCAATTGCTTTTCCATCAGGCCATTCATGT
GTCCTGATCCTAGGAACCAGTAAGTTGAAACAGGCCTCTATTTTTGTATGGAGGTGGCTA
AGATGCAGGTTGAAAGATACAGAACCAAATGATTCCTAA
>T2R.GCA_004363535.1_DasPun_v1_BIUU_RJWM01132589.1_243_1190-
ATGACTGGAGGAGGGGCCGGGATGGAAGCAGCACTGACAGTCTTCTTCATAGCCCTCTTT
GTCCTGTTGTGTGTCCTGGGGATCCTGGCCAATGGATTCATCGTGCTGACGCTGAGTTGG
GAGAGACTGCGGCGTGGTAGGCTGCTCCCCTCGGACATGATTCTCGTTGGTTTAGGTGCC
TTCCGCTTCCTCCAACAGTGTCTTGGGCTGGTGTACTGCATCTACTATTTCTTCCACCTG
GTTGATTTCTCCAAGAATCTTGCCTGGCTGCTCCTTACTCTACTCTGGGAATTCCTGAAC
TCATGCACCTTCTGGTTTGCTTCCTGGCTCAGTGTCCTGTTTTGTGTAAAGATTGCTAAT
TTCTCCCAGCCTGCCTTCCTCTGGCTGAAGTGGAGGCTCCCAGCATTGGTGCCCTGGCTC
CTGCTGGGCTCTATCCTCATTTCCCTGTTGGTGACCTTTCTGTTCATTTGGGGGACCTTT
GCTGTGTATCAAGCGCTCATAATGAACAAACTTTCTGGGAACATGACTGATAACGAATGG
AACAAGAGGTTGGAAACTCACTATTTCATGCCTGTGAAACTTGTTATGACATCAATTCCT
TGCTCTCTTTTTCTGGCCTCAATTTTGCTGCTGATAGCTTCTGTGAGGAAGCACAACCTG
AGAATGCGGGACAATGCCCATGACTCTTGGGTTCGCAGCAGTCAGGTTCACACCAGAGCT
CTGAAGTCCCTCATCTCCTTCCTTGTTCTCTATGTTGTGTCTTTTGTGTCTTTGGTCATT
GATGCTACAGCCTTTATGATCTCAGATAGTAGATGGTACTGGCTATGGCAGATCTCAGCC
TACCTGGCCATGTCTGTCCATCCTTACATCCTTATCAGCAGCAATCTCAAGCTTCGAGGC
ATGGTCAGGCAGCTACTGCTCTTGGGCAGGGGCTGCTGGGTGACCTAG
>T2R.GCA_004027455.1_HydHyd_v1_BIUU_PVLA01002465.1_109399_110370-
ATGGCGGTCATGCAACAAGAGGCCAGTAATGAAAATACTATTGTATTTAAAATCATCTTC
TCCTCAGTGGTCTTCGGCATGGAAACCATAACTGGTATCCTTGGAAATGGCTTCATCACT
GCTGTCTATGGGGCTGAATGGGTCAGGAAGAAAAGCCTCCCCACCAGTGATGGTCTTATG
TTGTTGCTGAGTTCTTCCAGGATTGCACTACAGATTTGGATGATAGTGACAATTACATAC
CATCACTTCTTCCCAGACATTTATTACCAAAAGTCTTTGAATCAATTCTTTCAAATCACA
CTTCTGTTTCTGAACTATTCCAACCTCTGGTTTGCTACCTGGCTCAATGTCTTCTATTGT
CTTAAAATTGCCAACTTCACCCAGTCTCTGTTCTTGCTGATGAAGAGGAAGATCAGAGTG
CTGATGCCTTGGCTTGTGAGTTTGTCCCTGTTAGTTTCCTTCAGCATGAGCTCTCTTTTC
CTTATCAACACCTTCAATATGCATGTGAATAGTTCCTTTCCTGTCACTTCCTCCAACTCC
ACTGAGAAGAAGTATATCTCTGAGACCAATGTGGTCAACCTGAGTTTTTTCTACTACGTG
GGAATCTTTATTCCTCTGATCCTTTTCATCATGGCAGCCACGCTACTGATCATCTCTCTC
AAGAGACACACTATGCACATGAAAAGCAATGCCACAGGCTCCAGGGATCCCAGCATGGAA
GCTCACTTGGGAGCCATCAAATCCACTAGCTACTTTCTAATTCTCTACATTATCAATGCA
CTTGCTCTATTTATATCCATGTCCAACATCTTTGACATGTACAGCCCCTGGGGTATTTTG
TGCAGAGTTATCATTGCTGCCTACCCAGCTAGCCACTCAGCACAACTGATCTTGTGTAAT
CCTGGACTGAGGAGAGTCTGGAAGCAGTATCAGCACAGAGTTCAGCTTTGTCTTAGAGGA
CAAATTCATTGA
>T2R.GCA_004027455.1_HydHyd_v1_BIUU_PVLA01002465.1_149852_150799-
ATGGCTAAACCCAGAAACTTTTCAGAACATGAAATTCCATTATCTGTCATCGTCTTAATT
TTTACAATCATAGGCATTGAAAGCTTTGTTGGGATCATCGTAAACAGTTTCATCGTGGCT
GTAAATGTGACCGTATGGATTCAGAAAAAGGCTGTTTCTGTCAGTGGGAAGATCTTGCTT
TTCTTGAGTGCTTCCAGAATAGCTCTCCAAAGCTTCATGATGCTAGAAATTATCTCAGTC
TATACATTTCCAAATTCTTCTTTCAGATGTGTCTTCAATTACACATACAATGTATGTTTC
ACATTCTTAAGTTGTTGCGGTCTCTGGTTCGCTGCTGTGCTCAGTTTCTTCTACTTTGTG
AAGATTGCCAACTTCTCCTACCCTCTTTTCCTGAAGCTGAAGTGGAGAATTTCTGGACTG
ATTCCTTGGCTCCTGTGGCTATCAGTACTTATTTCTATCAGCTCGAGCATGTCCTTCCAC
AGGAGCCTCTGCACTGTGAGTTATAACAGTTCTACTTTCCACCCCTCCAATCACACAAAG
ATCTTTGTGGTCAAGCTGGCTGTTTTATTTAACCTGGGGGTGTTCATTCCACTGATTATT
TTCATCATGACAGCCATTCTGCTGATCATTTCTCTCAAGAGGCACACCCTGCTGATTAAA
AGCAGTGCCACTGGCTCCACGGACCTCAGCATAAAGGCTCATATGGGGGCCATCAAAGCG
ATCAGCTATTTTCTCATCCTCTACATTTTCAATGCAGCTGCCCTGTTTCTCTTTCTGTCC
TCCTTTTCTAACGGTTTTTTCTGGAATATTTTGCTCAAAATCATCATAGCTACCTATCCA
GCTGCCCACTCAATTCTACTGATTCAGGACAACCCTGGGTTAAGAAGAGCTTGGAAGCAG
ATTAAACCTCAAATTCACCTTTATCCAAAAGAGTCGATTGTGAGATGA
>T2R.GCA_004027455.1_HydHyd_v1_BIUU_PVLA01002929.1_39414_40319+
ATGGTACTCCATCAGCTCAGACTCTTTTTTATTATCATCTATGTTTTCGAGTCCTTGACA
GTAATGGCACAAAGCAGCTTCACTGTTGCAGTGCTGGGCAGAGAGTGGGTGCAGGTCAAA
AGATTGTCACCTGTGGAAGTGATTCTCACCAGCCTGGGCATCTGTCGTTTCTTCCTACAG
TGGACATCGATGCTGAACAATTTTTGCTTCTATTTTAATCCTGACTGCGTGCTATGGCAC
ACAGGAACCGTGTGGGAATTCACTAATACTCTTACATTCTGGTTGACCGGCTTGCTTGCT
GTCCTCTACTGTGCCAAGATTTCTTGCATCACCCATCCCATCTTCCTCTGGTTGAGGTGG
AGACTTTCGAGGTTGGTGCCCTGGTTATTACTGGGTGCTCTGGTGATTTCTTCTGTGGCA
ATTATCCCTACAGCTATTAAGAATCACATCTTCATACAATTAGCCCCTCTGACGCATTTA
CCCACAAACAACTCTTTGGTTGAGAGACTTAATATGTTGGAGCAGTATGTTTCCAGGGCT
CATAAAATGCTTTTGTTGACTTTTCCCTTTCTCTTGTTCCTGATCTGCACCATATTCCTT
ATGGCATCTCTGATCCAGCACTGGAAAAGAATGCAAAAGTATAAGGCTGGCCACCCCGAC
TCCATCCTGAAAGCTCACTCCACTGCCCTGAAGTCTCTTGCTGCCTTCTTCATCATCTTC
ACTGCATACTTTCTGAGTGTAATAATCTCCTACTCAGGCATCAGATCTAAGAGAGGACAG
TGGTTCTGGGCCTGGGAAGCTGGCATATATGCATTAGTCTCTATTCATTCCACTTCACTG
ATGATGAGCAGCCCTACCCTGAAAAAGGCTATAAAGGTGAAGTGCTCAGGCCTAGAGTCT
ACCTGA
>T2R.GCA_004027455.1_HydHyd_v1_BIUU_PVLA01003419.1_33156_34043+
ATGCTAATGCATCAAGTCATCTATTTTCTTATAGCGGTGACACAGTTTCTTGCTGGGGTC
CTCACGAATGGCTTCATCTTGGTGGTGAACATGGCGGACTTCGTCAAGCAGAGACAGATG
GCTCCTTTGGATCTGCTCCTTTCCTGCCTGGTGATTTCCAGAGTTTGTCTCCAGTTAATC
ATCTTTGTTTCACAGCTGGTTTTTCTGTCCATCCTGAAACAGTCGCACTTTGCGGAGTAT
TATGTAATCTTCATGTTTGTAAATATTTGGGGCCTTTGGTTGGCCACATGGCTTGGTGTC
TTCTACTGCGCCAAGGTCAGCACCATCCCGCACCCGCTGTTCTTCTGGCTGAAGAGGAGG
GTTTCCAGGTTGGTGCCCTGGCTGATCCTGGGCTCTACACTGAATGCAGCCATCAGTGCT
GGCATCCATAGAATATATGCATGGCCTGATACATCTTCAGTAAACTTTTTCTTCATCAAT
GTGACTCAGACCAAAGCAATAGACAGTGTACCACTTTATATTTTGGGTTTTCATCTAACT
ATACCATTCATTGTTTTCCTCATCGCTGTTCTGCTGTTGATTTTCTTCCTGGGGAGACAT
GCCCAGCACATAAAAACCACTGCTATGGGAACCAGGGACCCCCACAGGGGTGCCCACATC
AGGGCACTGCTGTCCATTGTGTCCTTCCTGGTCCTCTACTTCTCCCACTACACCGTGGCC
ATTTTGAAATTTTTTCAATTTGTGCAGTATGGAAGCTTCTTGTTTGTGTTCTCTTCTCTG
GTGGTTGGCACTTACCCATGTGTACACTCCATCATCCTAATTTTAGGAAATTCTAAGCTG
AAACAAGCTGCAAAGAAGTTCCTGCTCTGTAGTCAGTATGGTCAGTGA
>T2R.GCA_004027455.1_HydHyd_v1_BIUU_PVLA01003419.1_41471_42367+
ATGCTAAAGCCTCACTTTGTTATCAGTTTTCTTATAGCAGTGACACAGTTTCTAACTGGG
GTCCTCACGAATGGCTTCATCGTGATGGTGAACGTGGTGGACTTCATCAAGCAGAGACGG
ATAGCTCCTTTGGATCTGCTCCTTTCCTGCCTGGCGACTTCAAGGATTTGTCTCCAGCTG
TTCATCTTCCTTTCAGACAAGGATGTTGTCTCCTCCATGAAACAAACTATATTTGCCGGG
TTTTATATAATTTTTATGTTTGTAAATATTTGGGGGCTTTGGTTGGCTACGTGGCTTGGT
GTTTTCTACTGTGCCAAAATCAGCACCATCACACACTCCATATTCTTCTGGCTGAAGCTG
AGGATTTCCAAGCTGATGCCCTGGCTGATCCTGGGCTCTACAATGTATGCAGCCACCACT
ACTGGCCTCCAGAAAAAATATGCATGGACTGTTACCCAACAATTTTTGGTTGGGTTTTTC
TCCAAAAATGCAACTCAAACCAAAGAAATAGATATTGTACCCCTTTCAATTTTTATTTTT
GAACTAACTGTGCCATTAATTGTGTTCCTCATTGCTGTTCTGCTCTTGATTTTCTCCCTA
GGAAGACATGCCCAACACATGAAAGCCACAGCTACAGGAACCAGGGATCTTGGCAGGGGC
GCCCCCATCAGGGCTCTGATGTCCATCCTGTCCTTCCTGATCCTCTACTTCTCCCACTAC
ATGATGGCCATTTTGTTCTTTTTTCAAATTGTGCGGTTTGGAGGCTTCCTGTTTGAGTTC
TGCACCTTGATCGCTGGCACCTACCCATCTATGCACTCTGTCATCTTAATTTTAGGAAAC
GCTAAACTGAAACAAGCTGCAAAAAAGTTTCTGCTCCATGTTTGTGGTGGTCAGTGA
>T2R.GCA_004027455.1_HydHyd_v1_BIUU_PVLA01003419.1_46643_47530+
ATGGTAATGCATCACTTCGTTATCCATGTTCTTGTAGTAGTGACACAGCTTCTTACTGGG
GTCCTCACAAATGGCTTCATCCTGATGGTAAACGTGGTGGACTTCGTCAAGCAGAGACAG
ATGGCTCCTTTGGATCTTCTCCTTTCCTGCCTGGCGATTTCACGGGTTACTCTGCACGTG
CTCATGTTCATTGCATACCTGGTTCTTCTCTCCTTCATGAAACTGTCAGTACTTATGAAG
CTTAACACAATTCTTTTGTTGGTAAATGATTGGGGGCTTTGGCTGGCCACATGGCTTGGT
GTTTTCTACTGTGCAAAGATTGCTACCATCTCACATCCTATGTTCTTCTGGCTGAAAAGG
AGGATTTCCAAGTTGGTGCCGTTGCTGATCTTGGGGTCCACATTGTATTCATCCATCATG
AGTGGTATCCATGAAAAACATTCAGTGACTCTTACCCAAAAATTTATGGTAAGTTTTTTC
TCCAGAAATGCAACTCTTCCTAAAGGAATAGAGAGTGCAGCTGCTTCTATTTTGATTTTT
CATCTTATGGTGCCTTTAATCATCTTCCTCATTGCTCTTCTGGTCTTGATAATCACCCTG
GGGAGACACACGCGGCAGATGAGAACCATGGCTCTAGGTACCCGGTATCCCCACAGAGGC
GCCCCCATCAGGGCCCTGCTGTCCATCCTGTCCTTCCTGGTCCTCTACTTCTCCCATTAT
ATGATGACCATTTTGTTCATGTTTCAAATATTGCAGTTTGGAAGCTTCCTCTTTGAGTTC
TGCGCCTTGACGCTTGGCACCTACCCATGTATTCACTCTGTCATCTTAATTTTAGGAAAT
CCTAAGCTGAAACAAAATGCAAAGAAGTTCCTGCTCTGTGGTCAGTGA
>T2R.GCA_004027455.1_HydHyd_v1_BIUU_PVLA01003419.1_92068_92988+
ATGAGTGATATTCTTCCTCCCAACATGGCAATGCATCAGTTTGTTATCCATTTTCTCATA
CTAGTGATGCAGGTTCTTGTTGGGGTCTTTGCAAATGGCATCATCGTGGCAGTGAACGTG
GTGGACTTTGTCAGTCACAGACAGATGGCCTCTTTGGATCTGCTCCTTTCCTCACTGGCG
GCTTCACGGATTAGTCTGCAGATATTGGTCTTCCTGGCACATCTGACTCTTCTCTCCTTC
ATAGAACTGTCAGTATTTATGAATCTTATTAAAATTTTTATGTTTGTAAATGTTTGGGAG
ATTTGGTTGGCCACGTGGCTTGGTGTTTTCTACTGTGTTAAGATCAGCACCATCCCGCAC
CCGCTGTTCTTCTGGCTGAAGCATCGGATTTCCAAGTTGGTGCCCTGGCTGACCCTGGGG
TCCACATTGTATGCATCCATCAGTACTAGTACCCCTGGAAGACATGTATGGACTTTTACC
CAAAAATTTATGGTAAATTTTTTCTTCACAAACACATCTCTTGCCAATGGAATAGACAGT
GAACCAATTTATATTTTAATTTTTCCCCTCACAGTGCCATTAAGCATCTTCCTCATTGCT
GTTCTGGTCTTGGTTTTCTCCCTGGGGAGACATGCTCAGCACATGAGAACCATGGGTACA
GGAACTCGGGCTTCCTGCAGGGGTGCCCACATCAGGGCACTTCTGTCCATCCTGTCCTTC
CTGATCCTCTTCTTCTGCCACTACATGATGGCCATTTTGTTCTTTTTTCAAACACTGCAG
TTTGGAAGCTTCCTCTTTGAGCTATGCACCTTGGTGACTGGCATCTATCCATCTATACAC
TCTGTCATCTTAATTTTAGGAAATCCTAAACTGAAACAAAATGCAAAGAAGTTCCTGCTC
TGTGGTCAGCGTGGTCAGTGA
>T2R.GCA_004027455.1_HydHyd_v1_BIUU_PVLA01003419.1_97207_98097+
ATGGCAACACATCACTTCATTATCCATTTTCTTATAGCGGTGACACAATTTCTTGCTGGG
GTCCTCACAAACGGCTTCATCGTGGTGGTGAACATGGTGGACTTCATCAAGCAGAGACAG
ATGGCTCCTCTGGATCTGCTCCTGTCCTGCCTGGGAACTTCCCGGGTTTGTCTCCAGCTG
ACCTTCTTCCTTGAGCACCTGATTCTTCTCTCCTTTATGAATGAGTCTGTATTTCATGAG
TATTATGTGATTTTCATGTTTATAAATGACTGGGGGCTTTGGTTGGCCACGTGGCTTGGT
GTTTTCTACTGCGCCAAGATCGCCACCATCCCGCAACCCCTGTTCTTCTGGCTGAAGACG
AGAATTTCTAGGTTGGTGCCCTGGCTGATCCTGGGCTCTACACTGTATGTATCTGTCACT
ACTGGCATTCACATGAAATATACATGGGCTCTTACCCAAAACTTCTTGGTTATCTTTTTC
TCTAAAAATGCAACTGCAATCACAGGGATATACATTATACCATTTTCACTTTTTTTAATT
[truncated: 119,935 more chars]
