# Supplementary material for: Synchronized Expansion and Contraction of Olfactory, Vomeronasal, and Taste Receptor Gene Families in Hystricomorph Rodents
Source: Mol Biol Evol. 2024 Apr 23;41(4):msae071. doi: 10.1093/molbev/msae071 (PMC11035023; doi:10.1093/molbev/msae071)
Supplement: msae071_Supplementary_Data [file msae071_supplementary_data.zip › SuppleDataS11.txt]

Supplementary Data S11. List of OR genes included in each OGG. OGG names are assigned according to Niimura et al. (2014). If a single placental-OGG corresponds to multiple hystricomorph-OGGs, each OGG is named in a descending order according to the number of constituent genes in the OGG.

>OGG1-1
OR.GCA_004026905.1_HysCri_v1_BIUU_PVJO010031633.1_1995_3008-
OR.ThrSwi_NIG_v1_Scaffold00008_21075535_21076473+
OR.ThrSwi_NIG_v1_Scaffold00008_21104948_21105889+
OR.ThrSwi_NIG_v1_Scaffold00008_21115324_21116262+
OR.ThrSwi_NIG_v1_Scaffold00008_21123937_21124878+
OR.GCA_004026965.1_PetTyp_v1_BIUU_PVIR01003239.1_47210_48148+
OR.GCA_000743615.1_DMR_v1.0_KN121558.1_621278_622216-
OR.GCA_000276665.1_ChiLan1.0_JH721874.1_21134193_21135131-
OR.GCA_004027025.1_MyoCoy_v1_BIUU_PVJA010004640.1_73462_74400-
OR.GCA_004027025.1_MyoCoy_v1_BIUU_PVJA010050440.1_5962_6900+
OR.GCA_004027165.1_CteSoc_v1_BIUU_PVKA01004567.1_89626_90564+
OR.GCA_000260255.1_OctDeg1.0_JH651661.1_5325153_5326091-
OR.GCA_004363535.1_DasPun_v1_BIUU_RJWM01009896.1_16665_17636-
OR.GCA_004363535.1_DasPun_v1_BIUU_RJWM01009896.1_32782_33819-
OR.GCA_004363535.1_DasPun_v1_BIUU_RJWM01027630.1_11810_12796-
OR.GCA_004363535.1_DasPun_v1_BIUU_RJWM01030766.1_9039_10052+
OR.GCA_004363535.1_DasPun_v1_BIUU_RJWM01032695.1_17231_18244-
OR.GCA_004363535.1_DasPun_v1_BIUU_RJWM01038921.1_14566_15576+
OR.GCA_004363535.1_DasPun_v1_BIUU_RJWM01041014.1_14778_15137+_RJWM01009896.1_65068_65913-join
OR.GCA_004363535.1_DasPun_v1_BIUU_RJWM01047382.1_720_1715+
OR.GCA_004363535.1_DasPun_v1_BIUU_RJWM01143709.1_1102_2070-
OR.GCA_004027455.1_HydHyd_v1_BIUU_PVLA01002192.1_223200_224219-
OR.GCA_004027455.1_HydHyd_v1_BIUU_PVLA01002192.1_254589_255596-
OR.GCA_004027455.1_HydHyd_v1_BIUU_PVLA01002192.1_280568_281581-
OR.GCA_004027455.1_HydHyd_v1_BIUU_PVLA01003650.1_52674_53663-
OR.GCA_004027455.1_HydHyd_v1_BIUU_PVLA01003650.1_99590_100585-
OR.GCA_004027455.1_HydHyd_v1_BIUU_PVLA01003650.1_159727_160722-
OR.GCA_004027455.1_HydHyd_v1_BIUU_PVLA01006424.1_89364_90377+
OR.GCA_004027295.1_DolPat_v1_BIUU_PVJX010021317.1_27515_28528-
OR.GCA_000151735.1_Cavpor3.0_DS562926.1_5445817_5446815+
OR.GCA_000151735.1_Cavpor3.0_DS562926.1_5507340_5508353+
OR.GCA_000151735.1_Cavpor3.0_DS562926.1_5527830_5528825+
OR.GCA_000151735.1_Cavpor3.0_DS562926.1_5560152_5561093+
OR.GCA_000151735.1_Cavpor3.0_DS562926.1_6635471_6636457-
OR.GCA_000151735.1_Cavpor3.0_DS562926.1_7902313_7903302-
OR.GCA_000151735.1_Cavpor3.0_DS562926.1_8293123_8294136-
OR.GCA_004027695.1_CavTsc_v1_BIUU_PVKK010012800.1_52698_53696+
OR.GCA_004027695.1_CavTsc_v1_BIUU_PVKK010018866.1_24438_25436-
OR.GCA_004027695.1_CavTsc_v1_BIUU_PVKK010020135.1_9956_10897+
OR.GCA_004027695.1_CavTsc_v1_BIUU_PVKK010025102.1_1623_2618+
OR.GCA_004027695.1_CavTsc_v1_BIUU_PVKK010036749.1_5676_6689-
OR.GCA_004027695.1_CavTsc_v1_BIUU_PVKK010103543.1_955_1266+_PVKK010013794.1_54999_55874-join

>OGG1-2
OR.GCA_004026905.1_HysCri_v1_BIUU_PVJO010024023.1_84_1022+
OR.GCA_004026905.1_HysCri_v1_BIUU_PVJO010044959.1_84_1022+
OR.ThrSwi_NIG_v1_Scaffold00008_21408998_21409936-
OR.GCA_004026965.1_PetTyp_v1_BIUU_PVIR01003084.1_8510_9448+
OR.GCA_000247695.1_HetGla_female_1.0_JH602130.1_6274663_6275601+
OR.GCA_000743615.1_DMR_v1.0_KN121558.1_164669_165616+
OR.GCA_000276665.1_ChiLan1.0_JH721874.1_20580283_20581221-
OR.GCA_000276665.1_ChiLan1.0_JH721874.1_20680067_20681005+
OR.GCA_004027595.1_DinBra_v1_BIUU_PVLD010012732.1_6416_7354-
OR.GCA_004027595.1_DinBra_v1_BIUU_PVLD010014040.1_32533_33471+
OR.GCA_004027025.1_MyoCoy_v1_BIUU_PVJA010042946.1_8798_9736+
OR.GCA_004027025.1_MyoCoy_v1_BIUU_PVJA010054119.1_4408_5346-
OR.GCA_004027165.1_CteSoc_v1_BIUU_PVKA01012526.1_56533_57471-
OR.GCA_004027165.1_CteSoc_v1_BIUU_PVKA01033143.1_4166_5104+
OR.GCA_000260255.1_OctDeg1.0_JH651661.1_4648104_4649042-
OR.GCA_000260255.1_OctDeg1.0_JH651661.1_4763411_4764349+
OR.GCA_006547115.1_GSC_porc_1.0_ML655474.1_321209_322147-
OR.GCA_006547115.1_GSC_porc_1.0_SWEC01036214.1_110_1063+
OR.GCA_004363535.1_DasPun_v1_BIUU_RJWM01048257.1_10574_11512+
OR.GCA_004027455.1_HydHyd_v1_BIUU_PVLA01016626.1_12293_13231-
OR.GCA_004027455.1_HydHyd_v1_BIUU_PVLA01035383.1_996_1955+
OR.GCA_004027295.1_DolPat_v1_BIUU_PVJX010062486.1_3681_4619+
OR.GCA_000151735.1_Cavpor3.0_DS562926.1_6161754_6162728+
OR.GCA_000151735.1_Cavpor3.0_DS562926.1_6554082_6555020-
OR.GCA_000151735.1_Cavpor3.0_DS562926.1_7202587_7203525-
OR.GCA_000151735.1_Cavpor3.0_DS562926.1_8761179_8762117-
OR.GCA_000151735.1_Cavpor3.0_DS562926.1_8914299_8915237+
OR.GCA_004027695.1_CavTsc_v1_BIUU_PVKK010014679.1_49301_50239-
OR.GCA_004027695.1_CavTsc_v1_BIUU_PVKK010016568.1_5040_5978-
OR.GCA_004027695.1_CavTsc_v1_BIUU_PVKK010018432.1_31772_32746+
OR.GCA_004027695.1_CavTsc_v1_BIUU_PVKK010019272.1_5907_6845+
OR.GCA_004027695.1_CavTsc_v1_BIUU_PVKK010025206.1_3881_4819+

>OGG1-3.1
OR.GCA_004027205.1_CteGun_v1_BIUU_PVKB01002763.1_211282_212235-
OR.GCA_004026905.1_HysCri_v1_BIUU_PVJO010025585.1_2142_3095-
OR.ThrSwi_NIG_v1_Scaffold00008_21396432_21397385+
OR.GCA_000247695.1_HetGla_female_1.0_JH602130.1_6286667_6287620-
OR.GCA_000743615.1_DMR_v1.0_KN121558.1_175489_176442-
OR.GCA_000276665.1_ChiLan1.0_JH721874.1_20567868_20568821+
OR.GCA_004027595.1_DinBra_v1_BIUU_PVLD010014040.1_8316_9269-
OR.GCA_004027025.1_MyoCoy_v1_BIUU_PVJA010023828.1_16208_17137+
OR.GCA_004027025.1_MyoCoy_v1_BIUU_PVJA010036710.1_17592_18545-
OR.GCA_004027165.1_CteSoc_v1_BIUU_PVKA01012526.1_43367_44320+
OR.GCA_004363535.1_DasPun_v1_BIUU_RJWM01021987.1_2609_3562-
OR.GCA_004363535.1_DasPun_v1_BIUU_RJWM01027275.1_18915_19868+
OR.GCA_004363535.1_DasPun_v1_BIUU_RJWM01059288.1_2387_3340+
OR.GCA_004027455.1_HydHyd_v1_BIUU_PVLA01010920.1_49637_50590+
OR.GCA_004027295.1_DolPat_v1_BIUU_PVJX010039337.1_14893_15819-
OR.GCA_000151735.1_Cavpor3.0_DS562926.1_7296219_7297172+
OR.GCA_000151735.1_Cavpor3.0_DS562926.1_7367209_7368138+
OR.GCA_000151735.1_Cavpor3.0_DS562926.1_7457236_7458195-
OR.GCA_004027695.1_CavTsc_v1_BIUU_PVKK010011335.1_38777_39706-
OR.GCA_004027695.1_CavTsc_v1_BIUU_PVKK010012220.1_29907_30866-
OR.GCA_004027695.1_CavTsc_v1_BIUU_PVKK010018560.1_10204_11157-

>OGG1-3.2
OR.GCA_004027205.1_CteGun_v1_BIUU_PVKB01002763.1_224347_225303+
OR.ThrSwi_NIG_v1_Scaffold00008_21366607_21367542-
OR.GCA_004026965.1_PetTyp_v1_BIUU_PVIR01003084.1_31652_32587+
OR.GCA_000247695.1_HetGla_female_1.0_JH602130.1_6320422_6321357+
OR.GCA_000743615.1_DMR_v1.0_KN121558.1_243451_244386+
OR.GCA_000276665.1_ChiLan1.0_JH721874.1_20723335_20724282+
OR.GCA_004027165.1_CteSoc_v1_BIUU_PVKA01030453.1_14399_15346+
OR.GCA_000260255.1_OctDeg1.0_JH651661.1_4852169_4853116+
OR.GCA_006547115.1_GSC_porc_1.0_SWEC01035690.1_10398_11345+
OR.GCA_004363535.1_DasPun_v1_BIUU_RJWM01027967.1_19250_20197+
OR.GCA_004363535.1_DasPun_v1_BIUU_RJWM01028961.1_10481_11428-
OR.GCA_004363535.1_DasPun_v1_BIUU_RJWM01049523.1_4595_5542+
OR.GCA_004027455.1_HydHyd_v1_BIUU_PVLA01009509.1_52199_53146-
OR.GCA_004027295.1_DolPat_v1_BIUU_PVJX010049949.1_1468_2415+
OR.GCA_000151735.1_Cavpor3.0_DS562926.1_6526623_6527570-
OR.GCA_000151735.1_Cavpor3.0_DS562926.1_6797506_6798453+
OR.GCA_004027695.1_CavTsc_v1_BIUU_PVKK010007403.1_34799_35782+
OR.GCA_004027695.1_CavTsc_v1_BIUU_PVKK010012011.1_15760_16707-
OR.GCA_004027695.1_CavTsc_v1_BIUU_PVKK010014679.1_21664_22611-

>OGG1-4
OR.GCA_004027205.1_CteGun_v1_BIUU_PVKB01002763.1_35705_36667-
OR.GCA_004026905.1_HysCri_v1_BIUU_PVJO010008967.1_50946_51908-
OR.GCA_004026965.1_PetTyp_v1_BIUU_PVIR01010794.1_22083_23045-
OR.GCA_004026965.1_PetTyp_v1_BIUU_PVIR01010794.1_29400_30374-
OR.GCA_000743615.1_DMR_v1.0_KN123669.1_191473_192429+
OR.GCA_000743615.1_DMR_v1.0_KN123669.1_199011_199973+
OR.GCA_000276665.1_ChiLan1.0_JH721874.1_20249559_20250521-
OR.GCA_004027595.1_DinBra_v1_BIUU_PVLD010008197.1_2068_3030+
OR.GCA_004027595.1_DinBra_v1_BIUU_PVLD010008197.1_8923_9885+
OR.GCA_004027025.1_MyoCoy_v1_BIUU_PVJA010051825.1_11656_12618+
OR.GCA_004027165.1_CteSoc_v1_BIUU_PVKA01003742.1_25712_26779+
OR.GCA_004027165.1_CteSoc_v1_BIUU_PVKA01003742.1_32274_33215+
OR.GCA_000260255.1_OctDeg1.0_JH651661.1_4197869_4198831-
OR.GCA_004027295.1_DolPat_v1_BIUU_PVJX010000776.1_162523_163485+
OR.GCA_000151735.1_Cavpor3.0_DS562958.1_4394780_4395742-
OR.GCA_000151735.1_Cavpor3.0_DS562958.1_4401641_4402603-
OR.GCA_000151735.1_Cavpor3.0_DS562958.1_4415414_4416376-

>OGG1-5
OR.GCA_004027205.1_CteGun_v1_BIUU_PVKB01002763.1_100905_101849-
OR.ThrSwi_NIG_v1_Scaffold00008_21501100_21502044+
OR.ThrSwi_NIG_v1_Scaffold00008_21525531_21526475+
OR.GCA_004026965.1_PetTyp_v1_BIUU_PVIR01001170.1_92586_93530+
OR.GCA_000247695.1_HetGla_female_1.0_JH602130.1_6049518_6050537-
OR.GCA_000247695.1_HetGla_female_1.0_JH602130.1_6073376_6074320-
OR.GCA_000743615.1_DMR_v1.0_KN121558.1_8388_9332-
OR.GCA_000743615.1_DMR_v1.0_KN123669.1_8803_9747+
OR.GCA_000743615.1_DMR_v1.0_KN123669.1_34727_35671+
OR.GCA_000276665.1_ChiLan1.0_JH721874.1_20381741_20382685-
OR.GCA_000276665.1_ChiLan1.0_JH721874.1_20422239_20423183-
OR.GCA_004027595.1_DinBra_v1_BIUU_PVLD010008263.1_77313_78299+
OR.GCA_004027595.1_DinBra_v1_BIUU_PVLD010028575.1_662_1606-
OR.GCA_004027595.1_DinBra_v1_BIUU_PVLD010035575.1_5984_6928-
OR.GCA_004027025.1_MyoCoy_v1_BIUU_PVJA010011290.1_52807_53748-
OR.GCA_004027025.1_MyoCoy_v1_BIUU_PVJA010020002.1_17381_18328-
OR.GCA_004027025.1_MyoCoy_v1_BIUU_PVJA010043048.1_630_1577-
OR.GCA_004027165.1_CteSoc_v1_BIUU_PVKA01002713.1_38216_39160+
OR.GCA_004027165.1_CteSoc_v1_BIUU_PVKA01002713.1_52102_53085+
OR.GCA_004027165.1_CteSoc_v1_BIUU_PVKA01002713.1_88094_89038+
OR.GCA_000260255.1_OctDeg1.0_JH651661.1_4365121_4366065-
OR.GCA_000260255.1_OctDeg1.0_JH651661.1_4438601_4439545-
OR.GCA_006547115.1_GSC_porc_1.0_ML655474.1_528200_529144+
OR.GCA_006547115.1_GSC_porc_1.0_ML655474.1_614240_615226+
OR.GCA_004363535.1_DasPun_v1_BIUU_RJWM01020752.1_21588_22532-
OR.GCA_004363535.1_DasPun_v1_BIUU_RJWM01033710.1_19345_20355+_RJWM01032271.1_1_234+join
OR.GCA_004363535.1_DasPun_v1_BIUU_RJWM01055163.1_5604_6548-
OR.GCA_004027455.1_HydHyd_v1_BIUU_PVLA01009999.1_43787_44731-
OR.GCA_004027455.1_HydHyd_v1_BIUU_PVLA01011060.1_18960_19904+
OR.GCA_000151735.1_Cavpor3.0_DS562926.1_8595006_8595950-
OR.GCA_000151735.1_Cavpor3.0_DS562926.1_8612177_8613097-
OR.GCA_000151735.1_Cavpor3.0_DS562926.1_8629192_8630148-
OR.GCA_000151735.1_Cavpor3.0_DS562958.1_4626174_4627136-
OR.GCA_004027695.1_CavTsc_v1_BIUU_PVKK010023229.1_20582_21544-
OR.GCA_004027695.1_CavTsc_v1_BIUU_PVKK010029969.1_6621_7541-
OR.GCA_004027695.1_CavTsc_v1_BIUU_PVKK010032020.1_2330_3274+
OR.GCA_004027695.1_CavTsc_v1_BIUU_PVKK010032163.1_3596_4552+

>OGG1-6
OR.GCA_004027205.1_CteGun_v1_BIUU_PVKB01005421.1_60668_61621+
OR.GCA_004027205.1_CteGun_v1_BIUU_PVKB01005421.1_68911_69855+
OR.ThrSwi_NIG_v1_Scaffold00008_21755044_21755988-
OR.GCA_004026965.1_PetTyp_v1_BIUU_PVIR01000160.1_203725_204669+
OR.GCA_000247695.1_HetGla_female_1.0_JH602130.1_5704918_5705871+
OR.GCA_000247695.1_HetGla_female_1.0_JH602130.1_5717204_5718148+
OR.GCA_000743615.1_DMR_v1.0_KN123669.1_342898_343848-
OR.GCA_000276665.1_ChiLan1.0_JH721874.1_20116732_20117685+
OR.GCA_000276665.1_ChiLan1.0_JH721874.1_20126801_20127745+
OR.GCA_004027595.1_DinBra_v1_BIUU_PVLD010012104.1_42954_43907-
OR.GCA_004027025.1_MyoCoy_v1_BIUU_PVJA010062106.1_939_1883-
OR.GCA_004027025.1_MyoCoy_v1_BIUU_PVJA010064809.1_1248_2201-
OR.GCA_004027165.1_CteSoc_v1_BIUU_PVKA01005781.1_38454_39425-
OR.GCA_000260255.1_OctDeg1.0_JH651661.1_4006900_4007853+
OR.GCA_006547115.1_GSC_porc_1.0_ML655474.1_888630_889574-
OR.GCA_004363535.1_DasPun_v1_BIUU_RJWM01040805.1_3_923-_RJWM01067571.1_3_221+join
OR.GCA_004363535.1_DasPun_v1_BIUU_RJWM01040805.1_7715_8662-
OR.GCA_004027295.1_DolPat_v1_BIUU_PVJX010002062.1_15613_16572-
OR.GCA_000151735.1_Cavpor3.0_DS562958.1_4196085_4197038+
OR.GCA_004027695.1_CavTsc_v1_BIUU_PVKK010015441.1_6724_7677-

>OGG1-7
OR.GCA_004027205.1_CteGun_v1_BIUU_PVKB01008661.1_2399_3364-
OR.GCA_004026905.1_HysCri_v1_BIUU_PVJO010097167.1_147_1058+_PVJO010010128.1_1_240+join
OR.ThrSwi_NIG_v1_Scaffold00008_21144672_21145631+
OR.GCA_004026965.1_PetTyp_v1_BIUU_PVIR01003239.1_71555_72514+
OR.GCA_000247695.1_HetGla_female_1.0_JH602130.1_6429573_6430532+
OR.GCA_000743615.1_DMR_v1.0_KN121558.1_415986_416945+
OR.GCA_000743615.1_DMR_v1.0_KN121558.1_639238_640176-
OR.GCA_000276665.1_ChiLan1.0_JH721874.1_20873578_20874537+
OR.GCA_000276665.1_ChiLan1.0_JH721874.1_21095282_21096259-
OR.GCA_000276665.1_ChiLan1.0_JH721874.1_21113746_21114705-
OR.GCA_004027595.1_DinBra_v1_BIUU_PVLD010020456.1_10366_11325+
OR.GCA_004027595.1_DinBra_v1_BIUU_PVLD010026027.1_14387_15361+
OR.GCA_004027595.1_DinBra_v1_BIUU_PVLD010029049.1_1312_2271+
OR.GCA_004027025.1_MyoCoy_v1_BIUU_PVJA010004640.1_41475_42410-
OR.GCA_004027165.1_CteSoc_v1_BIUU_PVKA01004567.1_72696_73655+
OR.GCA_004027165.1_CteSoc_v1_BIUU_PVKA01015487.1_12098_13057+
OR.GCA_000260255.1_OctDeg1.0_JH651661.1_5058232_5059191+
OR.GCA_006547115.1_GSC_porc_1.0_ML655474.1_147680_148639-
OR.GCA_006547115.1_GSC_porc_1.0_SWEC01045468.1_1579_2538-
OR.GCA_004363535.1_DasPun_v1_BIUU_RJWM01019137.1_34005_34964+
OR.GCA_004363535.1_DasPun_v1_BIUU_RJWM01026722.1_4101_5060-
OR.GCA_004363535.1_DasPun_v1_BIUU_RJWM01032313.1_3668_4627-
OR.GCA_004363535.1_DasPun_v1_BIUU_RJWM01033026.1_3862_4821-
OR.GCA_004363535.1_DasPun_v1_BIUU_RJWM01033513.1_5837_6796-
OR.GCA_004363535.1_DasPun_v1_BIUU_RJWM01038921.1_4601_5560+
OR.GCA_004363535.1_DasPun_v1_BIUU_RJWM01041014.1_1417_2376+
OR.GCA_004363535.1_DasPun_v1_BIUU_RJWM01055040.1_4445_5404-
OR.GCA_004363535.1_DasPun_v1_BIUU_RJWM01063775.1_3531_4490-
OR.GCA_004027455.1_HydHyd_v1_BIUU_PVLA01002192.1_183447_184403-
OR.GCA_004027455.1_HydHyd_v1_BIUU_PVLA01003650.1_171632_172591-
OR.GCA_004027455.1_HydHyd_v1_BIUU_PVLA01006424.1_73172_74131+
OR.GCA_004027455.1_HydHyd_v1_BIUU_PVLA01016798.1_6903_7856-
OR.GCA_004027295.1_DolPat_v1_BIUU_PVJX010010030.1_11478_12416-
OR.GCA_004027295.1_DolPat_v1_BIUU_PVJX010030063.1_16992_17897+
OR.GCA_004027295.1_DolPat_v1_BIUU_PVJX010037467.1_8055_9014+
OR.GCA_000151735.1_Cavpor3.0_DS562926.1_5404116_5405075+
OR.GCA_000151735.1_Cavpor3.0_DS562926.1_5431339_5432310+
OR.GCA_000151735.1_Cavpor3.0_DS562926.1_6911851_6912810+
OR.GCA_000151735.1_Cavpor3.0_DS562926.1_7941974_7942945-
OR.GCA_000151735.1_Cavpor3.0_DS562926.1_8033667_8034626-
OR.GCA_000151735.1_Cavpor3.0_DS562926.1_8112043_8112996+
OR.GCA_000151735.1_Cavpor3.0_DS562926.1_8352539_8353498-
OR.GCA_004027695.1_CavTsc_v1_BIUU_PVKK010012800.1_39880_40839+
OR.GCA_004027695.1_CavTsc_v1_BIUU_PVKK010025860.1_14349_15308+
OR.GCA_004027695.1_CavTsc_v1_BIUU_PVKK010026246.1_4554_5507+
OR.GCA_004027695.1_CavTsc_v1_BIUU_PVKK010026518.1_13659_14618+
OR.GCA_004027695.1_CavTsc_v1_BIUU_PVKK010027217.1_12127_13086+
OR.GCA_004027695.1_CavTsc_v1_BIUU_PVKK010031797.1_445_1404+

>OGG1-8
OR.GCA_004027205.1_CteGun_v1_BIUU_PVKB01003720.1_155962_156927+
OR.GCA_004026905.1_HysCri_v1_BIUU_PVJO010004603.1_18132_19082+
OR.ThrSwi_NIG_v1_Scaffold00008_20488705_20489664-
OR.GCA_004026965.1_PetTyp_v1_BIUU_PVIR01004385.1_48767_49717+
OR.GCA_000247695.1_HetGla_female_1.0_JH602130.1_7492392_7493342+
OR.GCA_000743615.1_DMR_v1.0_KN123504.1_806388_807338-
OR.GCA_000276665.1_ChiLan1.0_JH721874.1_21818642_21819592+
OR.GCA_004027595.1_DinBra_v1_BIUU_PVLD010020730.1_32337_33218+_PVLD010022188.1_3_233+join
OR.GCA_004027595.1_DinBra_v1_BIUU_PVLD010021593.1_24293_25243-
OR.GCA_004027025.1_MyoCoy_v1_BIUU_PVJA010059022.1_491_1441-
OR.GCA_004027165.1_CteSoc_v1_BIUU_PVKA01014828.1_28806_29774+
OR.GCA_000260255.1_OctDeg1.0_JH651661.1_6643645_6644586+
OR.GCA_006547115.1_GSC_porc_1.0_ML655548.1_961141_962091-
OR.GCA_006547115.1_GSC_porc_1.0_ML655548.1_999566_1000516-
OR.GCA_004363535.1_DasPun_v1_BIUU_RJWM01017336.1_16956_17906-
OR.GCA_004363535.1_DasPun_v1_BIUU_RJWM01026278.1_1567_2517-
OR.GCA_004363535.1_DasPun_v1_BIUU_RJWM01037168.1_15431_16381+
OR.GCA_004363535.1_DasPun_v1_BIUU_RJWM01061915.1_5109_6059-
OR.GCA_004363535.1_DasPun_v1_BIUU_RJWM01068313.1_2996_3946+
OR.GCA_004363535.1_DasPun_v1_BIUU_RJWM01084448.1_1168_2118+
OR.GCA_004027455.1_HydHyd_v1_BIUU_PVLA01006392.1_101154_102104+
OR.GCA_004027455.1_HydHyd_v1_BIUU_PVLA01027783.1_986_1945+
OR.GCA_000151735.1_Cavpor3.0_DS562926.1_3469421_3470371-
OR.GCA_000151735.1_Cavpor3.0_DS562926.1_3524138_3525082-
OR.GCA_000151735.1_Cavpor3.0_DS562926.1_3606796_3607764+
OR.GCA_000151735.1_Cavpor3.0_DS562926.1_4361372_4362349+
OR.GCA_004027695.1_CavTsc_v1_BIUU_PVKK010010220.1_18555_19505+
OR.GCA_004027695.1_CavTsc_v1_BIUU_PVKK010012409.1_60986_61963+
OR.GCA_004027695.1_CavTsc_v1_BIUU_PVKK010023366.1_16958_17926+
OR.GCA_004027695.1_CavTsc_v1_BIUU_PVKK010026359.1_9013_9957-

>OGG1-9
OR.ThrSwi_NIG_v1_Scaffold00008_21693312_21694250-
OR.ThrSwi_NIG_v1_Scaffold00008_21701480_21702529-
OR.ThrSwi_NIG_v1_Scaffold00008_21709958_21710923-
OR.GCA_000743615.1_DMR_v1.0_KN123669.1_278706_279641-
OR.GCA_000743615.1_DMR_v1.0_KN123669.1_290603_291577-
OR.GCA_000276665.1_ChiLan1.0_JH721874.1_20189160_20190143+
OR.GCA_004027595.1_DinBra_v1_BIUU_PVLD010008197.1_69100_70074-
OR.GCA_004027025.1_MyoCoy_v1_BIUU_PVJA010013463.1_40174_41169+
OR.GCA_004027025.1_MyoCoy_v1_BIUU_PVJA010025912.1_3184_4158+
OR.GCA_004027165.1_CteSoc_v1_BIUU_PVKA01037116.1_6290_7264-
OR.GCA_000260255.1_OctDeg1.0_JH651661.1_4106173_4107147+
OR.GCA_000260255.1_OctDeg1.0_JH651661.1_4126314_4127270+
OR.GCA_006547115.1_GSC_porc_1.0_ML655474.1_838067_839038-
OR.GCA_004363535.1_DasPun_v1_BIUU_RJWM01037073.1_16098_17069-
OR.GCA_004363535.1_DasPun_v1_BIUU_RJWM01044088.1_8109_9053-
OR.GCA_004363535.1_DasPun_v1_BIUU_RJWM01060829.1_1280_2248-
OR.GCA_004363535.1_DasPun_v1_BIUU_RJWM01063603.1_1196_2164-
OR.GCA_004363535.1_DasPun_v1_BIUU_RJWM01068709.1_5033_6010-
OR.GCA_004363535.1_DasPun_v1_BIUU_RJWM01084215.1_318_1259-
OR.GCA_004363535.1_DasPun_v1_BIUU_RJWM01127722.1_773_1717+
OR.GCA_004027455.1_HydHyd_v1_BIUU_PVLA01008048.1_70012_70956+
OR.GCA_004027455.1_HydHyd_v1_BIUU_PVLA01008048.1_78383_79351+
OR.GCA_004027455.1_HydHyd_v1_BIUU_PVLA01008048.1_89040_89990+
OR.GCA_004027455.1_HydHyd_v1_BIUU_PVLA01011596.1_3336_4286+
OR.GCA_004027455.1_HydHyd_v1_BIUU_PVLA01022172.1_3477_4427-
OR.GCA_004027295.1_DolPat_v1_BIUU_PVJX010014291.1_16821_17765+
OR.GCA_004027295.1_DolPat_v1_BIUU_PVJX010014291.1_42568_43515+
OR.GCA_004027295.1_DolPat_v1_BIUU_PVJX010026435.1_16818_17768-
OR.GCA_000151735.1_Cavpor3.0_DS562958.1_4291028_4292005+
OR.GCA_000151735.1_Cavpor3.0_DS562958.1_4304386_4305345+
OR.GCA_000151735.1_Cavpor3.0_DS562958.1_4344096_4345046+
OR.GCA_004027695.1_CavTsc_v1_BIUU_PVKK010020183.1_23393_24343+
OR.GCA_004027695.1_CavTsc_v1_BIUU_PVKK010026001.1_9778_10755+
OR.GCA_004027695.1_CavTsc_v1_BIUU_PVKK010029743.1_9243_10202-

>OGG1-10
OR.ThrSwi_NIG_v1_Scaffold00008_20585455_20586414-
OR.GCA_004026965.1_PetTyp_v1_BIUU_PVIR01051849.1_7223_8122-
OR.GCA_000247695.1_HetGla_female_1.0_JH602130.1_7318054_7319013+
OR.GCA_000276665.1_ChiLan1.0_JH721874.1_21743001_21743960+
OR.GCA_004027595.1_DinBra_v1_BIUU_PVLD010014846.1_16406_17365+
OR.GCA_004027595.1_DinBra_v1_BIUU_PVLD010016426.1_18674_19633-
OR.GCA_004027595.1_DinBra_v1_BIUU_PVLD010018829.1_13301_14260-
OR.GCA_004027595.1_DinBra_v1_BIUU_PVLD010018829.1_22896_23855-
OR.GCA_004027595.1_DinBra_v1_BIUU_PVLD010021246.1_2666_3664+
OR.GCA_004027595.1_DinBra_v1_BIUU_PVLD010029458.1_3129_4088-
OR.GCA_004027025.1_MyoCoy_v1_BIUU_PVJA010006918.1_60433_61398+
OR.GCA_004027165.1_CteSoc_v1_BIUU_PVKA01033095.1_18925_19884-
OR.GCA_000260255.1_OctDeg1.0_JH651661.1_6439444_6440403+
OR.GCA_006547115.1_GSC_porc_1.0_ML656693.1_5_964+
OR.GCA_004363535.1_DasPun_v1_BIUU_RJWM01019983.1_4857_5819-
OR.GCA_004363535.1_DasPun_v1_BIUU_RJWM01019983.1_22879_23838-
OR.GCA_004363535.1_DasPun_v1_BIUU_RJWM01039006.1_3620_4579+
OR.GCA_004027455.1_HydHyd_v1_BIUU_PVLA01028760.1_1975_2937+
OR.GCA_004027295.1_DolPat_v1_BIUU_PVJX010012551.1_32695_33654+
OR.GCA_000151735.1_Cavpor3.0_DS562926.1_3724361_3725323-
OR.GCA_000151735.1_Cavpor3.0_DS562926.1_4555556_4556518-
OR.GCA_004027695.1_CavTsc_v1_BIUU_PVKK010014402.1_4093_5055-
OR.GCA_004027695.1_CavTsc_v1_BIUU_PVKK010024687.1_2751_3713-

>OGG1-11.1
OR.GCA_004026905.1_HysCri_v1_BIUU_PVJO010024430.1_1760_2716-
OR.ThrSwi_NIG_v1_Scaffold00008_20620770_20621729-
OR.GCA_004026965.1_PetTyp_v1_BIUU_PVIR01037990.1_11118_12077-
OR.GCA_000247695.1_HetGla_female_1.0_JH602130.1_7224466_7225431+
OR.GCA_000743615.1_DMR_v1.0_KN122352.1_76779_77771-
OR.GCA_000276665.1_ChiLan1.0_JH721874.1_21703835_21704818+
OR.GCA_004027595.1_DinBra_v1_BIUU_PVLD010014944.1_24605_25597+
OR.GCA_004027165.1_CteSoc_v1_BIUU_PVKA01042584.1_3688_4545+
OR.GCA_000260255.1_OctDeg1.0_JH651661.1_6342647_6343606+
OR.GCA_006547115.1_GSC_porc_1.0_ML655548.1_1197689_1198648-
OR.GCA_004363535.1_DasPun_v1_BIUU_RJWM01045634.1_730_1755+
OR.GCA_004027295.1_DolPat_v1_BIUU_PVJX010003636.1_81071_82030+
OR.GCA_000151735.1_Cavpor3.0_DS562926.1_3867933_3868922-
OR.GCA_000151735.1_Cavpor3.0_DS562926.1_3980799_3981758-
OR.GCA_000151735.1_Cavpor3.0_DS562926.1_4171592_4172551-
OR.GCA_004027695.1_CavTsc_v1_BIUU_PVKK010004913.1_10585_11544-
OR.GCA_004027695.1_CavTsc_v1_BIUU_PVKK010010509.1_60285_61244+
OR.GCA_004027695.1_CavTsc_v1_BIUU_PVKK010023109.1_11429_12388+

>OGG1-11.2
OR.GCA_004026905.1_HysCri_v1_BIUU_PVJO010021198.1_20402_21397+
OR.ThrSwi_NIG_v1_Scaffold00008_20595466_20596455-
OR.GCA_004026965.1_PetTyp_v1_BIUU_PVIR01040679.1_4795_5760-
OR.GCA_000276665.1_ChiLan1.0_JH721874.1_21721245_21722210+
OR.GCA_004027595.1_DinBra_v1_BIUU_PVLD010015337.1_23500_24465+
OR.GCA_004027025.1_MyoCoy_v1_BIUU_PVJA010006918.1_37328_38308+
OR.GCA_006547115.1_GSC_porc_1.0_ML655548.1_1173662_1174627-
OR.GCA_004363535.1_DasPun_v1_BIUU_RJWM01028617.1_23775_24740+
OR.GCA_004363535.1_DasPun_v1_BIUU_RJWM01125936.1_1410_2375+
OR.GCA_000151735.1_Cavpor3.0_DS562926.1_3562085_3563053+
OR.GCA_004027695.1_CavTsc_v1_BIUU_PVKK010004913.1_76132_77097+
OR.GCA_004027695.1_CavTsc_v1_BIUU_PVKK010022825.1_772_1740+

>OGG1-11.3
OR.GCA_006547115.1_GSC_porc_1.0_ML655548.1_1077353_1078390-

>OGG1-12
OR.ThrSwi_NIG_v1_Scaffold00008_21157171_21158118+
OR.GCA_000247695.1_HetGla_female_1.0_JH602130.1_6608100_6609050+
OR.GCA_000743615.1_DMR_v1.0_KN121558.1_598590_599540-
OR.GCA_000276665.1_ChiLan1.0_JH721874.1_21074123_21075070-
OR.GCA_004027595.1_DinBra_v1_BIUU_PVLD010010881.1_57784_58749-
OR.GCA_004027025.1_MyoCoy_v1_BIUU_PVJA010004640.1_14193_15143-
OR.GCA_000260255.1_OctDeg1.0_JH651661.1_5272598_5273548-
OR.GCA_006547115.1_GSC_porc_1.0_ML655474.1_26523_27491+
OR.GCA_004027455.1_HydHyd_v1_BIUU_PVLA01008199.1_17896_18846+
OR.GCA_000151735.1_Cavpor3.0_DS562926.1_5989741_5990691-
OR.GCA_000151735.1_Cavpor3.0_DS562926.1_7569638_7570588+
OR.GCA_004027695.1_CavTsc_v1_BIUU_PVKK010009367.1_3668_4597+
OR.GCA_004027695.1_CavTsc_v1_BIUU_PVKK010024852.1_4597_5547-

>OGG1-13
OR.GCA_004026905.1_HysCri_v1_BIUU_PVJO010043490.1_590_1540+
OR.ThrSwi_NIG_v1_Scaffold00008_21056937_21057896+
OR.ThrSwi_NIG_v1_Scaffold00008_21087606_21088565+
OR.ThrSwi_NIG_v1_Scaffold00008_21132398_21133348+
OR.GCA_004026965.1_PetTyp_v1_BIUU_PVIR01003239.1_32521_33471+
OR.GCA_004026965.1_PetTyp_v1_BIUU_PVIR01003239.1_57955_58905+
OR.GCA_000247695.1_HetGla_female_1.0_JH602130.1_6626543_6627493-
OR.GCA_000276665.1_ChiLan1.0_JH721874.1_21125400_21126350-
OR.GCA_004027595.1_DinBra_v1_BIUU_PVLD010026027.1_3863_4813+
OR.GCA_004027025.1_MyoCoy_v1_BIUU_PVJA010004640.1_53062_54057-
OR.GCA_004027025.1_MyoCoy_v1_BIUU_PVJA010037740.1_13165_14163-
OR.GCA_004027165.1_CteSoc_v1_BIUU_PVKA01028381.1_10553_11503+
OR.GCA_000260255.1_OctDeg1.0_JH651661.1_5308964_5309914-
OR.GCA_006547115.1_GSC_porc_1.0_ML655858.1_24760_25743+

>OGG1-14
OR.GCA_004027205.1_CteGun_v1_BIUU_PVKB01008208.1_3366_4316-
OR.GCA_004026905.1_HysCri_v1_BIUU_PVJO010004603.1_69295_70236-
OR.ThrSwi_NIG_v1_Scaffold00008_20449817_20450803+
OR.GCA_004026965.1_PetTyp_v1_BIUU_PVIR01034603.1_14527_15480+
OR.GCA_000247695.1_HetGla_female_1.0_JH602130.1_7571787_7572740-
OR.GCA_000743615.1_DMR_v1.0_KN123504.1_737680_738633+
OR.GCA_000276665.1_ChiLan1.0_JH721874.1_21869937_21870881-
OR.GCA_004027595.1_DinBra_v1_BIUU_PVLD010033262.1_3745_4689+
OR.GCA_004027025.1_MyoCoy_v1_BIUU_PVJA010014225.1_27684_28628+
OR.GCA_004027165.1_CteSoc_v1_BIUU_PVKA01050468.1_7285_8229+
OR.GCA_000260255.1_OctDeg1.0_JH651661.1_6728268_6729209-
OR.GCA_006547115.1_GSC_porc_1.0_ML655548.1_928434_929375+
OR.GCA_004363535.1_DasPun_v1_BIUU_RJWM01007779.1_24803_25744+
OR.GCA_004027455.1_HydHyd_v1_BIUU_PVLA01009173.1_55169_56113-
OR.GCA_004027295.1_DolPat_v1_BIUU_PVJX010022658.1_10240_11181-
OR.GCA_000151735.1_Cavpor3.0_DS562926.1_3353546_3354490-
OR.GCA_000151735.1_Cavpor3.0_DS562926.1_3418510_3419454+
OR.GCA_004027695.1_CavTsc_v1_BIUU_PVKK010002928.1_173272_174216-
OR.GCA_004027695.1_CavTsc_v1_BIUU_PVKK010010220.1_69563_70507-

>OGG1-15
OR.GCA_004027205.1_CteGun_v1_BIUU_PVKB01002763.1_138720_139727+
OR.GCA_004026905.1_HysCri_v1_BIUU_PVJO010012175.1_54107_55114-
OR.ThrSwi_NIG_v1_Scaffold00008_21466882_21467889-
OR.GCA_004026965.1_PetTyp_v1_BIUU_PVIR01001170.1_33650_34657-
OR.GCA_000247695.1_HetGla_female_1.0_JH602130.1_6125974_6126981+
OR.GCA_000743615.1_DMR_v1.0_KN121558.1_51237_52244+
OR.GCA_000276665.1_ChiLan1.0_JH721874.1_20491769_20492791+
OR.GCA_004027595.1_DinBra_v1_BIUU_PVLD010008263.1_17020_18027-
OR.GCA_004027025.1_MyoCoy_v1_BIUU_PVJA010057745.1_3203_4210-
OR.GCA_004027165.1_CteSoc_v1_BIUU_PVKA01027722.1_4055_5062-
OR.GCA_000260255.1_OctDeg1.0_JH651661.1_4537073_4538080+
OR.GCA_006547115.1_GSC_porc_1.0_ML655474.1_462371_463375-
OR.GCA_004363535.1_DasPun_v1_BIUU_RJWM01099970.1_315_1322-
OR.GCA_004027455.1_HydHyd_v1_BIUU_PVLA01014515.1_27409_28386-
OR.GCA_000151735.1_Cavpor3.0_DS562926.1_8692035_8693042+
OR.GCA_000151735.1_Cavpor3.0_DS563410.1_8361_9368-

>OGG1-16
OR.GCA_004027205.1_CteGun_v1_BIUU_PVKB01003720.1_61974_62930+
OR.GCA_004026905.1_HysCri_v1_BIUU_PVJO010011651.1_10264_11220-
OR.GCA_004026965.1_PetTyp_v1_BIUU_PVIR01006319.1_16855_17892-
OR.GCA_000247695.1_HetGla_female_1.0_JH602130.1_6921116_6922072+
OR.GCA_000743615.1_DMR_v1.0_KN121558.1_899600_900556+
OR.GCA_000276665.1_ChiLan1.0_JH721874.1_21395827_21396783+
OR.GCA_004027595.1_DinBra_v1_BIUU_PVLD010003013.1_113663_114619-
OR.GCA_004027025.1_MyoCoy_v1_BIUU_PVJA010063774.1_3234_4190-
OR.GCA_006547115.1_GSC_porc_1.0_ML655548.1_1463375_1464331-
OR.GCA_004027455.1_HydHyd_v1_BIUU_PVLA01004111.1_150900_151856-
OR.GCA_004027295.1_DolPat_v1_BIUU_PVJX010036289.1_2544_3500+
OR.GCA_000151735.1_Cavpor3.0_DS562926.1_5110666_5111622-
OR.GCA_004027695.1_CavTsc_v1_BIUU_PVKK010003963.1_77388_78344-

>OGG1-17
OR.GCA_004027205.1_CteGun_v1_BIUU_PVKB01005029.1_62020_62955-
OR.GCA_004026905.1_HysCri_v1_BIUU_PVJO010010128.1_57736_58725-
OR.ThrSwi_NIG_v1_Scaffold00008_21168389_21169333+
OR.ThrSwi_NIG_v1_Scaffold00008_21182501_21183439+
OR.GCA_004026965.1_PetTyp_v1_BIUU_PVIR01003239.1_90059_91003+
OR.GCA_000247695.1_HetGla_female_1.0_JH602130.1_6571542_6572486-
OR.GCA_000247695.1_HetGla_female_1.0_JH602130.1_6579766_6580710-
OR.GCA_000247695.1_HetGla_female_1.0_JH602720.1_4053_4997+
OR.GCA_000743615.1_DMR_v1.0_KN121558.1_541807_542787-
OR.GCA_000743615.1_DMR_v1.0_KN121558.1_552503_553444-
OR.GCA_000743615.1_DMR_v1.0_KN121558.1_564005_564916-
OR.GCA_000743615.1_DMR_v1.0_KN121558.1_577442_578386-
OR.GCA_000276665.1_ChiLan1.0_JH721874.1_21032720_21033664-
OR.GCA_000276665.1_ChiLan1.0_JH721874.1_21065698_21066642-
OR.GCA_004027595.1_DinBra_v1_BIUU_PVLD010010881.1_15467_16411-
OR.GCA_004027595.1_DinBra_v1_BIUU_PVLD010010881.1_24455_25390-
OR.GCA_004027595.1_DinBra_v1_BIUU_PVLD010010881.1_35953_36897-
OR.GCA_004027595.1_DinBra_v1_BIUU_PVLD010010881.1_45396_46331-
OR.GCA_004027595.1_DinBra_v1_BIUU_PVLD010017070.1_39489_40433-
OR.GCA_004027025.1_MyoCoy_v1_BIUU_PVJA010020258.1_25792_26727+
OR.GCA_004027025.1_MyoCoy_v1_BIUU_PVJA010086543.1_2661_3605-
OR.GCA_004027165.1_CteSoc_v1_BIUU_PVKA01011097.1_25480_26415+
OR.GCA_004027165.1_CteSoc_v1_BIUU_PVKA01017748.1_41774_42718-
OR.GCA_000260255.1_OctDeg1.0_JH651661.1_5212653_5213597-
OR.GCA_000260255.1_OctDeg1.0_JH651661.1_5231727_5232671-
OR.GCA_000260255.1_OctDeg1.0_JH651661.1_5246770_5247708-
OR.GCA_006547115.1_GSC_porc_1.0_ML655474.1_34762_35706+
OR.GCA_004363535.1_DasPun_v1_BIUU_RJWM01019901.1_3783_4718+
OR.GCA_004363535.1_DasPun_v1_BIUU_RJWM01019901.1_10853_11797+
OR.GCA_004363535.1_DasPun_v1_BIUU_RJWM01019901.1_18817_19761+
OR.GCA_004363535.1_DasPun_v1_BIUU_RJWM01050135.1_3095_4030-
OR.GCA_004363535.1_DasPun_v1_BIUU_RJWM01054141.1_1696_2640-
OR.GCA_004363535.1_DasPun_v1_BIUU_RJWM01054202.1_3958_4893+
OR.GCA_004363535.1_DasPun_v1_BIUU_RJWM01081822.1_4081_5016-
OR.GCA_004363535.1_DasPun_v1_BIUU_RJWM01127037.1_1582_2517-
OR.GCA_004027455.1_HydHyd_v1_BIUU_PVLA01008199.1_25365_26309+
OR.GCA_004027455.1_HydHyd_v1_BIUU_PVLA01008199.1_40586_41524-
OR.GCA_004027295.1_DolPat_v1_BIUU_PVJX010004291.1_90254_91159-
OR.GCA_004027295.1_DolPat_v1_BIUU_PVJX010008851.1_4412_5347-
OR.GCA_004027295.1_DolPat_v1_BIUU_PVJX010008851.1_13865_14713-
OR.GCA_004027295.1_DolPat_v1_BIUU_PVJX010018891.1_26460_27395+
OR.GCA_004027295.1_DolPat_v1_BIUU_PVJX010035649.1_15074_16018-
OR.GCA_004027295.1_DolPat_v1_BIUU_PVJX010045549.1_5534_6463+
OR.GCA_000151735.1_Cavpor3.0_DS562926.1_5584123_5585067+
OR.GCA_000151735.1_Cavpor3.0_DS562926.1_6350393_6351328+
OR.GCA_000151735.1_Cavpor3.0_DS562926.1_7845088_7846032-
OR.GCA_000151735.1_Cavpor3.0_DS562926.1_8217590_8218525-
OR.GCA_004027695.1_CavTsc_v1_BIUU_PVKK010007567.1_54327_55262+
OR.GCA_004027695.1_CavTsc_v1_BIUU_PVKK010008442.1_18211_19146+
OR.GCA_004027695.1_CavTsc_v1_BIUU_PVKK010011843.1_1638_2582+
OR.GCA_004027695.1_CavTsc_v1_BIUU_PVKK010036268.1_1709_2653+

>OGG1-18
OR.GCA_004026965.1_PetTyp_v1_BIUU_PVIR01101625.1_1079_2119+
OR.GCA_000247695.1_HetGla_female_1.0_JH602130.1_6834341_6835288+
OR.GCA_000247695.1_HetGla_female_1.0_JH602130.1_7373511_7374458-
OR.GCA_000276665.1_ChiLan1.0_JH721874.1_21325166_21326113+
OR.GCA_004027595.1_DinBra_v1_BIUU_PVLD010013953.1_37249_38229-
OR.GCA_004027025.1_MyoCoy_v1_BIUU_PVJA010028698.1_5587_6549+
OR.GCA_000260255.1_OctDeg1.0_JH651661.1_5556723_5557685+
OR.GCA_006547115.1_GSC_porc_1.0_ML655548.1_1538667_1539614-
OR.GCA_004363535.1_DasPun_v1_BIUU_RJWM01052088.1_7721_8668+
OR.GCA_004027295.1_DolPat_v1_BIUU_PVJX010015479.1_4174_5121-
OR.GCA_000151735.1_Cavpor3.0_DS562926.1_5206980_5207930-
OR.GCA_004027695.1_CavTsc_v1_BIUU_PVKK010002583.1_16750_17700-

>OGG1-19
OR.GCA_004026905.1_HysCri_v1_BIUU_PVJO010026835.1_1315_2250-
OR.GCA_004026965.1_PetTyp_v1_BIUU_PVIR01004385.1_7558_8499-
OR.GCA_006547115.1_GSC_porc_1.0_ML655548.1_1044800_1045741+

>OGG1-20
OR.ThrSwi_NIG_v1_Scaffold00008_20554270_20555241+
OR.GCA_004026965.1_PetTyp_v1_BIUU_PVIR01043025.1_1460_2431+
OR.GCA_000247695.1_HetGla_female_1.0_JH602130.1_7354181_7355152-
OR.GCA_000743615.1_DMR_v1.0_KN122352.1_9175_10146+
OR.GCA_000743615.1_DMR_v1.0_KN123504.1_923570_924544+
OR.GCA_000276665.1_ChiLan1.0_JH721874.1_21777380_21778351-
OR.GCA_004027165.1_CteSoc_v1_BIUU_PVKA01032005.1_16401_17372+
OR.GCA_000260255.1_OctDeg1.0_JH651661.1_6487641_6488612-
OR.GCA_006547115.1_GSC_porc_1.0_ML655548.1_1106604_1107554+
OR.GCA_006547115.1_GSC_porc_1.0_ML655548.1_1117246_1118202+
OR.GCA_004363535.1_DasPun_v1_BIUU_RJWM01014649.1_910_1860+
OR.GCA_004363535.1_DasPun_v1_BIUU_RJWM01014649.1_23420_24391+
OR.GCA_004363535.1_DasPun_v1_BIUU_RJWM01014649.1_45147_46118+
OR.GCA_000151735.1_Cavpor3.0_DS562926.1_3676043_3677014+
OR.GCA_004027695.1_CavTsc_v1_BIUU_PVKK010011421.1_31001_31951+
OR.GCA_004027695.1_CavTsc_v1_BIUU_PVKK010011421.1_54552_55523+

>OGG1-21
OR.GCA_004026905.1_HysCri_v1_BIUU_PVJO010004603.1_27153_28136-
OR.GCA_004026905.1_HysCri_v1_BIUU_PVJO010004603.1_37173_38111-
OR.ThrSwi_NIG_v1_Scaffold00008_20477904_20478845+
OR.ThrSwi_NIG_v1_Scaffold00008_20484105_20485043+
OR.GCA_004026965.1_PetTyp_v1_BIUU_PVIR01004385.1_56522_57460-
OR.GCA_004026965.1_PetTyp_v1_BIUU_PVIR01004385.1_67474_68415-
OR.GCA_000247695.1_HetGla_female_1.0_JH602130.1_7524501_7525439-
OR.GCA_000247695.1_HetGla_female_1.0_JH602130.1_7538574_7539515-
OR.GCA_000743615.1_DMR_v1.0_KN123504.1_784118_785059+
OR.GCA_000743615.1_DMR_v1.0_KN123504.1_795942_796880+
OR.GCA_000276665.1_ChiLan1.0_JH721874.1_21827329_21828267-
OR.GCA_000276665.1_ChiLan1.0_JH721874.1_21840881_21841822-
OR.GCA_004027595.1_DinBra_v1_BIUU_PVLD010022188.1_9501_10484-
OR.GCA_004027595.1_DinBra_v1_BIUU_PVLD010022188.1_20437_21378-
OR.GCA_004027025.1_MyoCoy_v1_BIUU_PVJA010050540.1_3469_4422+
OR.GCA_004027165.1_CteSoc_v1_BIUU_PVKA01050247.1_5630_6568-
OR.GCA_000260255.1_OctDeg1.0_JH651661.1_6662986_6663921-
OR.GCA_000260255.1_OctDeg1.0_JH651661.1_6695755_6696696-
OR.GCA_006547115.1_GSC_porc_1.0_ML655548.1_951076_952014+
OR.GCA_004363535.1_DasPun_v1_BIUU_RJWM01007779.1_48899_49840+
OR.GCA_004363535.1_DasPun_v1_BIUU_RJWM01007779.1_60482_61420+
OR.GCA_004027455.1_HydHyd_v1_BIUU_PVLA01006392.1_10351_11289-
OR.GCA_004027455.1_HydHyd_v1_BIUU_PVLA01009173.1_21658_22599-
OR.GCA_000151735.1_Cavpor3.0_DS562926.1_3452669_3453607+
OR.GCA_004027695.1_CavTsc_v1_BIUU_PVKK010010220.1_35349_36287-

>OGG1-22
OR.ThrSwi_NIG_v1_Scaffold00008_21547738_21548673+
OR.ThrSwi_NIG_v1_Scaffold00008_21554570_21555508+
OR.GCA_000247695.1_HetGla_female_1.0_JH602130.1_5985846_5986784-
OR.GCA_000247695.1_HetGla_female_1.0_JH602130.1_6017396_6018355-
OR.GCA_000743615.1_DMR_v1.0_KN123669.1_75896_76855+
OR.GCA_000743615.1_DMR_v1.0_KN123669.1_100313_101263+
OR.GCA_000276665.1_ChiLan1.0_JH721874.1_20361879_20362817-
OR.GCA_004027595.1_DinBra_v1_BIUU_PVLD010011399.1_8728_9687-
OR.GCA_004027595.1_DinBra_v1_BIUU_PVLD010011399.1_42264_43202-
OR.GCA_004027595.1_DinBra_v1_BIUU_PVLD010011399.1_53780_54718-
OR.GCA_004027595.1_DinBra_v1_BIUU_PVLD010039086.1_5142_6080+
OR.GCA_004027025.1_MyoCoy_v1_BIUU_PVJA010020002.1_4919_5869-
OR.GCA_004027165.1_CteSoc_v1_BIUU_PVKA01075447.1_1679_2617-
OR.GCA_000260255.1_OctDeg1.0_JH651661.1_4311474_4312433-
OR.GCA_006547115.1_GSC_porc_1.0_ML655474.1_580954_581895+
OR.GCA_006547115.1_GSC_porc_1.0_ML655474.1_624172_625131+
OR.GCA_006547115.1_GSC_porc_1.0_ML655474.1_636782_637720+
OR.GCA_006547115.1_GSC_porc_1.0_ML655474.1_655328_656287+
OR.GCA_004363535.1_DasPun_v1_BIUU_RJWM01010579.1_15199_16137-
OR.GCA_004363535.1_DasPun_v1_BIUU_RJWM01010579.1_42863_43822+
OR.GCA_004027455.1_HydHyd_v1_BIUU_PVLA01009856.1_31224_32183-
OR.GCA_004027455.1_HydHyd_v1_BIUU_PVLA01009856.1_69085_70023-
OR.GCA_004027455.1_HydHyd_v1_BIUU_PVLA01014129.1_31596_32534-
OR.GCA_004027295.1_DolPat_v1_BIUU_PVJX010000776.1_13424_14401+
OR.GCA_000151735.1_Cavpor3.0_DS562926.1_8510873_8511811-
OR.GCA_000151735.1_Cavpor3.0_DS562958.1_4571697_4572635-
OR.GCA_004027695.1_CavTsc_v1_BIUU_PVKK010007471.1_30557_31516+
OR.GCA_004027695.1_CavTsc_v1_BIUU_PVKK010022811.1_19152_20090-
OR.GCA_004027695.1_CavTsc_v1_BIUU_PVKK010023978.1_13900_14859-
OR.GCA_004027695.1_CavTsc_v1_BIUU_PVKK010028017.1_5208_6146+

>OGG1-23.1
OR.ThrSwi_NIG_v1_Scaffold00008_21345069_21346007-
OR.GCA_004026965.1_PetTyp_v1_BIUU_PVIR01030406.1_6274_7212-
OR.GCA_000276665.1_ChiLan1.0_JH721874.1_20762285_20763223-
OR.GCA_000276665.1_ChiLan1.0_JH721874.1_20797441_20798379+
OR.GCA_004027595.1_DinBra_v1_BIUU_PVLD010038564.1_4308_5168+
OR.GCA_004027165.1_CteSoc_v1_BIUU_PVKA01022010.1_20790_21728+
OR.GCA_000260255.1_OctDeg1.0_JH651661.1_4969562_4970500+
OR.GCA_006547115.1_GSC_porc_1.0_ML655474.1_228961_229899-
OR.GCA_004363535.1_DasPun_v1_BIUU_RJWM01024005.1_12940_13929-
OR.GCA_004027295.1_DolPat_v1_BIUU_PVJX010019223.1_27830_28765-
OR.GCA_000151735.1_Cavpor3.0_DS562926.1_6715155_6716093-
OR.GCA_004027695.1_CavTsc_v1_BIUU_PVKK010007403.1_84796_85734+
OR.GCA_004027695.1_CavTsc_v1_BIUU_PVKK010022929.1_8781_9719+

>OGG1-23.2
OR.GCA_004026905.1_HysCri_v1_BIUU_PVJO010025585.1_14524_15459+
OR.ThrSwi_NIG_v1_Scaffold00008_21386694_21387632-
OR.GCA_004026965.1_PetTyp_v1_BIUU_PVIR01003084.1_16606_17541+
OR.GCA_000743615.1_DMR_v1.0_KN121558.1_218022_218957+
OR.GCA_004027595.1_DinBra_v1_BIUU_PVLD010014040.1_45458_46399+
OR.GCA_000260255.1_OctDeg1.0_JH651661.1_4816185_4817120+

>OGG1-24
OR.GCA_004027205.1_CteGun_v1_BIUU_PVKB01005029.1_22853_23797-
OR.GCA_004026905.1_HysCri_v1_BIUU_PVJO010010128.1_27748_28716-
OR.ThrSwi_NIG_v1_Scaffold00008_21216319_21217254+
OR.GCA_004026965.1_PetTyp_v1_BIUU_PVIR01017833.1_30640_31578-
OR.GCA_004026965.1_PetTyp_v1_BIUU_PVIR01026209.1_11168_12163-
OR.GCA_000247695.1_HetGla_female_1.0_JH602130.1_6506073_6507023-
OR.GCA_000743615.1_DMR_v1.0_KN121558.1_492295_493245-
OR.GCA_000276665.1_ChiLan1.0_JH721874.1_20928805_20929740-
OR.GCA_000276665.1_ChiLan1.0_JH721874.1_20963996_20965027-
OR.GCA_004027595.1_DinBra_v1_BIUU_PVLD010020456.1_22290_23249-
OR.GCA_004027595.1_DinBra_v1_BIUU_PVLD010024101.1_20933_21874+
OR.GCA_004027025.1_MyoCoy_v1_BIUU_PVJA010013596.1_14591_15496-
OR.GCA_004027165.1_CteSoc_v1_BIUU_PVKA01033333.1_9926_10999-
OR.GCA_004027165.1_CteSoc_v1_BIUU_PVKA01033333.1_19048_19998-
OR.GCA_000260255.1_OctDeg1.0_JH651661.1_5121466_5122566-
OR.GCA_000260255.1_OctDeg1.0_JH651661.1_5127172_5128122-
OR.GCA_006547115.1_GSC_porc_1.0_ML655474.1_94861_95811+
OR.GCA_004363535.1_DasPun_v1_BIUU_RJWM01041434.1_13917_14867-
OR.GCA_004027455.1_HydHyd_v1_BIUU_PVLA01013812.1_19432_20385-
OR.GCA_000151735.1_Cavpor3.0_DS562926.1_5923756_5924709-
OR.GCA_000151735.1_Cavpor3.0_DS562926.1_5934027_5934977-
OR.GCA_004027695.1_CavTsc_v1_BIUU_PVKK010009367.1_59645_60595+
OR.GCA_004027695.1_CavTsc_v1_BIUU_PVKK010009367.1_69812_70765+
OR.GCA_004027695.1_CavTsc_v1_BIUU_PVKK010011843.1_63594_64544+

>OGG1-25
OR.ThrSwi_NIG_v1_Scaffold00008_21332167_21333096-
OR.GCA_004026965.1_PetTyp_v1_BIUU_PVIR01012290.1_34666_35607-
OR.GCA_000276665.1_ChiLan1.0_JH721874.1_20815097_20816038+
OR.GCA_000276665.1_ChiLan1.0_JH721874.1_20825797_20826738+
OR.GCA_004027595.1_DinBra_v1_BIUU_PVLD010008931.1_13609_14544+
OR.GCA_004027165.1_CteSoc_v1_BIUU_PVKA01023654.1_30500_31441-
OR.GCA_000260255.1_OctDeg1.0_JH651661.1_4989466_4990407+
OR.GCA_004363535.1_DasPun_v1_BIUU_RJWM01043883.1_6626_7561-
OR.GCA_004363535.1_DasPun_v1_BIUU_RJWM01074271.1_2452_3387-
OR.GCA_004363535.1_DasPun_v1_BIUU_RJWM01074692.1_2472_3413-
OR.GCA_000151735.1_Cavpor3.0_DS562926.1_7745681_7746724+
OR.GCA_000151735.1_Cavpor3.0_DS562926.1_8441364_8442305+
OR.GCA_004027695.1_CavTsc_v1_BIUU_PVKK010043659.1_507_1448-
OR.GCA_004027695.1_CavTsc_v1_BIUU_PVKK010044461.1_507_1448-

>OGG1-26
OR.GCA_004026905.1_HysCri_v1_BIUU_PVJO010059805.1_31_978+
OR.ThrSwi_NIG_v1_Scaffold00008_21426271_21427218-
OR.GCA_004026965.1_PetTyp_v1_BIUU_PVIR01029397.1_6196_7143-
OR.GCA_000247695.1_HetGla_female_1.0_JH602130.1_6247178_6248125+
OR.GCA_000743615.1_DMR_v1.0_KN121558.1_142958_143905+
OR.GCA_004027595.1_DinBra_v1_BIUU_PVLD010012732.1_20667_21614-
OR.GCA_004027025.1_MyoCoy_v1_BIUU_PVJA010025811.1_24684_25631+
OR.GCA_004027165.1_CteSoc_v1_BIUU_PVKA01013823.1_45540_46487+
OR.GCA_004363535.1_DasPun_v1_BIUU_RJWM01114487.1_1914_2876-
OR.GCA_004027455.1_HydHyd_v1_BIUU_PVLA01017347.1_6454_7470+
OR.GCA_004027295.1_DolPat_v1_BIUU_PVJX010042981.1_4319_5269-
OR.GCA_004027695.1_CavTsc_v1_BIUU_PVKK010013111.1_50566_51513-

>OGG1-27
OR.GCA_004026905.1_HysCri_v1_BIUU_PVJO010010847.1_35779_36750-
OR.GCA_004026965.1_PetTyp_v1_BIUU_PVIR01001170.1_50801_51775+
OR.GCA_000247695.1_HetGla_female_1.0_JH602130.1_6097357_6098331-
OR.GCA_000743615.1_DMR_v1.0_KN121558.1_30489_31463-
OR.GCA_000276665.1_ChiLan1.0_JH721874.1_20464355_20465326-
OR.GCA_004027595.1_DinBra_v1_BIUU_PVLD010008263.1_42556_43512+
OR.GCA_004027025.1_MyoCoy_v1_BIUU_PVJA010011290.1_18790_19761+
OR.GCA_004027165.1_CteSoc_v1_BIUU_PVKA01002713.1_10003_10974+
OR.GCA_000260255.1_OctDeg1.0_JH651661.1_4481645_4482616-
OR.GCA_006547115.1_GSC_porc_1.0_ML655474.1_506285_507256+
OR.GCA_004363535.1_DasPun_v1_BIUU_RJWM01023489.1_16039_17010-
OR.GCA_000151735.1_Cavpor3.0_DS562926.1_8642170_8643141-
OR.GCA_000151735.1_Cavpor3.0_DS563410.1_55506_56477+
OR.GCA_004027695.1_CavTsc_v1_BIUU_PVKK010020973.1_16273_17244-

>OGG1-28
OR.GCA_004027205.1_CteGun_v1_BIUU_PVKB01003720.1_147797_148771+
OR.GCA_004026905.1_HysCri_v1_BIUU_PVJO010023426.1_8788_9732-
OR.ThrSwi_NIG_v1_Scaffold00008_20651940_20652914-
OR.GCA_004026965.1_PetTyp_v1_BIUU_PVIR01016643.1_4717_5691-
OR.GCA_000247695.1_HetGla_female_1.0_JH602130.1_7176421_7177395+
OR.GCA_000743615.1_DMR_v1.0_KN122352.1_106688_107662-
OR.GCA_000276665.1_ChiLan1.0_JH721874.1_21658241_21659215+
OR.GCA_004027595.1_DinBra_v1_BIUU_PVLD010031391.1_6051_7025-
OR.GCA_004027165.1_CteSoc_v1_BIUU_PVKA01005927.1_31020_31997+
OR.GCA_000260255.1_OctDeg1.0_JH651661.1_6268654_6269628+
OR.GCA_006547115.1_GSC_porc_1.0_ML655548.1_1237474_1238448-
OR.GCA_004363535.1_DasPun_v1_BIUU_RJWM01018364.1_32278_33249-
OR.GCA_004027295.1_DolPat_v1_BIUU_PVJX010003636.1_42919_43893+
OR.GCA_004027695.1_CavTsc_v1_BIUU_PVKK010015635.1_19206_20180-

>OGG1-29
OR.GCA_000743615.1_DMR_v1.0_KN121558.1_108580_109527-
OR.GCA_004027025.1_MyoCoy_v1_BIUU_PVJA010046454.1_4898_5839-
OR.GCA_006547115.1_GSC_porc_1.0_ML655474.1_406551_407492+

>OGG1-31
OR.GCA_004027205.1_CteGun_v1_BIUU_PVKB01002763.1_74568_75512+
OR.GCA_004026905.1_HysCri_v1_BIUU_PVJO010022149.1_2340_3284-
OR.ThrSwi_NIG_v1_Scaffold00008_21600116_21601060-
OR.GCA_004026965.1_PetTyp_v1_BIUU_PVIR01019570.1_23306_24250+
OR.GCA_000743615.1_DMR_v1.0_KN123669.1_147449_148393-
OR.GCA_000276665.1_ChiLan1.0_JH721874.1_20313371_20314315+
OR.GCA_004027595.1_DinBra_v1_BIUU_PVLD010007947.1_45524_46468+
OR.GCA_000260255.1_OctDeg1.0_JH651661.1_4258243_4259187+
OR.GCA_006547115.1_GSC_porc_1.0_ML655474.1_711484_712428-
OR.GCA_004363535.1_DasPun_v1_BIUU_RJWM01017188.1_34_978-
OR.GCA_004027455.1_HydHyd_v1_BIUU_PVLA01010441.1_54989_55933+
OR.GCA_004027295.1_DolPat_v1_BIUU_PVJX010000776.1_116896_117840-
OR.GCA_000151735.1_Cavpor3.0_DS562958.1_4467092_4468036+
OR.GCA_004027695.1_CavTsc_v1_BIUU_PVKK010014568.1_7684_8628-

>OGG1-32
OR.ThrSwi_NIG_v1_Scaffold00008_21338839_21339783-
OR.GCA_000743615.1_DMR_v1.0_KN121558.1_321027_321971+
OR.GCA_004027595.1_DinBra_v1_BIUU_PVLD010008931.1_3639_4586+
OR.GCA_004027165.1_CteSoc_v1_BIUU_PVKA01022010.1_30982_31929+
OR.GCA_004027165.1_CteSoc_v1_BIUU_PVKA01025903.1_14124_15062+
OR.GCA_000260255.1_OctDeg1.0_JH651661.1_4912382_4913329-
OR.GCA_000260255.1_OctDeg1.0_JH651661.1_4978872_4979819+
OR.GCA_006547115.1_GSC_porc_1.0_ML655474.1_221921_222868-
OR.GCA_004363535.1_DasPun_v1_BIUU_RJWM01024005.1_5207_6145-
OR.GCA_004027455.1_HydHyd_v1_BIUU_PVLA01007441.1_77041_77985+
OR.GCA_004027295.1_DolPat_v1_BIUU_PVJX010032102.1_10179_11153+
OR.GCA_000151735.1_Cavpor3.0_DS562926.1_6504627_6505571-
OR.GCA_000151735.1_Cavpor3.0_DS562926.1_6707159_6708103-
OR.GCA_000151735.1_Cavpor3.0_DS562926.1_8404220_8405164+
OR.GCA_004027695.1_CavTsc_v1_BIUU_PVKK010019875.1_17624_18583+
OR.GCA_004027695.1_CavTsc_v1_BIUU_PVKK010022929.1_16705_17649+
OR.GCA_004027695.1_CavTsc_v1_BIUU_PVKK010025923.1_1815_2759+

>OGG1-33
OR.GCA_004027205.1_CteGun_v1_BIUU_PVKB01003720.1_87974_88921-
OR.GCA_004026905.1_HysCri_v1_BIUU_PVJO010023576.1_11619_12566+

>OGG1-34
OR.GCA_004027205.1_CteGun_v1_BIUU_PVKB01002763.1_159944_160885-
OR.GCA_004026905.1_HysCri_v1_BIUU_PVJO010012175.1_35374_36315+
OR.ThrSwi_NIG_v1_Scaffold00008_21456377_21457318+
OR.GCA_004026965.1_PetTyp_v1_BIUU_PVIR01001170.1_14392_15333+
OR.GCA_000247695.1_HetGla_female_1.0_JH602130.1_6185292_6186233-
OR.GCA_000276665.1_ChiLan1.0_JH721874.1_20518042_20518983-
OR.GCA_004027595.1_DinBra_v1_BIUU_PVLD010015106.1_4840_5781-
OR.GCA_004027025.1_MyoCoy_v1_BIUU_PVJA010009698.1_38068_39009+
OR.GCA_004027165.1_CteSoc_v1_BIUU_PVKA01012526.1_5032_5973-
OR.GCA_000260255.1_OctDeg1.0_JH651661.1_4580069_4581031-
OR.GCA_006547115.1_GSC_porc_1.0_ML655474.1_440329_441270+
OR.GCA_004363535.1_DasPun_v1_BIUU_RJWM01037062.1_14210_15151-
OR.GCA_004363535.1_DasPun_v1_BIUU_RJWM01044588.1_9698_10639-
OR.GCA_004027455.1_HydHyd_v1_BIUU_PVLA01011021.1_55751_56662+
OR.GCA_000151735.1_Cavpor3.0_DS562926.1_8969865_8970806+
OR.GCA_004027695.1_CavTsc_v1_BIUU_PVKK010013624.1_5898_6839-

>OGG1-35
OR.GCA_004027205.1_CteGun_v1_BIUU_PVKB01003720.1_122777_123715+
OR.GCA_004026905.1_HysCri_v1_BIUU_PVJO010023426.1_19218_20159-
OR.GCA_004026965.1_PetTyp_v1_BIUU_PVIR01016643.1_28724_29665-
OR.GCA_000247695.1_HetGla_female_1.0_JH602130.1_7141851_7142792+
OR.GCA_000743615.1_DMR_v1.0_KN122352.1_132941_133882-
OR.GCA_000276665.1_ChiLan1.0_JH721874.1_21630193_21631134+
OR.GCA_000260255.1_OctDeg1.0_JH651661.1_6233232_6234173+
OR.GCA_006547115.1_GSC_porc_1.0_ML655548.1_1262823_1263764-
OR.GCA_004363535.1_DasPun_v1_BIUU_RJWM01040093.1_5869_6810+
OR.GCA_004027295.1_DolPat_v1_BIUU_PVJX010003636.1_11252_12205+
OR.GCA_000151735.1_Cavpor3.0_DS562926.1_3897564_3898505-
OR.GCA_000151735.1_Cavpor3.0_DS562926.1_4079646_4080587-
OR.GCA_000151735.1_Cavpor3.0_DS562926.1_4443627_4444568-
OR.GCA_000151735.1_Cavpor3.0_DS562926.1_4734997_4735938-
OR.GCA_004027695.1_CavTsc_v1_BIUU_PVKK010006580.1_31151_32092-
OR.GCA_004027695.1_CavTsc_v1_BIUU_PVKK010010380.1_49611_50552+
OR.GCA_004027695.1_CavTsc_v1_BIUU_PVKK010012685.1_1763_2704-
OR.GCA_004027695.1_CavTsc_v1_BIUU_PVKK010031340.1_3561_4502+

>OGG1-36
OR.GCA_004026905.1_HysCri_v1_BIUU_PVJO010011651.1_42572_43510-
OR.ThrSwi_NIG_v1_Scaffold00008_20883603_20884535-
OR.GCA_004026965.1_PetTyp_v1_BIUU_PVIR01006319.1_55468_56400-
OR.GCA_000247695.1_HetGla_female_1.0_JH602130.1_6867067_6868005+
OR.GCA_000743615.1_DMR_v1.0_KN121558.1_857771_858709+
OR.GCA_000276665.1_ChiLan1.0_JH721874.1_21355079_21356017+
OR.GCA_004027025.1_MyoCoy_v1_BIUU_PVJA010054466.1_6980_7918-
OR.GCA_004027165.1_CteSoc_v1_BIUU_PVKA01025769.1_5550_6488+
OR.GCA_000260255.1_OctDeg1.0_JH651661.1_5594734_5595672+
OR.GCA_006547115.1_GSC_porc_1.0_ML655548.1_1506874_1507812-
OR.GCA_004363535.1_DasPun_v1_BIUU_RJWM01061656.1_2308_3246+
OR.GCA_004027455.1_HydHyd_v1_BIUU_PVLA01007376.1_80595_81533+
OR.GCA_004027295.1_DolPat_v1_BIUU_PVJX010018325.1_3723_4661-
OR.GCA_000151735.1_Cavpor3.0_DS562926.1_5165383_5166321-
OR.GCA_004027695.1_CavTsc_v1_BIUU_PVKK010003963.1_132056_132994-

>OGG1-37
OR.ThrSwi_NIG_v1_Scaffold00008_21434917_21435858+
OR.GCA_000743615.1_DMR_v1.0_KN121558.1_131031_131975-
OR.GCA_000276665.1_ChiLan1.0_JH721874.1_20618152_20619093-
OR.GCA_004027165.1_CteSoc_v1_BIUU_PVKA01013823.1_22733_23710+
OR.GCA_000260255.1_OctDeg1.0_JH651661.1_4699194_4700135+
OR.GCA_006547115.1_GSC_porc_1.0_ML655474.1_373794_374735+
OR.GCA_000151735.1_Cavpor3.0_DS562926.1_8803676_8804617-
OR.GCA_004027695.1_CavTsc_v1_BIUU_PVKK010017981.1_5625_6566+

>OGG1-38
OR.GCA_004026905.1_HysCri_v1_BIUU_PVJO010038802.1_3193_4158-
OR.ThrSwi_NIG_v1_Scaffold00008_20426276_20427241-
OR.GCA_000247695.1_HetGla_female_1.0_JH602130.1_7620503_7621468+
OR.GCA_000743615.1_DMR_v1.0_KN123504.1_683722_684687-
OR.GCA_000276665.1_ChiLan1.0_JH721874.1_21901014_21901979+
OR.GCA_004027595.1_DinBra_v1_BIUU_PVLD010006512.1_96790_97755-
OR.GCA_000260255.1_OctDeg1.0_JH651661.1_6815321_6816286+
OR.GCA_006547115.1_GSC_porc_1.0_ML655548.1_887481_888446-
OR.GCA_004363535.1_DasPun_v1_BIUU_RJWM01019234.1_29379_30344-
OR.GCA_004027455.1_HydHyd_v1_BIUU_PVLA01001330.1_43092_44057+
OR.GCA_000151735.1_Cavpor3.0_DS562926.1_3341360_3342325-
OR.GCA_004027695.1_CavTsc_v1_BIUU_PVKK010002928.1_161086_162051-

>OGG1-39
OR.GCA_004027205.1_CteGun_v1_BIUU_PVKB01002763.1_195972_196913+
OR.GCA_004026905.1_HysCri_v1_BIUU_PVJO010030375.1_8863_9804+
OR.ThrSwi_NIG_v1_Scaffold00008_21416834_21417775-
OR.GCA_000247695.1_HetGla_female_1.0_JH602130.1_6266249_6267190+
OR.GCA_000743615.1_DMR_v1.0_KN121558.1_156261_157202+
OR.GCA_000276665.1_ChiLan1.0_JH721874.1_20645400_20646350+
OR.GCA_004027595.1_DinBra_v1_BIUU_PVLD010012732.1_56965_57915+
OR.GCA_004027025.1_MyoCoy_v1_BIUU_PVJA010042946.1_1_909+
OR.GCA_004027165.1_CteSoc_v1_BIUU_PVKA01013823.1_2008_2949-
OR.GCA_000260255.1_OctDeg1.0_JH651661.1_4751790_4752731+
OR.GCA_006547115.1_GSC_porc_1.0_ML655942.1_11276_12217+
OR.GCA_006547115.1_GSC_porc_1.0_SWEC01035818.1_10799_11740+
OR.GCA_004363535.1_DasPun_v1_BIUU_RJWM01051686.1_1194_2135+
OR.GCA_004027455.1_HydHyd_v1_BIUU_PVLA01011021.1_7427_8368-
OR.GCA_004027455.1_HydHyd_v1_BIUU_PVLA01016531.1_11922_12863+
OR.GCA_004027455.1_HydHyd_v1_BIUU_PVLA01018862.1_5808_6749-
OR.GCA_000151735.1_Cavpor3.0_DS562926.1_6150759_6151700+
OR.GCA_004027695.1_CavTsc_v1_BIUU_PVKK010018432.1_20745_21686+

>OGG1-40
OR.GCA_004027205.1_CteGun_v1_BIUU_PVKB01002763.1_150875_151813+
OR.GCA_004026965.1_PetTyp_v1_BIUU_PVIR01001170.1_18148_19029-
OR.GCA_000743615.1_DMR_v1.0_KN121558.1_69162_70100+
OR.GCA_000276665.1_ChiLan1.0_JH721874.1_20512630_20513568+
OR.GCA_004027025.1_MyoCoy_v1_BIUU_PVJA010009698.1_43381_44322-
OR.GCA_004027165.1_CteSoc_v1_BIUU_PVKA01012526.1_210_1148+
OR.GCA_000260255.1_OctDeg1.0_JH651661.1_4568640_4569578+
OR.GCA_004363535.1_DasPun_v1_BIUU_RJWM01037062.1_10354_11292+
OR.GCA_004363535.1_DasPun_v1_BIUU_RJWM01044588.1_5913_6860+

>OGG1-41
OR.GCA_004026905.1_HysCri_v1_BIUU_PVJO010016459.1_34546_35484-
OR.ThrSwi_NIG_v1_Scaffold00008_20943899_20944819-
OR.GCA_000247695.1_HetGla_female_1.0_JH602130.1_6758252_6759187+
OR.GCA_000743615.1_DMR_v1.0_KN121558.1_767433_768395+
OR.GCA_000743615.1_DMR_v1.0_KN121558.1_787758_788723-
OR.GCA_000276665.1_ChiLan1.0_JH721874.1_21250147_21251085+
OR.GCA_000276665.1_ChiLan1.0_JH721874.1_21261870_21262817+
OR.GCA_004027165.1_CteSoc_v1_BIUU_PVKA01012138.1_1831_2769+
OR.GCA_004027165.1_CteSoc_v1_BIUU_PVKA01040827.1_15716_16654-
OR.GCA_000260255.1_OctDeg1.0_JH651661.1_5477612_5478550+
OR.GCA_006547115.1_GSC_porc_1.0_ML655548.1_1591837_1592775-
OR.GCA_006547115.1_GSC_porc_1.0_ML656036.1_6609_7544+
OR.GCA_004363535.1_DasPun_v1_BIUU_RJWM01014646.1_9874_10815-
OR.GCA_004363535.1_DasPun_v1_BIUU_RJWM01047419.1_6484_7422-
OR.GCA_004363535.1_DasPun_v1_BIUU_RJWM01051134.1_6579_7526+
OR.GCA_004363535.1_DasPun_v1_BIUU_RJWM01060299.1_2647_3585-
OR.GCA_004027295.1_DolPat_v1_BIUU_PVJX010013681.1_22590_23528+
OR.GCA_000151735.1_Cavpor3.0_DS562926.1_5256728_5257675-
OR.GCA_004027695.1_CavTsc_v1_BIUU_PVKK010002583.1_66479_67426-
OR.GCA_004027695.1_CavTsc_v1_BIUU_PVKK010002583.1_82694_83632-

>OGG1-42
OR.ThrSwi_NIG_v1_Scaffold00008_21509128_21510081-
OR.GCA_004026965.1_PetTyp_v1_BIUU_PVIR01001170.1_77548_78495-
OR.GCA_000247695.1_HetGla_female_1.0_JH602130.1_6066496_6067449+
OR.GCA_000743615.1_DMR_v1.0_KN123669.1_12713_13663-
OR.GCA_000276665.1_ChiLan1.0_JH721874.1_20398765_20399715+
OR.GCA_004027165.1_CteSoc_v1_BIUU_PVKA01002713.1_70387_71337-
OR.GCA_000260255.1_OctDeg1.0_JH651661.1_4376683_4377633+
OR.GCA_004027455.1_HydHyd_v1_BIUU_PVLA01009999.1_56934_57887+
OR.GCA_000151735.1_Cavpor3.0_DS562926.1_8577813_8578766+
OR.GCA_000151735.1_Cavpor3.0_DS563410.1_107387_108340-
OR.GCA_004027695.1_CavTsc_v1_BIUU_PVKK010028097.1_9649_10602+

>OGG1-43
OR.GCA_004026905.1_HysCri_v1_BIUU_PVJO010035253.1_5180_6145+
OR.ThrSwi_NIG_v1_Scaffold00008_20579597_20580559+
OR.GCA_004026965.1_PetTyp_v1_BIUU_PVIR01037134.1_5477_6439-
OR.GCA_000247695.1_HetGla_female_1.0_JH602130.1_7329251_7330213-
OR.GCA_000743615.1_DMR_v1.0_KN122352.1_41566_42531+
OR.GCA_004027025.1_MyoCoy_v1_BIUU_PVJA010059461.1_4216_5181+
OR.GCA_004027165.1_CteSoc_v1_BIUU_PVKA01005927.1_76916_77881-
OR.GCA_000260255.1_OctDeg1.0_JH651661.1_6463722_6464687-
OR.GCA_004363535.1_DasPun_v1_BIUU_RJWM01039006.1_9248_10213-
OR.GCA_004027455.1_HydHyd_v1_BIUU_PVLA01014308.1_27553_28518-
OR.GCA_004027295.1_DolPat_v1_BIUU_PVJX010012551.1_37613_38578-
OR.GCA_000151735.1_Cavpor3.0_DS562926.1_3712457_3713431+
OR.GCA_000151735.1_Cavpor3.0_DS562926.1_4544545_4545453+
OR.GCA_004027695.1_CavTsc_v1_BIUU_PVKK010021725.1_5643_6617-
OR.GCA_004027695.1_CavTsc_v1_BIUU_PVKK010038862.1_546_1454+

>OGG1-44
OR.GCA_004027205.1_CteGun_v1_BIUU_PVKB01002763.1_29362_30315+
OR.GCA_004026905.1_HysCri_v1_BIUU_PVJO010008967.1_44609_45562+
OR.ThrSwi_NIG_v1_Scaffold00008_21648764_21649717-
OR.GCA_004026965.1_PetTyp_v1_BIUU_PVIR01010794.1_15859_16812+
OR.GCA_000247695.1_HetGla_female_1.0_JH602130.1_5853741_5854697+
OR.GCA_000743615.1_DMR_v1.0_KN123669.1_204956_205912-
OR.GCA_000276665.1_ChiLan1.0_JH721874.1_20243615_20244568+
OR.GCA_004027595.1_DinBra_v1_BIUU_PVLD010008197.1_15160_16113-
OR.GCA_004027025.1_MyoCoy_v1_BIUU_PVJA010065580.1_731_1684-
OR.GCA_004027165.1_CteSoc_v1_BIUU_PVKA01003742.1_39854_40807-
OR.GCA_000260255.1_OctDeg1.0_JH651661.1_4190103_4191056+
OR.GCA_006547115.1_GSC_porc_1.0_ML655474.1_763976_764929-
OR.GCA_004363535.1_DasPun_v1_BIUU_RJWM01046379.1_8542_9495+
OR.GCA_004027455.1_HydHyd_v1_BIUU_PVLA01011596.1_45241_46194+
OR.GCA_004027295.1_DolPat_v1_BIUU_PVJX010000776.1_168458_169411-
OR.GCA_000151735.1_Cavpor3.0_DS562958.1_4388763_4389716+
OR.GCA_004027695.1_CavTsc_v1_BIUU_PVKK010036751.1_5570_6523-

>OGG1-45
OR.GCA_004027205.1_CteGun_v1_BIUU_PVKB01002763.1_48220_49182-
OR.GCA_004026905.1_HysCri_v1_BIUU_PVJO010008967.1_68186_69139-
OR.ThrSwi_NIG_v1_Scaffold00008_21627209_21628162+
OR.GCA_004026965.1_PetTyp_v1_BIUU_PVIR01010794.1_45980_46942-
OR.GCA_000247695.1_HetGla_female_1.0_JH602130.1_5884459_5885412-
OR.GCA_000743615.1_DMR_v1.0_KN123669.1_175441_176394+
OR.GCA_000276665.1_ChiLan1.0_JH721874.1_20281914_20282867-
OR.GCA_004027595.1_DinBra_v1_BIUU_PVLD010007947.1_16725_17678-
OR.GCA_004027025.1_MyoCoy_v1_BIUU_PVJA010041404.1_8023_8976+
OR.GCA_004027165.1_CteSoc_v1_BIUU_PVKA01003742.1_2979_3932+
OR.GCA_000260255.1_OctDeg1.0_JH651661.1_4228107_4229060-
OR.GCA_006547115.1_GSC_porc_1.0_ML655474.1_738253_739206+
OR.GCA_004363535.1_DasPun_v1_BIUU_RJWM01017188.1_26119_27072+
OR.GCA_004027455.1_HydHyd_v1_BIUU_PVLA01010441.1_18643_19596-
OR.GCA_004027295.1_DolPat_v1_BIUU_PVJX010000776.1_144329_145282+
OR.GCA_000151735.1_Cavpor3.0_DS562958.1_4440081_4441034-
OR.GCA_004027695.1_CavTsc_v1_BIUU_PVKK010014568.1_34665_35618+

>OGG1-46
OR.GCA_004026905.1_HysCri_v1_BIUU_PVJO010024023.1_10003_10953-
OR.GCA_004026905.1_HysCri_v1_BIUU_PVJO010024023.1_18627_19571-
OR.ThrSwi_NIG_v1_Scaffold00008_21379029_21379982+
OR.GCA_004026965.1_PetTyp_v1_BIUU_PVIR01003084.1_21525_22475-
OR.GCA_000247695.1_HetGla_female_1.0_JH602130.1_6308419_6309369-
OR.GCA_000743615.1_DMR_v1.0_KN121558.1_232302_233279-
OR.GCA_000743615.1_DMR_v1.0_KN121558.1_257198_258148-
OR.GCA_000276665.1_ChiLan1.0_JH721874.1_20710842_20711786-
OR.GCA_004027595.1_DinBra_v1_BIUU_PVLD010014040.1_20450_21400-
OR.GCA_004027595.1_DinBra_v1_BIUU_PVLD010022949.1_23779_24729+
OR.GCA_000260255.1_OctDeg1.0_JH651661.1_4834232_4835182-
OR.GCA_006547115.1_GSC_porc_1.0_ML655474.1_337498_338448+
OR.GCA_004363535.1_DasPun_v1_BIUU_RJWM01027967.1_8207_9157-
OR.GCA_004363535.1_DasPun_v1_BIUU_RJWM01028961.1_21542_22492+
OR.GCA_004363535.1_DasPun_v1_BIUU_RJWM01040610.1_6615_7571+
OR.GCA_004363535.1_DasPun_v1_BIUU_RJWM01060791.1_2130_3080-
OR.GCA_004363535.1_DasPun_v1_BIUU_RJWM01079556.1_3955_4926+
OR.GCA_004363535.1_DasPun_v1_BIUU_RJWM01080979.1_3816_4784+
OR.GCA_000151735.1_Cavpor3.0_DS562926.1_7159207_7160187+
OR.GCA_004027695.1_CavTsc_v1_BIUU_PVKK010035853.1_1561_2541-

>OGG1-47.1
OR.GCA_004026905.1_HysCri_v1_BIUU_PVJO010014712.1_7195_8133-
OR.ThrSwi_NIG_v1_Scaffold00008_21851061_21852005-
OR.ThrSwi_NIG_v1_Scaffold00008_21858971_21859915-
OR.GCA_004026965.1_PetTyp_v1_BIUU_PVIR01000160.1_127740_128684+
OR.GCA_004026965.1_PetTyp_v1_BIUU_PVIR01000160.1_136817_137761+
OR.GCA_000743615.1_DMR_v1.0_KN123669.1_419095_420039-
OR.GCA_000276665.1_ChiLan1.0_JH721874.1_19994648_19995592+
OR.GCA_000276665.1_ChiLan1.0_JH721874.1_20006584_20007528+
OR.GCA_000276665.1_ChiLan1.0_JH721874.1_20016773_20017717+
OR.GCA_000276665.1_ChiLan1.0_JH721874.1_20025872_20026816+
OR.GCA_004027595.1_DinBra_v1_BIUU_PVLD010025551.1_13172_14119+
OR.GCA_004027025.1_MyoCoy_v1_BIUU_PVJA010028091.1_1009_1953-
OR.GCA_004027165.1_CteSoc_v1_BIUU_PVKA01037549.1_5339_6283-
OR.GCA_004027165.1_CteSoc_v1_BIUU_PVKA01043744.1_14694_15635+
OR.GCA_004027165.1_CteSoc_v1_BIUU_PVKA01048145.1_3576_4538-
OR.GCA_000260255.1_OctDeg1.0_JH651661.1_3813380_3814324+
OR.GCA_000260255.1_OctDeg1.0_JH651661.1_3854515_3855459+
OR.GCA_000260255.1_OctDeg1.0_JH651661.1_3888171_3889115+
OR.GCA_004027455.1_HydHyd_v1_BIUU_PVLA01014495.1_11672_12613+
OR.GCA_004027295.1_DolPat_v1_BIUU_PVJX010002062.1_119381_120325-
OR.GCA_004027295.1_DolPat_v1_BIUU_PVJX010002062.1_129888_130829-
OR.GCA_004027295.1_DolPat_v1_BIUU_PVJX010030130.1_9693_10634-
OR.GCA_000151735.1_Cavpor3.0_DS562958.1_4104158_4105099+
OR.GCA_004027695.1_CavTsc_v1_BIUU_PVKK010024721.1_15272_16213-

>OGG1-47.2
OR.ThrSwi_NIG_v1_Scaffold00008_21834533_21835471+
OR.GCA_004026965.1_PetTyp_v1_BIUU_PVIR01000160.1_143993_144925-

>OGG1-48
OR.GCA_004027205.1_CteGun_v1_BIUU_PVKB01003720.1_41605_42549-
OR.GCA_004026905.1_HysCri_v1_BIUU_PVJO010011651.1_27061_28020+
OR.ThrSwi_NIG_v1_Scaffold00008_20865491_20866435+
OR.GCA_004026965.1_PetTyp_v1_BIUU_PVIR01006319.1_37538_38482+
OR.GCA_000247695.1_HetGla_female_1.0_JH602130.1_6884873_6885817-
OR.GCA_000743615.1_DMR_v1.0_KN121558.1_876873_877817-
OR.GCA_000276665.1_ChiLan1.0_JH721874.1_21369682_21370626-
OR.GCA_004027595.1_DinBra_v1_BIUU_PVLD010003013.1_137714_138658+
OR.GCA_004027025.1_MyoCoy_v1_BIUU_PVJA010064483.1_3266_4210+
OR.GCA_004027165.1_CteSoc_v1_BIUU_PVKA01011250.1_47228_48172-
OR.GCA_000260255.1_OctDeg1.0_JH651661.1_5679704_5680648-
OR.GCA_006547115.1_GSC_porc_1.0_ML655548.1_1488703_1489647+
OR.GCA_004363535.1_DasPun_v1_BIUU_RJWM01028911.1_12977_13921-
OR.GCA_004363535.1_DasPun_v1_BIUU_RJWM01028911.1_23579_24523-
OR.GCA_004363535.1_DasPun_v1_BIUU_RJWM01035224.1_12953_13897-
OR.GCA_004363535.1_DasPun_v1_BIUU_RJWM01051945.1_4998_5942-
OR.GCA_004027455.1_HydHyd_v1_BIUU_PVLA01007376.1_99657_100601-
OR.GCA_000151735.1_Cavpor3.0_DS562926.1_5139321_5140265+
OR.GCA_000151735.1_Cavpor3.0_DS562926.1_5148382_5149326+
OR.GCA_004027695.1_CavTsc_v1_BIUU_PVKK010003963.1_106035_106979+
OR.GCA_004027695.1_CavTsc_v1_BIUU_PVKK010003963.1_115091_116035+

>OGG1-49
OR.GCA_004027205.1_CteGun_v1_BIUU_PVKB01005029.1_7277_8236-
OR.GCA_004026905.1_HysCri_v1_BIUU_PVJO010010128.1_10047_11006-
OR.GCA_004026965.1_PetTyp_v1_BIUU_PVIR01017833.1_3075_4034-
OR.GCA_000247695.1_HetGla_female_1.0_JH602130.1_6475215_6476174-
OR.GCA_000743615.1_DMR_v1.0_KN121558.1_452471_453430-
OR.GCA_000276665.1_ChiLan1.0_JH721874.1_20898763_20899722-
OR.GCA_000276665.1_ChiLan1.0_JH721874.1_20908881_20909840-
OR.GCA_004027165.1_CteSoc_v1_BIUU_PVKA01015487.1_37558_38517-
OR.GCA_000260255.1_OctDeg1.0_JH651661.1_5086977_5087936-
OR.GCA_006547115.1_GSC_porc_1.0_SWEC01036853.1_3467_4363-
OR.GCA_004363535.1_DasPun_v1_BIUU_RJWM01020028.1_9483_10442+
OR.GCA_004363535.1_DasPun_v1_BIUU_RJWM01047633.1_1032_1991+
OR.GCA_000151735.1_Cavpor3.0_DS562926.1_7806793_7807770-
OR.GCA_004027695.1_CavTsc_v1_BIUU_PVKK010017940.1_32338_33315+

>OGG1-50
OR.GCA_004026905.1_HysCri_v1_BIUU_PVJO010024469.1_10110_11063+
OR.ThrSwi_NIG_v1_Scaffold00008_21722897_21723877-
OR.GCA_000247695.1_HetGla_female_1.0_JH602130.1_5756908_5757861+
OR.GCA_000743615.1_DMR_v1.0_KN123669.1_310655_311608-
OR.GCA_000276665.1_ChiLan1.0_JH721874.1_20157339_20158292+
OR.GCA_004027595.1_DinBra_v1_BIUU_PVLD010037022.1_5420_6373+
OR.GCA_004027025.1_MyoCoy_v1_BIUU_PVJA010013463.1_18829_19782+
OR.GCA_000260255.1_OctDeg1.0_JH651661.1_4062807_4063760+
OR.GCA_006547115.1_GSC_porc_1.0_ML655474.1_862945_863898-
OR.GCA_004363535.1_DasPun_v1_BIUU_RJWM01041809.1_11493_12446+
OR.GCA_004027455.1_HydHyd_v1_BIUU_PVLA01008048.1_35248_36201+
OR.GCA_004027295.1_DolPat_v1_BIUU_PVJX010035075.1_11124_12077+
OR.GCA_000151735.1_Cavpor3.0_DS562958.1_4241589_4242542+
OR.GCA_004027695.1_CavTsc_v1_BIUU_PVKK010014277.1_34514_35467-

>OGG1-51
OR.GCA_004026905.1_HysCri_v1_BIUU_PVJO010024430.1_11916_12905-
OR.ThrSwi_NIG_v1_Scaffold00008_20630553_20631542-
OR.GCA_004026965.1_PetTyp_v1_BIUU_PVIR01034704.1_3057_4046-
OR.GCA_000247695.1_HetGla_female_1.0_JH602130.1_7215614_7216564+
OR.GCA_000743615.1_DMR_v1.0_KN122352.1_84443_85432-
OR.GCA_000276665.1_ChiLan1.0_JH721874.1_21691736_21692701+
OR.GCA_004027595.1_DinBra_v1_BIUU_PVLD010014944.1_14485_15474+
OR.GCA_004027025.1_MyoCoy_v1_BIUU_PVJA010033496.1_5807_6796-
OR.GCA_004027165.1_CteSoc_v1_BIUU_PVKA01005927.1_59870_60859+
OR.GCA_000260255.1_OctDeg1.0_JH651661.1_6319285_6320274+
OR.GCA_006547115.1_GSC_porc_1.0_ML655548.1_1207906_1208895-
OR.GCA_004363535.1_DasPun_v1_BIUU_RJWM01018364.1_309_1298-
OR.GCA_004027455.1_HydHyd_v1_BIUU_PVLA01027547.1_86_1051-
OR.GCA_004027295.1_DolPat_v1_BIUU_PVJX010003636.1_70085_71032+

>OGG1-52
OR.GCA_004026965.1_PetTyp_v1_BIUU_PVIR01003239.1_21288_22241+
OR.GCA_000743615.1_DMR_v1.0_KN121558.1_650777_651745-
OR.GCA_004027595.1_DinBra_v1_BIUU_PVLD010010994.1_33076_34035+
OR.GCA_004027165.1_CteSoc_v1_BIUU_PVKA01004567.1_59477_60445+
OR.GCA_000260255.1_OctDeg1.0_JH651661.1_5362970_5363938-
OR.GCA_006547115.1_GSC_porc_1.0_ML655548.1_1671838_1672806+
OR.GCA_004363535.1_DasPun_v1_BIUU_RJWM01055199.1_2489_3448+
OR.GCA_004027455.1_HydHyd_v1_BIUU_PVLA01003650.1_196409_197365-
OR.GCA_004027295.1_DolPat_v1_BIUU_PVJX010010030.1_23776_24735-
OR.GCA_000151735.1_Cavpor3.0_DS562926.1_6867722_6868681+
OR.GCA_004027695.1_CavTsc_v1_BIUU_PVKK010035738.1_3729_4688+

>OGG1-53
OR.GCA_004026905.1_HysCri_v1_BIUU_PVJO010096455.1_2_373-_PVJO010023576.1_1_771+join
OR.ThrSwi_NIG_v1_Scaffold00008_20787811_20788755+
OR.GCA_004026965.1_PetTyp_v1_BIUU_PVIR01021244.1_4957_5901+
OR.GCA_000276665.1_ChiLan1.0_JH721874.1_21459569_21460513-
OR.GCA_004027165.1_CteSoc_v1_BIUU_PVKA01073423.1_1246_2190+
OR.GCA_000260255.1_OctDeg1.0_JH651661.1_5797042_5797986-
OR.GCA_006547115.1_GSC_porc_1.0_ML655548.1_1414265_1415209+
OR.GCA_004363535.1_DasPun_v1_BIUU_RJWM01038786.1_6189_7133-
OR.GCA_004363535.1_DasPun_v1_BIUU_RJWM01067892.1_4666_5610+
OR.GCA_004027455.1_HydHyd_v1_BIUU_PVLA01004111.1_93383_94327+
OR.GCA_004027295.1_DolPat_v1_BIUU_PVJX010015851.1_26466_27410-
OR.GCA_000151735.1_Cavpor3.0_DS562926.1_5064991_5065935+
OR.GCA_004027695.1_CavTsc_v1_BIUU_PVKK010003963.1_32014_32958+

>OGG1-54
OR.GCA_004026905.1_HysCri_v1_BIUU_PVJO010026835.1_15607_16545+
OR.ThrSwi_NIG_v1_Scaffold00008_20502170_20503108-
OR.GCA_000247695.1_HetGla_female_1.0_JH602130.1_7463645_7464583+
OR.GCA_000743615.1_DMR_v1.0_KN123504.1_848286_849224-
OR.GCA_004027595.1_DinBra_v1_BIUU_PVLD010016426.1_35833_36771+
OR.GCA_006547115.1_GSC_porc_1.0_ML655548.1_1023540_1024478-
OR.GCA_004363535.1_DasPun_v1_BIUU_RJWM01017336.1_37146_38084+
OR.GCA_004027455.1_HydHyd_v1_BIUU_PVLA01028579.1_2390_3337-

>OGG1-55
OR.GCA_004027205.1_CteGun_v1_BIUU_PVKB01003720.1_19542_20495+
OR.ThrSwi_NIG_v1_Scaffold00008_20915122_20916093-
OR.GCA_004026965.1_PetTyp_v1_BIUU_PVIR01046918.1_5086_6039+
OR.GCA_000247695.1_HetGla_female_1.0_JH602130.1_6819964_6820917+
OR.GCA_000743615.1_DMR_v1.0_KN121558.1_814711_815664+
OR.GCA_000276665.1_ChiLan1.0_JH721874.1_21313687_21314640+
OR.GCA_004027595.1_DinBra_v1_BIUU_PVLD010013953.1_45636_46589-
OR.GCA_004027025.1_MyoCoy_v1_BIUU_PVJA010042743.1_4470_5414-
OR.GCA_004027165.1_CteSoc_v1_BIUU_PVKA01012138.1_47130_48083+
OR.GCA_004027165.1_CteSoc_v1_BIUU_PVKA01034345.1_12079_13032+
OR.GCA_000260255.1_OctDeg1.0_JH651661.1_5546014_5546967+
OR.GCA_006547115.1_GSC_porc_1.0_ML655548.1_1549542_1550495-
OR.GCA_004363535.1_DasPun_v1_BIUU_RJWM01066627.1_4362_5312-
OR.GCA_004363535.1_DasPun_v1_BIUU_RJWM01077682.1_1621_2571+
OR.GCA_004027455.1_HydHyd_v1_BIUU_PVLA01007376.1_39235_40203+
OR.GCA_004027295.1_DolPat_v1_BIUU_PVJX010015479.1_14750_15718-
OR.GCA_000151735.1_Cavpor3.0_DS562926.1_5218535_5219503-
OR.GCA_004027695.1_CavTsc_v1_BIUU_PVKK010002583.1_28391_29359-

>OGG1-56
OR.GCA_004026905.1_HysCri_v1_BIUU_PVJO010024350.1_11789_12736+
OR.ThrSwi_NIG_v1_Scaffold00008_21784429_21785376+
OR.GCA_000247695.1_HetGla_female_1.0_JH602130.1_5685238_5686185-
OR.GCA_000276665.1_ChiLan1.0_JH721874.1_20101528_20102427-
OR.GCA_004027595.1_DinBra_v1_BIUU_PVLD010012104.1_55520_56467+
OR.GCA_004027025.1_MyoCoy_v1_BIUU_PVJA010030436.1_1174_2124+
OR.GCA_004027165.1_CteSoc_v1_BIUU_PVKA01005781.1_54108_55055+
OR.GCA_000260255.1_OctDeg1.0_JH651661.1_3973714_3974661-
OR.GCA_006547115.1_GSC_porc_1.0_ML655474.1_917624_918571+
OR.GCA_004363535.1_DasPun_v1_BIUU_RJWM01079327.1_2863_3825-
OR.GCA_004363535.1_DasPun_v1_BIUU_RJWM01080225.1_2771_3718-
OR.GCA_004027455.1_HydHyd_v1_BIUU_PVLA01008157.1_78398_79345-
OR.GCA_004027295.1_DolPat_v1_BIUU_PVJX010002062.1_31191_32138+
OR.GCA_000151735.1_Cavpor3.0_DS562958.1_4178245_4179192-
OR.GCA_004027695.1_CavTsc_v1_BIUU_PVKK010015441.1_24560_25507+

>OGG1-58
OR.GCA_004026905.1_HysCri_v1_BIUU_PVJO010030729.1_2521_3465-
OR.ThrSwi_NIG_v1_Scaffold00008_21316835_21317767+
OR.GCA_004026965.1_PetTyp_v1_BIUU_PVIR01012290.1_20509_21453+
OR.GCA_000247695.1_HetGla_female_1.0_JH602130.1_6384126_6385070-
OR.GCA_000743615.1_DMR_v1.0_KN121558.1_352666_353586-
OR.GCA_004027595.1_DinBra_v1_BIUU_PVLD010008931.1_26757_27701-
OR.GCA_004027025.1_MyoCoy_v1_BIUU_PVJA010028651.1_17438_18382-
OR.GCA_000260255.1_OctDeg1.0_JH651661.1_5020167_5021111-
OR.GCA_006547115.1_GSC_porc_1.0_ML655474.1_198183_199127+
OR.GCA_004363535.1_DasPun_v1_BIUU_RJWM01032206.1_4333_5277-
OR.GCA_004363535.1_DasPun_v1_BIUU_RJWM01074715.1_552_1496+
OR.GCA_004363535.1_DasPun_v1_BIUU_RJWM01074864.1_249_1193-
OR.GCA_004027455.1_HydHyd_v1_BIUU_PVLA01016399.1_20799_21098+_PVLA01007441.1_104206_105045-join
OR.GCA_004027695.1_CavTsc_v1_BIUU_PVKK010042982.1_1028_1972+

>OGG1-59
OR.GCA_004026905.1_HysCri_v1_BIUU_PVJO010029498.1_10629_11582+
OR.ThrSwi_NIG_v1_Scaffold00008_20532952_20533902-
OR.GCA_004026965.1_PetTyp_v1_BIUU_PVIR01066559.1_1424_2377+
OR.GCA_000247695.1_HetGla_female_1.0_JH602130.1_7390253_7391206+
OR.GCA_000743615.1_DMR_v1.0_KN123504.1_891414_892367-
OR.GCA_004027595.1_DinBra_v1_BIUU_PVLD010011640.1_26304_27257+
OR.GCA_004027025.1_MyoCoy_v1_BIUU_PVJA010063861.1_4627_5607+
OR.GCA_000260255.1_OctDeg1.0_JH651661.1_6523796_6524776+
OR.GCA_004363535.1_DasPun_v1_BIUU_RJWM01019574.1_25643_26596-

>OGG1-60
OR.GCA_004027205.1_CteGun_v1_BIUU_PVKB01005729.1_52668_53672-
OR.GCA_004026905.1_HysCri_v1_BIUU_PVJO010003757.1_73722_74726-
OR.GCA_004026965.1_PetTyp_v1_BIUU_PVIR01000160.1_93264_94271-
OR.GCA_000276665.1_ChiLan1.0_JH721874.1_19929257_19930261-
OR.GCA_004027595.1_DinBra_v1_BIUU_PVLD010009239.1_36258_37262+
OR.GCA_004027165.1_CteSoc_v1_BIUU_PVKA01084214.1_438_1442-
OR.GCA_000260255.1_OctDeg1.0_JH651661.1_3757353_3758357-
OR.GCA_006547115.1_GSC_porc_1.0_ML655474.1_1036094_1037101+
OR.GCA_004027455.1_HydHyd_v1_BIUU_PVLA01005029.1_38446_39453+
OR.GCA_004027295.1_DolPat_v1_BIUU_PVJX010002114.1_24576_25637+
OR.GCA_000151735.1_Cavpor3.0_DS562958.1_3989446_3990453-
OR.GCA_004027695.1_CavTsc_v1_BIUU_PVKK010030617.1_4381_5388-

>OGG1-61
OR.GCA_004026905.1_HysCri_v1_BIUU_PVJO010030729.1_10576_11526-
OR.ThrSwi_NIG_v1_Scaffold00008_21289025_21289969+
OR.ThrSwi_NIG_v1_Scaffold00008_21299697_21300641+
OR.ThrSwi_NIG_v1_Scaffold00008_21308309_21309259+
OR.GCA_000743615.1_DMR_v1.0_KN121558.1_361346_362296-
OR.GCA_000743615.1_DMR_v1.0_KN121558.1_389225_390169-
OR.GCA_004027595.1_DinBra_v1_BIUU_PVLD010008931.1_35022_35972-
OR.GCA_004027595.1_DinBra_v1_BIUU_PVLD010008931.1_63002_63946-
OR.GCA_006547115.1_GSC_porc_1.0_ML655474.1_189436_190386+
OR.GCA_004363535.1_DasPun_v1_BIUU_RJWM01032206.1_12923_13873-
OR.GCA_004363535.1_DasPun_v1_BIUU_RJWM01042674.1_2972_3922-
OR.GCA_004363535.1_DasPun_v1_BIUU_RJWM01042674.1_11010_11954-
OR.GCA_004363535.1_DasPun_v1_BIUU_RJWM01056908.1_2808_3758-
OR.GCA_004027455.1_HydHyd_v1_BIUU_PVLA01021775.1_7385_8257-
OR.GCA_004027295.1_DolPat_v1_BIUU_PVJX010036006.1_1754_2704+

>OGG1-62
OR.GCA_004026905.1_HysCri_v1_BIUU_PVJO010012175.1_25437_26402+
OR.GCA_000247695.1_HetGla_female_1.0_JH602130.1_6196846_6197811-
OR.GCA_000743615.1_DMR_v1.0_KN121558.1_82855_83820-
OR.GCA_000276665.1_ChiLan1.0_JH721874.1_20531113_20532078-
OR.GCA_004027595.1_DinBra_v1_BIUU_PVLD010015106.1_17434_18399-
OR.GCA_004027025.1_MyoCoy_v1_BIUU_PVJA010009698.1_25510_26475+
OR.GCA_004027165.1_CteSoc_v1_BIUU_PVKA01012526.1_15708_16673-
OR.GCA_000260255.1_OctDeg1.0_JH651661.1_4591457_4592422-
OR.GCA_004363535.1_DasPun_v1_BIUU_RJWM01056812.1_474_1433-
OR.GCA_004363535.1_DasPun_v1_BIUU_RJWM01057043.1_464_1423-
OR.GCA_004027295.1_DolPat_v1_BIUU_PVJX010142647.1_758_1723+

>OGG1-63
OR.GCA_000247695.1_HetGla_female_1.0_JH602130.1_6090068_6091009+
OR.GCA_000276665.1_ChiLan1.0_JH721874.1_20454679_20455620+
OR.GCA_004027595.1_DinBra_v1_BIUU_PVLD010008263.1_50512_51453-
OR.GCA_004027165.1_CteSoc_v1_BIUU_PVKA01002713.1_19876_20817-
OR.GCA_000260255.1_OctDeg1.0_JH651661.1_4470802_4471743+
OR.GCA_004363535.1_DasPun_v1_BIUU_RJWM01023489.1_8925_9866+
OR.GCA_000151735.1_Cavpor3.0_DS562926.1_6173908_6174852-
OR.GCA_004027695.1_CavTsc_v1_BIUU_PVKK010031254.1_9116_10060-

>OGG1-64
OR.GCA_004027205.1_CteGun_v1_BIUU_PVKB01004911.1_8711_9679-
OR.GCA_004026905.1_HysCri_v1_BIUU_PVJO010078674.1_1_885-_PVJO010089992.1_889_1170-join
OR.ThrSwi_NIG_v1_Scaffold00008_20404764_20405729+
OR.GCA_004026965.1_PetTyp_v1_BIUU_PVIR01018488.1_4261_5226+
OR.GCA_000247695.1_HetGla_female_1.0_JH602130.1_7647268_7648236-
OR.GCA_000743615.1_DMR_v1.0_KN123504.1_658237_659205+
OR.GCA_000276665.1_ChiLan1.0_JH721874.1_21925281_21926294-
OR.GCA_004027595.1_DinBra_v1_BIUU_PVLD010006512.1_73490_74458+
OR.GCA_004027025.1_MyoCoy_v1_BIUU_PVJA010078124.1_3031_4005-
OR.GCA_004027165.1_CteSoc_v1_BIUU_PVKA01026472.1_20086_21054-
OR.GCA_000260255.1_OctDeg1.0_JH651661.1_6849020_6849988-
OR.GCA_006547115.1_GSC_porc_1.0_ML655548.1_860766_861734+
OR.GCA_004363535.1_DasPun_v1_BIUU_RJWM01052493.1_9071_10039-
OR.GCA_004363535.1_DasPun_v1_BIUU_RJWM01073152.1_1_855-_RJWM01019234.1_2_313+join
OR.GCA_004027455.1_HydHyd_v1_BIUU_PVLA01001330.1_68276_69223-
OR.GCA_000151735.1_Cavpor3.0_DS562926.1_3295343_3296311+
OR.GCA_004027695.1_CavTsc_v1_BIUU_PVKK010002928.1_114981_115949+

>OGG1-65
OR.GCA_004026905.1_HysCri_v1_BIUU_PVJO010016459.1_20588_21547-
OR.GCA_004363535.1_DasPun_v1_BIUU_RJWM01020444.1_1665_2657-
OR.GCA_004363535.1_DasPun_v1_BIUU_RJWM01020444.1_19342_20334-
OR.GCA_004363535.1_DasPun_v1_BIUU_RJWM01043502.1_5167_6165-
OR.GCA_004363535.1_DasPun_v1_BIUU_RJWM01079091.1_2600_3598-
OR.GCA_004363535.1_DasPun_v1_BIUU_RJWM01079790.1_2600_3598-
OR.GCA_004027455.1_HydHyd_v1_BIUU_PVLA01007376.1_13224_14216+
OR.GCA_004027295.1_DolPat_v1_BIUU_PVJX010015479.1_40284_41285-

>OGG1-66
OR.GCA_004027205.1_CteGun_v1_BIUU_PVKB01003720.1_25507_26457-
OR.GCA_004026905.1_HysCri_v1_BIUU_PVJO010016459.1_1660_2610+
OR.ThrSwi_NIG_v1_Scaffold00008_20906255_20907205+
OR.GCA_000743615.1_DMR_v1.0_KN121558.1_825727_826677-
OR.GCA_000276665.1_ChiLan1.0_JH721874.1_21331309_21332259-
OR.GCA_004027595.1_DinBra_v1_BIUU_PVLD010013953.1_31247_32197+
OR.GCA_004027165.1_CteSoc_v1_BIUU_PVKA01036000.1_14127_15077+
OR.GCA_000260255.1_OctDeg1.0_JH651661.1_5564205_5565155-
OR.GCA_006547115.1_GSC_porc_1.0_ML655548.1_1533267_1534217+
OR.GCA_004363535.1_DasPun_v1_BIUU_RJWM01046717.1_6099_7049+
OR.GCA_004027455.1_HydHyd_v1_BIUU_PVLA01007376.1_60269_61219-
OR.GCA_004027295.1_DolPat_v1_BIUU_PVJX010018325.1_32546_33493+
OR.GCA_000151735.1_Cavpor3.0_DS562926.1_5201267_5202217+
OR.GCA_004027695.1_CavTsc_v1_BIUU_PVKK010002583.1_11038_11988+

>OGG1-68
OR.GCA_004027205.1_CteGun_v1_BIUU_PVKB01003720.1_33608_34552-
OR.GCA_004026905.1_HysCri_v1_BIUU_PVJO010011651.1_54403_55341+
OR.ThrSwi_NIG_v1_Scaffold00008_20896938_20897882+
OR.GCA_004026965.1_PetTyp_v1_BIUU_PVIR01047461.1_7659_8597-
OR.GCA_000247695.1_HetGla_female_1.0_JH602130.1_6854507_6855451-
OR.GCA_000743615.1_DMR_v1.0_KN121558.1_836144_837082-
OR.GCA_000276665.1_ChiLan1.0_JH721874.1_21341220_21342158-
OR.GCA_004027595.1_DinBra_v1_BIUU_PVLD010013953.1_21143_22081+
OR.GCA_004027025.1_MyoCoy_v1_BIUU_PVJA010028698.1_23018_23956-
OR.GCA_004027165.1_CteSoc_v1_BIUU_PVKA01036000.1_2736_3674+
OR.GCA_000260255.1_OctDeg1.0_JH651661.1_5574872_5575810-
OR.GCA_006547115.1_GSC_porc_1.0_ML655548.1_1522639_1523577+
OR.GCA_004363535.1_DasPun_v1_BIUU_RJWM01098397.1_789_1727+
OR.GCA_004027295.1_DolPat_v1_BIUU_PVJX010018325.1_22046_22984+
OR.GCA_000151735.1_Cavpor3.0_DS562926.1_5191834_5192772+
OR.GCA_004027695.1_CavTsc_v1_BIUU_PVKK010002583.1_1605_2543+

>OGG1-69
OR.ThrSwi_NIG_v1_Scaffold00008_21323576_21324526-
OR.GCA_004026965.1_PetTyp_v1_BIUU_PVIR01012290.1_26839_27789-
OR.GCA_000743615.1_DMR_v1.0_KN121558.1_347007_347957+
OR.GCA_000276665.1_ChiLan1.0_JH721874.1_20831751_20832701+
OR.GCA_004027595.1_DinBra_v1_BIUU_PVLD010008931.1_20083_21048+
OR.GCA_004027025.1_MyoCoy_v1_BIUU_PVJA010028651.1_10825_11772+
OR.GCA_004027165.1_CteSoc_v1_BIUU_PVKA01023654.1_3169_4119-
OR.GCA_000260255.1_OctDeg1.0_JH651661.1_5013102_5014052+
OR.GCA_006547115.1_GSC_porc_1.0_ML655474.1_205133_206083-
OR.GCA_004363535.1_DasPun_v1_BIUU_RJWM01032206.1_167_1114+
OR.GCA_004363535.1_DasPun_v1_BIUU_RJWM01074715.1_4706_5653-
OR.GCA_000151735.1_Cavpor3.0_DS562926.1_5847733_5848683+
OR.GCA_000151735.1_Cavpor3.0_DS562926.1_5885860_5886810+
OR.GCA_004027695.1_CavTsc_v1_BIUU_PVKK010007403.1_14522_15472-
OR.GCA_004027695.1_CavTsc_v1_BIUU_PVKK010013378.1_23898_24848-

>OGG1-70
OR.GCA_004027205.1_CteGun_v1_BIUU_PVKB01002763.1_13380_14324+
OR.GCA_004026905.1_HysCri_v1_BIUU_PVJO010008967.1_30195_31139+
OR.ThrSwi_NIG_v1_Scaffold00008_21663661_21664605-
OR.GCA_004026965.1_PetTyp_v1_BIUU_PVIR01010794.1_538_1482+
OR.GCA_000247695.1_HetGla_female_1.0_JH602130.1_5841620_5842564+
OR.GCA_000743615.1_DMR_v1.0_KN123669.1_217190_218134-
OR.GCA_000276665.1_ChiLan1.0_JH721874.1_20229320_20230264+
OR.GCA_004027595.1_DinBra_v1_BIUU_PVLD010008197.1_29217_30161-
OR.GCA_004027025.1_MyoCoy_v1_BIUU_PVJA010051167.1_9708_10682-
OR.GCA_004027165.1_CteSoc_v1_BIUU_PVKA01003742.1_55875_56921-
OR.GCA_000260255.1_OctDeg1.0_JH651661.1_4172566_4173540+
OR.GCA_006547115.1_GSC_porc_1.0_ML655474.1_778308_779252-
OR.GCA_004363535.1_DasPun_v1_BIUU_RJWM01063828.1_4406_5380-
OR.GCA_004363535.1_DasPun_v1_BIUU_RJWM01064974.1_4437_5411-
OR.GCA_004027455.1_HydHyd_v1_BIUU_PVLA01011596.1_30834_31778+
OR.GCA_004027295.1_DolPat_v1_BIUU_PVJX010000776.1_185426_186370-
OR.GCA_000151735.1_Cavpor3.0_DS562958.1_4375126_4376070+
OR.GCA_004027695.1_CavTsc_v1_BIUU_PVKK010028541.1_9624_10568-

>OGG1-71
OR.GCA_004027205.1_CteGun_v1_BIUU_PVKB01004911.1_26678_27655+
OR.ThrSwi_NIG_v1_Scaffold00008_20689644_20690606+
OR.GCA_004026965.1_PetTyp_v1_BIUU_PVIR01019132.1_23205_24200-
OR.GCA_000247695.1_HetGla_female_1.0_JH602130.1_7682856_7683818+
OR.GCA_000743615.1_DMR_v1.0_KN122352.1_153839_154801+
OR.GCA_000743615.1_DMR_v1.0_KN123504.1_636757_637719-
OR.GCA_000276665.1_ChiLan1.0_JH721874.1_21944404_21945366+
OR.GCA_004027595.1_DinBra_v1_BIUU_PVLD010006512.1_50044_51018-
OR.GCA_004027025.1_MyoCoy_v1_BIUU_PVJA010014082.1_590_1642+
OR.GCA_000260255.1_OctDeg1.0_JH651661.1_6884176_6885138+
OR.GCA_004363535.1_DasPun_v1_BIUU_RJWM01001052.1_19238_20212+
OR.GCA_004363535.1_DasPun_v1_BIUU_RJWM01084046.1_2100_3074-
OR.GCA_004027455.1_HydHyd_v1_BIUU_PVLA01001330.1_88538_89512+
OR.GCA_004027455.1_HydHyd_v1_BIUU_PVLA01026542.1_1259_2233-
OR.GCA_000151735.1_Cavpor3.0_DS562926.1_3267979_3268953-
OR.GCA_000151735.1_Cavpor3.0_DS562926.1_4797378_4798352+
OR.GCA_004027695.1_CavTsc_v1_BIUU_PVKK010002928.1_87570_88544-
OR.GCA_004027695.1_CavTsc_v1_BIUU_PVKK010025595.1_9954_10928+

>OGG1-72
OR.GCA_004026905.1_HysCri_v1_BIUU_PVJO010021198.1_5362_6321+
OR.ThrSwi_NIG_v1_Scaffold00008_20612344_20613303-
OR.GCA_000743615.1_DMR_v1.0_KN122352.1_65868_66827-
OR.GCA_000276665.1_ChiLan1.0_JH721874.1_21711391_21712350+
OR.GCA_004027595.1_DinBra_v1_BIUU_PVLD010014944.1_31781_32740+
OR.GCA_004027025.1_MyoCoy_v1_BIUU_PVJA010006918.1_10624_11574+
OR.GCA_004027025.1_MyoCoy_v1_BIUU_PVJA010006918.1_22441_23400+
OR.GCA_006547115.1_GSC_porc_1.0_ML655548.1_1190195_1191154-
OR.GCA_004363535.1_DasPun_v1_BIUU_RJWM01045634.1_8964_9923+
OR.GCA_004027295.1_DolPat_v1_BIUU_PVJX010003636.1_88526_89476+
OR.GCA_000151735.1_Cavpor3.0_DS562926.1_3816799_3817776-
OR.GCA_000151735.1_Cavpor3.0_DS562926.1_3956254_3957213-
OR.GCA_004027695.1_CavTsc_v1_BIUU_PVKK010009649.1_43770_44747-

>OGG1-73
OR.GCA_004026905.1_HysCri_v1_BIUU_PVJO010004603.1_54978_55946-

>OGG1-74
OR.GCA_004026965.1_PetTyp_v1_BIUU_PVIR01000160.1_233432_234382+
OR.GCA_000247695.1_HetGla_female_1.0_JH602130.1_5764813_5765763+
OR.GCA_000743615.1_DMR_v1.0_KN123669.1_302585_303535-
OR.GCA_004027595.1_DinBra_v1_BIUU_PVLD010030868.1_6884_7834+
OR.GCA_004027165.1_CteSoc_v1_BIUU_PVKA01037992.1_19128_20039+
OR.GCA_000260255.1_OctDeg1.0_JH651661.1_4089885_4090835+
OR.GCA_006547115.1_GSC_porc_1.0_ML655474.1_537269_538219+
OR.GCA_006547115.1_GSC_porc_1.0_ML655474.1_852655_853605-
OR.GCA_004363535.1_DasPun_v1_BIUU_RJWM01032913.1_13482_14432-
OR.GCA_004363535.1_DasPun_v1_BIUU_RJWM01033710.1_9139_10089+
OR.GCA_004027455.1_HydHyd_v1_BIUU_PVLA01008048.1_43890_44852+
OR.GCA_004027295.1_DolPat_v1_BIUU_PVJX010041548.1_4578_5483+
OR.GCA_000151735.1_Cavpor3.0_DS562958.1_4258707_4259657+
OR.GCA_004027695.1_CavTsc_v1_BIUU_PVKK010014277.1_17321_18271-

>OGG1-75a
OR.GCA_004026905.1_HysCri_v1_BIUU_PVJO010004603.1_6381_7361+
OR.GCA_000247695.1_HetGla_female_1.0_JH602130.1_7474600_7475583+
OR.GCA_000743615.1_DMR_v1.0_KN123504.1_824649_825632-
OR.GCA_004027595.1_DinBra_v1_BIUU_PVLD010028109.1_5472_6449-
OR.GCA_000260255.1_OctDeg1.0_JH651661.1_6628066_6629049+
OR.GCA_006547115.1_GSC_porc_1.0_ML655548.1_971193_972203-
OR.GCA_004363535.1_DasPun_v1_BIUU_RJWM01026278.1_13232_14215-
OR.GCA_004363535.1_DasPun_v1_BIUU_RJWM01037168.1_4114_5097+
OR.GCA_004363535.1_DasPun_v1_BIUU_RJWM01042220.1_9348_10331-
OR.GCA_004363535.1_DasPun_v1_BIUU_RJWM01042791.1_12469_13449+
OR.GCA_004027455.1_HydHyd_v1_BIUU_PVLA01006392.1_69079_70062+
OR.GCA_004027455.1_HydHyd_v1_BIUU_PVLA01012213.1_25061_26002-

>OGG1-76
OR.ThrSwi_NIG_v1_Scaffold00008_21283286_21284230+
OR.GCA_000247695.1_HetGla_female_1.0_JH602130.1_6415645_6416586-
OR.GCA_004027595.1_DinBra_v1_BIUU_PVLD010008931.1_74047_74994-
OR.GCA_004027025.1_MyoCoy_v1_BIUU_PVJA010055624.1_7766_8710+
OR.GCA_000260255.1_OctDeg1.0_JH651661.1_5046446_5047390-
OR.GCA_006547115.1_GSC_porc_1.0_ML655474.1_162485_163429+
OR.GCA_004363535.1_DasPun_v1_BIUU_RJWM01032313.1_19348_20292+
OR.GCA_004363535.1_DasPun_v1_BIUU_RJWM01056777.1_3309_4253-
OR.GCA_000151735.1_Cavpor3.0_DS562926.1_7013355_7014299+
OR.GCA_000151735.1_Cavpor3.0_DS562926.1_7790183_7791103-
OR.GCA_004027695.1_CavTsc_v1_BIUU_PVKK010023193.1_19903_20847-

>OGG1-77
OR.GCA_004026965.1_PetTyp_v1_BIUU_PVIR01064664.1_2892_3827+
OR.GCA_004026965.1_PetTyp_v1_BIUU_PVIR01064804.1_2878_3813+
OR.GCA_000247695.1_HetGla_female_1.0_JH602130.1_6741867_6742802-
OR.GCA_000276665.1_ChiLan1.0_JH721874.1_21230082_21231017-
OR.GCA_004027595.1_DinBra_v1_BIUU_PVLD010006527.1_30097_31032-
OR.GCA_000260255.1_OctDeg1.0_JH651661.1_5445827_5446762-
OR.GCA_004363535.1_DasPun_v1_BIUU_RJWM01014646.1_34819_35754+
OR.GCA_004027295.1_DolPat_v1_BIUU_PVJX010013681.1_1241_2233-
OR.GCA_000151735.1_Cavpor3.0_DS562926.1_5302168_5303103+
OR.GCA_004027695.1_CavTsc_v1_BIUU_PVKK010002583.1_112043_112978+

>OGG1-81
OR.GCA_004026905.1_HysCri_v1_BIUU_PVJO010023426.1_1805_2782+
OR.ThrSwi_NIG_v1_Scaffold00008_20642115_20643050+
OR.GCA_004026965.1_PetTyp_v1_BIUU_PVIR01068248.1_3265_4200-
OR.GCA_000247695.1_HetGla_female_1.0_JH602130.1_7191454_7192389-
OR.GCA_000743615.1_DMR_v1.0_KN122352.1_95780_96727+
OR.GCA_000276665.1_ChiLan1.0_JH721874.1_21670016_21670951-
OR.GCA_004027165.1_CteSoc_v1_BIUU_PVKA01005927.1_42056_42991-
OR.GCA_000260255.1_OctDeg1.0_JH651661.1_6294805_6295740-

>OGG1-82
OR.GCA_004027205.1_CteGun_v1_BIUU_PVKB01005421.1_44483_45436+
OR.GCA_004026905.1_HysCri_v1_BIUU_PVJO010024350.1_15797_16750-
OR.ThrSwi_NIG_v1_Scaffold00008_21792406_21793359-
OR.GCA_004026965.1_PetTyp_v1_BIUU_PVIR01000160.1_189731_190684+
OR.GCA_000247695.1_HetGla_female_1.0_JH602130.1_5667910_5668863+
OR.GCA_000743615.1_DMR_v1.0_KN123669.1_362685_363638-
OR.GCA_000276665.1_ChiLan1.0_JH721874.1_20092094_20093047+
OR.GCA_004027595.1_DinBra_v1_BIUU_PVLD010032954.1_9444_10397-
OR.GCA_004027025.1_MyoCoy_v1_BIUU_PVJA010030436.1_12348_13301-
OR.GCA_004027165.1_CteSoc_v1_BIUU_PVKA01005781.1_67855_68808-
OR.GCA_000260255.1_OctDeg1.0_JH651661.1_3960344_3961297+
OR.GCA_006547115.1_GSC_porc_1.0_ML655474.1_929668_930621-
OR.GCA_004363535.1_DasPun_v1_BIUU_RJWM01045660.1_9609_10562+
OR.GCA_004027455.1_HydHyd_v1_BIUU_PVLA01008157.1_67807_68760+
OR.GCA_004027295.1_DolPat_v1_BIUU_PVJX010002062.1_47246_48199-

>OGG1-83.1
OR.GCA_004027205.1_CteGun_v1_BIUU_PVKB01002763.1_58465_59433-
OR.GCA_004026905.1_HysCri_v1_BIUU_PVJO010022149.1_22899_23843+
OR.ThrSwi_NIG_v1_Scaffold00008_21616633_21617577+
OR.GCA_004026965.1_PetTyp_v1_BIUU_PVIR01019570.1_7123_8067-
OR.GCA_000247695.1_HetGla_female_1.0_JH602130.1_5896377_5897321-
OR.GCA_000743615.1_DMR_v1.0_KN123669.1_165692_166642+
OR.GCA_000276665.1_ChiLan1.0_JH721874.1_20291389_20292339-
OR.GCA_004027595.1_DinBra_v1_BIUU_PVLD010007947.1_26272_27246-
OR.GCA_000260255.1_OctDeg1.0_JH651661.1_4238360_4239304-
OR.GCA_000260255.1_OctDeg1.0_JH651661.1_4273174_4274124+
OR.GCA_004363535.1_DasPun_v1_BIUU_RJWM01017188.1_15495_16463+
OR.GCA_004027455.1_HydHyd_v1_BIUU_PVLA01010441.1_28595_29539-
OR.GCA_004027295.1_DolPat_v1_BIUU_PVJX010000776.1_134481_135425+
OR.GCA_000151735.1_Cavpor3.0_DS562958.1_4449890_4450834-
OR.GCA_004027695.1_CavTsc_v1_BIUU_PVKK010014568.1_24869_25813+

>OGG1-83.2
OR.GCA_004026965.1_PetTyp_v1_BIUU_PVIR01019570.1_29042_29992+
OR.GCA_000743615.1_DMR_v1.0_KN123669.1_140539_141489-
OR.GCA_004027595.1_DinBra_v1_BIUU_PVLD010007947.1_52021_52929+
OR.GCA_006547115.1_GSC_porc_1.0_ML655474.1_692014_692964-
OR.GCA_004363535.1_DasPun_v1_BIUU_RJWM01041620.1_10308_11258-
OR.GCA_004363535.1_DasPun_v1_BIUU_RJWM01049380.1_10036_11055-
OR.GCA_004363535.1_DasPun_v1_BIUU_RJWM01050542.1_9628_10647-
OR.GCA_000151735.1_Cavpor3.0_DS562958.1_4475469_4476419+

>OGG1-84
OR.GCA_004026905.1_HysCri_v1_BIUU_PVJO010011651.1_36883_37827+
OR.ThrSwi_NIG_v1_Scaffold00008_20876354_20877298+
OR.GCA_004026965.1_PetTyp_v1_BIUU_PVIR01006319.1_47233_48177+
OR.GCA_000247695.1_HetGla_female_1.0_JH602130.1_6874828_6875772-
OR.GCA_000743615.1_DMR_v1.0_KN121558.1_866463_867407-
OR.GCA_000276665.1_ChiLan1.0_JH721874.1_21361256_21362200-
OR.GCA_004027595.1_DinBra_v1_BIUU_PVLD010003013.1_145787_146731+
OR.GCA_004027165.1_CteSoc_v1_BIUU_PVKA01011250.1_10541_11485-
OR.GCA_004027165.1_CteSoc_v1_BIUU_PVKA01011250.1_35819_36763-
OR.GCA_004027165.1_CteSoc_v1_BIUU_PVKA01025769.1_17524_18480-
OR.GCA_000260255.1_OctDeg1.0_JH651661.1_5605586_5606530-
OR.GCA_000260255.1_OctDeg1.0_JH651661.1_5645584_5646528-
OR.GCA_006547115.1_GSC_porc_1.0_ML655548.1_1498610_1499554+
OR.GCA_004363535.1_DasPun_v1_BIUU_RJWM01028911.1_2998_3942-
OR.GCA_004363535.1_DasPun_v1_BIUU_RJWM01035224.1_2996_3940-
OR.GCA_004027455.1_HydHyd_v1_BIUU_PVLA01007376.1_89522_90451-
OR.GCA_004027295.1_DolPat_v1_BIUU_PVJX010024022.1_17792_18736+
OR.GCA_000151735.1_Cavpor3.0_DS562926.1_5159104_5160048+
OR.GCA_004027695.1_CavTsc_v1_BIUU_PVKK010003963.1_125777_126721+

>OGG1-86
OR.ThrSwi_NIG_v1_Scaffold00008_20517386_20518333+
OR.GCA_004027595.1_DinBra_v1_BIUU_PVLD010011640.1_58400_59341-
OR.GCA_004027025.1_MyoCoy_v1_BIUU_PVJA010020071.1_33427_34368+
OR.GCA_006547115.1_GSC_porc_1.0_ML655548.1_1057368_1058324+

>OGG1-87
OR.GCA_004027205.1_CteGun_v1_BIUU_PVKB01002763.1_124569_125525+
OR.GCA_004026905.1_HysCri_v1_BIUU_PVJO010010847.1_59219_60175+

>OGG1-88
OR.ThrSwi_NIG_v1_Scaffold00008_21462300_21463235+
OR.GCA_004026965.1_PetTyp_v1_BIUU_PVIR01001170.1_26729_27664+
OR.GCA_000743615.1_DMR_v1.0_KN121558.1_58403_59338-
OR.GCA_004027595.1_DinBra_v1_BIUU_PVLD010008263.1_10421_11356+
OR.GCA_004027025.1_MyoCoy_v1_BIUU_PVJA010009698.1_58122_59057+
OR.GCA_000260255.1_OctDeg1.0_JH651661.1_4548893_4549828-
OR.GCA_004027295.1_DolPat_v1_BIUU_PVJX010008851.1_38144_39079-

>OGG1-89
OR.GCA_004027205.1_CteGun_v1_BIUU_PVKB01003720.1_140242_141192+
OR.GCA_004026965.1_PetTyp_v1_BIUU_PVIR01016643.1_11413_12363-
OR.GCA_000247695.1_HetGla_female_1.0_JH602130.1_7163896_7164846+
OR.GCA_000743615.1_DMR_v1.0_KN122352.1_114128_115078-
OR.GCA_000276665.1_ChiLan1.0_JH721874.1_21652811_21653761+
OR.GCA_004027595.1_DinBra_v1_BIUU_PVLD010031391.1_12326_13276-
OR.GCA_004027025.1_MyoCoy_v1_BIUU_PVJA010013814.1_17502_18452-
OR.GCA_004027165.1_CteSoc_v1_BIUU_PVKA01005927.1_21234_22184+
OR.GCA_000260255.1_OctDeg1.0_JH651661.1_6260939_6261889+
OR.GCA_006547115.1_GSC_porc_1.0_ML655548.1_1244419_1245369-
OR.GCA_004027455.1_HydHyd_v1_BIUU_PVLA01019664.1_3931_4911+
OR.GCA_004027295.1_DolPat_v1_BIUU_PVJX010003636.1_30285_31235+
OR.GCA_004027695.1_CavTsc_v1_BIUU_PVKK010010380.1_66648_67598+

>OGG1-90
OR.GCA_004026905.1_HysCri_v1_BIUU_PVJO010006313.1_73068_74048-
OR.ThrSwi_NIG_v1_Scaffold00008_20770668_20771648-
OR.GCA_004026965.1_PetTyp_v1_BIUU_PVIR01034397.1_12466_13413+
OR.GCA_000247695.1_HetGla_female_1.0_JH602130.1_7019675_7020655+
OR.GCA_000276665.1_ChiLan1.0_JH721874.1_21484761_21485708+
OR.GCA_004027595.1_DinBra_v1_BIUU_PVLD010003013.1_46242_47222-
OR.GCA_000260255.1_OctDeg1.0_JH651661.1_5819368_5820348+
OR.GCA_006547115.1_GSC_porc_1.0_ML655548.1_1385581_1386561-
OR.GCA_004363535.1_DasPun_v1_BIUU_RJWM01047912.1_9155_10135-
OR.GCA_004027455.1_HydHyd_v1_BIUU_PVLA01004111.1_73617_74564-
OR.GCA_004027295.1_DolPat_v1_BIUU_PVJX010007757.1_5295_6275+
OR.GCA_000151735.1_Cavpor3.0_DS562926.1_5041963_5042943-
OR.GCA_004027695.1_CavTsc_v1_BIUU_PVKK010003963.1_8912_9892-

>OGG1-91
OR.GCA_004027205.1_CteGun_v1_BIUU_PVKB01005029.1_52577_53530-
OR.GCA_004026905.1_HysCri_v1_BIUU_PVJO010010128.1_48234_49187-
OR.GCA_000247695.1_HetGla_female_1.0_JH602130.1_6533517_6534470-
OR.GCA_000743615.1_DMR_v1.0_KN121558.1_522863_523816-
OR.GCA_000276665.1_ChiLan1.0_JH721874.1_21018291_21019244-
OR.GCA_004027025.1_MyoCoy_v1_BIUU_PVJA010073458.1_2160_3113+
OR.GCA_004027165.1_CteSoc_v1_BIUU_PVKA01017748.1_23843_24796-
OR.GCA_000260255.1_OctDeg1.0_JH651661.1_5186708_5187661-
OR.GCA_004363535.1_DasPun_v1_BIUU_RJWM01041769.1_11380_12333-
OR.GCA_004027295.1_DolPat_v1_BIUU_PVJX010004291.1_65896_66963-
OR.GCA_004027295.1_DolPat_v1_BIUU_PVJX010012366.1_48554_49507-
OR.GCA_000151735.1_Cavpor3.0_DS562926.1_6386357_6387310+
OR.GCA_004027695.1_CavTsc_v1_BIUU_PVKK010007567.1_90284_91237+

>OGG1-92
OR.GCA_004027205.1_CteGun_v1_BIUU_PVKB01005029.1_37771_38724+
OR.GCA_004026905.1_HysCri_v1_BIUU_PVJO010010128.1_38392_39345+
OR.ThrSwi_NIG_v1_Scaffold00008_21206894_21207847-
OR.GCA_004026965.1_PetTyp_v1_BIUU_PVIR01019841.1_24731_25684-
OR.GCA_000247695.1_HetGla_female_1.0_JH602130.1_6519321_6520274+
OR.GCA_000743615.1_DMR_v1.0_KN121558.1_506457_507410+
OR.GCA_000276665.1_ChiLan1.0_JH721874.1_20989645_20990598+
OR.GCA_004027595.1_DinBra_v1_BIUU_PVLD010024101.1_7525_8478-
OR.GCA_004027025.1_MyoCoy_v1_BIUU_PVJA010013596.1_32581_33531+
OR.GCA_004027165.1_CteSoc_v1_BIUU_PVKA01017748.1_2384_3337+
OR.GCA_000260255.1_OctDeg1.0_JH651661.1_5147942_5148895+
OR.GCA_004027455.1_HydHyd_v1_BIUU_PVLA01015069.1_10186_11139+
OR.GCA_004027695.1_CavTsc_v1_BIUU_PVKK010021444.1_21769_22722+

>OGG1-93
OR.GCA_004027205.1_CteGun_v1_BIUU_PVKB01005421.1_77024_77977-
OR.GCA_004026905.1_HysCri_v1_BIUU_PVJO010033951.1_7994_8947-
OR.ThrSwi_NIG_v1_Scaffold00008_21740013_21740966+
OR.GCA_004026965.1_PetTyp_v1_BIUU_PVIR01000160.1_211391_212344-
OR.GCA_000247695.1_HetGla_female_1.0_JH602130.1_5734005_5734958-
OR.GCA_000743615.1_DMR_v1.0_KN123669.1_325976_326929+
OR.GCA_000276665.1_ChiLan1.0_JH721874.1_20140566_20141519-
OR.GCA_004027595.1_DinBra_v1_BIUU_PVLD010012104.1_13510_14463+
OR.GCA_004027165.1_CteSoc_v1_BIUU_PVKA01005781.1_12910_13863+
OR.GCA_000260255.1_OctDeg1.0_JH651661.1_4044964_4045950-
OR.GCA_006547115.1_GSC_porc_1.0_ML655474.1_879324_880310+
OR.GCA_004027455.1_HydHyd_v1_BIUU_PVLA01008048.1_13457_14410-
OR.GCA_004027295.1_DolPat_v1_BIUU_PVJX010047828.1_5896_6849+
OR.GCA_000151735.1_Cavpor3.0_DS562958.1_4224490_4225443-
OR.GCA_004027695.1_CavTsc_v1_BIUU_PVKK010014277.1_51286_52239+

>OGG1-94
OR.GCA_004027205.1_CteGun_v1_BIUU_PVKB01005029.1_16385_17332-
OR.ThrSwi_NIG_v1_Scaffold00008_21232503_21233453+
OR.GCA_004026965.1_PetTyp_v1_BIUU_PVIR01017833.1_12195_13142-
OR.GCA_000247695.1_HetGla_female_1.0_JH602130.1_6485778_6486725-
OR.GCA_000743615.1_DMR_v1.0_KN121558.1_463071_464018-
OR.GCA_000276665.1_ChiLan1.0_JH721874.1_20918933_20919880-
OR.GCA_004027595.1_DinBra_v1_BIUU_PVLD010030743.1_9709_10656-
OR.GCA_004027165.1_CteSoc_v1_BIUU_PVKA01015487.1_48185_49132-
OR.GCA_000260255.1_OctDeg1.0_JH651661.1_5102891_5103838-
OR.GCA_006547115.1_GSC_porc_1.0_ML655474.1_113422_114369+
OR.GCA_004363535.1_DasPun_v1_BIUU_RJWM01034045.1_2_283-_RJWM01099544.1_2933_3796-join
OR.GCA_004027455.1_HydHyd_v1_BIUU_PVLA01016975.1_13775_14716-

>OGG1-96
OR.GCA_004027205.1_CteGun_v1_BIUU_PVKB01002763.1_231621_232556+
OR.ThrSwi_NIG_v1_Scaffold00008_21359982_21360917-
OR.GCA_004026965.1_PetTyp_v1_BIUU_PVIR01003084.1_40934_41869+
OR.GCA_000276665.1_ChiLan1.0_JH721874.1_20738339_20739274+
OR.GCA_004027595.1_DinBra_v1_BIUU_PVLD010019945.1_23532_24467-
OR.GCA_004027025.1_MyoCoy_v1_BIUU_PVJA010023828.1_25472_26407+
OR.GCA_000260255.1_OctDeg1.0_JH651661.1_4879765_4880700+
OR.GCA_006547115.1_GSC_porc_1.0_ML655474.1_264830_265786-
OR.GCA_006547115.1_GSC_porc_1.0_ML655474.1_295613_296548-
OR.GCA_004363535.1_DasPun_v1_BIUU_RJWM01061068.1_3527_4480-
OR.GCA_004363535.1_DasPun_v1_BIUU_RJWM01094218.1_2347_3300+
OR.GCA_004363535.1_DasPun_v1_BIUU_RJWM01096396.1_2214_3167+
OR.GCA_004363535.1_DasPun_v1_BIUU_RJWM01099062.1_498_1451+
OR.GCA_000151735.1_Cavpor3.0_DS562926.1_7121041_7121976-
OR.GCA_000151735.1_Cavpor3.0_DS562926.1_7223283_7224218+
OR.GCA_004027695.1_CavTsc_v1_BIUU_PVKK010023227.1_18510_19445-
OR.GCA_004027695.1_CavTsc_v1_BIUU_PVKK010023507.1_6796_7731-

>OGG1-97
OR.GCA_004026905.1_HysCri_v1_BIUU_PVJO010035392.1_6592_7560-
OR.GCA_004026965.1_PetTyp_v1_BIUU_PVIR01001170.1_122247_123191+
OR.GCA_000743615.1_DMR_v1.0_KN123669.1_125132_126076+
OR.GCA_000276665.1_ChiLan1.0_JH721874.1_20337843_20338787-
OR.GCA_004027595.1_DinBra_v1_BIUU_PVLD010007947.1_70816_71760-
OR.GCA_004027165.1_CteSoc_v1_BIUU_PVKA01034958.1_5740_6684-
OR.GCA_000260255.1_OctDeg1.0_JH651661.1_4294097_4295041-
OR.GCA_006547115.1_GSC_porc_1.0_ML655474.1_680179_681123+
OR.GCA_004363535.1_DasPun_v1_BIUU_RJWM01078012.1_255_1199+
OR.GCA_004363535.1_DasPun_v1_BIUU_RJWM01085424.1_255_1199+
OR.GCA_004027455.1_HydHyd_v1_BIUU_PVLA01009856.1_7398_8342-
OR.GCA_004027295.1_DolPat_v1_BIUU_PVJX010000776.1_71192_72136+

>OGG1-98
OR.GCA_004027205.1_CteGun_v1_BIUU_PVKB01003720.1_49785_50732-
OR.ThrSwi_NIG_v1_Scaffold00008_20842886_20843830+
OR.GCA_004026965.1_PetTyp_v1_BIUU_PVIR01006319.1_27265_28212+
OR.GCA_000247695.1_HetGla_female_1.0_JH602130.1_6903308_6904255-
OR.GCA_000276665.1_ChiLan1.0_JH721874.1_21379795_21380742-
OR.GCA_004027165.1_CteSoc_v1_BIUU_PVKA01011250.1_57337_58284-
OR.GCA_004027165.1_CteSoc_v1_BIUU_PVKA01021823.1_15719_16666+
OR.GCA_000260255.1_OctDeg1.0_JH651661.1_5674165_5675112-
OR.GCA_006547115.1_GSC_porc_1.0_ML655548.1_1477098_1478045+
OR.GCA_004363535.1_DasPun_v1_BIUU_RJWM01028089.1_1026_1973-
OR.GCA_004027455.1_HydHyd_v1_BIUU_PVLA01004111.1_167497_168444+
OR.GCA_004027295.1_DolPat_v1_BIUU_PVJX010030651.1_13283_14230-
OR.GCA_000151735.1_Cavpor3.0_DS562926.1_5127787_5128734+
OR.GCA_004027695.1_CavTsc_v1_BIUU_PVKK010003963.1_94497_95444+

>OGG1-99
OR.ThrSwi_NIG_v1_Scaffold00008_20955640_20956575+
OR.GCA_004026965.1_PetTyp_v1_BIUU_PVIR01038671.1_5301_6236-
OR.GCA_000276665.1_ChiLan1.0_JH721874.1_21239186_21240121-
OR.GCA_004027595.1_DinBra_v1_BIUU_PVLD010006527.1_39183_40067-
OR.GCA_004027025.1_MyoCoy_v1_BIUU_PVJA010049612.1_8638_9573-
OR.GCA_000260255.1_OctDeg1.0_JH651661.1_5460952_5461887-
OR.GCA_004363535.1_DasPun_v1_BIUU_RJWM01014646.1_25302_26237+
OR.GCA_004363535.1_DasPun_v1_BIUU_RJWM01026492.1_17008_17943-
OR.GCA_000151735.1_Cavpor3.0_DS562926.1_5293415_5294350+
OR.GCA_004027695.1_CavTsc_v1_BIUU_PVKK010002583.1_103282_104217+

>OGG1-101
OR.ThrSwi_NIG_v1_Scaffold00008_20923426_20924370-
OR.GCA_004026965.1_PetTyp_v1_BIUU_PVIR01035354.1_1310_2248-
OR.GCA_004363535.1_DasPun_v1_BIUU_RJWM01055268.1_3513_4457+
OR.GCA_004027455.1_HydHyd_v1_BIUU_PVLA01007376.1_31219_32163+
OR.GCA_004027295.1_DolPat_v1_BIUU_PVJX010015479.1_23284_24228-
OR.GCA_000151735.1_Cavpor3.0_DS562926.1_5227087_5228031-
OR.GCA_004027695.1_CavTsc_v1_BIUU_PVKK010002583.1_36942_37886-

>OGG1-102
OR.GCA_004027205.1_CteGun_v1_BIUU_PVKB01003720.1_132333_133280+
OR.ThrSwi_NIG_v1_Scaffold00008_20672091_20673053-
OR.GCA_004026965.1_PetTyp_v1_BIUU_PVIR01016643.1_21031_21984-
OR.GCA_000247695.1_HetGla_female_1.0_JH602130.1_7149651_7150613+
OR.GCA_000743615.1_DMR_v1.0_KN122352.1_124659_125621-
OR.GCA_000276665.1_ChiLan1.0_JH721874.1_21638413_21639375+
OR.GCA_004027025.1_MyoCoy_v1_BIUU_PVJA010013814.1_30069_31031-
OR.GCA_004027165.1_CteSoc_v1_BIUU_PVKA01005927.1_6091_7053+
OR.GCA_000260255.1_OctDeg1.0_JH651661.1_6246676_6247638+
OR.GCA_006547115.1_GSC_porc_1.0_ML655548.1_1255581_1256543-
OR.GCA_004363535.1_DasPun_v1_BIUU_RJWM01040093.1_14401_15363+
OR.GCA_004027295.1_DolPat_v1_BIUU_PVJX010003636.1_19083_20045+

>OGG1-104
OR.GCA_004026905.1_HysCri_v1_BIUU_PVJO010012175.1_15220_16161+
OR.GCA_004363535.1_DasPun_v1_BIUU_RJWM01072467.1_1211_2152-
OR.GCA_004363535.1_DasPun_v1_BIUU_RJWM01078948.1_3526_4467+

>OGG1-105
OR.GCA_004026905.1_HysCri_v1_BIUU_PVJO010003757.1_64889_65908-
OR.ThrSwi_NIG_v1_Scaffold00008_21901544_21902491+
OR.GCA_004026965.1_PetTyp_v1_BIUU_PVIR01000160.1_78990_79937-
OR.GCA_000743615.1_DMR_v1.0_KN123669.1_475370_476443+
OR.GCA_000276665.1_ChiLan1.0_JH721874.1_19909126_19910145-
OR.GCA_004027025.1_MyoCoy_v1_BIUU_PVJA010014162.1_23031_24002+
OR.GCA_000260255.1_OctDeg1.0_JH651661.1_3737106_3738125-
OR.GCA_006547115.1_GSC_porc_1.0_ML655474.1_1064819_1065841+
OR.GCA_004363535.1_DasPun_v1_BIUU_RJWM01005821.1_1862_2881+
OR.GCA_000151735.1_Cavpor3.0_DS562958.1_3964112_3965128-
OR.GCA_004027695.1_CavTsc_v1_BIUU_PVKK010013619.1_19774_20790+

>OGG1-106
OR.GCA_004026965.1_PetTyp_v1_BIUU_PVIR01004385.1_19713_20663+
OR.GCA_000743615.1_DMR_v1.0_KN123504.1_861015_861956-
OR.GCA_000276665.1_ChiLan1.0_JH721874.1_21787675_21788613+
OR.GCA_004027595.1_DinBra_v1_BIUU_PVLD010016426.1_10468_11412+
OR.GCA_004027165.1_CteSoc_v1_BIUU_PVKA01014828.1_3538_4476+
OR.GCA_000260255.1_OctDeg1.0_JH651661.1_6551515_6552453+
OR.GCA_000260255.1_OctDeg1.0_JH651661.1_6572990_6573940-
OR.GCA_006547115.1_GSC_porc_1.0_ML655548.1_1034067_1035017-
OR.GCA_004363535.1_DasPun_v1_BIUU_RJWM01017336.1_26538_27488+
OR.GCA_004363535.1_DasPun_v1_BIUU_RJWM01052074.1_5343_6281+

>OGG1-107
OR.GCA_004027205.1_CteGun_v1_BIUU_PVKB01005421.1_14233_15189+
OR.ThrSwi_NIG_v1_Scaffold00008_21816065_21817015-
OR.GCA_004026965.1_PetTyp_v1_BIUU_PVIR01000160.1_162382_163332+
OR.GCA_000276665.1_ChiLan1.0_JH721874.1_20062525_20063475+
OR.GCA_004027595.1_DinBra_v1_BIUU_PVLD010018400.1_26203_27150-
OR.GCA_004027165.1_CteSoc_v1_BIUU_PVKA01044929.1_12068_13018-
OR.GCA_000260255.1_OctDeg1.0_JH651661.1_3923185_3924135+
OR.GCA_004363535.1_DasPun_v1_BIUU_RJWM01046055.1_6115_7071+
OR.GCA_004027455.1_HydHyd_v1_BIUU_PVLA01008157.1_40065_41015-
OR.GCA_004027295.1_DolPat_v1_BIUU_PVJX010002062.1_85812_86762-
OR.GCA_004027695.1_CavTsc_v1_BIUU_PVKK010021146.1_11359_12309+

>OGG1-110
OR.ThrSwi_NIG_v1_Scaffold00008_20544181_20545149-
OR.ThrSwi_NIG_v1_Scaffold00008_20569217_20570182-
OR.GCA_000247695.1_HetGla_female_1.0_JH602130.1_7343165_7344127+
OR.GCA_000743615.1_DMR_v1.0_KN122352.1_20872_21834-
OR.GCA_000276665.1_ChiLan1.0_JH721874.1_21765507_21766469+
OR.GCA_004027595.1_DinBra_v1_BIUU_PVLD010021246.1_22257_23219+
OR.GCA_004363535.1_DasPun_v1_BIUU_RJWM01014649.1_10623_11576-
OR.GCA_004363535.1_DasPun_v1_BIUU_RJWM01014649.1_35909_36871-
OR.GCA_004363535.1_DasPun_v1_BIUU_RJWM01054226.1_4631_5593+
OR.GCA_004027455.1_HydHyd_v1_BIUU_PVLA01047197.1_144_1106+
OR.GCA_004027295.1_DolPat_v1_BIUU_PVJX010032372.1_4662_5639+

>OGG1-113
OR.GCA_004027205.1_CteGun_v1_BIUU_PVKB01005029.1_47462_48406+
OR.GCA_004026965.1_PetTyp_v1_BIUU_PVIR01019841.1_15521_16465-
OR.GCA_000247695.1_HetGla_female_1.0_JH602130.1_6528820_6529764+
OR.GCA_000743615.1_DMR_v1.0_KN121558.1_518177_519121+
OR.GCA_000276665.1_ChiLan1.0_JH721874.1_20943623_20944567+
OR.GCA_004027025.1_MyoCoy_v1_BIUU_PVJA010067756.1_1964_2908+
OR.GCA_004027165.1_CteSoc_v1_BIUU_PVKA01017748.1_12892_13845+
OR.GCA_000260255.1_OctDeg1.0_JH651661.1_5159499_5160452+
OR.GCA_006547115.1_GSC_porc_1.0_ML655474.1_75792_76736-
OR.GCA_004363535.1_DasPun_v1_BIUU_RJWM01033255.1_19078_20022-
OR.GCA_004363535.1_DasPun_v1_BIUU_RJWM01123988.1_1181_2125+

>OGG1-118
OR.GCA_004026905.1_HysCri_v1_BIUU_PVJO010004603.1_80905_81867-
OR.ThrSwi_NIG_v1_Scaffold00008_20440587_20441546+
OR.GCA_004026965.1_PetTyp_v1_BIUU_PVIR01034603.1_3618_4580+
OR.GCA_000247695.1_HetGla_female_1.0_JH602130.1_7581889_7582851-
OR.GCA_000743615.1_DMR_v1.0_KN123504.1_722636_723586+
OR.GCA_004027595.1_DinBra_v1_BIUU_PVLD010032920.1_5793_6752+
OR.GCA_004027025.1_MyoCoy_v1_BIUU_PVJA010014225.1_13673_14632+
OR.GCA_004363535.1_DasPun_v1_BIUU_RJWM01007779.1_12655_13614+
OR.GCA_004027455.1_HydHyd_v1_BIUU_PVLA01009173.1_66109_67071-

>OGG1-119
OR.ThrSwi_NIG_v1_Scaffold00008_20413692_20414636+
OR.GCA_004026965.1_PetTyp_v1_BIUU_PVIR01018488.1_11456_12403+
OR.GCA_000276665.1_ChiLan1.0_JH721874.1_21918896_21919843-
OR.GCA_000260255.1_OctDeg1.0_JH651661.1_6842547_6843494-
OR.GCA_006547115.1_GSC_porc_1.0_ML655548.1_867021_867968+
OR.GCA_004027455.1_HydHyd_v1_BIUU_PVLA01001330.1_62063_63010-

>OGG1-125
OR.ThrSwi_NIG_v1_Scaffold00008_21533367_21534302+
OR.GCA_004026965.1_PetTyp_v1_BIUU_PVIR01001170.1_100435_101370+
OR.GCA_000247695.1_HetGla_female_1.0_JH602130.1_5994677_5995612-
OR.GCA_000276665.1_ChiLan1.0_JH721874.1_20369929_20370864-
OR.GCA_004027025.1_MyoCoy_v1_BIUU_PVJA010042120.1_9111_10061+
OR.GCA_006547115.1_GSC_porc_1.0_ML655474.1_644990_645934+
OR.GCA_004363535.1_DasPun_v1_BIUU_RJWM01010579.1_24038_24973-
OR.GCA_000151735.1_Cavpor3.0_DS562958.1_4536593_4537543-

>OGG1-127
OR.GCA_004026905.1_HysCri_v1_BIUU_PVJO010034573.1_2597_3535+
OR.ThrSwi_NIG_v1_Scaffold00008_20526308_20527246-
OR.GCA_004026965.1_PetTyp_v1_BIUU_PVIR01004385.1_998_1936+
OR.GCA_000247695.1_HetGla_female_1.0_JH602130.1_7412011_7412949+
OR.GCA_004027595.1_DinBra_v1_BIUU_PVLD010011640.1_41835_42773+
OR.GCA_000260255.1_OctDeg1.0_JH651661.1_6532274_6533212+
OR.GCA_004363535.1_DasPun_v1_BIUU_RJWM01019574.1_15493_16431-

>OGG1-129
OR.GCA_004027205.1_CteGun_v1_BIUU_PVKB01002763.1_240510_241454-
OR.GCA_004026965.1_PetTyp_v1_BIUU_PVIR01030406.1_17912_18856+
OR.GCA_000247695.1_HetGla_female_1.0_JH602130.1_6338673_6339617-
OR.GCA_000743615.1_DMR_v1.0_KN121558.1_283642_284586-
OR.GCA_000276665.1_ChiLan1.0_JH721874.1_20781739_20782683-
OR.GCA_004027165.1_CteSoc_v1_BIUU_PVKA01059574.1_4903_5847-
OR.GCA_000260255.1_OctDeg1.0_JH651661.1_4946861_4947805-
OR.GCA_006547115.1_GSC_porc_1.0_ML655474.1_253278_254222+
OR.GCA_004027695.1_CavTsc_v1_BIUU_PVKK010014717.1_40373_41317-

>OGG1-130
OR.ThrSwi_NIG_v1_Scaffold00008_20808052_20809068+
OR.GCA_000247695.1_HetGla_female_1.0_JH602130.1_6961593_6962609-

>OGG1-131
OR.GCA_004026965.1_PetTyp_v1_BIUU_PVIR01035354.1_9282_10229-
OR.GCA_000743615.1_DMR_v1.0_KN121558.1_799362_800315+
OR.GCA_000276665.1_ChiLan1.0_JH721874.1_21288601_21289554+
OR.GCA_004027595.1_DinBra_v1_BIUU_PVLD010006527.1_90501_91448+
OR.GCA_000260255.1_OctDeg1.0_JH651661.1_5524747_5525700+
OR.GCA_004363535.1_DasPun_v1_BIUU_RJWM01026492.1_7438_8391+

>OGG1-135
OR.GCA_004027205.1_CteGun_v1_BIUU_PVKB01002763.1_205917_206852+

>OGG1-137
OR.GCA_004026905.1_HysCri_v1_BIUU_PVJO010014712.1_18396_19340+
OR.GCA_004027025.1_MyoCoy_v1_BIUU_PVJA010043170.1_14677_15621-
OR.GCA_006547115.1_GSC_porc_1.0_ML655474.1_979335_980300-
OR.GCA_004363535.1_DasPun_v1_BIUU_RJWM01037628.1_8023_8967+
OR.GCA_004027455.1_HydHyd_v1_BIUU_PVLA01008157.1_7458_8402+
OR.GCA_004027295.1_DolPat_v1_BIUU_PVJX010002062.1_103516_104421-

>OGG2-1.1
OR.GCA_004026905.1_HysCri_v1_BIUU_PVJO010010839.1_55804_56778-
OR.GCA_004026905.1_HysCri_v1_BIUU_PVJO010014760.1_25167_26123+
OR.GCA_004026905.1_HysCri_v1_BIUU_PVJO010017843.1_13249_14214-
OR.GCA_004026905.1_HysCri_v1_BIUU_PVJO010017843.1_36978_37946-
OR.GCA_004026905.1_HysCri_v1_BIUU_PVJO010021910.1_2710_3645-
OR.GCA_004026905.1_HysCri_v1_BIUU_PVJO010021910.1_15861_16841-
OR.GCA_004026905.1_HysCri_v1_BIUU_PVJO010021910.1_21149_22132-
OR.GCA_004026905.1_HysCri_v1_BIUU_PVJO010022990.1_13724_14677+
OR.GCA_004026905.1_HysCri_v1_BIUU_PVJO010025614.1_3139_4140+
OR.GCA_004026905.1_HysCri_v1_BIUU_PVJO010025614.1_15459_16427+
OR.GCA_004026905.1_HysCri_v1_BIUU_PVJO010025909.1_4986_5939-
OR.GCA_004026905.1_HysCri_v1_BIUU_PVJO010027809.1_17805_18773+
OR.GCA_004026905.1_HysCri_v1_BIUU_PVJO010028793.1_443_1411-
OR.GCA_004026905.1_HysCri_v1_BIUU_PVJO010029281.1_6269_7243-
OR.GCA_004026905.1_HysCri_v1_BIUU_PVJO010029313.1_14999_15967-
OR.GCA_004026905.1_HysCri_v1_BIUU_PVJO010029812.1_7023_7940+
OR.GCA_004026905.1_HysCri_v1_BIUU_PVJO010030882.1_2332_3300-
OR.GCA_004026905.1_HysCri_v1_BIUU_PVJO010031344.1_9568_10518-
OR.GCA_004026905.1_HysCri_v1_BIUU_PVJO010031533.1_8391_9344-
OR.GCA_004026905.1_HysCri_v1_BIUU_PVJO010032661.1_8091_9110+
OR.GCA_004026905.1_HysCri_v1_BIUU_PVJO010037236.1_2303_3271+
OR.GCA_004026905.1_HysCri_v1_BIUU_PVJO010038229.1_6103_7056+
OR.GCA_004026905.1_HysCri_v1_BIUU_PVJO010040095.1_3928_4878+
OR.GCA_004026905.1_HysCri_v1_BIUU_PVJO010040479.1_1549_2499+
OR.GCA_004026905.1_HysCri_v1_BIUU_PVJO010041302.1_38_991+
OR.GCA_004026905.1_HysCri_v1_BIUU_PVJO010043393.1_2975_3907+
OR.GCA_004026905.1_HysCri_v1_BIUU_PVJO010074129.1_423_1391-
OR.ThrSwi_NIG_v1_Scaffold00036_18224625_18225587-
OR.ThrSwi_NIG_v1_Scaffold00036_18243275_18244246+
OR.ThrSwi_NIG_v1_Scaffold00036_18257425_18258375+
OR.ThrSwi_NIG_v1_Scaffold00036_18297807_18298757-
OR.ThrSwi_NIG_v1_Scaffold00036_20201772_20202773+
OR.ThrSwi_NIG_v1_Scaffold00036_20205960_20206877-
OR.ThrSwi_NIG_v1_Scaffold00047_16985484_16986422+
OR.GCA_004026965.1_PetTyp_v1_BIUU_PVIR01033521.1_4207_5175+
OR.GCA_000247695.1_HetGla_female_1.0_JH602134.1_8699388_8700323-
OR.GCA_000247695.1_HetGla_female_1.0_JH602175.1_219898_220863-
OR.GCA_000247695.1_HetGla_female_1.0_JH602189.1_2513559_2514521+
OR.GCA_000247695.1_HetGla_female_1.0_JH602249.1_1215844_1216761+
OR.GCA_000247695.1_HetGla_female_1.0_JH602249.1_1235017_1236006-
OR.GCA_000247695.1_HetGla_female_1.0_JH602283.1_130435_131457+
OR.GCA_000743615.1_DMR_v1.0_KN122257.1_2907163_2908128-
OR.GCA_000743615.1_DMR_v1.0_KN123029.1_489986_490918+
OR.GCA_000743615.1_DMR_v1.0_KN123029.1_603047_604009-
OR.GCA_000743615.1_DMR_v1.0_KN124292.1_136793_137785-
OR.GCA_000743615.1_DMR_v1.0_KN124292.1_178517_179506-
OR.GCA_000743615.1_DMR_v1.0_KN124292.1_333712_334659+
OR.GCA_000276665.1_ChiLan1.0_JH721955.1_8472724_8473671+
OR.GCA_000276665.1_ChiLan1.0_JH721955.1_8483137_8484099-
OR.GCA_004027595.1_DinBra_v1_BIUU_PVLD010024422.1_10807_11721+
OR.GCA_004027595.1_DinBra_v1_BIUU_PVLD010024422.1_16605_17567-
OR.GCA_004027595.1_DinBra_v1_BIUU_PVLD010030242.1_15371_16360-
OR.GCA_004027595.1_DinBra_v1_BIUU_PVLD010032726.1_11259_12185+
OR.GCA_004027595.1_DinBra_v1_BIUU_PVLD010034437.1_9312_10262+
OR.GCA_004027025.1_MyoCoy_v1_BIUU_PVJA010026078.1_962_1879+
OR.GCA_004027025.1_MyoCoy_v1_BIUU_PVJA010026078.1_16545_17504-
OR.GCA_004027025.1_MyoCoy_v1_BIUU_PVJA010044545.1_3857_4849-
OR.GCA_004027025.1_MyoCoy_v1_BIUU_PVJA010045414.1_3607_4572-
OR.GCA_004027025.1_MyoCoy_v1_BIUU_PVJA010067728.1_3103_4071-
OR.GCA_004027165.1_CteSoc_v1_BIUU_PVKA01021065.1_21174_22139-
OR.GCA_000260255.1_OctDeg1.0_JH651531.1_16858848_16859813+
OR.GCA_000260255.1_OctDeg1.0_JH651588.1_42281_43240+
OR.GCA_006547115.1_GSC_porc_1.0_ML655573.1_150766_151716+
OR.GCA_006547115.1_GSC_porc_1.0_ML655573.1_253132_254118+
OR.GCA_006547115.1_GSC_porc_1.0_ML655573.1_298469_299431+
OR.GCA_006547115.1_GSC_porc_1.0_ML655573.1_304258_305175-
OR.GCA_006547115.1_GSC_porc_1.0_ML655661.1_169760_170728+
OR.GCA_004363535.1_DasPun_v1_BIUU_RJWM01013840.1_36798_37727+
OR.GCA_004363535.1_DasPun_v1_BIUU_RJWM01020741.1_5460_6410-
OR.GCA_004363535.1_DasPun_v1_BIUU_RJWM01021240.1_24450_25397+
OR.GCA_004363535.1_DasPun_v1_BIUU_RJWM01021744.1_28273_29241-
OR.GCA_004363535.1_DasPun_v1_BIUU_RJWM01023142.1_3022_3984-
OR.GCA_004363535.1_DasPun_v1_BIUU_RJWM01023142.1_18567_19517-
OR.GCA_004363535.1_DasPun_v1_BIUU_RJWM01027387.1_7296_8258-
OR.GCA_004363535.1_DasPun_v1_BIUU_RJWM01031148.1_5388_6305+
OR.GCA_004363535.1_DasPun_v1_BIUU_RJWM01031148.1_10764_11726-
OR.GCA_004363535.1_DasPun_v1_BIUU_RJWM01033825.1_7055_8047+
OR.GCA_004363535.1_DasPun_v1_BIUU_RJWM01035485.1_2414_3376-
OR.GCA_004363535.1_DasPun_v1_BIUU_RJWM01036726.1_6032_6994-
OR.GCA_004363535.1_DasPun_v1_BIUU_RJWM01039971.1_2223_3158-
OR.GCA_004363535.1_DasPun_v1_BIUU_RJWM01043527.1_11460_12422+
OR.GCA_004363535.1_DasPun_v1_BIUU_RJWM01047124.1_8163_9098-
OR.GCA_004363535.1_DasPun_v1_BIUU_RJWM01048405.1_9654_10616-
OR.GCA_004363535.1_DasPun_v1_BIUU_RJWM01052804.1_5667_6635+
OR.GCA_004363535.1_DasPun_v1_BIUU_RJWM01054992.1_1666_2628-
OR.GCA_004363535.1_DasPun_v1_BIUU_RJWM01061221.1_793_1788+
OR.GCA_004363535.1_DasPun_v1_BIUU_RJWM01062163.1_794_1789+
OR.GCA_004363535.1_DasPun_v1_BIUU_RJWM01067923.1_1579_2547+
OR.GCA_004363535.1_DasPun_v1_BIUU_RJWM01095237.1_1086_2048+
OR.GCA_004363535.1_DasPun_v1_BIUU_RJWM01099474.1_1260_2222-
OR.GCA_004363535.1_DasPun_v1_BIUU_RJWM01113126.1_1054_2001-
OR.GCA_004363535.1_DasPun_v1_BIUU_RJWM01141889.1_1171_2118-
OR.GCA_004027455.1_HydHyd_v1_BIUU_PVLA01001638.1_318007_318924-
OR.GCA_004027455.1_HydHyd_v1_BIUU_PVLA01001652.1_212072_213013+
OR.GCA_004027455.1_HydHyd_v1_BIUU_PVLA01001652.1_220797_221759+
OR.GCA_004027455.1_HydHyd_v1_BIUU_PVLA01019447.1_7184_8143+
OR.GCA_000151735.1_Cavpor3.0_DS563023.1_989270_990241-
OR.GCA_000151735.1_Cavpor3.0_DS563023.1_1159421_1160392+
OR.GCA_004027695.1_CavTsc_v1_BIUU_PVKK010030329.1_9869_10840-
OR.GCA_004027695.1_CavTsc_v1_BIUU_PVKK010038192.1_50_1021+
OR.GCA_004027695.1_CavTsc_v1_BIUU_PVKK010072841.1_919_1890-

>OGG2-1.2
OR.GCA_004026905.1_HysCri_v1_BIUU_PVJO010020547.1_29568_30494+
OR.GCA_004026905.1_HysCri_v1_BIUU_PVJO010032105.1_12509_13438-
OR.GCA_004026905.1_HysCri_v1_BIUU_PVJO010033851.1_3452_4381+
OR.ThrSwi_NIG_v1_Scaffold00036_20228600_20229547-
OR.GCA_004026965.1_PetTyp_v1_BIUU_PVIR01012263.1_33780_34709+
OR.GCA_004026965.1_PetTyp_v1_BIUU_PVIR01049684.1_1348_2301-
OR.GCA_000247695.1_HetGla_female_1.0_JH602134.1_8451364_8452293-
OR.GCA_000247695.1_HetGla_female_1.0_JH602189.1_2913364_2914293+
OR.GCA_000247695.1_HetGla_female_1.0_JH602189.1_2936387_2937316+
OR.GCA_000247695.1_HetGla_female_1.0_JH602262.1_471159_472088+
OR.GCA_000247695.1_HetGla_female_1.0_JH602418.1_11194_12123-
OR.GCA_000247695.1_HetGla_female_1.0_JH602857.1_150_1079-
OR.GCA_000743615.1_DMR_v1.0_KN120637.1_112320_113249-
OR.GCA_000743615.1_DMR_v1.0_KN122005.1_8226_9203-
OR.GCA_000743615.1_DMR_v1.0_KN123029.1_737519_738448-
OR.GCA_000276665.1_ChiLan1.0_JH721955.1_8348944_8349873+
OR.GCA_000276665.1_ChiLan1.0_JH721955.1_8365340_8366269+
OR.GCA_000276665.1_ChiLan1.0_JH721955.1_8410913_8411842+
OR.GCA_004027595.1_DinBra_v1_BIUU_PVLD010027484.1_3433_4362+
OR.GCA_004027595.1_DinBra_v1_BIUU_PVLD010032009.1_9856_10785+
OR.GCA_004027595.1_DinBra_v1_BIUU_PVLD010037036.1_5720_6649-
OR.GCA_004027595.1_DinBra_v1_BIUU_PVLD010038267.1_1325_2254-
OR.GCA_004027025.1_MyoCoy_v1_BIUU_PVJA010027429.1_13669_14610+
OR.GCA_004027165.1_CteSoc_v1_BIUU_PVKA01015019.1_9361_10290+
OR.GCA_004027165.1_CteSoc_v1_BIUU_PVKA01053448.1_4665_5606+
OR.GCA_000260255.1_OctDeg1.0_JH651565.1_4127604_4128614-
OR.GCA_006547115.1_GSC_porc_1.0_ML655573.1_393344_394273-
OR.GCA_006547115.1_GSC_porc_1.0_ML655573.1_421766_422695-
OR.GCA_006547115.1_GSC_porc_1.0_ML655573.1_447702_448631-
OR.GCA_004363535.1_DasPun_v1_BIUU_RJWM01019479.1_9181_10134+
OR.GCA_004363535.1_DasPun_v1_BIUU_RJWM01019479.1_18790_19743-
OR.GCA_004363535.1_DasPun_v1_BIUU_RJWM01019767.1_17378_18331+
OR.GCA_004363535.1_DasPun_v1_BIUU_RJWM01019767.1_26915_27844+
OR.GCA_004363535.1_DasPun_v1_BIUU_RJWM01022078.1_10486_11415+
OR.GCA_004363535.1_DasPun_v1_BIUU_RJWM01022078.1_23422_24369+
OR.GCA_004363535.1_DasPun_v1_BIUU_RJWM01022078.1_31854_32807+
OR.GCA_004363535.1_DasPun_v1_BIUU_RJWM01030719.1_8762_9715-
OR.GCA_004363535.1_DasPun_v1_BIUU_RJWM01032092.1_7495_8448+
OR.GCA_004363535.1_DasPun_v1_BIUU_RJWM01034754.1_13004_13957-
OR.GCA_004363535.1_DasPun_v1_BIUU_RJWM01035178.1_10952_11905-
OR.GCA_004027455.1_HydHyd_v1_BIUU_PVLA01001652.1_244801_245754-
OR.GCA_004027455.1_HydHyd_v1_BIUU_PVLA01003324.1_43172_44092-
OR.GCA_004027455.1_HydHyd_v1_BIUU_PVLA01003324.1_71500_72429+
OR.GCA_000151735.1_Cavpor3.0_DS562899.1_12476456_12477385-
OR.GCA_000151735.1_Cavpor3.0_DS563023.1_1182080_1183009-
OR.GCA_004027695.1_CavTsc_v1_BIUU_PVKK010005577.1_43655_44584+
OR.GCA_004027695.1_CavTsc_v1_BIUU_PVKK010022763.1_22373_23302+
OR.GCA_004027695.1_CavTsc_v1_BIUU_PVKK010025613.1_4857_5786+
OR.GCA_004027695.1_CavTsc_v1_BIUU_PVKK010035992.1_7057_7986+

>OGG2-1.3
OR.GCA_004026905.1_HysCri_v1_BIUU_PVJO010024118.1_7135_8064-
OR.ThrSwi_NIG_v1_Scaffold00036_18270714_18271643-
OR.GCA_000247695.1_HetGla_female_1.0_JH602189.1_1100951_1101877-
OR.GCA_000743615.1_DMR_v1.0_KN123029.1_228013_228942+
OR.GCA_000276665.1_ChiLan1.0_JH722086.1_4203_5132-
OR.GCA_004027595.1_DinBra_v1_BIUU_PVLD010029843.1_9243_10172+
OR.GCA_004027025.1_MyoCoy_v1_BIUU_PVJA010015128.1_8637_9566+
OR.GCA_000260255.1_OctDeg1.0_JH651565.1_3907493_3908422-
OR.GCA_006547115.1_GSC_porc_1.0_ML655573.1_109145_110074+
OR.GCA_004363535.1_DasPun_v1_BIUU_RJWM01013840.1_20048_20977+
OR.GCA_004363535.1_DasPun_v1_BIUU_RJWM01020741.1_33567_34496-
OR.GCA_004363535.1_DasPun_v1_BIUU_RJWM01021744.1_5989_6918-
OR.GCA_004363535.1_DasPun_v1_BIUU_RJWM01023142.1_31642_32571-
OR.GCA_004363535.1_DasPun_v1_BIUU_RJWM01038064.1_1403_2332+
OR.GCA_004363535.1_DasPun_v1_BIUU_RJWM01078027.1_2122_3051+
OR.GCA_004363535.1_DasPun_v1_BIUU_RJWM01078438.1_844_1773+
OR.GCA_004363535.1_DasPun_v1_BIUU_RJWM01099438.1_1075_2004-
OR.GCA_004363535.1_DasPun_v1_BIUU_RJWM01101607.1_1754_2683+
OR.GCA_004363535.1_DasPun_v1_BIUU_RJWM01137694.1_141_1070+
OR.GCA_004363535.1_DasPun_v1_BIUU_RJWM01175844.1_333_1262-
OR.GCA_004363535.1_DasPun_v1_BIUU_RJWM01184431.1_44_973+
OR.GCA_004027455.1_HydHyd_v1_BIUU_PVLA01001638.1_250466_251395+
OR.GCA_004027455.1_HydHyd_v1_BIUU_PVLA01001638.1_297044_297973+
OR.GCA_004027455.1_HydHyd_v1_BIUU_PVLA01001652.1_320625_321566+
OR.GCA_004027455.1_HydHyd_v1_BIUU_PVLA01003324.1_15013_15942-
OR.GCA_004027455.1_HydHyd_v1_BIUU_PVLA01006592.1_54590_55594-
OR.GCA_004027455.1_HydHyd_v1_BIUU_PVLA01009982.1_67717_68676+_PVLA01015736.1_2_253+join
OR.GCA_004027455.1_HydHyd_v1_BIUU_PVLA01012904.1_27399_28340-
OR.GCA_004027455.1_HydHyd_v1_BIUU_PVLA01012952.1_19731_20672-
OR.GCA_004027455.1_HydHyd_v1_BIUU_PVLA01015736.1_22866_23807+
OR.GCA_000151735.1_Cavpor3.0_DS562899.1_12383410_12384339-
OR.GCA_000151735.1_Cavpor3.0_DS563023.1_1010847_1011776-
OR.GCA_000151735.1_Cavpor3.0_DS563023.1_1144134_1145063+
OR.GCA_004027695.1_CavTsc_v1_BIUU_PVKK010026643.1_10782_11711-
OR.GCA_004027695.1_CavTsc_v1_BIUU_PVKK010032549.1_9077_10006-
OR.GCA_004027695.1_CavTsc_v1_BIUU_PVKK010065072.1_1358_2287-

>OGG2-1.4
OR.GCA_004027205.1_CteGun_v1_BIUU_PVKB01009809.1_4211_5167+
OR.GCA_004026905.1_HysCri_v1_BIUU_PVJO010036571.1_1030_1986+
OR.ThrSwi_NIG_v1_Scaffold00036_20214266_20215222-
OR.GCA_004026965.1_PetTyp_v1_BIUU_PVIR01008259.1_5456_6382+
OR.GCA_000247695.1_HetGla_female_1.0_JH602283.1_215284_216237-
OR.GCA_000743615.1_DMR_v1.0_KN123029.1_717595_718551-
OR.GCA_000276665.1_ChiLan1.0_JH721955.1_8434964_8435920+
OR.GCA_004027595.1_DinBra_v1_BIUU_PVLD010022342.1_7374_8330-
OR.GCA_004027025.1_MyoCoy_v1_BIUU_PVJA010034263.1_13265_14218+
OR.GCA_004027025.1_MyoCoy_v1_BIUU_PVJA010066301.1_944_1900-
OR.GCA_004027165.1_CteSoc_v1_BIUU_PVKA01009823.1_52948_53913-
OR.GCA_000260255.1_OctDeg1.0_JH651565.1_4024892_4025848-
OR.GCA_000260255.1_OctDeg1.0_JH651565.1_4085431_4086387-
OR.GCA_006547115.1_GSC_porc_1.0_ML655573.1_373200_374156-
OR.GCA_004363535.1_DasPun_v1_BIUU_RJWM01033257.1_4438_5406-
OR.GCA_004363535.1_DasPun_v1_BIUU_RJWM01078089.1_536_1501+
OR.GCA_004027455.1_HydHyd_v1_BIUU_PVLA01001652.1_112221_113177-
OR.GCA_004027455.1_HydHyd_v1_BIUU_PVLA01001652.1_290155_291111-
OR.GCA_004027455.1_HydHyd_v1_BIUU_PVLA01003324.1_83816_84772-
OR.GCA_004027455.1_HydHyd_v1_BIUU_PVLA01005675.1_125041_125997-
OR.GCA_000151735.1_Cavpor3.0_DS562899.1_12427873_12428829+
OR.GCA_000151735.1_Cavpor3.0_DS562899.1_12460636_12461592+
OR.GCA_000151735.1_Cavpor3.0_DS562899.1_14162111_14163067+
OR.GCA_000151735.1_Cavpor3.0_DS563023.1_946431_947387-
OR.GCA_004027695.1_CavTsc_v1_BIUU_PVKK010005577.1_59457_60413-
OR.GCA_004027695.1_CavTsc_v1_BIUU_PVKK010005577.1_92326_93282-
OR.GCA_004027695.1_CavTsc_v1_BIUU_PVKK010019171.1_4168_5124-
OR.GCA_004027695.1_CavTsc_v1_BIUU_PVKK010022763.1_10004_10960-
OR.GCA_004027695.1_CavTsc_v1_BIUU_PVKK010039018.1_2113_3069-

>OGG2-1.5
OR.ThrSwi_NIG_v1_Scaffold00036_19971300_19972229-
OR.GCA_000247695.1_HetGla_female_1.0_JH602304.1_139643_140572+
OR.GCA_000247695.1_HetGla_female_1.0_JH602304.1_165450_166379-
OR.GCA_000743615.1_DMR_v1.0_KN123029.1_193727_194656+
OR.GCA_000743615.1_DMR_v1.0_KN123029.1_297063_297992-
OR.GCA_000743615.1_DMR_v1.0_KN123029.1_345520_346449-
OR.GCA_000276665.1_ChiLan1.0_JH721955.1_8523068_8523988-
OR.GCA_004027595.1_DinBra_v1_BIUU_PVLD010025157.1_23071_24000+
OR.GCA_004027595.1_DinBra_v1_BIUU_PVLD010030399.1_7371_8300-
OR.GCA_004027595.1_DinBra_v1_BIUU_PVLD010033792.1_6371_7300-
OR.GCA_004027025.1_MyoCoy_v1_BIUU_PVJA010015128.1_24953_25873+
OR.GCA_004027025.1_MyoCoy_v1_BIUU_PVJA010015128.1_43841_44770+
OR.GCA_006547115.1_GSC_porc_1.0_ML655573.1_212787_213707+
OR.GCA_006547115.1_GSC_porc_1.0_ML655573.1_232473_233393+
OR.GCA_004363535.1_DasPun_v1_BIUU_RJWM01013840.1_3125_4054-
OR.GCA_004363535.1_DasPun_v1_BIUU_RJWM01028395.1_8598_9527+
OR.GCA_004363535.1_DasPun_v1_BIUU_RJWM01034073.1_11240_12169+
OR.GCA_004363535.1_DasPun_v1_BIUU_RJWM01047124.1_6_926-

>OGG2-1.6
OR.GCA_004026905.1_HysCri_v1_BIUU_PVJO010023148.1_13491_14420+
OR.ThrSwi_NIG_v1_Scaffold00036_18320319_18321248+
OR.GCA_004026965.1_PetTyp_v1_BIUU_PVIR01073439.1_1491_2420+
OR.GCA_000247695.1_HetGla_female_1.0_JH602214.1_1851413_1852342-
OR.GCA_000743615.1_DMR_v1.0_KN124292.1_39753_40682-
OR.GCA_000276665.1_ChiLan1.0_JH722086.1_86184_87113-
OR.GCA_004027595.1_DinBra_v1_BIUU_PVLD010015141.1_36605_37534+
OR.GCA_004027025.1_MyoCoy_v1_BIUU_PVJA010031262.1_18520_19449+
OR.GCA_004027165.1_CteSoc_v1_BIUU_PVKA01009823.1_30629_31582-
OR.GCA_000260255.1_OctDeg1.0_JH651565.1_3966103_3967026-
OR.GCA_006547115.1_GSC_porc_1.0_ML655661.1_126331_127290-
OR.GCA_004363535.1_DasPun_v1_BIUU_RJWM01021240.1_10710_11639+
OR.GCA_004363535.1_DasPun_v1_BIUU_RJWM01041179.1_3802_4731-
OR.GCA_004027455.1_HydHyd_v1_BIUU_PVLA01001638.1_210160_211089-
OR.GCA_004027295.1_DolPat_v1_BIUU_PVJX010026835.1_4984_5913+
OR.GCA_000151735.1_Cavpor3.0_DS563023.1_1057391_1058320+
OR.GCA_004027695.1_CavTsc_v1_BIUU_PVKK010009200.1_50294_51223-

>OGG2-1.7
OR.GCA_004026905.1_HysCri_v1_BIUU_PVJO010023299.1_6691_7623-
OR.GCA_004026905.1_HysCri_v1_BIUU_PVJO010033999.1_1161_2129-
OR.ThrSwi_NIG_v1_Scaffold00036_18305334_18306302-
OR.GCA_004026965.1_PetTyp_v1_BIUU_PVIR01043086.1_2241_3173-
OR.GCA_000247695.1_HetGla_female_1.0_JH602189.1_4478720_4479673-
OR.GCA_000247695.1_HetGla_female_1.0_JH602214.1_1877746_1878714+
OR.GCA_000247695.1_HetGla_female_1.0_JH602262.1_523497_524450-
OR.GCA_000743615.1_DMR_v1.0_KN124292.1_60795_61787+
OR.GCA_000743615.1_DMR_v1.0_KN124292.1_115354_116346-
OR.GCA_000743615.1_DMR_v1.0_KN124292.1_309424_310416-
OR.GCA_004027165.1_CteSoc_v1_BIUU_PVKA01044998.1_12736_13686+
OR.GCA_000260255.1_OctDeg1.0_JH651588.1_192643_193572+
OR.GCA_004363535.1_DasPun_v1_BIUU_RJWM01058089.1_6140_7093+
OR.GCA_004363535.1_DasPun_v1_BIUU_RJWM01065136.1_4769_5701-

>OGG2-2
OR.GCA_004027205.1_CteGun_v1_BIUU_PVKB01006080.1_3_236-_PVKB01023783.1_3_902+join
OR.GCA_004027205.1_CteGun_v1_BIUU_PVKB01006080.1_5518_6465-
OR.GCA_004027205.1_CteGun_v1_BIUU_PVKB01008034.1_3_866-_PVKB01009957.1_5888_6121-join
OR.GCA_004026905.1_HysCri_v1_BIUU_PVJO010007969.1_63156_64103+
OR.GCA_004026905.1_HysCri_v1_BIUU_PVJO010022984.1_6198_7139-
OR.GCA_004026905.1_HysCri_v1_BIUU_PVJO010026610.1_4228_5199-
OR.GCA_004026905.1_HysCri_v1_BIUU_PVJO010026610.1_12620_13600-
OR.GCA_004026905.1_HysCri_v1_BIUU_PVJO010027386.1_7991_8932-
OR.GCA_004026905.1_HysCri_v1_BIUU_PVJO010027386.1_16596_17537-
OR.GCA_004026905.1_HysCri_v1_BIUU_PVJO010027837.1_11847_12788-
OR.GCA_004026905.1_HysCri_v1_BIUU_PVJO010030661.1_12010_12948+
OR.GCA_004026905.1_HysCri_v1_BIUU_PVJO010034974.1_1162_2103-
OR.ThrSwi_NIG_v1_Scaffold00017_1243373_1244311-
OR.ThrSwi_NIG_v1_Scaffold00017_3013107_3014063-
OR.ThrSwi_NIG_v1_Scaffold00017_3061313_3062248-
OR.ThrSwi_NIG_v1_Scaffold00017_3068561_3069511-
OR.ThrSwi_NIG_v1_Scaffold00017_3076491_3077432-
OR.ThrSwi_NIG_v1_Scaffold00017_3085050_3085991-
OR.ThrSwi_NIG_v1_Scaffold00017_3092597_3093538-
OR.ThrSwi_NIG_v1_Scaffold00017_3108790_3109731-
OR.ThrSwi_NIG_v1_Scaffold00017_3115313_3116272-
OR.GCA_004026965.1_PetTyp_v1_BIUU_PVIR01018032.1_22992_23954-
OR.GCA_004026965.1_PetTyp_v1_BIUU_PVIR01045545.1_8141_9082+
OR.GCA_004026965.1_PetTyp_v1_BIUU_PVIR01059651.1_307_1245-
OR.GCA_000247695.1_HetGla_female_1.0_JH602054.1_33113772_33114713+
OR.GCA_000247695.1_HetGla_female_1.0_JH602169.1_300251_301216+
OR.GCA_000247695.1_HetGla_female_1.0_JH602169.1_374350_375291+
OR.GCA_000247695.1_HetGla_female_1.0_JH602169.1_936104_937045+
OR.GCA_000247695.1_HetGla_female_1.0_JH602177.1_169750_170706+
OR.GCA_000247695.1_HetGla_female_1.0_JH602177.1_4374163_4375131-
OR.GCA_000247695.1_HetGla_female_1.0_JH602177.1_4390924_4391865-
OR.GCA_000247695.1_HetGla_female_1.0_JH602177.1_4410554_4411495-
OR.GCA_000247695.1_HetGla_female_1.0_JH602177.1_4468138_4469088-
OR.GCA_000247695.1_HetGla_female_1.0_JH602234.1_1230132_1231079+
OR.GCA_000247695.1_HetGla_female_1.0_JH602260.1_342687_343628+
OR.GCA_000247695.1_HetGla_female_1.0_JH602281.1_38933_39892+
OR.GCA_000247695.1_HetGla_female_1.0_JH602281.1_48279_49238+
OR.GCA_000247695.1_HetGla_female_1.0_JH602300.1_153493_154434-
OR.GCA_000247695.1_HetGla_female_1.0_JH602300.1_171527_172468-
OR.GCA_000247695.1_HetGla_female_1.0_JH603063.1_2380_3336-
OR.GCA_000743615.1_DMR_v1.0_KN122588.1_1520249_1521205-
OR.GCA_000743615.1_DMR_v1.0_KN124308.1_1228578_1229534-
OR.GCA_000743615.1_DMR_v1.0_KN124308.1_1401695_1402666-
OR.GCA_000743615.1_DMR_v1.0_KN124308.1_1409170_1410108-
OR.GCA_000743615.1_DMR_v1.0_KN124308.1_1416466_1417407-
OR.GCA_000743615.1_DMR_v1.0_KN124308.1_1426875_1427828-
OR.GCA_000743615.1_DMR_v1.0_KN124308.1_1434019_1434960-
OR.GCA_000743615.1_DMR_v1.0_KN124308.1_1440910_1441851-
OR.GCA_000743615.1_DMR_v1.0_KN124308.1_1447567_1448508-
OR.GCA_000743615.1_DMR_v1.0_KN124308.1_1453551_1454513-
OR.GCA_000743615.1_DMR_v1.0_KN124308.1_1463346_1464287-
OR.GCA_000743615.1_DMR_v1.0_KN124308.1_1480937_1481878-
OR.GCA_000743615.1_DMR_v1.0_KN124308.1_1492829_1493788-
OR.GCA_000276665.1_ChiLan1.0_JH721971.1_1148285_1149247+
OR.GCA_000276665.1_ChiLan1.0_JH721971.1_1157886_1158833+
OR.GCA_000276665.1_ChiLan1.0_JH721971.1_1289135_1290094+
OR.GCA_000276665.1_ChiLan1.0_JH721971.1_1295439_1296380+
OR.GCA_000276665.1_ChiLan1.0_JH721971.1_1311712_1312653+
OR.GCA_000276665.1_ChiLan1.0_JH721971.1_1324682_1325641+
OR.GCA_000276665.1_ChiLan1.0_JH721971.1_1357599_1358540+
OR.GCA_000276665.1_ChiLan1.0_JH721971.1_1446139_1447077+
OR.GCA_000276665.1_ChiLan1.0_JH721971.1_5111061_5112029+
OR.GCA_004027595.1_DinBra_v1_BIUU_PVLD010003077.1_29633_30574-
OR.GCA_004027595.1_DinBra_v1_BIUU_PVLD010003077.1_117346_118311+
OR.GCA_004027595.1_DinBra_v1_BIUU_PVLD010005389.1_66663_67625+
OR.GCA_004027595.1_DinBra_v1_BIUU_PVLD010005389.1_88938_89882+
OR.GCA_004027595.1_DinBra_v1_BIUU_PVLD010005389.1_102801_103742+
OR.GCA_004027595.1_DinBra_v1_BIUU_PVLD010005775.1_27270_28244+
OR.GCA_004027595.1_DinBra_v1_BIUU_PVLD010015868.1_25256_26200+
OR.GCA_004027595.1_DinBra_v1_BIUU_PVLD010027841.1_11041_12051+
OR.GCA_004027595.1_DinBra_v1_BIUU_PVLD010028095.1_5189_6154-
OR.GCA_004027595.1_DinBra_v1_BIUU_PVLD010035656.1_3795_4763-
OR.GCA_004027595.1_DinBra_v1_BIUU_PVLD010051621.1_2480_3421-
OR.GCA_004027025.1_MyoCoy_v1_BIUU_PVJA010014590.1_39839_40795-
OR.GCA_004027025.1_MyoCoy_v1_BIUU_PVJA010029281.1_19620_20558+
OR.GCA_004027025.1_MyoCoy_v1_BIUU_PVJA010031471.1_4906_5859-
OR.GCA_004027025.1_MyoCoy_v1_BIUU_PVJA010033473.1_10890_11855+
OR.GCA_004027025.1_MyoCoy_v1_BIUU_PVJA010033473.1_17978_18919+
OR.GCA_004027025.1_MyoCoy_v1_BIUU_PVJA010034958.1_17875_18816-
OR.GCA_004027025.1_MyoCoy_v1_BIUU_PVJA010035785.1_6575_7516-
OR.GCA_004027025.1_MyoCoy_v1_BIUU_PVJA010035785.1_12682_13623-
OR.GCA_004027025.1_MyoCoy_v1_BIUU_PVJA010038957.1_12734_13675+
OR.GCA_004027025.1_MyoCoy_v1_BIUU_PVJA010038957.1_18067_19053+
OR.GCA_004027025.1_MyoCoy_v1_BIUU_PVJA010067005.1_907_1848-
OR.GCA_004027165.1_CteSoc_v1_BIUU_PVKA01001600.1_115350_116306-
OR.GCA_004027165.1_CteSoc_v1_BIUU_PVKA01004776.1_3288_4265-
OR.GCA_004027165.1_CteSoc_v1_BIUU_PVKA01016402.1_15121_16089+
OR.GCA_004027165.1_CteSoc_v1_BIUU_PVKA01018232.1_2456_3397+
OR.GCA_004027165.1_CteSoc_v1_BIUU_PVKA01018232.1_15532_16473+
OR.GCA_004027165.1_CteSoc_v1_BIUU_PVKA01018232.1_36068_37018+
OR.GCA_004027165.1_CteSoc_v1_BIUU_PVKA01018232.1_41663_42604+
OR.GCA_004027165.1_CteSoc_v1_BIUU_PVKA01032759.1_5820_6758+
OR.GCA_000260255.1_OctDeg1.0_JH651754.1_169368_170333+
OR.GCA_000260255.1_OctDeg1.0_JH651754.1_175864_176805+
OR.GCA_000260255.1_OctDeg1.0_JH651754.1_186656_187597+
OR.GCA_000260255.1_OctDeg1.0_JH651754.1_217331_218281+
OR.GCA_000260255.1_OctDeg1.0_JH651754.1_238040_238981+
OR.GCA_006547115.1_GSC_porc_1.0_ML655391.1_1741995_1742936-
OR.GCA_006547115.1_GSC_porc_1.0_ML655391.1_1747735_1748733-
OR.GCA_006547115.1_GSC_porc_1.0_ML655391.1_1757239_1758225-
OR.GCA_006547115.1_GSC_porc_1.0_ML655391.1_1771149_1772090-
OR.GCA_006547115.1_GSC_porc_1.0_ML655391.1_1781740_1782690-
OR.GCA_006547115.1_GSC_porc_1.0_ML655391.1_1788618_1789559-
OR.GCA_006547115.1_GSC_porc_1.0_ML655391.1_1801889_1802830-
OR.GCA_006547115.1_GSC_porc_1.0_ML655391.1_1829218_1830177-
OR.GCA_006547115.1_GSC_porc_1.0_ML655391.1_1841285_1842244+
OR.GCA_006547115.1_GSC_porc_1.0_ML655391.1_1847406_1848377+
OR.GCA_006547115.1_GSC_porc_1.0_ML655391.1_2034415_2035374+
OR.GCA_006547115.1_GSC_porc_1.0_ML655391.1_2104836_2105795-
OR.GCA_006547115.1_GSC_porc_1.0_ML655555.1_1494705_1495646+
OR.GCA_006547115.1_GSC_porc_1.0_ML655555.1_1510518_1511456+
OR.GCA_006547115.1_GSC_porc_1.0_ML655698.1_78560_79519+
OR.GCA_004363535.1_DasPun_v1_BIUU_RJWM01004197.1_51043_52008+
OR.GCA_004363535.1_DasPun_v1_BIUU_RJWM01008250.1_25984_26922-
OR.GCA_004363535.1_DasPun_v1_BIUU_RJWM01010048.1_54589_55536-
OR.GCA_004363535.1_DasPun_v1_BIUU_RJWM01010841.1_8739_9698+
OR.GCA_004363535.1_DasPun_v1_BIUU_RJWM01011727.1_24998_25945-
OR.GCA_004363535.1_DasPun_v1_BIUU_RJWM01011727.1_49919_50884-
OR.GCA_004363535.1_DasPun_v1_BIUU_RJWM01013511.1_10112_11053-
OR.GCA_004363535.1_DasPun_v1_BIUU_RJWM01014807.1_14280_15221+
OR.GCA_004363535.1_DasPun_v1_BIUU_RJWM01014807.1_27078_28019+
OR.GCA_004363535.1_DasPun_v1_BIUU_RJWM01014807.1_42629_43597+
OR.GCA_004363535.1_DasPun_v1_BIUU_RJWM01015907.1_2916_3881+
OR.GCA_004363535.1_DasPun_v1_BIUU_RJWM01015966.1_24759_25706-
OR.GCA_004363535.1_DasPun_v1_BIUU_RJWM01019913.1_23849_24814-
OR.GCA_004363535.1_DasPun_v1_BIUU_RJWM01020331.1_17456_18427-
OR.GCA_004363535.1_DasPun_v1_BIUU_RJWM01021382.1_27358_28305+
OR.GCA_004363535.1_DasPun_v1_BIUU_RJWM01021423.1_17766_18677+
OR.GCA_004363535.1_DasPun_v1_BIUU_RJWM01022549.1_21673_22638+
OR.GCA_004363535.1_DasPun_v1_BIUU_RJWM01024859.1_1174_2133-
OR.GCA_004363535.1_DasPun_v1_BIUU_RJWM01024892.1_12196_13161-
OR.GCA_004363535.1_DasPun_v1_BIUU_RJWM01026429.1_3354_4325+
OR.GCA_004363535.1_DasPun_v1_BIUU_RJWM01027547.1_21617_22582+
OR.GCA_004363535.1_DasPun_v1_BIUU_RJWM01029210.1_2780_3721-
OR.GCA_004363535.1_DasPun_v1_BIUU_RJWM01034517.1_785_1762-
OR.GCA_004363535.1_DasPun_v1_BIUU_RJWM01035766.1_13402_14361-
OR.GCA_004363535.1_DasPun_v1_BIUU_RJWM01036307.1_203_1162-
OR.GCA_004363535.1_DasPun_v1_BIUU_RJWM01037546.1_1446_2393-
OR.GCA_004363535.1_DasPun_v1_BIUU_RJWM01038849.1_1621_2559-
OR.GCA_004363535.1_DasPun_v1_BIUU_RJWM01045442.1_688_1629+
OR.GCA_004363535.1_DasPun_v1_BIUU_RJWM01046574.1_9511_10458+
OR.GCA_004363535.1_DasPun_v1_BIUU_RJWM01053347.1_1115_2071+
OR.GCA_004363535.1_DasPun_v1_BIUU_RJWM01056611.1_214_1215+
OR.GCA_004363535.1_DasPun_v1_BIUU_RJWM01067726.1_3336_4415+
OR.GCA_004363535.1_DasPun_v1_BIUU_RJWM01069068.1_2367_3326-
OR.GCA_004363535.1_DasPun_v1_BIUU_RJWM01070915.1_3743_4708-
OR.GCA_004363535.1_DasPun_v1_BIUU_RJWM01072350.1_2388_3359-
OR.GCA_004363535.1_DasPun_v1_BIUU_RJWM01077068.1_2409_3386+
OR.GCA_004363535.1_DasPun_v1_BIUU_RJWM01084891.1_1117_2073+
OR.GCA_004363535.1_DasPun_v1_BIUU_RJWM01094100.1_476_1423+
OR.GCA_004363535.1_DasPun_v1_BIUU_RJWM01099410.1_694_1635+
OR.GCA_004363535.1_DasPun_v1_BIUU_RJWM01104369.1_1888_2835-
OR.GCA_004027455.1_HydHyd_v1_BIUU_PVLA01000125.1_96900_97865+
OR.GCA_004027455.1_HydHyd_v1_BIUU_PVLA01001003.1_156132_157097-
OR.GCA_004027455.1_HydHyd_v1_BIUU_PVLA01001703.1_42287_43228-
OR.GCA_004027455.1_HydHyd_v1_BIUU_PVLA01001886.1_94075_95010+
OR.GCA_004027455.1_HydHyd_v1_BIUU_PVLA01002685.1_201822_202787-
OR.GCA_004027455.1_HydHyd_v1_BIUU_PVLA01006729.1_98419_99357-
OR.GCA_004027455.1_HydHyd_v1_BIUU_PVLA01008270.1_27144_28085+
OR.GCA_004027455.1_HydHyd_v1_BIUU_PVLA01009187.1_44002_44967+
OR.GCA_004027455.1_HydHyd_v1_BIUU_PVLA01013337.1_17644_18609-
OR.GCA_004027455.1_HydHyd_v1_BIUU_PVLA01014790.1_12252_13175+
OR.GCA_004027455.1_HydHyd_v1_BIUU_PVLA01015775.1_1224_2189-
OR.GCA_004027455.1_HydHyd_v1_BIUU_PVLA01017609.1_9945_10910-
OR.GCA_004027455.1_HydHyd_v1_BIUU_PVLA01018728.1_838_1815+
OR.GCA_004027455.1_HydHyd_v1_BIUU_PVLA01019481.1_3169_4089+
OR.GCA_004027455.1_HydHyd_v1_BIUU_PVLA01020789.1_923_1879+
OR.GCA_004027455.1_HydHyd_v1_BIUU_PVLA01024406.1_138_1085+
OR.GCA_004027455.1_HydHyd_v1_BIUU_PVLA01029608.1_1239_2186-
OR.GCA_004027295.1_DolPat_v1_BIUU_PVJX010009852.1_52518_53459+
OR.GCA_004027295.1_DolPat_v1_BIUU_PVJX010010635.1_48559_49557+
OR.GCA_004027295.1_DolPat_v1_BIUU_PVJX010012352.1_37925_38872+
OR.GCA_004027295.1_DolPat_v1_BIUU_PVJX010013057.1_7017_7982+
OR.GCA_004027295.1_DolPat_v1_BIUU_PVJX010031339.1_10526_11464-
OR.GCA_004027295.1_DolPat_v1_BIUU_PVJX010057797.1_1055_2020-
OR.GCA_004027295.1_DolPat_v1_BIUU_PVJX010059568.1_3879_4835-
OR.GCA_004027295.1_DolPat_v1_BIUU_PVJX010082094.1_1327_2283+
OR.GCA_000151735.1_Cavpor3.0_DS562899.1_13339645_13340586+
OR.GCA_000151735.1_Cavpor3.0_DS562899.1_13413318_13414259-
OR.GCA_000151735.1_Cavpor3.0_DS562950.1_1878801_1879730+
OR.GCA_000151735.1_Cavpor3.0_DS563442.1_53341_54306+
OR.GCA_004027695.1_CavTsc_v1_BIUU_PVKK010018744.1_16331_17296-
OR.GCA_004027695.1_CavTsc_v1_BIUU_PVKK010022430.1_4994_5935-
OR.GCA_004027695.1_CavTsc_v1_BIUU_PVKK010024417.1_1743_2672-
OR.GCA_004027695.1_CavTsc_v1_BIUU_PVKK010028812.1_11463_12395-
OR.GCA_004027695.1_CavTsc_v1_BIUU_PVKK010034602.1_1157_2098-
OR.GCA_004027695.1_CavTsc_v1_BIUU_PVKK010047893.1_1885_2826+
OR.GCA_004027695.1_CavTsc_v1_BIUU_PVKK010120687.1_67_1014-

>OGG2-3.1
OR.GCA_004026905.1_HysCri_v1_BIUU_PVJO010011450.1_34577_35464+
OR.GCA_004026905.1_HysCri_v1_BIUU_PVJO010011927.1_3108_3995+
OR.GCA_004026905.1_HysCri_v1_BIUU_PVJO010011927.1_14454_15419+
OR.GCA_004026905.1_HysCri_v1_BIUU_PVJO010011927.1_27464_28351+
OR.GCA_004026905.1_HysCri_v1_BIUU_PVJO010011927.1_41271_42266+
OR.GCA_004026905.1_HysCri_v1_BIUU_PVJO010013018.1_12163_13122-
OR.GCA_004026905.1_HysCri_v1_BIUU_PVJO010013018.1_26141_27070-
OR.GCA_004026905.1_HysCri_v1_BIUU_PVJO010013018.1_41358_42326-
OR.GCA_004026905.1_HysCri_v1_BIUU_PVJO010017527.1_10757_11692+
OR.GCA_004026905.1_HysCri_v1_BIUU_PVJO010017527.1_26002_26961+
OR.GCA_004026905.1_HysCri_v1_BIUU_PVJO010018805.1_12920_13852-
OR.GCA_004026905.1_HysCri_v1_BIUU_PVJO010018805.1_25951_26886-
OR.GCA_004026905.1_HysCri_v1_BIUU_PVJO010019110.1_9511_10470+
OR.GCA_004026905.1_HysCri_v1_BIUU_PVJO010021188.1_1506_2435+
OR.GCA_004026905.1_HysCri_v1_BIUU_PVJO010021188.1_23594_24523+
OR.GCA_004026905.1_HysCri_v1_BIUU_PVJO010021241.1_6083_7012+
OR.GCA_004026905.1_HysCri_v1_BIUU_PVJO010023304.1_12334_13380-
OR.GCA_004026905.1_HysCri_v1_BIUU_PVJO010023304.1_20332_21219-
OR.GCA_004026905.1_HysCri_v1_BIUU_PVJO010023654.1_17211_18140+
OR.GCA_004026905.1_HysCri_v1_BIUU_PVJO010023661.1_3107_4036-
OR.GCA_004026905.1_HysCri_v1_BIUU_PVJO010023661.1_15336_16265-
OR.GCA_004026905.1_HysCri_v1_BIUU_PVJO010025477.1_7974_8978-
OR.GCA_004026905.1_HysCri_v1_BIUU_PVJO010026695.1_7340_8269+
OR.GCA_004026905.1_HysCri_v1_BIUU_PVJO010026926.1_11206_12150+
OR.GCA_004026905.1_HysCri_v1_BIUU_PVJO010028825.1_16322_17254-
OR.GCA_004026905.1_HysCri_v1_BIUU_PVJO010028901.1_1616_2551-
OR.GCA_004026905.1_HysCri_v1_BIUU_PVJO010028901.1_10659_11603-
OR.GCA_004026905.1_HysCri_v1_BIUU_PVJO010028963.1_2396_3400-
OR.GCA_004026905.1_HysCri_v1_BIUU_PVJO010029198.1_7628_8557+
OR.GCA_004026905.1_HysCri_v1_BIUU_PVJO010031206.1_5725_6687+
OR.GCA_004026905.1_HysCri_v1_BIUU_PVJO010031553.1_11702_12631-
OR.GCA_004026905.1_HysCri_v1_BIUU_PVJO010031636.1_5137_6144-
OR.GCA_004026905.1_HysCri_v1_BIUU_PVJO010032024.1_1961_2971+
OR.GCA_004026905.1_HysCri_v1_BIUU_PVJO010032166.1_12097_13026-
OR.GCA_004026905.1_HysCri_v1_BIUU_PVJO010033101.1_2345_3304+
OR.GCA_004026905.1_HysCri_v1_BIUU_PVJO010033278.1_2698_3708+
OR.GCA_004026905.1_HysCri_v1_BIUU_PVJO010033574.1_4503_5432-
OR.GCA_004026905.1_HysCri_v1_BIUU_PVJO010034906.1_5791_6798+
OR.GCA_004026905.1_HysCri_v1_BIUU_PVJO010035617.1_820_1683-
OR.GCA_004026905.1_HysCri_v1_BIUU_PVJO010035720.1_5975_6934+
OR.GCA_004026905.1_HysCri_v1_BIUU_PVJO010035837.1_4110_5069+
OR.GCA_004026905.1_HysCri_v1_BIUU_PVJO010035927.1_8327_9262+
OR.GCA_004026905.1_HysCri_v1_BIUU_PVJO010038564.1_6394_7323-
OR.GCA_004026905.1_HysCri_v1_BIUU_PVJO010039659.1_5513_6481+
OR.GCA_004026905.1_HysCri_v1_BIUU_PVJO010040539.1_2742_3629+
OR.GCA_004026905.1_HysCri_v1_BIUU_PVJO010043073.1_1574_2518+
OR.GCA_004026905.1_HysCri_v1_BIUU_PVJO010048686.1_1617_2579+
OR.GCA_004026905.1_HysCri_v1_BIUU_PVJO010054848.1_979_1938-
OR.GCA_004026905.1_HysCri_v1_BIUU_PVJO010059531.1_862_1821+
OR.GCA_004026905.1_HysCri_v1_BIUU_PVJO010061214.1_785_1714+
OR.ThrSwi_NIG_v1_Scaffold00048_490895_491902+
OR.ThrSwi_NIG_v1_Scaffold00048_559242_560129-
OR.ThrSwi_NIG_v1_Scaffold00048_574533_575612-
OR.ThrSwi_NIG_v1_Scaffold00048_639278_640207-
OR.ThrSwi_NIG_v1_Scaffold00048_650115_651044-
OR.ThrSwi_NIG_v1_Scaffold00048_688448_689377+
OR.ThrSwi_NIG_v1_Scaffold00048_697971_698945+
OR.ThrSwi_NIG_v1_Scaffold00048_706480_707400-
OR.ThrSwi_NIG_v1_Scaffold00048_720505_721434-
OR.ThrSwi_NIG_v1_Scaffold00048_730784_731713-
OR.ThrSwi_NIG_v1_Scaffold00048_752681_753610-
OR.ThrSwi_NIG_v1_Scaffold00048_795138_796124-
OR.ThrSwi_NIG_v1_Scaffold00048_819290_820240+
OR.ThrSwi_NIG_v1_Scaffold00048_828808_829692+
OR.ThrSwi_NIG_v1_Scaffold00048_833389_834243+
OR.ThrSwi_NIG_v1_Scaffold00048_849032_849961-
OR.ThrSwi_NIG_v1_Scaffold00048_867641_868570-
OR.ThrSwi_NIG_v1_Scaffold00075_2522185_2523204+
OR.ThrSwi_NIG_v1_Scaffold00075_2603303_2604283+
OR.ThrSwi_NIG_v1_Scaffold00075_2619085_2620029+
OR.ThrSwi_NIG_v1_Scaffold00075_2627285_2628208+
OR.ThrSwi_NIG_v1_Scaffold00075_2632541_2633482-
OR.ThrSwi_NIG_v1_Scaffold00075_2642282_2643235+
OR.ThrSwi_NIG_v1_Scaffold00075_2663292_2664281+
OR.GCA_004026965.1_PetTyp_v1_BIUU_PVIR01008507.1_4229_5215+
OR.GCA_004026965.1_PetTyp_v1_BIUU_PVIR01017332.1_24603_25490+
OR.GCA_004026965.1_PetTyp_v1_BIUU_PVIR01019189.1_22041_23009+
OR.GCA_004026965.1_PetTyp_v1_BIUU_PVIR01021854.1_6505_7392-
OR.GCA_004026965.1_PetTyp_v1_BIUU_PVIR01021854.1_11507_12394-
OR.GCA_004026965.1_PetTyp_v1_BIUU_PVIR01021854.1_23423_24304-
OR.GCA_004026965.1_PetTyp_v1_BIUU_PVIR01022311.1_23753_24739+
OR.GCA_004026965.1_PetTyp_v1_BIUU_PVIR01030200.1_9904_10824-
OR.GCA_004026965.1_PetTyp_v1_BIUU_PVIR01031052.1_18038_19030+
OR.GCA_004026965.1_PetTyp_v1_BIUU_PVIR01040633.1_6338_7303-
OR.GCA_004026965.1_PetTyp_v1_BIUU_PVIR01046098.1_3852_4853-
OR.GCA_004026965.1_PetTyp_v1_BIUU_PVIR01046311.1_9351_10274+
OR.GCA_004026965.1_PetTyp_v1_BIUU_PVIR01048363.1_7507_8394-
OR.GCA_004026965.1_PetTyp_v1_BIUU_PVIR01053342.1_3422_4309-
OR.GCA_004026965.1_PetTyp_v1_BIUU_PVIR01054155.1_6223_7146-
OR.GCA_004026965.1_PetTyp_v1_BIUU_PVIR01058981.1_844_1830+
OR.GCA_004026965.1_PetTyp_v1_BIUU_PVIR01065565.1_2732_3652-
OR.GCA_004026965.1_PetTyp_v1_BIUU_PVIR01065833.1_2679_3599-
OR.GCA_004026965.1_PetTyp_v1_BIUU_PVIR01067893.1_2415_3338-
OR.GCA_004026965.1_PetTyp_v1_BIUU_PVIR01069485.1_3410_4339-
OR.GCA_004026965.1_PetTyp_v1_BIUU_PVIR01073204.1_30_953-
OR.GCA_004026965.1_PetTyp_v1_BIUU_PVIR01075542.1_2489_3412-
OR.GCA_004026965.1_PetTyp_v1_BIUU_PVIR01076219.1_2489_3412-
OR.GCA_000247695.1_HetGla_female_1.0_JH602141.1_27150_28106-
OR.GCA_000247695.1_HetGla_female_1.0_JH602141.1_33471_34469-
OR.GCA_000247695.1_HetGla_female_1.0_JH602141.1_121919_122863+
OR.GCA_000247695.1_HetGla_female_1.0_JH602189.1_1574538_1575416+
OR.GCA_000247695.1_HetGla_female_1.0_JH602189.1_2137517_2138404+
OR.GCA_000247695.1_HetGla_female_1.0_JH602189.1_2181712_2182641-
OR.GCA_000247695.1_HetGla_female_1.0_JH602189.1_3209699_3210628+
OR.GCA_000247695.1_HetGla_female_1.0_JH602189.1_3251690_3252721+
OR.GCA_000247695.1_HetGla_female_1.0_JH602189.1_3368956_3369885+
OR.GCA_000247695.1_HetGla_female_1.0_JH602189.1_3377382_3378311+
OR.GCA_000247695.1_HetGla_female_1.0_JH602189.1_3637238_3638101+
OR.GCA_000247695.1_HetGla_female_1.0_JH602189.1_3817422_3818366-
OR.GCA_000247695.1_HetGla_female_1.0_JH602189.1_4010725_4011669-
OR.GCA_000247695.1_HetGla_female_1.0_JH602189.1_4645869_4646774+
OR.GCA_000247695.1_HetGla_female_1.0_JH602189.1_4741001_4741930-
OR.GCA_000247695.1_HetGla_female_1.0_JH602189.1_4849010_4849888+
OR.GCA_000247695.1_HetGla_female_1.0_JH602248.1_785609_786529+
OR.GCA_000247695.1_HetGla_female_1.0_JH602248.1_1070146_1071024+
OR.GCA_000247695.1_HetGla_female_1.0_JH602249.1_18671_19600+
OR.GCA_000247695.1_HetGla_female_1.0_JH602249.1_113854_114783+
OR.GCA_000247695.1_HetGla_female_1.0_JH602249.1_132306_133235+
OR.GCA_000247695.1_HetGla_female_1.0_JH602249.1_256858_257787+
OR.GCA_000247695.1_HetGla_female_1.0_JH602249.1_265296_266225+
OR.GCA_000247695.1_HetGla_female_1.0_JH602249.1_460429_461316-
OR.GCA_000247695.1_HetGla_female_1.0_JH602249.1_562325_563251-
OR.GCA_000247695.1_HetGla_female_1.0_JH602249.1_731135_732100-
OR.GCA_000247695.1_HetGla_female_1.0_JH602272.1_188922_189845+
OR.GCA_000247695.1_HetGla_female_1.0_JH602272.1_262869_263792-
OR.GCA_000247695.1_HetGla_female_1.0_JH602272.1_401872_402822+
OR.GCA_000247695.1_HetGla_female_1.0_JH602272.1_541530_542417+
OR.GCA_000247695.1_HetGla_female_1.0_JH602290.1_15257_16201-
OR.GCA_000247695.1_HetGla_female_1.0_JH602290.1_70723_71652-
OR.GCA_000247695.1_HetGla_female_1.0_JH602290.1_295699_296628-
OR.GCA_000247695.1_HetGla_female_1.0_JH602290.1_360359_361339+
OR.GCA_000247695.1_HetGla_female_1.0_JH602315.1_141104_142033+
OR.GCA_000247695.1_HetGla_female_1.0_JH602321.1_27633_28562+
OR.GCA_000247695.1_HetGla_female_1.0_JH602326.1_120175_121104+
OR.GCA_000743615.1_DMR_v1.0_KN109696.1_1398_2285-
OR.GCA_000743615.1_DMR_v1.0_KN120746.1_45974_46918+
OR.GCA_000743615.1_DMR_v1.0_KN120746.1_104102_105031+
OR.GCA_000743615.1_DMR_v1.0_KN120746.1_136239_137183-
OR.GCA_000743615.1_DMR_v1.0_KN121166.1_189_1115-
OR.GCA_000743615.1_DMR_v1.0_KN121166.1_26164_27093+
OR.GCA_000743615.1_DMR_v1.0_KN121166.1_168904_169833-
OR.GCA_000743615.1_DMR_v1.0_KN121166.1_205192_206136-
OR.GCA_000743615.1_DMR_v1.0_KN121166.1_225670_226614+
OR.GCA_000743615.1_DMR_v1.0_KN121166.1_237140_238069-
OR.GCA_000743615.1_DMR_v1.0_KN121166.1_254575_255504-
OR.GCA_000743615.1_DMR_v1.0_KN121166.1_295205_296134-
OR.GCA_000743615.1_DMR_v1.0_KN121465.1_98192_99121-
OR.GCA_000743615.1_DMR_v1.0_KN121465.1_203644_204564-
OR.GCA_000743615.1_DMR_v1.0_KN121982.1_8762_9721+
OR.GCA_000743615.1_DMR_v1.0_KN121982.1_69449_70408+
OR.GCA_000743615.1_DMR_v1.0_KN122147.1_10681_11640-
OR.GCA_000743615.1_DMR_v1.0_KN122147.1_206332_207261+
OR.GCA_000743615.1_DMR_v1.0_KN122291.1_100049_100951-
OR.GCA_000743615.1_DMR_v1.0_KN122410.1_442391_443314+
OR.GCA_000743615.1_DMR_v1.0_KN122414.1_135714_136643-
OR.GCA_000743615.1_DMR_v1.0_KN122414.1_240185_241147+
OR.GCA_000743615.1_DMR_v1.0_KN122527.1_69357_70286-
OR.GCA_000743615.1_DMR_v1.0_KN122527.1_209605_210534+
OR.GCA_000743615.1_DMR_v1.0_KN122527.1_385136_386023+
OR.GCA_000743615.1_DMR_v1.0_KN122527.1_420927_421856-
OR.GCA_000743615.1_DMR_v1.0_KN122527.1_489330_490307+
OR.GCA_000743615.1_DMR_v1.0_KN122527.1_516534_517478-
OR.GCA_000743615.1_DMR_v1.0_KN122527.1_568526_569449-
OR.GCA_000743615.1_DMR_v1.0_KN122527.1_649950_650894-
OR.GCA_000743615.1_DMR_v1.0_KN122527.1_675029_675910-
OR.GCA_000743615.1_DMR_v1.0_KN122527.1_745460_746347+
OR.GCA_000743615.1_DMR_v1.0_KN122527.1_763156_764043-
OR.GCA_000743615.1_DMR_v1.0_KN122527.1_1013583_1014446-
OR.GCA_000743615.1_DMR_v1.0_KN122527.1_1036358_1037221-
OR.GCA_000743615.1_DMR_v1.0_KN122527.1_1091392_1092384+
OR.GCA_000743615.1_DMR_v1.0_KN122676.1_35521_36471-
OR.GCA_000743615.1_DMR_v1.0_KN122676.1_56484_57413+
OR.GCA_000743615.1_DMR_v1.0_KN122676.1_64176_65096+
OR.GCA_000743615.1_DMR_v1.0_KN122676.1_96782_97711+
OR.GCA_000743615.1_DMR_v1.0_KN122676.1_127386_128315+
OR.GCA_000743615.1_DMR_v1.0_KN122676.1_147974_149026+
OR.GCA_000743615.1_DMR_v1.0_KN122676.1_157623_158510+
OR.GCA_000743615.1_DMR_v1.0_KN122676.1_173993_174922-
OR.GCA_000743615.1_DMR_v1.0_KN122676.1_198059_198988-
OR.GCA_000743615.1_DMR_v1.0_KN122676.1_229665_230588-
OR.GCA_000743615.1_DMR_v1.0_KN122676.1_261269_262198+
OR.GCA_000743615.1_DMR_v1.0_KN123029.1_71929_72933+
OR.GCA_000743615.1_DMR_v1.0_KN124292.1_203242_204171-
OR.GCA_000743615.1_DMR_v1.0_KN124292.1_412488_413408-
OR.GCA_000743615.1_DMR_v1.0_KN124292.1_482080_483045+
OR.GCA_000743615.1_DMR_v1.0_KN124606.1_2057_2989-
OR.GCA_000743615.1_DMR_v1.0_KN124959.1_464690_465619-
OR.GCA_000743615.1_DMR_v1.0_KN124959.1_839382_840344-
OR.GCA_000743615.1_DMR_v1.0_KN124959.1_959396_960325+
OR.GCA_000743615.1_DMR_v1.0_KN124959.1_1126232_1127152-
OR.GCA_000276665.1_ChiLan1.0_JH721955.1_375244_376179+
OR.GCA_000276665.1_ChiLan1.0_JH721955.1_442150_443037-
OR.GCA_000276665.1_ChiLan1.0_JH721955.1_599245_600255-
OR.GCA_000276665.1_ChiLan1.0_JH721955.1_644019_644948-
OR.GCA_000276665.1_ChiLan1.0_JH721955.1_664850_665773-
OR.GCA_000276665.1_ChiLan1.0_JH721955.1_679518_680405+
OR.GCA_000276665.1_ChiLan1.0_JH721955.1_692144_693124+
OR.GCA_000276665.1_ChiLan1.0_JH721955.1_709056_710045+
OR.GCA_000276665.1_ChiLan1.0_JH721955.1_719281_720201+
OR.GCA_000276665.1_ChiLan1.0_JH721955.1_751356_752243+
OR.GCA_000276665.1_ChiLan1.0_JH721955.1_779859_780746+
OR.GCA_004027595.1_DinBra_v1_BIUU_PVLD010006688.1_54603_55526-
OR.GCA_004027595.1_DinBra_v1_BIUU_PVLD010008026.1_5852_6859-
OR.GCA_004027595.1_DinBra_v1_BIUU_PVLD010008026.1_34986_35873-
OR.GCA_004027595.1_DinBra_v1_BIUU_PVLD010013280.1_2133_3149-
OR.GCA_004027595.1_DinBra_v1_BIUU_PVLD010017982.1_89_1033-
OR.GCA_004027595.1_DinBra_v1_BIUU_PVLD010017982.1_14129_15118-
OR.GCA_004027595.1_DinBra_v1_BIUU_PVLD010017982.1_28587_29510-
OR.GCA_004027595.1_DinBra_v1_BIUU_PVLD010019381.1_21605_22534-
OR.GCA_004027595.1_DinBra_v1_BIUU_PVLD010019895.1_5082_6041+
OR.GCA_004027595.1_DinBra_v1_BIUU_PVLD010019914.1_30632_31561+
OR.GCA_004027595.1_DinBra_v1_BIUU_PVLD010020256.1_6966_7895-
OR.GCA_004027595.1_DinBra_v1_BIUU_PVLD010021787.1_21027_22037-
OR.GCA_004027595.1_DinBra_v1_BIUU_PVLD010023955.1_2606_3568-
OR.GCA_004027595.1_DinBra_v1_BIUU_PVLD010023955.1_21433_22386+
OR.GCA_004027595.1_DinBra_v1_BIUU_PVLD010026036.1_12582_13511-
OR.GCA_004027595.1_DinBra_v1_BIUU_PVLD010026760.1_5697_6677-
OR.GCA_004027595.1_DinBra_v1_BIUU_PVLD010026760.1_16965_17852-
OR.GCA_004027595.1_DinBra_v1_BIUU_PVLD010027192.1_17369_18298+
OR.GCA_004027595.1_DinBra_v1_BIUU_PVLD010030419.1_8484_9371+
OR.GCA_004027595.1_DinBra_v1_BIUU_PVLD010030524.1_10808_11695+
OR.GCA_004027595.1_DinBra_v1_BIUU_PVLD010030772.1_8644_9531-
OR.GCA_004027595.1_DinBra_v1_BIUU_PVLD010033498.1_5066_5995-
OR.GCA_004027595.1_DinBra_v1_BIUU_PVLD010033923.1_2163_3095-
OR.GCA_004027595.1_DinBra_v1_BIUU_PVLD010041646.1_4276_5265+
OR.GCA_004027595.1_DinBra_v1_BIUU_PVLD010043404.1_2513_3442+
OR.GCA_004027595.1_DinBra_v1_BIUU_PVLD010043607.1_3450_4379+
OR.GCA_004027595.1_DinBra_v1_BIUU_PVLD010044399.1_3056_3985-
OR.GCA_004027595.1_DinBra_v1_BIUU_PVLD010050662.1_1594_2547-
OR.GCA_004027025.1_MyoCoy_v1_BIUU_PVJA010004661.1_52580_53467-
OR.GCA_004027025.1_MyoCoy_v1_BIUU_PVJA010005628.1_5269_6279-
OR.GCA_004027025.1_MyoCoy_v1_BIUU_PVJA010005628.1_31136_32227+
OR.GCA_004027025.1_MyoCoy_v1_BIUU_PVJA010005628.1_61539_62468+
OR.GCA_004027025.1_MyoCoy_v1_BIUU_PVJA010005628.1_70746_71633+
OR.GCA_004027025.1_MyoCoy_v1_BIUU_PVJA010007613.1_2268_3197-
OR.GCA_004027025.1_MyoCoy_v1_BIUU_PVJA010007613.1_16481_17542-
OR.GCA_004027025.1_MyoCoy_v1_BIUU_PVJA010007613.1_30772_31659-
OR.GCA_004027025.1_MyoCoy_v1_BIUU_PVJA010007613.1_56777_57682-
OR.GCA_004027025.1_MyoCoy_v1_BIUU_PVJA010008653.1_45779_46714+
OR.GCA_004027025.1_MyoCoy_v1_BIUU_PVJA010009555.1_27572_28645-
OR.GCA_004027025.1_MyoCoy_v1_BIUU_PVJA010029089.1_8826_9755-
OR.GCA_004027025.1_MyoCoy_v1_BIUU_PVJA010031434.1_7479_8411+
OR.GCA_004027165.1_CteSoc_v1_BIUU_PVKA01029917.1_17978_18865-
OR.GCA_004027165.1_CteSoc_v1_BIUU_PVKA01029921.1_11744_12631+
OR.GCA_004027165.1_CteSoc_v1_BIUU_PVKA01031529.1_9316_10251-
OR.GCA_004027165.1_CteSoc_v1_BIUU_PVKA01047621.1_2152_3039-
OR.GCA_004027165.1_CteSoc_v1_BIUU_PVKA01066575.1_2184_3149+
OR.GCA_000260255.1_OctDeg1.0_JH651565.1_13130518_13131447-
OR.GCA_000260255.1_OctDeg1.0_JH651565.1_13173491_13174390-
OR.GCA_000260255.1_OctDeg1.0_JH651565.1_13239650_13240537+
OR.GCA_000260255.1_OctDeg1.0_JH651565.1_13335418_13336353+
OR.GCA_000260255.1_OctDeg1.0_JH651565.1_13389812_13390699+
OR.GCA_000260255.1_OctDeg1.0_JH651565.1_13685389_13686378+
OR.GCA_006547115.1_GSC_porc_1.0_ML655549.1_169125_170012-
OR.GCA_006547115.1_GSC_porc_1.0_ML655549.1_196994_197923-
OR.GCA_006547115.1_GSC_porc_1.0_ML655549.1_210246_211130-
OR.GCA_006547115.1_GSC_porc_1.0_ML655549.1_248208_249095+
OR.GCA_006547115.1_GSC_porc_1.0_ML655549.1_327506_328435-
OR.GCA_006547115.1_GSC_porc_1.0_ML655549.1_357201_358130-
OR.GCA_006547115.1_GSC_porc_1.0_ML655549.1_370671_371606-
OR.GCA_006547115.1_GSC_porc_1.0_ML655549.1_384751_385674-
OR.GCA_006547115.1_GSC_porc_1.0_ML655549.1_401480_402367-
OR.GCA_006547115.1_GSC_porc_1.0_ML655549.1_412181_413167-
OR.GCA_006547115.1_GSC_porc_1.0_ML655549.1_495362_496249+
OR.GCA_006547115.1_GSC_porc_1.0_ML655549.1_560282_561211+
OR.GCA_006547115.1_GSC_porc_1.0_ML655549.1_672435_673364-
OR.GCA_006547115.1_GSC_porc_1.0_ML655549.1_709144_710073-
OR.GCA_006547115.1_GSC_porc_1.0_ML655549.1_723947_724879-
OR.GCA_006547115.1_GSC_porc_1.0_ML655549.1_774940_775869+
OR.GCA_006547115.1_GSC_porc_1.0_ML655549.1_815445_816455+
OR.GCA_006547115.1_GSC_porc_1.0_ML655549.1_922932_923819+
OR.GCA_006547115.1_GSC_porc_1.0_ML655549.1_1018634_1019467-
OR.GCA_006547115.1_GSC_porc_1.0_ML655549.1_1080817_1081704+
OR.GCA_006547115.1_GSC_porc_1.0_ML655549.1_1110282_1111145-
OR.GCA_004363535.1_DasPun_v1_BIUU_RJWM01004549.1_56266_57195-
OR.GCA_004363535.1_DasPun_v1_BIUU_RJWM01004549.1_86447_87376-
OR.GCA_004363535.1_DasPun_v1_BIUU_RJWM01008640.1_23427_24389-
OR.GCA_004363535.1_DasPun_v1_BIUU_RJWM01013504.1_1768_2709-
OR.GCA_004363535.1_DasPun_v1_BIUU_RJWM01019716.1_11719_12606-
OR.GCA_004363535.1_DasPun_v1_BIUU_RJWM01019716.1_34964_35893+
OR.GCA_004363535.1_DasPun_v1_BIUU_RJWM01019877.1_9227_10156-
OR.GCA_004363535.1_DasPun_v1_BIUU_RJWM01024175.1_9097_10020+
OR.GCA_004363535.1_DasPun_v1_BIUU_RJWM01024875.1_4923_5810+
OR.GCA_004363535.1_DasPun_v1_BIUU_RJWM01024875.1_27214_28137+
OR.GCA_004363535.1_DasPun_v1_BIUU_RJWM01026258.1_24949_25878+
OR.GCA_004363535.1_DasPun_v1_BIUU_RJWM01028252.1_14395_15414-
OR.GCA_004363535.1_DasPun_v1_BIUU_RJWM01030127.1_19436_20359-
OR.GCA_004363535.1_DasPun_v1_BIUU_RJWM01031197.1_4958_5887+
OR.GCA_004363535.1_DasPun_v1_BIUU_RJWM01033233.1_17448_18560-
OR.GCA_004363535.1_DasPun_v1_BIUU_RJWM01034791.1_901_2013+
OR.GCA_004363535.1_DasPun_v1_BIUU_RJWM01034850.1_14331_15260+
OR.GCA_004363535.1_DasPun_v1_BIUU_RJWM01040004.1_13100_14035+
OR.GCA_004363535.1_DasPun_v1_BIUU_RJWM01042250.1_11276_12205-
OR.GCA_004363535.1_DasPun_v1_BIUU_RJWM01042735.1_13166_14101-
OR.GCA_004363535.1_DasPun_v1_BIUU_RJWM01043623.1_9211_10098+
OR.GCA_004363535.1_DasPun_v1_BIUU_RJWM01043701.1_3642_4529-
OR.GCA_004363535.1_DasPun_v1_BIUU_RJWM01044293.1_7773_8660-
OR.GCA_004363535.1_DasPun_v1_BIUU_RJWM01044397.1_2554_3483-
OR.GCA_004363535.1_DasPun_v1_BIUU_RJWM01044576.1_3710_4639+
OR.GCA_004363535.1_DasPun_v1_BIUU_RJWM01045829.1_3928_4857+
OR.GCA_004363535.1_DasPun_v1_BIUU_RJWM01046699.1_2056_2985-
OR.GCA_004363535.1_DasPun_v1_BIUU_RJWM01047432.1_4856_5791+
OR.GCA_004363535.1_DasPun_v1_BIUU_RJWM01047587.1_1732_2667-
OR.GCA_004363535.1_DasPun_v1_BIUU_RJWM01052437.1_3997_4926-
OR.GCA_004363535.1_DasPun_v1_BIUU_RJWM01054006.1_6452_7381-
OR.GCA_004363535.1_DasPun_v1_BIUU_RJWM01057560.1_1214_2137-
OR.GCA_004363535.1_DasPun_v1_BIUU_RJWM01060130.1_5515_6444+
OR.GCA_004363535.1_DasPun_v1_BIUU_RJWM01060280.1_1670_2599-
OR.GCA_004363535.1_DasPun_v1_BIUU_RJWM01063612.1_4546_5469+
OR.GCA_004363535.1_DasPun_v1_BIUU_RJWM01064670.1_13_867+
OR.GCA_004363535.1_DasPun_v1_BIUU_RJWM01066934.1_3827_4714+
OR.GCA_004363535.1_DasPun_v1_BIUU_RJWM01066936.1_3827_4714+
OR.GCA_004363535.1_DasPun_v1_BIUU_RJWM01070804.1_1747_2676-
OR.GCA_004363535.1_DasPun_v1_BIUU_RJWM01078475.1_840_1760-
OR.GCA_004363535.1_DasPun_v1_BIUU_RJWM01133541.1_861_1820+
OR.GCA_004363535.1_DasPun_v1_BIUU_RJWM01134101.1_540_1499-
OR.GCA_004027455.1_HydHyd_v1_BIUU_PVLA01002133.1_223985_224848+
OR.GCA_004027455.1_HydHyd_v1_BIUU_PVLA01003401.1_208169_209113+
OR.GCA_004027455.1_HydHyd_v1_BIUU_PVLA01006518.1_69427_70350+
OR.GCA_004027455.1_HydHyd_v1_BIUU_PVLA01010420.1_14798_15757+
OR.GCA_004027455.1_HydHyd_v1_BIUU_PVLA01010420.1_58063_58992+
OR.GCA_004027455.1_HydHyd_v1_BIUU_PVLA01012887.1_18419_19363+
OR.GCA_004027455.1_HydHyd_v1_BIUU_PVLA01013558.1_23339_24262+
OR.GCA_004027455.1_HydHyd_v1_BIUU_PVLA01013914.1_2661_3590+
OR.GCA_004027455.1_HydHyd_v1_BIUU_PVLA01013914.1_22086_23015+
OR.GCA_004027455.1_HydHyd_v1_BIUU_PVLA01014037.1_4557_5486-
OR.GCA_004027455.1_HydHyd_v1_BIUU_PVLA01014037.1_29491_30420-
OR.GCA_004027455.1_HydHyd_v1_BIUU_PVLA01014458.1_16850_17809+
OR.GCA_004027455.1_HydHyd_v1_BIUU_PVLA01014489.1_8955_9878-
OR.GCA_004027455.1_HydHyd_v1_BIUU_PVLA01014489.1_22245_23216-
OR.GCA_004027455.1_HydHyd_v1_BIUU_PVLA01015014.1_12994_13911+
OR.GCA_004027295.1_DolPat_v1_BIUU_PVJX010014790.1_23306_24193-
OR.GCA_004027295.1_DolPat_v1_BIUU_PVJX010029737.1_11692_12615-
OR.GCA_004027295.1_DolPat_v1_BIUU_PVJX010030780.1_6787_7731+
OR.GCA_000151735.1_Cavpor3.0_DS562950.1_1673408_1674337+
OR.GCA_000151735.1_Cavpor3.0_DS562953.1_1653409_1654296-
OR.GCA_000151735.1_Cavpor3.0_DS563027.1_337331_338254-
OR.GCA_000151735.1_Cavpor3.0_DS563027.1_485608_486531-
OR.GCA_000151735.1_Cavpor3.0_DS563027.1_599132_600052-
OR.GCA_000151735.1_Cavpor3.0_DS563027.1_682284_683213-
OR.GCA_000151735.1_Cavpor3.0_DS563027.1_792287_793210-
OR.GCA_000151735.1_Cavpor3.0_DS563027.1_993929_994816-
OR.GCA_000151735.1_Cavpor3.0_DS563027.1_1044831_1045754-
OR.GCA_000151735.1_Cavpor3.0_DS563027.1_1065416_1066339-
OR.GCA_000151735.1_Cavpor3.0_DS563027.1_1138726_1139640-
OR.GCA_000151735.1_Cavpor3.0_DS563027.1_1232364_1233326+
OR.GCA_000151735.1_Cavpor3.0_DS563027.1_1320467_1321390+
OR.GCA_000151735.1_Cavpor3.0_DS563027.1_1388974_1389897-
OR.GCA_000151735.1_Cavpor3.0_DS563027.1_1638656_1639621+
OR.GCA_000151735.1_Cavpor3.0_DS563027.1_1708780_1709703-
OR.GCA_000151735.1_Cavpor3.0_DS563027.1_1778553_1779467+
OR.GCA_000151735.1_Cavpor3.0_DS563091.1_44117_45127-
OR.GCA_004027695.1_CavTsc_v1_BIUU_PVKK010006319.1_45642_46571-
OR.GCA_004027695.1_CavTsc_v1_BIUU_PVKK010007728.1_10549_11472+
OR.GCA_004027695.1_CavTsc_v1_BIUU_PVKK010007728.1_80641_81606-
OR.GCA_004027695.1_CavTsc_v1_BIUU_PVKK010008466.1_66085_67008+
OR.GCA_004027695.1_CavTsc_v1_BIUU_PVKK010009891.1_4361_5284-
OR.GCA_004027695.1_CavTsc_v1_BIUU_PVKK010011714.1_60293_61216-
OR.GCA_004027695.1_CavTsc_v1_BIUU_PVKK010014409.1_18389_19351-
OR.GCA_004027695.1_CavTsc_v1_BIUU_PVKK010014438.1_51089_52099+
OR.GCA_004027695.1_CavTsc_v1_BIUU_PVKK010017482.1_10870_11793-
OR.GCA_004027695.1_CavTsc_v1_BIUU_PVKK010020058.1_16557_17480+
OR.GCA_004027695.1_CavTsc_v1_BIUU_PVKK010021732.1_11446_12360-
OR.GCA_004027695.1_CavTsc_v1_BIUU_PVKK010022379.1_11773_12660-
OR.GCA_004027695.1_CavTsc_v1_BIUU_PVKK010022462.1_22472_23401-
OR.GCA_004027695.1_CavTsc_v1_BIUU_PVKK010022837.1_20244_21158+
OR.GCA_004027695.1_CavTsc_v1_BIUU_PVKK010028125.1_581_1468-
OR.GCA_004027695.1_CavTsc_v1_BIUU_PVKK010031050.1_595_1518-
OR.GCA_004027695.1_CavTsc_v1_BIUU_PVKK010032872.1_7105_8028-
OR.GCA_004027695.1_CavTsc_v1_BIUU_PVKK010033031.1_7703_8626+
OR.GCA_004027695.1_CavTsc_v1_BIUU_PVKK010038882.1_807_1727-
OR.GCA_004027695.1_CavTsc_v1_BIUU_PVKK010042888.1_2382_3305+
OR.GCA_004027695.1_CavTsc_v1_BIUU_PVKK010044105.1_2275_3198+

>OGG2-3.2
OR.ThrSwi_NIG_v1_Scaffold00048_803952_804839-
OR.GCA_000247695.1_HetGla_female_1.0_JH602189.1_3319453_3320340+
OR.GCA_000743615.1_DMR_v1.0_KN122527.1_1071136_1072023-
OR.GCA_004027595.1_DinBra_v1_BIUU_PVLD010019914.1_6501_7388-
OR.GCA_004027165.1_CteSoc_v1_BIUU_PVKA01069896.1_3117_4004+
OR.GCA_000260255.1_OctDeg1.0_JH651565.1_13208702_13209589-
OR.GCA_006547115.1_GSC_porc_1.0_ML655549.1_440919_441806-
OR.GCA_004363535.1_DasPun_v1_BIUU_RJWM01016406.1_21007_21894-
OR.GCA_004027455.1_HydHyd_v1_BIUU_PVLA01015184.1_13210_14097+
OR.GCA_004027295.1_DolPat_v1_BIUU_PVJX010037196.1_13006_13893-

>OGG2-3.3
OR.GCA_004026905.1_HysCri_v1_BIUU_PVJO010024107.1_14220_15152+
OR.GCA_004026905.1_HysCri_v1_BIUU_PVJO010034886.1_3989_5020-
OR.GCA_000743615.1_DMR_v1.0_KN121982.1_86881_87888-
OR.GCA_000276665.1_ChiLan1.0_JH721955.1_298537_299568+
OR.GCA_004363535.1_DasPun_v1_BIUU_RJWM01113497.1_23_952+

>OGG2-4
OR.GCA_004026905.1_HysCri_v1_BIUU_PVJO010008694.1_32525_33469-
OR.GCA_004026905.1_HysCri_v1_BIUU_PVJO010008694.1_47868_48815-
OR.GCA_004026905.1_HysCri_v1_BIUU_PVJO010008694.1_56473_57417-
OR.GCA_004026905.1_HysCri_v1_BIUU_PVJO010022762.1_3_983-_PVJO010036700.1_8417_8704-join
OR.ThrSwi_NIG_v1_Scaffold00008_18941265_18942209+
OR.ThrSwi_NIG_v1_Scaffold00008_18949649_18950638+
OR.ThrSwi_NIG_v1_Scaffold00008_18997416_18998348+
OR.ThrSwi_NIG_v1_Scaffold00008_19021018_19021962+
OR.GCA_004026965.1_PetTyp_v1_BIUU_PVIR01002121.1_299_1243+
OR.GCA_004026965.1_PetTyp_v1_BIUU_PVIR01026207.1_13677_14624+
OR.GCA_004026965.1_PetTyp_v1_BIUU_PVIR01031360.1_9504_10448+
OR.GCA_000247695.1_HetGla_female_1.0_JH602079.1_114196_115140+
OR.GCA_000247695.1_HetGla_female_1.0_JH602130.1_9493040_9493975-
OR.GCA_000247695.1_HetGla_female_1.0_JH602130.1_9625096_9626067-
OR.GCA_000743615.1_DMR_v1.0_KN123684.1_56875_57819-
OR.GCA_000743615.1_DMR_v1.0_KN125342.1_9615505_9616449+
OR.GCA_000743615.1_DMR_v1.0_KN125342.1_9617930_9618877+
OR.GCA_000743615.1_DMR_v1.0_KN125342.1_9638010_9638954+
OR.GCA_000743615.1_DMR_v1.0_KN125342.1_9734838_9735785+
OR.GCA_000743615.1_DMR_v1.0_KN125342.1_9778669_9779616+
OR.GCA_000743615.1_DMR_v1.0_KN125419.1_958502_959446-
OR.GCA_000276665.1_ChiLan1.0_JH721874.1_23520391_23521359-
OR.GCA_000276665.1_ChiLan1.0_JH721874.1_23558286_23559251+
OR.GCA_000276665.1_ChiLan1.0_JH721874.1_23671645_23672589-
OR.GCA_004027595.1_DinBra_v1_BIUU_PVLD010014390.1_18294_19238-
OR.GCA_004027595.1_DinBra_v1_BIUU_PVLD010017317.1_25315_26259-
OR.GCA_004027595.1_DinBra_v1_BIUU_PVLD010017317.1_37804_38748-
OR.GCA_004027595.1_DinBra_v1_BIUU_PVLD010019021.1_17041_17973+
OR.GCA_004027025.1_MyoCoy_v1_BIUU_PVJA010008267.1_12969_13901-
OR.GCA_004027025.1_MyoCoy_v1_BIUU_PVJA010008267.1_23625_24569-
OR.GCA_004027025.1_MyoCoy_v1_BIUU_PVJA010008267.1_47259_48203-
OR.GCA_004027025.1_MyoCoy_v1_BIUU_PVJA010013616.1_41437_42372-
OR.GCA_004027025.1_MyoCoy_v1_BIUU_PVJA010015242.1_23076_24014-
OR.GCA_004027025.1_MyoCoy_v1_BIUU_PVJA010015242.1_34581_35516-
OR.GCA_004027025.1_MyoCoy_v1_BIUU_PVJA010096295.1_1049_1984-
OR.GCA_004027165.1_CteSoc_v1_BIUU_PVKA01010413.1_24813_25748-
OR.GCA_000260255.1_OctDeg1.0_JH651817.1_68965_69912+
OR.GCA_000260255.1_OctDeg1.0_JH651817.1_126343_127278-
OR.GCA_000260255.1_OctDeg1.0_JH651817.1_214803_215762-
OR.GCA_000260255.1_OctDeg1.0_JH651817.1_251753_252697-
OR.GCA_000260255.1_OctDeg1.0_JH651817.1_295821_296753+
OR.GCA_000260255.1_OctDeg1.0_JH651849.1_1221894_1222841-
OR.GCA_006547115.1_GSC_porc_1.0_ML655514.1_35113_36057-
OR.GCA_006547115.1_GSC_porc_1.0_ML655514.1_54994_55926-
OR.GCA_006547115.1_GSC_porc_1.0_ML655514.1_66347_67309-
OR.GCA_006547115.1_GSC_porc_1.0_ML655593.1_11966_12940+
OR.GCA_006547115.1_GSC_porc_1.0_ML655593.1_33723_34655+
OR.GCA_006547115.1_GSC_porc_1.0_SWEC01036565.1_8244_9188-
OR.GCA_004363535.1_DasPun_v1_BIUU_RJWM01008622.1_49998_50942-
OR.GCA_004363535.1_DasPun_v1_BIUU_RJWM01008622.1_67639_68583-
OR.GCA_004363535.1_DasPun_v1_BIUU_RJWM01013926.1_24312_25256+
OR.GCA_004363535.1_DasPun_v1_BIUU_RJWM01013926.1_45668_46612+
OR.GCA_004363535.1_DasPun_v1_BIUU_RJWM01013928.1_36601_37548+
OR.GCA_004363535.1_DasPun_v1_BIUU_RJWM01013928.1_49481_50425+
OR.GCA_004363535.1_DasPun_v1_BIUU_RJWM01019065.1_38719_39663-
OR.GCA_004363535.1_DasPun_v1_BIUU_RJWM01025126.1_17015_17950-
OR.GCA_004363535.1_DasPun_v1_BIUU_RJWM01062151.1_2486_3430+
OR.GCA_004027455.1_HydHyd_v1_BIUU_PVLA01001550.1_331490_332434-
OR.GCA_004027455.1_HydHyd_v1_BIUU_PVLA01007408.1_4751_5689+
OR.GCA_004027455.1_HydHyd_v1_BIUU_PVLA01007408.1_66006_66938+
OR.GCA_004027455.1_HydHyd_v1_BIUU_PVLA01010269.1_31841_32785-
OR.GCA_004027455.1_HydHyd_v1_BIUU_PVLA01010269.1_43484_44428-
OR.GCA_004027455.1_HydHyd_v1_BIUU_PVLA01013250.1_19904_20848+
OR.GCA_004027455.1_HydHyd_v1_BIUU_PVLA01014594.1_28718_29608+_PVLA01011224.1_3_254+join
OR.GCA_004027295.1_DolPat_v1_BIUU_PVJX010016657.1_27128_28060+
OR.GCA_004027295.1_DolPat_v1_BIUU_PVJX010082543.1_1861_2805-
OR.GCA_000151735.1_Cavpor3.0_DS562989.1_1326124_1327068+
OR.GCA_000151735.1_Cavpor3.0_DS562989.1_1348322_1349266+
OR.GCA_000151735.1_Cavpor3.0_DS562989.1_1375723_1376667+
OR.GCA_000151735.1_Cavpor3.0_DS562989.1_1442685_1443617+
OR.GCA_000151735.1_Cavpor3.0_DS562989.1_1503664_1504596+
OR.GCA_000151735.1_Cavpor3.0_DS562989.1_1570038_1570970+
OR.GCA_000151735.1_Cavpor3.0_DS562989.1_1605092_1606036+
OR.GCA_000151735.1_Cavpor3.0_DS562989.1_1638097_1639041+
OR.GCA_004027695.1_CavTsc_v1_BIUU_PVKK010005020.1_16085_17029-
OR.GCA_004027695.1_CavTsc_v1_BIUU_PVKK010005020.1_51216_52148-
OR.GCA_004027695.1_CavTsc_v1_BIUU_PVKK010005020.1_117771_118703-
OR.GCA_004027695.1_CavTsc_v1_BIUU_PVKK010007532.1_37125_38069-
OR.GCA_004027695.1_CavTsc_v1_BIUU_PVKK010007532.1_64720_65664-
OR.GCA_004027695.1_CavTsc_v1_BIUU_PVKK010007532.1_86975_87919-
OR.GCA_004027695.1_CavTsc_v1_BIUU_PVKK010027663.1_2184_3128-
OR.GCA_004027695.1_CavTsc_v1_BIUU_PVKK010038547.1_4156_5088-

>OGG2-5
OR.GCA_004027205.1_CteGun_v1_BIUU_PVKB01000514.1_265372_266304-
OR.GCA_004027205.1_CteGun_v1_BIUU_PVKB01000514.1_271395_272327-
OR.GCA_004027205.1_CteGun_v1_BIUU_PVKB01000514.1_283116_284048-
OR.GCA_004026905.1_HysCri_v1_BIUU_PVJO010024197.1_5008_5937-
OR.GCA_004026905.1_HysCri_v1_BIUU_PVJO010024197.1_14376_15308-
OR.GCA_004026905.1_HysCri_v1_BIUU_PVJO010029392.1_6245_7177+
OR.GCA_004026905.1_HysCri_v1_BIUU_PVJO010035443.1_4960_5892+
OR.GCA_004026905.1_HysCri_v1_BIUU_PVJO010039996.1_3708_4634+
OR.ThrSwi_NIG_v1_Scaffold00023_3414810_3415742+
OR.ThrSwi_NIG_v1_Scaffold00023_3424223_3425155+
OR.ThrSwi_NIG_v1_Scaffold00023_3469071_3470003-
OR.ThrSwi_NIG_v1_Scaffold00023_3481615_3482541-
OR.ThrSwi_NIG_v1_Scaffold00023_3500840_3501772-
OR.GCA_004026965.1_PetTyp_v1_BIUU_PVIR01019240.1_26_958-
OR.GCA_004026965.1_PetTyp_v1_BIUU_PVIR01019240.1_10583_11509-
OR.GCA_004026965.1_PetTyp_v1_BIUU_PVIR01019240.1_20044_20976-
OR.GCA_004026965.1_PetTyp_v1_BIUU_PVIR01026657.1_11909_12841-
OR.GCA_004026965.1_PetTyp_v1_BIUU_PVIR01099848.1_1160_2092+
OR.GCA_000247695.1_HetGla_female_1.0_JH602193.1_50294_51226+
OR.GCA_000247695.1_HetGla_female_1.0_JH602193.1_214917_215849+
OR.GCA_000247695.1_HetGla_female_1.0_JH602193.1_593353_594285-
OR.GCA_000247695.1_HetGla_female_1.0_JH602240.1_27034_27960+
OR.GCA_000247695.1_HetGla_female_1.0_JH602240.1_52381_53313+
OR.GCA_000743615.1_DMR_v1.0_KN124991.1_160498_161427-
OR.GCA_000743615.1_DMR_v1.0_KN124991.1_338622_339551-
OR.GCA_000743615.1_DMR_v1.0_KN124991.1_352988_353920-
OR.GCA_000743615.1_DMR_v1.0_KN124991.1_363451_364377-
OR.GCA_000276665.1_ChiLan1.0_JH721872.1_25172675_25173607-
OR.GCA_000276665.1_ChiLan1.0_JH721872.1_25257775_25258701-
OR.GCA_000276665.1_ChiLan1.0_JH721872.1_25282579_25283511+
OR.GCA_000276665.1_ChiLan1.0_JH721872.1_25302006_25302938+
OR.GCA_004027595.1_DinBra_v1_BIUU_PVLD010016561.1_18753_19682-
OR.GCA_004027595.1_DinBra_v1_BIUU_PVLD010016561.1_41756_42682+
OR.GCA_004027595.1_DinBra_v1_BIUU_PVLD010022022.1_10039_10971-
OR.GCA_004027025.1_MyoCoy_v1_BIUU_PVJA010028302.1_19880_20812-
OR.GCA_004027165.1_CteSoc_v1_BIUU_PVKA01004194.1_42861_43805-
OR.GCA_004027165.1_CteSoc_v1_BIUU_PVKA01004194.1_86510_87442-
OR.GCA_004027165.1_CteSoc_v1_BIUU_PVKA01073595.1_1912_2844+
OR.GCA_000260255.1_OctDeg1.0_JH651595.1_91595_92527+
OR.GCA_000260255.1_OctDeg1.0_JH651651.1_140378_141322+
OR.GCA_006547115.1_GSC_porc_1.0_ML655377.1_29747447_29748379-
OR.GCA_006547115.1_GSC_porc_1.0_ML655377.1_29811199_29812131-
OR.GCA_006547115.1_GSC_porc_1.0_ML655377.1_29878494_29879426+
OR.GCA_006547115.1_GSC_porc_1.0_ML655377.1_29896726_29897652+
OR.GCA_006547115.1_GSC_porc_1.0_ML655377.1_29907502_29908434+
OR.GCA_004363535.1_DasPun_v1_BIUU_RJWM01001590.1_40125_41051-
OR.GCA_004363535.1_DasPun_v1_BIUU_RJWM01001590.1_60570_61502-
OR.GCA_004363535.1_DasPun_v1_BIUU_RJWM01001590.1_114631_115563+
OR.GCA_004363535.1_DasPun_v1_BIUU_RJWM01001590.1_123351_124283+
OR.GCA_004363535.1_DasPun_v1_BIUU_RJWM01021158.1_12195_13121+
OR.GCA_004363535.1_DasPun_v1_BIUU_RJWM01023592.1_6276_7202+
OR.GCA_004363535.1_DasPun_v1_BIUU_RJWM01023592.1_14999_15928+
OR.GCA_004363535.1_DasPun_v1_BIUU_RJWM01024487.1_5674_6603-
OR.GCA_004363535.1_DasPun_v1_BIUU_RJWM01031048.1_11192_12136-
OR.GCA_004363535.1_DasPun_v1_BIUU_RJWM01034855.1_6793_7719-
OR.GCA_004363535.1_DasPun_v1_BIUU_RJWM01035124.1_6586_7512-
OR.GCA_004363535.1_DasPun_v1_BIUU_RJWM01044119.1_334_1260-
OR.GCA_004363535.1_DasPun_v1_BIUU_RJWM01060615.1_5475_6401-
OR.GCA_004027455.1_HydHyd_v1_BIUU_PVLA01010670.1_50213_51145-
OR.GCA_004027455.1_HydHyd_v1_BIUU_PVLA01012612.1_6775_7701+
OR.GCA_004027455.1_HydHyd_v1_BIUU_PVLA01012938.1_7500_8432-
OR.GCA_004027455.1_HydHyd_v1_BIUU_PVLA01026678.1_564_1490-
OR.GCA_004027455.1_HydHyd_v1_BIUU_PVLA01026862.1_596_1522-
OR.GCA_004027455.1_HydHyd_v1_BIUU_PVLA01029429.1_2080_3015-
OR.GCA_004027295.1_DolPat_v1_BIUU_PVJX010003109.1_53046_53978-
OR.GCA_004027295.1_DolPat_v1_BIUU_PVJX010003109.1_91029_91973-
OR.GCA_004027295.1_DolPat_v1_BIUU_PVJX010003109.1_99275_100207-
OR.GCA_000151735.1_Cavpor3.0_DS562874.1_22159468_22160400+
OR.GCA_000151735.1_Cavpor3.0_DS562874.1_22617549_22618544-
OR.GCA_000151735.1_Cavpor3.0_DS562874.1_22633589_22634521-
OR.GCA_000151735.1_Cavpor3.0_DS562874.1_22832794_22833738+
OR.GCA_000151735.1_Cavpor3.0_DS562874.1_22877804_22878736+
OR.GCA_000151735.1_Cavpor3.0_DS562874.1_23040436_23041362+
OR.GCA_000151735.1_Cavpor3.0_DS562874.1_23550210_23551133+
OR.GCA_000151735.1_Cavpor3.0_DS562874.1_23892220_23893182-
OR.GCA_000151735.1_Cavpor3.0_DS562874.1_24232836_24233768-
OR.GCA_000151735.1_Cavpor3.0_DS562874.1_24278077_24279021-
OR.GCA_000151735.1_Cavpor3.0_DS562874.1_24285818_24286750-
OR.GCA_004027695.1_CavTsc_v1_BIUU_PVKK010004147.1_66541_67473-
OR.GCA_004027695.1_CavTsc_v1_BIUU_PVKK010004147.1_111599_112543-
OR.GCA_004027695.1_CavTsc_v1_BIUU_PVKK010005957.1_104046_104978+
OR.GCA_004027695.1_CavTsc_v1_BIUU_PVKK010005957.1_111775_112719+
OR.GCA_004027695.1_CavTsc_v1_BIUU_PVKK010011341.1_48255_49178-
OR.GCA_004027695.1_CavTsc_v1_BIUU_PVKK010012283.1_26431_27363-
OR.GCA_004027695.1_CavTsc_v1_BIUU_PVKK010021474.1_13293_14219-
OR.GCA_004027695.1_CavTsc_v1_BIUU_PVKK010023771.1_610_1605+
OR.GCA_004027695.1_CavTsc_v1_BIUU_PVKK010026894.1_13867_14799-
OR.GCA_004027695.1_CavTsc_v1_BIUU_PVKK010027893.1_9563_10525-
OR.GCA_004027695.1_CavTsc_v1_BIUU_PVKK010028079.1_9429_10361-
OR.GCA_004027695.1_CavTsc_v1_BIUU_PVKK010042515.1_2419_3351-

>OGG2-6.1
OR.GCA_004027205.1_CteGun_v1_BIUU_PVKB01002293.1_238344_239288+
OR.GCA_004027205.1_CteGun_v1_BIUU_PVKB01002293.1_246461_247384+
OR.GCA_004027205.1_CteGun_v1_BIUU_PVKB01002293.1_256175_257101+
OR.GCA_004027205.1_CteGun_v1_BIUU_PVKB01002293.1_265865_266809+
OR.GCA_004027205.1_CteGun_v1_BIUU_PVKB01002293.1_271252_272196-
OR.GCA_004026905.1_HysCri_v1_BIUU_PVJO010005170.1_6168_7121+
OR.GCA_004026905.1_HysCri_v1_BIUU_PVJO010005170.1_14618_15562+
OR.GCA_004026905.1_HysCri_v1_BIUU_PVJO010005170.1_25032_25994+
OR.GCA_004026905.1_HysCri_v1_BIUU_PVJO010005170.1_35720_36664+
OR.GCA_004026905.1_HysCri_v1_BIUU_PVJO010005170.1_48037_48981+
OR.GCA_004026905.1_HysCri_v1_BIUU_PVJO010005170.1_55457_56392+
OR.GCA_004026905.1_HysCri_v1_BIUU_PVJO010005170.1_62945_63868+
OR.GCA_004026905.1_HysCri_v1_BIUU_PVJO010005170.1_68828_69751+
OR.GCA_004026905.1_HysCri_v1_BIUU_PVJO010021056.1_12493_13446-
OR.ThrSwi_NIG_v1_Scaffold00017_1925537_1926481+
OR.ThrSwi_NIG_v1_Scaffold00017_1947667_1948590+
OR.ThrSwi_NIG_v1_Scaffold00017_1955241_1956185+
OR.ThrSwi_NIG_v1_Scaffold00017_1969675_1970619+
OR.ThrSwi_NIG_v1_Scaffold00017_1978419_1979348+
OR.ThrSwi_NIG_v1_Scaffold00017_1992316_1993290+
OR.ThrSwi_NIG_v1_Scaffold00017_1999082_2000005+
OR.GCA_004026965.1_PetTyp_v1_BIUU_PVIR01025120.1_8183_9121+
OR.GCA_004026965.1_PetTyp_v1_BIUU_PVIR01025120.1_15846_16790+
OR.GCA_004026965.1_PetTyp_v1_BIUU_PVIR01042873.1_2514_3440-
OR.GCA_004026965.1_PetTyp_v1_BIUU_PVIR01053779.1_6532_7458+
OR.GCA_004026965.1_PetTyp_v1_BIUU_PVIR01060288.1_1529_2461-
OR.GCA_004026965.1_PetTyp_v1_BIUU_PVIR01087313.1_1801_2745-
OR.GCA_000247695.1_HetGla_female_1.0_JH602177.1_1944194_1945138+
OR.GCA_000247695.1_HetGla_female_1.0_JH602177.1_2089028_2089957-
OR.GCA_000247695.1_HetGla_female_1.0_JH602177.1_2101149_2102093-
OR.GCA_000247695.1_HetGla_female_1.0_JH602177.1_2119638_2120603-
OR.GCA_000247695.1_HetGla_female_1.0_JH602177.1_2157573_2158517-
OR.GCA_000247695.1_HetGla_female_1.0_JH602177.1_2167465_2168409-
OR.GCA_000247695.1_HetGla_female_1.0_JH602177.1_2188324_2189262-
OR.GCA_000247695.1_HetGla_female_1.0_JH602177.1_2221821_2222750-
OR.GCA_000247695.1_HetGla_female_1.0_JH602177.1_2229080_2230015-
OR.GCA_000247695.1_HetGla_female_1.0_JH602177.1_2319471_2320415-
OR.GCA_000247695.1_HetGla_female_1.0_JH602177.1_2361629_2362573-
OR.GCA_000247695.1_HetGla_female_1.0_JH602177.1_2381676_2382608-
OR.GCA_000247695.1_HetGla_female_1.0_JH602177.1_2393523_2394467+
OR.GCA_000247695.1_HetGla_female_1.0_JH602177.1_2420839_2421807+
OR.GCA_000247695.1_HetGla_female_1.0_JH602177.1_2450186_2451115+
OR.GCA_000247695.1_HetGla_female_1.0_JH602177.1_2495486_2496430+
OR.GCA_000247695.1_HetGla_female_1.0_JH602177.1_2509606_2510550+
OR.GCA_000247695.1_HetGla_female_1.0_JH602177.1_2524480_2525406+
OR.GCA_000247695.1_HetGla_female_1.0_JH602177.1_2531726_2532667+
OR.GCA_000247695.1_HetGla_female_1.0_JH602177.1_2551869_2552813+
OR.GCA_000247695.1_HetGla_female_1.0_JH602177.1_2561211_2562137+
OR.GCA_000743615.1_DMR_v1.0_KN122588.1_2579935_2580879+
OR.GCA_000743615.1_DMR_v1.0_KN122588.1_2611335_2612273-
OR.GCA_000743615.1_DMR_v1.0_KN122588.1_2624636_2625580-
OR.GCA_000743615.1_DMR_v1.0_KN122588.1_2657330_2658274+
OR.GCA_000743615.1_DMR_v1.0_KN122588.1_2662903_2663847+
OR.GCA_000743615.1_DMR_v1.0_KN122588.1_2671397_2672341+
OR.GCA_000743615.1_DMR_v1.0_KN122588.1_2689491_2690456+
OR.GCA_000743615.1_DMR_v1.0_KN122588.1_2727839_2728780+
OR.GCA_000743615.1_DMR_v1.0_KN122588.1_2736327_2737286+
OR.GCA_000743615.1_DMR_v1.0_KN122588.1_2768201_2769145+
OR.GCA_000743615.1_DMR_v1.0_KN122588.1_2777164_2778093+
OR.GCA_000743615.1_DMR_v1.0_KN122588.1_2791785_2792714+
OR.GCA_000743615.1_DMR_v1.0_KN122588.1_2799174_2800103+
OR.GCA_000743615.1_DMR_v1.0_KN122588.1_2806551_2807480+
OR.GCA_000743615.1_DMR_v1.0_KN122588.1_2814119_2815048+
OR.GCA_000743615.1_DMR_v1.0_KN122588.1_2829074_2829997+
OR.GCA_000743615.1_DMR_v1.0_KN122588.1_2845826_2846770+
OR.GCA_000276665.1_ChiLan1.0_JH721971.1_3096845_3097771-
OR.GCA_000276665.1_ChiLan1.0_JH721971.1_3112695_3113639-
OR.GCA_000276665.1_ChiLan1.0_JH721971.1_3139894_3140817-
OR.GCA_000276665.1_ChiLan1.0_JH721971.1_3155683_3156606-
OR.GCA_000276665.1_ChiLan1.0_JH721971.1_3175082_3176017+
OR.GCA_000276665.1_ChiLan1.0_JH721971.1_3199169_3200113-
OR.GCA_000276665.1_ChiLan1.0_JH721971.1_3219668_3220612-
OR.GCA_000276665.1_ChiLan1.0_JH721971.1_3232020_3232946-
OR.GCA_000276665.1_ChiLan1.0_JH721971.1_3265538_3266476-
OR.GCA_000276665.1_ChiLan1.0_JH721971.1_3299017_3299961-
OR.GCA_000276665.1_ChiLan1.0_JH721971.1_3322239_3323162-
OR.GCA_000276665.1_ChiLan1.0_JH721971.1_3369163_3370107-
OR.GCA_004027595.1_DinBra_v1_BIUU_PVLD010012368.1_987_1919+
OR.GCA_004027595.1_DinBra_v1_BIUU_PVLD010012368.1_15809_16747+
OR.GCA_004027595.1_DinBra_v1_BIUU_PVLD010012368.1_26232_27170+
OR.GCA_004027595.1_DinBra_v1_BIUU_PVLD010013114.1_5734_6678+
OR.GCA_004027595.1_DinBra_v1_BIUU_PVLD010013114.1_14810_15754+
OR.GCA_004027595.1_DinBra_v1_BIUU_PVLD010013114.1_54926_55870+
OR.GCA_004027595.1_DinBra_v1_BIUU_PVLD010015032.1_14732_15676+
OR.GCA_004027595.1_DinBra_v1_BIUU_PVLD010019795.1_1357_2301-
OR.GCA_004027595.1_DinBra_v1_BIUU_PVLD010019795.1_9605_10549-
OR.GCA_004027595.1_DinBra_v1_BIUU_PVLD010019795.1_27043_27987-
OR.GCA_004027595.1_DinBra_v1_BIUU_PVLD010022535.1_12673_13617+
OR.GCA_004027595.1_DinBra_v1_BIUU_PVLD010022535.1_23697_24635+
OR.GCA_004027595.1_DinBra_v1_BIUU_PVLD010025750.1_16295_17230+
OR.GCA_004027595.1_DinBra_v1_BIUU_PVLD010030178.1_5101_6045+
OR.GCA_004027595.1_DinBra_v1_BIUU_PVLD010038088.1_8529_9491+
OR.GCA_004027595.1_DinBra_v1_BIUU_PVLD010039140.1_3678_4604-
OR.GCA_004027595.1_DinBra_v1_BIUU_PVLD010039841.1_4417_5355+
OR.GCA_004027595.1_DinBra_v1_BIUU_PVLD010042222.1_571_1545-
OR.GCA_004027025.1_MyoCoy_v1_BIUU_PVJA010036987.1_10914_11837-
OR.GCA_004027025.1_MyoCoy_v1_BIUU_PVJA010039795.1_14760_15683-
OR.GCA_004027025.1_MyoCoy_v1_BIUU_PVJA010040715.1_10071_11000+
OR.GCA_004027025.1_MyoCoy_v1_BIUU_PVJA010045099.1_8262_9206+
OR.GCA_004027025.1_MyoCoy_v1_BIUU_PVJA010046130.1_813_1757-
OR.GCA_004027025.1_MyoCoy_v1_BIUU_PVJA010046130.1_8624_9568-
OR.GCA_004027025.1_MyoCoy_v1_BIUU_PVJA010054273.1_3281_4225+
OR.GCA_004027025.1_MyoCoy_v1_BIUU_PVJA010058868.1_8161_9096+
OR.GCA_004027025.1_MyoCoy_v1_BIUU_PVJA010063667.1_49_987+
OR.GCA_004027025.1_MyoCoy_v1_BIUU_PVJA010094160.1_1913_2857+
OR.GCA_004027025.1_MyoCoy_v1_BIUU_PVJA010110673.1_731_1675+
OR.GCA_004027165.1_CteSoc_v1_BIUU_PVKA01001497.1_90009_90935-
OR.GCA_004027165.1_CteSoc_v1_BIUU_PVKA01001497.1_119163_120107-
OR.GCA_004027165.1_CteSoc_v1_BIUU_PVKA01012530.1_38554_39483+
OR.GCA_004027165.1_CteSoc_v1_BIUU_PVKA01015477.1_4029_4967-
OR.GCA_004027165.1_CteSoc_v1_BIUU_PVKA01015477.1_44379_45305-
OR.GCA_004027165.1_CteSoc_v1_BIUU_PVKA01021523.1_4760_5704+
OR.GCA_004027165.1_CteSoc_v1_BIUU_PVKA01021523.1_24964_25917+
OR.GCA_004027165.1_CteSoc_v1_BIUU_PVKA01021606.1_20490_21413+
OR.GCA_004027165.1_CteSoc_v1_BIUU_PVKA01027555.1_9771_10706+
OR.GCA_004027165.1_CteSoc_v1_BIUU_PVKA01027555.1_20497_21432+
OR.GCA_004027165.1_CteSoc_v1_BIUU_PVKA01035442.1_17252_18175-
OR.GCA_004027165.1_CteSoc_v1_BIUU_PVKA01044429.1_1287_2210-
OR.GCA_004027165.1_CteSoc_v1_BIUU_PVKA01053982.1_4861_5787+
OR.GCA_000260255.1_OctDeg1.0_JH651754.1_2204932_2205870-
OR.GCA_000260255.1_OctDeg1.0_JH651754.1_2279842_2280780-
OR.GCA_000260255.1_OctDeg1.0_JH651754.1_2289092_2290030-
OR.GCA_000260255.1_OctDeg1.0_JH651754.1_2316773_2317723-
OR.GCA_000260255.1_OctDeg1.0_JH651754.1_2343490_2344443-
OR.GCA_000260255.1_OctDeg1.0_JH651754.1_2356330_2357274-
OR.GCA_000260255.1_OctDeg1.0_JH651754.1_2372902_2373873-
OR.GCA_000260255.1_OctDeg1.0_JH651754.1_2439102_2440046-
OR.GCA_000260255.1_OctDeg1.0_JH651754.1_2461117_2462043-
OR.GCA_000260255.1_OctDeg1.0_JH651754.1_2520930_2521853-
OR.GCA_006547115.1_GSC_porc_1.0_ML655391.1_3219_4163+
OR.GCA_006547115.1_GSC_porc_1.0_ML655391.1_50878_51813+
OR.GCA_006547115.1_GSC_porc_1.0_ML655391.1_60838_61761+
OR.GCA_006547115.1_GSC_porc_1.0_ML655391.1_88973_89896+
OR.GCA_006547115.1_GSC_porc_1.0_ML655391.1_122211_123119+
OR.GCA_006547115.1_GSC_porc_1.0_ML655555.1_18667_19611-
OR.GCA_006547115.1_GSC_porc_1.0_ML655555.1_37132_38055-
OR.GCA_004363535.1_DasPun_v1_BIUU_RJWM01005116.1_28451_29404-
OR.GCA_004363535.1_DasPun_v1_BIUU_RJWM01005116.1_62638_63561-
OR.GCA_004363535.1_DasPun_v1_BIUU_RJWM01005116.1_79024_79947-
OR.GCA_004363535.1_DasPun_v1_BIUU_RJWM01019217.1_19211_20134-
OR.GCA_004363535.1_DasPun_v1_BIUU_RJWM01020479.1_29811_30761+
OR.GCA_004363535.1_DasPun_v1_BIUU_RJWM01023461.1_10770_11714-
OR.GCA_004363535.1_DasPun_v1_BIUU_RJWM01023763.1_12599_13555-
OR.GCA_004363535.1_DasPun_v1_BIUU_RJWM01023763.1_20322_21254-
OR.GCA_004363535.1_DasPun_v1_BIUU_RJWM01027573.1_2191_3129-
OR.GCA_004363535.1_DasPun_v1_BIUU_RJWM01027573.1_13394_14338-
OR.GCA_004363535.1_DasPun_v1_BIUU_RJWM01029467.1_10463_11407+
OR.GCA_004363535.1_DasPun_v1_BIUU_RJWM01029467.1_18507_19451+
OR.GCA_004363535.1_DasPun_v1_BIUU_RJWM01034441.1_2632_3570-
OR.GCA_004363535.1_DasPun_v1_BIUU_RJWM01034441.1_14037_14981-
OR.GCA_004363535.1_DasPun_v1_BIUU_RJWM01035499.1_8055_9005+
OR.GCA_004363535.1_DasPun_v1_BIUU_RJWM01035765.1_6666_7610-
OR.GCA_004363535.1_DasPun_v1_BIUU_RJWM01038019.1_4854_5780-
OR.GCA_004363535.1_DasPun_v1_BIUU_RJWM01040318.1_4103_5053+
OR.GCA_004363535.1_DasPun_v1_BIUU_RJWM01042888.1_11319_12272-
OR.GCA_004363535.1_DasPun_v1_BIUU_RJWM01044275.1_7421_8365+
OR.GCA_004363535.1_DasPun_v1_BIUU_RJWM01050995.1_1366_2310-
OR.GCA_004363535.1_DasPun_v1_BIUU_RJWM01061390.1_71_1015+
OR.GCA_004363535.1_DasPun_v1_BIUU_RJWM01062521.1_4875_5819-
OR.GCA_004363535.1_DasPun_v1_BIUU_RJWM01063682.1_3977_4921-
OR.GCA_004363535.1_DasPun_v1_BIUU_RJWM01071531.1_2892_3836+
OR.GCA_004363535.1_DasPun_v1_BIUU_RJWM01072737.1_366_1310-
OR.GCA_004363535.1_DasPun_v1_BIUU_RJWM01091312.1_2893_3960+
OR.GCA_004363535.1_DasPun_v1_BIUU_RJWM01093042.1_1891_2925+
OR.GCA_004363535.1_DasPun_v1_BIUU_RJWM01094349.1_660_1604-
OR.GCA_004027455.1_HydHyd_v1_BIUU_PVLA01004806.1_54635_55579+
OR.GCA_004027455.1_HydHyd_v1_BIUU_PVLA01004806.1_78436_79380+
OR.GCA_004027455.1_HydHyd_v1_BIUU_PVLA01004806.1_81795_82733+
OR.GCA_004027455.1_HydHyd_v1_BIUU_PVLA01004806.1_100015_100938-
OR.GCA_004027455.1_HydHyd_v1_BIUU_PVLA01004806.1_112132_113178-
OR.GCA_004027455.1_HydHyd_v1_BIUU_PVLA01004806.1_145143_146096-
OR.GCA_004027455.1_HydHyd_v1_BIUU_PVLA01005463.1_8975_9979+
OR.GCA_004027455.1_HydHyd_v1_BIUU_PVLA01005463.1_25659_26603+
OR.GCA_004027455.1_HydHyd_v1_BIUU_PVLA01005463.1_58509_59453+
OR.GCA_004027455.1_HydHyd_v1_BIUU_PVLA01005463.1_87482_88426+
OR.GCA_004027455.1_HydHyd_v1_BIUU_PVLA01005463.1_94321_95313+
OR.GCA_004027455.1_HydHyd_v1_BIUU_PVLA01005463.1_113383_114312+
OR.GCA_004027455.1_HydHyd_v1_BIUU_PVLA01005463.1_131885_132808+
OR.GCA_004027455.1_HydHyd_v1_BIUU_PVLA01013684.1_25057_25983-
OR.GCA_004027455.1_HydHyd_v1_BIUU_PVLA01013974.1_17986_18924-
OR.GCA_004027295.1_DolPat_v1_BIUU_PVJX010019546.1_9478_10401-
OR.GCA_004027295.1_DolPat_v1_BIUU_PVJX010019546.1_23267_24190-
OR.GCA_004027295.1_DolPat_v1_BIUU_PVJX010029878.1_3462_4406-
OR.GCA_004027295.1_DolPat_v1_BIUU_PVJX010029893.1_4031_4981+
OR.GCA_004027295.1_DolPat_v1_BIUU_PVJX010033324.1_3602_4546-
OR.GCA_004027295.1_DolPat_v1_BIUU_PVJX010037657.1_9737_10663+
OR.GCA_004027295.1_DolPat_v1_BIUU_PVJX010037743.1_4582_5607-
OR.GCA_004027295.1_DolPat_v1_BIUU_PVJX010058517.1_7146_8090-
OR.GCA_004027295.1_DolPat_v1_BIUU_PVJX010071814.1_1284_2228-
OR.GCA_004027295.1_DolPat_v1_BIUU_PVJX010072398.1_3833_4774-
OR.GCA_004027295.1_DolPat_v1_BIUU_PVJX010078785.1_168_1112-
OR.GCA_004027295.1_DolPat_v1_BIUU_PVJX010237371.1_168_1112-
OR.GCA_000151735.1_Cavpor3.0_DS562941.1_497670_498617-
OR.GCA_000151735.1_Cavpor3.0_DS562941.1_635409_636269-
OR.GCA_000151735.1_Cavpor3.0_DS562941.1_700090_701034-
OR.GCA_000151735.1_Cavpor3.0_DS562941.1_2031199_2032143+
OR.GCA_000151735.1_Cavpor3.0_DS562941.1_2062402_2063376-
OR.GCA_000151735.1_Cavpor3.0_DS562941.1_2088379_2089305+
OR.GCA_000151735.1_Cavpor3.0_DS562941.1_2099597_2100520-
OR.GCA_000151735.1_Cavpor3.0_DS562941.1_2142593_2143537-
OR.GCA_000151735.1_Cavpor3.0_DS562941.1_2162792_2163736+
OR.GCA_000151735.1_Cavpor3.0_DS562941.1_2170540_2171502+
OR.GCA_000151735.1_Cavpor3.0_DS562941.1_2178995_2179957+
OR.GCA_000151735.1_Cavpor3.0_DS562941.1_2196823_2197776+
OR.GCA_000151735.1_Cavpor3.0_DS562941.1_2219442_2220437+
OR.GCA_000151735.1_Cavpor3.0_DS562941.1_2251200_2252144+
OR.GCA_000151735.1_Cavpor3.0_DS562941.1_2266852_2267832+
OR.GCA_000151735.1_Cavpor3.0_DS562941.1_2273631_2274554+
OR.GCA_000151735.1_Cavpor3.0_DS562941.1_2295739_2296686+
OR.GCA_000151735.1_Cavpor3.0_DS562941.1_2318343_2319293+
OR.GCA_000151735.1_Cavpor3.0_DS562941.1_2341505_2342431+
OR.GCA_004027695.1_CavTsc_v1_BIUU_PVKK010015508.1_28840_29763+
OR.GCA_004027695.1_CavTsc_v1_BIUU_PVKK010015508.1_40027_40953-
OR.GCA_004027695.1_CavTsc_v1_BIUU_PVKK010016079.1_25261_26205-
OR.GCA_004027695.1_CavTsc_v1_BIUU_PVKK010017902.1_20658_21581-
OR.GCA_004027695.1_CavTsc_v1_BIUU_PVKK010017902.1_27386_28366-
OR.GCA_004027695.1_CavTsc_v1_BIUU_PVKK010019460.1_111_1055-
OR.GCA_004027695.1_CavTsc_v1_BIUU_PVKK010019460.1_20299_21243+
OR.GCA_004027695.1_CavTsc_v1_BIUU_PVKK010020881.1_15010_15963-
OR.GCA_004027695.1_CavTsc_v1_BIUU_PVKK010024034.1_14226_15200+
OR.GCA_004027695.1_CavTsc_v1_BIUU_PVKK010027818.1_7295_8221+
OR.GCA_004027695.1_CavTsc_v1_BIUU_PVKK010029777.1_8180_9124-
OR.GCA_004027695.1_CavTsc_v1_BIUU_PVKK010030823.1_9075_9935-
OR.GCA_004027695.1_CavTsc_v1_BIUU_PVKK010032146.1_7062_8006+
OR.GCA_004027695.1_CavTsc_v1_BIUU_PVKK010036121.1_116_1078-
OR.GCA_004027695.1_CavTsc_v1_BIUU_PVKK010036555.1_544_1539-
OR.GCA_004027695.1_CavTsc_v1_BIUU_PVKK010038125.1_3078_4028+
OR.GCA_004027695.1_CavTsc_v1_BIUU_PVKK010038296.1_3082_4032+
OR.GCA_004027695.1_CavTsc_v1_BIUU_PVKK010043637.1_90_1037+
OR.GCA_004027695.1_CavTsc_v1_BIUU_PVKK010075450.1_64_1011+

>OGG2-6.2
OR.GCA_000247695.1_HetGla_female_1.0_JH602177.1_2542321_2543265+
OR.GCA_000743615.1_DMR_v1.0_KN122588.1_2837788_2838732+
OR.GCA_000743615.1_DMR_v1.0_KN122588.1_2854735_2855673+
OR.GCA_000743615.1_DMR_v1.0_KN122588.1_2863351_2864289+
OR.GCA_000743615.1_DMR_v1.0_KN122588.1_2871796_2872734+
OR.GCA_000743615.1_DMR_v1.0_KN122588.1_2883997_2884935+
OR.GCA_000743615.1_DMR_v1.0_KN124308.1_1776_2720+
OR.GCA_000743615.1_DMR_v1.0_KN124308.1_10528_11472+
OR.GCA_000743615.1_DMR_v1.0_KN124308.1_18749_19675+
OR.GCA_000276665.1_ChiLan1.0_JH721971.1_3105319_3106290-
OR.GCA_004027595.1_DinBra_v1_BIUU_PVLD010012368.1_39167_40111+
OR.GCA_004027595.1_DinBra_v1_BIUU_PVLD010012368.1_55742_56671+
OR.GCA_004363535.1_DasPun_v1_BIUU_RJWM01005116.1_20623_21561-
OR.GCA_004363535.1_DasPun_v1_BIUU_RJWM01005116.1_49388_50332-
OR.GCA_004363535.1_DasPun_v1_BIUU_RJWM01023245.1_11899_12837+
OR.GCA_004363535.1_DasPun_v1_BIUU_RJWM01023245.1_26843_27787+
OR.GCA_004363535.1_DasPun_v1_BIUU_RJWM01038019.1_14733_15662-
OR.GCA_004363535.1_DasPun_v1_BIUU_RJWM01061170.1_4675_5619-
OR.GCA_004027455.1_HydHyd_v1_BIUU_PVLA01005463.1_145154_146098+
OR.GCA_004027455.1_HydHyd_v1_BIUU_PVLA01013974.1_10128_11063-
OR.GCA_000151735.1_Cavpor3.0_DS562941.1_460381_461310-
OR.GCA_000151735.1_Cavpor3.0_DS562941.1_2331823_2332740+
OR.GCA_004027695.1_CavTsc_v1_BIUU_PVKK010020607.1_16636_17565+
OR.GCA_004027695.1_CavTsc_v1_BIUU_PVKK010020607.1_26924_27871+
OR.GCA_004027695.1_CavTsc_v1_BIUU_PVKK010054363.1_1690_2607-

>OGG2-6.3
OR.ThrSwi_NIG_v1_Scaffold00017_1791270_1792208+
OR.GCA_004026965.1_PetTyp_v1_BIUU_PVIR01024709.1_12773_13711-
OR.GCA_000247695.1_HetGla_female_1.0_JH602177.1_1600408_1601346+
OR.GCA_000743615.1_DMR_v1.0_KN122588.1_2343662_2344591+
OR.GCA_000276665.1_ChiLan1.0_JH721971.1_3661944_3662882-
OR.GCA_004027595.1_DinBra_v1_BIUU_PVLD010011865.1_19092_20030-
OR.GCA_004027025.1_MyoCoy_v1_BIUU_PVJA010042308.1_2037_2981+
OR.GCA_004027165.1_CteSoc_v1_BIUU_PVKA01001816.1_66841_67779+
OR.GCA_004027165.1_CteSoc_v1_BIUU_PVKA01001816.1_89176_90123+
OR.GCA_004027165.1_CteSoc_v1_BIUU_PVKA01001816.1_105253_106197+
OR.GCA_004027165.1_CteSoc_v1_BIUU_PVKA01026288.1_5276_6214+
OR.GCA_004027165.1_CteSoc_v1_BIUU_PVKA01026288.1_22235_23182+
OR.GCA_000260255.1_OctDeg1.0_JH651754.1_2848575_2849519-
OR.GCA_000260255.1_OctDeg1.0_JH651754.1_2944729_2945667-
OR.GCA_004027295.1_DolPat_v1_BIUU_PVJX010027089.1_17987_18952+
OR.GCA_000151735.1_Cavpor3.0_DS562941.1_1687017_1687982+
OR.GCA_004027695.1_CavTsc_v1_BIUU_PVKK010021877.1_4712_5677-

>OGG2-6.4
OR.ThrSwi_NIG_v1_Scaffold00017_1932050_1932982+
OR.GCA_000247695.1_HetGla_female_1.0_JH602177.1_1965176_1966108+
OR.GCA_000276665.1_ChiLan1.0_JH721971.1_3359893_3360825-
OR.GCA_004027595.1_DinBra_v1_BIUU_PVLD010015032.1_22818_23750+
OR.GCA_004027025.1_MyoCoy_v1_BIUU_PVJA010057978.1_9006_9938-
OR.GCA_000260255.1_OctDeg1.0_JH651754.1_2565255_2566205-
OR.GCA_006547115.1_GSC_porc_1.0_ML655555.1_71978_72910-
OR.GCA_004363535.1_DasPun_v1_BIUU_RJWM01062610.1_3848_4780+
OR.GCA_004363535.1_DasPun_v1_BIUU_RJWM01068437.1_3866_4798+
OR.GCA_004363535.1_DasPun_v1_BIUU_RJWM01074902.1_2041_2973+
OR.GCA_004363535.1_DasPun_v1_BIUU_RJWM01084702.1_2043_2975+
OR.GCA_004027455.1_HydHyd_v1_BIUU_PVLA01004806.1_13214_14146+
OR.GCA_004027455.1_HydHyd_v1_BIUU_PVLA01004806.1_136438_137370-
OR.GCA_000151735.1_Cavpor3.0_DS562941.1_1994042_1994974+
OR.GCA_000151735.1_Cavpor3.0_DS562941.1_2132178_2133110-
OR.GCA_004027695.1_CavTsc_v1_BIUU_PVKK010019460.1_30721_31653+
OR.GCA_004027695.1_CavTsc_v1_BIUU_PVKK010022820.1_8417_9349+

>OGG2-6.5
OR.GCA_004027205.1_CteGun_v1_BIUU_PVKB01002293.1_289991_290914-
OR.GCA_004026905.1_HysCri_v1_BIUU_PVJO010021056.1_3837_4760-
OR.GCA_004026965.1_PetTyp_v1_BIUU_PVIR01044190.1_6750_7673-
OR.GCA_000247695.1_HetGla_female_1.0_JH602177.1_2019689_2020612+
OR.GCA_000743615.1_DMR_v1.0_KN122588.1_2603766_2604698+
OR.GCA_000276665.1_ChiLan1.0_JH721971.1_3339841_3340764-
OR.GCA_004027595.1_DinBra_v1_BIUU_PVLD010015032.1_41927_42850+
OR.GCA_004027025.1_MyoCoy_v1_BIUU_PVJA010059324.1_2450_3373-
OR.GCA_004027165.1_CteSoc_v1_BIUU_PVKA01031632.1_4148_5071-
OR.GCA_000260255.1_OctDeg1.0_JH651754.1_2537352_2538275-
OR.GCA_006547115.1_GSC_porc_1.0_ML655555.1_51988_52911-
OR.GCA_004363535.1_DasPun_v1_BIUU_RJWM01020479.1_12322_13245+
OR.GCA_004027295.1_DolPat_v1_BIUU_PVJX010055217.1_3534_4457-

>OGG2-7
OR.GCA_004026905.1_HysCri_v1_BIUU_PVJO010015143.1_7967_8905-
OR.GCA_004026905.1_HysCri_v1_BIUU_PVJO010033216.1_7915_8850+
OR.GCA_004026905.1_HysCri_v1_BIUU_PVJO010040731.1_4012_4947-
OR.GCA_004026905.1_HysCri_v1_BIUU_PVJO010040827.1_4168_5103+
OR.GCA_004026905.1_HysCri_v1_BIUU_PVJO010041023.1_3856_4791-
OR.GCA_004026905.1_HysCri_v1_BIUU_PVJO010051247.1_811_1749+
OR.ThrSwi_NIG_v1_Scaffold00023_3225659_3226600+
OR.ThrSwi_NIG_v1_Scaffold00023_3237828_3238781+
OR.ThrSwi_NIG_v1_Scaffold00023_3250714_3251649+
OR.ThrSwi_NIG_v1_Scaffold00023_3256366_3257301+
OR.ThrSwi_NIG_v1_Scaffold00023_3266683_3267654+
OR.ThrSwi_NIG_v1_Scaffold00023_3275367_3276302+
OR.GCA_004026965.1_PetTyp_v1_BIUU_PVIR01009947.1_39740_40675+
OR.GCA_004026965.1_PetTyp_v1_BIUU_PVIR01024534.1_3082_4023+
OR.GCA_004026965.1_PetTyp_v1_BIUU_PVIR01024534.1_11790_12710+
OR.GCA_000247695.1_HetGla_female_1.0_JH602193.1_428796_429728-
OR.GCA_000247695.1_HetGla_female_1.0_JH602193.1_438092_439033-
OR.GCA_000247695.1_HetGla_female_1.0_JH602193.1_657446_658387-
OR.GCA_000247695.1_HetGla_female_1.0_JH602193.1_682813_683748-
OR.GCA_000247695.1_HetGla_female_1.0_JH602193.1_771299_772234-
OR.GCA_000247695.1_HetGla_female_1.0_JH602193.1_796510_797445-
OR.GCA_000743615.1_DMR_v1.0_KN121589.1_2555830_2556765+
OR.GCA_000743615.1_DMR_v1.0_KN121589.1_2572170_2573123+
OR.GCA_000743615.1_DMR_v1.0_KN121589.1_2666170_2667105+
OR.GCA_000743615.1_DMR_v1.0_KN121589.1_2687610_2688545+
OR.GCA_000743615.1_DMR_v1.0_KN121589.1_2713808_2714749+
OR.GCA_000743615.1_DMR_v1.0_KN124991.1_7605_8540+
OR.GCA_000276665.1_ChiLan1.0_JH721872.1_24927515_24928447+
OR.GCA_000276665.1_ChiLan1.0_JH721872.1_24941619_24942575+
OR.GCA_000276665.1_ChiLan1.0_JH721872.1_24966487_24967428+
OR.GCA_000276665.1_ChiLan1.0_JH721872.1_25004442_25005383+
OR.GCA_004027595.1_DinBra_v1_BIUU_PVLD010003329.1_157_1092-
OR.GCA_004027595.1_DinBra_v1_BIUU_PVLD010003329.1_14424_15365-
OR.GCA_004027595.1_DinBra_v1_BIUU_PVLD010003329.1_25398_26333-
OR.GCA_004027595.1_DinBra_v1_BIUU_PVLD010003329.1_44682_45617-
OR.GCA_004027595.1_DinBra_v1_BIUU_PVLD010003329.1_87498_88430-
OR.GCA_004027595.1_DinBra_v1_BIUU_PVLD010008106.1_28320_29261-
OR.GCA_004027595.1_DinBra_v1_BIUU_PVLD010008106.1_63815_64750-
OR.GCA_004027595.1_DinBra_v1_BIUU_PVLD010008106.1_77774_78709-
OR.GCA_004027595.1_DinBra_v1_BIUU_PVLD010013648.1_10195_11136-
OR.GCA_004027595.1_DinBra_v1_BIUU_PVLD010013648.1_31081_32016-
OR.GCA_004027595.1_DinBra_v1_BIUU_PVLD010013648.1_42851_43783-
OR.GCA_004027025.1_MyoCoy_v1_BIUU_PVJA010025712.1_7096_8028-
OR.GCA_004027025.1_MyoCoy_v1_BIUU_PVJA010030622.1_11298_12239+
OR.GCA_004027165.1_CteSoc_v1_BIUU_PVKA01030716.1_1121_2080-
OR.GCA_004027165.1_CteSoc_v1_BIUU_PVKA01030716.1_15401_16336-
OR.GCA_004027165.1_CteSoc_v1_BIUU_PVKA01037505.1_12434_13366-
OR.GCA_000260255.1_OctDeg1.0_JH651595.1_421905_422846-
OR.GCA_000260255.1_OctDeg1.0_JH651595.1_433868_434803-
OR.GCA_000260255.1_OctDeg1.0_JH651595.1_469062_469997-
OR.GCA_000260255.1_OctDeg1.0_JH651595.1_503829_504764+
OR.GCA_000260255.1_OctDeg1.0_JH651595.1_524590_525525-
OR.GCA_000260255.1_OctDeg1.0_JH651595.1_559503_560438-
OR.GCA_006547115.1_GSC_porc_1.0_ML655377.1_29504478_29505413+
OR.GCA_006547115.1_GSC_porc_1.0_ML655377.1_29513496_29514431+
OR.GCA_006547115.1_GSC_porc_1.0_ML655377.1_29519584_29520519+
OR.GCA_006547115.1_GSC_porc_1.0_ML655377.1_29530764_29531705+
OR.GCA_006547115.1_GSC_porc_1.0_ML655377.1_29561317_29562252+
OR.GCA_006547115.1_GSC_porc_1.0_ML655377.1_29574315_29575256+
OR.GCA_004363535.1_DasPun_v1_BIUU_RJWM01010440.1_37967_38902-
OR.GCA_004363535.1_DasPun_v1_BIUU_RJWM01010440.1_52986_53927-
OR.GCA_004363535.1_DasPun_v1_BIUU_RJWM01010440.1_57928_58803-
OR.GCA_004363535.1_DasPun_v1_BIUU_RJWM01017590.1_36_974+
OR.GCA_004363535.1_DasPun_v1_BIUU_RJWM01017590.1_22679_23611+
OR.GCA_004363535.1_DasPun_v1_BIUU_RJWM01018926.1_8108_9043-
OR.GCA_004363535.1_DasPun_v1_BIUU_RJWM01043255.1_11385_12317+
OR.GCA_004363535.1_DasPun_v1_BIUU_RJWM01044706.1_2264_3196+
OR.GCA_004363535.1_DasPun_v1_BIUU_RJWM01048430.1_8140_9075+
OR.GCA_004363535.1_DasPun_v1_BIUU_RJWM01048604.1_6963_7895-
OR.GCA_004363535.1_DasPun_v1_BIUU_RJWM01048632.1_2624_3565+
OR.GCA_004363535.1_DasPun_v1_BIUU_RJWM01049874.1_2171_3112+
OR.GCA_004363535.1_DasPun_v1_BIUU_RJWM01055306.1_3533_4465+
OR.GCA_004363535.1_DasPun_v1_BIUU_RJWM01100647.1_1222_2154+
OR.GCA_004027455.1_HydHyd_v1_BIUU_PVLA01008178.1_29629_30570-
OR.GCA_004027455.1_HydHyd_v1_BIUU_PVLA01008178.1_68818_69777-
OR.GCA_004027455.1_HydHyd_v1_BIUU_PVLA01008178.1_89538_90479-
OR.GCA_004027455.1_HydHyd_v1_BIUU_PVLA01008966.1_20859_21800-
OR.GCA_004027455.1_HydHyd_v1_BIUU_PVLA01008966.1_78550_79491-
OR.GCA_004027455.1_HydHyd_v1_BIUU_PVLA01011688.1_23087_24049-
OR.GCA_004027455.1_HydHyd_v1_BIUU_PVLA01026789.1_3367_4302-
OR.GCA_004027295.1_DolPat_v1_BIUU_PVJX010000896.1_14924_15865-
OR.GCA_004027295.1_DolPat_v1_BIUU_PVJX010000896.1_40443_41384-
OR.GCA_004027295.1_DolPat_v1_BIUU_PVJX010000896.1_46478_47413-
OR.GCA_004027295.1_DolPat_v1_BIUU_PVJX010000896.1_75204_76142-
OR.GCA_004027295.1_DolPat_v1_BIUU_PVJX010032464.1_12170_13102+
OR.GCA_004027295.1_DolPat_v1_BIUU_PVJX010049511.1_8953_9894+
OR.GCA_000151735.1_Cavpor3.0_DS562874.1_22050347_22051288-
OR.GCA_000151735.1_Cavpor3.0_DS562874.1_22313899_22314840-
OR.GCA_000151735.1_Cavpor3.0_DS562874.1_22507067_22508008-
OR.GCA_000151735.1_Cavpor3.0_DS562874.1_22703450_22704382-
OR.GCA_000151735.1_Cavpor3.0_DS562874.1_22743476_22744435-
OR.GCA_000151735.1_Cavpor3.0_DS562874.1_22793484_22794422-
OR.GCA_000151735.1_Cavpor3.0_DS562874.1_23399897_23400832+
OR.GCA_000151735.1_Cavpor3.0_DS562874.1_23690481_23691422+
OR.GCA_000151735.1_Cavpor3.0_DS562874.1_24093350_24094291+
OR.GCA_000151735.1_Cavpor3.0_DS562874.1_24110825_24111757+
OR.GCA_000151735.1_Cavpor3.0_DS562874.1_24319504_24320442+
OR.GCA_004027695.1_CavTsc_v1_BIUU_PVKK010004147.1_151006_151248+_PVKK010036283.1_6983_7876-join
OR.GCA_004027695.1_CavTsc_v1_BIUU_PVKK010004339.1_127395_128330-
OR.GCA_004027695.1_CavTsc_v1_BIUU_PVKK010005957.1_70431_71369-
OR.GCA_004027695.1_CavTsc_v1_BIUU_PVKK010007217.1_7675_8607+
OR.GCA_004027695.1_CavTsc_v1_BIUU_PVKK010013566.1_52660_53601+
OR.GCA_004027695.1_CavTsc_v1_BIUU_PVKK010015891.1_9993_10934+
OR.GCA_004027695.1_CavTsc_v1_BIUU_PVKK010016254.1_12311_13243-
OR.GCA_004027695.1_CavTsc_v1_BIUU_PVKK010026234.1_7876_8817+
OR.GCA_004027695.1_CavTsc_v1_BIUU_PVKK010027015.1_14227_15168-
OR.GCA_004027695.1_CavTsc_v1_BIUU_PVKK010027834.1_6627_7568-
OR.GCA_004027695.1_CavTsc_v1_BIUU_PVKK010031882.1_3850_4791+

>OGG2-8
OR.GCA_004027205.1_CteGun_v1_BIUU_PVKB01002263.1_229284_230231+
OR.GCA_004027205.1_CteGun_v1_BIUU_PVKB01002263.1_238257_239198-
OR.GCA_004027205.1_CteGun_v1_BIUU_PVKB01002263.1_255967_256911+
OR.GCA_004026905.1_HysCri_v1_BIUU_PVJO010036820.1_6760_7710+
OR.ThrSwi_NIG_v1_Scaffold00038_10597283_10598224+
OR.ThrSwi_NIG_v1_Scaffold00038_10606619_10607560+
OR.ThrSwi_NIG_v1_Scaffold00038_10613900_10614847-
OR.ThrSwi_NIG_v1_Scaffold00038_10649715_10650659+
OR.ThrSwi_NIG_v1_Scaffold00038_10684960_10685901-
OR.GCA_004026965.1_PetTyp_v1_BIUU_PVIR01006132.1_88_1029-
OR.GCA_004026965.1_PetTyp_v1_BIUU_PVIR01035299.1_10870_11814-
OR.GCA_004026965.1_PetTyp_v1_BIUU_PVIR01052442.1_6232_7176-
OR.GCA_000247695.1_HetGla_female_1.0_JH602099.1_5981591_5982538-
OR.GCA_000247695.1_HetGla_female_1.0_JH602099.1_6056144_6057091+
OR.GCA_000247695.1_HetGla_female_1.0_JH602099.1_6092883_6093824-
OR.GCA_000247695.1_HetGla_female_1.0_JH602099.1_6125251_6126192-
OR.GCA_000743615.1_DMR_v1.0_KN123351.1_8598_9545+
OR.GCA_000743615.1_DMR_v1.0_KN123351.1_57292_58239-
OR.GCA_000743615.1_DMR_v1.0_KN123351.1_216339_217280+
OR.GCA_000743615.1_DMR_v1.0_KN124788.1_1684151_1685092+
OR.GCA_000743615.1_DMR_v1.0_KN124788.1_1696209_1697147+
OR.GCA_000276665.1_ChiLan1.0_JH721927.1_13332532_13333473+
OR.GCA_000276665.1_ChiLan1.0_JH721927.1_13347163_13348101+
OR.GCA_000276665.1_ChiLan1.0_JH721941.1_29339_30283-
OR.GCA_004027595.1_DinBra_v1_BIUU_PVLD010028116.1_8028_8969-
OR.GCA_004027595.1_DinBra_v1_BIUU_PVLD010028670.1_9953_10897-
OR.GCA_004027595.1_DinBra_v1_BIUU_PVLD010036184.1_701_1642+
OR.GCA_004027595.1_DinBra_v1_BIUU_PVLD010040861.1_5171_6106-
OR.GCA_004027025.1_MyoCoy_v1_BIUU_PVJA010022514.1_23469_24410+
OR.GCA_004027025.1_MyoCoy_v1_BIUU_PVJA010045442.1_14034_14978-
OR.GCA_004027165.1_CteSoc_v1_BIUU_PVKA01018320.1_42933_43877+
OR.GCA_004027165.1_CteSoc_v1_BIUU_PVKA01034852.1_21203_22147-
OR.GCA_004027165.1_CteSoc_v1_BIUU_PVKA01064840.1_4334_5272+
OR.GCA_000260255.1_OctDeg1.0_JH651613.1_54999_55943-
OR.GCA_000260255.1_OctDeg1.0_JH652150.1_19114_20058-
OR.GCA_006547115.1_GSC_porc_1.0_ML655468.1_2235013_2235954+
OR.GCA_006547115.1_GSC_porc_1.0_ML655468.1_2244394_2245314+
OR.GCA_006547115.1_GSC_porc_1.0_ML655468.1_2288219_2289166+
OR.GCA_004363535.1_DasPun_v1_BIUU_RJWM01014908.1_701_1663-
OR.GCA_004363535.1_DasPun_v1_BIUU_RJWM01039035.1_7322_8284-
OR.GCA_004363535.1_DasPun_v1_BIUU_RJWM01040240.1_10285_11250-
OR.GCA_004363535.1_DasPun_v1_BIUU_RJWM01049271.1_7214_8152+
OR.GCA_004363535.1_DasPun_v1_BIUU_RJWM01092061.1_28_969-
OR.GCA_004027455.1_HydHyd_v1_BIUU_PVLA01011111.1_2407_3351-
OR.GCA_004027455.1_HydHyd_v1_BIUU_PVLA01011158.1_27201_28145-
OR.GCA_004027455.1_HydHyd_v1_BIUU_PVLA01011690.1_46555_47499+
OR.GCA_004027455.1_HydHyd_v1_BIUU_PVLA01012435.1_300_1247+
OR.GCA_004027455.1_HydHyd_v1_BIUU_PVLA01022672.1_1546_2493+
OR.GCA_004027295.1_DolPat_v1_BIUU_PVJX010018456.1_10167_11111+
OR.GCA_004027295.1_DolPat_v1_BIUU_PVJX010031866.1_12128_13063-
OR.GCA_000151735.1_Cavpor3.0_DS562887.1_18638580_18639521+
OR.GCA_000151735.1_Cavpor3.0_DS562887.1_18715520_18716455-
OR.GCA_000151735.1_Cavpor3.0_DS562887.1_18916082_18917029+
OR.GCA_004027695.1_CavTsc_v1_BIUU_PVKK010015276.1_29174_30121-
OR.GCA_004027695.1_CavTsc_v1_BIUU_PVKK010026115.1_9150_10085+

>OGG2-9.1
OR.GCA_004026905.1_HysCri_v1_BIUU_PVJO010010343.1_4822_5754-
OR.GCA_004026905.1_HysCri_v1_BIUU_PVJO010010343.1_11993_12919-
OR.GCA_004026905.1_HysCri_v1_BIUU_PVJO010013991.1_8616_9548+
OR.GCA_004026905.1_HysCri_v1_BIUU_PVJO010015635.1_3780_4712-
OR.GCA_004026905.1_HysCri_v1_BIUU_PVJO010015635.1_12268_13200-
OR.GCA_004026905.1_HysCri_v1_BIUU_PVJO010020607.1_4233_5165-
OR.GCA_004026905.1_HysCri_v1_BIUU_PVJO010020607.1_12053_12985+
OR.GCA_004026905.1_HysCri_v1_BIUU_PVJO010020607.1_17179_18111+
OR.GCA_004026905.1_HysCri_v1_BIUU_PVJO010020607.1_25348_26289+
OR.GCA_004026905.1_HysCri_v1_BIUU_PVJO010032858.1_3705_4634+
OR.ThrSwi_NIG_v1_Scaffold00017_1252748_1253674-
OR.ThrSwi_NIG_v1_Scaffold00017_3209099_3210031-
OR.ThrSwi_NIG_v1_Scaffold00017_3223848_3224780-
OR.ThrSwi_NIG_v1_Scaffold00017_3242310_3243239+
OR.GCA_004026965.1_PetTyp_v1_BIUU_PVIR01012660.1_9935_10870-
OR.GCA_004026965.1_PetTyp_v1_BIUU_PVIR01017442.1_30946_31881-
OR.GCA_000247695.1_HetGla_female_1.0_JH602177.1_435003_435869-
OR.GCA_000247695.1_HetGla_female_1.0_JH602177.1_5133065_5133997+
OR.GCA_000247695.1_HetGla_female_1.0_JH602177.1_5141070_5142089+
OR.GCA_000247695.1_HetGla_female_1.0_JH602177.1_5163247_5164173+
OR.GCA_000247695.1_HetGla_female_1.0_JH602260.1_148134_148973+
OR.GCA_000247695.1_HetGla_female_1.0_JH602281.1_425109_426041+
OR.GCA_000247695.1_HetGla_female_1.0_JH602281.1_573112_573978+
OR.GCA_000247695.1_HetGla_female_1.0_JH602318.1_110344_111276-
OR.GCA_000743615.1_DMR_v1.0_KN120663.1_5855_6784-
OR.GCA_000743615.1_DMR_v1.0_KN120663.1_14017_14949-
OR.GCA_000743615.1_DMR_v1.0_KN120663.1_51097_52014+
OR.GCA_000743615.1_DMR_v1.0_KN120663.1_58185_59117+
OR.GCA_000743615.1_DMR_v1.0_KN120663.1_66442_67377+
OR.GCA_000743615.1_DMR_v1.0_KN121077.1_13173_14114-
OR.GCA_000743615.1_DMR_v1.0_KN121077.1_46531_47493-
OR.GCA_000743615.1_DMR_v1.0_KN121077.1_75721_76653-
OR.GCA_000743615.1_DMR_v1.0_KN121077.1_98568_99497+
OR.GCA_000743615.1_DMR_v1.0_KN121405.1_39874_40806+
OR.GCA_000743615.1_DMR_v1.0_KN121405.1_47406_48338+
OR.GCA_000743615.1_DMR_v1.0_KN121405.1_55863_56792+
OR.GCA_000743615.1_DMR_v1.0_KN122588.1_1621640_1622572-
OR.GCA_000276665.1_ChiLan1.0_JH721971.1_691641_692570-
OR.GCA_000276665.1_ChiLan1.0_JH721971.1_709077_710009-
OR.GCA_000276665.1_ChiLan1.0_JH721971.1_749241_750173+
OR.GCA_000276665.1_ChiLan1.0_JH721971.1_769229_770224-
OR.GCA_000276665.1_ChiLan1.0_JH721971.1_791103_792035+
OR.GCA_000276665.1_ChiLan1.0_JH721971.1_810336_811271+
OR.GCA_000276665.1_ChiLan1.0_JH721971.1_837389_838321+
OR.GCA_000276665.1_ChiLan1.0_JH721971.1_5001136_5002068+
OR.GCA_000276665.1_ChiLan1.0_JH721971.1_5010846_5011778+
OR.GCA_004027595.1_DinBra_v1_BIUU_PVLD010005426.1_20786_21715+
OR.GCA_004027595.1_DinBra_v1_BIUU_PVLD010015241.1_26414_27328+
OR.GCA_004027595.1_DinBra_v1_BIUU_PVLD010015919.1_32100_33032+
OR.GCA_004027595.1_DinBra_v1_BIUU_PVLD010019768.1_7856_8788+
OR.GCA_004027595.1_DinBra_v1_BIUU_PVLD010019768.1_16870_17799+
OR.GCA_004027595.1_DinBra_v1_BIUU_PVLD010026189.1_13141_14073+
OR.GCA_004027595.1_DinBra_v1_BIUU_PVLD010028328.1_11090_11956-
OR.GCA_004027595.1_DinBra_v1_BIUU_PVLD010029200.1_9692_10624+
OR.GCA_004027025.1_MyoCoy_v1_BIUU_PVJA010006234.1_23573_24505+
OR.GCA_004027025.1_MyoCoy_v1_BIUU_PVJA010007499.1_41843_42772-
OR.GCA_004027025.1_MyoCoy_v1_BIUU_PVJA010007499.1_61378_62310+
OR.GCA_004027025.1_MyoCoy_v1_BIUU_PVJA010022515.1_6112_7044-
OR.GCA_004027025.1_MyoCoy_v1_BIUU_PVJA010022515.1_14830_15762-
OR.GCA_004027025.1_MyoCoy_v1_BIUU_PVJA010032862.1_16277_17206-
OR.GCA_004027025.1_MyoCoy_v1_BIUU_PVJA010032862.1_20616_21548-
OR.GCA_004027165.1_CteSoc_v1_BIUU_PVKA01006513.1_16576_17508-
OR.GCA_004027165.1_CteSoc_v1_BIUU_PVKA01006513.1_39215_40147+
OR.GCA_004027165.1_CteSoc_v1_BIUU_PVKA01006513.1_48314_49243+
OR.GCA_004027165.1_CteSoc_v1_BIUU_PVKA01028799.1_1059_1994-
OR.GCA_004027165.1_CteSoc_v1_BIUU_PVKA01035862.1_10050_10979-
OR.GCA_000260255.1_OctDeg1.0_AJSA01250562.1_86_1021+
OR.GCA_000260255.1_OctDeg1.0_JH651798.1_1731324_1732259+
OR.GCA_006547115.1_GSC_porc_1.0_ML655391.1_2319550_2320482-
OR.GCA_006547115.1_GSC_porc_1.0_ML655391.1_2384092_2385021+
OR.GCA_006547115.1_GSC_porc_1.0_ML655391.1_2399018_2399953+
OR.GCA_006547115.1_GSC_porc_1.0_ML655391.1_2455822_2456754+
OR.GCA_006547115.1_GSC_porc_1.0_ML655391.1_2464720_2465649+
OR.GCA_006547115.1_GSC_porc_1.0_SWEC01036298.1_9275_10222-
OR.GCA_006547115.1_GSC_porc_1.0_SWEC01037863.1_2500_3447-
OR.GCA_004363535.1_DasPun_v1_BIUU_RJWM01016349.1_18053_18985+
OR.GCA_004363535.1_DasPun_v1_BIUU_RJWM01016349.1_38151_39083+
OR.GCA_004363535.1_DasPun_v1_BIUU_RJWM01017084.1_6036_6968-
OR.GCA_004363535.1_DasPun_v1_BIUU_RJWM01018684.1_3512_4444+
OR.GCA_004363535.1_DasPun_v1_BIUU_RJWM01018684.1_15999_16931+
OR.GCA_004363535.1_DasPun_v1_BIUU_RJWM01022882.1_14549_15427+
OR.GCA_004363535.1_DasPun_v1_BIUU_RJWM01023649.1_20153_21085+
OR.GCA_004363535.1_DasPun_v1_BIUU_RJWM01023894.1_8453_9379-
OR.GCA_004363535.1_DasPun_v1_BIUU_RJWM01025120.1_14353_15282+
OR.GCA_004363535.1_DasPun_v1_BIUU_RJWM01025451.1_11896_12828+
OR.GCA_004363535.1_DasPun_v1_BIUU_RJWM01025695.1_9633_10559-
OR.GCA_004363535.1_DasPun_v1_BIUU_RJWM01025695.1_27272_28201-
OR.GCA_004363535.1_DasPun_v1_BIUU_RJWM01026641.1_2842_3774+
OR.GCA_004363535.1_DasPun_v1_BIUU_RJWM01028098.1_2843_3775+
OR.GCA_004363535.1_DasPun_v1_BIUU_RJWM01031711.1_17922_18854+
OR.GCA_004363535.1_DasPun_v1_BIUU_RJWM01034154.1_8156_9085-
OR.GCA_004363535.1_DasPun_v1_BIUU_RJWM01034786.1_16975_17907+
OR.GCA_004363535.1_DasPun_v1_BIUU_RJWM01036693.1_6055_6996+
OR.GCA_004363535.1_DasPun_v1_BIUU_RJWM01038147.1_14464_15396+
OR.GCA_004363535.1_DasPun_v1_BIUU_RJWM01039414.1_4425_5357-
OR.GCA_004363535.1_DasPun_v1_BIUU_RJWM01043959.1_6595_7524-
OR.GCA_004363535.1_DasPun_v1_BIUU_RJWM01044177.1_6623_7555-
OR.GCA_004363535.1_DasPun_v1_BIUU_RJWM01044296.1_11176_12108+
OR.GCA_004363535.1_DasPun_v1_BIUU_RJWM01047434.1_3895_4827-
OR.GCA_004363535.1_DasPun_v1_BIUU_RJWM01056751.1_6742_7674+
OR.GCA_004363535.1_DasPun_v1_BIUU_RJWM01060061.1_3544_4476+
OR.GCA_004363535.1_DasPun_v1_BIUU_RJWM01061696.1_6190_7122+
OR.GCA_004363535.1_DasPun_v1_BIUU_RJWM01064709.1_114_1046+
OR.GCA_004363535.1_DasPun_v1_BIUU_RJWM01066759.1_3092_4024+
OR.GCA_004363535.1_DasPun_v1_BIUU_RJWM01069389.1_5467_6399-
OR.GCA_004363535.1_DasPun_v1_BIUU_RJWM01071759.1_700_1629+
OR.GCA_004363535.1_DasPun_v1_BIUU_RJWM01075724.1_3029_4039+
OR.GCA_004363535.1_DasPun_v1_BIUU_RJWM01076096.1_47_979-
OR.GCA_004363535.1_DasPun_v1_BIUU_RJWM01084827.1_2682_3614+
OR.GCA_004363535.1_DasPun_v1_BIUU_RJWM01100957.1_2317_3246+
OR.GCA_004363535.1_DasPun_v1_BIUU_RJWM01103539.1_2308_3240-
OR.GCA_004363535.1_DasPun_v1_BIUU_RJWM01112506.1_468_1397-
OR.GCA_004363535.1_DasPun_v1_BIUU_RJWM01131756.1_944_1876+
OR.GCA_004363535.1_DasPun_v1_BIUU_RJWM01197065.1_47_979-
OR.GCA_004027455.1_HydHyd_v1_BIUU_PVLA01003826.1_128101_129051-
OR.GCA_004027455.1_HydHyd_v1_BIUU_PVLA01004889.1_13555_14487+
OR.GCA_004027455.1_HydHyd_v1_BIUU_PVLA01005788.1_29416_30345-
OR.GCA_004027455.1_HydHyd_v1_BIUU_PVLA01005788.1_46973_47905-
OR.GCA_004027455.1_HydHyd_v1_BIUU_PVLA01020597.1_6780_7712-
OR.GCA_004027295.1_DolPat_v1_BIUU_PVJX010009674.1_32467_33399+
OR.GCA_004027295.1_DolPat_v1_BIUU_PVJX010009674.1_41493_42425+
OR.GCA_004027295.1_DolPat_v1_BIUU_PVJX010016918.1_30950_31909+
OR.GCA_000151735.1_Cavpor3.0_DS562899.1_13381707_13382639+
OR.GCA_000151735.1_Cavpor3.0_DS562899.1_14491483_14492418-
OR.GCA_004027695.1_CavTsc_v1_BIUU_PVKK010012067.1_36110_37042+
OR.GCA_004027695.1_CavTsc_v1_BIUU_PVKK010021037.1_6157_7092-

>OGG2-9.2
OR.GCA_004026905.1_HysCri_v1_BIUU_PVJO010084374.1_452_1273+_PVJO010015635.1_44140_44445-join
OR.GCA_004026965.1_PetTyp_v1_BIUU_PVIR01012660.1_23810_24739+
OR.GCA_000743615.1_DMR_v1.0_KN121405.1_1663_2589+
OR.GCA_000743615.1_DMR_v1.0_KN125320.1_388_1314+
OR.GCA_000276665.1_ChiLan1.0_JH721971.1_760026_760967-
OR.GCA_004027595.1_DinBra_v1_BIUU_PVLD010015919.1_2693_3625-
OR.GCA_004027025.1_MyoCoy_v1_BIUU_PVJA010007499.1_31482_32414-
OR.GCA_006547115.1_GSC_porc_1.0_ML655391.1_2418444_2419376+
OR.GCA_004363535.1_DasPun_v1_BIUU_RJWM01017084.1_36178_37110+
OR.GCA_004363535.1_DasPun_v1_BIUU_RJWM01025695.1_18234_19154-
OR.GCA_004363535.1_DasPun_v1_BIUU_RJWM01044296.1_3004_3924+
OR.GCA_004363535.1_DasPun_v1_BIUU_RJWM01044467.1_7286_8218+
OR.GCA_004027455.1_HydHyd_v1_BIUU_PVLA01002711.1_144078_145010+
OR.GCA_004027295.1_DolPat_v1_BIUU_PVJX010030595.1_12034_12966+
OR.GCA_000151735.1_Cavpor3.0_DS562899.1_14561120_14562052-
OR.GCA_004027695.1_CavTsc_v1_BIUU_PVKK010016665.1_3129_4061+

>OGG2-9.3
OR.ThrSwi_NIG_v1_Scaffold00017_3218540_3219484-
OR.GCA_000743615.1_DMR_v1.0_KN120663.1_73371_74306+

>OGG2-10
OR.GCA_004027205.1_CteGun_v1_BIUU_PVKB01001045.1_226984_227931-
OR.GCA_004026905.1_HysCri_v1_BIUU_PVJO010014518.1_7532_8467+
OR.GCA_004026905.1_HysCri_v1_BIUU_PVJO010014518.1_18680_19615+
OR.GCA_004026905.1_HysCri_v1_BIUU_PVJO010015516.1_1491_2402+
OR.GCA_004026905.1_HysCri_v1_BIUU_PVJO010015516.1_9927_10862+
OR.GCA_004026905.1_HysCri_v1_BIUU_PVJO010021660.1_12092_13069-
OR.GCA_004026905.1_HysCri_v1_BIUU_PVJO010021660.1_20145_21080-
OR.GCA_004026905.1_HysCri_v1_BIUU_PVJO010026398.1_10211_11146-
OR.GCA_004026905.1_HysCri_v1_BIUU_PVJO010026398.1_14316_15251-
OR.GCA_004026905.1_HysCri_v1_BIUU_PVJO010028774.1_5218_6168-
OR.GCA_004026905.1_HysCri_v1_BIUU_PVJO010030749.1_7876_8844+
OR.GCA_004026905.1_HysCri_v1_BIUU_PVJO010031766.1_6684_7619-
OR.GCA_004026905.1_HysCri_v1_BIUU_PVJO010037063.1_2428_3363+
OR.GCA_004026905.1_HysCri_v1_BIUU_PVJO010038414.1_2474_3409+
OR.GCA_004026905.1_HysCri_v1_BIUU_PVJO010040408.1_1778_2740-
OR.GCA_004026905.1_HysCri_v1_BIUU_PVJO010043469.1_2091_3053+
OR.ThrSwi_NIG_v1_Scaffold00017_3384861_3385787+
OR.ThrSwi_NIG_v1_Scaffold00017_3438783_3439715-
OR.ThrSwi_NIG_v1_Scaffold00017_3445742_3446692-
OR.GCA_004026965.1_PetTyp_v1_BIUU_PVIR01013253.1_4858_5793+
OR.GCA_004026965.1_PetTyp_v1_BIUU_PVIR01015888.1_6954_7889-
OR.GCA_004026965.1_PetTyp_v1_BIUU_PVIR01042762.1_4057_4992-
OR.GCA_000247695.1_HetGla_female_1.0_JH602054.1_33315045_33315989+
OR.GCA_000247695.1_HetGla_female_1.0_JH602080.1_55589_56524+
OR.GCA_000247695.1_HetGla_female_1.0_JH602080.1_266912_267847-
OR.GCA_000247695.1_HetGla_female_1.0_JH602080.1_304202_304495-_JH602080.1_283951_284838-join
OR.GCA_000247695.1_HetGla_female_1.0_JH602234.1_195766_196701-
OR.GCA_000743615.1_DMR_v1.0_KN121385.1_57487_58422-
OR.GCA_000743615.1_DMR_v1.0_KN125347.1_90_1025-
OR.GCA_000276665.1_ChiLan1.0_JH721971.1_205120_206055+
OR.GCA_000276665.1_ChiLan1.0_JH721971.1_221762_222697+
OR.GCA_000276665.1_ChiLan1.0_JH721971.1_234282_235232+
OR.GCA_000276665.1_ChiLan1.0_JH721971.1_250863_251798+
OR.GCA_000276665.1_ChiLan1.0_JH721971.1_440386_441357-
OR.GCA_004027595.1_DinBra_v1_BIUU_PVLD010009306.1_31989_32924-
OR.GCA_004027595.1_DinBra_v1_BIUU_PVLD010009306.1_46983_47942-
OR.GCA_004027595.1_DinBra_v1_BIUU_PVLD010009306.1_60823_61758-
OR.GCA_004027595.1_DinBra_v1_BIUU_PVLD010017156.1_34276_35199+
OR.GCA_004027595.1_DinBra_v1_BIUU_PVLD010022716.1_24150_25100-
OR.GCA_004027595.1_DinBra_v1_BIUU_PVLD010025669.1_22091_23026-
OR.GCA_004027025.1_MyoCoy_v1_BIUU_PVJA010007331.1_15187_16125+
OR.GCA_004027025.1_MyoCoy_v1_BIUU_PVJA010007331.1_26214_27164+
OR.GCA_004027025.1_MyoCoy_v1_BIUU_PVJA010015349.1_30688_31623-
OR.GCA_004027025.1_MyoCoy_v1_BIUU_PVJA010034271.1_8620_9555-
OR.GCA_004027025.1_MyoCoy_v1_BIUU_PVJA010073706.1_3040_3969-
OR.GCA_004027165.1_CteSoc_v1_BIUU_PVKA01007957.1_16555_17496-
OR.GCA_004027165.1_CteSoc_v1_BIUU_PVKA01021325.1_11389_12324+
OR.GCA_004027165.1_CteSoc_v1_BIUU_PVKA01022397.1_10988_11923+
OR.GCA_004027165.1_CteSoc_v1_BIUU_PVKA01030000.1_15127_16077+
OR.GCA_004027165.1_CteSoc_v1_BIUU_PVKA01041065.1_15537_16472-
OR.GCA_004027165.1_CteSoc_v1_BIUU_PVKA01041861.1_4366_5295-
OR.GCA_004027165.1_CteSoc_v1_BIUU_PVKA01071601.1_3318_4253+
OR.GCA_000260255.1_OctDeg1.0_JH652025.1_27720_28655+
OR.GCA_000260255.1_OctDeg1.0_JH652047.1_6476_7411-
OR.GCA_000260255.1_OctDeg1.0_JH652165.1_49894_50829-
OR.GCA_000260255.1_OctDeg1.0_JH652341.1_2113_3048+
OR.GCA_006547115.1_GSC_porc_1.0_ML655391.1_2825123_2826124+
OR.GCA_006547115.1_GSC_porc_1.0_ML655391.1_2966302_2967237-
OR.GCA_006547115.1_GSC_porc_1.0_ML655678.1_73111_74046+
OR.GCA_006547115.1_GSC_porc_1.0_ML655678.1_88690_89625+
OR.GCA_006547115.1_GSC_porc_1.0_ML655678.1_107307_108257+
OR.GCA_004363535.1_DasPun_v1_BIUU_RJWM01001038.1_23216_24151-
OR.GCA_004363535.1_DasPun_v1_BIUU_RJWM01001038.1_73310_74245-
OR.GCA_004363535.1_DasPun_v1_BIUU_RJWM01005212.1_68117_69052-
OR.GCA_004363535.1_DasPun_v1_BIUU_RJWM01009187.1_13386_14321+
OR.GCA_004363535.1_DasPun_v1_BIUU_RJWM01009187.1_37576_38511+
OR.GCA_004363535.1_DasPun_v1_BIUU_RJWM01009612.1_27075_28010+
OR.GCA_004363535.1_DasPun_v1_BIUU_RJWM01010268.1_3831_4766-
OR.GCA_004363535.1_DasPun_v1_BIUU_RJWM01012889.1_6207_7142-
OR.GCA_004363535.1_DasPun_v1_BIUU_RJWM01013405.1_36436_37386-
OR.GCA_004363535.1_DasPun_v1_BIUU_RJWM01014016.1_32635_33570+
OR.GCA_004363535.1_DasPun_v1_BIUU_RJWM01014852.1_14814_15725-
OR.GCA_004363535.1_DasPun_v1_BIUU_RJWM01015012.1_26792_27727-
OR.GCA_004363535.1_DasPun_v1_BIUU_RJWM01015098.1_5575_6510-
OR.GCA_004363535.1_DasPun_v1_BIUU_RJWM01016005.1_44350_45285+
OR.GCA_004363535.1_DasPun_v1_BIUU_RJWM01025966.1_23390_24325+
OR.GCA_004363535.1_DasPun_v1_BIUU_RJWM01029714.1_5933_6892-
OR.GCA_004363535.1_DasPun_v1_BIUU_RJWM01033178.1_20890_21801+
OR.GCA_004363535.1_DasPun_v1_BIUU_RJWM01034345.1_6679_7614+
OR.GCA_004363535.1_DasPun_v1_BIUU_RJWM01042850.1_2152_3087-
OR.GCA_004363535.1_DasPun_v1_BIUU_RJWM01067285.1_3560_4495+
OR.GCA_004363535.1_DasPun_v1_BIUU_RJWM01078681.1_60_995+
OR.GCA_004363535.1_DasPun_v1_BIUU_RJWM01079212.1_60_995+
OR.GCA_004027455.1_HydHyd_v1_BIUU_PVLA01001078.1_103320_104282+
OR.GCA_004027455.1_HydHyd_v1_BIUU_PVLA01015453.1_6388_7362-
OR.GCA_004027455.1_HydHyd_v1_BIUU_PVLA01019754.1_290_1237+
OR.GCA_004027455.1_HydHyd_v1_BIUU_PVLA01019814.1_10241_11188-
OR.GCA_004027455.1_HydHyd_v1_BIUU_PVLA01022941.1_4844_5755-
OR.GCA_004027455.1_HydHyd_v1_BIUU_PVLA01023076.1_712_1623+
OR.GCA_004027295.1_DolPat_v1_BIUU_PVJX010011623.1_3471_4406+
OR.GCA_004027295.1_DolPat_v1_BIUU_PVJX010013385.1_19049_19981+
OR.GCA_004027295.1_DolPat_v1_BIUU_PVJX010022861.1_9694_10629-
OR.GCA_004027295.1_DolPat_v1_BIUU_PVJX010051630.1_5557_6492+
OR.GCA_000151735.1_Cavpor3.0_DS562927.1_7638791_7639726-
OR.GCA_000151735.1_Cavpor3.0_DS563023.1_764105_765016-
OR.GCA_004027695.1_CavTsc_v1_BIUU_PVKK010007390.1_76835_77776-
OR.GCA_004027695.1_CavTsc_v1_BIUU_PVKK010009561.1_24669_25580-
OR.GCA_004027695.1_CavTsc_v1_BIUU_PVKK010019496.1_9454_10401+
OR.GCA_004027695.1_CavTsc_v1_BIUU_PVKK010022008.1_479_1414-

>OGG2-11
OR.GCA_004027205.1_CteGun_v1_BIUU_PVKB01001045.1_301541_302461-
OR.GCA_004026905.1_HysCri_v1_BIUU_PVJO010019907.1_22204_23133+
OR.GCA_004026905.1_HysCri_v1_BIUU_PVJO010028521.1_16625_17563-
OR.GCA_004026905.1_HysCri_v1_BIUU_PVJO010034004.1_5805_6734+
OR.GCA_004026905.1_HysCri_v1_BIUU_PVJO010041171.1_3305_4258+
OR.GCA_004026905.1_HysCri_v1_BIUU_PVJO010044305.1_2940_3938+
OR.GCA_004026965.1_PetTyp_v1_BIUU_PVIR01029431.1_16013_16966-
OR.GCA_004026965.1_PetTyp_v1_BIUU_PVIR01038707.1_482_1426-
OR.GCA_004026965.1_PetTyp_v1_BIUU_PVIR01038707.1_11852_12805+
OR.GCA_000247695.1_HetGla_female_1.0_JH602080.1_481685_482596-
OR.GCA_000247695.1_HetGla_female_1.0_JH602080.1_507910_508842+
OR.GCA_000247695.1_HetGla_female_1.0_JH602080.1_530993_531928-
OR.GCA_000247695.1_HetGla_female_1.0_JH602080.1_554830_555741+
OR.GCA_000247695.1_HetGla_female_1.0_JH602080.1_588502_589413+
OR.GCA_000247695.1_HetGla_female_1.0_JH602080.1_613238_614173-
OR.GCA_000247695.1_HetGla_female_1.0_JH602177.1_4676585_4677520+
OR.GCA_000247695.1_HetGla_female_1.0_JH602177.1_5458206_5459117-
OR.GCA_000247695.1_HetGla_female_1.0_JH602234.1_915573_916484+
OR.GCA_000743615.1_DMR_v1.0_KN120963.1_109378_110283+
OR.GCA_000743615.1_DMR_v1.0_KN122048.1_32685_33596-
OR.GCA_000743615.1_DMR_v1.0_KN122048.1_48128_49069-
OR.GCA_000743615.1_DMR_v1.0_KN122048.1_55552_56487-
OR.GCA_000743615.1_DMR_v1.0_KN123425.1_4289_5224+
OR.GCA_000743615.1_DMR_v1.0_KN123425.1_21738_22643-
OR.GCA_000743615.1_DMR_v1.0_KN123425.1_53116_54054-
OR.GCA_000743615.1_DMR_v1.0_KN124869.1_6926_7867-
OR.GCA_000743615.1_DMR_v1.0_KN124869.1_22746_23675+
OR.GCA_000276665.1_ChiLan1.0_JH721971.1_116700_117623-
OR.GCA_000276665.1_ChiLan1.0_JH721971.1_139535_140458+
OR.GCA_004027595.1_DinBra_v1_BIUU_PVLD010014309.1_46151_47080-
OR.GCA_004027595.1_DinBra_v1_BIUU_PVLD010033059.1_9547_10476+
OR.GCA_004027025.1_MyoCoy_v1_BIUU_PVJA010015625.1_27119_28042-
OR.GCA_004027025.1_MyoCoy_v1_BIUU_PVJA010065324.1_1987_2910+
OR.GCA_004027165.1_CteSoc_v1_BIUU_PVKA01027207.1_13678_14601-
OR.GCA_006547115.1_GSC_porc_1.0_ML655678.1_1394_2323+
OR.GCA_006547115.1_GSC_porc_1.0_SWEC01036125.1_15575_16504+
OR.GCA_004363535.1_DasPun_v1_BIUU_RJWM01004263.1_55775_56704+
OR.GCA_004363535.1_DasPun_v1_BIUU_RJWM01005212.1_6643_7572-
OR.GCA_004363535.1_DasPun_v1_BIUU_RJWM01006441.1_26830_27759+
OR.GCA_004363535.1_DasPun_v1_BIUU_RJWM01009875.1_7206_8168+
OR.GCA_004363535.1_DasPun_v1_BIUU_RJWM01009875.1_31261_32190+
OR.GCA_004363535.1_DasPun_v1_BIUU_RJWM01014016.1_9985_10917+
OR.GCA_004363535.1_DasPun_v1_BIUU_RJWM01014527.1_17455_18375-
OR.GCA_004363535.1_DasPun_v1_BIUU_RJWM01015012.1_47570_48493+
OR.GCA_004363535.1_DasPun_v1_BIUU_RJWM01021131.1_10199_11128-
OR.GCA_004363535.1_DasPun_v1_BIUU_RJWM01029752.1_13461_14384-
OR.GCA_004363535.1_DasPun_v1_BIUU_RJWM01031467.1_4312_5235-
OR.GCA_004363535.1_DasPun_v1_BIUU_RJWM01033541.1_6182_7105-
OR.GCA_004027455.1_HydHyd_v1_BIUU_PVLA01008453.1_42439_43362+
OR.GCA_004027455.1_HydHyd_v1_BIUU_PVLA01010810.1_27477_28406-
OR.GCA_004027295.1_DolPat_v1_BIUU_PVJX010008822.1_22905_23834-
OR.GCA_004027295.1_DolPat_v1_BIUU_PVJX010010134.1_6829_7752+
OR.GCA_004027295.1_DolPat_v1_BIUU_PVJX010033269.1_7274_8203-
OR.GCA_004027295.1_DolPat_v1_BIUU_PVJX010057043.1_6403_7329-
OR.GCA_004027295.1_DolPat_v1_BIUU_PVJX010057514.1_6234_7163-
OR.GCA_000151735.1_Cavpor3.0_DS562868.1_22389640_22390569-
OR.GCA_000151735.1_Cavpor3.0_DS562899.1_13551387_13552316-
OR.GCA_000151735.1_Cavpor3.0_DS562944.1_519521_520444-
OR.GCA_000151735.1_Cavpor3.0_DS563023.1_529359_530288-
OR.GCA_000151735.1_Cavpor3.0_DS563023.1_914730_915686-
OR.GCA_000151735.1_Cavpor3.0_DS563091.1_340146_341075+
OR.GCA_004027695.1_CavTsc_v1_BIUU_PVKK010007028.1_89239_90195-
OR.GCA_004027695.1_CavTsc_v1_BIUU_PVKK010007390.1_25587_26516-
OR.GCA_004027695.1_CavTsc_v1_BIUU_PVKK010008423.1_57501_58424+
OR.GCA_004027695.1_CavTsc_v1_BIUU_PVKK010020340.1_13624_14553-
OR.GCA_004027695.1_CavTsc_v1_BIUU_PVKK010020535.1_17543_18472-
OR.GCA_004027695.1_CavTsc_v1_BIUU_PVKK010025847.1_9489_10418+
OR.GCA_004027695.1_CavTsc_v1_BIUU_PVKK010036966.1_5756_6685+

>OGG2-12a.1
OR.GCA_004027205.1_CteGun_v1_BIUU_PVKB01004504.1_10078_11013+
OR.GCA_004027205.1_CteGun_v1_BIUU_PVKB01019726.1_162_1121-
OR.GCA_004026905.1_HysCri_v1_BIUU_PVJO010007184.1_4228_5163+
OR.ThrSwi_NIG_v1_Scaffold00017_1609068_1610003-
OR.ThrSwi_NIG_v1_Scaffold00017_1624356_1625282-
OR.GCA_004026965.1_PetTyp_v1_BIUU_PVIR01007842.1_7587_8522-
OR.GCA_004026965.1_PetTyp_v1_BIUU_PVIR01007842.1_16490_17425-
OR.GCA_004026965.1_PetTyp_v1_BIUU_PVIR01035154.1_11383_12318-
OR.GCA_004026965.1_PetTyp_v1_BIUU_PVIR01059289.1_2286_3314-
OR.GCA_000247695.1_HetGla_female_1.0_JH602177.1_1243654_1244589-
OR.GCA_000743615.1_DMR_v1.0_KN122588.1_2068823_2069758-
OR.GCA_000743615.1_DMR_v1.0_KN122588.1_2077037_2077972-
OR.GCA_000743615.1_DMR_v1.0_KN122588.1_2088609_2089544-
OR.GCA_000276665.1_ChiLan1.0_JH721971.1_4000616_4001551+
OR.GCA_000276665.1_ChiLan1.0_JH721971.1_4022531_4023466+
OR.GCA_000276665.1_ChiLan1.0_JH721971.1_4030217_4031152+
OR.GCA_004027595.1_DinBra_v1_BIUU_PVLD010006603.1_92938_93873-
OR.GCA_004027595.1_DinBra_v1_BIUU_PVLD010020380.1_31619_32554+
OR.GCA_004027595.1_DinBra_v1_BIUU_PVLD010027684.1_8284_9258+
OR.GCA_004027595.1_DinBra_v1_BIUU_PVLD010027684.1_17946_18881+
OR.GCA_004027025.1_MyoCoy_v1_BIUU_PVJA010051340.1_3939_4874+
OR.GCA_004027025.1_MyoCoy_v1_BIUU_PVJA010060671.1_5839_6774-
OR.GCA_004027165.1_CteSoc_v1_BIUU_PVKA01016677.1_8378_9313-
OR.GCA_004027165.1_CteSoc_v1_BIUU_PVKA01016677.1_17581_18522-
OR.GCA_000260255.1_OctDeg1.0_JH651798.1_293155_294090+
OR.GCA_000260255.1_OctDeg1.0_JH651798.1_313875_314810+
OR.GCA_000260255.1_OctDeg1.0_JH651798.1_331785_332720+
OR.GCA_000260255.1_OctDeg1.0_JH651798.1_340599_341534+
OR.GCA_006547115.1_GSC_porc_1.0_ML655555.1_679553_680488+
OR.GCA_006547115.1_GSC_porc_1.0_ML655555.1_688157_689092+
OR.GCA_006547115.1_GSC_porc_1.0_ML655555.1_701243_702178+
OR.GCA_004363535.1_DasPun_v1_BIUU_RJWM01036716.1_14405_15340-
OR.GCA_004363535.1_DasPun_v1_BIUU_RJWM01040527.1_5670_6632+
OR.GCA_004363535.1_DasPun_v1_BIUU_RJWM01040527.1_14075_15010+
OR.GCA_004363535.1_DasPun_v1_BIUU_RJWM01056434.1_6504_7436-
OR.GCA_004363535.1_DasPun_v1_BIUU_RJWM01057646.1_4854_5918-
OR.GCA_004363535.1_DasPun_v1_BIUU_RJWM01102429.1_1557_2489+
OR.GCA_004363535.1_DasPun_v1_BIUU_RJWM01202596.1_45_980+
OR.GCA_004027455.1_HydHyd_v1_BIUU_PVLA01008625.1_13283_14206+
OR.GCA_004027455.1_HydHyd_v1_BIUU_PVLA01008625.1_76820_77755-
OR.GCA_004027455.1_HydHyd_v1_BIUU_PVLA01013435.1_3691_4626-
OR.GCA_004027455.1_HydHyd_v1_BIUU_PVLA01013435.1_25987_26919-
OR.GCA_004027295.1_DolPat_v1_BIUU_PVJX010052288.1_7497_8432-
OR.GCA_004027295.1_DolPat_v1_BIUU_PVJX010109651.1_1948_2883+
OR.GCA_000151735.1_Cavpor3.0_DS562941.1_422591_423526-
OR.GCA_000151735.1_Cavpor3.0_DS562941.1_737661_738596-
OR.GCA_000151735.1_Cavpor3.0_DS562941.1_824641_825576-
OR.GCA_000151735.1_Cavpor3.0_DS562941.1_917873_918808-
OR.GCA_000151735.1_Cavpor3.0_DS562941.1_928715_929650-
OR.GCA_000151735.1_Cavpor3.0_DS562941.1_976357_977292-
OR.GCA_000151735.1_Cavpor3.0_DS562941.1_1000754_1001725+
OR.GCA_004027695.1_CavTsc_v1_BIUU_PVKK010012646.1_56851_57786+
OR.GCA_004027695.1_CavTsc_v1_BIUU_PVKK010017910.1_1895_2830+
OR.GCA_004027695.1_CavTsc_v1_BIUU_PVKK010017910.1_12380_13315+
OR.GCA_004027695.1_CavTsc_v1_BIUU_PVKK010020431.1_1904_2839+
OR.GCA_004027695.1_CavTsc_v1_BIUU_PVKK010026639.1_12818_13753+
OR.GCA_004027695.1_CavTsc_v1_BIUU_PVKK010033848.1_5677_6612-
OR.GCA_004027695.1_CavTsc_v1_BIUU_PVKK010059962.1_1192_2163-
OR.GCA_004027695.1_CavTsc_v1_BIUU_PVKK010067958.1_728_1699-

>OGG2-12a.2
OR.GCA_004026905.1_HysCri_v1_BIUU_PVJO010031950.1_10462_11397-
OR.GCA_004026965.1_PetTyp_v1_BIUU_PVIR01007842.1_29308_30240-
OR.GCA_000743615.1_DMR_v1.0_KN122588.1_2096800_2097735-
OR.GCA_000276665.1_ChiLan1.0_JH721971.1_3981204_3982139+
OR.GCA_004027595.1_DinBra_v1_BIUU_PVLD010020380.1_22744_23700+
OR.GCA_004027025.1_MyoCoy_v1_BIUU_PVJA010009158.1_49744_50709+
OR.GCA_004027165.1_CteSoc_v1_BIUU_PVKA01016677.1_40926_41903-
OR.GCA_006547115.1_GSC_porc_1.0_ML655555.1_662829_663785+
OR.GCA_004363535.1_DasPun_v1_BIUU_RJWM01040030.1_62_997-
OR.GCA_004027455.1_HydHyd_v1_BIUU_PVLA01008625.1_36234_37169+
OR.GCA_004027695.1_CavTsc_v1_BIUU_PVKK010020431.1_21357_22289-

>OGG2-12b
OR.GCA_004027205.1_CteGun_v1_BIUU_PVKB01004504.1_20370_21305+

>OGG2-13.1
OR.GCA_004027205.1_CteGun_v1_BIUU_PVKB01001785.1_302765_303748-
OR.GCA_004026905.1_HysCri_v1_BIUU_PVJO010000026.1_360927_361892-
OR.ThrSwi_NIG_v1_Scaffold00032_12249213_12250175-
OR.ThrSwi_NIG_v1_Scaffold00032_12291188_12292138-
OR.ThrSwi_NIG_v1_Scaffold00032_12321914_12322861-
OR.ThrSwi_NIG_v1_Scaffold00032_12342566_12343534-
OR.ThrSwi_NIG_v1_Scaffold00032_12372530_12373498-
OR.GCA_004026965.1_PetTyp_v1_BIUU_PVIR01007583.1_49700_50647-
OR.GCA_004026965.1_PetTyp_v1_BIUU_PVIR01008427.1_27510_28412+
OR.GCA_004026965.1_PetTyp_v1_BIUU_PVIR01143305.1_370_1296-
OR.GCA_000247695.1_HetGla_female_1.0_JH602160.1_4542534_4543484+
OR.GCA_000247695.1_HetGla_female_1.0_JH602160.1_4566671_4567621+
OR.GCA_000247695.1_HetGla_female_1.0_JH602160.1_4616910_4617860+
OR.GCA_000247695.1_HetGla_female_1.0_JH602160.1_4652703_4653653+
OR.GCA_000276665.1_ChiLan1.0_JH722002.1_1157297_1158244-
OR.GCA_000276665.1_ChiLan1.0_JH722002.1_1237726_1238688-
OR.GCA_004027025.1_MyoCoy_v1_BIUU_PVJA010095879.1_771_1721+
OR.GCA_000260255.1_OctDeg1.0_JH651604.1_9385549_9386499+
OR.GCA_000260255.1_OctDeg1.0_JH651604.1_9400557_9401507+
OR.GCA_000260255.1_OctDeg1.0_JH651604.1_9521505_9522452+
OR.GCA_006547115.1_GSC_porc_1.0_ML655444.1_6162527_6163477+
OR.GCA_006547115.1_GSC_porc_1.0_SWEC01037548.1_7952_8902+
OR.GCA_006547115.1_GSC_porc_1.0_SWEC01037549.1_7952_8902+
OR.GCA_004363535.1_DasPun_v1_BIUU_RJWM01006445.1_41851_42813-
OR.GCA_004363535.1_DasPun_v1_BIUU_RJWM01006445.1_50876_51835-
OR.GCA_004363535.1_DasPun_v1_BIUU_RJWM01036502.1_13603_14568+
OR.GCA_004363535.1_DasPun_v1_BIUU_RJWM01049678.1_7140_8090+
OR.GCA_004363535.1_DasPun_v1_BIUU_RJWM01053827.1_4747_5712-
OR.GCA_004027455.1_HydHyd_v1_BIUU_PVLA01004882.1_67792_68724-
OR.GCA_004027455.1_HydHyd_v1_BIUU_PVLA01004882.1_75709_76659-
OR.GCA_004027455.1_HydHyd_v1_BIUU_PVLA01004882.1_121812_122756-
OR.GCA_004027295.1_DolPat_v1_BIUU_PVJX010041846.1_11931_12881+
OR.GCA_000151735.1_Cavpor3.0_DS562868.1_23736198_23737148-
OR.GCA_000151735.1_Cavpor3.0_DS562868.1_23794608_23795558-
OR.GCA_000151735.1_Cavpor3.0_DS562868.1_23807457_23808407-
OR.GCA_004027695.1_CavTsc_v1_BIUU_PVKK010005275.1_15667_16617+
OR.GCA_004027695.1_CavTsc_v1_BIUU_PVKK010017638.1_9504_10454-
OR.GCA_004027695.1_CavTsc_v1_BIUU_PVKK010017638.1_22352_23302-

>OGG2-13.2
OR.GCA_004027205.1_CteGun_v1_BIUU_PVKB01001785.1_289340_290290-
OR.GCA_004026905.1_HysCri_v1_BIUU_PVJO010000026.1_378405_379355-
OR.ThrSwi_NIG_v1_Scaffold00032_12311264_12312208-
OR.GCA_004026965.1_PetTyp_v1_BIUU_PVIR01008427.1_12178_13254+
OR.GCA_004026965.1_PetTyp_v1_BIUU_PVIR01008427.1_35771_36721+
OR.GCA_000247695.1_HetGla_female_1.0_JH602160.1_4575055_4576005+
OR.GCA_000276665.1_ChiLan1.0_JH722002.1_1204031_1204996-
OR.GCA_000276665.1_ChiLan1.0_JH722002.1_1281724_1282674-
OR.GCA_004027025.1_MyoCoy_v1_BIUU_PVJA010001015.1_34611_35561-
OR.GCA_004027025.1_MyoCoy_v1_BIUU_PVJA010051459.1_2461_3411-
OR.GCA_000260255.1_OctDeg1.0_JH651604.1_9320817_9321764+
OR.GCA_000260255.1_OctDeg1.0_JH651604.1_9409952_9410902+
OR.GCA_006547115.1_GSC_porc_1.0_ML655444.1_6168674_6169624+
OR.GCA_004363535.1_DasPun_v1_BIUU_RJWM01012972.1_26510_27475-
OR.GCA_004027455.1_HydHyd_v1_BIUU_PVLA01004882.1_116201_117151-
OR.GCA_004027455.1_HydHyd_v1_BIUU_PVLA01004882.1_147118_148068-
OR.GCA_004027295.1_DolPat_v1_BIUU_PVJX010042680.1_12144_13091-
OR.GCA_000151735.1_Cavpor3.0_DS562868.1_23789033_23789980-
OR.GCA_000151735.1_Cavpor3.0_DS562868.1_23845049_23845999-
OR.GCA_004027695.1_CavTsc_v1_BIUU_PVKK010017638.1_3929_4876-
OR.GCA_004027695.1_CavTsc_v1_BIUU_PVKK010020181.1_12225_13175+

>OGG2-13.3
OR.GCA_004027205.1_CteGun_v1_BIUU_PVKB01001785.1_316964_317914-
OR.GCA_004026905.1_HysCri_v1_BIUU_PVJO010000026.1_352265_353215-
OR.ThrSwi_NIG_v1_Scaffold00032_12302228_12303175-
OR.GCA_004026965.1_PetTyp_v1_BIUU_PVIR01008427.1_43743_44693+
OR.GCA_000247695.1_HetGla_female_1.0_JH602160.1_4584186_4585136+
OR.GCA_000743615.1_DMR_v1.0_KN120992.1_100570_101520+
OR.GCA_000276665.1_ChiLan1.0_JH722002.1_1185898_1186848-
OR.GCA_004027595.1_DinBra_v1_BIUU_PVLD010022044.1_12070_13020+
OR.GCA_004027025.1_MyoCoy_v1_BIUU_PVJA010039118.1_2146_3096+
OR.GCA_004027165.1_CteSoc_v1_BIUU_PVKA01062560.1_613_1563+
OR.GCA_000260255.1_OctDeg1.0_JH651604.1_9439849_9440799+
OR.GCA_006547115.1_GSC_porc_1.0_ML655444.1_6195774_6196724+
OR.GCA_004363535.1_DasPun_v1_BIUU_RJWM01006445.1_66695_67660-
OR.GCA_004027455.1_HydHyd_v1_BIUU_PVLA01004882.1_104101_105051-
OR.GCA_004027295.1_DolPat_v1_BIUU_PVJX010036535.1_5041_5982+
OR.GCA_000151735.1_Cavpor3.0_DS562868.1_23774135_23775085-
OR.GCA_004027695.1_CavTsc_v1_BIUU_PVKK010022299.1_508_1458+

>OGG2-14.1
OR.GCA_004026905.1_HysCri_v1_BIUU_PVJO010017070.1_4428_5357+
OR.GCA_004026905.1_HysCri_v1_BIUU_PVJO010017070.1_12521_13450+
OR.GCA_004026905.1_HysCri_v1_BIUU_PVJO010017070.1_20931_21854+
OR.GCA_004026905.1_HysCri_v1_BIUU_PVJO010017070.1_33834_34763+
OR.GCA_004026905.1_HysCri_v1_BIUU_PVJO010020917.1_8444_9373+
OR.GCA_004026905.1_HysCri_v1_BIUU_PVJO010029127.1_645_1574+
OR.GCA_004026905.1_HysCri_v1_BIUU_PVJO010029127.1_11193_12116+
OR.GCA_004026905.1_HysCri_v1_BIUU_PVJO010035099.1_6818_7747+
OR.GCA_004026905.1_HysCri_v1_BIUU_PVJO010038404.1_4845_5774-
OR.GCA_004026905.1_HysCri_v1_BIUU_PVJO010040490.1_3932_4861-
OR.GCA_004026905.1_HysCri_v1_BIUU_PVJO010078324.1_635_1414+_PVJO010020917.1_1_348+join
OR.ThrSwi_NIG_v1_Scaffold00005_28509393_28510322-
OR.ThrSwi_NIG_v1_Scaffold00005_28522839_28523777-
OR.ThrSwi_NIG_v1_Scaffold00005_28529787_28530716-
OR.ThrSwi_NIG_v1_Scaffold00005_28545217_28546146-
OR.GCA_004026965.1_PetTyp_v1_BIUU_PVIR01031566.1_12550_13479-
OR.GCA_004026965.1_PetTyp_v1_BIUU_PVIR01040526.1_11037_11966+
OR.GCA_000247695.1_HetGla_female_1.0_JH602102.1_10843011_10843934+
OR.GCA_000247695.1_HetGla_female_1.0_JH602102.1_10876701_10877630+
OR.GCA_000247695.1_HetGla_female_1.0_JH602102.1_11083189_11084112+
OR.GCA_000743615.1_DMR_v1.0_KN121024.1_149251_150180-
OR.GCA_000743615.1_DMR_v1.0_KN121024.1_169267_170196-
OR.GCA_000743615.1_DMR_v1.0_KN121024.1_179746_180675-
OR.GCA_000743615.1_DMR_v1.0_KN121024.1_189231_190160-
OR.GCA_000743615.1_DMR_v1.0_KN121024.1_204013_204942-
OR.GCA_000743615.1_DMR_v1.0_KN121024.1_214303_215232-
OR.GCA_004027025.1_MyoCoy_v1_BIUU_PVJA010003184.1_6623_7546+
OR.GCA_004027025.1_MyoCoy_v1_BIUU_PVJA010003184.1_41266_42189+
OR.GCA_004027025.1_MyoCoy_v1_BIUU_PVJA010003184.1_69939_70868+
OR.GCA_004027025.1_MyoCoy_v1_BIUU_PVJA010003184.1_95909_96832+
OR.GCA_004027025.1_MyoCoy_v1_BIUU_PVJA010008084.1_15022_15951+
OR.GCA_004027025.1_MyoCoy_v1_BIUU_PVJA010008084.1_26410_27333+
OR.GCA_004027025.1_MyoCoy_v1_BIUU_PVJA010008084.1_53501_54430+
OR.GCA_004027025.1_MyoCoy_v1_BIUU_PVJA010016505.1_12096_13025+
OR.GCA_004027025.1_MyoCoy_v1_BIUU_PVJA010053181.1_1568_2491+
OR.GCA_004027165.1_CteSoc_v1_BIUU_PVKA01019410.1_33360_34289-
OR.GCA_004027165.1_CteSoc_v1_BIUU_PVKA01049713.1_135_1058+
OR.GCA_000260255.1_OctDeg1.0_JH651596.1_4415760_4416689-
OR.GCA_000260255.1_OctDeg1.0_JH651596.1_4470551_4471480-
OR.GCA_000260255.1_OctDeg1.0_JH651596.1_4579049_4579972-
OR.GCA_000260255.1_OctDeg1.0_JH651596.1_4606804_4607727-
OR.GCA_000260255.1_OctDeg1.0_JH651596.1_4633495_4634424-
OR.GCA_006547115.1_GSC_porc_1.0_ML655353.1_35203543_35204463+
OR.GCA_006547115.1_GSC_porc_1.0_SWEC01038836.1_2839_3762+
OR.GCA_004363535.1_DasPun_v1_BIUU_RJWM01002575.1_24594_25523-
OR.GCA_004363535.1_DasPun_v1_BIUU_RJWM01002575.1_66524_67453-
OR.GCA_004363535.1_DasPun_v1_BIUU_RJWM01002575.1_116521_117450-
OR.GCA_004363535.1_DasPun_v1_BIUU_RJWM01007854.1_6216_7145+
OR.GCA_004363535.1_DasPun_v1_BIUU_RJWM01007854.1_19894_20823+
OR.GCA_004363535.1_DasPun_v1_BIUU_RJWM01007854.1_40647_41576+
OR.GCA_004363535.1_DasPun_v1_BIUU_RJWM01010981.1_18533_19456-
OR.GCA_004363535.1_DasPun_v1_BIUU_RJWM01011629.1_4725_5654-
OR.GCA_004363535.1_DasPun_v1_BIUU_RJWM01033031.1_8175_9092-
OR.GCA_004363535.1_DasPun_v1_BIUU_RJWM01038321.1_13769_14698+
OR.GCA_004363535.1_DasPun_v1_BIUU_RJWM01047120.1_5288_6217-
OR.GCA_004363535.1_DasPun_v1_BIUU_RJWM01056458.1_5940_6869+
OR.GCA_004027455.1_HydHyd_v1_BIUU_PVLA01003720.1_59969_60898+
OR.GCA_004027455.1_HydHyd_v1_BIUU_PVLA01003720.1_70625_71548+
OR.GCA_004027455.1_HydHyd_v1_BIUU_PVLA01007556.1_32036_32965+
OR.GCA_004027455.1_HydHyd_v1_BIUU_PVLA01007556.1_78732_79676+
OR.GCA_004027455.1_HydHyd_v1_BIUU_PVLA01010342.1_38879_39823+
OR.GCA_004027295.1_DolPat_v1_BIUU_PVJX010006886.1_29842_30771+
OR.GCA_004027295.1_DolPat_v1_BIUU_PVJX010006886.1_68298_69221+
OR.GCA_000151735.1_Cavpor3.0_DS562874.1_24014954_24015889-
OR.GCA_000151735.1_Cavpor3.0_DS562890.1_23823106_23824035+
OR.GCA_000151735.1_Cavpor3.0_DS562890.1_23833261_23834190+
OR.GCA_004027695.1_CavTsc_v1_BIUU_PVKK010014562.1_10590_11525+
OR.GCA_004027695.1_CavTsc_v1_BIUU_PVKK010022244.1_6704_7633+
OR.GCA_004027695.1_CavTsc_v1_BIUU_PVKK010022244.1_16882_17811+

>OGG2-14.2
OR.GCA_004027205.1_CteGun_v1_BIUU_PVKB01004229.1_38281_39210+
OR.ThrSwi_NIG_v1_Scaffold00005_28580771_28581700-
OR.GCA_004026965.1_PetTyp_v1_BIUU_PVIR01032053.1_8558_9502+
OR.GCA_000247695.1_HetGla_female_1.0_JH602102.1_10777006_10777935+
OR.GCA_000743615.1_DMR_v1.0_KN121024.1_249177_250106-
OR.GCA_004027025.1_MyoCoy_v1_BIUU_PVJA010011323.1_25596_26525+
OR.GCA_004027165.1_CteSoc_v1_BIUU_PVKA01052298.1_2503_3432+
OR.GCA_000260255.1_OctDeg1.0_JH651596.1_4704091_4705020-
OR.GCA_006547115.1_GSC_porc_1.0_ML655353.1_35078868_35079797+
OR.GCA_004363535.1_DasPun_v1_BIUU_RJWM01011629.1_34632_35561-
OR.GCA_000151735.1_Cavpor3.0_DS562890.1_23790066_23790995+
OR.GCA_004027695.1_CavTsc_v1_BIUU_PVKK010024840.1_19969_20898-

>OGG2-14.3
OR.GCA_004026905.1_HysCri_v1_BIUU_PVJO010036635.1_3433_4362-
OR.ThrSwi_NIG_v1_Scaffold00005_28572996_28573922-
OR.GCA_004026965.1_PetTyp_v1_BIUU_PVIR01032053.1_15968_16897+
OR.GCA_000743615.1_DMR_v1.0_KN121024.1_241485_242414-
OR.GCA_004027025.1_MyoCoy_v1_BIUU_PVJA010011323.1_37911_38840+
OR.GCA_004027165.1_CteSoc_v1_BIUU_PVKA01032357.1_2290_3219+
OR.GCA_000260255.1_OctDeg1.0_JH651596.1_4695381_4696310-
OR.GCA_006547115.1_GSC_porc_1.0_ML655353.1_35088033_35088962+
OR.GCA_004363535.1_DasPun_v1_BIUU_RJWM01040275.1_6489_7418+
OR.GCA_004363535.1_DasPun_v1_BIUU_RJWM01040306.1_6488_7417+
OR.GCA_004027455.1_HydHyd_v1_BIUU_PVLA01008056.1_72713_73642+
OR.GCA_004027295.1_DolPat_v1_BIUU_PVJX010050213.1_2192_3121-

>OGG2-14.4
OR.GCA_004026905.1_HysCri_v1_BIUU_PVJO010003732.1_6206_7135-
OR.ThrSwi_NIG_v1_Scaffold00005_28592226_28593146-
OR.GCA_004026965.1_PetTyp_v1_BIUU_PVIR01042105.1_9177_10097+
OR.GCA_000247695.1_HetGla_female_1.0_JH602102.1_10749737_10750681+
OR.GCA_000743615.1_DMR_v1.0_KN121024.1_268055_268984-
OR.GCA_004027025.1_MyoCoy_v1_BIUU_PVJA010011323.1_9555_10499+
OR.GCA_000260255.1_OctDeg1.0_JH651596.1_4746363_4747292-
OR.GCA_006547115.1_GSC_porc_1.0_ML655353.1_35057831_35058760+
OR.GCA_004363535.1_DasPun_v1_BIUU_RJWM01031100.1_17304_18233+
OR.GCA_004363535.1_DasPun_v1_BIUU_RJWM01048139.1_6106_7035+

>OGG2-15.1
OR.GCA_004027205.1_CteGun_v1_BIUU_PVKB01002229.1_47009_47944+
OR.GCA_004026905.1_HysCri_v1_BIUU_PVJO010022656.1_21294_22319+
OR.GCA_004026905.1_HysCri_v1_BIUU_PVJO010024137.1_6232_7179-
OR.GCA_004026905.1_HysCri_v1_BIUU_PVJO010024137.1_14981_15928-
OR.GCA_004026905.1_HysCri_v1_BIUU_PVJO010026391.1_2755_3702-
OR.GCA_004026905.1_HysCri_v1_BIUU_PVJO010029959.1_12446_13399+
OR.GCA_004026905.1_HysCri_v1_BIUU_PVJO010030356.1_6882_7835+
OR.GCA_004026905.1_HysCri_v1_BIUU_PVJO010030364.1_2275_3228-
OR.GCA_004026905.1_HysCri_v1_BIUU_PVJO010030585.1_3688_4656+
OR.GCA_004026905.1_HysCri_v1_BIUU_PVJO010033017.1_4038_4973+
OR.GCA_004026905.1_HysCri_v1_BIUU_PVJO010037170.1_4245_5189+
OR.GCA_004026905.1_HysCri_v1_BIUU_PVJO010039600.1_977_1906+
OR.GCA_004026905.1_HysCri_v1_BIUU_PVJO010039614.1_4694_5641-
OR.GCA_004026905.1_HysCri_v1_BIUU_PVJO010040952.1_3461_4402-
OR.GCA_004026905.1_HysCri_v1_BIUU_PVJO010043566.1_852_1781+
OR.GCA_004026905.1_HysCri_v1_BIUU_PVJO010084831.1_49_984+
OR.ThrSwi_NIG_v1_Scaffold00075_2368921_2369856-
OR.ThrSwi_NIG_v1_Scaffold00075_2373528_2374448-
OR.ThrSwi_NIG_v1_Scaffold00075_2378878_2379831-
OR.ThrSwi_NIG_v1_Scaffold00075_2390238_2391176-
OR.ThrSwi_NIG_v1_Scaffold00075_2541704_2542636+
OR.ThrSwi_NIG_v1_Scaffold00075_2568411_2569412+
OR.GCA_004026965.1_PetTyp_v1_BIUU_PVIR01021054.1_4786_5721+
OR.GCA_004026965.1_PetTyp_v1_BIUU_PVIR01025320.1_16763_17698+
OR.GCA_004026965.1_PetTyp_v1_BIUU_PVIR01048505.1_7269_8207+
OR.GCA_004026965.1_PetTyp_v1_BIUU_PVIR01059818.1_162_1097-
OR.GCA_000247695.1_HetGla_female_1.0_JH602141.1_190839_191774+
OR.GCA_000247695.1_HetGla_female_1.0_JH602141.1_232992_233939+
OR.GCA_000247695.1_HetGla_female_1.0_JH602189.1_1536710_1537657+
OR.GCA_000247695.1_HetGla_female_1.0_JH602189.1_1800535_1801455+
OR.GCA_000247695.1_HetGla_female_1.0_JH602217.1_117719_118666-
OR.GCA_000247695.1_HetGla_female_1.0_JH602217.1_293414_294376+
OR.GCA_000247695.1_HetGla_female_1.0_JH602221.1_2456842_2457795-
OR.GCA_000247695.1_HetGla_female_1.0_JH602221.1_2481346_2482284-
OR.GCA_000247695.1_HetGla_female_1.0_JH602262.1_557132_558211-
OR.GCA_000247695.1_HetGla_female_1.0_JH602262.1_635523_636485+
OR.GCA_000743615.1_DMR_v1.0_KN120627.1_4316_5263+
OR.GCA_000743615.1_DMR_v1.0_KN120648.1_25174_26121-
OR.GCA_000743615.1_DMR_v1.0_KN121166.1_56575_57522-
OR.GCA_000743615.1_DMR_v1.0_KN121857.1_59628_60575+
OR.GCA_000743615.1_DMR_v1.0_KN122020.1_5312_6265-
OR.GCA_000743615.1_DMR_v1.0_KN122410.1_209411_210361+
OR.GCA_000743615.1_DMR_v1.0_KN122410.1_343914_344852+
OR.GCA_000743615.1_DMR_v1.0_KN122410.1_509256_510203-
OR.GCA_000743615.1_DMR_v1.0_KN122414.1_27394_28341+
OR.GCA_000743615.1_DMR_v1.0_KN122414.1_421465_422418-
OR.GCA_000743615.1_DMR_v1.0_KN122707.1_41996_42946-
OR.GCA_000743615.1_DMR_v1.0_KN123277.1_2716_3663+
OR.GCA_000743615.1_DMR_v1.0_KN123348.1_90725_91669-
OR.GCA_000743615.1_DMR_v1.0_KN123348.1_163287_164234-
OR.GCA_000743615.1_DMR_v1.0_KN124204.1_103427_104362-
OR.GCA_000743615.1_DMR_v1.0_KN124811.1_2156_3103+
OR.GCA_000743615.1_DMR_v1.0_KN124959.1_59108_60043+
OR.GCA_000743615.1_DMR_v1.0_KN124959.1_253079_254032+
OR.GCA_000743615.1_DMR_v1.0_KN124959.1_756374_757327+
OR.GCA_000743615.1_DMR_v1.0_KN124959.1_1086160_1087095-
OR.GCA_000276665.1_ChiLan1.0_JH721955.1_181711_182658-
OR.GCA_000276665.1_ChiLan1.0_JH721955.1_397228_398163+
OR.GCA_000276665.1_ChiLan1.0_JH722023.1_246588_247514+
OR.GCA_000276665.1_ChiLan1.0_JH722023.1_363283_364236-
OR.GCA_000276665.1_ChiLan1.0_JH722023.1_384107_385042-
OR.GCA_000276665.1_ChiLan1.0_JH722060.1_463228_464166+
OR.GCA_004027595.1_DinBra_v1_BIUU_PVLD010007251.1_27614_28561-
OR.GCA_004027595.1_DinBra_v1_BIUU_PVLD010012165.1_38209_39147-
OR.GCA_004027595.1_DinBra_v1_BIUU_PVLD010012424.1_29957_30892-
OR.GCA_004027595.1_DinBra_v1_BIUU_PVLD010012424.1_50474_51448-
OR.GCA_004027595.1_DinBra_v1_BIUU_PVLD010015433.1_29727_30680-
OR.GCA_004027595.1_DinBra_v1_BIUU_PVLD010030155.1_2323_3276-
OR.GCA_004027595.1_DinBra_v1_BIUU_PVLD010040480.1_6359_7312+
OR.GCA_004027025.1_MyoCoy_v1_BIUU_PVJA010004661.1_17565_18515-
OR.GCA_004027025.1_MyoCoy_v1_BIUU_PVJA010007397.1_17828_18775-
OR.GCA_004027025.1_MyoCoy_v1_BIUU_PVJA010007397.1_27797_28735-
OR.GCA_004027025.1_MyoCoy_v1_BIUU_PVJA010007397.1_36925_37866-
OR.GCA_004027025.1_MyoCoy_v1_BIUU_PVJA010007397.1_48435_49373-
OR.GCA_004027025.1_MyoCoy_v1_BIUU_PVJA010007397.1_58175_59122-
OR.GCA_004027025.1_MyoCoy_v1_BIUU_PVJA010010397.1_22009_22944-
OR.GCA_004027025.1_MyoCoy_v1_BIUU_PVJA010010397.1_37566_38498-
OR.GCA_004027025.1_MyoCoy_v1_BIUU_PVJA010010889.1_20936_21874+
OR.GCA_004027025.1_MyoCoy_v1_BIUU_PVJA010016555.1_21186_22142+
OR.GCA_004027025.1_MyoCoy_v1_BIUU_PVJA010073502.1_2839_3786-
OR.GCA_004027165.1_CteSoc_v1_BIUU_PVKA01002362.1_118812_119765+
OR.GCA_004027165.1_CteSoc_v1_BIUU_PVKA01026174.1_3382_4320+
OR.GCA_004027165.1_CteSoc_v1_BIUU_PVKA01057517.1_3865_4869-
OR.GCA_004027165.1_CteSoc_v1_BIUU_PVKA01065504.1_761_1693-
OR.GCA_004027165.1_CteSoc_v1_BIUU_PVKA01065758.1_274_1212+
OR.GCA_000260255.1_OctDeg1.0_JH651565.1_13718835_13719770-
OR.GCA_000260255.1_OctDeg1.0_JH651565.1_13977286_13978260+
OR.GCA_000260255.1_OctDeg1.0_JH651565.1_14034375_14035322+
OR.GCA_000260255.1_OctDeg1.0_JH651565.1_14123400_14124338+
OR.GCA_000260255.1_OctDeg1.0_JH651565.1_14162682_14163644+
OR.GCA_000260255.1_OctDeg1.0_JH651729.1_204445_205404-
OR.GCA_000260255.1_OctDeg1.0_JH651729.1_231690_232643-
OR.GCA_006547115.1_GSC_porc_1.0_ML655479.1_18584_19537-
OR.GCA_006547115.1_GSC_porc_1.0_ML655549.1_1482557_1483504+
OR.GCA_006547115.1_GSC_porc_1.0_ML655549.1_1569287_1570225+
OR.GCA_006547115.1_GSC_porc_1.0_ML655549.1_1605757_1606707+
OR.GCA_006547115.1_GSC_porc_1.0_ML655549.1_1683442_1684395+
OR.GCA_006547115.1_GSC_porc_1.0_ML655549.1_1706277_1707230+
OR.GCA_006547115.1_GSC_porc_1.0_ML655671.1_122734_123687-
OR.GCA_004363535.1_DasPun_v1_BIUU_RJWM01010779.1_6848_7816+
OR.GCA_004363535.1_DasPun_v1_BIUU_RJWM01018593.1_32634_33572+
OR.GCA_004363535.1_DasPun_v1_BIUU_RJWM01021248.1_9542_10507-
OR.GCA_004363535.1_DasPun_v1_BIUU_RJWM01021425.1_8749_9687+
OR.GCA_004363535.1_DasPun_v1_BIUU_RJWM01022597.1_9240_10193-
OR.GCA_004363535.1_DasPun_v1_BIUU_RJWM01025566.1_16938_17882+
OR.GCA_004363535.1_DasPun_v1_BIUU_RJWM01030696.1_11198_12151-
OR.GCA_004363535.1_DasPun_v1_BIUU_RJWM01036375.1_1161_2099-
OR.GCA_004363535.1_DasPun_v1_BIUU_RJWM01037464.1_1560_2507+
OR.GCA_004363535.1_DasPun_v1_BIUU_RJWM01054712.1_6535_7500+
OR.GCA_004363535.1_DasPun_v1_BIUU_RJWM01059164.1_910_1875-
OR.GCA_004363535.1_DasPun_v1_BIUU_RJWM01060469.1_2302_3240-
OR.GCA_004363535.1_DasPun_v1_BIUU_RJWM01061217.1_4602_5567+
OR.GCA_004363535.1_DasPun_v1_BIUU_RJWM01063460.1_4973_5920-
OR.GCA_004363535.1_DasPun_v1_BIUU_RJWM01063969.1_893_1831-
OR.GCA_004027455.1_HydHyd_v1_BIUU_PVLA01003382.1_57344_58294-
OR.GCA_004027455.1_HydHyd_v1_BIUU_PVLA01003382.1_120036_120998-
OR.GCA_004027455.1_HydHyd_v1_BIUU_PVLA01012428.1_21941_22885-
OR.GCA_004027295.1_DolPat_v1_BIUU_PVJX010011246.1_36634_37572-
OR.GCA_004027295.1_DolPat_v1_BIUU_PVJX010055875.1_3950_4882-
OR.GCA_000151735.1_Cavpor3.0_DS562897.1_15815291_15816229-
OR.GCA_000151735.1_Cavpor3.0_DS563027.1_439123_440061-
OR.GCA_000151735.1_Cavpor3.0_DS563027.1_634237_635175-
OR.GCA_000151735.1_Cavpor3.0_DS563027.1_1575357_1576295-
OR.GCA_004027695.1_CavTsc_v1_BIUU_PVKK010018569.1_29547_30512+
OR.GCA_004027695.1_CavTsc_v1_BIUU_PVKK010022519.1_12137_13075+

>OGG2-15.2
OR.GCA_004027205.1_CteGun_v1_BIUU_PVKB01002229.1_99116_100054-
OR.GCA_004027205.1_CteGun_v1_BIUU_PVKB01002229.1_115286_116224-
OR.GCA_004026905.1_HysCri_v1_BIUU_PVJO010022965.1_24921_25865-
OR.GCA_004026905.1_HysCri_v1_BIUU_PVJO010028945.1_1905_2915-
OR.GCA_004026905.1_HysCri_v1_BIUU_PVJO010029595.1_32_970-
OR.GCA_004026905.1_HysCri_v1_BIUU_PVJO010029595.1_7070_8005-
OR.GCA_004026905.1_HysCri_v1_BIUU_PVJO010033659.1_4231_5223-
OR.GCA_004026905.1_HysCri_v1_BIUU_PVJO010034130.1_7007_7945+
OR.GCA_004026905.1_HysCri_v1_BIUU_PVJO010035508.1_4184_5122+
OR.GCA_004026905.1_HysCri_v1_BIUU_PVJO010037833.1_290_1228+
OR.GCA_004026905.1_HysCri_v1_BIUU_PVJO010039143.1_674_1648-
OR.GCA_004026905.1_HysCri_v1_BIUU_PVJO010051194.1_608_1546+
OR.GCA_004026905.1_HysCri_v1_BIUU_PVJO010053096.1_1551_2489-
OR.GCA_004026905.1_HysCri_v1_BIUU_PVJO010055367.1_227_1153+
OR.GCA_004026905.1_HysCri_v1_BIUU_PVJO010060472.1_2_1003-_PVJO010029959.1_1_240+join
OR.ThrSwi_NIG_v1_Scaffold00075_2328068_2328958+
OR.ThrSwi_NIG_v1_Scaffold00075_2350227_2351165+
OR.ThrSwi_NIG_v1_Scaffold00075_2384541_2385488-
OR.ThrSwi_NIG_v1_Scaffold00075_2536756_2537760-
OR.ThrSwi_NIG_v1_Scaffold00075_2545294_2546253-
OR.ThrSwi_NIG_v1_Scaffold00075_2558818_2559786+
OR.GCA_004026965.1_PetTyp_v1_BIUU_PVIR01021054.1_12966_13904+
OR.GCA_004026965.1_PetTyp_v1_BIUU_PVIR01021740.1_11399_12388+
OR.GCA_004026965.1_PetTyp_v1_BIUU_PVIR01026360.1_20884_21837+
OR.GCA_004026965.1_PetTyp_v1_BIUU_PVIR01031197.1_76_1059-
OR.GCA_004026965.1_PetTyp_v1_BIUU_PVIR01031197.1_12691_13683-
OR.GCA_004026965.1_PetTyp_v1_BIUU_PVIR01052489.1_3828_4802-
OR.GCA_004026965.1_PetTyp_v1_BIUU_PVIR01055967.1_3704_4639+
OR.GCA_004026965.1_PetTyp_v1_BIUU_PVIR01065093.1_1839_2774+
OR.GCA_004026965.1_PetTyp_v1_BIUU_PVIR01073663.1_2563_3501-
OR.GCA_004026965.1_PetTyp_v1_BIUU_PVIR01075267.1_590_1528+
OR.GCA_000247695.1_HetGla_female_1.0_JH602141.1_16519_17487+
OR.GCA_000247695.1_HetGla_female_1.0_JH602189.1_1483170_1484108+
OR.GCA_000247695.1_HetGla_female_1.0_JH602189.1_4227322_4228302-
OR.GCA_000247695.1_HetGla_female_1.0_JH602217.1_134938_135948+
OR.GCA_000247695.1_HetGla_female_1.0_JH602221.1_2472878_2473816-
OR.GCA_000247695.1_HetGla_female_1.0_JH602221.1_2491611_2492648-
OR.GCA_000743615.1_DMR_v1.0_KN105917.1_81_1082-
OR.GCA_000743615.1_DMR_v1.0_KN120746.1_19160_20098-
OR.GCA_000743615.1_DMR_v1.0_KN121349.1_55640_56578+
OR.GCA_000743615.1_DMR_v1.0_KN121349.1_76318_77253-
OR.GCA_000743615.1_DMR_v1.0_KN121857.1_138861_139841+
OR.GCA_000743615.1_DMR_v1.0_KN122020.1_64020_64988+
OR.GCA_000743615.1_DMR_v1.0_KN122410.1_169074_170009+
OR.GCA_000743615.1_DMR_v1.0_KN122410.1_228024_228962-
OR.GCA_000743615.1_DMR_v1.0_KN122410.1_277138_278106-
OR.GCA_000743615.1_DMR_v1.0_KN123348.1_4992_5972-
OR.GCA_000743615.1_DMR_v1.0_KN123594.1_163966_164904+
OR.GCA_000743615.1_DMR_v1.0_KN123594.1_222522_223529-
OR.GCA_000743615.1_DMR_v1.0_KN124204.1_43705_44643-
OR.GCA_000743615.1_DMR_v1.0_KN124204.1_73416_74354-
OR.GCA_000743615.1_DMR_v1.0_KN124204.1_86328_87266-
OR.GCA_000743615.1_DMR_v1.0_KN124959.1_128743_129723+
OR.GCA_000743615.1_DMR_v1.0_KN124959.1_189900_190865-
OR.GCA_000743615.1_DMR_v1.0_KN124959.1_664258_665241-
OR.GCA_000276665.1_ChiLan1.0_JH721955.1_141820_142758-
OR.GCA_000276665.1_ChiLan1.0_JH721955.1_170525_171463-
OR.GCA_000276665.1_ChiLan1.0_JH722023.1_273849_274787+
OR.GCA_000276665.1_ChiLan1.0_JH722023.1_285695_286633-
OR.GCA_000276665.1_ChiLan1.0_JH722023.1_308163_309101-
OR.GCA_000276665.1_ChiLan1.0_JH722023.1_353658_354626-
OR.GCA_004027595.1_DinBra_v1_BIUU_PVLD010007251.1_16707_17645-
OR.GCA_004027595.1_DinBra_v1_BIUU_PVLD010012424.1_1972_2937-
OR.GCA_004027595.1_DinBra_v1_BIUU_PVLD010023235.1_2549_3487-
OR.GCA_004027595.1_DinBra_v1_BIUU_PVLD010028834.1_2891_3814-
OR.GCA_004027595.1_DinBra_v1_BIUU_PVLD010031985.1_7897_8835+
OR.GCA_004027595.1_DinBra_v1_BIUU_PVLD010032599.1_11491_12495+
OR.GCA_004027595.1_DinBra_v1_BIUU_PVLD010036084.1_10137_11075-
OR.GCA_004027595.1_DinBra_v1_BIUU_PVLD010036723.1_7546_8484+
OR.GCA_004027595.1_DinBra_v1_BIUU_PVLD010052798.1_178_1116+
OR.GCA_004027025.1_MyoCoy_v1_BIUU_PVJA010007397.1_7622_8563-
OR.GCA_004027025.1_MyoCoy_v1_BIUU_PVJA010008296.1_8752_9690+
OR.GCA_004027025.1_MyoCoy_v1_BIUU_PVJA010008296.1_21431_22414+
OR.GCA_004027025.1_MyoCoy_v1_BIUU_PVJA010008296.1_26067_27047-
OR.GCA_004027025.1_MyoCoy_v1_BIUU_PVJA010008296.1_42614_43618+
OR.GCA_004027025.1_MyoCoy_v1_BIUU_PVJA010008296.1_49399_50337+
OR.GCA_004027025.1_MyoCoy_v1_BIUU_PVJA010008296.1_62836_63819+
OR.GCA_004027025.1_MyoCoy_v1_BIUU_PVJA010010321.1_40483_41421-
OR.GCA_004027025.1_MyoCoy_v1_BIUU_PVJA010010321.1_54304_55242-
OR.GCA_004027025.1_MyoCoy_v1_BIUU_PVJA010010889.1_29116_30072+
OR.GCA_004027025.1_MyoCoy_v1_BIUU_PVJA010037982.1_12927_13925-
OR.GCA_004027025.1_MyoCoy_v1_BIUU_PVJA010039887.1_3682_4620-
OR.GCA_004027025.1_MyoCoy_v1_BIUU_PVJA010063463.1_1973_2911-
OR.GCA_004027165.1_CteSoc_v1_BIUU_PVKA01006334.1_27984_28922+
OR.GCA_004027165.1_CteSoc_v1_BIUU_PVKA01006334.1_61958_62896-
OR.GCA_004027165.1_CteSoc_v1_BIUU_PVKA01026174.1_24428_25339+
OR.GCA_004027165.1_CteSoc_v1_BIUU_PVKA01051304.1_4732_5679-
OR.GCA_004027165.1_CteSoc_v1_BIUU_PVKA01055883.1_1632_2573+
OR.GCA_000260255.1_OctDeg1.0_JH651565.1_14044057_14044998+
OR.GCA_000260255.1_OctDeg1.0_JH651565.1_14137479_14138417+
OR.GCA_000260255.1_OctDeg1.0_JH651729.1_8500_9438-
OR.GCA_000260255.1_OctDeg1.0_JH651729.1_78650_79588-
OR.GCA_000260255.1_OctDeg1.0_JH651729.1_161066_161956-
OR.GCA_006547115.1_GSC_porc_1.0_ML655549.1_1494081_1495019+
OR.GCA_006547115.1_GSC_porc_1.0_ML655549.1_1529278_1530285+
OR.GCA_006547115.1_GSC_porc_1.0_ML655549.1_1585995_1586933+
OR.GCA_006547115.1_GSC_porc_1.0_ML655671.1_12899_13879-
OR.GCA_006547115.1_GSC_porc_1.0_ML655671.1_87652_88590-
OR.GCA_006547115.1_GSC_porc_1.0_SWEC01035554.1_3654_4592+
OR.GCA_006547115.1_GSC_porc_1.0_SWEC01035554.1_12810_13772-
OR.GCA_004363535.1_DasPun_v1_BIUU_RJWM01008640.1_56530_57540-
OR.GCA_004363535.1_DasPun_v1_BIUU_RJWM01010779.1_43111_44049-
OR.GCA_004363535.1_DasPun_v1_BIUU_RJWM01025566.1_27085_28023+
OR.GCA_004363535.1_DasPun_v1_BIUU_RJWM01026557.1_1395_2360-
OR.GCA_004363535.1_DasPun_v1_BIUU_RJWM01032113.1_11881_12894+
OR.GCA_004363535.1_DasPun_v1_BIUU_RJWM01037457.1_4714_5652-
OR.GCA_004363535.1_DasPun_v1_BIUU_RJWM01044274.1_3791_4729+
OR.GCA_004363535.1_DasPun_v1_BIUU_RJWM01049024.1_6766_7776+
OR.GCA_004363535.1_DasPun_v1_BIUU_RJWM01050870.1_640_1578-
OR.GCA_004363535.1_DasPun_v1_BIUU_RJWM01056847.1_5554_6543+
OR.GCA_004363535.1_DasPun_v1_BIUU_RJWM01057186.1_5787_6725+
OR.GCA_004363535.1_DasPun_v1_BIUU_RJWM01058295.1_5464_6402-
OR.GCA_004363535.1_DasPun_v1_BIUU_RJWM01060697.1_6751_7671+
OR.GCA_004363535.1_DasPun_v1_BIUU_RJWM01063333.1_974_1912+
OR.GCA_004363535.1_DasPun_v1_BIUU_RJWM01086714.1_86_1027-
OR.GCA_004027455.1_HydHyd_v1_BIUU_PVLA01007636.1_63684_64667+
OR.GCA_004027455.1_HydHyd_v1_BIUU_PVLA01012428.1_11451_12389-
OR.GCA_000151735.1_Cavpor3.0_DS563091.1_255002_255943+
OR.GCA_004027695.1_CavTsc_v1_BIUU_PVKK010007799.1_65715_66656+

>OGG2-15.3
OR.GCA_004027205.1_CteGun_v1_BIUU_PVKB01002229.1_91164_92120+
OR.GCA_004026905.1_HysCri_v1_BIUU_PVJO010027875.1_12092_13120+
OR.GCA_004026905.1_HysCri_v1_BIUU_PVJO010030585.1_11220_12158+
OR.GCA_004026905.1_HysCri_v1_BIUU_PVJO010041125.1_439_1377+
OR.GCA_004026905.1_HysCri_v1_BIUU_PVJO010045383.1_2759_3697-
OR.ThrSwi_NIG_v1_Scaffold00075_2551969_2552973+
OR.GCA_004026965.1_PetTyp_v1_BIUU_PVIR01026360.1_7041_8030+
OR.GCA_004026965.1_PetTyp_v1_BIUU_PVIR01050140.1_4768_5826-
OR.GCA_000743615.1_DMR_v1.0_KN120648.1_16736_17674-
OR.GCA_000743615.1_DMR_v1.0_KN121249.1_21706_22758-
OR.GCA_000743615.1_DMR_v1.0_KN122707.1_14254_15300-
OR.GCA_000743615.1_DMR_v1.0_KN123348.1_124345_125358-
OR.GCA_000743615.1_DMR_v1.0_KN124959.1_789155_790093+
OR.GCA_000743615.1_DMR_v1.0_KN124959.1_1147222_1148199-
OR.GCA_000743615.1_DMR_v1.0_KN124959.1_1173669_1174688-
OR.GCA_000276665.1_ChiLan1.0_JH722023.1_259636_260592+
OR.GCA_004027595.1_DinBra_v1_BIUU_PVLD010012424.1_16040_16996-
OR.GCA_004027595.1_DinBra_v1_BIUU_PVLD010015433.1_13647_14582-
OR.GCA_004027595.1_DinBra_v1_BIUU_PVLD010028834.1_16765_17808+
OR.GCA_004027595.1_DinBra_v1_BIUU_PVLD010037928.1_7407_8372+
OR.GCA_004027025.1_MyoCoy_v1_BIUU_PVJA010010321.1_15396_16334+
OR.GCA_004027025.1_MyoCoy_v1_BIUU_PVJA010010321.1_25691_26629+
OR.GCA_006547115.1_GSC_porc_1.0_SWEC01045732.1_249_1226+
OR.GCA_004363535.1_DasPun_v1_BIUU_RJWM01010613.1_12868_13890-
OR.GCA_004363535.1_DasPun_v1_BIUU_RJWM01019275.1_30847_31854-
OR.GCA_004363535.1_DasPun_v1_BIUU_RJWM01026557.1_17604_18542-
OR.GCA_004363535.1_DasPun_v1_BIUU_RJWM01037464.1_13985_14923+
OR.GCA_004363535.1_DasPun_v1_BIUU_RJWM01051789.1_9332_10267-
OR.GCA_004363535.1_DasPun_v1_BIUU_RJWM01053489.1_6245_7177-
OR.GCA_004363535.1_DasPun_v1_BIUU_RJWM01054973.1_5917_6855-
OR.GCA_004363535.1_DasPun_v1_BIUU_RJWM01057294.1_951_1889-
OR.GCA_004363535.1_DasPun_v1_BIUU_RJWM01093790.1_3162_4097-

>OGG2-16
OR.GCA_004026905.1_HysCri_v1_BIUU_PVJO010032449.1_3842_4816+
OR.GCA_004026905.1_HysCri_v1_BIUU_PVJO010032449.1_12145_13083+
OR.GCA_004026905.1_HysCri_v1_BIUU_PVJO010036384.1_3154_4092-
OR.GCA_004026905.1_HysCri_v1_BIUU_PVJO010039138.1_1631_2569+
OR.ThrSwi_NIG_v1_Scaffold00046_17770274_17771218+
OR.ThrSwi_NIG_v1_Scaffold00046_17798139_17799077-
OR.ThrSwi_NIG_v1_Scaffold00046_17810791_17811729-
OR.ThrSwi_NIG_v1_Scaffold00046_17820012_17820968-
OR.ThrSwi_NIG_v1_Scaffold00046_17834209_17835147-
OR.ThrSwi_NIG_v1_Scaffold00046_17841398_17842339-
OR.GCA_004026965.1_PetTyp_v1_BIUU_PVIR01013212.1_16186_17124+
OR.GCA_004026965.1_PetTyp_v1_BIUU_PVIR01013212.1_39959_40897+
OR.GCA_004026965.1_PetTyp_v1_BIUU_PVIR01032541.1_7517_8455+
OR.GCA_000247695.1_HetGla_female_1.0_JH602056.1_231654_232592+
OR.GCA_000247695.1_HetGla_female_1.0_JH602056.1_259863_260801+
OR.GCA_000247695.1_HetGla_female_1.0_JH602056.1_272519_273457+
OR.GCA_000247695.1_HetGla_female_1.0_JH602134.1_9224550_9225488+
OR.GCA_000247695.1_HetGla_female_1.0_JH602134.1_9315354_9316292-
OR.GCA_000247695.1_HetGla_female_1.0_JH602194.1_1948898_1949815-
OR.GCA_000247695.1_HetGla_female_1.0_JH602194.1_3034466_3035404+
OR.GCA_000247695.1_HetGla_female_1.0_JH602194.1_3464721_3465659-
OR.GCA_000247695.1_HetGla_female_1.0_JH602342.1_137282_138274-
OR.GCA_000743615.1_DMR_v1.0_KN121642.1_462808_463746+
OR.GCA_000743615.1_DMR_v1.0_KN121642.1_477944_478882+
OR.GCA_000743615.1_DMR_v1.0_KN121642.1_486522_487460+
OR.GCA_000743615.1_DMR_v1.0_KN121642.1_494790_495728+
OR.GCA_000743615.1_DMR_v1.0_KN121642.1_504134_505072+
OR.GCA_000743615.1_DMR_v1.0_KN121642.1_513426_514364+
OR.GCA_000743615.1_DMR_v1.0_KN121642.1_521047_521985+
OR.GCA_000743615.1_DMR_v1.0_KN121642.1_533542_534480+
OR.GCA_000743615.1_DMR_v1.0_KN121642.1_586394_587332+
OR.GCA_000743615.1_DMR_v1.0_KN121642.1_617234_618172+
OR.GCA_000743615.1_DMR_v1.0_KN121642.1_634109_635047+
OR.GCA_000743615.1_DMR_v1.0_KN121642.1_655682_656620-
OR.GCA_000743615.1_DMR_v1.0_KN121642.1_672401_673369-
OR.GCA_000743615.1_DMR_v1.0_KN121642.1_720474_721412-
OR.GCA_000743615.1_DMR_v1.0_KN121642.1_742149_743087-
OR.GCA_000743615.1_DMR_v1.0_KN121642.1_760982_761923-
OR.GCA_000743615.1_DMR_v1.0_KN121642.1_769959_770897-
OR.GCA_000743615.1_DMR_v1.0_KN121642.1_800262_801200-
OR.GCA_000743615.1_DMR_v1.0_KN121642.1_810728_811666-
OR.GCA_000276665.1_ChiLan1.0_JH722079.1_120634_121575-
OR.GCA_000276665.1_ChiLan1.0_JH722079.1_182473_183411-
OR.GCA_004027595.1_DinBra_v1_BIUU_PVLD010004429.1_12108_13046+
OR.GCA_004027595.1_DinBra_v1_BIUU_PVLD010004429.1_68936_69874-
OR.GCA_004027595.1_DinBra_v1_BIUU_PVLD010004429.1_86030_86971-
OR.GCA_004027595.1_DinBra_v1_BIUU_PVLD010004704.1_25229_26167-
OR.GCA_004027595.1_DinBra_v1_BIUU_PVLD010004704.1_43212_44150-
OR.GCA_004027595.1_DinBra_v1_BIUU_PVLD010004704.1_96472_97410-
OR.GCA_004027595.1_DinBra_v1_BIUU_PVLD010004704.1_120051_120992-
OR.GCA_004027595.1_DinBra_v1_BIUU_PVLD010005493.1_25682_26620-
OR.GCA_004027595.1_DinBra_v1_BIUU_PVLD010005493.1_67058_67996-
OR.GCA_004027595.1_DinBra_v1_BIUU_PVLD010012543.1_51542_52480-
OR.GCA_004027595.1_DinBra_v1_BIUU_PVLD010019615.1_34307_35245-
OR.GCA_004027595.1_DinBra_v1_BIUU_PVLD010021956.1_6466_7410-
OR.GCA_004027595.1_DinBra_v1_BIUU_PVLD010025081.1_11242_12180+
OR.GCA_004027595.1_DinBra_v1_BIUU_PVLD010038029.1_8050_8988+
OR.GCA_004027595.1_DinBra_v1_BIUU_PVLD010048906.1_847_1785+
OR.GCA_004027595.1_DinBra_v1_BIUU_PVLD010055373.1_1438_2376+
OR.GCA_004027025.1_MyoCoy_v1_BIUU_PVJA010015419.1_42995_43933-
OR.GCA_004027025.1_MyoCoy_v1_BIUU_PVJA010016165.1_41006_41944-
OR.GCA_004027025.1_MyoCoy_v1_BIUU_PVJA010018879.1_8795_9733+
OR.GCA_004027025.1_MyoCoy_v1_BIUU_PVJA010018879.1_26310_27233+
OR.GCA_004027025.1_MyoCoy_v1_BIUU_PVJA010022931.1_24652_25590+
OR.GCA_004027025.1_MyoCoy_v1_BIUU_PVJA010027531.1_17054_18052+
OR.GCA_004027025.1_MyoCoy_v1_BIUU_PVJA010064083.1_4820_5758-
OR.GCA_004027165.1_CteSoc_v1_BIUU_PVKA01008454.1_20197_21135-
OR.GCA_004027165.1_CteSoc_v1_BIUU_PVKA01008454.1_45344_46282-
OR.GCA_004027165.1_CteSoc_v1_BIUU_PVKA01008454.1_70131_71069-
OR.GCA_004027165.1_CteSoc_v1_BIUU_PVKA01009013.1_24899_25843+
OR.GCA_004027165.1_CteSoc_v1_BIUU_PVKA01009013.1_42076_43014+
OR.GCA_004027165.1_CteSoc_v1_BIUU_PVKA01009013.1_62944_63882+
OR.GCA_004027165.1_CteSoc_v1_BIUU_PVKA01014329.1_8855_9793+
OR.GCA_004027165.1_CteSoc_v1_BIUU_PVKA01014329.1_36962_37900+
OR.GCA_004027165.1_CteSoc_v1_BIUU_PVKA01017401.1_29512_30450-
OR.GCA_004027165.1_CteSoc_v1_BIUU_PVKA01031413.1_5457_6395+
OR.GCA_004027165.1_CteSoc_v1_BIUU_PVKA01051138.1_9548_10519+
OR.GCA_004027165.1_CteSoc_v1_BIUU_PVKA01054902.1_4361_5299-
OR.GCA_000260255.1_OctDeg1.0_JH651929.1_79229_80167+
OR.GCA_000260255.1_OctDeg1.0_JH651929.1_142276_143214-
OR.GCA_000260255.1_OctDeg1.0_JH651929.1_162139_163083-
OR.GCA_000260255.1_OctDeg1.0_JH651929.1_201314_202252-
OR.GCA_000260255.1_OctDeg1.0_JH651929.1_218101_219039-
OR.GCA_000260255.1_OctDeg1.0_JH651929.1_250441_251379-
OR.GCA_000260255.1_OctDeg1.0_JH651929.1_303830_304768-
OR.GCA_000260255.1_OctDeg1.0_JH651929.1_313414_314352-
OR.GCA_000260255.1_OctDeg1.0_JH651929.1_350548_351486-
OR.GCA_000260255.1_OctDeg1.0_JH651929.1_380058_380984-
OR.GCA_000260255.1_OctDeg1.0_JH651929.1_458937_459875-
OR.GCA_000260255.1_OctDeg1.0_JH651929.1_495114_496040-
OR.GCA_006547115.1_GSC_porc_1.0_ML655545.1_1437164_1438189+
OR.GCA_006547115.1_GSC_porc_1.0_ML655545.1_1447841_1448779+
OR.GCA_006547115.1_GSC_porc_1.0_ML655545.1_1461512_1462450+
OR.GCA_006547115.1_GSC_porc_1.0_ML655545.1_1489874_1490806+
OR.GCA_006547115.1_GSC_porc_1.0_ML655545.1_1505264_1506202+
OR.GCA_006547115.1_GSC_porc_1.0_ML655545.1_1516156_1517094+
OR.GCA_006547115.1_GSC_porc_1.0_ML655545.1_1525365_1526303+
OR.GCA_006547115.1_GSC_porc_1.0_ML655545.1_1569844_1570782-
OR.GCA_006547115.1_GSC_porc_1.0_ML655545.1_1607635_1608573-
OR.GCA_004363535.1_DasPun_v1_BIUU_RJWM01001389.1_3893_4831-
OR.GCA_004363535.1_DasPun_v1_BIUU_RJWM01001389.1_27553_28491-
OR.GCA_004363535.1_DasPun_v1_BIUU_RJWM01001389.1_51857_52792-
OR.GCA_004363535.1_DasPun_v1_BIUU_RJWM01001389.1_88598_89533-
OR.GCA_004363535.1_DasPun_v1_BIUU_RJWM01001389.1_122523_123461-
OR.GCA_004363535.1_DasPun_v1_BIUU_RJWM01001389.1_147479_148417-
OR.GCA_004363535.1_DasPun_v1_BIUU_RJWM01008893.1_3994_4932-
OR.GCA_004363535.1_DasPun_v1_BIUU_RJWM01009755.1_38421_39359+
OR.GCA_004363535.1_DasPun_v1_BIUU_RJWM01010478.1_11476_12414-
OR.GCA_004363535.1_DasPun_v1_BIUU_RJWM01011950.1_10976_11914+
OR.GCA_004363535.1_DasPun_v1_BIUU_RJWM01011950.1_30933_31871+
OR.GCA_004363535.1_DasPun_v1_BIUU_RJWM01013188.1_5847_6788+
OR.GCA_004363535.1_DasPun_v1_BIUU_RJWM01013212.1_14550_15488-
OR.GCA_004363535.1_DasPun_v1_BIUU_RJWM01014634.1_685_1623+
OR.GCA_004363535.1_DasPun_v1_BIUU_RJWM01015824.1_6262_7200-
OR.GCA_004363535.1_DasPun_v1_BIUU_RJWM01015824.1_36003_36941-
OR.GCA_004363535.1_DasPun_v1_BIUU_RJWM01016215.1_42170_43108+
OR.GCA_004363535.1_DasPun_v1_BIUU_RJWM01023330.1_8022_9041-
OR.GCA_004363535.1_DasPun_v1_BIUU_RJWM01024174.1_25796_26734-
OR.GCA_004363535.1_DasPun_v1_BIUU_RJWM01024430.1_17030_17968-
OR.GCA_004363535.1_DasPun_v1_BIUU_RJWM01024523.1_6802_7740-
OR.GCA_004363535.1_DasPun_v1_BIUU_RJWM01025213.1_17923_18861+
OR.GCA_004363535.1_DasPun_v1_BIUU_RJWM01025561.1_17837_18775-
OR.GCA_004363535.1_DasPun_v1_BIUU_RJWM01026093.1_10888_11826-
OR.GCA_004363535.1_DasPun_v1_BIUU_RJWM01028566.1_1240_2175-
OR.GCA_004363535.1_DasPun_v1_BIUU_RJWM01030009.1_12831_13769+
OR.GCA_004363535.1_DasPun_v1_BIUU_RJWM01030244.1_10317_11255+
OR.GCA_004363535.1_DasPun_v1_BIUU_RJWM01031096.1_15293_16234-
OR.GCA_004363535.1_DasPun_v1_BIUU_RJWM01032673.1_10244_11182-
OR.GCA_004363535.1_DasPun_v1_BIUU_RJWM01033119.1_19037_19975+
OR.GCA_004363535.1_DasPun_v1_BIUU_RJWM01033939.1_19817_20122+_RJWM01125465.1_1_831+join
OR.GCA_004363535.1_DasPun_v1_BIUU_RJWM01034141.1_2686_3624+
OR.GCA_004363535.1_DasPun_v1_BIUU_RJWM01034201.1_15084_16022+
OR.GCA_004363535.1_DasPun_v1_BIUU_RJWM01034375.1_4201_5151+
OR.GCA_004363535.1_DasPun_v1_BIUU_RJWM01034799.1_14276_15226-
OR.GCA_004363535.1_DasPun_v1_BIUU_RJWM01035322.1_3235_4176+
OR.GCA_004363535.1_DasPun_v1_BIUU_RJWM01037381.1_4490_5428-
OR.GCA_004363535.1_DasPun_v1_BIUU_RJWM01041418.1_7791_8729+
OR.GCA_004363535.1_DasPun_v1_BIUU_RJWM01042088.1_11726_12664-
OR.GCA_004363535.1_DasPun_v1_BIUU_RJWM01043512.1_7846_8784-
OR.GCA_004363535.1_DasPun_v1_BIUU_RJWM01049600.1_1461_2402+
OR.GCA_004363535.1_DasPun_v1_BIUU_RJWM01053536.1_2281_3222+
OR.GCA_004363535.1_DasPun_v1_BIUU_RJWM01053658.1_6573_7514-
OR.GCA_004363535.1_DasPun_v1_BIUU_RJWM01054826.1_2556_3497+
OR.GCA_004363535.1_DasPun_v1_BIUU_RJWM01055122.1_2462_3400+
OR.GCA_004363535.1_DasPun_v1_BIUU_RJWM01057508.1_1_912-_RJWM01025213.1_2_226+join
OR.GCA_004363535.1_DasPun_v1_BIUU_RJWM01064524.1_864_1844+
OR.GCA_004363535.1_DasPun_v1_BIUU_RJWM01068106.1_861_1799-
OR.GCA_004363535.1_DasPun_v1_BIUU_RJWM01070157.1_1161_2096-
OR.GCA_004363535.1_DasPun_v1_BIUU_RJWM01078261.1_845_1786+
OR.GCA_004363535.1_DasPun_v1_BIUU_RJWM01078896.1_2497_3435-
OR.GCA_004363535.1_DasPun_v1_BIUU_RJWM01081877.1_4266_5066+_RJWM01048467.1_1_336+join
OR.GCA_004363535.1_DasPun_v1_BIUU_RJWM01128323.1_743_1684-
OR.GCA_004363535.1_DasPun_v1_BIUU_RJWM01130800.1_609_1547-
OR.GCA_004363535.1_DasPun_v1_BIUU_RJWM01152004.1_893_1834-
OR.GCA_004027455.1_HydHyd_v1_BIUU_PVLA01012899.1_29513_30451-
OR.GCA_004027295.1_DolPat_v1_BIUU_PVJX010007537.1_60925_61866-
OR.GCA_004027295.1_DolPat_v1_BIUU_PVJX010024128.1_11261_12199+
OR.GCA_000151735.1_Cavpor3.0_DS562856.1_26027818_26028756+
OR.GCA_000151735.1_Cavpor3.0_DS562856.1_26297887_26298825-
OR.GCA_000151735.1_Cavpor3.0_DS562856.1_26655158_26656096+
OR.GCA_000151735.1_Cavpor3.0_DS562856.1_26829290_26830231-
OR.GCA_004027695.1_CavTsc_v1_BIUU_PVKK010002728.1_25769_26707+
OR.GCA_004027695.1_CavTsc_v1_BIUU_PVKK010002728.1_69320_70258+
OR.GCA_004027695.1_CavTsc_v1_BIUU_PVKK010006772.1_4285_5223+
OR.GCA_004027695.1_CavTsc_v1_BIUU_PVKK010011355.1_66448_67386+
OR.GCA_004027695.1_CavTsc_v1_BIUU_PVKK010025520.1_3998_4939-

>OGG2-18
OR.GCA_004027205.1_CteGun_v1_BIUU_PVKB01002990.1_110776_111723-
OR.GCA_004026905.1_HysCri_v1_BIUU_PVJO010034806.1_9469_10431+
OR.ThrSwi_NIG_v1_Scaffold00046_17147645_17148607-
OR.GCA_004026965.1_PetTyp_v1_BIUU_PVIR01004641.1_39931_40893-
OR.GCA_000247695.1_HetGla_female_1.0_JH602056.1_556488_557450+
OR.GCA_000247695.1_HetGla_female_1.0_JH602056.1_1175616_1176578+
OR.GCA_000247695.1_HetGla_female_1.0_JH602194.1_3227591_3228556+
OR.GCA_000743615.1_DMR_v1.0_KN120985.1_1635743_1636705-
OR.GCA_000743615.1_DMR_v1.0_KN121642.1_138888_139850-
OR.GCA_000743615.1_DMR_v1.0_KN121642.1_188815_189777-
OR.GCA_000743615.1_DMR_v1.0_KN121642.1_278115_279077+
OR.GCA_000276665.1_ChiLan1.0_JH721878.1_29690507_29691469-
OR.GCA_000276665.1_ChiLan1.0_JH722090.1_116435_117382-
OR.GCA_004027595.1_DinBra_v1_BIUU_PVLD010007064.1_51519_52466+
OR.GCA_004027595.1_DinBra_v1_BIUU_PVLD010007375.1_33865_34812-
OR.GCA_004027165.1_CteSoc_v1_BIUU_PVKA01002665.1_54208_55170+
OR.GCA_004027165.1_CteSoc_v1_BIUU_PVKA01010483.1_54520_55482+
OR.GCA_006547115.1_GSC_porc_1.0_ML655364.1_718046_718993+
OR.GCA_006547115.1_GSC_porc_1.0_SWEC01035586.1_10121_11083+
OR.GCA_006547115.1_GSC_porc_1.0_SWEC01035587.1_10132_11094+
OR.GCA_004363535.1_DasPun_v1_BIUU_RJWM01007145.1_38750_39664+
OR.GCA_004363535.1_DasPun_v1_BIUU_RJWM01008893.1_28018_28980-
OR.GCA_004363535.1_DasPun_v1_BIUU_RJWM01010697.1_34810_35772+
OR.GCA_004363535.1_DasPun_v1_BIUU_RJWM01010697.1_49264_50211+
OR.GCA_004363535.1_DasPun_v1_BIUU_RJWM01011918.1_1265_2227-
OR.GCA_004363535.1_DasPun_v1_BIUU_RJWM01025982.1_10798_11745+
OR.GCA_004363535.1_DasPun_v1_BIUU_RJWM01028637.1_4896_5858-
OR.GCA_004363535.1_DasPun_v1_BIUU_RJWM01036253.1_2532_3479-
OR.GCA_004363535.1_DasPun_v1_BIUU_RJWM01062347.1_3055_4026+
OR.GCA_004027455.1_HydHyd_v1_BIUU_PVLA01017168.1_7083_8054-
OR.GCA_004027455.1_HydHyd_v1_BIUU_PVLA01021556.1_2360_3331-
OR.GCA_004027455.1_HydHyd_v1_BIUU_PVLA01021795.1_5175_6146+
OR.GCA_000151735.1_Cavpor3.0_DS562856.1_23032412_23033383-
OR.GCA_000151735.1_Cavpor3.0_DS562856.1_23102701_23103672-
OR.GCA_000151735.1_Cavpor3.0_DS562856.1_23132539_23133510+
OR.GCA_004027695.1_CavTsc_v1_BIUU_PVKK010046485.1_1073_2044-
OR.GCA_004027695.1_CavTsc_v1_BIUU_PVKK010046841.1_2196_3167+
OR.GCA_004027695.1_CavTsc_v1_BIUU_PVKK010050076.1_1352_2323-
OR.GCA_004027695.1_CavTsc_v1_BIUU_PVKK010057230.1_925_1896+

>OGG2-19a.1
OR.GCA_004026965.1_PetTyp_v1_BIUU_PVIR01080186.1_2108_3046+
OR.GCA_000247695.1_HetGla_female_1.0_JH602279.1_71209_72141+
OR.GCA_000276665.1_ChiLan1.0_JH722006.1_2365007_2365951+
OR.GCA_004027595.1_DinBra_v1_BIUU_PVLD010016829.1_19198_20142+
OR.GCA_004027025.1_MyoCoy_v1_BIUU_PVJA010002203.1_85259_86191+
OR.GCA_000260255.1_OctDeg1.0_AJSA01258249.1_326_1222+
OR.GCA_004363535.1_DasPun_v1_BIUU_RJWM01009425.1_36418_37365+
OR.GCA_004027295.1_DolPat_v1_BIUU_PVJX010035361.1_5919_6878-
OR.GCA_000151735.1_Cavpor3.0_DS562917.1_2064801_2065733+
OR.GCA_000151735.1_Cavpor3.0_DS562917.1_2110337_2111269+
OR.GCA_000151735.1_Cavpor3.0_DS562917.1_2137195_2138127+
OR.GCA_004027695.1_CavTsc_v1_BIUU_PVKK010022258.1_25670_26602-
OR.GCA_004027695.1_CavTsc_v1_BIUU_PVKK010027774.1_4851_5783+

>OGG2-19a.2
OR.GCA_000276665.1_ChiLan1.0_JH722006.1_2419767_2420720+
OR.GCA_004027165.1_CteSoc_v1_BIUU_PVKA01031549.1_20727_21671+
OR.GCA_000260255.1_OctDeg1.0_JH652080.1_58394_59344+
OR.GCA_004027295.1_DolPat_v1_BIUU_PVJX010031367.1_4863_5801+
OR.GCA_000151735.1_Cavpor3.0_DS562917.1_2308871_2309824+
OR.GCA_000151735.1_Cavpor3.0_DS562917.1_2377640_2378593+
OR.GCA_004027695.1_CavTsc_v1_BIUU_PVKK010014765.1_11562_12515-
OR.GCA_004027695.1_CavTsc_v1_BIUU_PVKK010025408.1_16237_17190+

>OGG2-19b
OR.GCA_004026905.1_HysCri_v1_BIUU_PVJO010021144.1_8482_9438-
OR.ThrSwi_NIG_v1_Scaffold00115_1537286_1538236+
OR.ThrSwi_NIG_v1_Scaffold00115_1577770_1578726-
OR.GCA_004026965.1_PetTyp_v1_BIUU_PVIR01048090.1_8567_9523-
OR.GCA_000247695.1_HetGla_female_1.0_JH602279.1_150306_151259-
OR.GCA_000743615.1_DMR_v1.0_KN122033.1_1416641_1417597+
OR.GCA_000276665.1_ChiLan1.0_AGCD01079433.1_2385_3341+
OR.GCA_000276665.1_ChiLan1.0_JH722006.1_2383398_2384354+
OR.GCA_004027025.1_MyoCoy_v1_BIUU_PVJA010002203.1_64604_65560-
OR.GCA_004027165.1_CteSoc_v1_BIUU_PVKA01031549.1_4378_5334+
OR.GCA_004027165.1_CteSoc_v1_BIUU_PVKA01050509.1_6049_7005+
OR.GCA_000260255.1_OctDeg1.0_JH652468.1_6259_7206-
OR.GCA_004363535.1_DasPun_v1_BIUU_RJWM01009425.1_47533_48492+
OR.GCA_004363535.1_DasPun_v1_BIUU_RJWM01009425.1_58260_59225+
OR.GCA_004363535.1_DasPun_v1_BIUU_RJWM01019697.1_11614_12579-
OR.GCA_004363535.1_DasPun_v1_BIUU_RJWM01019697.1_21992_22936-
OR.GCA_004363535.1_DasPun_v1_BIUU_RJWM01019697.1_33455_34405+
OR.GCA_004363535.1_DasPun_v1_BIUU_RJWM01020518.1_26587_27543-
OR.GCA_004363535.1_DasPun_v1_BIUU_RJWM01040332.1_9420_10385-
OR.GCA_004363535.1_DasPun_v1_BIUU_RJWM01040382.1_9460_10422-
OR.GCA_004027455.1_HydHyd_v1_BIUU_PVLA01024220.1_4010_4966-
OR.GCA_004027295.1_DolPat_v1_BIUU_PVJX010046491.1_8053_9018+
OR.GCA_004027295.1_DolPat_v1_BIUU_PVJX010046909.1_8756_9712+
OR.GCA_000151735.1_Cavpor3.0_DS562917.1_2087660_2088616+
OR.GCA_000151735.1_Cavpor3.0_DS562917.1_2123059_2124015+
OR.GCA_000151735.1_Cavpor3.0_DS562917.1_2149172_2150113+
OR.GCA_000151735.1_Cavpor3.0_DS562917.1_2169101_2170039+
OR.GCA_000151735.1_Cavpor3.0_DS562917.1_2195773_2196732+
OR.GCA_000151735.1_Cavpor3.0_DS562917.1_2216336_2217274+
OR.GCA_000151735.1_Cavpor3.0_DS562917.1_2270273_2271211+
OR.GCA_000151735.1_Cavpor3.0_DS562917.1_2298489_2299427-
OR.GCA_000151735.1_Cavpor3.0_DS562917.1_2338450_2339403-
OR.GCA_000151735.1_Cavpor3.0_DS562917.1_2355492_2356430+
OR.GCA_000151735.1_Cavpor3.0_DS562917.1_2416845_2417801+
OR.GCA_004027695.1_CavTsc_v1_BIUU_PVKK010014293.1_29981_30937-
OR.GCA_004027695.1_CavTsc_v1_BIUU_PVKK010014765.1_33727_34665-
OR.GCA_004027695.1_CavTsc_v1_BIUU_PVKK010018180.1_22084_23022+
OR.GCA_004027695.1_CavTsc_v1_BIUU_PVKK010018996.1_8659_9597-
OR.GCA_004027695.1_CavTsc_v1_BIUU_PVKK010018996.1_29123_30082-
OR.GCA_004027695.1_CavTsc_v1_BIUU_PVKK010022258.1_13685_14626-
OR.GCA_004027695.1_CavTsc_v1_BIUU_PVKK010024548.1_4995_5933+
OR.GCA_004027695.1_CavTsc_v1_BIUU_PVKK010025408.1_5855_6793-
OR.GCA_004027695.1_CavTsc_v1_BIUU_PVKK010030009.1_12556_13512+
OR.GCA_004027695.1_CavTsc_v1_BIUU_PVKK010044564.1_3243_4199+

>OGG2-20.1
OR.GCA_004027205.1_CteGun_v1_BIUU_PVKB01008034.1_12273_13208-
OR.GCA_004026905.1_HysCri_v1_BIUU_PVJO010025993.1_16719_17669+
OR.ThrSwi_NIG_v1_Scaffold00017_3100457_3101383-
OR.GCA_004026965.1_PetTyp_v1_BIUU_PVIR01018032.1_31778_32704-
OR.GCA_000247695.1_HetGla_female_1.0_JH602177.1_340621_341577-
OR.GCA_000247695.1_HetGla_female_1.0_JH602281.1_16980_17906+
OR.GCA_000743615.1_DMR_v1.0_KN122588.1_1440761_1441693+
OR.GCA_000743615.1_DMR_v1.0_KN122588.1_1481321_1482247+
OR.GCA_000743615.1_DMR_v1.0_KN122588.1_1541602_1542528-
OR.GCA_000743615.1_DMR_v1.0_KN122588.1_1577086_1577994-
OR.GCA_000276665.1_ChiLan1.0_JH721971.1_5079438_5080370+
OR.GCA_004027595.1_DinBra_v1_BIUU_PVLD010005389.1_80074_80994+
OR.GCA_004027595.1_DinBra_v1_BIUU_PVLD010009958.1_24023_24961-
OR.GCA_004027595.1_DinBra_v1_BIUU_PVLD010015939.1_27493_28425-
OR.GCA_004027595.1_DinBra_v1_BIUU_PVLD010015939.1_41224_42156-
OR.GCA_004027595.1_DinBra_v1_BIUU_PVLD010025202.1_3056_3994-
OR.GCA_004027595.1_DinBra_v1_BIUU_PVLD010033730.1_4350_5288+
OR.GCA_004027165.1_CteSoc_v1_BIUU_PVKA01016402.1_29076_29987+
OR.GCA_004027165.1_CteSoc_v1_BIUU_PVKA01021837.1_31233_32165+
OR.GCA_006547115.1_GSC_porc_1.0_ML655391.1_1812157_1813143-
OR.GCA_006547115.1_GSC_porc_1.0_ML655391.1_1857344_1858330+
OR.GCA_006547115.1_GSC_porc_1.0_ML655391.1_2048506_2049456+
OR.GCA_006547115.1_GSC_porc_1.0_ML655391.1_2093798_2094748-
OR.GCA_006547115.1_GSC_porc_1.0_ML655555.1_1475064_1475996+
OR.GCA_006547115.1_GSC_porc_1.0_SWEC01037470.1_25_987+
OR.GCA_004363535.1_DasPun_v1_BIUU_RJWM01008619.1_2519_3469+
OR.GCA_004363535.1_DasPun_v1_BIUU_RJWM01015907.1_13831_14817+
OR.GCA_004363535.1_DasPun_v1_BIUU_RJWM01019506.1_32885_33811+
OR.GCA_004363535.1_DasPun_v1_BIUU_RJWM01029558.1_14853_15803-
OR.GCA_004363535.1_DasPun_v1_BIUU_RJWM01031047.1_8993_9943-
OR.GCA_004363535.1_DasPun_v1_BIUU_RJWM01031461.1_9003_9953+
OR.GCA_004363535.1_DasPun_v1_BIUU_RJWM01037250.1_7162_8121-
OR.GCA_004363535.1_DasPun_v1_BIUU_RJWM01037644.1_9148_10098-
OR.GCA_004363535.1_DasPun_v1_BIUU_RJWM01042740.1_4337_5287+
OR.GCA_004363535.1_DasPun_v1_BIUU_RJWM01088790.1_605_1555+
OR.GCA_004363535.1_DasPun_v1_BIUU_RJWM01091991.1_177_1145+
OR.GCA_004027455.1_HydHyd_v1_BIUU_PVLA01002685.1_27905_28831-
OR.GCA_004027455.1_HydHyd_v1_BIUU_PVLA01017034.1_9740_10690-
OR.GCA_004027455.1_HydHyd_v1_BIUU_PVLA01017640.1_7907_8857-
OR.GCA_004027455.1_HydHyd_v1_BIUU_PVLA01027189.1_2949_3872-
OR.GCA_004027295.1_DolPat_v1_BIUU_PVJX010005153.1_52578_53528-
OR.GCA_004027295.1_DolPat_v1_BIUU_PVJX010026935.1_15534_16463+
OR.GCA_000151735.1_Cavpor3.0_DS562944.1_441860_442810-
OR.GCA_004027695.1_CavTsc_v1_BIUU_PVKK010030898.1_3994_4944-

>OGG2-20.2
OR.GCA_004027205.1_CteGun_v1_BIUU_PVKB01006080.1_11474_12415-
OR.GCA_004027205.1_CteGun_v1_BIUU_PVKB01006080.1_19731_20666-
OR.GCA_004027205.1_CteGun_v1_BIUU_PVKB01006080.1_34697_35647-
OR.GCA_004026905.1_HysCri_v1_BIUU_PVJO010025993.1_9198_10142+
OR.GCA_004026905.1_HysCri_v1_BIUU_PVJO010033896.1_793_1719+
OR.GCA_004026905.1_HysCri_v1_BIUU_PVJO010038784.1_4560_5486-
OR.GCA_004026965.1_PetTyp_v1_BIUU_PVIR01010990.1_12610_13572-
OR.GCA_004026965.1_PetTyp_v1_BIUU_PVIR01021593.1_24727_25671+
OR.GCA_000247695.1_HetGla_female_1.0_JH602177.1_118383_119327+
OR.GCA_000247695.1_HetGla_female_1.0_JH602177.1_360959_361903-
OR.GCA_000247695.1_HetGla_female_1.0_JH602177.1_5326804_5327808+
OR.GCA_000247695.1_HetGla_female_1.0_JH602234.1_1861107_1862081-
OR.GCA_000247695.1_HetGla_female_1.0_JH602281.1_140980_141954+
OR.GCA_000743615.1_DMR_v1.0_KN121130.1_157321_158250-
OR.GCA_000743615.1_DMR_v1.0_KN122588.1_1509111_1510055+
OR.GCA_000743615.1_DMR_v1.0_KN122588.1_1598312_1599256-
OR.GCA_004027595.1_DinBra_v1_BIUU_PVLD010030293.1_6008_6967-
OR.GCA_004027595.1_DinBra_v1_BIUU_PVLD010039268.1_4012_4974-
OR.GCA_004027025.1_MyoCoy_v1_BIUU_PVJA010034446.1_17081_18013-
OR.GCA_004027165.1_CteSoc_v1_BIUU_PVKA01001354.1_56236_57171-
OR.GCA_006547115.1_GSC_porc_1.0_ML655391.1_2142476_2143438-
OR.GCA_004363535.1_DasPun_v1_BIUU_RJWM01008885.1_47814_48776+
OR.GCA_004363535.1_DasPun_v1_BIUU_RJWM01098375.1_2815_3738+
OR.GCA_004363535.1_DasPun_v1_BIUU_RJWM01102826.1_393_1340-
OR.GCA_004363535.1_DasPun_v1_BIUU_RJWM01110961.1_341_1288-
OR.GCA_004027295.1_DolPat_v1_BIUU_PVJX010035127.1_2110_3030+
OR.GCA_000151735.1_Cavpor3.0_DS562899.1_14304126_14305088-
OR.GCA_004027695.1_CavTsc_v1_BIUU_PVKK010019356.1_15148_16110+

>OGG2-20.3
OR.GCA_004027205.1_CteGun_v1_BIUU_PVKB01006080.1_29302_30255+
OR.GCA_004026905.1_HysCri_v1_BIUU_PVJO010022984.1_18149_19096+
OR.GCA_004026965.1_PetTyp_v1_BIUU_PVIR01021593.1_15535_16500-
OR.GCA_000247695.1_HetGla_female_1.0_JH602169.1_847208_848155-
OR.GCA_000247695.1_HetGla_female_1.0_JH602177.1_104806_105771-
OR.GCA_000247695.1_HetGla_female_1.0_JH602177.1_265041_266006+
OR.GCA_000247695.1_HetGla_female_1.0_JH602177.1_321684_322649+
OR.GCA_000247695.1_HetGla_female_1.0_JH602300.1_221636_222553+
OR.GCA_000743615.1_DMR_v1.0_KN122588.1_1495943_1496908-
OR.GCA_000743615.1_DMR_v1.0_KN122588.1_1611537_1612502+
OR.GCA_000743615.1_DMR_v1.0_KN124308.1_1532088_1533074+
OR.GCA_000276665.1_ChiLan1.0_JH721971.1_1262667_1263617-
OR.GCA_004027595.1_DinBra_v1_BIUU_PVLD010005389.1_36148_37095-
OR.GCA_004027595.1_DinBra_v1_BIUU_PVLD010005389.1_44173_45183-
OR.GCA_004027595.1_DinBra_v1_BIUU_PVLD010037406.1_8439_9422+
OR.GCA_004027025.1_MyoCoy_v1_BIUU_PVJA010045202.1_10069_11043+
OR.GCA_004027165.1_CteSoc_v1_BIUU_PVKA01004776.1_44282_45271+
OR.GCA_004027165.1_CteSoc_v1_BIUU_PVKA01021837.1_10009_10992-
OR.GCA_000260255.1_OctDeg1.0_JH651754.1_128985_129974-
OR.GCA_000260255.1_OctDeg1.0_JH651798.1_1802796_1803779-
OR.GCA_006547115.1_GSC_porc_1.0_ML655391.1_2013841_2014791-
OR.GCA_006547115.1_GSC_porc_1.0_ML655555.1_1448530_1449495-
OR.GCA_004363535.1_DasPun_v1_BIUU_RJWM01031939.1_1554_2501-
OR.GCA_004363535.1_DasPun_v1_BIUU_RJWM01076250.1_2547_3485-
OR.GCA_004363535.1_DasPun_v1_BIUU_RJWM01087279.1_1127_2065+
OR.GCA_004027455.1_HydHyd_v1_BIUU_PVLA01006827.1_62446_63411-
OR.GCA_000151735.1_Cavpor3.0_DS562920.1_8603719_8604684-
OR.GCA_004027695.1_CavTsc_v1_BIUU_PVKK010018533.1_25595_26560+

>OGG2-21
OR.GCA_004027205.1_CteGun_v1_BIUU_PVKB01005365.1_14829_15767+
OR.GCA_004027205.1_CteGun_v1_BIUU_PVKB01005365.1_22799_23737+
OR.GCA_004026905.1_HysCri_v1_BIUU_PVJO010008532.1_44554_45492-
OR.GCA_004026905.1_HysCri_v1_BIUU_PVJO010008532.1_53727_54686-
OR.GCA_004026905.1_HysCri_v1_BIUU_PVJO010008532.1_59477_60415-
OR.GCA_004026905.1_HysCri_v1_BIUU_PVJO010008532.1_66847_67785-
OR.GCA_004026905.1_HysCri_v1_BIUU_PVJO010022836.1_6528_7466-
OR.GCA_004026905.1_HysCri_v1_BIUU_PVJO010037422.1_2673_3611+
OR.GCA_004026905.1_HysCri_v1_BIUU_PVJO010051753.1_347_1285-
OR.ThrSwi_NIG_v1_Scaffold00037_8986246_8987199+
OR.ThrSwi_NIG_v1_Scaffold00037_8994293_8995228+
OR.ThrSwi_NIG_v1_Scaffold00037_9001623_9002561+
OR.ThrSwi_NIG_v1_Scaffold00037_9009256_9010194+
OR.ThrSwi_NIG_v1_Scaffold00037_9019012_9019950+
OR.ThrSwi_NIG_v1_Scaffold00037_9033351_9034289+
OR.ThrSwi_NIG_v1_Scaffold00037_9040978_9041916+
OR.ThrSwi_NIG_v1_Scaffold00037_9051420_9052358+
OR.ThrSwi_NIG_v1_Scaffold00037_9057377_9058315+
OR.GCA_004026965.1_PetTyp_v1_BIUU_PVIR01021484.1_17428_18366-
OR.GCA_004026965.1_PetTyp_v1_BIUU_PVIR01021484.1_27108_28046-
OR.GCA_004026965.1_PetTyp_v1_BIUU_PVIR01048324.1_3175_4056+
OR.GCA_000247695.1_HetGla_female_1.0_JH602073.1_12512562_12513500-
OR.GCA_000247695.1_HetGla_female_1.0_JH602073.1_12548985_12549923-
OR.GCA_000247695.1_HetGla_female_1.0_JH602073.1_12579494_12580432-
OR.GCA_000247695.1_HetGla_female_1.0_JH602073.1_12630043_12630981-
OR.GCA_000247695.1_HetGla_female_1.0_JH602073.1_12649203_12650159-
OR.GCA_000247695.1_HetGla_female_1.0_JH602073.1_12686164_12687102-
OR.GCA_000247695.1_HetGla_female_1.0_JH602073.1_12716404_12717342-
OR.GCA_000247695.1_HetGla_female_1.0_JH602073.1_12775927_12776865-
OR.GCA_000247695.1_HetGla_female_1.0_JH602073.1_12793083_12794021-
OR.GCA_000247695.1_HetGla_female_1.0_JH602073.1_12803801_12804739-
OR.GCA_000247695.1_HetGla_female_1.0_JH602073.1_12849316_12850287-
OR.GCA_000743615.1_DMR_v1.0_KN121637.1_18260_19198-
OR.GCA_000743615.1_DMR_v1.0_KN121637.1_48066_49004+
OR.GCA_000743615.1_DMR_v1.0_KN121637.1_84633_85571+
OR.GCA_000743615.1_DMR_v1.0_KN121637.1_94621_95559+
OR.GCA_000743615.1_DMR_v1.0_KN121637.1_112325_113263+
OR.GCA_000743615.1_DMR_v1.0_KN121637.1_135121_136059+
OR.GCA_000743615.1_DMR_v1.0_KN123644.1_3725818_3726756+
OR.GCA_000743615.1_DMR_v1.0_KN123644.1_3730003_3730941-
OR.GCA_000743615.1_DMR_v1.0_KN125037.1_9765_10703+
OR.GCA_000743615.1_DMR_v1.0_KN125037.1_35359_36297+
OR.GCA_000276665.1_ChiLan1.0_JH721879.1_5473161_5474099-
OR.GCA_000276665.1_ChiLan1.0_JH721879.1_5484750_5485688-
OR.GCA_000276665.1_ChiLan1.0_JH721879.1_5579409_5580365-
OR.GCA_000276665.1_ChiLan1.0_JH721879.1_5591431_5592369-
OR.GCA_004027595.1_DinBra_v1_BIUU_PVLD010015178.1_6586_7539-
OR.GCA_004027595.1_DinBra_v1_BIUU_PVLD010017621.1_2650_3588-
OR.GCA_004027595.1_DinBra_v1_BIUU_PVLD010017621.1_18994_19971-
OR.GCA_004027595.1_DinBra_v1_BIUU_PVLD010019429.1_9743_10702+
OR.GCA_004027595.1_DinBra_v1_BIUU_PVLD010020391.1_8847_9785+
OR.GCA_004027595.1_DinBra_v1_BIUU_PVLD010022224.1_2647_3585+
OR.GCA_004027595.1_DinBra_v1_BIUU_PVLD010022224.1_15101_16039+
OR.GCA_004027595.1_DinBra_v1_BIUU_PVLD010022224.1_26105_27025+
OR.GCA_004027595.1_DinBra_v1_BIUU_PVLD010025991.1_16183_17133-
OR.GCA_004027595.1_DinBra_v1_BIUU_PVLD010031370.1_7420_8358+
OR.GCA_004027595.1_DinBra_v1_BIUU_PVLD010031426.1_7293_8231+
OR.GCA_004027595.1_DinBra_v1_BIUU_PVLD010034565.1_11239_12177-
OR.GCA_004027595.1_DinBra_v1_BIUU_PVLD010035450.1_7511_8449+
OR.GCA_004027595.1_DinBra_v1_BIUU_PVLD010036591.1_9897_10835+
OR.GCA_004027595.1_DinBra_v1_BIUU_PVLD010038221.1_2203_3201+
OR.GCA_004027595.1_DinBra_v1_BIUU_PVLD010040656.1_5255_6193+
OR.GCA_004027595.1_DinBra_v1_BIUU_PVLD010042055.1_5793_6653+
OR.GCA_004027595.1_DinBra_v1_BIUU_PVLD010047376.1_3437_4393-
OR.GCA_004027025.1_MyoCoy_v1_BIUU_PVJA010001942.1_38753_39691-
OR.GCA_004027025.1_MyoCoy_v1_BIUU_PVJA010001942.1_50424_51362-
OR.GCA_004027025.1_MyoCoy_v1_BIUU_PVJA010001942.1_64670_65608-
OR.GCA_004027025.1_MyoCoy_v1_BIUU_PVJA010001942.1_82244_83179-
OR.GCA_004027025.1_MyoCoy_v1_BIUU_PVJA010001942.1_99132_100070-
OR.GCA_004027025.1_MyoCoy_v1_BIUU_PVJA010015427.1_1313_2251-
OR.GCA_004027025.1_MyoCoy_v1_BIUU_PVJA010015427.1_13098_14036-
OR.GCA_004027025.1_MyoCoy_v1_BIUU_PVJA010015427.1_42202_43140-
OR.GCA_004027025.1_MyoCoy_v1_BIUU_PVJA010026378.1_4461_5450+
OR.GCA_004027025.1_MyoCoy_v1_BIUU_PVJA010026378.1_18129_19067+
OR.GCA_004027165.1_CteSoc_v1_BIUU_PVKA01017797.1_14080_15018-
OR.GCA_004027165.1_CteSoc_v1_BIUU_PVKA01017797.1_30486_31424-
OR.GCA_004027165.1_CteSoc_v1_BIUU_PVKA01034515.1_4438_5394+
OR.GCA_004027165.1_CteSoc_v1_BIUU_PVKA01034515.1_19269_20225+
OR.GCA_004027165.1_CteSoc_v1_BIUU_PVKA01038391.1_6607_7545+
OR.GCA_004027165.1_CteSoc_v1_BIUU_PVKA01061471.1_2004_2942+
OR.GCA_004027165.1_CteSoc_v1_BIUU_PVKA01062592.1_1625_2563+
OR.GCA_004027165.1_CteSoc_v1_BIUU_PVKA01065622.1_4263_5201-
OR.GCA_000260255.1_OctDeg1.0_JH651652.1_7437233_7438171+
OR.GCA_000260255.1_OctDeg1.0_JH651652.1_7454542_7455480+
OR.GCA_000260255.1_OctDeg1.0_JH651652.1_7529535_7530473+
OR.GCA_000260255.1_OctDeg1.0_JH651652.1_7559820_7560758+
OR.GCA_000260255.1_OctDeg1.0_JH651652.1_7574621_7575559+
OR.GCA_000260255.1_OctDeg1.0_JH651652.1_7600387_7601250+
OR.GCA_000260255.1_OctDeg1.0_JH651652.1_7645026_7645964+
OR.GCA_000260255.1_OctDeg1.0_JH651652.1_7659846_7660784+
OR.GCA_000260255.1_OctDeg1.0_JH651652.1_7682288_7683229+
OR.GCA_006547115.1_GSC_porc_1.0_ML655358.1_10396_11334-
OR.GCA_006547115.1_GSC_porc_1.0_ML655358.1_24872_25810-
OR.GCA_006547115.1_GSC_porc_1.0_ML655358.1_43980_44918-
OR.GCA_006547115.1_GSC_porc_1.0_ML655358.1_60402_61340-
OR.GCA_006547115.1_GSC_porc_1.0_ML655476.1_4201_5139+
OR.GCA_006547115.1_GSC_porc_1.0_ML655476.1_24066_25004+
OR.GCA_006547115.1_GSC_porc_1.0_SWEC01036566.1_7416_8366+
OR.GCA_006547115.1_GSC_porc_1.0_SWEC01039019.1_3789_4727-
OR.GCA_004363535.1_DasPun_v1_BIUU_RJWM01018894.1_10127_11065+
OR.GCA_004363535.1_DasPun_v1_BIUU_RJWM01018894.1_16087_17034+
OR.GCA_004363535.1_DasPun_v1_BIUU_RJWM01035418.1_17181_18119-
OR.GCA_004363535.1_DasPun_v1_BIUU_RJWM01038552.1_12157_13095+
OR.GCA_004363535.1_DasPun_v1_BIUU_RJWM01041817.1_32_970-
OR.GCA_004363535.1_DasPun_v1_BIUU_RJWM01045422.1_2_346-_RJWM01092587.1_1_801+join
OR.GCA_004363535.1_DasPun_v1_BIUU_RJWM01058865.1_648_1586+
OR.GCA_004363535.1_DasPun_v1_BIUU_RJWM01062985.1_4372_5310+
OR.GCA_004363535.1_DasPun_v1_BIUU_RJWM01064626.1_3073_4029-
OR.GCA_004363535.1_DasPun_v1_BIUU_RJWM01078278.1_2304_3242+
OR.GCA_004363535.1_DasPun_v1_BIUU_RJWM01139107.1_946_1884-
OR.GCA_004027455.1_HydHyd_v1_BIUU_PVLA01007521.1_10954_11880-
OR.GCA_004027455.1_HydHyd_v1_BIUU_PVLA01007521.1_66982_67917-
OR.GCA_004027295.1_DolPat_v1_BIUU_PVJX010009469.1_42452_43393-
OR.GCA_004027295.1_DolPat_v1_BIUU_PVJX010009469.1_54100_55038-
OR.GCA_004027295.1_DolPat_v1_BIUU_PVJX010012871.1_14261_15199-
OR.GCA_004027295.1_DolPat_v1_BIUU_PVJX010012871.1_34604_35581-
OR.GCA_004027295.1_DolPat_v1_BIUU_PVJX010015390.1_28482_29420-
OR.GCA_004027295.1_DolPat_v1_BIUU_PVJX010021113.1_18909_19847-
OR.GCA_004027295.1_DolPat_v1_BIUU_PVJX010026948.1_8031_8996-
OR.GCA_004027295.1_DolPat_v1_BIUU_PVJX010047614.1_7574_8530+
OR.GCA_004027295.1_DolPat_v1_BIUU_PVJX010050792.1_6955_7914-
OR.GCA_000151735.1_Cavpor3.0_DS562882.1_11444996_11445934-
OR.GCA_000151735.1_Cavpor3.0_DS562882.1_11457314_11458252-
OR.GCA_000151735.1_Cavpor3.0_DS562882.1_11518424_11519383-
OR.GCA_000151735.1_Cavpor3.0_DS562882.1_11543655_11544578-
OR.GCA_000151735.1_Cavpor3.0_DS562882.1_11570609_11571568-
OR.GCA_000151735.1_Cavpor3.0_DS562882.1_11584791_11585729-
OR.GCA_000151735.1_Cavpor3.0_DS562882.1_11603299_11604252-
OR.GCA_000151735.1_Cavpor3.0_DS562882.1_11639193_11640140-
OR.GCA_004027695.1_CavTsc_v1_BIUU_PVKK010006785.1_4432_5385-
OR.GCA_004027695.1_CavTsc_v1_BIUU_PVKK010006785.1_40325_41272-
OR.GCA_004027695.1_CavTsc_v1_BIUU_PVKK010012816.1_12186_13109-
OR.GCA_004027695.1_CavTsc_v1_BIUU_PVKK010012816.1_37506_38465-
OR.GCA_004027695.1_CavTsc_v1_BIUU_PVKK010012816.1_51723_52661-
OR.GCA_004027695.1_CavTsc_v1_BIUU_PVKK010016887.1_22349_23287-
OR.GCA_004027695.1_CavTsc_v1_BIUU_PVKK010016887.1_34676_35614-
OR.GCA_004027695.1_CavTsc_v1_BIUU_PVKK010024403.1_11600_12559-
OR.GCA_004027695.1_CavTsc_v1_BIUU_PVKK010037875.1_5706_6683-
OR.GCA_004027695.1_CavTsc_v1_BIUU_PVKK010064483.1_292_1269+

>OGG2-22
OR.GCA_004026905.1_HysCri_v1_BIUU_PVJO010013991.1_22710_23651-
OR.GCA_004026905.1_HysCri_v1_BIUU_PVJO010037599.1_6875_7825-
OR.GCA_000247695.1_HetGla_female_1.0_JH602177.1_5193642_5194583-
OR.GCA_000743615.1_DMR_v1.0_KN120663.1_113392_114333-
OR.GCA_004027165.1_CteSoc_v1_BIUU_PVKA01041205.1_14495_15445-
OR.GCA_006547115.1_GSC_porc_1.0_ML655391.1_2301439_2302380+
OR.GCA_004363535.1_DasPun_v1_BIUU_RJWM01012046.1_33542_34477+
OR.GCA_004363535.1_DasPun_v1_BIUU_RJWM01036202.1_12833_13762+
OR.GCA_004363535.1_DasPun_v1_BIUU_RJWM01048212.1_8697_9626+

>OGG2-23
OR.GCA_004027205.1_CteGun_v1_BIUU_PVKB01004569.1_40410_41360-
OR.GCA_004027205.1_CteGun_v1_BIUU_PVKB01004569.1_53243_54202+
OR.GCA_004027205.1_CteGun_v1_BIUU_PVKB01004569.1_72737_73678+
OR.GCA_004026905.1_HysCri_v1_BIUU_PVJO010018837.1_31461_32411-
OR.GCA_004026905.1_HysCri_v1_BIUU_PVJO010032531.1_6379_7326-
OR.GCA_004026905.1_HysCri_v1_BIUU_PVJO010042911.1_3904_4854-
OR.ThrSwi_NIG_v1_Scaffold00008_19756016_19756966-
OR.ThrSwi_NIG_v1_Scaffold00008_19764764_19765714-
OR.ThrSwi_NIG_v1_Scaffold00008_19781793_19782743-
OR.ThrSwi_NIG_v1_Scaffold00008_19787881_19788831-
OR.ThrSwi_NIG_v1_Scaffold00008_19795042_19795992-
OR.ThrSwi_NIG_v1_Scaffold00008_19804401_19805351-
OR.ThrSwi_NIG_v1_Scaffold00008_19817900_19818850+
OR.ThrSwi_NIG_v1_Scaffold00008_19840246_19841187+
OR.GCA_004026965.1_PetTyp_v1_BIUU_PVIR01022317.1_9927_10877-
OR.GCA_004026965.1_PetTyp_v1_BIUU_PVIR01022317.1_22478_23428+
OR.GCA_004026965.1_PetTyp_v1_BIUU_PVIR01024113.1_1182_2132-
OR.GCA_004026965.1_PetTyp_v1_BIUU_PVIR01024113.1_14676_15617+
OR.GCA_004026965.1_PetTyp_v1_BIUU_PVIR01037770.1_3080_4030+
OR.GCA_004026965.1_PetTyp_v1_BIUU_PVIR01042958.1_802_1755-
OR.GCA_000247695.1_HetGla_female_1.0_JH602130.1_8426988_8427938-
OR.GCA_000247695.1_HetGla_female_1.0_JH602130.1_8444837_8445787+
OR.GCA_000247695.1_HetGla_female_1.0_JH602130.1_8469001_8469951-
OR.GCA_000247695.1_HetGla_female_1.0_JH602130.1_8480302_8481252+
OR.GCA_000743615.1_DMR_v1.0_KN125419.1_15286_16236-
OR.GCA_000743615.1_DMR_v1.0_KN125419.1_32246_33214+
OR.GCA_000743615.1_DMR_v1.0_KN125419.1_50361_51311-
OR.GCA_000276665.1_ChiLan1.0_JH721874.1_22492961_22493908-
OR.GCA_000276665.1_ChiLan1.0_JH721874.1_22512701_22513648+
OR.GCA_000276665.1_ChiLan1.0_JH721874.1_22578726_22579673+
OR.GCA_004027595.1_DinBra_v1_BIUU_PVLD010007268.1_86986_87933-
OR.GCA_004027595.1_DinBra_v1_BIUU_PVLD010009074.1_62810_63739+
OR.GCA_004027595.1_DinBra_v1_BIUU_PVLD010009074.1_75128_76057+
OR.GCA_004027595.1_DinBra_v1_BIUU_PVLD010011039.1_21835_22785-
OR.GCA_004027595.1_DinBra_v1_BIUU_PVLD010011039.1_49906_50856-
OR.GCA_004027595.1_DinBra_v1_BIUU_PVLD010013233.1_10319_11263-
OR.GCA_004027595.1_DinBra_v1_BIUU_PVLD010024975.1_13094_14041+
OR.GCA_004027595.1_DinBra_v1_BIUU_PVLD010035947.1_3913_4863+
OR.GCA_004027025.1_MyoCoy_v1_BIUU_PVJA010009617.1_34778_35728-
OR.GCA_004027025.1_MyoCoy_v1_BIUU_PVJA010016864.1_25679_26623-
OR.GCA_004027025.1_MyoCoy_v1_BIUU_PVJA010018529.1_18503_19453+
OR.GCA_004027025.1_MyoCoy_v1_BIUU_PVJA010032015.1_10466_11416+
OR.GCA_004027025.1_MyoCoy_v1_BIUU_PVJA010034839.1_10755_11705+
OR.GCA_004027025.1_MyoCoy_v1_BIUU_PVJA010073559.1_282_1235+
OR.GCA_004027165.1_CteSoc_v1_BIUU_PVKA01006737.1_10922_11872+
OR.GCA_004027165.1_CteSoc_v1_BIUU_PVKA01011403.1_48234_49166-
OR.GCA_004027165.1_CteSoc_v1_BIUU_PVKA01014677.1_26562_27512+
OR.GCA_004027165.1_CteSoc_v1_BIUU_PVKA01033377.1_8983_9933-
OR.GCA_004027165.1_CteSoc_v1_BIUU_PVKA01057119.1_1796_2749-
OR.GCA_000260255.1_OctDeg1.0_JH651874.1_616474_617424+
OR.GCA_000260255.1_OctDeg1.0_JH651874.1_638201_639151+
OR.GCA_000260255.1_OctDeg1.0_JH651874.1_659667_660617+
OR.GCA_000260255.1_OctDeg1.0_JH651874.1_731761_732711+
OR.GCA_000260255.1_OctDeg1.0_JH651874.1_792726_793676-
OR.GCA_000260255.1_OctDeg1.0_JH651874.1_879788_880738+
OR.GCA_000260255.1_OctDeg1.0_JH651874.1_970983_971933+
OR.GCA_000260255.1_OctDeg1.0_JH652077.1_71328_72296+
OR.GCA_000260255.1_OctDeg1.0_JH652179.1_59906_60856-
OR.GCA_006547115.1_GSC_porc_1.0_ML655548.1_231072_232004+
OR.GCA_006547115.1_GSC_porc_1.0_ML655548.1_267277_268230-
OR.GCA_004363535.1_DasPun_v1_BIUU_RJWM01023635.1_7085_8035-
OR.GCA_004363535.1_DasPun_v1_BIUU_RJWM01023635.1_25574_26524+
OR.GCA_004363535.1_DasPun_v1_BIUU_RJWM01034102.1_5803_6762-
OR.GCA_004363535.1_DasPun_v1_BIUU_RJWM01034102.1_17428_18378+
OR.GCA_004027455.1_HydHyd_v1_BIUU_PVLA01005810.1_84248_85198-
OR.GCA_004027455.1_HydHyd_v1_BIUU_PVLA01005810.1_103198_104148+
OR.GCA_004027455.1_HydHyd_v1_BIUU_PVLA01008311.1_4467_5417+
OR.GCA_004027295.1_DolPat_v1_BIUU_PVJX010023669.1_15953_16903+
OR.GCA_004027295.1_DolPat_v1_BIUU_PVJX010025088.1_8687_9655-
OR.GCA_004027295.1_DolPat_v1_BIUU_PVJX010025088.1_21999_22949+
OR.GCA_000151735.1_Cavpor3.0_DS562926.1_2280068_2281018+
OR.GCA_000151735.1_Cavpor3.0_DS562926.1_2589078_2590031-
OR.GCA_000151735.1_Cavpor3.0_DS562926.1_2608350_2609300+
OR.GCA_004027695.1_CavTsc_v1_BIUU_PVKK010010398.1_11429_12379+
OR.GCA_004027695.1_CavTsc_v1_BIUU_PVKK010022919.1_16352_17302-
OR.GCA_004027695.1_CavTsc_v1_BIUU_PVKK010027624.1_6294_7247-

>OGG2-24
OR.GCA_004026905.1_HysCri_v1_BIUU_PVJO010024526.1_11612_12547-
OR.ThrSwi_NIG_v1_Scaffold00023_3301518_3302453+
OR.GCA_004026965.1_PetTyp_v1_BIUU_PVIR01019420.1_507_1442+
OR.GCA_004026965.1_PetTyp_v1_BIUU_PVIR01024534.1_22086_23021+
OR.GCA_000743615.1_DMR_v1.0_KN124991.1_49818_50753+
OR.GCA_000276665.1_ChiLan1.0_JH721872.1_25028388_25029323+
OR.GCA_000276665.1_ChiLan1.0_JH721872.1_25043855_25044790+
OR.GCA_004027595.1_DinBra_v1_BIUU_PVLD010008106.1_545_1489-
OR.GCA_004027595.1_DinBra_v1_BIUU_PVLD010013235.1_27785_28720-
OR.GCA_004027595.1_DinBra_v1_BIUU_PVLD010013235.1_38720_39655-
OR.GCA_004027025.1_MyoCoy_v1_BIUU_PVJA010030622.1_23581_24528+
OR.GCA_004027165.1_CteSoc_v1_BIUU_PVKA01013811.1_28882_29823-
OR.GCA_004027165.1_CteSoc_v1_BIUU_PVKA01013811.1_46259_47191-
OR.GCA_000260255.1_OctDeg1.0_JH651595.1_343626_344561-
OR.GCA_000260255.1_OctDeg1.0_JH651595.1_362238_363173-
OR.GCA_006547115.1_GSC_porc_1.0_ML655377.1_29611110_29612045+
OR.GCA_006547115.1_GSC_porc_1.0_ML655377.1_29626096_29627031+
OR.GCA_004363535.1_DasPun_v1_BIUU_RJWM01036143.1_5581_6516+
OR.GCA_004363535.1_DasPun_v1_BIUU_RJWM01074329.1_3436_4371+
OR.GCA_004363535.1_DasPun_v1_BIUU_RJWM01075757.1_1344_2279-
OR.GCA_004027455.1_HydHyd_v1_BIUU_PVLA01008966.1_2637_3572-
OR.GCA_000151735.1_Cavpor3.0_DS562874.1_23455545_23456480+
OR.GCA_000151735.1_Cavpor3.0_DS562874.1_23723087_23724022+
OR.GCA_000151735.1_Cavpor3.0_DS562874.1_24141138_24142073+
OR.GCA_004027695.1_CavTsc_v1_BIUU_PVKK010004339.1_71685_72620-
OR.GCA_004027695.1_CavTsc_v1_BIUU_PVKK010007217.1_37990_38925+
OR.GCA_004027695.1_CavTsc_v1_BIUU_PVKK010015891.1_42582_43517+
OR.GCA_004027695.1_CavTsc_v1_BIUU_PVKK010037940.1_2596_3531+

>OGG2-25
OR.GCA_004027205.1_CteGun_v1_BIUU_PVKB01000514.1_171166_172101+
OR.GCA_004027205.1_CteGun_v1_BIUU_PVKB01000514.1_178504_179433-
OR.GCA_004026905.1_HysCri_v1_BIUU_PVJO010040840.1_273_1208-
OR.ThrSwi_NIG_v1_Scaffold00023_3008297_3009232+
OR.ThrSwi_NIG_v1_Scaffold00023_3018747_3019682-
OR.GCA_000247695.1_HetGla_female_1.0_JH602193.1_1172303_1173241-
OR.GCA_000247695.1_HetGla_female_1.0_JH602193.1_1180009_1180947-
OR.GCA_000743615.1_DMR_v1.0_KN121589.1_2241084_2242019+
OR.GCA_000743615.1_DMR_v1.0_KN121589.1_2248085_2249020+
OR.GCA_000743615.1_DMR_v1.0_KN121589.1_2257714_2258649-
OR.GCA_004027595.1_DinBra_v1_BIUU_PVLD010012231.1_5087_6028+
OR.GCA_004027595.1_DinBra_v1_BIUU_PVLD010012231.1_14463_15398-
OR.GCA_004027595.1_DinBra_v1_BIUU_PVLD010022708.1_27516_28451+
OR.GCA_004027165.1_CteSoc_v1_BIUU_PVKA01004891.1_27259_28197+
OR.GCA_004027165.1_CteSoc_v1_BIUU_PVKA01004891.1_36592_37530-
OR.GCA_000260255.1_OctDeg1.0_JH651595.1_983739_984677+
OR.GCA_000260255.1_OctDeg1.0_JH651595.1_994498_995433-
OR.GCA_006547115.1_GSC_porc_1.0_ML655377.1_29165973_29166908+
OR.GCA_004363535.1_DasPun_v1_BIUU_RJWM01018926.1_32841_33776+
OR.GCA_004363535.1_DasPun_v1_BIUU_RJWM01056511.1_36_995+
OR.GCA_004027455.1_HydHyd_v1_BIUU_PVLA01001152.1_309804_310739+
OR.GCA_004027455.1_HydHyd_v1_BIUU_PVLA01001152.1_315014_315949+
OR.GCA_004027455.1_HydHyd_v1_BIUU_PVLA01001152.1_320855_321790-
OR.GCA_004027455.1_HydHyd_v1_BIUU_PVLA01003442.1_55132_56067-
OR.GCA_004027295.1_DolPat_v1_BIUU_PVJX010007934.1_65460_66398+
OR.GCA_004027295.1_DolPat_v1_BIUU_PVJX010035379.1_10323_11258+
OR.GCA_000151735.1_Cavpor3.0_DS562874.1_24602185_24603123+
OR.GCA_000151735.1_Cavpor3.0_DS562874.1_24611476_24612411-
OR.GCA_000151735.1_Cavpor3.0_DS562874.1_24617456_24618391-
OR.GCA_004027695.1_CavTsc_v1_BIUU_PVKK010028040.1_5944_6879+

>OGG2-26
OR.GCA_004027205.1_CteGun_v1_BIUU_PVKB01009136.1_9920_10252+_PVKB01001852.1_351504_352307-join
OR.GCA_004026905.1_HysCri_v1_BIUU_PVJO010007242.1_32938_33876-
OR.ThrSwi_NIG_v1_Scaffold00058_77148_78086-
OR.GCA_004026965.1_PetTyp_v1_BIUU_PVIR01009044.1_47367_48305-
OR.GCA_004026965.1_PetTyp_v1_BIUU_PVIR01030817.1_11473_12411-
OR.GCA_004026965.1_PetTyp_v1_BIUU_PVIR01047371.1_1984_2919+
OR.GCA_000247695.1_HetGla_female_1.0_JH602138.1_6530220_6531158-
OR.GCA_000743615.1_DMR_v1.0_KN123962.1_589285_590223-
OR.GCA_000743615.1_DMR_v1.0_KN123962.1_611821_612759-
OR.GCA_000276665.1_ChiLan1.0_JH722074.1_117232_118170+
OR.GCA_006547115.1_GSC_porc_1.0_ML655486.1_4323671_4324609-
OR.GCA_006547115.1_GSC_porc_1.0_ML655486.1_4351034_4351972-
OR.GCA_004363535.1_DasPun_v1_BIUU_RJWM01007907.1_66447_67385+
OR.GCA_004363535.1_DasPun_v1_BIUU_RJWM01023870.1_20731_21660-
OR.GCA_004027295.1_DolPat_v1_BIUU_PVJX010008313.1_39255_40163+
OR.GCA_004027295.1_DolPat_v1_BIUU_PVJX010031937.1_16838_17776+
OR.GCA_004027295.1_DolPat_v1_BIUU_PVJX010032145.1_2039_2968-
OR.GCA_000151735.1_Cavpor3.0_DS562865.1_18369816_18370751-
OR.GCA_000151735.1_Cavpor3.0_DS562865.1_18579004_18579942+
OR.GCA_004027695.1_CavTsc_v1_BIUU_PVKK010007303.1_96957_97892+
OR.GCA_004027695.1_CavTsc_v1_BIUU_PVKK010013129.1_15456_16394-

>OGG2-27
OR.GCA_004027205.1_CteGun_v1_BIUU_PVKB01006080.1_43331_44269-
OR.GCA_004026905.1_HysCri_v1_BIUU_PVJO010022984.1_25446_26393-
OR.GCA_004026905.1_HysCri_v1_BIUU_PVJO010026391.1_14033_14965-
OR.GCA_004026905.1_HysCri_v1_BIUU_PVJO010027588.1_2724_3677+
OR.GCA_004026905.1_HysCri_v1_BIUU_PVJO010027588.1_10835_11782+
OR.GCA_004026905.1_HysCri_v1_BIUU_PVJO010028037.1_5769_6728+
OR.GCA_004026905.1_HysCri_v1_BIUU_PVJO010028037.1_13498_14445+
OR.GCA_004026905.1_HysCri_v1_BIUU_PVJO010030661.1_2405_3352+
OR.GCA_004026905.1_HysCri_v1_BIUU_PVJO010032313.1_5579_6520-
OR.GCA_004026905.1_HysCri_v1_BIUU_PVJO010033896.1_6269_7216+
OR.GCA_004026905.1_HysCri_v1_BIUU_PVJO010035416.1_2460_3413-
OR.GCA_004026905.1_HysCri_v1_BIUU_PVJO010035923.1_8164_9111+
OR.GCA_004026905.1_HysCri_v1_BIUU_PVJO010040263.1_3329_4276+
OR.GCA_004026905.1_HysCri_v1_BIUU_PVJO010056702.1_1238_2185+
OR.ThrSwi_NIG_v1_Scaffold00017_3124395_3125333-
OR.ThrSwi_NIG_v1_Scaffold00017_3136566_3137507-
OR.ThrSwi_NIG_v1_Scaffold00017_3145036_3145983-
OR.ThrSwi_NIG_v1_Scaffold00017_3151836_3152774-
OR.ThrSwi_NIG_v1_Scaffold00017_3159192_3160130-
OR.GCA_004026965.1_PetTyp_v1_BIUU_PVIR01010990.1_7066_8004-
OR.GCA_004026965.1_PetTyp_v1_BIUU_PVIR01039079.1_6739_7686+
OR.GCA_004026965.1_PetTyp_v1_BIUU_PVIR01107784.1_751_1698-
OR.GCA_004026965.1_PetTyp_v1_BIUU_PVIR01159372.1_15_962-
OR.GCA_000247695.1_HetGla_female_1.0_JH602054.1_29994116_29995066+
OR.GCA_000247695.1_HetGla_female_1.0_JH602054.1_30033200_30034147+
OR.GCA_000247695.1_HetGla_female_1.0_JH602054.1_30076213_30077160+
OR.GCA_000247695.1_HetGla_female_1.0_JH602054.1_30108488_30109447+
OR.GCA_000247695.1_HetGla_female_1.0_JH602054.1_31431714_31432652-
OR.GCA_000247695.1_HetGla_female_1.0_JH602169.1_1290380_1291333+
OR.GCA_000247695.1_HetGla_female_1.0_JH602169.1_1338960_1339916+
OR.GCA_000247695.1_HetGla_female_1.0_JH602169.1_1391394_1392332+
OR.GCA_000247695.1_HetGla_female_1.0_JH602177.1_55760_56707+
OR.GCA_000247695.1_HetGla_female_1.0_JH602177.1_146419_147360+
OR.GCA_000247695.1_HetGla_female_1.0_JH602177.1_274692_275639-
OR.GCA_000247695.1_HetGla_female_1.0_JH602177.1_4647407_4648354-
OR.GCA_000247695.1_HetGla_female_1.0_JH602177.1_4721645_4722595+
OR.GCA_000247695.1_HetGla_female_1.0_JH602177.1_4745828_4746787+
OR.GCA_000247695.1_HetGla_female_1.0_JH602177.1_4770562_4771509-
OR.GCA_000247695.1_HetGla_female_1.0_JH602177.1_4834517_4835476-
OR.GCA_000247695.1_HetGla_female_1.0_JH602177.1_4846203_4847150-
OR.GCA_000247695.1_HetGla_female_1.0_JH602177.1_4911763_4912710-
OR.GCA_000247695.1_HetGla_female_1.0_JH602177.1_5024821_5025768-
OR.GCA_000247695.1_HetGla_female_1.0_JH602177.1_5048141_5049064-
OR.GCA_000247695.1_HetGla_female_1.0_JH602177.1_5351502_5352440+
OR.GCA_000247695.1_HetGla_female_1.0_JH602177.1_5377556_5378515+
OR.GCA_000247695.1_HetGla_female_1.0_JH602177.1_5394318_5395265+
OR.GCA_000247695.1_HetGla_female_1.0_JH602177.1_5427736_5428692+
OR.GCA_000247695.1_HetGla_female_1.0_JH602177.1_5518205_5519152+
OR.GCA_000247695.1_HetGla_female_1.0_JH602234.1_492088_493035+
OR.GCA_000247695.1_HetGla_female_1.0_JH602234.1_1150028_1150987+
OR.GCA_000247695.1_HetGla_female_1.0_JH602260.1_17944_18879-
OR.GCA_000247695.1_HetGla_female_1.0_JH602281.1_72408_73355+
OR.GCA_000247695.1_HetGla_female_1.0_JH602281.1_146071_147015+
OR.GCA_000247695.1_HetGla_female_1.0_JH602281.1_217975_218934-
OR.GCA_000247695.1_HetGla_female_1.0_JH602281.1_251062_252000-
OR.GCA_000247695.1_HetGla_female_1.0_JH602281.1_265089_266042-
OR.GCA_000247695.1_HetGla_female_1.0_JH602281.1_275160_276119-
OR.GCA_000247695.1_HetGla_female_1.0_JH602281.1_297226_298143-
OR.GCA_000247695.1_HetGla_female_1.0_JH602281.1_306978_307901+
OR.GCA_000247695.1_HetGla_female_1.0_JH602281.1_339160_340098+
OR.GCA_000247695.1_HetGla_female_1.0_JH602281.1_367632_368579+
OR.GCA_000247695.1_HetGla_female_1.0_JH602281.1_375166_376089-
OR.GCA_000247695.1_HetGla_female_1.0_JH602281.1_384205_385152+
OR.GCA_000247695.1_HetGla_female_1.0_JH602298.1_217248_218201+
OR.GCA_000247695.1_HetGla_female_1.0_JH602300.1_268201_269127-
OR.GCA_000247695.1_HetGla_female_1.0_JH602385.1_14452_15399+
OR.GCA_000743615.1_DMR_v1.0_KN121130.1_55644_56603-
OR.GCA_000743615.1_DMR_v1.0_KN121130.1_62456_63397-
OR.GCA_000743615.1_DMR_v1.0_KN121130.1_72004_72963-
OR.GCA_000743615.1_DMR_v1.0_KN121130.1_82918_83856-
OR.GCA_000743615.1_DMR_v1.0_KN121130.1_96848_97795-
OR.GCA_000743615.1_DMR_v1.0_KN121130.1_105346_106293-
OR.GCA_000743615.1_DMR_v1.0_KN121130.1_112544_113491-
OR.GCA_000743615.1_DMR_v1.0_KN121130.1_137439_138329-
OR.GCA_000743615.1_DMR_v1.0_KN121130.1_145910_146851-
OR.GCA_000743615.1_DMR_v1.0_KN122588.1_1407246_1408199+
OR.GCA_000743615.1_DMR_v1.0_KN122588.1_1426055_1427002+
OR.GCA_000743615.1_DMR_v1.0_KN122588.1_1557711_1558664-
OR.GCA_000743615.1_DMR_v1.0_KN122588.1_1568658_1569611-
OR.GCA_000743615.1_DMR_v1.0_KN122588.1_1593078_1594031-
OR.GCA_000743615.1_DMR_v1.0_KN124308.1_1503065_1504000-
OR.GCA_000743615.1_DMR_v1.0_KN124308.1_1510402_1511370-
OR.GCA_000743615.1_DMR_v1.0_KN124308.1_1518424_1519362-
OR.GCA_000743615.1_DMR_v1.0_KN124308.1_1541416_1542363-
OR.GCA_000743615.1_DMR_v1.0_KN124308.1_1579388_1580335-
OR.GCA_000743615.1_DMR_v1.0_KN124308.1_1586791_1587753-
OR.GCA_000743615.1_DMR_v1.0_KN124308.1_1597780_1598739-
OR.GCA_000743615.1_DMR_v1.0_KN124308.1_1605705_1606670-
OR.GCA_000743615.1_DMR_v1.0_KN124308.1_1614238_1615203-
OR.GCA_000743615.1_DMR_v1.0_KN124308.1_1623875_1624825+
OR.GCA_000743615.1_DMR_v1.0_KN124308.1_1628262_1629221+
OR.GCA_000743615.1_DMR_v1.0_KN124308.1_1639832_1640764+
OR.GCA_000743615.1_DMR_v1.0_KN124308.1_1648242_1649180+
OR.GCA_000743615.1_DMR_v1.0_KN124308.1_1664058_1665005+
OR.GCA_000743615.1_DMR_v1.0_KN124308.1_1689861_1690823+
OR.GCA_000743615.1_DMR_v1.0_KN124308.1_1699663_1700607+
OR.GCA_000743615.1_DMR_v1.0_KN124308.1_1709066_1710016+
OR.GCA_000743615.1_DMR_v1.0_KN124308.1_1717609_1718547+
OR.GCA_000743615.1_DMR_v1.0_KN124308.1_1723990_1724916+
OR.GCA_000743615.1_DMR_v1.0_KN124308.1_1731073_1732023+
OR.GCA_000743615.1_DMR_v1.0_KN124308.1_1749214_1750161-
OR.GCA_000743615.1_DMR_v1.0_KN124308.1_1760590_1761549+
OR.GCA_000743615.1_DMR_v1.0_KN124308.1_1772237_1773184+
OR.GCA_000743615.1_DMR_v1.0_KN124308.1_1783395_1784342-
OR.GCA_000743615.1_DMR_v1.0_KN124308.1_1791453_1792400+
OR.GCA_000743615.1_DMR_v1.0_KN124308.1_1804256_1805203-
OR.GCA_000743615.1_DMR_v1.0_KN124308.1_1811780_1812718-
OR.GCA_000743615.1_DMR_v1.0_KN124308.1_1836743_1837678-
OR.GCA_000743615.1_DMR_v1.0_KN124308.1_1845904_1846851-
OR.GCA_000743615.1_DMR_v1.0_KN124308.1_1858472_1859431-
OR.GCA_000743615.1_DMR_v1.0_KN124308.1_1867766_1868707-
OR.GCA_000743615.1_DMR_v1.0_KN124308.1_1877928_1878887-
OR.GCA_000743615.1_DMR_v1.0_KN124308.1_1884937_1885878-
OR.GCA_000743615.1_DMR_v1.0_KN124308.1_1919466_1920413-
OR.GCA_000743615.1_DMR_v1.0_KN124308.1_1927638_1928585-
OR.GCA_000276665.1_ChiLan1.0_JH721971.1_1038327_1039277+
OR.GCA_000276665.1_ChiLan1.0_JH721971.1_1057094_1058032+
OR.GCA_000276665.1_ChiLan1.0_JH721971.1_1088261_1089199+
OR.GCA_000276665.1_ChiLan1.0_JH721971.1_1097532_1098488+
OR.GCA_000276665.1_ChiLan1.0_JH721971.1_1112046_1112987+
OR.GCA_000276665.1_ChiLan1.0_JH721971.1_1127431_1128372+
OR.GCA_000276665.1_ChiLan1.0_JH721971.1_1182402_1183361+
OR.GCA_000276665.1_ChiLan1.0_JH721971.1_1201311_1202258+
OR.GCA_000276665.1_ChiLan1.0_JH721971.1_1232068_1233015+
OR.GCA_000276665.1_ChiLan1.0_JH721971.1_1249319_1250266+
OR.GCA_000276665.1_ChiLan1.0_JH721971.1_5092184_5093131+
OR.GCA_004027595.1_DinBra_v1_BIUU_PVLD010003077.1_71642_72589+
OR.GCA_004027595.1_DinBra_v1_BIUU_PVLD010003077.1_83497_84462+
OR.GCA_004027595.1_DinBra_v1_BIUU_PVLD010003077.1_99947_100870+
OR.GCA_004027595.1_DinBra_v1_BIUU_PVLD010005389.1_1945_2910+
OR.GCA_004027595.1_DinBra_v1_BIUU_PVLD010005389.1_28795_29754+
OR.GCA_004027595.1_DinBra_v1_BIUU_PVLD010005775.1_6322_7275+
OR.GCA_004027595.1_DinBra_v1_BIUU_PVLD010005775.1_62063_63010+
OR.GCA_004027595.1_DinBra_v1_BIUU_PVLD010011330.1_30370_31317-
OR.GCA_004027595.1_DinBra_v1_BIUU_PVLD010011330.1_46087_47034-
OR.GCA_004027595.1_DinBra_v1_BIUU_PVLD010015939.1_21206_22153-
OR.GCA_004027595.1_DinBra_v1_BIUU_PVLD010018253.1_2634_3593-
OR.GCA_004027595.1_DinBra_v1_BIUU_PVLD010018253.1_14089_15036-
OR.GCA_004027595.1_DinBra_v1_BIUU_PVLD010018602.1_9781_10740-
OR.GCA_004027595.1_DinBra_v1_BIUU_PVLD010018602.1_19243_20190-
OR.GCA_004027595.1_DinBra_v1_BIUU_PVLD010024278.1_71_1036-
OR.GCA_004027595.1_DinBra_v1_BIUU_PVLD010024278.1_13256_14194-
OR.GCA_004027595.1_DinBra_v1_BIUU_PVLD010024278.1_23305_24252-
OR.GCA_004027595.1_DinBra_v1_BIUU_PVLD010026601.1_1068_2015+
OR.GCA_004027595.1_DinBra_v1_BIUU_PVLD010028672.1_15861_16814-
OR.GCA_004027595.1_DinBra_v1_BIUU_PVLD010029077.1_5345_6292-
OR.GCA_004027595.1_DinBra_v1_BIUU_PVLD010031329.1_7292_8239+
OR.GCA_004027595.1_DinBra_v1_BIUU_PVLD010032619.1_2291_3244+
OR.GCA_004027595.1_DinBra_v1_BIUU_PVLD010033901.1_2514_3461+
OR.GCA_004027595.1_DinBra_v1_BIUU_PVLD010036732.1_6263_7186+
OR.GCA_004027025.1_MyoCoy_v1_BIUU_PVJA010010147.1_7114_8052-
OR.GCA_004027025.1_MyoCoy_v1_BIUU_PVJA010010147.1_41721_42662+
OR.GCA_004027025.1_MyoCoy_v1_BIUU_PVJA010010147.1_55205_56146+
OR.GCA_004027025.1_MyoCoy_v1_BIUU_PVJA010011423.1_6733_7677+
OR.GCA_004027025.1_MyoCoy_v1_BIUU_PVJA010011423.1_15900_16847+
OR.GCA_004027025.1_MyoCoy_v1_BIUU_PVJA010011423.1_24253_25194+
OR.GCA_004027025.1_MyoCoy_v1_BIUU_PVJA010011423.1_34605_35543+
OR.GCA_004027025.1_MyoCoy_v1_BIUU_PVJA010011423.1_43213_44154+
OR.GCA_004027025.1_MyoCoy_v1_BIUU_PVJA010011423.1_53391_54347+
OR.GCA_004027025.1_MyoCoy_v1_BIUU_PVJA010026653.1_20033_20980-
OR.GCA_004027025.1_MyoCoy_v1_BIUU_PVJA010028788.1_9428_10378-
OR.GCA_004027025.1_MyoCoy_v1_BIUU_PVJA010028788.1_17176_18126-
OR.GCA_004027025.1_MyoCoy_v1_BIUU_PVJA010033473.1_2786_3724-
OR.GCA_004027025.1_MyoCoy_v1_BIUU_PVJA010040739.1_1510_2463+
OR.GCA_004027025.1_MyoCoy_v1_BIUU_PVJA010040739.1_11841_12794+
OR.GCA_004027025.1_MyoCoy_v1_BIUU_PVJA010042342.1_10467_11396-
OR.GCA_004027025.1_MyoCoy_v1_BIUU_PVJA010045002.1_7561_8499-
OR.GCA_004027025.1_MyoCoy_v1_BIUU_PVJA010045202.1_1576_2529+
OR.GCA_004027025.1_MyoCoy_v1_BIUU_PVJA010045957.1_6508_7437-
OR.GCA_004027025.1_MyoCoy_v1_BIUU_PVJA010045957.1_12390_13319-
OR.GCA_004027025.1_MyoCoy_v1_BIUU_PVJA010047055.1_383_1324-
OR.GCA_004027025.1_MyoCoy_v1_BIUU_PVJA010047055.1_11229_12188-
OR.GCA_004027025.1_MyoCoy_v1_BIUU_PVJA010050490.1_5111_6094-
OR.GCA_004027025.1_MyoCoy_v1_BIUU_PVJA010050693.1_120_1049-
OR.GCA_004027025.1_MyoCoy_v1_BIUU_PVJA010050693.1_11640_12617-
OR.GCA_004027025.1_MyoCoy_v1_BIUU_PVJA010056714.1_958_1896-
OR.GCA_004027025.1_MyoCoy_v1_BIUU_PVJA010056714.1_7563_8492-
OR.GCA_004027025.1_MyoCoy_v1_BIUU_PVJA010057864.1_4767_5696+
OR.GCA_004027025.1_MyoCoy_v1_BIUU_PVJA010060927.1_4532_5470+
OR.GCA_004027025.1_MyoCoy_v1_BIUU_PVJA010066262.1_1535_2530-
OR.GCA_004027025.1_MyoCoy_v1_BIUU_PVJA010068275.1_61_990+
OR.GCA_004027025.1_MyoCoy_v1_BIUU_PVJA010070700.1_1700_2638+
OR.GCA_004027025.1_MyoCoy_v1_BIUU_PVJA010075044.1_1438_2379-
OR.GCA_004027025.1_MyoCoy_v1_BIUU_PVJA010075420.1_2859_3803-
OR.GCA_004027025.1_MyoCoy_v1_BIUU_PVJA010079091.1_1409_2332-
OR.GCA_004027165.1_CteSoc_v1_BIUU_PVKA01001354.1_5002_5949-
OR.GCA_004027165.1_CteSoc_v1_BIUU_PVKA01001354.1_26722_27675-
OR.GCA_004027165.1_CteSoc_v1_BIUU_PVKA01001354.1_37860_38801-
OR.GCA_004027165.1_CteSoc_v1_BIUU_PVKA01001354.1_51144_52088-
OR.GCA_004027165.1_CteSoc_v1_BIUU_PVKA01001354.1_71923_72882-
OR.GCA_004027165.1_CteSoc_v1_BIUU_PVKA01004776.1_51130_52077-
OR.GCA_004027165.1_CteSoc_v1_BIUU_PVKA01004776.1_66183_67160+
OR.GCA_004027165.1_CteSoc_v1_BIUU_PVKA01013210.1_3850_4818-
OR.GCA_004027165.1_CteSoc_v1_BIUU_PVKA01013210.1_32148_33110-
OR.GCA_004027165.1_CteSoc_v1_BIUU_PVKA01016402.1_40048_40977+
OR.GCA_004027165.1_CteSoc_v1_BIUU_PVKA01021837.1_5238_6176+
OR.GCA_004027165.1_CteSoc_v1_BIUU_PVKA01030427.1_9415_10356-
OR.GCA_004027165.1_CteSoc_v1_BIUU_PVKA01031508.1_10818_11699+
OR.GCA_004027165.1_CteSoc_v1_BIUU_PVKA01031508.1_20156_21103+
OR.GCA_004027165.1_CteSoc_v1_BIUU_PVKA01037064.1_7695_8636-
OR.GCA_004027165.1_CteSoc_v1_BIUU_PVKA01038543.1_1761_2699-
OR.GCA_004027165.1_CteSoc_v1_BIUU_PVKA01038543.1_14519_15469-
OR.GCA_004027165.1_CteSoc_v1_BIUU_PVKA01048283.1_6198_7139+
OR.GCA_004027165.1_CteSoc_v1_BIUU_PVKA01057494.1_4480_5421+
OR.GCA_000260255.1_OctDeg1.0_JH651754.1_71744_72709+
OR.GCA_000260255.1_OctDeg1.0_JH651754.1_104890_105825-
OR.GCA_000260255.1_OctDeg1.0_JH651754.1_122478_123425+
OR.GCA_000260255.1_OctDeg1.0_JH651798.1_1796110_1797057+
OR.GCA_000260255.1_OctDeg1.0_JH651953.1_1674_2621+
OR.GCA_000260255.1_OctDeg1.0_JH651953.1_14997_15935+
OR.GCA_000260255.1_OctDeg1.0_JH651953.1_49149_50090+
OR.GCA_000260255.1_OctDeg1.0_JH651953.1_124351_125304+
OR.GCA_000260255.1_OctDeg1.0_JH651953.1_140747_141685+
OR.GCA_000260255.1_OctDeg1.0_JH651953.1_194744_195709+
OR.GCA_000260255.1_OctDeg1.0_JH651953.1_203666_204607+
OR.GCA_006547115.1_GSC_porc_1.0_ML655391.1_1870758_1871705+
OR.GCA_006547115.1_GSC_porc_1.0_ML655391.1_1906465_1907424+
OR.GCA_006547115.1_GSC_porc_1.0_ML655391.1_1992788_1993735+
OR.GCA_006547115.1_GSC_porc_1.0_ML655391.1_2008245_2009192+
OR.GCA_006547115.1_GSC_porc_1.0_ML655391.1_2061177_2062124+
OR.GCA_006547115.1_GSC_porc_1.0_ML655391.1_2076304_2077242+
OR.GCA_006547115.1_GSC_porc_1.0_ML655391.1_2116897_2117943-
OR.GCA_006547115.1_GSC_porc_1.0_ML655391.1_2125511_2126473-
OR.GCA_006547115.1_GSC_porc_1.0_ML655391.1_2159822_2160769-
OR.GCA_006547115.1_GSC_porc_1.0_ML655555.1_1441738_1442685+
OR.GCA_006547115.1_GSC_porc_1.0_ML655698.1_16636_17586+
OR.GCA_006547115.1_GSC_porc_1.0_ML655698.1_33676_34623+
OR.GCA_006547115.1_GSC_porc_1.0_ML655698.1_51142_52089+
OR.GCA_006547115.1_GSC_porc_1.0_SWEC01037470.1_7206_8162+
OR.GCA_006547115.1_GSC_porc_1.0_SWEC01037980.1_200_1153+
OR.GCA_006547115.1_GSC_porc_1.0_SWEC01043559.1_2178_3125-
OR.GCA_004363535.1_DasPun_v1_BIUU_RJWM01004197.1_13780_14727+
OR.GCA_004363535.1_DasPun_v1_BIUU_RJWM01004197.1_28445_29392+
OR.GCA_004363535.1_DasPun_v1_BIUU_RJWM01004197.1_75206_76153+
OR.GCA_004363535.1_DasPun_v1_BIUU_RJWM01005772.1_22385_23338+
OR.GCA_004363535.1_DasPun_v1_BIUU_RJWM01005906.1_6829_7788+
OR.GCA_004363535.1_DasPun_v1_BIUU_RJWM01005906.1_37580_38527-
OR.GCA_004363535.1_DasPun_v1_BIUU_RJWM01005906.1_73098_74042-
OR.GCA_004363535.1_DasPun_v1_BIUU_RJWM01005906.1_83880_84827-
OR.GCA_004363535.1_DasPun_v1_BIUU_RJWM01007640.1_26169_27116+
OR.GCA_004363535.1_DasPun_v1_BIUU_RJWM01007640.1_41710_42690-
OR.GCA_004363535.1_DasPun_v1_BIUU_RJWM01007640.1_59445_60392-
OR.GCA_004363535.1_DasPun_v1_BIUU_RJWM01008250.1_67077_68015-
OR.GCA_004363535.1_DasPun_v1_BIUU_RJWM01008885.1_34216_35163+
OR.GCA_004363535.1_DasPun_v1_BIUU_RJWM01010048.1_14718_15671-
OR.GCA_004363535.1_DasPun_v1_BIUU_RJWM01010048.1_42087_43034-
OR.GCA_004363535.1_DasPun_v1_BIUU_RJWM01010841.1_39236_40216+
OR.GCA_004363535.1_DasPun_v1_BIUU_RJWM01011727.1_11695_12642-
OR.GCA_004363535.1_DasPun_v1_BIUU_RJWM01013511.1_35063_36010-
OR.GCA_004363535.1_DasPun_v1_BIUU_RJWM01017042.1_34124_35077-
OR.GCA_004363535.1_DasPun_v1_BIUU_RJWM01017214.1_8731_9684+
OR.GCA_004363535.1_DasPun_v1_BIUU_RJWM01017272.1_5237_6181-
OR.GCA_004363535.1_DasPun_v1_BIUU_RJWM01017272.1_13871_14815-
OR.GCA_004363535.1_DasPun_v1_BIUU_RJWM01017405.1_31507_32448+
OR.GCA_004363535.1_DasPun_v1_BIUU_RJWM01019120.1_438_1418+
OR.GCA_004363535.1_DasPun_v1_BIUU_RJWM01019120.1_21439_22365-
OR.GCA_004363535.1_DasPun_v1_BIUU_RJWM01019120.1_32450_33397-
OR.GCA_004363535.1_DasPun_v1_BIUU_RJWM01019723.1_34245_35192-
OR.GCA_004363535.1_DasPun_v1_BIUU_RJWM01020465.1_7028_7975-
OR.GCA_004363535.1_DasPun_v1_BIUU_RJWM01020529.1_22978_23925-
OR.GCA_004363535.1_DasPun_v1_BIUU_RJWM01021867.1_29605_30552+
OR.GCA_004363535.1_DasPun_v1_BIUU_RJWM01022756.1_23185_24138-
OR.GCA_004363535.1_DasPun_v1_BIUU_RJWM01023995.1_27927_28874-
OR.GCA_004363535.1_DasPun_v1_BIUU_RJWM01024842.1_4671_5651+
OR.GCA_004363535.1_DasPun_v1_BIUU_RJWM01024842.1_17770_18711-
OR.GCA_004363535.1_DasPun_v1_BIUU_RJWM01025332.1_5096_6043+
OR.GCA_004363535.1_DasPun_v1_BIUU_RJWM01026732.1_9816_10763-
OR.GCA_004363535.1_DasPun_v1_BIUU_RJWM01027941.1_22897_23838-
OR.GCA_004363535.1_DasPun_v1_BIUU_RJWM01028236.1_7506_8453+
OR.GCA_004363535.1_DasPun_v1_BIUU_RJWM01028376.1_6591_7538-
OR.GCA_004363535.1_DasPun_v1_BIUU_RJWM01028376.1_21279_22241-
OR.GCA_004363535.1_DasPun_v1_BIUU_RJWM01029987.1_4071_5009-
OR.GCA_004363535.1_DasPun_v1_BIUU_RJWM01030015.1_4266_5213+
OR.GCA_004363535.1_DasPun_v1_BIUU_RJWM01030273.1_9101_10048+
OR.GCA_004363535.1_DasPun_v1_BIUU_RJWM01030602.1_4857_5804-
OR.GCA_004363535.1_DasPun_v1_BIUU_RJWM01031228.1_5832_6779-
OR.GCA_004363535.1_DasPun_v1_BIUU_RJWM01031229.1_7421_8368-
OR.GCA_004363535.1_DasPun_v1_BIUU_RJWM01031807.1_6316_7263-
OR.GCA_004363535.1_DasPun_v1_BIUU_RJWM01034485.1_2188_3135+
OR.GCA_004363535.1_DasPun_v1_BIUU_RJWM01034802.1_11071_12021-
OR.GCA_004363535.1_DasPun_v1_BIUU_RJWM01035523.1_11896_12858+
OR.GCA_004363535.1_DasPun_v1_BIUU_RJWM01035766.1_6452_7399-
OR.GCA_004363535.1_DasPun_v1_BIUU_RJWM01036914.1_4702_5649-
OR.GCA_004363535.1_DasPun_v1_BIUU_RJWM01038025.1_10196_11143-
OR.GCA_004363535.1_DasPun_v1_BIUU_RJWM01038272.1_9172_10152+
OR.GCA_004363535.1_DasPun_v1_BIUU_RJWM01038808.1_13610_14557-
OR.GCA_004363535.1_DasPun_v1_BIUU_RJWM01038838.1_13493_14440-
OR.GCA_004363535.1_DasPun_v1_BIUU_RJWM01039159.1_3833_4813+
OR.GCA_004363535.1_DasPun_v1_BIUU_RJWM01039159.1_14128_15069-
OR.GCA_004363535.1_DasPun_v1_BIUU_RJWM01039354.1_12756_13703-
OR.GCA_004363535.1_DasPun_v1_BIUU_RJWM01040450.1_12356_13315+
OR.GCA_004363535.1_DasPun_v1_BIUU_RJWM01040678.1_10830_11777+
OR.GCA_004363535.1_DasPun_v1_BIUU_RJWM01040710.1_2182_3129+
OR.GCA_004363535.1_DasPun_v1_BIUU_RJWM01040841.1_1021_1968-
OR.GCA_004363535.1_DasPun_v1_BIUU_RJWM01040966.1_4613_5560-
OR.GCA_004363535.1_DasPun_v1_BIUU_RJWM01046656.1_2156_3103+
OR.GCA_004363535.1_DasPun_v1_BIUU_RJWM01047315.1_2901_3845-
OR.GCA_004363535.1_DasPun_v1_BIUU_RJWM01049071.1_8618_9559+
OR.GCA_004363535.1_DasPun_v1_BIUU_RJWM01049972.1_6825_7727-
OR.GCA_004363535.1_DasPun_v1_BIUU_RJWM01049988.1_2184_3212-
OR.GCA_004363535.1_DasPun_v1_BIUU_RJWM01052325.1_991_1953-
OR.GCA_004363535.1_DasPun_v1_BIUU_RJWM01053497.1_6083_7030+
OR.GCA_004363535.1_DasPun_v1_BIUU_RJWM01053897.1_3978_5003-
OR.GCA_004363535.1_DasPun_v1_BIUU_RJWM01054285.1_7495_8442-
OR.GCA_004363535.1_DasPun_v1_BIUU_RJWM01054981.1_5675_6628-
OR.GCA_004363535.1_DasPun_v1_BIUU_RJWM01055481.1_5554_6507-
OR.GCA_004363535.1_DasPun_v1_BIUU_RJWM01055703.1_7531_8472-
OR.GCA_004363535.1_DasPun_v1_BIUU_RJWM01057158.1_7337_8284-
OR.GCA_004363535.1_DasPun_v1_BIUU_RJWM01058378.1_2664_3611+
OR.GCA_004363535.1_DasPun_v1_BIUU_RJWM01058943.1_4967_5914+
OR.GCA_004363535.1_DasPun_v1_BIUU_RJWM01061946.1_1278_2180-
OR.GCA_004363535.1_DasPun_v1_BIUU_RJWM01062410.1_6518_7465-
OR.GCA_004363535.1_DasPun_v1_BIUU_RJWM01064145.1_2466_3413-
OR.GCA_004363535.1_DasPun_v1_BIUU_RJWM01065760.1_2239_3204-
OR.GCA_004363535.1_DasPun_v1_BIUU_RJWM01066778.1_5397_6344-
OR.GCA_004363535.1_DasPun_v1_BIUU_RJWM01066801.1_5763_6710-
OR.GCA_004363535.1_DasPun_v1_BIUU_RJWM01068218.1_4246_5193-
OR.GCA_004363535.1_DasPun_v1_BIUU_RJWM01071876.1_4674_5699+
OR.GCA_004363535.1_DasPun_v1_BIUU_RJWM01073165.1_4497_5444-
OR.GCA_004363535.1_DasPun_v1_BIUU_RJWM01073198.1_531_1478+
OR.GCA_004363535.1_DasPun_v1_BIUU_RJWM01075911.1_29_979-
OR.GCA_004363535.1_DasPun_v1_BIUU_RJWM01077863.1_3325_4272+
OR.GCA_004363535.1_DasPun_v1_BIUU_RJWM01078426.1_1566_2513+
OR.GCA_004363535.1_DasPun_v1_BIUU_RJWM01086205.1_59_1012+
OR.GCA_004363535.1_DasPun_v1_BIUU_RJWM01087669.1_3603_4556-
OR.GCA_004363535.1_DasPun_v1_BIUU_RJWM01090271.1_3296_4243-
OR.GCA_004363535.1_DasPun_v1_BIUU_RJWM01118603.1_435_1343-
OR.GCA_004363535.1_DasPun_v1_BIUU_RJWM01119824.1_389_1297-
OR.GCA_004363535.1_DasPun_v1_BIUU_RJWM01133192.1_1275_2222-
OR.GCA_004363535.1_DasPun_v1_BIUU_RJWM01150627.1_390_1337+
OR.GCA_004363535.1_DasPun_v1_BIUU_RJWM01172570.1_493_1440+
OR.GCA_004363535.1_DasPun_v1_BIUU_RJWM01183509.1_143_1090+
OR.GCA_004027455.1_HydHyd_v1_BIUU_PVLA01000125.1_119266_120222+
OR.GCA_004027455.1_HydHyd_v1_BIUU_PVLA01000125.1_166353_167300+
OR.GCA_004027455.1_HydHyd_v1_BIUU_PVLA01001003.1_199025_199972+
OR.GCA_004027455.1_HydHyd_v1_BIUU_PVLA01001003.1_232546_233511+
OR.GCA_004027455.1_HydHyd_v1_BIUU_PVLA01001703.1_10233_11180-
OR.GCA_004027455.1_HydHyd_v1_BIUU_PVLA01001703.1_34104_35051-
OR.GCA_004027455.1_HydHyd_v1_BIUU_PVLA01003966.1_73084_74031+
OR.GCA_004027455.1_HydHyd_v1_BIUU_PVLA01006512.1_8383_9348+
OR.GCA_004027455.1_HydHyd_v1_BIUU_PVLA01006512.1_26429_27382+
OR.GCA_004027455.1_HydHyd_v1_BIUU_PVLA01006512.1_40575_41525+
OR.GCA_004027455.1_HydHyd_v1_BIUU_PVLA01006512.1_83648_84592-
OR.GCA_004027455.1_HydHyd_v1_BIUU_PVLA01006928.1_33113_34054+
OR.GCA_004027455.1_HydHyd_v1_BIUU_PVLA01012419.1_21850_22794+
OR.GCA_004027455.1_HydHyd_v1_BIUU_PVLA01014790.1_25607_26542+
OR.GCA_004027455.1_HydHyd_v1_BIUU_PVLA01015049.1_12594_13556-
OR.GCA_004027455.1_HydHyd_v1_BIUU_PVLA01017073.1_16253_17200+
OR.GCA_004027295.1_DolPat_v1_BIUU_PVJX010004003.1_39083_40030-
OR.GCA_000151735.1_Cavpor3.0_DS562899.1_12557609_12558556-
OR.GCA_000151735.1_Cavpor3.0_DS562899.1_12618184_12619131-
OR.GCA_000151735.1_Cavpor3.0_DS562899.1_12678425_12679372+
OR.GCA_000151735.1_Cavpor3.0_DS562899.1_14253703_14254650+
OR.GCA_000151735.1_Cavpor3.0_DS562899.1_14276247_14277206+
OR.GCA_000151735.1_Cavpor3.0_DS562941.1_5604938_5605876-
OR.GCA_000151735.1_Cavpor3.0_DS563005.1_2170165_2171145+
OR.GCA_004027695.1_CavTsc_v1_BIUU_PVKK010003022.1_154332_155279-
OR.GCA_004027695.1_CavTsc_v1_BIUU_PVKK010006740.1_9095_10075-
OR.GCA_004027695.1_CavTsc_v1_BIUU_PVKK010014292.1_28553_29500+
OR.GCA_004027695.1_CavTsc_v1_BIUU_PVKK010014292.1_51100_52059+
OR.GCA_004027695.1_CavTsc_v1_BIUU_PVKK010017521.1_3659_4606-
OR.GCA_004027695.1_CavTsc_v1_BIUU_PVKK010018162.1_31621_32559-
OR.GCA_004027695.1_CavTsc_v1_BIUU_PVKK010018438.1_22475_23422-

>OGG2-28
OR.GCA_004027205.1_CteGun_v1_BIUU_PVKB01001852.1_274143_275078-
OR.GCA_004026905.1_HysCri_v1_BIUU_PVJO010012142.1_5663_6598-
OR.GCA_004026905.1_HysCri_v1_BIUU_PVJO010020459.1_12532_13467+
OR.GCA_004026905.1_HysCri_v1_BIUU_PVJO010030629.1_6481_7416-
OR.GCA_004026905.1_HysCri_v1_BIUU_PVJO010047135.1_2759_3694+
OR.ThrSwi_NIG_v1_Scaffold00058_1101359_1102294+
OR.ThrSwi_NIG_v1_Scaffold00058_1127445_1128380+
OR.ThrSwi_NIG_v1_Scaffold00058_1143392_1144327-
OR.ThrSwi_NIG_v1_Scaffold00058_1165016_1165951+
OR.GCA_004026965.1_PetTyp_v1_BIUU_PVIR01029926.1_15912_16856+
OR.GCA_004026965.1_PetTyp_v1_BIUU_PVIR01031073.1_5617_6552+
OR.GCA_004026965.1_PetTyp_v1_BIUU_PVIR01040047.1_8301_9236+
OR.GCA_004026965.1_PetTyp_v1_BIUU_PVIR01107136.1_1157_2092+
OR.GCA_004026965.1_PetTyp_v1_BIUU_PVIR01130837.1_328_1263-
OR.GCA_000247695.1_HetGla_female_1.0_JH602138.1_5056043_5056978-
OR.GCA_000247695.1_HetGla_female_1.0_JH602138.1_5143558_5144526-
OR.GCA_000247695.1_HetGla_female_1.0_JH602138.1_5180516_5181451-
OR.GCA_000247695.1_HetGla_female_1.0_JH602138.1_5321536_5322471-
OR.GCA_000743615.1_DMR_v1.0_KN124097.1_293488_294423+
OR.GCA_000743615.1_DMR_v1.0_KN124097.1_318030_318971+
OR.GCA_000743615.1_DMR_v1.0_KN124097.1_348739_349674-
OR.GCA_000276665.1_ChiLan1.0_JH722010.1_856213_857148+
OR.GCA_000276665.1_ChiLan1.0_JH722010.1_885332_886267-
OR.GCA_000276665.1_ChiLan1.0_JH722010.1_899647_900582+
OR.GCA_004027595.1_DinBra_v1_BIUU_PVLD010023771.1_15394_16329+
OR.GCA_004027025.1_MyoCoy_v1_BIUU_PVJA010011307.1_16464_17432-
OR.GCA_004027025.1_MyoCoy_v1_BIUU_PVJA010035009.1_13913_14866+
OR.GCA_004027025.1_MyoCoy_v1_BIUU_PVJA010040080.1_13089_14033+
OR.GCA_004027025.1_MyoCoy_v1_BIUU_PVJA010089925.1_2161_3096-
OR.GCA_004027165.1_CteSoc_v1_BIUU_PVKA01028146.1_20773_21714-
OR.GCA_004027165.1_CteSoc_v1_BIUU_PVKA01032827.1_18303_19238+
OR.GCA_004027165.1_CteSoc_v1_BIUU_PVKA01032931.1_11914_12849-
OR.GCA_000260255.1_OctDeg1.0_JH651704.1_3518499_3519455-
OR.GCA_000260255.1_OctDeg1.0_JH651704.1_3559122_3560078-
OR.GCA_000260255.1_OctDeg1.0_JH651704.1_3663009_3663944-
OR.GCA_000260255.1_OctDeg1.0_JH651704.1_3721911_3722858-
OR.GCA_000260255.1_OctDeg1.0_JH651704.1_4734966_4735907-
OR.GCA_000260255.1_OctDeg1.0_JH651704.1_4883969_4884904+
OR.GCA_000260255.1_OctDeg1.0_JH651704.1_4931320_4932255+
OR.GCA_006547115.1_GSC_porc_1.0_ML655486.1_3310378_3311313-
OR.GCA_006547115.1_GSC_porc_1.0_SWEC01035900.1_13422_14390-
OR.GCA_004363535.1_DasPun_v1_BIUU_RJWM01009020.1_29913_30848+
OR.GCA_004363535.1_DasPun_v1_BIUU_RJWM01009338.1_7705_8640-
OR.GCA_004363535.1_DasPun_v1_BIUU_RJWM01012010.1_33236_34171-
OR.GCA_004363535.1_DasPun_v1_BIUU_RJWM01016080.1_44148_45083+
OR.GCA_004363535.1_DasPun_v1_BIUU_RJWM01019306.1_31722_32657+
OR.GCA_004027455.1_HydHyd_v1_BIUU_PVLA01009687.1_24177_25112-
OR.GCA_004027295.1_DolPat_v1_BIUU_PVJX010006663.1_46781_47722+
OR.GCA_000151735.1_Cavpor3.0_DS562868.1_22141389_22142345+
OR.GCA_000151735.1_Cavpor3.0_DS562868.1_22175462_22176403-
OR.GCA_004027695.1_CavTsc_v1_BIUU_PVKK010005515.1_56173_57114+
OR.GCA_004027695.1_CavTsc_v1_BIUU_PVKK010005515.1_90333_91289-
OR.GCA_004027695.1_CavTsc_v1_BIUU_PVKK010016832.1_24525_25460-

>OGG2-29.1
OR.GCA_004027205.1_CteGun_v1_BIUU_PVKB01008495.1_15721_16071+_PVKB01001950.1_2_787+join
OR.GCA_004026905.1_HysCri_v1_BIUU_PVJO010035788.1_624_1559+
OR.ThrSwi_NIG_v1_Scaffold00055_10116905_10117846+
OR.ThrSwi_NIG_v1_Scaffold00055_10128318_10129253+
OR.ThrSwi_NIG_v1_Scaffold00055_10165362_10166297+
OR.ThrSwi_NIG_v1_Scaffold00055_10180816_10181754+
OR.GCA_004026965.1_PetTyp_v1_BIUU_PVIR01004130.1_66624_67562-
OR.GCA_004026965.1_PetTyp_v1_BIUU_PVIR01028711.1_5499_6437+
OR.GCA_004026965.1_PetTyp_v1_BIUU_PVIR01055992.1_5714_6676+
OR.GCA_000247695.1_HetGla_female_1.0_JH602046.1_43340394_43341332-
OR.GCA_000247695.1_HetGla_female_1.0_JH602046.1_43359751_43360686-
OR.GCA_000247695.1_HetGla_female_1.0_JH602046.1_43381714_43382721-
OR.GCA_000743615.1_DMR_v1.0_KN120681.1_9838_10776-
OR.GCA_000743615.1_DMR_v1.0_KN122558.1_50100_51035+
OR.GCA_004027595.1_DinBra_v1_BIUU_PVLD010032070.1_13922_14857+
OR.GCA_004027025.1_MyoCoy_v1_BIUU_PVJA010055135.1_5591_6529-
OR.GCA_004027165.1_CteSoc_v1_BIUU_PVKA01028895.1_12463_13419-
OR.GCA_004027165.1_CteSoc_v1_BIUU_PVKA01064486.1_4934_5872-
OR.GCA_000260255.1_OctDeg1.0_JH651544.1_16000_16938+
OR.GCA_000260255.1_OctDeg1.0_JH652000.1_22116_23054+
OR.GCA_006547115.1_GSC_porc_1.0_SWEC01036820.1_5341_6279-
OR.GCA_004363535.1_DasPun_v1_BIUU_RJWM01037099.1_4766_5704+
OR.GCA_004363535.1_DasPun_v1_BIUU_RJWM01040138.1_3230_4165-
OR.GCA_004027455.1_HydHyd_v1_BIUU_PVLA01008717.1_8698_9633-
OR.GCA_004027455.1_HydHyd_v1_BIUU_PVLA01009127.1_14257_15237-
OR.GCA_004027295.1_DolPat_v1_BIUU_PVJX010005877.1_55229_56167-
OR.GCA_000151735.1_Cavpor3.0_DS562862.1_43202758_43203696+
OR.GCA_004027695.1_CavTsc_v1_BIUU_PVKK010010675.1_52419_53357-

>OGG2-29.2
OR.GCA_004027205.1_CteGun_v1_BIUU_PVKB01007319.1_15618_16553-
OR.ThrSwi_NIG_v1_Scaffold00196_619219_620154-
OR.GCA_004026965.1_PetTyp_v1_BIUU_PVIR01048002.1_46_981-
OR.GCA_006547115.1_GSC_porc_1.0_ML655435.1_7494442_7495377-
OR.GCA_004363535.1_DasPun_v1_BIUU_RJWM01024647.1_24104_25039+

>OGG2-30
OR.GCA_004027205.1_CteGun_v1_BIUU_PVKB01002229.1_15484_16422-
OR.GCA_004026905.1_HysCri_v1_BIUU_PVJO010011450.1_10557_11510+
OR.GCA_004026905.1_HysCri_v1_BIUU_PVJO010011450.1_40888_41832-
OR.GCA_004026905.1_HysCri_v1_BIUU_PVJO010011450.1_52411_53421+
OR.GCA_004026905.1_HysCri_v1_BIUU_PVJO010011927.1_31596_32540-
OR.GCA_004026905.1_HysCri_v1_BIUU_PVJO010023717.1_3345_4283-
OR.GCA_004026905.1_HysCri_v1_BIUU_PVJO010023717.1_11617_12591-
OR.GCA_004026905.1_HysCri_v1_BIUU_PVJO010023717.1_20624_21595-
OR.GCA_004026905.1_HysCri_v1_BIUU_PVJO010028963.1_13417_14403+
OR.GCA_004026905.1_HysCri_v1_BIUU_PVJO010033182.1_9565_10545-
OR.GCA_004026905.1_HysCri_v1_BIUU_PVJO010034262.1_8322_9284-
OR.GCA_004026905.1_HysCri_v1_BIUU_PVJO010035011.1_848_1843+
OR.GCA_004026905.1_HysCri_v1_BIUU_PVJO010035616.1_4135_5076-
OR.GCA_004026905.1_HysCri_v1_BIUU_PVJO010035689.1_6300_7295+
OR.GCA_004026905.1_HysCri_v1_BIUU_PVJO010035814.1_2349_3344+
OR.GCA_004026905.1_HysCri_v1_BIUU_PVJO010036093.1_400_1353-
OR.GCA_004026905.1_HysCri_v1_BIUU_PVJO010038005.1_5166_6104-
OR.GCA_004026905.1_HysCri_v1_BIUU_PVJO010040179.1_1384_2358-
OR.GCA_004026905.1_HysCri_v1_BIUU_PVJO010048143.1_2263_3258-
OR.GCA_004026905.1_HysCri_v1_BIUU_PVJO010049930.1_736_1674+
OR.GCA_004026905.1_HysCri_v1_BIUU_PVJO010050723.1_1405_2343-
OR.GCA_004026905.1_HysCri_v1_BIUU_PVJO010051126.1_1985_2950+
OR.GCA_004026905.1_HysCri_v1_BIUU_PVJO010079044.1_220_1185+
OR.GCA_004026905.1_HysCri_v1_BIUU_PVJO010093989.1_59_1000-
OR.ThrSwi_NIG_v1_Scaffold00048_544704_545642-
OR.ThrSwi_NIG_v1_Scaffold00048_843269_844210+
OR.ThrSwi_NIG_v1_Scaffold00075_2453226_2454167+
OR.ThrSwi_NIG_v1_Scaffold00075_2461332_2462270+
OR.ThrSwi_NIG_v1_Scaffold00075_2466952_2467917+
OR.ThrSwi_NIG_v1_Scaffold00075_2473965_2474909+
OR.ThrSwi_NIG_v1_Scaffold00075_2574642_2575637-
OR.ThrSwi_NIG_v1_Scaffold00075_2596347_2597312-
OR.ThrSwi_NIG_v1_Scaffold00075_2650321_2651307-
OR.GCA_004026965.1_PetTyp_v1_BIUU_PVIR01015238.1_4702_5640+
OR.GCA_004026965.1_PetTyp_v1_BIUU_PVIR01017332.1_31378_32316+
OR.GCA_004026965.1_PetTyp_v1_BIUU_PVIR01019189.1_7691_8632-
OR.GCA_004026965.1_PetTyp_v1_BIUU_PVIR01037613.1_7806_8771-
OR.GCA_004026965.1_PetTyp_v1_BIUU_PVIR01044487.1_5078_6043-
OR.GCA_004026965.1_PetTyp_v1_BIUU_PVIR01048363.1_743_1735-
OR.GCA_004026965.1_PetTyp_v1_BIUU_PVIR01052837.1_1779_2744+
OR.GCA_004026965.1_PetTyp_v1_BIUU_PVIR01083454.1_793_1758-
OR.GCA_004026965.1_PetTyp_v1_BIUU_PVIR01099873.1_190_1134+
OR.GCA_000247695.1_HetGla_female_1.0_JH602141.1_89966_90931-
OR.GCA_000247695.1_HetGla_female_1.0_JH602189.1_1307666_1308580-
OR.GCA_000247695.1_HetGla_female_1.0_JH602189.1_4622665_4623603+
OR.GCA_000247695.1_HetGla_female_1.0_JH602214.1_1901748_1902728+
OR.GCA_000247695.1_HetGla_female_1.0_JH602249.1_336237_337181-
OR.GCA_000247695.1_HetGla_female_1.0_JH602249.1_519342_520364+
OR.GCA_000247695.1_HetGla_female_1.0_JH602290.1_200427_201368-
OR.GCA_000247695.1_HetGla_female_1.0_JH602290.1_385710_386648+
OR.GCA_000247695.1_HetGla_female_1.0_JH602313.1_222958_223914+
OR.GCA_000743615.1_DMR_v1.0_KN120746.1_222009_222974-
OR.GCA_000743615.1_DMR_v1.0_KN120746.1_267679_268671-
OR.GCA_000743615.1_DMR_v1.0_KN120843.1_31156_32151+
OR.GCA_000743615.1_DMR_v1.0_KN120843.1_47719_48714-
OR.GCA_000743615.1_DMR_v1.0_KN121166.1_265863_266807+
OR.GCA_000743615.1_DMR_v1.0_KN121166.1_273813_274751+
OR.GCA_000743615.1_DMR_v1.0_KN121166.1_310000_310938+
OR.GCA_000743615.1_DMR_v1.0_KN121465.1_70638_71633+
OR.GCA_000743615.1_DMR_v1.0_KN121982.1_11709_12656-
OR.GCA_000743615.1_DMR_v1.0_KN121982.1_44897_45844-
OR.GCA_000743615.1_DMR_v1.0_KN121982.1_108604_109542-
OR.GCA_000743615.1_DMR_v1.0_KN122291.1_49601_50596-
OR.GCA_000743615.1_DMR_v1.0_KN122291.1_79002_79997-
OR.GCA_000743615.1_DMR_v1.0_KN122291.1_123776_124735+
OR.GCA_000743615.1_DMR_v1.0_KN122291.1_133566_134540-
OR.GCA_000743615.1_DMR_v1.0_KN122410.1_419458_420345-
OR.GCA_000743615.1_DMR_v1.0_KN122527.1_272555_273511+
OR.GCA_000743615.1_DMR_v1.0_KN122527.1_399673_400617-
OR.GCA_000743615.1_DMR_v1.0_KN122527.1_717703_718647-
OR.GCA_000743615.1_DMR_v1.0_KN122527.1_814742_815737+
OR.GCA_000743615.1_DMR_v1.0_KN122676.1_15236_16237+
OR.GCA_000743615.1_DMR_v1.0_KN122676.1_72448_73392-
OR.GCA_000743615.1_DMR_v1.0_KN122676.1_245122_246117-
OR.GCA_000743615.1_DMR_v1.0_KN122707.1_111137_112081+
OR.GCA_000743615.1_DMR_v1.0_KN123029.1_97680_98636+
OR.GCA_000743615.1_DMR_v1.0_KN123594.1_34377_35315+
OR.GCA_000743615.1_DMR_v1.0_KN123594.1_51869_52816+
OR.GCA_000743615.1_DMR_v1.0_KN123594.1_69257_70204+
OR.GCA_000743615.1_DMR_v1.0_KN123594.1_84861_85799+
OR.GCA_000743615.1_DMR_v1.0_KN123594.1_95580_96518+
OR.GCA_000743615.1_DMR_v1.0_KN123594.1_103481_104446+
OR.GCA_000743615.1_DMR_v1.0_KN123594.1_117564_118520+
OR.GCA_000743615.1_DMR_v1.0_KN123594.1_131172_132128+
OR.GCA_000743615.1_DMR_v1.0_KN123594.1_144837_145790+
OR.GCA_000743615.1_DMR_v1.0_KN124299.1_30213_31172+
OR.GCA_000743615.1_DMR_v1.0_KN124299.1_39904_40878-
OR.GCA_000743615.1_DMR_v1.0_KN124959.1_410396_411334-
OR.GCA_000743615.1_DMR_v1.0_KN124959.1_1037668_1038606+
OR.GCA_000743615.1_DMR_v1.0_KN124959.1_1068641_1069606-
OR.GCA_000743615.1_DMR_v1.0_KN125519.1_79332_80306+
OR.GCA_000276665.1_ChiLan1.0_JH721955.1_342679_343617+
OR.GCA_000276665.1_ChiLan1.0_JH721955.1_413976_414941+
OR.GCA_000276665.1_ChiLan1.0_JH721955.1_462893_463885-
OR.GCA_000276665.1_ChiLan1.0_JH721955.1_581689_582633+
OR.GCA_004027595.1_DinBra_v1_BIUU_PVLD010007630.1_39626_40582+
OR.GCA_004027595.1_DinBra_v1_BIUU_PVLD010007630.1_53696_54634+
OR.GCA_004027595.1_DinBra_v1_BIUU_PVLD010007630.1_71247_72224+
OR.GCA_004027595.1_DinBra_v1_BIUU_PVLD010007630.1_79753_80691+
OR.GCA_004027595.1_DinBra_v1_BIUU_PVLD010008026.1_51100_52122+
OR.GCA_004027595.1_DinBra_v1_BIUU_PVLD010009466.1_14323_15288+
OR.GCA_004027595.1_DinBra_v1_BIUU_PVLD010009466.1_48171_49109-
OR.GCA_004027595.1_DinBra_v1_BIUU_PVLD010011220.1_1145_2140+
OR.GCA_004027595.1_DinBra_v1_BIUU_PVLD010013280.1_23725_24720-
OR.GCA_004027595.1_DinBra_v1_BIUU_PVLD010015493.1_17596_18591-
OR.GCA_004027595.1_DinBra_v1_BIUU_PVLD010021787.1_9938_10882+
OR.GCA_004027595.1_DinBra_v1_BIUU_PVLD010024710.1_20399_21337-
OR.GCA_004027595.1_DinBra_v1_BIUU_PVLD010026281.1_21432_22397+
OR.GCA_004027595.1_DinBra_v1_BIUU_PVLD010030002.1_13081_14025+
OR.GCA_004027595.1_DinBra_v1_BIUU_PVLD010033754.1_4982_5977-
OR.GCA_004027595.1_DinBra_v1_BIUU_PVLD010034770.1_10649_11644+
OR.GCA_004027595.1_DinBra_v1_BIUU_PVLD010035997.1_2651_3592-
OR.GCA_004027595.1_DinBra_v1_BIUU_PVLD010039869.1_5_970-
OR.GCA_004027025.1_MyoCoy_v1_BIUU_PVJA010004661.1_69302_70294+
OR.GCA_004027025.1_MyoCoy_v1_BIUU_PVJA010005628.1_18246_19208+
OR.GCA_004027025.1_MyoCoy_v1_BIUU_PVJA010008653.1_8305_9261+
OR.GCA_004027025.1_MyoCoy_v1_BIUU_PVJA010009555.1_7110_8072-
OR.GCA_004027025.1_MyoCoy_v1_BIUU_PVJA010009555.1_39939_40940-
OR.GCA_004027025.1_MyoCoy_v1_BIUU_PVJA010009555.1_54543_55526-
OR.GCA_004027025.1_MyoCoy_v1_BIUU_PVJA010011710.1_7825_8826-
OR.GCA_004027025.1_MyoCoy_v1_BIUU_PVJA010011710.1_15627_16622-
OR.GCA_004027025.1_MyoCoy_v1_BIUU_PVJA010011710.1_22123_23088-
OR.GCA_004027025.1_MyoCoy_v1_BIUU_PVJA010011710.1_37628_38569-
OR.GCA_004027025.1_MyoCoy_v1_BIUU_PVJA010011710.1_45868_46818-
OR.GCA_004027025.1_MyoCoy_v1_BIUU_PVJA010016555.1_32835_33797+
OR.GCA_004027025.1_MyoCoy_v1_BIUU_PVJA010022147.1_10339_11298+
OR.GCA_004027025.1_MyoCoy_v1_BIUU_PVJA010022147.1_21897_22871+
OR.GCA_004027025.1_MyoCoy_v1_BIUU_PVJA010026148.1_3820_4764-
OR.GCA_004027025.1_MyoCoy_v1_BIUU_PVJA010026148.1_18956_19903+
OR.GCA_004027025.1_MyoCoy_v1_BIUU_PVJA010026489.1_23324_24319-
OR.GCA_004027025.1_MyoCoy_v1_BIUU_PVJA010032652.1_10894_11859-
OR.GCA_004027025.1_MyoCoy_v1_BIUU_PVJA010042396.1_6777_7718+
OR.GCA_004027025.1_MyoCoy_v1_BIUU_PVJA010049231.1_9112_10050+
OR.GCA_004027025.1_MyoCoy_v1_BIUU_PVJA010063284.1_2864_3829+
OR.GCA_004027025.1_MyoCoy_v1_BIUU_PVJA010077102.1_2670_3635+
OR.GCA_004027025.1_MyoCoy_v1_BIUU_PVJA010077782.1_1350_2294+
OR.GCA_004027165.1_CteSoc_v1_BIUU_PVKA01029921.1_20354_21331-
OR.GCA_004027165.1_CteSoc_v1_BIUU_PVKA01037429.1_755_1699+
OR.GCA_004027165.1_CteSoc_v1_BIUU_PVKA01044779.1_6843_7808-
OR.GCA_004027165.1_CteSoc_v1_BIUU_PVKA01087386.1_1469_2407+
OR.GCA_000260255.1_OctDeg1.0_JH651565.1_13106816_13107760+
OR.GCA_000260255.1_OctDeg1.0_JH651565.1_13270961_13271956-
OR.GCA_000260255.1_OctDeg1.0_JH651565.1_13438029_13438973-
OR.GCA_000260255.1_OctDeg1.0_JH651565.1_13471238_13472203+
OR.GCA_000260255.1_OctDeg1.0_JH651565.1_13608357_13609304+
OR.GCA_000260255.1_OctDeg1.0_JH651565.1_13661883_13662824+
OR.GCA_000260255.1_OctDeg1.0_JH651565.1_13702031_13702993-
OR.GCA_000260255.1_OctDeg1.0_JH651565.1_13816505_13817443-
OR.GCA_000260255.1_OctDeg1.0_JH651565.1_13831298_13832239-
OR.GCA_006547115.1_GSC_porc_1.0_ML655549.1_530157_531101-
OR.GCA_006547115.1_GSC_porc_1.0_ML655549.1_554588_555553+
OR.GCA_006547115.1_GSC_porc_1.0_ML655549.1_606923_607888-
OR.GCA_006547115.1_GSC_porc_1.0_ML655549.1_794048_794992-
OR.GCA_006547115.1_GSC_porc_1.0_ML655549.1_825726_826670-
OR.GCA_006547115.1_GSC_porc_1.0_ML655549.1_844530_845474-
OR.GCA_006547115.1_GSC_porc_1.0_ML655549.1_869592_870557+
OR.GCA_006547115.1_GSC_porc_1.0_ML655549.1_885090_886055+
OR.GCA_006547115.1_GSC_porc_1.0_ML655549.1_955124_956080+
OR.GCA_006547115.1_GSC_porc_1.0_ML655549.1_1036519_1037511+
OR.GCA_006547115.1_GSC_porc_1.0_ML655549.1_1047535_1048524-
OR.GCA_006547115.1_GSC_porc_1.0_ML655549.1_1126639_1127607-
OR.GCA_006547115.1_GSC_porc_1.0_ML655549.1_1277124_1278062-
OR.GCA_006547115.1_GSC_porc_1.0_ML655549.1_1284730_1285695-
OR.GCA_006547115.1_GSC_porc_1.0_ML655549.1_1294460_1295431-
OR.GCA_006547115.1_GSC_porc_1.0_ML655549.1_1304774_1305712-
OR.GCA_004363535.1_DasPun_v1_BIUU_RJWM01004698.1_5319_6263-
OR.GCA_004363535.1_DasPun_v1_BIUU_RJWM01004698.1_42386_43324-
OR.GCA_004363535.1_DasPun_v1_BIUU_RJWM01005061.1_17002_17946-
OR.GCA_004363535.1_DasPun_v1_BIUU_RJWM01005061.1_28436_29401-
OR.GCA_004363535.1_DasPun_v1_BIUU_RJWM01005061.1_43748_44713-
OR.GCA_004363535.1_DasPun_v1_BIUU_RJWM01005061.1_63165_64130+
OR.GCA_004363535.1_DasPun_v1_BIUU_RJWM01015772.1_12912_13856-
OR.GCA_004363535.1_DasPun_v1_BIUU_RJWM01015772.1_25779_26822-
OR.GCA_004363535.1_DasPun_v1_BIUU_RJWM01032684.1_15756_16727+
OR.GCA_004363535.1_DasPun_v1_BIUU_RJWM01033972.1_4062_5027+
OR.GCA_004363535.1_DasPun_v1_BIUU_RJWM01034952.1_166_1104-
OR.GCA_004363535.1_DasPun_v1_BIUU_RJWM01038233.1_10290_11234-
OR.GCA_004363535.1_DasPun_v1_BIUU_RJWM01041794.1_7255_8229-
OR.GCA_004363535.1_DasPun_v1_BIUU_RJWM01047740.1_6698_7696-
OR.GCA_004363535.1_DasPun_v1_BIUU_RJWM01049651.1_3414_4412+
OR.GCA_004363535.1_DasPun_v1_BIUU_RJWM01051136.1_3418_4371-
OR.GCA_004363535.1_DasPun_v1_BIUU_RJWM01053734.1_2694_3632+
OR.GCA_004363535.1_DasPun_v1_BIUU_RJWM01054445.1_70_1032+
OR.GCA_004363535.1_DasPun_v1_BIUU_RJWM01059587.1_7247_8212-
OR.GCA_004363535.1_DasPun_v1_BIUU_RJWM01059993.1_100_1095+
OR.GCA_004363535.1_DasPun_v1_BIUU_RJWM01061101.1_3022_4017+
OR.GCA_004363535.1_DasPun_v1_BIUU_RJWM01076256.1_3694_4638+
OR.GCA_004363535.1_DasPun_v1_BIUU_RJWM01089662.1_1931_2869-
OR.GCA_004363535.1_DasPun_v1_BIUU_RJWM01120427.1_1442_2407-
OR.GCA_004363535.1_DasPun_v1_BIUU_RJWM01134175.1_1041_1988-
OR.GCA_004363535.1_DasPun_v1_BIUU_RJWM01135775.1_1041_1988-
OR.GCA_004027455.1_HydHyd_v1_BIUU_PVLA01001078.1_393740_394735+
OR.GCA_004027455.1_HydHyd_v1_BIUU_PVLA01004389.1_80405_81400+
OR.GCA_004027455.1_HydHyd_v1_BIUU_PVLA01004552.1_83133_84083-
OR.GCA_004027455.1_HydHyd_v1_BIUU_PVLA01004552.1_113867_114805-
OR.GCA_004027455.1_HydHyd_v1_BIUU_PVLA01005744.1_13561_14631+
OR.GCA_004027455.1_HydHyd_v1_BIUU_PVLA01006280.1_80918_81940+
OR.GCA_004027455.1_HydHyd_v1_BIUU_PVLA01009348.1_15059_15997+
OR.GCA_004027455.1_HydHyd_v1_BIUU_PVLA01010062.1_30188_31189+
OR.GCA_004027455.1_HydHyd_v1_BIUU_PVLA01011764.1_2_808-_PVLA01009348.1_1_330+join
OR.GCA_004027455.1_HydHyd_v1_BIUU_PVLA01011764.1_35296_36291-
OR.GCA_004027455.1_HydHyd_v1_BIUU_PVLA01017755.1_3812_4756+
OR.GCA_004027295.1_DolPat_v1_BIUU_PVJX010020862.1_12883_13851-
OR.GCA_004027295.1_DolPat_v1_BIUU_PVJX010055831.1_796_1734-
OR.GCA_000151735.1_Cavpor3.0_DS562882.1_12975460_12976440+
OR.GCA_000151735.1_Cavpor3.0_DS563027.1_1667532_1668476+
OR.GCA_000151735.1_Cavpor3.0_DS563110.1_530441_531394+
OR.GCA_004027695.1_CavTsc_v1_BIUU_PVKK010007728.1_51833_52777-
OR.GCA_004027695.1_CavTsc_v1_BIUU_PVKK010021575.1_10564_11526-
OR.GCA_004027695.1_CavTsc_v1_BIUU_PVKK010022735.1_6981_7967-

>OGG2-31
OR.GCA_004027205.1_CteGun_v1_BIUU_PVKB01002532.1_124444_125388+
OR.GCA_004026905.1_HysCri_v1_BIUU_PVJO010028290.1_5882_6823-
OR.GCA_004026905.1_HysCri_v1_BIUU_PVJO010081901.1_185_1126-
OR.ThrSwi_NIG_v1_Scaffold00140_222642_223583+
OR.GCA_004026965.1_PetTyp_v1_BIUU_PVIR01041666.1_2832_3776+
OR.GCA_000247695.1_HetGla_female_1.0_JH602137.1_970394_971332+
OR.GCA_000247695.1_HetGla_female_1.0_JH602137.1_979476_980414+
OR.GCA_000743615.1_DMR_v1.0_KN123497.1_94945_95880+
OR.GCA_000743615.1_DMR_v1.0_KN123497.1_103085_104023+
OR.GCA_000743615.1_DMR_v1.0_KN123497.1_117865_118800+
OR.GCA_000743615.1_DMR_v1.0_KN123497.1_132540_133478+
OR.GCA_000276665.1_ChiLan1.0_JH721902.1_14148599_14149534-
OR.GCA_000276665.1_ChiLan1.0_JH721902.1_14157622_14158563-
OR.GCA_000276665.1_ChiLan1.0_JH721902.1_14172448_14173386-
OR.GCA_004027025.1_MyoCoy_v1_BIUU_PVJA010054913.1_846_1835-
OR.GCA_004027165.1_CteSoc_v1_BIUU_PVKA01046071.1_7882_8814-
OR.GCA_000260255.1_OctDeg1.0_JH651536.1_8544789_8545724-
OR.GCA_000260255.1_OctDeg1.0_JH651536.1_8554189_8555130-
OR.GCA_000260255.1_OctDeg1.0_JH651536.1_8565142_8566083-
OR.GCA_006547115.1_GSC_porc_1.0_ML655349.1_32534477_32535418+
OR.GCA_006547115.1_GSC_porc_1.0_ML655349.1_32553831_32554769+
OR.GCA_006547115.1_GSC_porc_1.0_ML655349.1_32563790_32564725+
OR.GCA_004363535.1_DasPun_v1_BIUU_RJWM01003419.1_7505_8443+
OR.GCA_004363535.1_DasPun_v1_BIUU_RJWM01003419.1_17340_18269+
OR.GCA_000151735.1_Cavpor3.0_DS562859.1_23186400_23187341+
OR.GCA_000151735.1_Cavpor3.0_DS562859.1_23206865_23207803+
OR.GCA_000151735.1_Cavpor3.0_DS562859.1_23219364_23220302+
OR.GCA_004027695.1_CavTsc_v1_BIUU_PVKK010006025.1_7175_8116-
OR.GCA_004027695.1_CavTsc_v1_BIUU_PVKK010020451.1_25683_26621-
OR.GCA_004027695.1_CavTsc_v1_BIUU_PVKK010029873.1_5769_6707-

>OGG2-33
OR.GCA_004027205.1_CteGun_v1_BIUU_PVKB01000514.1_145951_146880+
OR.GCA_004027205.1_CteGun_v1_BIUU_PVKB01000514.1_298238_299185-
OR.GCA_004026905.1_HysCri_v1_BIUU_PVJO010006712.1_21850_22797-
OR.GCA_004026905.1_HysCri_v1_BIUU_PVJO010007192.1_76676_77620+
OR.GCA_004026905.1_HysCri_v1_BIUU_PVJO010029907.1_6680_7624+
OR.GCA_004026905.1_HysCri_v1_BIUU_PVJO010030326.1_7075_8022+
OR.GCA_004026905.1_HysCri_v1_BIUU_PVJO010055638.1_415_1359-
OR.ThrSwi_NIG_v1_Scaffold00023_2974019_2974951+
OR.ThrSwi_NIG_v1_Scaffold00023_3397016_3397987-
OR.ThrSwi_NIG_v1_Scaffold00023_3547601_3548530-
OR.ThrSwi_NIG_v1_Scaffold00023_3566670_3567614-
OR.GCA_004026965.1_PetTyp_v1_BIUU_PVIR01027096.1_9926_10873+
OR.GCA_004026965.1_PetTyp_v1_BIUU_PVIR01033769.1_9564_10508+
OR.GCA_004026965.1_PetTyp_v1_BIUU_PVIR01052334.1_1005_1937-
OR.GCA_000247695.1_HetGla_female_1.0_JH602193.1_239662_240606+
OR.GCA_000247695.1_HetGla_female_1.0_JH602193.1_1224186_1225118-
OR.GCA_000247695.1_HetGla_female_1.0_JH602240.1_140682_141629-
OR.GCA_000247695.1_HetGla_female_1.0_JH602240.1_176928_177857-
OR.GCA_000743615.1_DMR_v1.0_KN121589.1_2190181_2191116+
OR.GCA_000743615.1_DMR_v1.0_KN124991.1_471532_472461-
OR.GCA_000276665.1_ChiLan1.0_JH721872.1_24597596_24598525+
OR.GCA_000276665.1_ChiLan1.0_JH721872.1_25191313_25192245+
OR.GCA_000276665.1_ChiLan1.0_JH721872.1_25230240_25231181+
OR.GCA_000276665.1_ChiLan1.0_JH721872.1_25370885_25371823-
OR.GCA_004027595.1_DinBra_v1_BIUU_PVLD010015800.1_18084_19016+
OR.GCA_004027595.1_DinBra_v1_BIUU_PVLD010022170.1_26009_26938-
OR.GCA_004027595.1_DinBra_v1_BIUU_PVLD010027421.1_12150_13082-
OR.GCA_004027025.1_MyoCoy_v1_BIUU_PVJA010019052.1_16584_17528-
OR.GCA_004027025.1_MyoCoy_v1_BIUU_PVJA010025232.1_17303_18235-
OR.GCA_004027165.1_CteSoc_v1_BIUU_PVKA01004194.1_14151_15083+
OR.GCA_004027165.1_CteSoc_v1_BIUU_PVKA01008397.1_31045_31977-
OR.GCA_004027165.1_CteSoc_v1_BIUU_PVKA01083626.1_442_1386-
OR.GCA_000260255.1_OctDeg1.0_JH651595.1_1051665_1052597-
OR.GCA_000260255.1_OctDeg1.0_JH651651.1_183706_184638-
OR.GCA_000260255.1_OctDeg1.0_JH651651.1_245620_246564-
OR.GCA_006547115.1_GSC_porc_1.0_ML655377.1_29112898_29113830+
OR.GCA_006547115.1_GSC_porc_1.0_ML655377.1_29774306_29775253+
OR.GCA_006547115.1_GSC_porc_1.0_ML655377.1_29950745_29951677-
OR.GCA_006547115.1_GSC_porc_1.0_ML655377.1_29982457_29983401-
OR.GCA_004363535.1_DasPun_v1_BIUU_RJWM01001590.1_23988_24920+
OR.GCA_004363535.1_DasPun_v1_BIUU_RJWM01005904.1_465_1397-
OR.GCA_004363535.1_DasPun_v1_BIUU_RJWM01005904.1_24611_25555-
OR.GCA_004363535.1_DasPun_v1_BIUU_RJWM01030084.1_21248_22192-
OR.GCA_004363535.1_DasPun_v1_BIUU_RJWM01044508.1_477_1409-
OR.GCA_004363535.1_DasPun_v1_BIUU_RJWM01088012.1_519_1466+
OR.GCA_004363535.1_DasPun_v1_BIUU_RJWM01148192.1_192_1139+
OR.GCA_004027455.1_HydHyd_v1_BIUU_PVLA01001152.1_255112_256044+
OR.GCA_004027455.1_HydHyd_v1_BIUU_PVLA01015641.1_8033_8962-
OR.GCA_004027295.1_DolPat_v1_BIUU_PVJX010003109.1_68274_69221+
OR.GCA_004027295.1_DolPat_v1_BIUU_PVJX010006393.1_40761_41708-
OR.GCA_004027295.1_DolPat_v1_BIUU_PVJX010006393.1_72859_73803-
OR.GCA_004027295.1_DolPat_v1_BIUU_PVJX010009359.1_45823_46755+
OR.GCA_000151735.1_Cavpor3.0_DS562874.1_21886945_21887874+
OR.GCA_000151735.1_Cavpor3.0_DS562874.1_21918063_21919010+
OR.GCA_000151735.1_Cavpor3.0_DS562874.1_21964838_21965770-
OR.GCA_000151735.1_Cavpor3.0_DS562874.1_22137926_22138873-
OR.GCA_000151735.1_Cavpor3.0_DS562874.1_22394222_22395169-
OR.GCA_000151735.1_Cavpor3.0_DS562874.1_22570847_22571794-
OR.GCA_000151735.1_Cavpor3.0_DS562874.1_23826190_23827137+
OR.GCA_000151735.1_Cavpor3.0_DS562874.1_23859292_23860239+
OR.GCA_000151735.1_Cavpor3.0_DS562874.1_23952389_23953336+
OR.GCA_000151735.1_Cavpor3.0_DS562874.1_24247837_24248778+
OR.GCA_004027695.1_CavTsc_v1_BIUU_PVKK010005252.1_37794_38726+
OR.GCA_004027695.1_CavTsc_v1_BIUU_PVKK010005252.1_115792_116721-
OR.GCA_004027695.1_CavTsc_v1_BIUU_PVKK010011460.1_49854_50801+
OR.GCA_004027695.1_CavTsc_v1_BIUU_PVKK010012283.1_41432_42373+
OR.GCA_004027695.1_CavTsc_v1_BIUU_PVKK010013773.1_44265_45212-
OR.GCA_004027695.1_CavTsc_v1_BIUU_PVKK010014259.1_5310_6257-
OR.GCA_004027695.1_CavTsc_v1_BIUU_PVKK010015027.1_27091_28038+
OR.GCA_004027695.1_CavTsc_v1_BIUU_PVKK010017503.1_32431_33378+
OR.GCA_004027695.1_CavTsc_v1_BIUU_PVKK010026308.1_2509_3456+

>OGG2-34
OR.GCA_004027205.1_CteGun_v1_BIUU_PVKB01005639.1_43890_44825-
OR.GCA_004026905.1_HysCri_v1_BIUU_PVJO010023912.1_12734_13678-
OR.ThrSwi_NIG_v1_Scaffold00046_17826763_17827701-
OR.ThrSwi_NIG_v1_Scaffold00046_17864720_17865634-
OR.ThrSwi_NIG_v1_Scaffold00046_17882154_17883080-
OR.GCA_000247695.1_HetGla_female_1.0_JH602054.1_33008843_33009820-
OR.GCA_000247695.1_HetGla_female_1.0_JH602194.1_91853_92794-
OR.GCA_000247695.1_HetGla_female_1.0_JH602194.1_3757413_3758357+
OR.GCA_000247695.1_HetGla_female_1.0_JH602250.1_219304_220275-
OR.GCA_000743615.1_DMR_v1.0_KN121642.1_711044_711937-
OR.GCA_000743615.1_DMR_v1.0_KN121881.1_18579_19541-
OR.GCA_000276665.1_ChiLan1.0_JH721878.1_30549730_30550668+
OR.GCA_000276665.1_ChiLan1.0_JH721878.1_30651317_30652267+
OR.GCA_000276665.1_ChiLan1.0_JH722079.1_151567_152502-
OR.GCA_000276665.1_ChiLan1.0_JH722079.1_202710_203666-
OR.GCA_004027595.1_DinBra_v1_BIUU_PVLD010004429.1_27760_28704-
OR.GCA_004027595.1_DinBra_v1_BIUU_PVLD010005493.1_41270_42208-
OR.GCA_004027595.1_DinBra_v1_BIUU_PVLD010014059.1_49198_50133+
OR.GCA_004027595.1_DinBra_v1_BIUU_PVLD010022809.1_22923_23861+
OR.GCA_004027595.1_DinBra_v1_BIUU_PVLD010024992.1_21281_22204-
OR.GCA_004027595.1_DinBra_v1_BIUU_PVLD010027896.1_10758_11696-
OR.GCA_004027025.1_MyoCoy_v1_BIUU_PVJA010010642.1_11847_12845+
OR.GCA_004027025.1_MyoCoy_v1_BIUU_PVJA010010642.1_41873_42811+
OR.GCA_004027025.1_MyoCoy_v1_BIUU_PVJA010045924.1_4900_5838-
OR.GCA_004027165.1_CteSoc_v1_BIUU_PVKA01019755.1_32047_32985+
OR.GCA_000260255.1_OctDeg1.0_JH651944.1_369590_370528+
OR.GCA_006547115.1_GSC_porc_1.0_ML655545.1_1354683_1355618+
OR.GCA_006547115.1_GSC_porc_1.0_ML655545.1_1389109_1390047+
OR.GCA_004363535.1_DasPun_v1_BIUU_RJWM01014387.1_25645_26583+
OR.GCA_004363535.1_DasPun_v1_BIUU_RJWM01014387.1_42506_43444+
OR.GCA_004363535.1_DasPun_v1_BIUU_RJWM01024000.1_19239_20177-
OR.GCA_004363535.1_DasPun_v1_BIUU_RJWM01025235.1_13387_14325-
OR.GCA_004363535.1_DasPun_v1_BIUU_RJWM01033511.1_281_1246-
OR.GCA_004363535.1_DasPun_v1_BIUU_RJWM01035918.1_10068_11006+
OR.GCA_004363535.1_DasPun_v1_BIUU_RJWM01041702.1_4843_5781+
OR.GCA_004363535.1_DasPun_v1_BIUU_RJWM01044990.1_7160_8092+
OR.GCA_004363535.1_DasPun_v1_BIUU_RJWM01046599.1_225_1163-
OR.GCA_004363535.1_DasPun_v1_BIUU_RJWM01049856.1_1922_2860+
OR.GCA_004363535.1_DasPun_v1_BIUU_RJWM01050168.1_4808_5746+
OR.GCA_004363535.1_DasPun_v1_BIUU_RJWM01055282.1_7044_7982+
OR.GCA_004363535.1_DasPun_v1_BIUU_RJWM01066524.1_225_1163-
OR.GCA_004027455.1_HydHyd_v1_BIUU_PVLA01008793.1_3177_4106+
OR.GCA_004027455.1_HydHyd_v1_BIUU_PVLA01015126.1_18178_19116+
OR.GCA_004027455.1_HydHyd_v1_BIUU_PVLA01017581.1_14701_15645-
OR.GCA_004027455.1_HydHyd_v1_BIUU_PVLA01017607.1_14626_15570-
OR.GCA_004027295.1_DolPat_v1_BIUU_PVJX010001216.1_35605_36531-
OR.GCA_004027295.1_DolPat_v1_BIUU_PVJX010007537.1_19375_20328-
OR.GCA_004027295.1_DolPat_v1_BIUU_PVJX010009456.1_3992_4930-
OR.GCA_004027295.1_DolPat_v1_BIUU_PVJX010009456.1_37727_38704-
OR.GCA_004027295.1_DolPat_v1_BIUU_PVJX010015002.1_15316_16260-
OR.GCA_004027295.1_DolPat_v1_BIUU_PVJX010041865.1_5354_6325+
OR.GCA_000151735.1_Cavpor3.0_DS562856.1_4288517_4289434+
OR.GCA_000151735.1_Cavpor3.0_DS562856.1_24987767_24988705+
OR.GCA_000151735.1_Cavpor3.0_DS562856.1_26688754_26689713+
OR.GCA_004027695.1_CavTsc_v1_BIUU_PVKK010002728.1_102884_103843+
OR.GCA_004027695.1_CavTsc_v1_BIUU_PVKK010003687.1_49881_50819-
OR.GCA_004027695.1_CavTsc_v1_BIUU_PVKK010009716.1_74055_74972-

>OGG2-35
OR.GCA_004027205.1_CteGun_v1_BIUU_PVKB01001045.1_217336_218265-
OR.GCA_004026905.1_HysCri_v1_BIUU_PVJO010014518.1_33678_34610+
OR.GCA_004026905.1_HysCri_v1_BIUU_PVJO010030484.1_3878_4810-
OR.GCA_004026905.1_HysCri_v1_BIUU_PVJO010032458.1_2479_3411-
OR.ThrSwi_NIG_v1_Scaffold00017_1284177_1285094+
OR.ThrSwi_NIG_v1_Scaffold00017_3401447_3402388+
OR.GCA_004026965.1_PetTyp_v1_BIUU_PVIR01006126.1_20023_20955+
OR.GCA_004026965.1_PetTyp_v1_BIUU_PVIR01013253.1_23065_23997+
OR.GCA_000247695.1_HetGla_female_1.0_JH602054.1_30427447_30428379+
OR.GCA_000247695.1_HetGla_female_1.0_JH602080.1_80246_81175+
OR.GCA_000247695.1_HetGla_female_1.0_JH602080.1_120585_121517+
OR.GCA_000247695.1_HetGla_female_1.0_JH602080.1_234491_235420-
OR.GCA_000247695.1_HetGla_female_1.0_JH602234.1_126441_127373-
OR.GCA_000743615.1_DMR_v1.0_KN120963.1_10491_11420-
OR.GCA_000743615.1_DMR_v1.0_KN122588.1_1663187_1664128+
OR.GCA_000743615.1_DMR_v1.0_KN124771.1_1347_2276-
OR.GCA_000276665.1_ChiLan1.0_JH721971.1_292725_293657+
OR.GCA_000276665.1_ChiLan1.0_JH721971.1_329666_330598+
OR.GCA_000276665.1_ChiLan1.0_JH721971.1_350502_351434+
OR.GCA_004027595.1_DinBra_v1_BIUU_PVLD010009952.1_21043_21975-
OR.GCA_004027595.1_DinBra_v1_BIUU_PVLD010011769.1_12705_13637-
OR.GCA_004027595.1_DinBra_v1_BIUU_PVLD010011769.1_48232_49161-
OR.GCA_004027595.1_DinBra_v1_BIUU_PVLD010013402.1_44836_45768-
OR.GCA_004027595.1_DinBra_v1_BIUU_PVLD010019081.1_18175_19107-
OR.GCA_004027595.1_DinBra_v1_BIUU_PVLD010019081.1_32059_32991-
OR.GCA_004027025.1_MyoCoy_v1_BIUU_PVJA010007331.1_48360_49292-
OR.GCA_004027025.1_MyoCoy_v1_BIUU_PVJA010015349.1_21013_21942-
OR.GCA_004027025.1_MyoCoy_v1_BIUU_PVJA010027114.1_16104_17036-
OR.GCA_004027165.1_CteSoc_v1_BIUU_PVKA01011061.1_44840_45769+
OR.GCA_004027165.1_CteSoc_v1_BIUU_PVKA01012408.1_16048_16980-
OR.GCA_004027165.1_CteSoc_v1_BIUU_PVKA01013031.1_11200_12132+
OR.GCA_004027165.1_CteSoc_v1_BIUU_PVKA01058900.1_2138_3067-
OR.GCA_000260255.1_OctDeg1.0_JH652025.1_67390_68322+
OR.GCA_000260255.1_OctDeg1.0_JH652037.1_32587_33519-
OR.GCA_000260255.1_OctDeg1.0_JH652037.1_129339_130277-
OR.GCA_006547115.1_GSC_porc_1.0_ML655391.1_2749457_2750386+
OR.GCA_006547115.1_GSC_porc_1.0_ML655391.1_2835994_2836926-
OR.GCA_006547115.1_GSC_porc_1.0_ML655391.1_2887099_2888031-
OR.GCA_006547115.1_GSC_porc_1.0_ML655391.1_2901228_2902160-
OR.GCA_006547115.1_GSC_porc_1.0_ML655391.1_2912958_2913890-
OR.GCA_006547115.1_GSC_porc_1.0_ML655391.1_2945302_2946231-
OR.GCA_006547115.1_GSC_porc_1.0_ML655555.1_1347296_1348255-
OR.GCA_004363535.1_DasPun_v1_BIUU_RJWM01010844.1_13771_14700+
OR.GCA_004363535.1_DasPun_v1_BIUU_RJWM01012748.1_26553_27485+
OR.GCA_004363535.1_DasPun_v1_BIUU_RJWM01014339.1_36275_37228-
OR.GCA_004363535.1_DasPun_v1_BIUU_RJWM01018419.1_13720_14679+
OR.GCA_004363535.1_DasPun_v1_BIUU_RJWM01018624.1_16744_17703+
OR.GCA_004363535.1_DasPun_v1_BIUU_RJWM01018881.1_1971_2903+
OR.GCA_004363535.1_DasPun_v1_BIUU_RJWM01018881.1_25793_26725+
OR.GCA_004363535.1_DasPun_v1_BIUU_RJWM01019074.1_18709_19641+
OR.GCA_004363535.1_DasPun_v1_BIUU_RJWM01022908.1_29595_30527+
OR.GCA_004363535.1_DasPun_v1_BIUU_RJWM01025698.1_8713_9633+
OR.GCA_004363535.1_DasPun_v1_BIUU_RJWM01027996.1_11117_12049-
OR.GCA_004363535.1_DasPun_v1_BIUU_RJWM01031501.1_16935_17867+
OR.GCA_004363535.1_DasPun_v1_BIUU_RJWM01033464.1_15504_16433-
OR.GCA_004363535.1_DasPun_v1_BIUU_RJWM01056787.1_1848_2807-
OR.GCA_004363535.1_DasPun_v1_BIUU_RJWM01061455.1_5848_6780-
OR.GCA_004363535.1_DasPun_v1_BIUU_RJWM01066814.1_3826_4755+
OR.GCA_004363535.1_DasPun_v1_BIUU_RJWM01125085.1_1127_2044-
OR.GCA_004363535.1_DasPun_v1_BIUU_RJWM01175429.1_36_956-
OR.GCA_004363535.1_DasPun_v1_BIUU_RJWM01186289.1_15_935-
OR.GCA_004027455.1_HydHyd_v1_BIUU_PVLA01004966.1_130990_131922-
OR.GCA_004027455.1_HydHyd_v1_BIUU_PVLA01019034.1_1606_2565+
OR.GCA_004027455.1_HydHyd_v1_BIUU_PVLA01025631.1_3629_4546-
OR.GCA_004027455.1_HydHyd_v1_BIUU_PVLA01027080.1_1653_2573-
OR.GCA_004027455.1_HydHyd_v1_BIUU_PVLA01043932.1_313_1233+
OR.GCA_004027295.1_DolPat_v1_BIUU_PVJX010004722.1_25195_26127-
OR.GCA_004027295.1_DolPat_v1_BIUU_PVJX010004722.1_87484_88416+
OR.GCA_000151735.1_Cavpor3.0_DS562953.1_1496338_1497270-
OR.GCA_000151735.1_Cavpor3.0_DS562953.1_1560421_1561353+

>OGG2-36.1
OR.GCA_004027205.1_CteGun_v1_BIUU_PVKB01001045.1_91577_92518-
OR.GCA_004026905.1_HysCri_v1_BIUU_PVJO010028161.1_5813_6754+
OR.GCA_004026905.1_HysCri_v1_BIUU_PVJO010028161.1_11501_12442-
OR.GCA_004026905.1_HysCri_v1_BIUU_PVJO010058371.1_478_1419+
OR.ThrSwi_NIG_v1_Scaffold00017_1265475_1266413+
OR.ThrSwi_NIG_v1_Scaffold00017_3310642_3311565-
OR.ThrSwi_NIG_v1_Scaffold00017_3317979_3318917+
OR.ThrSwi_NIG_v1_Scaffold00017_3324729_3325670-
OR.GCA_004026965.1_PetTyp_v1_BIUU_PVIR01033926.1_331_1272+
OR.GCA_004026965.1_PetTyp_v1_BIUU_PVIR01033926.1_8359_9297-
OR.GCA_004026965.1_PetTyp_v1_BIUU_PVIR01053918.1_684_1622-
OR.GCA_000247695.1_HetGla_female_1.0_JH602169.1_1693218_1694159+
OR.GCA_000247695.1_HetGla_female_1.0_JH602177.1_2766_3704-
OR.GCA_000247695.1_HetGla_female_1.0_JH602281.1_483606_484547-
OR.GCA_000247695.1_HetGla_female_1.0_JH602281.1_493367_494308+
OR.GCA_000247695.1_HetGla_female_1.0_JH602281.1_508310_509251-
OR.GCA_000743615.1_DMR_v1.0_KN121405.1_108176_109117-
OR.GCA_000743615.1_DMR_v1.0_KN122588.1_1631875_1632816+
OR.GCA_000276665.1_ChiLan1.0_JH721971.1_617821_618762+
OR.GCA_004027595.1_DinBra_v1_BIUU_PVLD010025175.1_19131_20072+
OR.GCA_004027595.1_DinBra_v1_BIUU_PVLD010038286.1_4245_5186+
OR.GCA_004027025.1_MyoCoy_v1_BIUU_PVJA010027109.1_14577_15518+
OR.GCA_004027025.1_MyoCoy_v1_BIUU_PVJA010027109.1_20996_21931-
OR.GCA_004027025.1_MyoCoy_v1_BIUU_PVJA010062335.1_1192_2133+
OR.GCA_004027165.1_CteSoc_v1_BIUU_PVKA01028323.1_546_1499-
OR.GCA_004027165.1_CteSoc_v1_BIUU_PVKA01028323.1_11274_12212+
OR.GCA_004027165.1_CteSoc_v1_BIUU_PVKA01028323.1_21640_22581-
OR.GCA_000260255.1_OctDeg1.0_JH652383.1_17565_18518-
OR.GCA_006547115.1_GSC_porc_1.0_ML655391.1_2516939_2517880-
OR.GCA_006547115.1_GSC_porc_1.0_ML655391.1_2526976_2527917+
OR.GCA_006547115.1_GSC_porc_1.0_ML655391.1_2539291_2540232-
OR.GCA_006547115.1_GSC_porc_1.0_ML655555.1_1383736_1384677-
OR.GCA_004363535.1_DasPun_v1_BIUU_RJWM01028040.1_6571_7512-
OR.GCA_004363535.1_DasPun_v1_BIUU_RJWM01041096.1_12679_13620-
OR.GCA_004363535.1_DasPun_v1_BIUU_RJWM01044458.1_1475_2416-
OR.GCA_004027455.1_HydHyd_v1_BIUU_PVLA01023292.1_4189_5130+
OR.GCA_004027455.1_HydHyd_v1_BIUU_PVLA01024993.1_1049_1990-
OR.GCA_004027295.1_DolPat_v1_BIUU_PVJX010031314.1_6404_7351-
OR.GCA_000151735.1_Cavpor3.0_DS562904.1_13984304_13985245-
OR.GCA_000151735.1_Cavpor3.0_DS562920.1_8563697_8564638+
OR.GCA_004027695.1_CavTsc_v1_BIUU_PVKK010011478.1_28126_29067-
OR.GCA_004027695.1_CavTsc_v1_BIUU_PVKK010014434.1_28691_29632+

>OGG2-36.2
OR.GCA_004027205.1_CteGun_v1_BIUU_PVKB01001045.1_78611_79555-
OR.GCA_004026905.1_HysCri_v1_BIUU_PVJO010050006.1_2147_3091+
OR.ThrSwi_NIG_v1_Scaffold00017_3284662_3285606-
OR.GCA_000247695.1_HetGla_female_1.0_JH602281.1_460864_461808-
OR.GCA_000743615.1_DMR_v1.0_KN120963.1_5062_6006-
OR.GCA_000276665.1_ChiLan1.0_JH721971.1_662118_663074+
OR.GCA_004027595.1_DinBra_v1_BIUU_PVLD010028003.1_10255_11211-
OR.GCA_006547115.1_GSC_porc_1.0_ML655391.1_2492607_2493551-
OR.GCA_004363535.1_DasPun_v1_BIUU_RJWM01063670.1_5509_6465+
OR.GCA_004363535.1_DasPun_v1_BIUU_RJWM01065307.1_5229_6185+
OR.GCA_004027295.1_DolPat_v1_BIUU_PVJX010086123.1_24_944+
OR.GCA_004027295.1_DolPat_v1_BIUU_PVJX010108751.1_24_944+
OR.GCA_000151735.1_Cavpor3.0_DS562904.1_13910066_13911022-
OR.GCA_004027695.1_CavTsc_v1_BIUU_PVKK010014408.1_50336_51292+

>OGG2-37
OR.GCA_004027205.1_CteGun_v1_BIUU_PVKB01000514.1_278737_279678-
OR.GCA_004026905.1_HysCri_v1_BIUU_PVJO010036285.1_4211_5152+
OR.ThrSwi_NIG_v1_Scaffold00023_3512999_3513928-
OR.GCA_004026965.1_PetTyp_v1_BIUU_PVIR01031812.1_6456_7397+
OR.GCA_000247695.1_HetGla_female_1.0_JH602193.1_534544_535485+
OR.GCA_000247695.1_HetGla_female_1.0_JH602240.1_84226_85167-
OR.GCA_000743615.1_DMR_v1.0_KN124991.1_175499_176440-
OR.GCA_000743615.1_DMR_v1.0_KN124991.1_410357_411298-
OR.GCA_000276665.1_ChiLan1.0_JH721872.1_25270896_25271828+
OR.GCA_004027595.1_DinBra_v1_BIUU_PVLD010016561.1_29813_30754-
OR.GCA_004027165.1_CteSoc_v1_BIUU_PVKA01004194.1_92607_93539+
OR.GCA_000260255.1_OctDeg1.0_JH651595.1_57389_58330+
OR.GCA_006547115.1_GSC_porc_1.0_ML655377.1_29855559_29856500+
OR.GCA_004363535.1_DasPun_v1_BIUU_RJWM01001590.1_85694_86626+
OR.GCA_004363535.1_DasPun_v1_BIUU_RJWM01006397.1_73815_74747-
OR.GCA_004027455.1_HydHyd_v1_BIUU_PVLA01022500.1_573_1505-
OR.GCA_004027295.1_DolPat_v1_BIUU_PVJX010017490.1_5019_5951-
OR.GCA_000151735.1_Cavpor3.0_DS562874.1_22667429_22668361+
OR.GCA_000151735.1_Cavpor3.0_DS562874.1_23017908_23018840+
OR.GCA_004027695.1_CavTsc_v1_BIUU_PVKK010027880.1_6158_7090-
OR.GCA_004027695.1_CavTsc_v1_BIUU_PVKK010033847.1_2818_3750+

>OGG2-38
OR.GCA_004026905.1_HysCri_v1_BIUU_PVJO010025314.1_9512_10432+
OR.ThrSwi_NIG_v1_Scaffold00046_17909135_17910079-
OR.ThrSwi_NIG_v1_Scaffold00046_17925787_17926731-
OR.GCA_000247695.1_HetGla_female_1.0_JH602194.1_3097637_3098557+
OR.GCA_000743615.1_DMR_v1.0_KN124516.1_44043_44987-
OR.GCA_000276665.1_ChiLan1.0_JH722073.1_319396_320355+
OR.GCA_006547115.1_GSC_porc_1.0_ML655545.1_1346270_1347190+
OR.GCA_004363535.1_DasPun_v1_BIUU_RJWM01014387.1_9010_9930+
OR.GCA_004363535.1_DasPun_v1_BIUU_RJWM01017558.1_22468_23388+
OR.GCA_004363535.1_DasPun_v1_BIUU_RJWM01023850.1_2283_3203+
OR.GCA_004363535.1_DasPun_v1_BIUU_RJWM01030535.1_6723_7643+
OR.GCA_004363535.1_DasPun_v1_BIUU_RJWM01031325.1_7741_8661+
OR.GCA_004363535.1_DasPun_v1_BIUU_RJWM01034729.1_8907_9827+
OR.GCA_004363535.1_DasPun_v1_BIUU_RJWM01042905.1_9697_10617-
OR.GCA_004363535.1_DasPun_v1_BIUU_RJWM01055021.1_4892_5812-
OR.GCA_004363535.1_DasPun_v1_BIUU_RJWM01065531.1_2483_3403+
OR.GCA_004363535.1_DasPun_v1_BIUU_RJWM01111819.1_2093_3013+
OR.GCA_004363535.1_DasPun_v1_BIUU_RJWM01191196.1_132_1052-
OR.GCA_004363535.1_DasPun_v1_BIUU_RJWM01191198.1_132_1052-
OR.GCA_004027295.1_DolPat_v1_BIUU_PVJX010001216.1_84894_85814-
OR.GCA_004027295.1_DolPat_v1_BIUU_PVJX010009456.1_54020_54985-
OR.GCA_004027295.1_DolPat_v1_BIUU_PVJX010049023.1_8328_9251+
OR.GCA_004027295.1_DolPat_v1_BIUU_PVJX010055640.1_7623_8543-
OR.GCA_004027295.1_DolPat_v1_BIUU_PVJX010056869.1_7252_8181-
OR.GCA_000151735.1_Cavpor3.0_DS562856.1_25226426_25227346-
OR.GCA_000151735.1_Cavpor3.0_DS562856.1_26525045_26525965+
OR.GCA_004027695.1_CavTsc_v1_BIUU_PVKK010017909.1_27142_28062-
OR.GCA_004027695.1_CavTsc_v1_BIUU_PVKK010021237.1_20499_21419-
OR.GCA_004027695.1_CavTsc_v1_BIUU_PVKK010031562.1_2810_3730-

>OGG2-40
OR.GCA_004027205.1_CteGun_v1_BIUU_PVKB01004491.1_115226_116167+
OR.GCA_000743615.1_DMR_v1.0_KN124398.1_2258628_2259572+
OR.GCA_000743615.1_DMR_v1.0_KN124398.1_2292919_2293863-
OR.GCA_004027595.1_DinBra_v1_BIUU_PVLD010023718.1_17485_18429+
OR.GCA_004027165.1_CteSoc_v1_BIUU_PVKA01053563.1_7259_8203-
OR.GCA_000260255.1_OctDeg1.0_JH651608.1_7730165_7731109+
OR.GCA_006547115.1_GSC_porc_1.0_ML655351.1_47317182_47318126-
OR.GCA_004027455.1_HydHyd_v1_BIUU_PVLA01011789.1_48794_49738-
OR.GCA_004027295.1_DolPat_v1_BIUU_PVJX010049419.1_5501_6445-
OR.GCA_000151735.1_Cavpor3.0_DS562864.1_44758207_44759151-

>OGG2-41a
OR.GCA_004027205.1_CteGun_v1_BIUU_PVKB01001045.1_49368_50312+
OR.GCA_004027205.1_CteGun_v1_BIUU_PVKB01001045.1_57861_58805+
OR.GCA_004027205.1_CteGun_v1_BIUU_PVKB01001045.1_65734_66678+
OR.GCA_004026905.1_HysCri_v1_BIUU_PVJO010013991.1_16234_17178-
OR.GCA_004026905.1_HysCri_v1_BIUU_PVJO010015635.1_32167_33114-
OR.ThrSwi_NIG_v1_Scaffold00017_3204839_3205783+
OR.GCA_004026965.1_PetTyp_v1_BIUU_PVIR01012660.1_31815_32834+
OR.GCA_000247695.1_HetGla_female_1.0_JH602054.1_30279989_30280951+
OR.GCA_000247695.1_HetGla_female_1.0_JH602177.1_4633291_4634238+
OR.GCA_000247695.1_HetGla_female_1.0_JH602177.1_5008956_5009918+
OR.GCA_000247695.1_HetGla_female_1.0_JH602177.1_5100004_5100966+
OR.GCA_000247695.1_HetGla_female_1.0_JH602177.1_5179594_5180544-
OR.GCA_000247695.1_HetGla_female_1.0_JH602234.1_327116_328054-
OR.GCA_000247695.1_HetGla_female_1.0_JH602234.1_1024449_1025393-
OR.GCA_000743615.1_DMR_v1.0_KN120663.1_24521_25483+
OR.GCA_000743615.1_DMR_v1.0_KN120663.1_41014_41967+
OR.GCA_000743615.1_DMR_v1.0_KN121077.1_37557_38519-
OR.GCA_000743615.1_DMR_v1.0_KN121077.1_56190_57152-
OR.GCA_000743615.1_DMR_v1.0_KN121077.1_66338_67300-
OR.GCA_000743615.1_DMR_v1.0_KN121405.1_14587_15540+
OR.GCA_000743615.1_DMR_v1.0_KN121405.1_26248_27162+
OR.GCA_000276665.1_ChiLan1.0_JH721971.1_725892_726854-
OR.GCA_000276665.1_ChiLan1.0_JH721971.1_736042_737001+
OR.GCA_000276665.1_ChiLan1.0_JH721971.1_845267_846223-
OR.GCA_000276665.1_ChiLan1.0_JH721971.1_857241_858197-
OR.GCA_000276665.1_ChiLan1.0_JH721971.1_872782_873738-
OR.GCA_004027595.1_DinBra_v1_BIUU_PVLD010005426.1_55524_56486-
OR.GCA_004027595.1_DinBra_v1_BIUU_PVLD010014135.1_27870_28817-
OR.GCA_004027595.1_DinBra_v1_BIUU_PVLD010016835.1_42476_43423+
OR.GCA_004027595.1_DinBra_v1_BIUU_PVLD010021034.1_18547_19509+
OR.GCA_004027595.1_DinBra_v1_BIUU_PVLD010033985.1_5727_6683+
OR.GCA_004027025.1_MyoCoy_v1_BIUU_PVJA010006234.1_33267_34214-
OR.GCA_004027025.1_MyoCoy_v1_BIUU_PVJA010007499.1_11453_12415-
OR.GCA_004027165.1_CteSoc_v1_BIUU_PVKA01006513.1_6014_6976+
OR.GCA_006547115.1_GSC_porc_1.0_ML655391.1_2427901_2428851+
OR.GCA_004363535.1_DasPun_v1_BIUU_RJWM01012046.1_43317_44261+
OR.GCA_004363535.1_DasPun_v1_BIUU_RJWM01018567.1_3474_4436+
OR.GCA_004363535.1_DasPun_v1_BIUU_RJWM01025657.1_15693_16637-
OR.GCA_004363535.1_DasPun_v1_BIUU_RJWM01032314.1_4798_5742+
OR.GCA_004363535.1_DasPun_v1_BIUU_RJWM01034567.1_1096_2058+
OR.GCA_004363535.1_DasPun_v1_BIUU_RJWM01049059.1_8479_9441-
OR.GCA_004363535.1_DasPun_v1_BIUU_RJWM01050748.1_271_1233-
OR.GCA_004363535.1_DasPun_v1_BIUU_RJWM01053391.1_4569_5585-
OR.GCA_004363535.1_DasPun_v1_BIUU_RJWM01057432.1_123_1085-
OR.GCA_004363535.1_DasPun_v1_BIUU_RJWM01057837.1_4090_5052+
OR.GCA_004363535.1_DasPun_v1_BIUU_RJWM01069202.1_4612_5571-
OR.GCA_004363535.1_DasPun_v1_BIUU_RJWM01090257.1_1814_2776+
OR.GCA_004027455.1_HydHyd_v1_BIUU_PVLA01005240.1_94083_95027-
OR.GCA_004027455.1_HydHyd_v1_BIUU_PVLA01009333.1_24604_25686-
OR.GCA_000151735.1_Cavpor3.0_DS562899.1_14427900_14428844+
OR.GCA_000151735.1_Cavpor3.0_DS562899.1_14460735_14461685+
OR.GCA_000151735.1_Cavpor3.0_DS562899.1_14538062_14539033-
OR.GCA_004027695.1_CavTsc_v1_BIUU_PVKK010016665.1_26218_27189+

>OGG2-42
OR.GCA_004026905.1_HysCri_v1_BIUU_PVJO010020917.1_21651_22586-
OR.GCA_004026905.1_HysCri_v1_BIUU_PVJO010021374.1_13543_14508-
OR.GCA_004026905.1_HysCri_v1_BIUU_PVJO010021374.1_25468_26400-
OR.ThrSwi_NIG_v1_Scaffold00005_28469956_28470888-
OR.GCA_000247695.1_HetGla_female_1.0_JH602102.1_11193033_11193965+
OR.GCA_000743615.1_DMR_v1.0_KN121024.1_61620_62561-
OR.GCA_000743615.1_DMR_v1.0_KN121024.1_93810_94742-
OR.GCA_004027595.1_DinBra_v1_BIUU_PVLD010025117.1_13557_14543-
OR.GCA_004027025.1_MyoCoy_v1_BIUU_PVJA010005964.1_37700_38632-
OR.GCA_004027165.1_CteSoc_v1_BIUU_PVKA01020115.1_37877_38803+
OR.GCA_000260255.1_OctDeg1.0_JH651596.1_4153708_4154640-
OR.GCA_000260255.1_OctDeg1.0_JH651596.1_4209489_4210421-
OR.GCA_000260255.1_OctDeg1.0_JH651596.1_4323482_4324414-
OR.GCA_006547115.1_GSC_porc_1.0_ML655353.1_35270964_35271896+
OR.GCA_006547115.1_GSC_porc_1.0_ML655353.1_35298883_35299839+
OR.GCA_004363535.1_DasPun_v1_BIUU_RJWM01018976.1_4569_5501+
OR.GCA_004363535.1_DasPun_v1_BIUU_RJWM01018976.1_36335_37267+
OR.GCA_004363535.1_DasPun_v1_BIUU_RJWM01027399.1_5868_6800+
OR.GCA_004363535.1_DasPun_v1_BIUU_RJWM01036642.1_13983_14918-
OR.GCA_004363535.1_DasPun_v1_BIUU_RJWM01036721.1_13936_14871-
OR.GCA_004363535.1_DasPun_v1_BIUU_RJWM01037238.1_4768_5700+
OR.GCA_004363535.1_DasPun_v1_BIUU_RJWM01043987.1_7030_7971-
OR.GCA_004363535.1_DasPun_v1_BIUU_RJWM01047646.1_8216_9148+
OR.GCA_004363535.1_DasPun_v1_BIUU_RJWM01056466.1_2124_3065+
OR.GCA_004363535.1_DasPun_v1_BIUU_RJWM01060334.1_1443_2384-
OR.GCA_004363535.1_DasPun_v1_BIUU_RJWM01061189.1_1588_2520+
OR.GCA_004363535.1_DasPun_v1_BIUU_RJWM01062005.1_1585_2517+
OR.GCA_004027455.1_HydHyd_v1_BIUU_PVLA01011948.1_32864_33799-
OR.GCA_004027455.1_HydHyd_v1_BIUU_PVLA01015330.1_12130_13062+

>OGG2-43.1
OR.GCA_004027205.1_CteGun_v1_BIUU_PVKB01006611.1_20157_21158-
OR.GCA_004026905.1_HysCri_v1_BIUU_PVJO010007969.1_26659_27597+
OR.GCA_004026905.1_HysCri_v1_BIUU_PVJO010007969.1_33413_34351+
OR.GCA_004026905.1_HysCri_v1_BIUU_PVJO010007969.1_40192_41130+
OR.GCA_004026905.1_HysCri_v1_BIUU_PVJO010007969.1_45139_46071+
OR.ThrSwi_NIG_v1_Scaffold00017_3030530_3031468-
OR.ThrSwi_NIG_v1_Scaffold00017_3035579_3036511-
OR.ThrSwi_NIG_v1_Scaffold00017_3041987_3042925-
OR.GCA_004026965.1_PetTyp_v1_BIUU_PVIR01030703.1_112_1050-
OR.GCA_004026965.1_PetTyp_v1_BIUU_PVIR01030703.1_5269_6201-
OR.GCA_004026965.1_PetTyp_v1_BIUU_PVIR01030703.1_12407_13345-
OR.GCA_004026965.1_PetTyp_v1_BIUU_PVIR01055054.1_4813_5763+
OR.GCA_000247695.1_HetGla_female_1.0_JH602177.1_4271018_4271980-
OR.GCA_000247695.1_HetGla_female_1.0_JH602177.1_4283368_4284297-
OR.GCA_000247695.1_HetGla_female_1.0_JH602177.1_4297440_4298369-
OR.GCA_000247695.1_HetGla_female_1.0_JH602177.1_4309542_4310480-
OR.GCA_000743615.1_DMR_v1.0_KN122048.1_182988_183926-
OR.GCA_000743615.1_DMR_v1.0_KN122048.1_201105_202031-
OR.GCA_000743615.1_DMR_v1.0_KN124308.1_1242970_1243908-
OR.GCA_000743615.1_DMR_v1.0_KN124308.1_1252025_1252960-
OR.GCA_000743615.1_DMR_v1.0_KN124308.1_1281428_1282363-
OR.GCA_000743615.1_DMR_v1.0_KN124308.1_1297324_1298262-
OR.GCA_000743615.1_DMR_v1.0_KN124308.1_1320955_1321884-
OR.GCA_000743615.1_DMR_v1.0_KN124308.1_1341526_1342455-
OR.GCA_000743615.1_DMR_v1.0_KN124308.1_1355386_1356441-
OR.GCA_000276665.1_ChiLan1.0_JH721971.1_1397789_1398727+
OR.GCA_000276665.1_ChiLan1.0_JH721971.1_1415677_1416615+
OR.GCA_000276665.1_ChiLan1.0_JH721971.1_1428402_1429358+
OR.GCA_004027595.1_DinBra_v1_BIUU_PVLD010003077.1_50640_51596-
OR.GCA_004027595.1_DinBra_v1_BIUU_PVLD010005775.1_89366_90304-
OR.GCA_004027595.1_DinBra_v1_BIUU_PVLD010009958.1_45682_46620+
OR.GCA_004027595.1_DinBra_v1_BIUU_PVLD010009958.1_52220_53158+
OR.GCA_004027595.1_DinBra_v1_BIUU_PVLD010009958.1_58275_59210+
OR.GCA_004027025.1_MyoCoy_v1_BIUU_PVJA010047792.1_1259_2170-
OR.GCA_004027025.1_MyoCoy_v1_BIUU_PVJA010058078.1_855_1811+
OR.GCA_004027025.1_MyoCoy_v1_BIUU_PVJA010066368.1_2696_3643-
OR.GCA_004027165.1_CteSoc_v1_BIUU_PVKA01001600.1_139265_140239-
OR.GCA_004027165.1_CteSoc_v1_BIUU_PVKA01034019.1_7184_8122+
OR.GCA_000260255.1_OctDeg1.0_JH651754.1_291373_292311+
OR.GCA_000260255.1_OctDeg1.0_JH651754.1_312948_313898+
OR.GCA_000260255.1_OctDeg1.0_JH651754.1_320093_321046+
OR.GCA_006547115.1_GSC_porc_1.0_ML655391.1_1678244_1679182-
OR.GCA_006547115.1_GSC_porc_1.0_ML655391.1_1684859_1685797-
OR.GCA_006547115.1_GSC_porc_1.0_ML655391.1_1686753_1687691-
OR.GCA_006547115.1_GSC_porc_1.0_ML655391.1_1705519_1706457-
OR.GCA_004363535.1_DasPun_v1_BIUU_RJWM01008619.1_57572_58510+
OR.GCA_004363535.1_DasPun_v1_BIUU_RJWM01019957.1_23156_24091-
OR.GCA_004363535.1_DasPun_v1_BIUU_RJWM01020529.1_8788_9720-
OR.GCA_004363535.1_DasPun_v1_BIUU_RJWM01029912.1_11179_12114+
OR.GCA_004363535.1_DasPun_v1_BIUU_RJWM01031541.1_17570_18496-
OR.GCA_004363535.1_DasPun_v1_BIUU_RJWM01033075.1_92_1030+
OR.GCA_004363535.1_DasPun_v1_BIUU_RJWM01033075.1_19299_20246+
OR.GCA_004363535.1_DasPun_v1_BIUU_RJWM01034254.1_1_939-
OR.GCA_004363535.1_DasPun_v1_BIUU_RJWM01037867.1_5709_6647+
OR.GCA_004363535.1_DasPun_v1_BIUU_RJWM01040089.1_8563_9501+
OR.GCA_004363535.1_DasPun_v1_BIUU_RJWM01052171.1_201_1139+
OR.GCA_004363535.1_DasPun_v1_BIUU_RJWM01062505.1_718_1656-
OR.GCA_004363535.1_DasPun_v1_BIUU_RJWM01063907.1_5764_6711+
OR.GCA_004363535.1_DasPun_v1_BIUU_RJWM01088752.1_2620_3558+
OR.GCA_004363535.1_DasPun_v1_BIUU_RJWM01096702.1_926_1864-
OR.GCA_004027455.1_HydHyd_v1_BIUU_PVLA01006729.1_14912_15850-
OR.GCA_004027455.1_HydHyd_v1_BIUU_PVLA01017685.1_4389_5324+
OR.GCA_004027295.1_DolPat_v1_BIUU_PVJX010019008.1_9291_10238+
OR.GCA_004027295.1_DolPat_v1_BIUU_PVJX010019699.1_6161_7099-
OR.GCA_004027295.1_DolPat_v1_BIUU_PVJX010036630.1_4626_5573+
OR.GCA_000151735.1_Cavpor3.0_DS563017.1_1456712_1457650-
OR.GCA_004027695.1_CavTsc_v1_BIUU_PVKK010027270.1_10633_11571+

>OGG2-43.2
OR.ThrSwi_NIG_v1_Scaffold00017_3048786_3049745-
OR.GCA_000247695.1_HetGla_female_1.0_JH602177.1_4323564_4324487-
OR.GCA_000743615.1_DMR_v1.0_KN124308.1_1368783_1369724-
OR.GCA_000276665.1_ChiLan1.0_JH721971.1_1389258_1390199+
OR.GCA_004027595.1_DinBra_v1_BIUU_PVLD010048251.1_3444_4412-
OR.GCA_004027595.1_DinBra_v1_BIUU_PVLD010048657.1_3307_4269-
OR.GCA_004027165.1_CteSoc_v1_BIUU_PVKA01017869.1_37898_38833+
OR.GCA_000260255.1_OctDeg1.0_JH651754.1_271708_272634+
OR.GCA_006547115.1_GSC_porc_1.0_ML655391.1_1716885_1717826-
OR.GCA_004363535.1_DasPun_v1_BIUU_RJWM01073378.1_172_1122+
OR.GCA_004363535.1_DasPun_v1_BIUU_RJWM01102098.1_172_1122+
OR.GCA_004027295.1_DolPat_v1_BIUU_PVJX010023043.1_17250_18191+
OR.GCA_000151735.1_Cavpor3.0_DS562868.1_22320053_22320994+
OR.GCA_004027695.1_CavTsc_v1_BIUU_PVKK010008515.1_12348_13289-

>OGG2-43.3
OR.GCA_004026905.1_HysCri_v1_BIUU_PVJO010026610.1_3_326-_PVJO010082010.1_491_1324-join
OR.GCA_004026965.1_PetTyp_v1_BIUU_PVIR01012202.1_1587_2528+
OR.GCA_000743615.1_DMR_v1.0_KN122588.1_1513302_1514258-
OR.GCA_000276665.1_ChiLan1.0_JH721971.1_5121480_5122424+
OR.GCA_004027595.1_DinBra_v1_BIUU_PVLD010003420.1_5736_6677+
OR.GCA_004027025.1_MyoCoy_v1_BIUU_PVJA010004449.1_81246_82199-
OR.GCA_004027165.1_CteSoc_v1_BIUU_PVKA01032759.1_15942_16883+
OR.GCA_000260255.1_OctDeg1.0_JH651798.1_1874715_1875656+
OR.GCA_006547115.1_GSC_porc_1.0_ML655555.1_1521810_1522751+
OR.GCA_004363535.1_DasPun_v1_BIUU_RJWM01008619.1_33414_34355+
OR.GCA_004027455.1_HydHyd_v1_BIUU_PVLA01003966.1_23029_24015-
OR.GCA_004027295.1_DolPat_v1_BIUU_PVJX010065631.1_1564_2505-
OR.GCA_000151735.1_Cavpor3.0_DS562935.1_3366809_3367744-
OR.GCA_004027695.1_CavTsc_v1_BIUU_PVKK010011418.1_27751_28686+

>OGG2-44
OR.GCA_004026905.1_HysCri_v1_BIUU_PVJO010016947.1_36213_37148-
OR.ThrSwi_NIG_v1_Scaffold00037_9190163_9191122+
OR.GCA_004026965.1_PetTyp_v1_BIUU_PVIR01036445.1_13_972-
OR.GCA_000247695.1_HetGla_female_1.0_JH602073.1_12244045_12245004-
OR.GCA_000743615.1_DMR_v1.0_KN125037.1_204549_205508+
OR.GCA_000276665.1_ChiLan1.0_JH721879.1_5210223_5211182-
OR.GCA_000276665.1_ChiLan1.0_JH721879.1_5236631_5237590-
OR.GCA_004027595.1_DinBra_v1_BIUU_PVLD010032182.1_1216_2175+
OR.GCA_004027595.1_DinBra_v1_BIUU_PVLD010041574.1_3441_4400+
OR.GCA_004027595.1_DinBra_v1_BIUU_PVLD010044774.1_3759_4694-
OR.GCA_000260255.1_OctDeg1.0_JH651653.1_7466478_7467413-
OR.GCA_006547115.1_GSC_porc_1.0_ML655476.1_251143_252111+
OR.GCA_004363535.1_DasPun_v1_BIUU_RJWM01033657.1_1791_2750+
OR.GCA_004363535.1_DasPun_v1_BIUU_RJWM01039277.1_13211_14170-
OR.GCA_000151735.1_Cavpor3.0_DS562882.1_11162328_11163263-

>OGG2-45
OR.GCA_004027205.1_CteGun_v1_BIUU_PVKB01005803.1_63242_64204-
OR.GCA_004026905.1_HysCri_v1_BIUU_PVJO010014434.1_23121_24083+
OR.GCA_004026965.1_PetTyp_v1_BIUU_PVIR01010930.1_38298_39260-
OR.GCA_000743615.1_DMR_v1.0_KN123523.1_944005_945033-
OR.GCA_000743615.1_DMR_v1.0_KN123523.1_1022461_1023489+
OR.GCA_000276665.1_ChiLan1.0_JH721984.1_278342_279310+
OR.GCA_004027595.1_DinBra_v1_BIUU_PVLD010024230.1_21980_22942+
OR.GCA_004027025.1_MyoCoy_v1_BIUU_PVJA010015497.1_1452_2414-
OR.GCA_004027025.1_MyoCoy_v1_BIUU_PVJA010085266.1_1430_2392+
OR.GCA_004027025.1_MyoCoy_v1_BIUU_PVJA010096049.1_353_1315+
OR.GCA_004027165.1_CteSoc_v1_BIUU_PVKA01014598.1_21693_22655-
OR.GCA_000260255.1_OctDeg1.0_JH651843.1_1009644_1010606-
OR.GCA_006547115.1_GSC_porc_1.0_ML655479.1_4933919_4934881-
OR.GCA_004363535.1_DasPun_v1_BIUU_RJWM01076897.1_3608_4570+
OR.GCA_004027455.1_HydHyd_v1_BIUU_PVLA01007640.1_52331_53293-
OR.GCA_004027295.1_DolPat_v1_BIUU_PVJX010019986.1_18151_19113-
OR.GCA_000151735.1_Cavpor3.0_DS562899.1_14026781_14027743+
OR.GCA_000151735.1_Cavpor3.0_DS562941.1_5035703_5036653+
OR.GCA_000151735.1_Cavpor3.0_DS562941.1_5670634_5671596+
OR.GCA_004027695.1_CavTsc_v1_BIUU_PVKK010004487.1_34861_35823+
OR.GCA_004027695.1_CavTsc_v1_BIUU_PVKK010013188.1_16023_16973+
OR.GCA_004027695.1_CavTsc_v1_BIUU_PVKK010027440.1_9504_10466+

>OGG2-46
OR.GCA_004027205.1_CteGun_v1_BIUU_PVKB01000514.1_391694_392629+
OR.GCA_004026905.1_HysCri_v1_BIUU_PVJO010038582.1_1067_1996+
OR.ThrSwi_NIG_v1_Scaffold00023_3750175_3751107+
OR.ThrSwi_NIG_v1_Scaffold00023_3762713_3763645+
OR.GCA_004026965.1_PetTyp_v1_BIUU_PVIR01036179.1_7084_8016+
OR.GCA_000247695.1_HetGla_female_1.0_JH602240.1_566206_567135+
OR.GCA_000743615.1_DMR_v1.0_KN122286.1_3635730_3636659-
OR.GCA_000276665.1_ChiLan1.0_JH721872.1_25576979_25577911+
OR.GCA_000276665.1_ChiLan1.0_JH721872.1_25594862_25595791+
OR.GCA_000276665.1_ChiLan1.0_JH721872.1_25630771_25631700+
OR.GCA_004027595.1_DinBra_v1_BIUU_PVLD010012225.1_9602_10531-
OR.GCA_004027595.1_DinBra_v1_BIUU_PVLD010034598.1_9798_10727+
OR.GCA_004027595.1_DinBra_v1_BIUU_PVLD010036255.1_6460_7389+
OR.GCA_004027025.1_MyoCoy_v1_BIUU_PVJA010034494.1_19413_20270-
OR.GCA_004027165.1_CteSoc_v1_BIUU_PVKA01005520.1_51349_52278-
OR.GCA_000260255.1_OctDeg1.0_JH651651.1_655467_656396+
OR.GCA_006547115.1_GSC_porc_1.0_ML655377.1_30144214_30145143+
OR.GCA_004363535.1_DasPun_v1_BIUU_RJWM01032877.1_16911_17840-
OR.GCA_004363535.1_DasPun_v1_BIUU_RJWM01035686.1_17316_18245+
OR.GCA_004363535.1_DasPun_v1_BIUU_RJWM01036510.1_14308_15237+
OR.GCA_004363535.1_DasPun_v1_BIUU_RJWM01036927.1_8_937-
OR.GCA_004363535.1_DasPun_v1_BIUU_RJWM01072969.1_4328_5257+
OR.GCA_004363535.1_DasPun_v1_BIUU_RJWM01079562.1_4349_5278+
OR.GCA_004363535.1_DasPun_v1_BIUU_RJWM01166638.1_489_1418-
OR.GCA_004027455.1_HydHyd_v1_BIUU_PVLA01011719.1_8798_9730-
OR.GCA_004027455.1_HydHyd_v1_BIUU_PVLA01013143.1_10245_11177-
OR.GCA_004027455.1_HydHyd_v1_BIUU_PVLA01013143.1_33577_34506+
OR.GCA_004027295.1_DolPat_v1_BIUU_PVJX010011165.1_27802_28731+
OR.GCA_000151735.1_Cavpor3.0_DS562874.1_21567189_21568118-
OR.GCA_000151735.1_Cavpor3.0_DS562874.1_21598089_21599018+
OR.GCA_000151735.1_Cavpor3.0_DS562874.1_21648109_21649038-
OR.GCA_000151735.1_Cavpor3.0_DS562874.1_21671267_21672199+
OR.GCA_004027695.1_CavTsc_v1_BIUU_PVKK010002190.1_192966_193895-
OR.GCA_004027695.1_CavTsc_v1_BIUU_PVKK010012581.1_16296_17156-
OR.GCA_004027695.1_CavTsc_v1_BIUU_PVKK010012581.1_39587_40516+
OR.GCA_004027695.1_CavTsc_v1_BIUU_PVKK010020172.1_23329_24258-

>OGG2-47.1
OR.GCA_004027205.1_CteGun_v1_BIUU_PVKB01001045.1_117482_118432-
OR.GCA_004027205.1_CteGun_v1_BIUU_PVKB01001045.1_140636_141586-
OR.GCA_004026905.1_HysCri_v1_BIUU_PVJO010035594.1_6003_6953+
OR.ThrSwi_NIG_v1_Scaffold00017_3339181_3340131+
OR.GCA_000247695.1_HetGla_female_1.0_JH602177.1_484042_484992-
OR.GCA_000247695.1_HetGla_female_1.0_JH602281.1_555610_556560+
OR.GCA_000743615.1_DMR_v1.0_KN121405.1_128187_129209+
OR.GCA_000743615.1_DMR_v1.0_KN121405.1_136617_137567+
OR.GCA_000743615.1_DMR_v1.0_KN122588.1_1640749_1641699-
OR.GCA_000743615.1_DMR_v1.0_KN125001.1_918_1868-
OR.GCA_000276665.1_ChiLan1.0_JH721971.1_551616_552566-
OR.GCA_000276665.1_ChiLan1.0_JH721971.1_4975490_4976440+
OR.GCA_004027595.1_DinBra_v1_BIUU_PVLD010012577.1_40097_41047-
OR.GCA_004027595.1_DinBra_v1_BIUU_PVLD010022846.1_27242_28192+
OR.GCA_004027595.1_DinBra_v1_BIUU_PVLD010026046.1_8468_9460-
OR.GCA_004027595.1_DinBra_v1_BIUU_PVLD010026512.1_2490_3440+
OR.GCA_004027595.1_DinBra_v1_BIUU_PVLD010029730.1_15481_16431+
OR.GCA_004027595.1_DinBra_v1_BIUU_PVLD010040881.1_4631_5581+
OR.GCA_004027025.1_MyoCoy_v1_BIUU_PVJA010038539.1_7307_8266+
OR.GCA_004027025.1_MyoCoy_v1_BIUU_PVJA010038539.1_15161_16111+
OR.GCA_004027165.1_CteSoc_v1_BIUU_PVKA01000521.1_19903_20856+
OR.GCA_004027165.1_CteSoc_v1_BIUU_PVKA01000521.1_100805_101755+
OR.GCA_004027165.1_CteSoc_v1_BIUU_PVKA01017648.1_21548_22498+
OR.GCA_000260255.1_OctDeg1.0_JH651798.1_1671399_1672349+
OR.GCA_006547115.1_GSC_porc_1.0_ML655391.1_2559044_2559994+
OR.GCA_006547115.1_GSC_porc_1.0_ML655391.1_2583003_2583959+
OR.GCA_006547115.1_GSC_porc_1.0_ML655555.1_1374909_1375859+
OR.GCA_004363535.1_DasPun_v1_BIUU_RJWM01006382.1_21857_22807+
OR.GCA_004363535.1_DasPun_v1_BIUU_RJWM01013765.1_28044_29003+
OR.GCA_004363535.1_DasPun_v1_BIUU_RJWM01020238.1_2935_3894+
OR.GCA_004363535.1_DasPun_v1_BIUU_RJWM01051627.1_86_1027+
OR.GCA_004027455.1_HydHyd_v1_BIUU_PVLA01001886.1_207378_208334+
OR.GCA_004027295.1_DolPat_v1_BIUU_PVJX010021135.1_2156_3115+
OR.GCA_004027295.1_DolPat_v1_BIUU_PVJX010022938.1_15054_16004+
OR.GCA_004027295.1_DolPat_v1_BIUU_PVJX010025654.1_7036_7986+
OR.GCA_004027295.1_DolPat_v1_BIUU_PVJX010027638.1_5862_6812-
OR.GCA_000151735.1_Cavpor3.0_DS562898.1_670338_671288+
OR.GCA_000151735.1_Cavpor3.0_DS562899.1_13296016_13296966-
OR.GCA_000151735.1_Cavpor3.0_DS562899.1_13450715_13451665+
OR.GCA_000151735.1_Cavpor3.0_DS562899.1_13676145_13677095-
OR.GCA_000151735.1_Cavpor3.0_DS562931.1_7723928_7724878+
OR.GCA_000151735.1_Cavpor3.0_DS563023.1_350682_351641+
OR.GCA_000151735.1_Cavpor3.0_DS563023.1_664238_665188-
OR.GCA_000151735.1_Cavpor3.0_DS563023.1_702607_703545+
OR.GCA_004027695.1_CavTsc_v1_BIUU_PVKK010004458.1_61929_62879+
OR.GCA_004027695.1_CavTsc_v1_BIUU_PVKK010006962.1_16173_17123+
OR.GCA_004027695.1_CavTsc_v1_BIUU_PVKK010010977.1_20243_21202+
OR.GCA_004027695.1_CavTsc_v1_BIUU_PVKK010014953.1_28573_29511-
OR.GCA_004027695.1_CavTsc_v1_BIUU_PVKK010027863.1_2_268-_PVKK010006308.1_114481_115362-join
OR.GCA_004027695.1_CavTsc_v1_BIUU_PVKK010028912.1_13156_14106+
OR.GCA_004027695.1_CavTsc_v1_BIUU_PVKK010043018.1_3838_4788+

>OGG2-47.2
OR.GCA_004027205.1_CteGun_v1_BIUU_PVKB01001045.1_109839_110813-
OR.GCA_004027205.1_CteGun_v1_BIUU_PVKB01001045.1_127961_128908-
OR.GCA_004026965.1_PetTyp_v1_BIUU_PVIR01041387.1_4999_5979-
OR.GCA_000276665.1_ChiLan1.0_JH721971.1_564979_565959-
OR.GCA_004027595.1_DinBra_v1_BIUU_PVLD010026512.1_17193_18173+
OR.GCA_004027165.1_CteSoc_v1_BIUU_PVKA01000521.1_34710_35690+
OR.GCA_004027165.1_CteSoc_v1_BIUU_PVKA01000521.1_49893_50873+
OR.GCA_004027165.1_CteSoc_v1_BIUU_PVKA01000521.1_71407_72387+
OR.GCA_004027165.1_CteSoc_v1_BIUU_PVKA01000521.1_178085_179065-
OR.GCA_004027165.1_CteSoc_v1_BIUU_PVKA01000521.1_194183_195130-
OR.GCA_004027165.1_CteSoc_v1_BIUU_PVKA01026850.1_10387_11367+
OR.GCA_006547115.1_GSC_porc_1.0_ML655391.1_2598560_2599507+
OR.GCA_004363535.1_DasPun_v1_BIUU_RJWM01006382.1_6602_7549+
OR.GCA_004363535.1_DasPun_v1_BIUU_RJWM01020238.1_27249_28196+

>OGG2-48
OR.GCA_004027205.1_CteGun_v1_BIUU_PVKB01000514.1_383115_384047-
OR.GCA_004026905.1_HysCri_v1_BIUU_PVJO010016650.1_15019_15951+
OR.GCA_004026905.1_HysCri_v1_BIUU_PVJO010021683.1_15129_16064+
OR.GCA_004026905.1_HysCri_v1_BIUU_PVJO010021683.1_27246_28178+
OR.GCA_004026905.1_HysCri_v1_BIUU_PVJO010029941.1_7868_8818-
OR.GCA_004026905.1_HysCri_v1_BIUU_PVJO010032988.1_9111_10043+
OR.ThrSwi_NIG_v1_Scaffold00023_3688259_3689191-
OR.ThrSwi_NIG_v1_Scaffold00023_3708468_3709400-
OR.ThrSwi_NIG_v1_Scaffold00023_3722194_3723141-
OR.ThrSwi_NIG_v1_Scaffold00023_3734861_3735793-
OR.GCA_004026965.1_PetTyp_v1_BIUU_PVIR01023972.1_15732_16682-
OR.GCA_004026965.1_PetTyp_v1_BIUU_PVIR01030545.1_16142_17074-
OR.GCA_004026965.1_PetTyp_v1_BIUU_PVIR01052793.1_6128_7060+
OR.GCA_000247695.1_HetGla_female_1.0_JH602240.1_378648_379580-
OR.GCA_000247695.1_HetGla_female_1.0_JH602240.1_450904_451836-
OR.GCA_000247695.1_HetGla_female_1.0_JH602240.1_517880_518812-
OR.GCA_000247695.1_HetGla_female_1.0_JH602240.1_544045_544977-
OR.GCA_000743615.1_DMR_v1.0_KN122286.1_3667369_3668301+
OR.GCA_000743615.1_DMR_v1.0_KN122286.1_3690326_3691258+
OR.GCA_000743615.1_DMR_v1.0_KN122286.1_3713358_3714290+
OR.GCA_000276665.1_ChiLan1.0_AGCD01079688.1_2419_3348-
OR.GCA_000276665.1_ChiLan1.0_JH721872.1_25540332_25541264-
OR.GCA_000276665.1_ChiLan1.0_JH721872.1_25555457_25556404-
OR.GCA_000276665.1_ChiLan1.0_JH721872.1_25567776_25568708-
OR.GCA_004027595.1_DinBra_v1_BIUU_PVLD010012225.1_45733_46665+
OR.GCA_004027595.1_DinBra_v1_BIUU_PVLD010023781.1_5434_6366+
OR.GCA_004027595.1_DinBra_v1_BIUU_PVLD010027879.1_7433_8365-
OR.GCA_004027595.1_DinBra_v1_BIUU_PVLD010028284.1_13013_13945-
OR.GCA_004027595.1_DinBra_v1_BIUU_PVLD010030679.1_6761_7693-
OR.GCA_004027595.1_DinBra_v1_BIUU_PVLD010032397.1_11142_12074+
OR.GCA_004027025.1_MyoCoy_v1_BIUU_PVJA010040594.1_11138_12058+
OR.GCA_004027025.1_MyoCoy_v1_BIUU_PVJA010041652.1_6561_7493+
OR.GCA_004027025.1_MyoCoy_v1_BIUU_PVJA010051631.1_9863_10816+
OR.GCA_004027025.1_MyoCoy_v1_BIUU_PVJA010066896.1_5829_6761+
OR.GCA_004027165.1_CteSoc_v1_BIUU_PVKA01027813.1_13015_13947+
OR.GCA_004027165.1_CteSoc_v1_BIUU_PVKA01052949.1_1330_2262-
OR.GCA_000260255.1_OctDeg1.0_JH651651.1_449067_449999-
OR.GCA_000260255.1_OctDeg1.0_JH651651.1_474816_475745-
OR.GCA_000260255.1_OctDeg1.0_JH651651.1_522781_523713-
OR.GCA_000260255.1_OctDeg1.0_JH651651.1_623274_624206-
OR.GCA_006547115.1_GSC_porc_1.0_ML655377.1_30120007_30120939-
OR.GCA_006547115.1_GSC_porc_1.0_ML655377.1_30164506_30165438-
OR.GCA_004363535.1_DasPun_v1_BIUU_RJWM01007085.1_24520_25452-
OR.GCA_004363535.1_DasPun_v1_BIUU_RJWM01007085.1_56803_57735-
OR.GCA_004363535.1_DasPun_v1_BIUU_RJWM01040360.1_13624_14556+
OR.GCA_004027455.1_HydHyd_v1_BIUU_PVLA01005564.1_92989_93921-
OR.GCA_004027455.1_HydHyd_v1_BIUU_PVLA01005564.1_113122_114054-
OR.GCA_004027455.1_HydHyd_v1_BIUU_PVLA01005564.1_135304_136236-
OR.GCA_004027455.1_HydHyd_v1_BIUU_PVLA01014260.1_27490_28419-
OR.GCA_004027455.1_HydHyd_v1_BIUU_PVLA01019126.1_8439_9371-
OR.GCA_004027455.1_HydHyd_v1_BIUU_PVLA01021421.1_491_1423-
OR.GCA_004027295.1_DolPat_v1_BIUU_PVJX010006973.1_28676_29608-
OR.GCA_004027295.1_DolPat_v1_BIUU_PVJX010006973.1_51043_51975-
OR.GCA_004027295.1_DolPat_v1_BIUU_PVJX010040827.1_794_1726+
OR.GCA_000151735.1_Cavpor3.0_DS562874.1_21722927_21723865+
OR.GCA_000151735.1_Cavpor3.0_DS562874.1_21749945_21750877+
OR.GCA_004027695.1_CavTsc_v1_BIUU_PVKK010008916.1_12090_13022+
OR.GCA_004027695.1_CavTsc_v1_BIUU_PVKK010008916.1_39085_40017+
OR.GCA_004027695.1_CavTsc_v1_BIUU_PVKK010020172.1_4418_5350+
OR.GCA_004027695.1_CavTsc_v1_BIUU_PVKK010024402.1_13279_14211-

>OGG2-49
OR.GCA_004026905.1_HysCri_v1_BIUU_PVJO010024565.1_10482_11438+
OR.GCA_004026905.1_HysCri_v1_BIUU_PVJO010049903.1_679_1635-
OR.ThrSwi_NIG_v1_Scaffold00053_8320150_8321106-
OR.GCA_000247695.1_HetGla_female_1.0_JH602113.1_11039117_11040070-
OR.GCA_000743615.1_DMR_v1.0_KN122093.1_62833_63789-
OR.GCA_000743615.1_DMR_v1.0_KN122093.1_77403_78356-
OR.GCA_000276665.1_ChiLan1.0_JH721951.1_257421_258371+
OR.GCA_000276665.1_ChiLan1.0_JH721951.1_271119_272075+
OR.GCA_006547115.1_GSC_porc_1.0_ML655424.1_3864327_3865301-
OR.GCA_006547115.1_GSC_porc_1.0_ML655424.1_3883649_3884605-
OR.GCA_006547115.1_GSC_porc_1.0_ML655424.1_3899064_3900017-
OR.GCA_004363535.1_DasPun_v1_BIUU_RJWM01033495.1_17693_18649+
OR.GCA_004363535.1_DasPun_v1_BIUU_RJWM01035528.1_15995_16951+
OR.GCA_004027295.1_DolPat_v1_BIUU_PVJX010000446.1_94809_95783+
OR.GCA_004027295.1_DolPat_v1_BIUU_PVJX010000446.1_112873_113835+
OR.GCA_004027295.1_DolPat_v1_BIUU_PVJX010000446.1_130223_131179+
OR.GCA_000151735.1_Cavpor3.0_DS562865.1_4696513_4697469-
OR.GCA_000151735.1_Cavpor3.0_DS562865.1_4715273_4716229-
OR.GCA_004027695.1_CavTsc_v1_BIUU_PVKK010001562.1_25627_26583-
OR.GCA_004027695.1_CavTsc_v1_BIUU_PVKK010001562.1_44536_45492-

>OGG2-50
OR.GCA_004027205.1_CteGun_v1_BIUU_PVKB01001045.1_277267_278184-
OR.GCA_004027205.1_CteGun_v1_BIUU_PVKB01001045.1_290600_291517-
OR.GCA_004026905.1_HysCri_v1_BIUU_PVJO010019907.1_3954_4865+
OR.GCA_004026905.1_HysCri_v1_BIUU_PVJO010019907.1_12473_13393-
OR.GCA_004026905.1_HysCri_v1_BIUU_PVJO010025495.1_11600_12511+
OR.GCA_004026905.1_HysCri_v1_BIUU_PVJO010025495.1_21457_22368+
OR.GCA_004026905.1_HysCri_v1_BIUU_PVJO010028521.1_1311_2228+
OR.GCA_004026905.1_HysCri_v1_BIUU_PVJO010028521.1_9258_10175-
OR.GCA_004026905.1_HysCri_v1_BIUU_PVJO010037389.1_1002_1913+
OR.GCA_004026905.1_HysCri_v1_BIUU_PVJO010046378.1_1406_2323+
OR.GCA_004026905.1_HysCri_v1_BIUU_PVJO010046963.1_1279_2196+
OR.GCA_004026905.1_HysCri_v1_BIUU_PVJO010053502.1_1011_1922+
OR.ThrSwi_NIG_v1_Scaffold00017_3471150_3472070+
OR.ThrSwi_NIG_v1_Scaffold00017_3477096_3478013-
OR.ThrSwi_NIG_v1_Scaffold00017_3482064_3483005-
OR.ThrSwi_NIG_v1_Scaffold00017_3497907_3498818-
OR.ThrSwi_NIG_v1_Scaffold00017_3506127_3507038-
OR.ThrSwi_NIG_v1_Scaffold00017_3513455_3514366-
OR.ThrSwi_NIG_v1_Scaffold00017_3522336_3523253-
OR.ThrSwi_NIG_v1_Scaffold18490_29_940+
OR.GCA_004026965.1_PetTyp_v1_BIUU_PVIR01023405.1_6625_7542+
OR.GCA_004026965.1_PetTyp_v1_BIUU_PVIR01023405.1_18530_19441+
OR.GCA_004026965.1_PetTyp_v1_BIUU_PVIR01023405.1_24596_25507+
OR.GCA_004026965.1_PetTyp_v1_BIUU_PVIR01052876.1_3108_4025-
OR.GCA_000247695.1_HetGla_female_1.0_JH602080.1_404892_405809-
OR.GCA_000247695.1_HetGla_female_1.0_JH602080.1_430469_431380-
OR.GCA_000247695.1_HetGla_female_1.0_JH602080.1_442804_443715-
OR.GCA_000247695.1_HetGla_female_1.0_JH602080.1_464674_465612-
OR.GCA_000247695.1_HetGla_female_1.0_JH602169.1_30989_31900+
OR.GCA_000247695.1_HetGla_female_1.0_JH602372.1_515_1426-
OR.GCA_000743615.1_DMR_v1.0_KN120963.1_75983_76921+
OR.GCA_000743615.1_DMR_v1.0_KN120963.1_82259_83176-
OR.GCA_000743615.1_DMR_v1.0_KN120963.1_112418_113326-
OR.GCA_000743615.1_DMR_v1.0_KN122028.1_12603_13514+
OR.GCA_000743615.1_DMR_v1.0_KN122028.1_49819_50730+
OR.GCA_000743615.1_DMR_v1.0_KN122028.1_61716_62633+
OR.GCA_000743615.1_DMR_v1.0_KN122028.1_67224_68162-
OR.GCA_000743615.1_DMR_v1.0_KN123425.1_18562_19473+
OR.GCA_000276665.1_ChiLan1.0_JH721882.1_70190_71107+
OR.GCA_000276665.1_ChiLan1.0_JH721882.1_75740_76657+
OR.GCA_000276665.1_ChiLan1.0_JH721882.1_92460_93377+
OR.GCA_000276665.1_ChiLan1.0_JH721882.1_96436_97353+
OR.GCA_000276665.1_ChiLan1.0_JH721882.1_104962_105882-
OR.GCA_000276665.1_ChiLan1.0_JH721971.1_55303_56220-
OR.GCA_000276665.1_ChiLan1.0_JH721971.1_61146_62063-
OR.GCA_000276665.1_ChiLan1.0_JH721971.1_106509_107426-
OR.GCA_004027595.1_DinBra_v1_BIUU_PVLD010014476.1_16051_16962+
OR.GCA_004027595.1_DinBra_v1_BIUU_PVLD010014476.1_25969_26886+
OR.GCA_004027595.1_DinBra_v1_BIUU_PVLD010014476.1_31738_32655+
OR.GCA_004027595.1_DinBra_v1_BIUU_PVLD010014476.1_39070_40011+
OR.GCA_004027595.1_DinBra_v1_BIUU_PVLD010014476.1_44347_45264+
OR.GCA_004027595.1_DinBra_v1_BIUU_PVLD010019423.1_5200_6117-
OR.GCA_004027595.1_DinBra_v1_BIUU_PVLD010019533.1_2_343-_PVLD010031801.1_14570_15343-join
OR.GCA_004027595.1_DinBra_v1_BIUU_PVLD010019533.1_20457_21374-
OR.GCA_004027595.1_DinBra_v1_BIUU_PVLD010031801.1_4342_5259-
OR.GCA_004027025.1_MyoCoy_v1_BIUU_PVJA010007215.1_8209_9120+
OR.GCA_004027025.1_MyoCoy_v1_BIUU_PVJA010007215.1_26920_27837+
OR.GCA_004027025.1_MyoCoy_v1_BIUU_PVJA010007215.1_31286_32203+
OR.GCA_004027025.1_MyoCoy_v1_BIUU_PVJA010007215.1_41547_42464+
OR.GCA_004027025.1_MyoCoy_v1_BIUU_PVJA010007215.1_52475_53392+
OR.GCA_004027025.1_MyoCoy_v1_BIUU_PVJA010007215.1_61497_62405+
OR.GCA_004027025.1_MyoCoy_v1_BIUU_PVJA010015625.1_6654_7565-
OR.GCA_004027025.1_MyoCoy_v1_BIUU_PVJA010015625.1_19519_20436-
OR.GCA_004027025.1_MyoCoy_v1_BIUU_PVJA010015625.1_39761_40672-
OR.GCA_004027025.1_MyoCoy_v1_BIUU_PVJA010024574.1_17630_18547-
OR.GCA_004027025.1_MyoCoy_v1_BIUU_PVJA010024574.1_24879_25832-
OR.GCA_004027025.1_MyoCoy_v1_BIUU_PVJA010031814.1_2896_3807+
OR.GCA_004027165.1_CteSoc_v1_BIUU_PVKA01023666.1_18141_19139+
OR.GCA_004027165.1_CteSoc_v1_BIUU_PVKA01023704.1_20620_21600+
OR.GCA_004027165.1_CteSoc_v1_BIUU_PVKA01026609.1_29743_30660+
OR.GCA_004027165.1_CteSoc_v1_BIUU_PVKA01027207.1_6996_7913-
OR.GCA_004027165.1_CteSoc_v1_BIUU_PVKA01030884.1_25439_26356+
OR.GCA_004027165.1_CteSoc_v1_BIUU_PVKA01036069.1_7865_8824-
OR.GCA_004027165.1_CteSoc_v1_BIUU_PVKA01038032.1_447_1358+
OR.GCA_004027165.1_CteSoc_v1_BIUU_PVKA01038611.1_3698_4609+
OR.GCA_004027165.1_CteSoc_v1_BIUU_PVKA01041243.1_10021_10938+
OR.GCA_004027165.1_CteSoc_v1_BIUU_PVKA01045668.1_3706_4623-
OR.GCA_004027165.1_CteSoc_v1_BIUU_PVKA01058456.1_4528_5439-
OR.GCA_004027165.1_CteSoc_v1_BIUU_PVKA01059617.1_5609_6526-
OR.GCA_004027165.1_CteSoc_v1_BIUU_PVKA01070378.1_3415_4332-
OR.GCA_004027165.1_CteSoc_v1_BIUU_PVKA01072257.1_103_1020-
OR.GCA_000260255.1_OctDeg1.0_JH651869.1_18985_19896+
OR.GCA_000260255.1_OctDeg1.0_JH651869.1_50305_51222+
OR.GCA_000260255.1_OctDeg1.0_JH651869.1_58016_58933+
OR.GCA_000260255.1_OctDeg1.0_JH651869.1_72324_73235+
OR.GCA_000260255.1_OctDeg1.0_JH651869.1_100027_100944+
OR.GCA_000260255.1_OctDeg1.0_JH651869.1_117651_118571+
OR.GCA_000260255.1_OctDeg1.0_JH651869.1_146153_147070+
OR.GCA_000260255.1_OctDeg1.0_JH651869.1_155860_156777+
OR.GCA_000260255.1_OctDeg1.0_JH651869.1_194920_195837+
OR.GCA_000260255.1_OctDeg1.0_JH651869.1_241213_242154+
OR.GCA_000260255.1_OctDeg1.0_JH651869.1_277064_277981+
OR.GCA_000260255.1_OctDeg1.0_JH651869.1_333112_334080+
OR.GCA_000260255.1_OctDeg1.0_JH651869.1_364387_365304+
OR.GCA_000260255.1_OctDeg1.0_JH651869.1_410704_411621+
OR.GCA_000260255.1_OctDeg1.0_JH651869.1_445931_446848+
OR.GCA_000260255.1_OctDeg1.0_JH651869.1_498377_499321+
OR.GCA_000260255.1_OctDeg1.0_JH651869.1_549404_550321+
OR.GCA_000260255.1_OctDeg1.0_JH651869.1_594312_595295-
OR.GCA_000260255.1_OctDeg1.0_JH651869.1_618322_619203+
OR.GCA_000260255.1_OctDeg1.0_JH651869.1_666170_667087+
OR.GCA_000260255.1_OctDeg1.0_JH651869.1_673712_674629+
OR.GCA_000260255.1_OctDeg1.0_JH651869.1_714665_715663-
OR.GCA_000260255.1_OctDeg1.0_JH651953.1_394757_395668-
OR.GCA_000260255.1_OctDeg1.0_JH652047.1_133242_134159+
OR.GCA_000260255.1_OctDeg1.0_JH653046.1_1994_2911-
OR.GCA_006547115.1_GSC_porc_1.0_SWEC01035556.1_5009_5920+
OR.GCA_006547115.1_GSC_porc_1.0_SWEC01035556.1_25252_26169-
OR.GCA_006547115.1_GSC_porc_1.0_SWEC01035869.1_5217_6128+
OR.GCA_006547115.1_GSC_porc_1.0_SWEC01036297.1_2778_3695-
OR.GCA_006547115.1_GSC_porc_1.0_SWEC01036454.1_7809_8729-
OR.GCA_004363535.1_DasPun_v1_BIUU_RJWM01002533.1_13501_14430+
OR.GCA_004363535.1_DasPun_v1_BIUU_RJWM01002533.1_33477_34418+
OR.GCA_004363535.1_DasPun_v1_BIUU_RJWM01004263.1_5047_5958-
OR.GCA_004363535.1_DasPun_v1_BIUU_RJWM01005212.1_27480_28400+
OR.GCA_004363535.1_DasPun_v1_BIUU_RJWM01005857.1_9250_10191-
OR.GCA_004363535.1_DasPun_v1_BIUU_RJWM01005857.1_37980_38945-
OR.GCA_004363535.1_DasPun_v1_BIUU_RJWM01006382.1_66246_67157+
OR.GCA_004363535.1_DasPun_v1_BIUU_RJWM01008873.1_44384_45301-
OR.GCA_004363535.1_DasPun_v1_BIUU_RJWM01011305.1_43544_44455+
OR.GCA_004363535.1_DasPun_v1_BIUU_RJWM01011362.1_26003_26989+
OR.GCA_004363535.1_DasPun_v1_BIUU_RJWM01012447.1_8644_9588-
OR.GCA_004363535.1_DasPun_v1_BIUU_RJWM01012447.1_39555_40472-
OR.GCA_004363535.1_DasPun_v1_BIUU_RJWM01014527.1_4934_5851-
OR.GCA_004363535.1_DasPun_v1_BIUU_RJWM01016566.1_14853_15770-
OR.GCA_004363535.1_DasPun_v1_BIUU_RJWM01016566.1_21475_22392-
OR.GCA_004363535.1_DasPun_v1_BIUU_RJWM01016566.1_35626_36543+
OR.GCA_004363535.1_DasPun_v1_BIUU_RJWM01020259.1_7212_8129-
OR.GCA_004363535.1_DasPun_v1_BIUU_RJWM01020259.1_13863_14753-
OR.GCA_004363535.1_DasPun_v1_BIUU_RJWM01020259.1_27952_28869+
OR.GCA_004363535.1_DasPun_v1_BIUU_RJWM01027769.1_3172_4089-
OR.GCA_004363535.1_DasPun_v1_BIUU_RJWM01027769.1_9761_10669-
OR.GCA_004363535.1_DasPun_v1_BIUU_RJWM01029752.1_2753_3670-
OR.GCA_004363535.1_DasPun_v1_BIUU_RJWM01031395.1_21_962-
OR.GCA_004363535.1_DasPun_v1_BIUU_RJWM01044877.1_11920_12831-
OR.GCA_004363535.1_DasPun_v1_BIUU_RJWM01056053.1_2763_3674+
OR.GCA_004363535.1_DasPun_v1_BIUU_RJWM01085131.1_3641_4552-
OR.GCA_004027455.1_HydHyd_v1_BIUU_PVLA01002964.1_53924_54841-
OR.GCA_004027455.1_HydHyd_v1_BIUU_PVLA01002964.1_153816_154733-
OR.GCA_004027455.1_HydHyd_v1_BIUU_PVLA01004889.1_139642_140532+
OR.GCA_004027455.1_HydHyd_v1_BIUU_PVLA01010935.1_20812_21723+
OR.GCA_004027455.1_HydHyd_v1_BIUU_PVLA01016593.1_515_1432-
OR.GCA_004027455.1_HydHyd_v1_BIUU_PVLA01016851.1_17678_18595+
OR.GCA_004027455.1_HydHyd_v1_BIUU_PVLA01018760.1_6895_7812-
OR.GCA_004027455.1_HydHyd_v1_BIUU_PVLA01024559.1_4431_5348+
OR.GCA_004027295.1_DolPat_v1_BIUU_PVJX010010134.1_17100_18017+
OR.GCA_004027295.1_DolPat_v1_BIUU_PVJX010014475.1_26936_27853+
OR.GCA_004027295.1_DolPat_v1_BIUU_PVJX010024211.1_19695_20717-
OR.GCA_004027295.1_DolPat_v1_BIUU_PVJX010025676.1_5471_6382-
OR.GCA_000151735.1_Cavpor3.0_DS562899.1_12735274_12736191+
OR.GCA_000151735.1_Cavpor3.0_DS562899.1_12854379_12855296+
OR.GCA_000151735.1_Cavpor3.0_DS562899.1_12939763_12940707-
OR.GCA_000151735.1_Cavpor3.0_DS562899.1_13744089_13745006+
OR.GCA_000151735.1_Cavpor3.0_DS562899.1_13775957_13776901+
OR.GCA_000151735.1_Cavpor3.0_DS562899.1_13867128_13868045-
OR.GCA_000151735.1_Cavpor3.0_DS563023.1_800124_801041-
OR.GCA_004027695.1_CavTsc_v1_BIUU_PVKK010003022.1_97480_98397-
OR.GCA_004027695.1_CavTsc_v1_BIUU_PVKK010006840.1_16523_17440-
OR.GCA_004027695.1_CavTsc_v1_BIUU_PVKK010008352.1_90697_91614-
OR.GCA_004027695.1_CavTsc_v1_BIUU_PVKK010009206.1_48654_49592-
OR.GCA_004027695.1_CavTsc_v1_BIUU_PVKK010009561.1_60580_61497-
OR.GCA_004027695.1_CavTsc_v1_BIUU_PVKK010013708.1_37074_37991-

>OGG2-51
OR.GCA_004027205.1_CteGun_v1_BIUU_PVKB01001045.1_317373_318308-
OR.GCA_004026905.1_HysCri_v1_BIUU_PVJO010023890.1_8964_9893-
OR.GCA_004026905.1_HysCri_v1_BIUU_PVJO010025030.1_11689_12618+
OR.GCA_004026905.1_HysCri_v1_BIUU_PVJO010025030.1_20798_21727+
OR.GCA_004026905.1_HysCri_v1_BIUU_PVJO010028028.1_4657_5586+
OR.GCA_004026905.1_HysCri_v1_BIUU_PVJO010028028.1_11858_12790+
OR.GCA_004026905.1_HysCri_v1_BIUU_PVJO010035245.1_925_1854+
OR.ThrSwi_NIG_v1_Scaffold00017_3553370_3554299+
OR.GCA_000247695.1_HetGla_female_1.0_JH602054.1_30438537_30439466-
OR.GCA_000247695.1_HetGla_female_1.0_JH602080.1_139075_140004-
OR.GCA_000247695.1_HetGla_female_1.0_JH602234.1_115044_115979+
OR.GCA_000743615.1_DMR_v1.0_KN123408.1_12537_13466-
OR.GCA_000276665.1_ChiLan1.0_JH721882.1_151671_152600+
OR.GCA_000276665.1_ChiLan1.0_JH721882.1_183190_184119+
OR.GCA_004027595.1_DinBra_v1_BIUU_PVLD010013402.1_29449_30390+
OR.GCA_004027595.1_DinBra_v1_BIUU_PVLD010024690.1_11243_12172+
OR.GCA_004027025.1_MyoCoy_v1_BIUU_PVJA010007331.1_35815_36816+
OR.GCA_004027025.1_MyoCoy_v1_BIUU_PVJA010017108.1_1795_2724-
OR.GCA_004027025.1_MyoCoy_v1_BIUU_PVJA010017108.1_13770_14699-
OR.GCA_004027025.1_MyoCoy_v1_BIUU_PVJA010017108.1_30558_31487-
OR.GCA_004027025.1_MyoCoy_v1_BIUU_PVJA010024574.1_1425_2354-
OR.GCA_004027025.1_MyoCoy_v1_BIUU_PVJA010033776.1_6364_7293+
OR.GCA_004027025.1_MyoCoy_v1_BIUU_PVJA010035897.1_8864_9793-
OR.GCA_004027025.1_MyoCoy_v1_BIUU_PVJA010040126.1_3682_4611-
OR.GCA_004027025.1_MyoCoy_v1_BIUU_PVJA010040126.1_13086_14015-
OR.GCA_004027165.1_CteSoc_v1_BIUU_PVKA01006360.1_24043_24972+
OR.GCA_004027165.1_CteSoc_v1_BIUU_PVKA01006360.1_37537_38466+
OR.GCA_004027165.1_CteSoc_v1_BIUU_PVKA01006360.1_63953_64879+
OR.GCA_004027165.1_CteSoc_v1_BIUU_PVKA01013031.1_38457_39386+
OR.GCA_004027165.1_CteSoc_v1_BIUU_PVKA01015342.1_8460_9389+
OR.GCA_004027165.1_CteSoc_v1_BIUU_PVKA01021325.1_25398_26327+
OR.GCA_004027165.1_CteSoc_v1_BIUU_PVKA01036828.1_10740_11669+
OR.GCA_004027165.1_CteSoc_v1_BIUU_PVKA01037603.1_3542_4471+
OR.GCA_004027165.1_CteSoc_v1_BIUU_PVKA01059091.1_5105_6034+
OR.GCA_000260255.1_OctDeg1.0_JH651869.1_856763_857692+
OR.GCA_000260255.1_OctDeg1.0_JH652037.1_7087_8022-
OR.GCA_000260255.1_OctDeg1.0_JH652037.1_85168_86106-
OR.GCA_000260255.1_OctDeg1.0_JH652058.1_30568_31497+
OR.GCA_000260255.1_OctDeg1.0_JH652058.1_70714_71643-
OR.GCA_000260255.1_OctDeg1.0_JH652162.1_35200_36129+
OR.GCA_000260255.1_OctDeg1.0_JH652680.1_9319_10248-
OR.GCA_006547115.1_GSC_porc_1.0_ML655391.1_3020571_3021500+
OR.GCA_006547115.1_GSC_porc_1.0_ML655678.1_126428_127360+
OR.GCA_004363535.1_DasPun_v1_BIUU_RJWM01001038.1_90190_91128-
OR.GCA_004363535.1_DasPun_v1_BIUU_RJWM01001038.1_156662_157591-
OR.GCA_004363535.1_DasPun_v1_BIUU_RJWM01009612.1_10344_11273+
OR.GCA_004363535.1_DasPun_v1_BIUU_RJWM01017132.1_12897_13826-
OR.GCA_004363535.1_DasPun_v1_BIUU_RJWM01017469.1_22401_23354+
OR.GCA_004363535.1_DasPun_v1_BIUU_RJWM01019074.1_38778_39701-
OR.GCA_004363535.1_DasPun_v1_BIUU_RJWM01019946.1_24089_25012-
OR.GCA_004363535.1_DasPun_v1_BIUU_RJWM01021208.1_29995_30924-
OR.GCA_004363535.1_DasPun_v1_BIUU_RJWM01022165.1_226_1155-
OR.GCA_004363535.1_DasPun_v1_BIUU_RJWM01023522.1_22775_23710+
OR.GCA_004363535.1_DasPun_v1_BIUU_RJWM01028567.1_14641_15570+
OR.GCA_004363535.1_DasPun_v1_BIUU_RJWM01033532.1_10123_11052-
OR.GCA_004363535.1_DasPun_v1_BIUU_RJWM01066097.1_1900_2829-
OR.GCA_004363535.1_DasPun_v1_BIUU_RJWM01171157.1_20_949+
OR.GCA_004027455.1_HydHyd_v1_BIUU_PVLA01002679.1_130683_131639-
OR.GCA_004027295.1_DolPat_v1_BIUU_PVJX010011623.1_42929_43858+
OR.GCA_004027295.1_DolPat_v1_BIUU_PVJX010029831.1_15930_16895+
OR.GCA_004027295.1_DolPat_v1_BIUU_PVJX010051814.1_2372_3319-
OR.GCA_000151735.1_Cavpor3.0_DS562927.1_7393700_7394629-
OR.GCA_004027695.1_CavTsc_v1_BIUU_PVKK010009206.1_66486_67415+

>OGG2-52
OR.ThrSwi_NIG_v1_Scaffold00008_18878034_18878984+
OR.GCA_004026965.1_PetTyp_v1_BIUU_PVIR01048947.1_2789_3727+
OR.GCA_004026965.1_PetTyp_v1_BIUU_PVIR01052590.1_4176_5114-
OR.GCA_000247695.1_HetGla_female_1.0_JH602079.1_129337_130281-
OR.GCA_000247695.1_HetGla_female_1.0_JH602079.1_148489_149433-
OR.GCA_000247695.1_HetGla_female_1.0_JH602079.1_159944_160891-
OR.GCA_000743615.1_DMR_v1.0_KN125342.1_9466055_9466999+
OR.GCA_000743615.1_DMR_v1.0_KN125342.1_9476512_9477456+
OR.GCA_000743615.1_DMR_v1.0_KN125342.1_9486609_9487535+
OR.GCA_000276665.1_ChiLan1.0_JH721874.1_23775674_23776618-
OR.GCA_004027025.1_MyoCoy_v1_BIUU_PVJA010005552.1_23724_24668-
OR.GCA_004027025.1_MyoCoy_v1_BIUU_PVJA010005552.1_30196_31140-
OR.GCA_004027025.1_MyoCoy_v1_BIUU_PVJA010005552.1_50743_51696-
OR.GCA_004027025.1_MyoCoy_v1_BIUU_PVJA010005552.1_63811_64770-
OR.GCA_004027025.1_MyoCoy_v1_BIUU_PVJA010005552.1_76916_77860-
OR.GCA_004027165.1_CteSoc_v1_BIUU_PVKA01008590.1_59359_60303+
OR.GCA_004027165.1_CteSoc_v1_BIUU_PVKA01008590.1_72080_72349+_PVKA01053899.1_10129_11016-join
OR.GCA_000260255.1_OctDeg1.0_JH651817.1_433500_434444-
OR.GCA_000260255.1_OctDeg1.0_JH651817.1_444477_445421-
OR.GCA_000260255.1_OctDeg1.0_JH651817.1_477170_478114-
OR.GCA_004363535.1_DasPun_v1_BIUU_RJWM01019651.1_18967_19929+
OR.GCA_004363535.1_DasPun_v1_BIUU_RJWM01051356.1_7726_8688+
OR.GCA_004363535.1_DasPun_v1_BIUU_RJWM01053292.1_7934_8878-
OR.GCA_004363535.1_DasPun_v1_BIUU_RJWM01060086.1_397_1359-
OR.GCA_004363535.1_DasPun_v1_BIUU_RJWM01086936.1_2711_3655-
OR.GCA_004363535.1_DasPun_v1_BIUU_RJWM01121824.1_397_1359-
OR.GCA_004363535.1_DasPun_v1_BIUU_RJWM01122725.1_214_1176-
OR.GCA_004363535.1_DasPun_v1_BIUU_RJWM01126370.1_214_1176-
OR.GCA_004027455.1_HydHyd_v1_BIUU_PVLA01003450.1_34243_35187-
OR.GCA_004027695.1_CavTsc_v1_BIUU_PVKK010031507.1_1314_2258+

>OGG2-53
OR.GCA_004027205.1_CteGun_v1_BIUU_PVKB01001045.1_309399_310340-
OR.GCA_004026965.1_PetTyp_v1_BIUU_PVIR01029431.1_12384_13322+
OR.GCA_000743615.1_DMR_v1.0_KN122048.1_82170_83096-
OR.GCA_000276665.1_ChiLan1.0_JH721882.1_131200_132126-
OR.GCA_004027595.1_DinBra_v1_BIUU_PVLD010020838.1_10831_11757-
OR.GCA_004363535.1_DasPun_v1_BIUU_RJWM01009875.1_44260_45201-
OR.GCA_004363535.1_DasPun_v1_BIUU_RJWM01020503.1_19989_20915-
OR.GCA_000151735.1_Cavpor3.0_DS562899.1_13147448_13148374-
OR.GCA_004027695.1_CavTsc_v1_BIUU_PVKK010010701.1_49078_50004-
OR.GCA_004027695.1_CavTsc_v1_BIUU_PVKK010025644.1_14612_15538-

>OGG2-54
OR.GCA_004027205.1_CteGun_v1_BIUU_PVKB01003359.1_107010_107957-
OR.ThrSwi_NIG_v1_Scaffold00075_8525359_8526330+
OR.GCA_004026965.1_PetTyp_v1_BIUU_PVIR01121953.1_797_1777-
OR.GCA_000247695.1_HetGla_female_1.0_JH602314.1_39102_40049+
OR.GCA_000247695.1_HetGla_female_1.0_JH602314.1_54642_55589-
OR.GCA_000743615.1_DMR_v1.0_KN122676.1_6366682_6367644+
OR.GCA_000743615.1_DMR_v1.0_KN122676.1_6385006_6385953-
OR.GCA_000276665.1_ChiLan1.0_JH721955.1_7371814_7372761+
OR.GCA_000276665.1_ChiLan1.0_JH721955.1_7391238_7392185-
OR.GCA_004027595.1_DinBra_v1_BIUU_PVLD010019233.1_11645_12592+
OR.GCA_004027595.1_DinBra_v1_BIUU_PVLD010019233.1_30323_31279-
OR.GCA_004027165.1_CteSoc_v1_BIUU_PVKA01027678.1_21_893+
OR.GCA_000260255.1_OctDeg1.0_JH651565.1_5429263_5430210+
OR.GCA_006547115.1_GSC_porc_1.0_ML655448.1_334359_335306+
OR.GCA_004363535.1_DasPun_v1_BIUU_RJWM01093501.1_3019_3966+

>OGG2-55
OR.GCA_004026905.1_HysCri_v1_BIUU_PVJO010021126.1_14506_15450+
OR.GCA_000247695.1_HetGla_female_1.0_JH602177.1_1346188_1347123+
OR.GCA_004027595.1_DinBra_v1_BIUU_PVLD010020402.1_22842_23777+
OR.GCA_006547115.1_GSC_porc_1.0_ML655555.1_584044_584979-

>OGG2-56.1
OR.GCA_004027205.1_CteGun_v1_BIUU_PVKB01005803.1_39817_40758+
OR.GCA_004027205.1_CteGun_v1_BIUU_PVKB01008018.1_21607_22545-
OR.GCA_004027205.1_CteGun_v1_BIUU_PVKB01008257.1_18993_19172+_PVKB01005803.1_83174_84037-join
OR.GCA_004026905.1_HysCri_v1_BIUU_PVJO010009450.1_14257_15195+
OR.GCA_004026905.1_HysCri_v1_BIUU_PVJO010009450.1_30407_31345-
OR.GCA_004026905.1_HysCri_v1_BIUU_PVJO010009450.1_42560_43498-
OR.GCA_000247695.1_HetGla_female_1.0_JH602324.1_49337_50314-
OR.GCA_000743615.1_DMR_v1.0_KN122802.1_1932286_1933224-
OR.GCA_000743615.1_DMR_v1.0_KN122802.1_2028876_2029814-
OR.GCA_000276665.1_ChiLan1.0_JH722036.1_1156143_1157078+
OR.GCA_000276665.1_ChiLan1.0_JH722036.1_1171003_1171950-
OR.GCA_000276665.1_ChiLan1.0_JH722036.1_1201716_1202654-
OR.GCA_000276665.1_ChiLan1.0_JH722036.1_1333973_1334947+
OR.GCA_004027595.1_DinBra_v1_BIUU_PVLD010007664.1_15457_16410+
OR.GCA_004027595.1_DinBra_v1_BIUU_PVLD010007664.1_27093_28040-
OR.GCA_004027595.1_DinBra_v1_BIUU_PVLD010012678.1_5573_6505+
OR.GCA_004027595.1_DinBra_v1_BIUU_PVLD010022268.1_22308_23246-
OR.GCA_004027025.1_MyoCoy_v1_BIUU_PVJA010000254.1_30174_31109+
OR.GCA_004027025.1_MyoCoy_v1_BIUU_PVJA010000254.1_43088_44026-
OR.GCA_004027025.1_MyoCoy_v1_BIUU_PVJA010000254.1_83726_84664-
OR.GCA_004027165.1_CteSoc_v1_BIUU_PVKA01008494.1_33367_34302-
OR.GCA_004027165.1_CteSoc_v1_BIUU_PVKA01063101.1_5497_6441-
OR.GCA_004027165.1_CteSoc_v1_BIUU_PVKA01064438.1_1243_2172-
OR.GCA_000260255.1_OctDeg1.0_JH651837.1_1335372_1336307+
OR.GCA_000260255.1_OctDeg1.0_JH651840.1_1053290_1054225+
OR.GCA_000260255.1_OctDeg1.0_JH651840.1_1112800_1113738-
OR.GCA_006547115.1_GSC_porc_1.0_ML655614.1_67628_68566+
OR.GCA_004363535.1_DasPun_v1_BIUU_RJWM01009218.1_16012_16959-
OR.GCA_004363535.1_DasPun_v1_BIUU_RJWM01009218.1_36762_37700-
OR.GCA_004363535.1_DasPun_v1_BIUU_RJWM01010613.1_60273_61208+
OR.GCA_004363535.1_DasPun_v1_BIUU_RJWM01031998.1_13144_14082-
OR.GCA_004363535.1_DasPun_v1_BIUU_RJWM01044047.1_8621_9559+
OR.GCA_004363535.1_DasPun_v1_BIUU_RJWM01045153.1_9558_10517-
OR.GCA_004363535.1_DasPun_v1_BIUU_RJWM01046231.1_9559_10536+
OR.GCA_000151735.1_Cavpor3.0_DS562963.1_155899_156846+
OR.GCA_004027695.1_CavTsc_v1_BIUU_PVKK010030176.1_8613_9560+

>OGG2-56.2
OR.GCA_000247695.1_HetGla_female_1.0_JH602106.1_31582_32535+
OR.GCA_000247695.1_HetGla_female_1.0_JH602109.1_44033_44977+
OR.GCA_000743615.1_DMR_v1.0_KN122802.1_1955600_1956553-
OR.GCA_000276665.1_ChiLan1.0_JH722036.1_1225109_1226068-
OR.GCA_004027595.1_DinBra_v1_BIUU_PVLD010007664.1_73191_74129-
OR.GCA_004363535.1_DasPun_v1_BIUU_RJWM01053319.1_7225_8163-

>OGG2-57
OR.GCA_004027205.1_CteGun_v1_BIUU_PVKB01001045.1_363401_364453-
OR.GCA_000743615.1_DMR_v1.0_KN124869.1_126745_127680-
OR.GCA_000276665.1_ChiLan1.0_JH721882.1_277842_278777-
OR.GCA_000276665.1_ChiLan1.0_JH721882.1_356829_357764+
OR.GCA_004027025.1_MyoCoy_v1_BIUU_PVJA010017298.1_40327_41262-
OR.GCA_004027165.1_CteSoc_v1_BIUU_PVKA01029390.1_3521_4456-
OR.GCA_004027165.1_CteSoc_v1_BIUU_PVKA01054888.1_8026_8961+
OR.GCA_000260255.1_OctDeg1.0_JH651533.1_80524_81459-
OR.GCA_000260255.1_OctDeg1.0_JH651533.1_164140_165075-
OR.GCA_000260255.1_OctDeg1.0_JH651533.1_272961_273896+
OR.GCA_000260255.1_OctDeg1.0_JH651869.1_1027388_1028323+
OR.GCA_006547115.1_GSC_porc_1.0_ML655391.1_3170232_3171167-
OR.GCA_004363535.1_DasPun_v1_BIUU_RJWM01015794.1_35309_36244-
OR.GCA_004363535.1_DasPun_v1_BIUU_RJWM01027610.1_1768_2727+
OR.GCA_004363535.1_DasPun_v1_BIUU_RJWM01027610.1_24679_25614-
OR.GCA_004363535.1_DasPun_v1_BIUU_RJWM01035412.1_5875_6810+
OR.GCA_004363535.1_DasPun_v1_BIUU_RJWM01082452.1_1056_1991+
OR.GCA_004027455.1_HydHyd_v1_BIUU_PVLA01011639.1_1181_2128-
OR.GCA_004027455.1_HydHyd_v1_BIUU_PVLA01015183.1_18637_19572+
OR.GCA_004027455.1_HydHyd_v1_BIUU_PVLA01020101.1_1476_2411-
OR.GCA_004027455.1_HydHyd_v1_BIUU_PVLA01020614.1_5352_6317+
OR.GCA_004027295.1_DolPat_v1_BIUU_PVJX010030446.1_10244_11179+
OR.GCA_004027295.1_DolPat_v1_BIUU_PVJX010061778.1_5738_6673+
OR.GCA_004027295.1_DolPat_v1_BIUU_PVJX010104509.1_1310_2245-
OR.GCA_000151735.1_Cavpor3.0_DS562927.1_7152234_7153190-
OR.GCA_000151735.1_Cavpor3.0_DS562927.1_7241159_7242115-
OR.GCA_000151735.1_Cavpor3.0_DS563153.1_303707_304642-
OR.GCA_004027695.1_CavTsc_v1_BIUU_PVKK010009758.1_25480_26415-
OR.GCA_004027695.1_CavTsc_v1_BIUU_PVKK010022116.1_17215_18171-
OR.GCA_004027695.1_CavTsc_v1_BIUU_PVKK010032464.1_760_1695+

>OGG2-58a
OR.GCA_004027205.1_CteGun_v1_BIUU_PVKB01005639.1_3309_4280-
OR.GCA_004026905.1_HysCri_v1_BIUU_PVJO010018216.1_19329_20267+
OR.GCA_004026905.1_HysCri_v1_BIUU_PVJO010018216.1_31139_32077+
OR.GCA_004026905.1_HysCri_v1_BIUU_PVJO010032164.1_5058_5996+
OR.ThrSwi_NIG_v1_Scaffold00046_17682819_17683757-
OR.GCA_004026965.1_PetTyp_v1_BIUU_PVIR01006102.1_44021_44959-
OR.GCA_004026965.1_PetTyp_v1_BIUU_PVIR01006102.1_53258_54196-
OR.GCA_000247695.1_HetGla_female_1.0_JH602250.1_71208_72155-
OR.GCA_000743615.1_DMR_v1.0_KN121642.1_171443_172378+
OR.GCA_000743615.1_DMR_v1.0_KN121642.1_316506_317459-
OR.GCA_000276665.1_ChiLan1.0_JH722090.1_54635_55582+
OR.GCA_000276665.1_ChiLan1.0_JH722090.1_73527_74474+
OR.GCA_000276665.1_ChiLan1.0_JH722090.1_94656_95594+
OR.GCA_004027595.1_DinBra_v1_BIUU_PVLD010002419.1_136577_137524+
OR.GCA_004027595.1_DinBra_v1_BIUU_PVLD010007064.1_63368_64306-
OR.GCA_004027595.1_DinBra_v1_BIUU_PVLD010018912.1_30862_31797+
OR.GCA_004027595.1_DinBra_v1_BIUU_PVLD010036927.1_9102_10049-
OR.GCA_004027025.1_MyoCoy_v1_BIUU_PVJA010013051.1_31299_32246+
OR.GCA_004027025.1_MyoCoy_v1_BIUU_PVJA010025514.1_7377_8327+
OR.GCA_004027025.1_MyoCoy_v1_BIUU_PVJA010025514.1_19747_20685+
OR.GCA_004027165.1_CteSoc_v1_BIUU_PVKA01013131.1_15059_16000-
OR.GCA_006547115.1_GSC_porc_1.0_ML655545.1_1724955_1725902+
OR.GCA_004363535.1_DasPun_v1_BIUU_RJWM01007145.1_79663_80610-
OR.GCA_004363535.1_DasPun_v1_BIUU_RJWM01008252.1_12640_13587-
OR.GCA_004363535.1_DasPun_v1_BIUU_RJWM01012332.1_47468_48415-
OR.GCA_004363535.1_DasPun_v1_BIUU_RJWM01021170.1_27737_28675+
OR.GCA_004363535.1_DasPun_v1_BIUU_RJWM01021526.1_33918_34856-
OR.GCA_004363535.1_DasPun_v1_BIUU_RJWM01029256.1_23505_24443+
OR.GCA_004363535.1_DasPun_v1_BIUU_RJWM01029893.1_4629_5567+
OR.GCA_004363535.1_DasPun_v1_BIUU_RJWM01033865.1_7191_8144+
OR.GCA_004363535.1_DasPun_v1_BIUU_RJWM01045480.1_7472_8410-
OR.GCA_004027455.1_HydHyd_v1_BIUU_PVLA01008265.1_6457_7404+
OR.GCA_004027455.1_HydHyd_v1_BIUU_PVLA01009670.1_13176_14114-
OR.GCA_004027295.1_DolPat_v1_BIUU_PVJX010006996.1_2008_2946+
OR.GCA_004027295.1_DolPat_v1_BIUU_PVJX010010556.1_21120_22058-
OR.GCA_004027295.1_DolPat_v1_BIUU_PVJX010010556.1_30978_31928-
OR.GCA_000151735.1_Cavpor3.0_DS562856.1_24777183_24778121-
OR.GCA_000151735.1_Cavpor3.0_DS562856.1_25655615_25656553-
OR.GCA_000151735.1_Cavpor3.0_DS562856.1_27153243_27154181-
OR.GCA_000151735.1_Cavpor3.0_DS562923.1_9177399_9178337-
OR.GCA_004027695.1_CavTsc_v1_BIUU_PVKK010009155.1_24376_25314-
OR.GCA_004027695.1_CavTsc_v1_BIUU_PVKK010010139.1_39727_40665+
OR.GCA_004027695.1_CavTsc_v1_BIUU_PVKK010023907.1_3_941+
OR.GCA_004027695.1_CavTsc_v1_BIUU_PVKK010023907.1_22483_23421-
OR.GCA_004027695.1_CavTsc_v1_BIUU_PVKK010074788.1_830_1768-

>OGG2-59
OR.ThrSwi_NIG_v1_Scaffold00017_1645006_1645947-
OR.GCA_000247695.1_HetGla_female_1.0_JH602177.1_1389740_1390681-
OR.GCA_000743615.1_DMR_v1.0_KN122588.1_2159371_2160306+
OR.GCA_000743615.1_DMR_v1.0_KN122588.1_2169449_2170390-
OR.GCA_000743615.1_DMR_v1.0_KN122588.1_2177726_2178664-
OR.GCA_000276665.1_ChiLan1.0_JH721971.1_3869171_3870109+
OR.GCA_000276665.1_ChiLan1.0_JH721971.1_3886762_3887700-
OR.GCA_004027595.1_DinBra_v1_BIUU_PVLD010023250.1_20_958+
OR.GCA_004027595.1_DinBra_v1_BIUU_PVLD010023250.1_8569_9507+
OR.GCA_004027595.1_DinBra_v1_BIUU_PVLD010023250.1_18270_19208-
OR.GCA_004027165.1_CteSoc_v1_BIUU_PVKA01025028.1_15155_16096-
OR.GCA_004027165.1_CteSoc_v1_BIUU_PVKA01037966.1_11225_12157-
OR.GCA_000260255.1_OctDeg1.0_JH651798.1_30099_31064+
OR.GCA_000260255.1_OctDeg1.0_JH651798.1_47415_48380-
OR.GCA_006547115.1_GSC_porc_1.0_ML655555.1_552432_553370+
OR.GCA_006547115.1_GSC_porc_1.0_ML655555.1_561377_562315+
OR.GCA_006547115.1_GSC_porc_1.0_ML655555.1_575683_576621-
OR.GCA_004363535.1_DasPun_v1_BIUU_RJWM01018147.1_16027_16965+
OR.GCA_004363535.1_DasPun_v1_BIUU_RJWM01018147.1_30486_31418+
OR.GCA_004363535.1_DasPun_v1_BIUU_RJWM01029755.1_15341_16282+
OR.GCA_004363535.1_DasPun_v1_BIUU_RJWM01037656.1_3304_4242+
OR.GCA_004363535.1_DasPun_v1_BIUU_RJWM01046881.1_1901_2839+
OR.GCA_004363535.1_DasPun_v1_BIUU_RJWM01048631.1_5333_6271+
OR.GCA_004363535.1_DasPun_v1_BIUU_RJWM01058965.1_1902_2840+
OR.GCA_004363535.1_DasPun_v1_BIUU_RJWM01060432.1_2406_3344-
OR.GCA_004363535.1_DasPun_v1_BIUU_RJWM01062695.1_5475_6413+
OR.GCA_004363535.1_DasPun_v1_BIUU_RJWM01070733.1_1408_2346-
OR.GCA_004363535.1_DasPun_v1_BIUU_RJWM01101461.1_1674_2612-
OR.GCA_004027455.1_HydHyd_v1_BIUU_PVLA01004907.1_2964_3902-
OR.GCA_004027455.1_HydHyd_v1_BIUU_PVLA01006041.1_86984_87922+
OR.GCA_004027455.1_HydHyd_v1_BIUU_PVLA01010199.1_6173_7111+
OR.GCA_004027455.1_HydHyd_v1_BIUU_PVLA01010199.1_31385_32323-
OR.GCA_004027295.1_DolPat_v1_BIUU_PVJX010035957.1_5430_6368+
OR.GCA_000151735.1_Cavpor3.0_DS562941.1_1158029_1158967+
OR.GCA_000151735.1_Cavpor3.0_DS562941.1_1198326_1199264-
OR.GCA_004027695.1_CavTsc_v1_BIUU_PVKK010017234.1_17821_18759-
OR.GCA_004027695.1_CavTsc_v1_BIUU_PVKK010019622.1_11902_12840+

>OGG2-60
OR.GCA_004026905.1_HysCri_v1_BIUU_PVJO010021908.1_13242_14186+
OR.GCA_004026965.1_PetTyp_v1_BIUU_PVIR01041710.1_5886_6839-
OR.GCA_000247695.1_HetGla_female_1.0_JH602177.1_2604428_2605381+
OR.GCA_000276665.1_ChiLan1.0_JH721971.1_3055360_3056310-
OR.GCA_004027165.1_CteSoc_v1_BIUU_PVKA01001497.1_51154_52095-
OR.GCA_000260255.1_OctDeg1.0_JH651754.1_2141699_2142649-
OR.GCA_006547115.1_GSC_porc_1.0_ML655391.1_168870_169820+
OR.GCA_004363535.1_DasPun_v1_BIUU_RJWM01053389.1_6218_7192-
OR.GCA_004363535.1_DasPun_v1_BIUU_RJWM01060434.1_6302_7276-
OR.GCA_004027455.1_HydHyd_v1_BIUU_PVLA01013631.1_22781_23746-
OR.GCA_004027295.1_DolPat_v1_BIUU_PVJX010027760.1_20564_21529-
OR.GCA_000151735.1_Cavpor3.0_DS562941.1_587166_588140-
OR.GCA_000151735.1_Cavpor3.0_DS562941.1_2382155_2383129+
OR.GCA_004027695.1_CavTsc_v1_BIUU_PVKK010003371.1_142606_143580-
OR.GCA_004027695.1_CavTsc_v1_BIUU_PVKK010029382.1_6415_7389+

>OGG2-61
OR.GCA_004027205.1_CteGun_v1_BIUU_PVKB01003572.1_122989_123918-
OR.GCA_004027205.1_CteGun_v1_BIUU_PVKB01003572.1_133654_134580-
OR.GCA_004027205.1_CteGun_v1_BIUU_PVKB01003572.1_150245_151177-
OR.GCA_004026905.1_HysCri_v1_BIUU_PVJO010018302.1_3389_4318+
OR.GCA_004026905.1_HysCri_v1_BIUU_PVJO010025239.1_16735_17682+
OR.ThrSwi_NIG_v1_Scaffold00017_2576377_2577306-
OR.ThrSwi_NIG_v1_Scaffold00017_2603995_2604924-
OR.ThrSwi_NIG_v1_Scaffold00017_2615638_2616582-
OR.ThrSwi_NIG_v1_Scaffold00017_2621495_2622442-
OR.GCA_004026965.1_PetTyp_v1_BIUU_PVIR01011368.1_38706_39635-
OR.GCA_004026965.1_PetTyp_v1_BIUU_PVIR01045315.1_2383_3312+
OR.GCA_000247695.1_HetGla_female_1.0_JH602177.1_3469483_3470412-
OR.GCA_000247695.1_HetGla_female_1.0_JH602177.1_3511973_3512902-
OR.GCA_000247695.1_HetGla_female_1.0_JH602177.1_3523869_3524816-
OR.GCA_000247695.1_HetGla_female_1.0_JH602177.1_3536230_3537177-
OR.GCA_000247695.1_HetGla_female_1.0_JH602177.1_3551760_3552707-
OR.GCA_000247695.1_HetGla_female_1.0_JH602177.1_3573131_3574060-
OR.GCA_000743615.1_DMR_v1.0_KN124308.1_707061_707990-
OR.GCA_000743615.1_DMR_v1.0_KN124308.1_743921_744850-
OR.GCA_000743615.1_DMR_v1.0_KN124308.1_752315_753259-
OR.GCA_000743615.1_DMR_v1.0_KN124308.1_763054_764001-
OR.GCA_000743615.1_DMR_v1.0_KN124308.1_772375_773322-
OR.GCA_000276665.1_ChiLan1.0_JH721971.1_2055889_2056836+
OR.GCA_000276665.1_ChiLan1.0_JH721971.1_2103315_2104244+
OR.GCA_000276665.1_ChiLan1.0_JH721971.1_2146091_2147020+
OR.GCA_004027595.1_DinBra_v1_BIUU_PVLD010018223.1_10301_11296+
OR.GCA_004027595.1_DinBra_v1_BIUU_PVLD010018223.1_22131_23060+
OR.GCA_004027595.1_DinBra_v1_BIUU_PVLD010018223.1_38006_38935+
OR.GCA_004027595.1_DinBra_v1_BIUU_PVLD010020385.1_19271_20218-
OR.GCA_004027595.1_DinBra_v1_BIUU_PVLD010030309.1_11049_11978-
OR.GCA_004027595.1_DinBra_v1_BIUU_PVLD010051286.1_2324_3271-
OR.GCA_004027595.1_DinBra_v1_BIUU_PVLD010054414.1_1583_2515-
OR.GCA_004027025.1_MyoCoy_v1_BIUU_PVJA010019429.1_23791_24804-
OR.GCA_004027025.1_MyoCoy_v1_BIUU_PVJA010032832.1_13183_14130+
OR.GCA_004027025.1_MyoCoy_v1_BIUU_PVJA010032832.1_22648_23637+
OR.GCA_004027165.1_CteSoc_v1_BIUU_PVKA01005290.1_63185_64129+
OR.GCA_004027165.1_CteSoc_v1_BIUU_PVKA01005290.1_83061_83990+
OR.GCA_000260255.1_OctDeg1.0_JH651754.1_1057403_1058350+
OR.GCA_000260255.1_OctDeg1.0_JH651754.1_1078121_1079110+
OR.GCA_000260255.1_OctDeg1.0_JH651754.1_1092273_1093217+
OR.GCA_000260255.1_OctDeg1.0_JH651754.1_1103813_1104742+
OR.GCA_000260255.1_OctDeg1.0_JH651754.1_1151651_1152580+
OR.GCA_006547115.1_GSC_porc_1.0_ML655391.1_1051186_1052115-
OR.GCA_006547115.1_GSC_porc_1.0_ML655391.1_1079456_1080385-
OR.GCA_006547115.1_GSC_porc_1.0_ML655391.1_1091576_1092523-
OR.GCA_004363535.1_DasPun_v1_BIUU_RJWM01003431.1_11260_12189+
OR.GCA_004363535.1_DasPun_v1_BIUU_RJWM01005059.1_1931_2875-
OR.GCA_004363535.1_DasPun_v1_BIUU_RJWM01005059.1_15841_16788-
OR.GCA_004363535.1_DasPun_v1_BIUU_RJWM01007088.1_2445_3389+
OR.GCA_004363535.1_DasPun_v1_BIUU_RJWM01007088.1_8863_9810+
OR.GCA_004363535.1_DasPun_v1_BIUU_RJWM01007088.1_22514_23461+
OR.GCA_004363535.1_DasPun_v1_BIUU_RJWM01007088.1_38276_39205+
OR.GCA_004363535.1_DasPun_v1_BIUU_RJWM01029380.1_9962_10906-
OR.GCA_004363535.1_DasPun_v1_BIUU_RJWM01035077.1_4971_5948+
OR.GCA_004363535.1_DasPun_v1_BIUU_RJWM01038998.1_1287_2231-
OR.GCA_004363535.1_DasPun_v1_BIUU_RJWM01038998.1_14778_15725-
OR.GCA_004363535.1_DasPun_v1_BIUU_RJWM01050682.1_286_1230+
OR.GCA_004363535.1_DasPun_v1_BIUU_RJWM01055148.1_7716_8663-
OR.GCA_004363535.1_DasPun_v1_BIUU_RJWM01057444.1_2872_3801+
OR.GCA_004363535.1_DasPun_v1_BIUU_RJWM01062274.1_5701_6645+
OR.GCA_004363535.1_DasPun_v1_BIUU_RJWM01095292.1_332_1279-
OR.GCA_004363535.1_DasPun_v1_BIUU_RJWM01098684.1_1967_2911-
OR.GCA_004363535.1_DasPun_v1_BIUU_RJWM01127174.1_35_961-
OR.GCA_004363535.1_DasPun_v1_BIUU_RJWM01136037.1_211_1200+
OR.GCA_004027455.1_HydHyd_v1_BIUU_PVLA01001516.1_169747_170742+
OR.GCA_004027455.1_HydHyd_v1_BIUU_PVLA01001516.1_191966_192895+
OR.GCA_004027455.1_HydHyd_v1_BIUU_PVLA01010153.1_3773_4720+
OR.GCA_004027455.1_HydHyd_v1_BIUU_PVLA01010153.1_16704_17651+
OR.GCA_004027455.1_HydHyd_v1_BIUU_PVLA01010153.1_45294_46223+
OR.GCA_004027455.1_HydHyd_v1_BIUU_PVLA01028386.1_1227_2222+
OR.GCA_004027295.1_DolPat_v1_BIUU_PVJX010029425.1_20296_21225-
OR.GCA_004027295.1_DolPat_v1_BIUU_PVJX010114428.1_987_1916+
OR.GCA_000151735.1_Cavpor3.0_DS562941.1_3412660_3413589-
OR.GCA_000151735.1_Cavpor3.0_DS562941.1_3448661_3449656-
OR.GCA_000151735.1_Cavpor3.0_DS562941.1_3479842_3480771+
OR.GCA_004027695.1_CavTsc_v1_BIUU_PVKK010003243.1_99256_100185-
OR.GCA_004027695.1_CavTsc_v1_BIUU_PVKK010008193.1_2857_3786+
OR.GCA_004027695.1_CavTsc_v1_BIUU_PVKK010013667.1_26963_27958-

>OGG2-62
OR.GCA_004027205.1_CteGun_v1_BIUU_PVKB01003714.1_161026_161955-
OR.GCA_004026905.1_HysCri_v1_BIUU_PVJO010017580.1_261_1190-
OR.ThrSwi_NIG_v1_Scaffold00038_10823919_10824848+
OR.GCA_004026965.1_PetTyp_v1_BIUU_PVIR01036419.1_2190_3119-
OR.GCA_000247695.1_HetGla_female_1.0_JH602099.1_5666466_5667395-
OR.GCA_000247695.1_HetGla_female_1.0_JH602099.1_5690140_5691069-
OR.GCA_000743615.1_DMR_v1.0_KN123351.1_246369_247316+
OR.GCA_000743615.1_DMR_v1.0_KN123351.1_258791_259720+
OR.GCA_000276665.1_ChiLan1.0_JH721941.1_248188_249135+
OR.GCA_004027595.1_DinBra_v1_BIUU_PVLD010035743.1_7253_8182+
OR.GCA_004027595.1_DinBra_v1_BIUU_PVLD010039177.1_2403_3350-
OR.GCA_004027025.1_MyoCoy_v1_BIUU_PVJA010007224.1_23825_24784-
OR.GCA_004027025.1_MyoCoy_v1_BIUU_PVJA010007224.1_47778_48710-
OR.GCA_004027165.1_CteSoc_v1_BIUU_PVKA01044468.1_10114_11061+
OR.GCA_000260255.1_OctDeg1.0_JH651587.1_218781_219728+
OR.GCA_006547115.1_GSC_porc_1.0_ML655468.1_2568702_2569640+
OR.GCA_004363535.1_DasPun_v1_BIUU_RJWM01027428.1_9774_10721-
OR.GCA_004363535.1_DasPun_v1_BIUU_RJWM01036565.1_382_1311+
OR.GCA_004363535.1_DasPun_v1_BIUU_RJWM01053362.1_8537_9466-
OR.GCA_004027295.1_DolPat_v1_BIUU_PVJX010005966.1_25499_26446-
OR.GCA_004027695.1_CavTsc_v1_BIUU_PVKK010012611.1_57281_58228+
OR.GCA_004027695.1_CavTsc_v1_BIUU_PVKK010016550.1_17410_18357-

>OGG2-63
OR.GCA_004026905.1_HysCri_v1_BIUU_PVJO010004463.1_35845_36774-
OR.GCA_004026965.1_PetTyp_v1_BIUU_PVIR01041628.1_7060_7995+
OR.GCA_000743615.1_DMR_v1.0_KN122802.1_2056194_2057123-
OR.GCA_000743615.1_DMR_v1.0_KN123523.1_1067730_1068656+
OR.GCA_000276665.1_ChiLan1.0_JH721984.1_45698_46627+
OR.GCA_000276665.1_ChiLan1.0_JH722036.1_1306942_1307865+
OR.GCA_004027595.1_DinBra_v1_BIUU_PVLD010024416.1_15448_16374-
OR.GCA_004027595.1_DinBra_v1_BIUU_PVLD010029518.1_9662_10582-
OR.GCA_004027025.1_MyoCoy_v1_BIUU_PVJA010000254.1_105677_106606-
OR.GCA_004027165.1_CteSoc_v1_BIUU_PVKA01012365.1_17723_18652-
OR.GCA_004027165.1_CteSoc_v1_BIUU_PVKA01019373.1_23868_24806+
OR.GCA_000260255.1_OctDeg1.0_JH651576.1_3359161_3360099-
OR.GCA_000260255.1_OctDeg1.0_JH651576.1_3399193_3400131+
OR.GCA_000260255.1_OctDeg1.0_JH651840.1_1199937_1200866-
OR.GCA_004363535.1_DasPun_v1_BIUU_RJWM01016149.1_6490_7419-
OR.GCA_004363535.1_DasPun_v1_BIUU_RJWM01106151.1_1466_2395-
OR.GCA_004027295.1_DolPat_v1_BIUU_PVJX010039583.1_6101_7033+
OR.GCA_000151735.1_Cavpor3.0_DS562941.1_4704798_4705730-
OR.GCA_004027695.1_CavTsc_v1_BIUU_PVKK010011916.1_17340_18272-

>OGG2-64
OR.GCA_004027205.1_CteGun_v1_BIUU_PVKB01007317.1_26714_27670+
OR.GCA_004026905.1_HysCri_v1_BIUU_PVJO010026197.1_15492_16451-
OR.GCA_000743615.1_DMR_v1.0_KN122802.1_1973997_1974950-
OR.GCA_000276665.1_ChiLan1.0_JH722036.1_1239098_1240057-
OR.GCA_004027025.1_MyoCoy_v1_BIUU_PVJA010060344.1_6089_7060-
OR.GCA_004027165.1_CteSoc_v1_BIUU_PVKA01028810.1_9386_10318+
OR.GCA_000260255.1_OctDeg1.0_JH651837.1_1270132_1271061-
OR.GCA_006547115.1_GSC_porc_1.0_ML655614.1_132781_133740+
OR.GCA_004363535.1_DasPun_v1_BIUU_RJWM01012403.1_42764_43723+

>OGG2-65
OR.ThrSwi_NIG_v1_Scaffold00046_17781186_17782220+
OR.ThrSwi_NIG_v1_Scaffold00046_17791295_17792359+
OR.GCA_004026965.1_PetTyp_v1_BIUU_PVIR01048211.1_4789_5727-
OR.GCA_000247695.1_HetGla_female_1.0_JH602054.1_33820268_33821206+
OR.GCA_000247695.1_HetGla_female_1.0_JH602054.1_33951870_33952817-
OR.GCA_000247695.1_HetGla_female_1.0_JH602194.1_2643127_2644101-
OR.GCA_000743615.1_DMR_v1.0_KN121642.1_649130_650068-
OR.GCA_000276665.1_ChiLan1.0_JH722079.1_101327_102265+
OR.GCA_004027595.1_DinBra_v1_BIUU_PVLD010004429.1_62479_63453+
OR.GCA_004027025.1_MyoCoy_v1_BIUU_PVJA010015419.1_18293_19231+
OR.GCA_004027025.1_MyoCoy_v1_BIUU_PVJA010015419.1_34018_34992+
OR.GCA_000260255.1_OctDeg1.0_JH651929.1_98681_99619+
OR.GCA_006547115.1_GSC_porc_1.0_ML655545.1_1531502_1532476-
OR.GCA_006547115.1_GSC_porc_1.0_ML655545.1_1542587_1543525-
OR.GCA_004363535.1_DasPun_v1_BIUU_RJWM01013188.1_16871_17809-
OR.GCA_004363535.1_DasPun_v1_BIUU_RJWM01025510.1_6416_7354-
OR.GCA_004363535.1_DasPun_v1_BIUU_RJWM01029125.1_20851_21789-
OR.GCA_004363535.1_DasPun_v1_BIUU_RJWM01048326.1_2904_3842-
OR.GCA_004363535.1_DasPun_v1_BIUU_RJWM01050441.1_3614_4489-
OR.GCA_004363535.1_DasPun_v1_BIUU_RJWM01129271.1_1513_2451+
OR.GCA_004027455.1_HydHyd_v1_BIUU_PVLA01016223.1_1021_1959-
OR.GCA_004027295.1_DolPat_v1_BIUU_PVJX010018478.1_2308_3246+
OR.GCA_004027295.1_DolPat_v1_BIUU_PVJX010018478.1_12390_13364+
OR.GCA_000151735.1_Cavpor3.0_DS562856.1_25092191_25093129-
OR.GCA_000151735.1_Cavpor3.0_DS562856.1_26230667_26231605-
OR.GCA_004027695.1_CavTsc_v1_BIUU_PVKK010006772.1_71319_72257+
OR.GCA_004027695.1_CavTsc_v1_BIUU_PVKK010012324.1_9171_10109+

>OGG2-66
OR.GCA_004026905.1_HysCri_v1_BIUU_PVJO010007969.1_54764_55711+
OR.GCA_004026905.1_HysCri_v1_BIUU_PVJO010054597.1_967_1932-
OR.ThrSwi_NIG_v1_Scaffold00017_3019203_3020150-
OR.GCA_004026965.1_PetTyp_v1_BIUU_PVIR01022492.1_4669_5616+
OR.GCA_004026965.1_PetTyp_v1_BIUU_PVIR01058621.1_579_1508-
OR.GCA_000247695.1_HetGla_female_1.0_JH602177.1_163696_164649+
OR.GCA_000247695.1_HetGla_female_1.0_JH602177.1_4182789_4183712-
OR.GCA_000247695.1_HetGla_female_1.0_JH602177.1_4198055_4199002-
OR.GCA_000247695.1_HetGla_female_1.0_JH602177.1_4229034_4229909-_JH602060.1_9360168_9360368-join
OR.GCA_000247695.1_HetGla_female_1.0_JH602177.1_4243425_4244372-
OR.GCA_000743615.1_DMR_v1.0_KN122588.1_1530459_1531412-
OR.GCA_000743615.1_DMR_v1.0_KN124308.1_1170192_1171139-
OR.GCA_000743615.1_DMR_v1.0_KN124308.1_1180001_1180948-
OR.GCA_000743615.1_DMR_v1.0_KN124308.1_1204569_1205516-
OR.GCA_000743615.1_DMR_v1.0_KN124308.1_1211105_1212052-
OR.GCA_000743615.1_DMR_v1.0_KN124308.1_1233634_1234581-
OR.GCA_000276665.1_ChiLan1.0_JH721971.1_1471770_1472711+
OR.GCA_000276665.1_ChiLan1.0_JH721971.1_1491665_1492606+
OR.GCA_000276665.1_ChiLan1.0_JH721971.1_1507684_1508625+
OR.GCA_000276665.1_ChiLan1.0_JH721971.1_5102711_5103658+
OR.GCA_004027595.1_DinBra_v1_BIUU_PVLD010003077.1_13360_14301-
OR.GCA_004027595.1_DinBra_v1_BIUU_PVLD010003077.1_39623_40570-
OR.GCA_004027595.1_DinBra_v1_BIUU_PVLD010016730.1_21887_22828-
OR.GCA_004027595.1_DinBra_v1_BIUU_PVLD010023325.1_6026_6967+
OR.GCA_004027595.1_DinBra_v1_BIUU_PVLD010028679.1_17215_18156+
OR.GCA_004027595.1_DinBra_v1_BIUU_PVLD010031146.1_6263_7261+
OR.GCA_004027025.1_MyoCoy_v1_BIUU_PVJA010014590.1_23781_24722-
OR.GCA_004027025.1_MyoCoy_v1_BIUU_PVJA010029281.1_8130_9077+
OR.GCA_004027025.1_MyoCoy_v1_BIUU_PVJA010058078.1_8927_9874+
OR.GCA_004027165.1_CteSoc_v1_BIUU_PVKA01001600.1_42180_43127-
OR.GCA_004027165.1_CteSoc_v1_BIUU_PVKA01001600.1_61040_61987-
[truncated: 419,626 more chars]
