# Supplementary material for: Synchronized Expansion and Contraction of Olfactory, Vomeronasal, and Taste Receptor Gene Families in Hystricomorph Rodents
Source: Mol Biol Evol. 2024 Apr 23;41(4):msae071. doi: 10.1093/molbev/msae071 (PMC11035023; doi:10.1093/molbev/msae071)
Supplement: msae071_Supplementary_Data [file msae071_supplementary_data.zip › SuppleDataS12.txt]

Supplementary Data S12. List of V1R genes included in each OGG. OGG names with "V1R-1" and "V1R-2" indicate that constituent genes are contained in trees V1R-1 and V1R-2 in Fig. 4, respectively. Each of V1R-1- and V1R-2-OGGs are named separately in a descending order according to the number of constituent genes in the OGG. For example, OGG-V1R-1-1 is the largest OGG that is included in tree V1R-1.

>OGG-V1R-1-1
V1R.GCA_004027205.1_CteGun_v1_BIUU_PVKB01003453.1_164863_165777-
V1R.GCA_004027205.1_CteGun_v1_BIUU_PVKB01003453.1_181723_182670+
V1R.GCA_004027205.1_CteGun_v1_BIUU_PVKB01003453.1_189377_190336+
V1R.GCA_004027205.1_CteGun_v1_BIUU_PVKB01005713.1_63505_64452-
V1R.GCA_004027205.1_CteGun_v1_BIUU_PVKB01007597.1_4668_5636+
V1R.GCA_004027205.1_CteGun_v1_BIUU_PVKB01007995.1_4778_5734+
V1R.GCA_004027205.1_CteGun_v1_BIUU_PVKB01008055.1_11668_12609+
V1R.GCA_004026905.1_HysCri_v1_BIUU_PVJO010021329.1_5286_6239+
V1R.GCA_004026905.1_HysCri_v1_BIUU_PVJO010055109.1_465_1382-
V1R.ThrSwi_NIG_v1_Scaffold00008_26392012_26392986-
V1R.ThrSwi_NIG_v1_Scaffold00008_26407040_26408002+
V1R.ThrSwi_NIG_v1_Scaffold00008_26436291_26437253-
V1R.ThrSwi_NIG_v1_Scaffold00008_26452816_26453742+
V1R.ThrSwi_NIG_v1_Scaffold00008_26465713_26466633-
V1R.ThrSwi_NIG_v1_Scaffold00008_26485330_26486277-
V1R.ThrSwi_NIG_v1_Scaffold00008_26496676_26497623-
V1R.ThrSwi_NIG_v1_Scaffold00008_26506000_26506935-
V1R.ThrSwi_NIG_v1_Scaffold00008_26530945_26531943+
V1R.ThrSwi_NIG_v1_Scaffold00008_26543506_26544447+
V1R.ThrSwi_NIG_v1_Scaffold00008_26551974_26552921+
V1R.ThrSwi_NIG_v1_Scaffold00008_26569392_26570312+
V1R.ThrSwi_NIG_v1_Scaffold00008_26578538_26579485+
V1R.ThrSwi_NIG_v1_Scaffold00008_26599736_26600683+
V1R.GCA_004026965.1_PetTyp_v1_BIUU_PVIR01003234.1_76355_77308-
V1R.GCA_004026965.1_PetTyp_v1_BIUU_PVIR01003234.1_89579_90469+
V1R.GCA_004026965.1_PetTyp_v1_BIUU_PVIR01007366.1_17777_18709+
V1R.GCA_004026965.1_PetTyp_v1_BIUU_PVIR01007366.1_32304_33239-
V1R.GCA_004026965.1_PetTyp_v1_BIUU_PVIR01007366.1_54081_55040-
V1R.GCA_004026965.1_PetTyp_v1_BIUU_PVIR01016864.1_7896_8837+
V1R.GCA_004026965.1_PetTyp_v1_BIUU_PVIR01016864.1_18363_19322+
V1R.GCA_004026965.1_PetTyp_v1_BIUU_PVIR01016864.1_29146_30075+
V1R.GCA_004026965.1_PetTyp_v1_BIUU_PVIR01024147.1_7644_8585+
V1R.GCA_004026965.1_PetTyp_v1_BIUU_PVIR01024147.1_24075_25016+
V1R.GCA_004026965.1_PetTyp_v1_BIUU_PVIR01026483.1_13534_14520-
V1R.GCA_004026965.1_PetTyp_v1_BIUU_PVIR01026483.1_19131_20066-
V1R.GCA_004026965.1_PetTyp_v1_BIUU_PVIR01041973.1_4688_5623-
V1R.GCA_004026965.1_PetTyp_v1_BIUU_PVIR01046233.1_9514_10347+_PVIR01074607.1_3_320+join
V1R.GCA_004026965.1_PetTyp_v1_BIUU_PVIR01046275.1_6068_7060-
V1R.GCA_004026965.1_PetTyp_v1_BIUU_PVIR01053683.1_3661_4590+
V1R.GCA_004026965.1_PetTyp_v1_BIUU_PVIR01053956.1_5986_6918-
V1R.GCA_004026965.1_PetTyp_v1_BIUU_PVIR01056184.1_542_1474+
V1R.GCA_004026965.1_PetTyp_v1_BIUU_PVIR01092092.1_1414_2355-
V1R.GCA_004026965.1_PetTyp_v1_BIUU_PVIR01104216.1_378_1319+
V1R.GCA_000247695.1_HetGla_female_1.0_JH602130.1_196761_197654-
V1R.GCA_000247695.1_HetGla_female_1.0_JH602130.1_230764_231684+
V1R.GCA_000247695.1_HetGla_female_1.0_JH602130.1_299292_300221+
V1R.GCA_000247695.1_HetGla_female_1.0_JH602130.1_321490_322401+
V1R.GCA_000743615.1_DMR_v1.0_KN120512.1_1031353_1032333-
V1R.GCA_000743615.1_DMR_v1.0_KN120512.1_1096579_1097517-
V1R.GCA_000743615.1_DMR_v1.0_KN120512.1_1111364_1112332+
V1R.GCA_000743615.1_DMR_v1.0_KN120512.1_1156608_1157711+
V1R.GCA_000276665.1_ChiLan1.0_JH721874.1_14915467_14916408-
V1R.GCA_000276665.1_ChiLan1.0_JH721874.1_14947178_14948113-
V1R.GCA_000276665.1_ChiLan1.0_JH721874.1_14978145_14979131-
V1R.GCA_000276665.1_ChiLan1.0_JH721874.1_14997711_14998679-
V1R.GCA_000276665.1_ChiLan1.0_JH721874.1_15022049_15022969-
V1R.GCA_000276665.1_ChiLan1.0_JH721874.1_15050578_15051513-
V1R.GCA_000276665.1_ChiLan1.0_JH721874.1_15084042_15084995+
V1R.GCA_000276665.1_ChiLan1.0_JH721874.1_15099427_15100413-
V1R.GCA_000276665.1_ChiLan1.0_JH721874.1_15126430_15127404+
V1R.GCA_004027595.1_DinBra_v1_BIUU_PVLD010007915.1_77638_78558-
V1R.GCA_004027595.1_DinBra_v1_BIUU_PVLD010020317.1_20428_21369+
V1R.GCA_004027595.1_DinBra_v1_BIUU_PVLD010031530.1_11160_12119+
V1R.GCA_004027595.1_DinBra_v1_BIUU_PVLD010034017.1_7041_7979+
V1R.GCA_004027595.1_DinBra_v1_BIUU_PVLD010035003.1_4199_5134-
V1R.GCA_004027595.1_DinBra_v1_BIUU_PVLD010036872.1_447_1367+
V1R.GCA_004027595.1_DinBra_v1_BIUU_PVLD010041541.1_5293_6222-
V1R.GCA_004027595.1_DinBra_v1_BIUU_PVLD010044308.1_1078_2013-
V1R.GCA_004027595.1_DinBra_v1_BIUU_PVLD010050670.1_1317_2246+
V1R.GCA_004027595.1_DinBra_v1_BIUU_PVLD010051500.1_899_1858-
V1R.GCA_004027025.1_MyoCoy_v1_BIUU_PVJA010010337.1_39318_40280+
V1R.GCA_004027025.1_MyoCoy_v1_BIUU_PVJA010031168.1_18002_18937-
V1R.GCA_004027025.1_MyoCoy_v1_BIUU_PVJA010047347.1_10738_11676+
V1R.GCA_004027165.1_CteSoc_v1_BIUU_PVKA01007844.1_30093_31037+
V1R.GCA_004027165.1_CteSoc_v1_BIUU_PVKA01007844.1_47942_48901-
V1R.GCA_004027165.1_CteSoc_v1_BIUU_PVKA01013927.1_3873_4823-
V1R.GCA_004027165.1_CteSoc_v1_BIUU_PVKA01013927.1_33810_34781-
V1R.GCA_004027165.1_CteSoc_v1_BIUU_PVKA01018881.1_33798_34754+
V1R.GCA_004027165.1_CteSoc_v1_BIUU_PVKA01018958.1_38952_39887+
V1R.GCA_004027165.1_CteSoc_v1_BIUU_PVKA01020288.1_27092_28042+
V1R.GCA_004027165.1_CteSoc_v1_BIUU_PVKA01025529.1_31304_32242-
V1R.GCA_004027165.1_CteSoc_v1_BIUU_PVKA01029929.1_6914_7846-
V1R.GCA_004027165.1_CteSoc_v1_BIUU_PVKA01030831.1_11593_12531+
V1R.GCA_004027165.1_CteSoc_v1_BIUU_PVKA01034191.1_3307_4251-
V1R.GCA_004027165.1_CteSoc_v1_BIUU_PVKA01036221.1_2688_3629-
V1R.GCA_004027165.1_CteSoc_v1_BIUU_PVKA01037080.1_19228_20157+
V1R.GCA_004027165.1_CteSoc_v1_BIUU_PVKA01038275.1_6883_7821+
V1R.GCA_004027165.1_CteSoc_v1_BIUU_PVKA01043502.1_10684_11673-
V1R.GCA_004027165.1_CteSoc_v1_BIUU_PVKA01062911.1_4347_5300-
V1R.GCA_000260255.1_OctDeg1.0_JH651564.1_43051_44058+
V1R.GCA_000260255.1_OctDeg1.0_JH651564.1_69134_70066+
V1R.GCA_000260255.1_OctDeg1.0_JH651564.1_105080_106018+
V1R.GCA_000260255.1_OctDeg1.0_JH651564.1_142966_143925+
V1R.GCA_000260255.1_OctDeg1.0_JH651564.1_2836933_2837880+
V1R.GCA_000260255.1_OctDeg1.0_JH651564.1_2905178_2906119+
V1R.GCA_000260255.1_OctDeg1.0_JH651564.1_2936060_2937049+
V1R.GCA_000260255.1_OctDeg1.0_JH651937.1_83986_84921-
V1R.GCA_000260255.1_OctDeg1.0_JH651937.1_139591_140526-
V1R.GCA_000260255.1_OctDeg1.0_JH651937.1_176348_177280-
V1R.GCA_000260255.1_OctDeg1.0_JH651937.1_281035_281958+
V1R.GCA_000260255.1_OctDeg1.0_JH651937.1_434174_435097-
V1R.GCA_000260255.1_OctDeg1.0_JH651937.1_474728_475666-
V1R.GCA_000260255.1_OctDeg1.0_JH652020.1_85073_86017-
V1R.GCA_000260255.1_OctDeg1.0_JH652020.1_124163_125101+
V1R.GCA_006547115.1_GSC_porc_1.0_ML655474.1_5973997_5974902-
V1R.GCA_006547115.1_GSC_porc_1.0_ML655474.1_6019600_6020529-
V1R.GCA_006547115.1_GSC_porc_1.0_ML655582.1_20786_21754+
V1R.GCA_006547115.1_GSC_porc_1.0_ML655582.1_44455_45387+
V1R.GCA_006547115.1_GSC_porc_1.0_ML655582.1_58936_59877+
V1R.GCA_006547115.1_GSC_porc_1.0_ML655582.1_79459_80358+
V1R.GCA_006547115.1_GSC_porc_1.0_ML655762.1_8917_9855+
V1R.GCA_006547115.1_GSC_porc_1.0_ML655762.1_29119_30039+
V1R.GCA_006547115.1_GSC_porc_1.0_ML655762.1_63209_64138+
V1R.GCA_006547115.1_GSC_porc_1.0_ML655787.1_1664_2602-
V1R.GCA_006547115.1_GSC_porc_1.0_ML655788.1_1662_2549-
V1R.GCA_004363535.1_DasPun_v1_BIUU_RJWM01012483.1_1915_2832+
V1R.GCA_004363535.1_DasPun_v1_BIUU_RJWM01012483.1_12785_13723-
V1R.GCA_004363535.1_DasPun_v1_BIUU_RJWM01012483.1_40006_40944-
V1R.GCA_004363535.1_DasPun_v1_BIUU_RJWM01022441.1_22826_23794+
V1R.GCA_004363535.1_DasPun_v1_BIUU_RJWM01022575.1_8861_9766+
V1R.GCA_004363535.1_DasPun_v1_BIUU_RJWM01027857.1_3714_4622+
V1R.GCA_004363535.1_DasPun_v1_BIUU_RJWM01028411.1_20655_21590+
V1R.GCA_004363535.1_DasPun_v1_BIUU_RJWM01033029.1_7920_8846-
V1R.GCA_004363535.1_DasPun_v1_BIUU_RJWM01039108.1_543_1478+
V1R.GCA_004363535.1_DasPun_v1_BIUU_RJWM01048511.1_6316_7272+
V1R.GCA_004363535.1_DasPun_v1_BIUU_RJWM01054280.1_7322_8227+
V1R.GCA_004363535.1_DasPun_v1_BIUU_RJWM01055048.1_3620_4588+
V1R.GCA_004363535.1_DasPun_v1_BIUU_RJWM01055412.1_261_1202+
V1R.GCA_004363535.1_DasPun_v1_BIUU_RJWM01060885.1_6786_7733-
V1R.GCA_004363535.1_DasPun_v1_BIUU_RJWM01068460.1_3130_4059+
V1R.GCA_004363535.1_DasPun_v1_BIUU_RJWM01075371.1_261_1202+
V1R.GCA_004363535.1_DasPun_v1_BIUU_RJWM01078704.1_1706_2644+
V1R.GCA_004363535.1_DasPun_v1_BIUU_RJWM01135690.1_724_1614-
V1R.GCA_004027455.1_HydHyd_v1_BIUU_PVLA01000067.1_91896_92816+
V1R.GCA_004027455.1_HydHyd_v1_BIUU_PVLA01002582.1_40311_41264+
V1R.GCA_004027455.1_HydHyd_v1_BIUU_PVLA01007289.1_96168_97100+
V1R.GCA_004027455.1_HydHyd_v1_BIUU_PVLA01007717.1_73133_74044-
V1R.GCA_004027455.1_HydHyd_v1_BIUU_PVLA01007717.1_93351_94286+
V1R.GCA_004027455.1_HydHyd_v1_BIUU_PVLA01009578.1_1471_2412-
V1R.GCA_004027455.1_HydHyd_v1_BIUU_PVLA01009611.1_37868_38803-
V1R.GCA_004027455.1_HydHyd_v1_BIUU_PVLA01009623.1_6181_7116-
V1R.GCA_004027455.1_HydHyd_v1_BIUU_PVLA01009623.1_27207_28124+
V1R.GCA_004027455.1_HydHyd_v1_BIUU_PVLA01009935.1_13506_14447-
V1R.GCA_004027455.1_HydHyd_v1_BIUU_PVLA01009935.1_27062_27949-
V1R.GCA_004027455.1_HydHyd_v1_BIUU_PVLA01010709.1_18992_19912-
V1R.GCA_004027455.1_HydHyd_v1_BIUU_PVLA01010758.1_3438_4403-
V1R.GCA_004027455.1_HydHyd_v1_BIUU_PVLA01017302.1_6247_7176+
V1R.GCA_004027455.1_HydHyd_v1_BIUU_PVLA01017750.1_4928_5857+
V1R.GCA_004027455.1_HydHyd_v1_BIUU_PVLA01018021.1_10992_11930-
V1R.GCA_004027455.1_HydHyd_v1_BIUU_PVLA01024316.1_3815_4753-
V1R.GCA_004027295.1_DolPat_v1_BIUU_PVJX010012933.1_17725_18645+
V1R.GCA_004027295.1_DolPat_v1_BIUU_PVJX010015046.1_21901_22851+
V1R.GCA_004027295.1_DolPat_v1_BIUU_PVJX010015436.1_39203_40156+
V1R.GCA_004027295.1_DolPat_v1_BIUU_PVJX010038513.1_3421_4374-
V1R.GCA_004027295.1_DolPat_v1_BIUU_PVJX010041899.1_12592_13512-
V1R.GCA_004027295.1_DolPat_v1_BIUU_PVJX010042890.1_10986_11975+
V1R.GCA_004027295.1_DolPat_v1_BIUU_PVJX010045783.1_4670_5605-
V1R.GCA_004027295.1_DolPat_v1_BIUU_PVJX010050565.1_974_1894-
V1R.GCA_004027295.1_DolPat_v1_BIUU_PVJX010051187.1_677_1624-
V1R.GCA_004027295.1_DolPat_v1_BIUU_PVJX010061577.1_822_1805-
V1R.GCA_004027295.1_DolPat_v1_BIUU_PVJX010066806.1_1492_2457+
V1R.GCA_004027295.1_DolPat_v1_BIUU_PVJX010110820.1_540_1457+
V1R.GCA_004027295.1_DolPat_v1_BIUU_PVJX010111126.1_539_1456+
V1R.GCA_004027295.1_DolPat_v1_BIUU_PVJX010120549.1_543_1436+
V1R.GCA_004027295.1_DolPat_v1_BIUU_PVJX010263498.1_45_938+
V1R.GCA_004027295.1_DolPat_v1_BIUU_PVJX010268719.1_11_874+
V1R.GCA_000151735.1_Cavpor3.0_DS562895.1_16454406_16455326+
V1R.GCA_000151735.1_Cavpor3.0_DS562895.1_16587507_16588439-
V1R.GCA_000151735.1_Cavpor3.0_DS562895.1_16827807_16828757-
V1R.GCA_000151735.1_Cavpor3.0_DS562895.1_16989963_16990895+
V1R.GCA_000151735.1_Cavpor3.0_DS562895.1_17049073_17049993-
V1R.GCA_000151735.1_Cavpor3.0_DS562895.1_17210109_17211125+
V1R.GCA_000151735.1_Cavpor3.0_DS562895.1_17316445_17317440+
V1R.GCA_000151735.1_Cavpor3.0_DS562895.1_17400305_17401252-
V1R.GCA_000151735.1_Cavpor3.0_DS562895.1_17506410_17507321-
V1R.GCA_000151735.1_Cavpor3.0_DS562895.1_17607274_17608269+
V1R.GCA_000151735.1_Cavpor3.0_DS562895.1_17651094_17651999+
V1R.GCA_004027695.1_CavTsc_v1_BIUU_PVKK010007818.1_80685_81632-
V1R.GCA_004027695.1_CavTsc_v1_BIUU_PVKK010010739.1_48288_49208+
V1R.GCA_004027695.1_CavTsc_v1_BIUU_PVKK010018392.1_15053_16024+
V1R.GCA_004027695.1_CavTsc_v1_BIUU_PVKK010029837.1_11518_12450-
V1R.GCA_004027695.1_CavTsc_v1_BIUU_PVKK010030416.1_4484_5479+
V1R.GCA_004027695.1_CavTsc_v1_BIUU_PVKK010030576.1_10648_11580-
V1R.GCA_004027695.1_CavTsc_v1_BIUU_PVKK010033076.1_6462_7373+
V1R.GCA_004027695.1_CavTsc_v1_BIUU_PVKK010034161.1_2764_3669+
V1R.GCA_004027695.1_CavTsc_v1_BIUU_PVKK010034239.1_7039_7944-
V1R.GCA_004027695.1_CavTsc_v1_BIUU_PVKK010037230.1_4493_5509+
V1R.GCA_004027695.1_CavTsc_v1_BIUU_PVKK010037876.1_3241_4209-
V1R.GCA_004027695.1_CavTsc_v1_BIUU_PVKK010038650.1_4792_5742+
V1R.GCA_004027695.1_CavTsc_v1_BIUU_PVKK010040004.1_1849_2766-
V1R.GCA_004027695.1_CavTsc_v1_BIUU_PVKK010041871.1_4159_5100-

>OGG-V1R-1-2
V1R.GCA_004027205.1_CteGun_v1_BIUU_PVKB01007597.1_15248_16198-
V1R.GCA_004027205.1_CteGun_v1_BIUU_PVKB01007995.1_10318_11274-
V1R.GCA_004026905.1_HysCri_v1_BIUU_PVJO010006038.1_24624_25568+
V1R.ThrSwi_NIG_v1_Scaffold00019_2949999_2950889+
V1R.ThrSwi_NIG_v1_Scaffold00019_2967457_2968407+
V1R.ThrSwi_NIG_v1_Scaffold00019_2989581_2990525-
V1R.ThrSwi_NIG_v1_Scaffold00019_12539650_12540594-
V1R.ThrSwi_NIG_v1_Scaffold00019_12554275_12555222-
V1R.ThrSwi_NIG_v1_Scaffold00019_12570129_12571046-
V1R.ThrSwi_NIG_v1_Scaffold00019_12583331_12584302-
V1R.ThrSwi_NIG_v1_Scaffold00019_12601287_12602213-
V1R.ThrSwi_NIG_v1_Scaffold00019_12613881_12614852-
V1R.ThrSwi_NIG_v1_Scaffold00019_12655567_12656487+
V1R.ThrSwi_NIG_v1_Scaffold00019_12677352_12678284+
V1R.GCA_004026965.1_PetTyp_v1_BIUU_PVIR01001634.1_109775_110719-
V1R.GCA_004026965.1_PetTyp_v1_BIUU_PVIR01024105.1_2644_3615-
V1R.GCA_004026965.1_PetTyp_v1_BIUU_PVIR01024105.1_14394_15326-
V1R.GCA_004026965.1_PetTyp_v1_BIUU_PVIR01024105.1_24373_25287-
V1R.GCA_004026965.1_PetTyp_v1_BIUU_PVIR01025422.1_12866_13792+
V1R.GCA_004026965.1_PetTyp_v1_BIUU_PVIR01028939.1_3411_4331+
V1R.GCA_004026965.1_PetTyp_v1_BIUU_PVIR01028939.1_13343_14260+
V1R.GCA_004026965.1_PetTyp_v1_BIUU_PVIR01033258.1_4183_5112+
V1R.GCA_004026965.1_PetTyp_v1_BIUU_PVIR01048214.1_2131_3123-
V1R.GCA_004026965.1_PetTyp_v1_BIUU_PVIR01057408.1_2_340-_PVIR01056429.1_5907_6713-join
V1R.GCA_004026965.1_PetTyp_v1_BIUU_PVIR01084243.1_1270_2187-
V1R.GCA_000247695.1_HetGla_female_1.0_JH602109.1_12216509_12217447-
V1R.GCA_000247695.1_HetGla_female_1.0_JH602109.1_12274868_12275800-
V1R.GCA_000247695.1_HetGla_female_1.0_JH602109.1_12368219_12369151+
V1R.GCA_000247695.1_HetGla_female_1.0_JH602109.1_12406013_12406990+
V1R.GCA_000743615.1_DMR_v1.0_KN121451.1_786179_787141-
V1R.GCA_000743615.1_DMR_v1.0_KN121451.1_818614_819501+
V1R.GCA_000276665.1_ChiLan1.0_JH721889.1_12240723_12241640-
V1R.GCA_000276665.1_ChiLan1.0_JH721889.1_12270196_12271125-
V1R.GCA_000276665.1_ChiLan1.0_JH721889.1_12306829_12307755-
V1R.GCA_000276665.1_ChiLan1.0_JH721889.1_12324110_12325018-
V1R.GCA_000276665.1_ChiLan1.0_JH721889.1_12349676_12350584+
V1R.GCA_000276665.1_ChiLan1.0_JH721889.1_12364461_12365399-
V1R.GCA_000276665.1_ChiLan1.0_JH721889.1_12382789_12383739+
V1R.GCA_000276665.1_ChiLan1.0_JH721889.1_12408690_12409616+
V1R.GCA_000276665.1_ChiLan1.0_JH721889.1_12434233_12435165+
V1R.GCA_000276665.1_ChiLan1.0_JH721889.1_12472731_12473702-
V1R.GCA_000276665.1_ChiLan1.0_JH721889.1_12493906_12494838-
V1R.GCA_000276665.1_ChiLan1.0_JH721889.1_12527999_12528931+
V1R.GCA_000276665.1_ChiLan1.0_JH721889.1_12592444_12593376+
V1R.GCA_004027595.1_DinBra_v1_BIUU_PVLD010014922.1_12802_13728+
V1R.GCA_004027595.1_DinBra_v1_BIUU_PVLD010014922.1_42187_43101+
V1R.GCA_004027595.1_DinBra_v1_BIUU_PVLD010017985.1_19152_20114-
V1R.GCA_004027595.1_DinBra_v1_BIUU_PVLD010017985.1_34549_35481+
V1R.GCA_004027595.1_DinBra_v1_BIUU_PVLD010018107.1_24093_25013+
V1R.GCA_004027595.1_DinBra_v1_BIUU_PVLD010025178.1_6823_7755+
V1R.GCA_004027595.1_DinBra_v1_BIUU_PVLD010025178.1_22205_23113-
V1R.GCA_004027595.1_DinBra_v1_BIUU_PVLD010026278.1_15138_16070-
V1R.GCA_004027595.1_DinBra_v1_BIUU_PVLD010026831.1_7389_8321+
V1R.GCA_004027595.1_DinBra_v1_BIUU_PVLD010026905.1_1069_2022-
V1R.GCA_004027595.1_DinBra_v1_BIUU_PVLD010037415.1_496_1404-
V1R.GCA_004027165.1_CteSoc_v1_BIUU_PVKA01029563.1_11321_12253+
V1R.GCA_004027165.1_CteSoc_v1_BIUU_PVKA01035585.1_20021_20935+
V1R.GCA_004027165.1_CteSoc_v1_BIUU_PVKA01035807.1_15913_16845+
V1R.GCA_004027165.1_CteSoc_v1_BIUU_PVKA01042357.1_20_994-
V1R.GCA_004027165.1_CteSoc_v1_BIUU_PVKA01046287.1_3218_4144-
V1R.GCA_000260255.1_OctDeg1.0_JH651979.1_38917_39843-
V1R.GCA_000260255.1_OctDeg1.0_JH651979.1_146403_147332+
V1R.GCA_000260255.1_OctDeg1.0_JH651979.1_269646_270578-
V1R.GCA_000260255.1_OctDeg1.0_JH651979.1_316380_317312+
V1R.GCA_000260255.1_OctDeg1.0_JH652089.1_25224_26135-
V1R.GCA_006547115.1_GSC_porc_1.0_ML655554.1_534955_535878-
V1R.GCA_006547115.1_GSC_porc_1.0_ML655554.1_587462_588391-
V1R.GCA_006547115.1_GSC_porc_1.0_ML655554.1_623789_624727+
V1R.GCA_004363535.1_DasPun_v1_BIUU_RJWM01008541.1_39068_39997+
V1R.GCA_004363535.1_DasPun_v1_BIUU_RJWM01008541.1_66908_67840+
V1R.GCA_004363535.1_DasPun_v1_BIUU_RJWM01017954.1_16797_17729-
V1R.GCA_004363535.1_DasPun_v1_BIUU_RJWM01023240.1_11212_12183+
V1R.GCA_004363535.1_DasPun_v1_BIUU_RJWM01028344.1_3422_4351+
V1R.GCA_004363535.1_DasPun_v1_BIUU_RJWM01037530.1_16444_17361+
V1R.GCA_004363535.1_DasPun_v1_BIUU_RJWM01039999.1_9713_10621-
V1R.GCA_004363535.1_DasPun_v1_BIUU_RJWM01042700.1_5157_6065+
V1R.GCA_004363535.1_DasPun_v1_BIUU_RJWM01047990.1_5133_6062+
V1R.GCA_004027455.1_HydHyd_v1_BIUU_PVLA01004584.1_67809_68738+
V1R.GCA_004027455.1_HydHyd_v1_BIUU_PVLA01004584.1_100098_101024-
V1R.GCA_004027455.1_HydHyd_v1_BIUU_PVLA01004584.1_121463_122389+
V1R.GCA_004027455.1_HydHyd_v1_BIUU_PVLA01004584.1_158056_158985-
V1R.GCA_004027455.1_HydHyd_v1_BIUU_PVLA01004950.1_116941_117858-
V1R.GCA_004027455.1_HydHyd_v1_BIUU_PVLA01004950.1_151079_152008-
V1R.GCA_004027455.1_HydHyd_v1_BIUU_PVLA01005054.1_39165_40097-
V1R.GCA_004027455.1_HydHyd_v1_BIUU_PVLA01005054.1_147068_147997+
V1R.GCA_004027455.1_HydHyd_v1_BIUU_PVLA01012642.1_10971_11900+
V1R.GCA_004027455.1_HydHyd_v1_BIUU_PVLA01013256.1_54_968+
V1R.GCA_004027455.1_HydHyd_v1_BIUU_PVLA01013256.1_27253_28146-
V1R.GCA_004027455.1_HydHyd_v1_BIUU_PVLA01013256.1_36218_37150+
V1R.GCA_004027455.1_HydHyd_v1_BIUU_PVLA01014389.1_18876_19805-
V1R.GCA_004027295.1_DolPat_v1_BIUU_PVJX010006492.1_4392_5321+
V1R.GCA_004027295.1_DolPat_v1_BIUU_PVJX010006492.1_30721_31629+
V1R.GCA_004027295.1_DolPat_v1_BIUU_PVJX010006492.1_68003_68935-
V1R.GCA_004027295.1_DolPat_v1_BIUU_PVJX010012164.1_11970_12902+
V1R.GCA_004027295.1_DolPat_v1_BIUU_PVJX010013821.1_8771_9694+
V1R.GCA_004027295.1_DolPat_v1_BIUU_PVJX010013821.1_23234_24151-
V1R.GCA_004027295.1_DolPat_v1_BIUU_PVJX010016946.1_24873_25805-
V1R.GCA_004027295.1_DolPat_v1_BIUU_PVJX010020331.1_21573_22502+
V1R.GCA_004027295.1_DolPat_v1_BIUU_PVJX010025341.1_19985_20920-
V1R.GCA_004027295.1_DolPat_v1_BIUU_PVJX010033332.1_3738_4658+
V1R.GCA_004027295.1_DolPat_v1_BIUU_PVJX010067684.1_1850_2779-
V1R.GCA_004027295.1_DolPat_v1_BIUU_PVJX010071530.1_2051_2980-
V1R.GCA_000151735.1_Cavpor3.0_DS562946.1_23166_24083-
V1R.GCA_000151735.1_Cavpor3.0_DS562946.1_77624_78517+
V1R.GCA_000151735.1_Cavpor3.0_DS562946.1_140668_141594-
V1R.GCA_000151735.1_Cavpor3.0_DS562946.1_209074_210000-
V1R.GCA_000151735.1_Cavpor3.0_DS562946.1_266351_267283-
V1R.GCA_000151735.1_Cavpor3.0_DS562946.1_291777_292709+
V1R.GCA_000151735.1_Cavpor3.0_DS562975.1_3302496_3303425-
V1R.GCA_000151735.1_Cavpor3.0_DS562975.1_3354018_3354947-
V1R.GCA_000151735.1_Cavpor3.0_DS562975.1_3401800_3402720-
V1R.GCA_000151735.1_Cavpor3.0_DS562975.1_3463231_3464160-
V1R.GCA_000151735.1_Cavpor3.0_DS562975.1_3506228_3507145-
V1R.GCA_000151735.1_Cavpor3.0_DS562975.1_3553376_3554305-
V1R.GCA_000151735.1_Cavpor3.0_DS562975.1_3634937_3635854-
V1R.GCA_000151735.1_Cavpor3.0_DS562975.1_3703010_3703939-
V1R.GCA_004027695.1_CavTsc_v1_BIUU_PVKK010005771.1_18216_19148-
V1R.GCA_004027695.1_CavTsc_v1_BIUU_PVKK010005771.1_43629_44561+
V1R.GCA_004027695.1_CavTsc_v1_BIUU_PVKK010005771.1_95884_96810+
V1R.GCA_004027695.1_CavTsc_v1_BIUU_PVKK010009667.1_17593_18522+
V1R.GCA_004027695.1_CavTsc_v1_BIUU_PVKK010009667.1_69004_69933+
V1R.GCA_004027695.1_CavTsc_v1_BIUU_PVKK010011935.1_6301_7233-
V1R.GCA_004027695.1_CavTsc_v1_BIUU_PVKK010011935.1_60939_61856+
V1R.GCA_004027695.1_CavTsc_v1_BIUU_PVKK010012009.1_5738_6655-
V1R.GCA_004027695.1_CavTsc_v1_BIUU_PVKK010012009.1_52947_53876-
V1R.GCA_004027695.1_CavTsc_v1_BIUU_PVKK010013437.1_42663_43589-
V1R.GCA_004027695.1_CavTsc_v1_BIUU_PVKK010013508.1_55607_56524+
V1R.GCA_004027695.1_CavTsc_v1_BIUU_PVKK010014196.1_47318_48238+
V1R.GCA_004027695.1_CavTsc_v1_BIUU_PVKK010017228.1_8522_9451-
V1R.GCA_004027695.1_CavTsc_v1_BIUU_PVKK010018136.1_29793_30722+

>OGG-V1R-1-3
V1R.GCA_004027205.1_CteGun_v1_BIUU_PVKB01003323.1_96855_97748-
V1R.GCA_004027205.1_CteGun_v1_BIUU_PVKB01003323.1_167840_168733-
V1R.GCA_004027205.1_CteGun_v1_BIUU_PVKB01003323.1_185763_186653+
V1R.GCA_004027205.1_CteGun_v1_BIUU_PVKB01003323.1_200610_201521+
V1R.GCA_004027205.1_CteGun_v1_BIUU_PVKB01005446.1_20373_21317+
V1R.GCA_004027205.1_CteGun_v1_BIUU_PVKB01005446.1_37137_38057+
V1R.GCA_004027205.1_CteGun_v1_BIUU_PVKB01007019.1_13138_14046+
V1R.GCA_004027205.1_CteGun_v1_BIUU_PVKB01012595.1_2176_3066-
V1R.GCA_004026905.1_HysCri_v1_BIUU_PVJO010012544.1_49075_50043+
V1R.GCA_004026905.1_HysCri_v1_BIUU_PVJO010017665.1_10747_11691+
V1R.GCA_004026905.1_HysCri_v1_BIUU_PVJO010017665.1_33235_34128-
V1R.ThrSwi_NIG_v1_Scaffold00049_15443023_15443964+
V1R.ThrSwi_NIG_v1_Scaffold00049_15512475_15513494+
V1R.ThrSwi_NIG_v1_Scaffold00065_11416391_11417287-
V1R.ThrSwi_NIG_v1_Scaffold04792_998_1930-
V1R.GCA_004026965.1_PetTyp_v1_BIUU_PVIR01014478.1_14231_15181-
V1R.GCA_004026965.1_PetTyp_v1_BIUU_PVIR01039423.1_7141_8103+
V1R.GCA_000743615.1_DMR_v1.0_KN122054.1_378594_379508-
V1R.GCA_000743615.1_DMR_v1.0_KN122054.1_484632_485549+
V1R.GCA_000743615.1_DMR_v1.0_KN122054.1_521481_522395+
V1R.GCA_000743615.1_DMR_v1.0_KN125438.1_12571925_12572818+
V1R.GCA_000276665.1_ChiLan1.0_JH721881.1_22001302_22002195+
V1R.GCA_000276665.1_ChiLan1.0_JH721925.1_12806475_12807386+
V1R.GCA_000276665.1_ChiLan1.0_JH721925.1_12844992_12845900-
V1R.GCA_000276665.1_ChiLan1.0_JH721925.1_12891704_12892654-
V1R.GCA_000276665.1_ChiLan1.0_JH721925.1_12961954_12962862+
V1R.GCA_000276665.1_ChiLan1.0_JH721925.1_12972566_12973516+
V1R.GCA_000276665.1_ChiLan1.0_JH721925.1_12994242_12995153-
V1R.GCA_000276665.1_ChiLan1.0_JH721925.1_13014685_13015593+
V1R.GCA_000276665.1_ChiLan1.0_JH721954.1_8280036_8280923+
V1R.GCA_004027595.1_DinBra_v1_BIUU_PVLD010016618.1_25954_26865+
V1R.GCA_004027595.1_DinBra_v1_BIUU_PVLD010021439.1_29615_30556+
V1R.GCA_004027595.1_DinBra_v1_BIUU_PVLD010022286.1_27628_28569+
V1R.GCA_004027025.1_MyoCoy_v1_BIUU_PVJA010017222.1_28102_29007+
V1R.GCA_004027025.1_MyoCoy_v1_BIUU_PVJA010042878.1_7379_8272+
V1R.GCA_004027025.1_MyoCoy_v1_BIUU_PVJA010054867.1_2344_3234-
V1R.GCA_004027025.1_MyoCoy_v1_BIUU_PVJA010056611.1_6111_7007-
V1R.GCA_004027025.1_MyoCoy_v1_BIUU_PVJA010058630.1_8579_9484-
V1R.GCA_004027165.1_CteSoc_v1_BIUU_PVKA01005143.1_34929_35822-
V1R.GCA_004027165.1_CteSoc_v1_BIUU_PVKA01018174.1_7795_8700-
V1R.GCA_004027165.1_CteSoc_v1_BIUU_PVKA01018174.1_28373_29254+
V1R.GCA_004027165.1_CteSoc_v1_BIUU_PVKA01031961.1_21541_22488-
V1R.GCA_004027165.1_CteSoc_v1_BIUU_PVKA01040212.1_8356_9246+
V1R.GCA_004027165.1_CteSoc_v1_BIUU_PVKA01046484.1_5880_6785-
V1R.GCA_004027165.1_CteSoc_v1_BIUU_PVKA01049062.1_6758_7663+
V1R.GCA_000260255.1_OctDeg1.0_JH651538.1_18845817_18846776+
V1R.GCA_000260255.1_OctDeg1.0_JH651538.1_19208195_19209151-
V1R.GCA_000260255.1_OctDeg1.0_JH651538.1_19259703_19260599+
V1R.GCA_000260255.1_OctDeg1.0_JH651538.1_19314005_19314898+
V1R.GCA_000260255.1_OctDeg1.0_JH651547.1_4614184_4615131-
V1R.GCA_000260255.1_OctDeg1.0_JH651586.1_8533012_8533902+
V1R.GCA_006547115.1_GSC_porc_1.0_ML655502.1_2236700_2237650+
V1R.GCA_006547115.1_GSC_porc_1.0_ML655502.1_2271167_2272075-
V1R.GCA_006547115.1_GSC_porc_1.0_ML655502.1_2331799_2332710+
V1R.GCA_006547115.1_GSC_porc_1.0_ML655502.1_2341921_2342862+
V1R.GCA_006547115.1_GSC_porc_1.0_ML655502.1_2404039_2405001+
V1R.GCA_004363535.1_DasPun_v1_BIUU_RJWM01012719.1_19898_20866-
V1R.GCA_004363535.1_DasPun_v1_BIUU_RJWM01012719.1_28479_29402-
V1R.GCA_004363535.1_DasPun_v1_BIUU_RJWM01012719.1_41815_42726+
V1R.GCA_004363535.1_DasPun_v1_BIUU_RJWM01042987.1_4800_5756+
V1R.GCA_004363535.1_DasPun_v1_BIUU_RJWM01053169.1_3873_4763-
V1R.GCA_004363535.1_DasPun_v1_BIUU_RJWM01055668.1_6559_7482+
V1R.GCA_004027455.1_HydHyd_v1_BIUU_PVLA01010647.1_28084_28974-
V1R.GCA_004027455.1_HydHyd_v1_BIUU_PVLA01011802.1_28114_29079-
V1R.GCA_004027455.1_HydHyd_v1_BIUU_PVLA01021479.1_5600_6565-
V1R.GCA_004027455.1_HydHyd_v1_BIUU_PVLA01035377.1_156_1121-
V1R.GCA_004027295.1_DolPat_v1_BIUU_PVJX010013680.1_18753_19739-
V1R.GCA_004027295.1_DolPat_v1_BIUU_PVJX010018260.1_18100_18993-
V1R.GCA_004027295.1_DolPat_v1_BIUU_PVJX010051919.1_3231_4175+
V1R.GCA_004027295.1_DolPat_v1_BIUU_PVJX010075941.1_1919_2899+
V1R.GCA_004027295.1_DolPat_v1_BIUU_PVJX010090968.1_1730_2635+
V1R.GCA_004027295.1_DolPat_v1_BIUU_PVJX010093856.1_1526_2467+
V1R.GCA_004027295.1_DolPat_v1_BIUU_PVJX010095596.1_388_1374+
V1R.GCA_004027295.1_DolPat_v1_BIUU_PVJX010176835.1_376_1302-
V1R.GCA_000151735.1_Cavpor3.0_DS562963.1_2041837_2042766+
V1R.GCA_000151735.1_Cavpor3.0_DS562963.1_2107005_2107943+
V1R.GCA_000151735.1_Cavpor3.0_DS562963.1_2230676_2231614-
V1R.GCA_000151735.1_Cavpor3.0_DS562963.1_2258856_2259812-
V1R.GCA_000151735.1_Cavpor3.0_DS562963.1_2374693_2375616-
V1R.GCA_000151735.1_Cavpor3.0_DS562963.1_2458926_2459873-
V1R.GCA_000151735.1_Cavpor3.0_DS562963.1_2631993_2632940+
V1R.GCA_000151735.1_Cavpor3.0_DS562963.1_2643399_2644379+
V1R.GCA_000151735.1_Cavpor3.0_DS562963.1_2667157_2668104+
V1R.GCA_004027695.1_CavTsc_v1_BIUU_PVKK010008574.1_58282_59205-
V1R.GCA_004027695.1_CavTsc_v1_BIUU_PVKK010014806.1_27456_28436+
V1R.GCA_004027695.1_CavTsc_v1_BIUU_PVKK010019862.1_15297_16235-
V1R.GCA_004027695.1_CavTsc_v1_BIUU_PVKK010020019.1_15002_15949-
V1R.GCA_004027695.1_CavTsc_v1_BIUU_PVKK010021136.1_10339_11295-
V1R.GCA_004027695.1_CavTsc_v1_BIUU_PVKK010022093.1_12553_13482-
V1R.GCA_004027695.1_CavTsc_v1_BIUU_PVKK010023741.1_12091_13071-
V1R.GCA_004027695.1_CavTsc_v1_BIUU_PVKK010025779.1_16129_17067+

>OGG-V1R-1-4
V1R.GCA_004027205.1_CteGun_v1_BIUU_PVKB01003847.1_15479_16333+
V1R.GCA_004027205.1_CteGun_v1_BIUU_PVKB01003847.1_33681_34616+
V1R.GCA_004027205.1_CteGun_v1_BIUU_PVKB01008844.1_7005_7952+
V1R.GCA_004026905.1_HysCri_v1_BIUU_PVJO010019035.1_27981_28913-
V1R.GCA_004026905.1_HysCri_v1_BIUU_PVJO010030730.1_9909_10847+
V1R.ThrSwi_NIG_v1_Scaffold00121_1605016_1605942-
V1R.GCA_004026965.1_PetTyp_v1_BIUU_PVIR01048373.1_635_1561+
V1R.GCA_004026965.1_PetTyp_v1_BIUU_PVIR01061070.1_722_1651+
V1R.GCA_000247695.1_HetGla_female_1.0_JH602145.1_5541472_5542419+
V1R.GCA_000247695.1_HetGla_female_1.0_JH602145.1_5554218_5555123-
V1R.GCA_000247695.1_HetGla_female_1.0_JH602145.1_5609788_5610735-
V1R.GCA_000743615.1_DMR_v1.0_KN123228.1_1798665_1799594+
V1R.GCA_000276665.1_ChiLan1.0_AGCD01078663.1_5928_6878+
V1R.GCA_000276665.1_ChiLan1.0_JH722069.1_4287_5186+
V1R.GCA_000276665.1_ChiLan1.0_JH722069.1_54232_55170+
V1R.GCA_000276665.1_ChiLan1.0_JH722069.1_69940_70845-
V1R.GCA_004027595.1_DinBra_v1_BIUU_PVLD010024572.1_11891_12829-
V1R.GCA_004027595.1_DinBra_v1_BIUU_PVLD010029358.1_5171_6076-
V1R.GCA_004027595.1_DinBra_v1_BIUU_PVLD010032840.1_5287_6225-
V1R.GCA_004027595.1_DinBra_v1_BIUU_PVLD010049233.1_2550_3488-
V1R.GCA_004027025.1_MyoCoy_v1_BIUU_PVJA010023407.1_14758_15744-
V1R.GCA_004027025.1_MyoCoy_v1_BIUU_PVJA010029157.1_10794_11732-
V1R.GCA_004027025.1_MyoCoy_v1_BIUU_PVJA010048856.1_13585_14007+_PVJA010130889.1_3_824+join
V1R.GCA_004027165.1_CteSoc_v1_BIUU_PVKA01011173.1_51199_52137+
V1R.GCA_004027165.1_CteSoc_v1_BIUU_PVKA01017276.1_12374_13288+
V1R.GCA_004027165.1_CteSoc_v1_BIUU_PVKA01023573.1_13149_14087+
V1R.GCA_004027165.1_CteSoc_v1_BIUU_PVKA01028494.1_11588_12526-
V1R.GCA_004027165.1_CteSoc_v1_BIUU_PVKA01037586.1_15371_16354+
V1R.GCA_004027165.1_CteSoc_v1_BIUU_PVKA01038770.1_14334_15278+
V1R.GCA_004027165.1_CteSoc_v1_BIUU_PVKA01056927.1_8571_9509-
V1R.GCA_004027165.1_CteSoc_v1_BIUU_PVKA01065189.1_76_1014+
V1R.GCA_000260255.1_OctDeg1.0_JH651783.1_2242225_2243085-
V1R.GCA_000260255.1_OctDeg1.0_JH651783.1_2283708_2284655+
V1R.GCA_000260255.1_OctDeg1.0_JH651907.1_69965_70894-
V1R.GCA_000260255.1_OctDeg1.0_JH651907.1_132370_133353-
V1R.GCA_000260255.1_OctDeg1.0_JH651907.1_237970_238902+
V1R.GCA_000260255.1_OctDeg1.0_JH651907.1_266058_266969-
V1R.GCA_000260255.1_OctDeg1.0_JH651907.1_319434_320372+
V1R.GCA_006547115.1_GSC_porc_1.0_ML655437.1_3376296_3377195-
V1R.GCA_006547115.1_GSC_porc_1.0_ML655437.1_3414974_3415897+
V1R.GCA_006547115.1_GSC_porc_1.0_ML655437.1_3698018_3698971-
V1R.GCA_006547115.1_GSC_porc_1.0_SWEC01037040.1_3040_3951-
V1R.GCA_004363535.1_DasPun_v1_BIUU_RJWM01017496.1_21082_22014+
V1R.GCA_004363535.1_DasPun_v1_BIUU_RJWM01020520.1_23949_24887-
V1R.GCA_004363535.1_DasPun_v1_BIUU_RJWM01023301.1_7961_8899-
V1R.GCA_004363535.1_DasPun_v1_BIUU_RJWM01024081.1_2_283-_RJWM01106743.1_1_840+join
V1R.GCA_004363535.1_DasPun_v1_BIUU_RJWM01024920.1_18729_19667-
V1R.GCA_004363535.1_DasPun_v1_BIUU_RJWM01040543.1_3112_4047-
V1R.GCA_004363535.1_DasPun_v1_BIUU_RJWM01042473.1_11967_12905-
V1R.GCA_004363535.1_DasPun_v1_BIUU_RJWM01042906.1_5386_6324-
V1R.GCA_004363535.1_DasPun_v1_BIUU_RJWM01043626.1_3925_4863-
V1R.GCA_004363535.1_DasPun_v1_BIUU_RJWM01044072.1_4351_5289-
V1R.GCA_004363535.1_DasPun_v1_BIUU_RJWM01045518.1_9_932-
V1R.GCA_004363535.1_DasPun_v1_BIUU_RJWM01053014.1_8630_9568+
V1R.GCA_004363535.1_DasPun_v1_BIUU_RJWM01071893.1_202_1140-
V1R.GCA_004363535.1_DasPun_v1_BIUU_RJWM01093089.1_450_1388-
V1R.GCA_004363535.1_DasPun_v1_BIUU_RJWM01126920.1_767_1705+
V1R.GCA_004363535.1_DasPun_v1_BIUU_RJWM01129888.1_222_1160-
V1R.GCA_004363535.1_DasPun_v1_BIUU_RJWM01145861.1_513_1451+
V1R.GCA_004027455.1_HydHyd_v1_BIUU_PVLA01007235.1_39157_40095+
V1R.GCA_004027295.1_DolPat_v1_BIUU_PVJX010034248.1_2860_3798-
V1R.GCA_004027295.1_DolPat_v1_BIUU_PVJX010119248.1_1612_2550+
V1R.GCA_004027295.1_DolPat_v1_BIUU_PVJX010202640.1_170_1102-
V1R.GCA_000151735.1_Cavpor3.0_DS562925.1_9101269_9102207+
V1R.GCA_004027695.1_CavTsc_v1_BIUU_PVKK010025987.1_16456_17394+
V1R.GCA_004027695.1_CavTsc_v1_BIUU_PVKK010026679.1_8493_9443+
V1R.GCA_004027695.1_CavTsc_v1_BIUU_PVKK010033441.1_6978_7916+

>OGG-V1R-1-5
V1R.GCA_004027205.1_CteGun_v1_BIUU_PVKB01002345.1_213771_214673-
V1R.GCA_004027205.1_CteGun_v1_BIUU_PVKB01003323.1_144901_145860+
V1R.GCA_004026905.1_HysCri_v1_BIUU_PVJO010012544.1_31466_32419+
V1R.GCA_004026905.1_HysCri_v1_BIUU_PVJO010020016.1_2534_3445+
V1R.GCA_004026905.1_HysCri_v1_BIUU_PVJO010027122.1_16319_17224-
V1R.ThrSwi_NIG_v1_Scaffold00049_15431166_15432080-
V1R.ThrSwi_NIG_v1_Scaffold00049_15453457_15454413+
V1R.ThrSwi_NIG_v1_Scaffold00065_11398120_11399016-
V1R.ThrSwi_NIG_v1_Scaffold00090_122199_123101+
V1R.GCA_004026965.1_PetTyp_v1_BIUU_PVIR01015832.1_23691_24590-
V1R.GCA_004026965.1_PetTyp_v1_BIUU_PVIR01021461.1_14623_15519+
V1R.GCA_000743615.1_DMR_v1.0_KN122054.1_313329_314231-
V1R.GCA_000743615.1_DMR_v1.0_KN122054.1_560090_561001+
V1R.GCA_000276665.1_ChiLan1.0_JH721925.1_12745104_12746018-
V1R.GCA_000276665.1_ChiLan1.0_JH721925.1_12822837_12823739+
V1R.GCA_000276665.1_ChiLan1.0_JH721943.1_185597_186499+
V1R.GCA_004027595.1_DinBra_v1_BIUU_PVLD010025824.1_13824_14726-
V1R.GCA_004027595.1_DinBra_v1_BIUU_PVLD010025955.1_16132_17025-
V1R.GCA_004027025.1_MyoCoy_v1_BIUU_PVJA010006097.1_69081_70022+
V1R.GCA_004027025.1_MyoCoy_v1_BIUU_PVJA010024800.1_26891_27790-
V1R.GCA_004027025.1_MyoCoy_v1_BIUU_PVJA010032061.1_4928_5863+
V1R.GCA_004027165.1_CteSoc_v1_BIUU_PVKA01031961.1_214_1158-
V1R.GCA_004027165.1_CteSoc_v1_BIUU_PVKA01060577.1_2907_3848-
V1R.GCA_000260255.1_OctDeg1.0_JH651538.1_19110761_19111708-
V1R.GCA_000260255.1_OctDeg1.0_JH651547.1_4600033_4600917+
V1R.GCA_006547115.1_GSC_porc_1.0_ML655424.1_12113874_12114764-
V1R.GCA_006547115.1_GSC_porc_1.0_ML655502.1_2180830_2181732-
V1R.GCA_006547115.1_GSC_porc_1.0_ML655502.1_2258578_2259588+
V1R.GCA_004363535.1_DasPun_v1_BIUU_RJWM01017572.1_2590_3531+
V1R.GCA_004027455.1_HydHyd_v1_BIUU_PVLA01001613.1_21600_22502+
V1R.GCA_004027455.1_HydHyd_v1_BIUU_PVLA01029927.1_1186_2133-
V1R.GCA_004027295.1_DolPat_v1_BIUU_PVJX010010179.1_12590_13597+
V1R.GCA_004027295.1_DolPat_v1_BIUU_PVJX010140161.1_551_1468-
V1R.GCA_004027295.1_DolPat_v1_BIUU_PVJX010175782.1_551_1510-
V1R.GCA_000151735.1_Cavpor3.0_DS562963.1_1959186_1960088+
V1R.GCA_000151735.1_Cavpor3.0_DS562963.1_2182276_2183178-
V1R.GCA_000151735.1_Cavpor3.0_DS562963.1_2714116_2715066-
V1R.GCA_000151735.1_Cavpor3.0_DS562963.1_2832795_2833697+
V1R.GCA_004027695.1_CavTsc_v1_BIUU_PVKK010001790.1_219808_220710-
V1R.GCA_004027695.1_CavTsc_v1_BIUU_PVKK010027572.1_3978_4928+
V1R.GCA_004027695.1_CavTsc_v1_BIUU_PVKK010040213.1_1648_2550-
V1R.GCA_004027695.1_CavTsc_v1_BIUU_PVKK010040736.1_1475_2377-

>OGG-V1R-1-6
V1R.GCA_004027205.1_CteGun_v1_BIUU_PVKB01001676.1_13645_14622+
V1R.GCA_004027205.1_CteGun_v1_BIUU_PVKB01001676.1_25469_26431+
V1R.GCA_004027205.1_CteGun_v1_BIUU_PVKB01001676.1_39714_40646+
V1R.GCA_004027205.1_CteGun_v1_BIUU_PVKB01005713.1_23836_24777+
V1R.GCA_004027205.1_CteGun_v1_BIUU_PVKB01005713.1_34167_35096+
V1R.GCA_004027205.1_CteGun_v1_BIUU_PVKB01005713.1_44665_45591+
V1R.GCA_004027205.1_CteGun_v1_BIUU_PVKB01005713.1_50428_51354-
V1R.GCA_004026905.1_HysCri_v1_BIUU_PVJO010011764.1_10739_11680-
V1R.ThrSwi_NIG_v1_Scaffold00071_9174146_9175069+
V1R.ThrSwi_NIG_v1_Scaffold00071_9199441_9200364+
V1R.GCA_004026965.1_PetTyp_v1_BIUU_PVIR01006198.1_23751_24674+
V1R.GCA_004026965.1_PetTyp_v1_BIUU_PVIR01014298.1_15872_16786+
V1R.GCA_004026965.1_PetTyp_v1_BIUU_PVIR01040707.1_3636_4559-
V1R.GCA_000743615.1_DMR_v1.0_KN124246.1_2629387_2630310+
V1R.GCA_000276665.1_ChiLan1.0_JH721881.1_21854981_21855904-
V1R.GCA_000276665.1_ChiLan1.0_JH721881.1_21911814_21912737+
V1R.GCA_004027595.1_DinBra_v1_BIUU_PVLD010000396.1_279473_280393-
V1R.GCA_004027595.1_DinBra_v1_BIUU_PVLD010042862.1_2173_3132-
V1R.GCA_004027595.1_DinBra_v1_BIUU_PVLD010043301.1_3368_4306+
V1R.GCA_006547115.1_GSC_porc_1.0_ML655352.1_48238515_48239438-
V1R.GCA_004363535.1_DasPun_v1_BIUU_RJWM01021651.1_28011_28934+
V1R.GCA_004027295.1_DolPat_v1_BIUU_PVJX010011385.1_18509_19432+
V1R.GCA_000151735.1_Cavpor3.0_DS562871.1_18003745_18004668+
V1R.GCA_000151735.1_Cavpor3.0_DS562871.1_18053447_18054370+
V1R.GCA_000151735.1_Cavpor3.0_DS563954.1_11435_12358+
V1R.GCA_004027695.1_CavTsc_v1_BIUU_PVKK010098282.1_189_1112+

>OGG-V1R-1-7
V1R.GCA_004027205.1_CteGun_v1_BIUU_PVKB01003323.1_121746_122696+
V1R.GCA_004026965.1_PetTyp_v1_BIUU_PVIR01014478.1_26084_27022+
V1R.GCA_000743615.1_DMR_v1.0_KN122054.1_433649_434593-
V1R.GCA_000276665.1_ChiLan1.0_JH721925.1_13056058_13056990-
V1R.GCA_004027595.1_DinBra_v1_BIUU_PVLD010014417.1_12421_13422-
V1R.GCA_004027165.1_CteSoc_v1_BIUU_PVKA01011527.1_8250_9194+
V1R.GCA_000260255.1_OctDeg1.0_JH651538.1_19398607_19399593-
V1R.GCA_006547115.1_GSC_porc_1.0_ML655502.1_2429554_2430498-
V1R.GCA_004363535.1_DasPun_v1_BIUU_RJWM01019035.1_7420_8364+
V1R.GCA_004027455.1_HydHyd_v1_BIUU_PVLA01018571.1_9396_10334-
V1R.GCA_004027455.1_HydHyd_v1_BIUU_PVLA01018720.1_9112_10086-
V1R.GCA_004027295.1_DolPat_v1_BIUU_PVJX010033803.1_17403_18338-
V1R.GCA_000151735.1_Cavpor3.0_DS562963.1_1985010_1985951+
V1R.GCA_000151735.1_Cavpor3.0_DS562963.1_2158417_2159352-
V1R.GCA_000151735.1_Cavpor3.0_DS562963.1_2196733_2197677-
V1R.GCA_000151735.1_Cavpor3.0_DS562963.1_2310692_2311636+
V1R.GCA_000151735.1_Cavpor3.0_DS562963.1_2341000_2341929+
V1R.GCA_004027695.1_CavTsc_v1_BIUU_PVKK010008574.1_24515_25444+
V1R.GCA_004027695.1_CavTsc_v1_BIUU_PVKK010032422.1_8811_9752-
V1R.GCA_004027695.1_CavTsc_v1_BIUU_PVKK010054692.1_1847_2791+
V1R.GCA_004027695.1_CavTsc_v1_BIUU_PVKK010100694.1_308_1252-

>OGG-V1R-1-8
V1R.GCA_004027205.1_CteGun_v1_BIUU_PVKB01002345.1_248913_249848-
V1R.GCA_000743615.1_DMR_v1.0_KN122054.1_544042_544932-
V1R.GCA_000276665.1_ChiLan1.0_JH721925.1_12768775_12769713+
V1R.GCA_004027595.1_DinBra_v1_BIUU_PVLD010016618.1_2741_3679+
V1R.GCA_004027025.1_MyoCoy_v1_BIUU_PVJA010012983.1_7317_8225-
V1R.GCA_004027025.1_MyoCoy_v1_BIUU_PVJA010038699.1_4514_5401+
V1R.GCA_004027025.1_MyoCoy_v1_BIUU_PVJA010069097.1_1549_2436-
V1R.GCA_004027165.1_CteSoc_v1_BIUU_PVKA01044747.1_1318_2265+
V1R.GCA_000260255.1_OctDeg1.0_JH651538.1_18875908_18876837+
V1R.GCA_000260255.1_OctDeg1.0_JH651538.1_18955464_18956402+
V1R.GCA_000260255.1_OctDeg1.0_JH651538.1_19022821_19023750+
V1R.GCA_000260255.1_OctDeg1.0_JH651538.1_19061983_19062921+
V1R.GCA_000260255.1_OctDeg1.0_JH651538.1_19086089_19087027+
V1R.GCA_004363535.1_DasPun_v1_BIUU_RJWM01000985.1_163433_164371+
V1R.GCA_000151735.1_Cavpor3.0_DS562963.1_2787586_2788683-
V1R.GCA_004027695.1_CavTsc_v1_BIUU_PVKK010020220.1_25004_26101+

>OGG-V1R-1-9
V1R.GCA_004026905.1_HysCri_v1_BIUU_PVJO010026331.1_1175_2107-
V1R.ThrSwi_NIG_v1_Scaffold00090_215525_216478+
V1R.GCA_006547115.1_GSC_porc_1.0_ML655376.1_20698139_20699053-
V1R.GCA_004363535.1_DasPun_v1_BIUU_RJWM01000811.1_81152_82066+
V1R.GCA_004027455.1_HydHyd_v1_BIUU_PVLA01018942.1_10469_11422+
V1R.GCA_004027295.1_DolPat_v1_BIUU_PVJX010023988.1_2546_3499-
V1R.GCA_004027295.1_DolPat_v1_BIUU_PVJX010023988.1_25128_26081+
V1R.GCA_000151735.1_Cavpor3.0_DS562893.1_21227171_21228130-
V1R.GCA_004027695.1_CavTsc_v1_BIUU_PVKK010002124.1_92049_93008-

>OGG-V1R-1-10
V1R.GCA_004027205.1_CteGun_v1_BIUU_PVKB01005446.1_57622_58515+
V1R.GCA_000743615.1_DMR_v1.0_KN125438.1_12664227_12665132+
V1R.GCA_000276665.1_ChiLan1.0_JH721954.1_8316812_8317792+
V1R.GCA_004027025.1_MyoCoy_v1_BIUU_PVJA010006097.1_45260_46201-
V1R.GCA_004027165.1_CteSoc_v1_BIUU_PVKA01007166.1_27732_28673+
V1R.GCA_000260255.1_OctDeg1.0_JH651547.1_4558167_4559120-
V1R.GCA_006547115.1_GSC_porc_1.0_ML655424.1_12180150_12181112+

>OGG-V1R-1-11
V1R.GCA_004027205.1_CteGun_v1_BIUU_PVKB01003323.1_63787_64683+
V1R.GCA_004027205.1_CteGun_v1_BIUU_PVKB01003323.1_111360_112340-
V1R.GCA_000743615.1_DMR_v1.0_KN122054.1_348512_349414+
V1R.GCA_000743615.1_DMR_v1.0_KN122054.1_472418_473362-
V1R.GCA_006547115.1_GSC_porc_1.0_ML655502.1_2285692_2286624+
V1R.GCA_004363535.1_DasPun_v1_BIUU_RJWM01017572.1_18959_19909+

>OGG-V1R-1-12
V1R.GCA_004027205.1_CteGun_v1_BIUU_PVKB01005446.1_84459_85349+
V1R.GCA_004026965.1_PetTyp_v1_BIUU_PVIR01014478.1_153_1043-
V1R.GCA_000743615.1_DMR_v1.0_KN122054.1_297120_297986-
V1R.GCA_000276665.1_ChiLan1.0_JH721925.1_13086714_13087604+
V1R.GCA_004027025.1_MyoCoy_v1_BIUU_PVJA010024800.1_12142_13035-

>OGG-V1R-1-13
V1R.GCA_004027205.1_CteGun_v1_BIUU_PVKB01005713.1_245_1156+
V1R.GCA_004027205.1_CteGun_v1_BIUU_PVKB01005713.1_74724_75635-

>OGG-V1R-2-1
V1R.GCA_004027205.1_CteGun_v1_BIUU_PVKB01002111.1_167425_168324+
V1R.GCA_004027205.1_CteGun_v1_BIUU_PVKB01002111.1_202238_203143+
V1R.GCA_004027205.1_CteGun_v1_BIUU_PVKB01002111.1_224110_225045-
V1R.GCA_004027205.1_CteGun_v1_BIUU_PVKB01002111.1_267665_268570+
V1R.GCA_004027205.1_CteGun_v1_BIUU_PVKB01002111.1_277169_278116-
V1R.GCA_004027205.1_CteGun_v1_BIUU_PVKB01002309.1_38476_39378-
V1R.GCA_004027205.1_CteGun_v1_BIUU_PVKB01002309.1_46899_47786-
V1R.GCA_004026905.1_HysCri_v1_BIUU_PVJO010006650.1_83711_84613+
V1R.ThrSwi_NIG_v1_Scaffold00137_89602_90504+
V1R.GCA_004026965.1_PetTyp_v1_BIUU_PVIR01017371.1_7884_8792+
V1R.GCA_004026965.1_PetTyp_v1_BIUU_PVIR01017371.1_26279_27229+
V1R.GCA_004026965.1_PetTyp_v1_BIUU_PVIR01045639.1_2976_3881+
V1R.GCA_004026965.1_PetTyp_v1_BIUU_PVIR01066488.1_3705_4607-
V1R.GCA_000247695.1_HetGla_female_1.0_JH602145.1_2701089_2701988+
V1R.GCA_000247695.1_HetGla_female_1.0_JH602145.1_2710944_2711846+
V1R.GCA_000743615.1_DMR_v1.0_KN121407.1_2257623_2258480+
V1R.GCA_000743615.1_DMR_v1.0_KN121407.1_2272455_2273357+
V1R.GCA_000743615.1_DMR_v1.0_KN121407.1_2289498_2290394+
V1R.GCA_000743615.1_DMR_v1.0_KN121407.1_2303575_2304474+
V1R.GCA_000276665.1_ChiLan1.0_JH722029.1_818117_819010+
V1R.GCA_000276665.1_ChiLan1.0_JH722029.1_918624_919520+
V1R.GCA_000276665.1_ChiLan1.0_JH722029.1_946463_947353-
V1R.GCA_000276665.1_ChiLan1.0_JH722029.1_1015446_1016378-
V1R.GCA_000276665.1_ChiLan1.0_JH722029.1_1079109_1080002-
V1R.GCA_000276665.1_ChiLan1.0_JH722063.1_165496_166395-
V1R.GCA_000276665.1_ChiLan1.0_JH722063.1_278326_279225+
V1R.GCA_000276665.1_ChiLan1.0_JH722063.1_405733_406635+
V1R.GCA_000276665.1_ChiLan1.0_JH722063.1_429287_430189-
V1R.GCA_000276665.1_ChiLan1.0_JH722063.1_520539_521441-
V1R.GCA_000276665.1_ChiLan1.0_JH722064.1_430864_431766+
V1R.GCA_000276665.1_ChiLan1.0_JH722064.1_440414_441316+
V1R.GCA_000276665.1_ChiLan1.0_JH722064.1_512013_512915+
V1R.GCA_000276665.1_ChiLan1.0_JH722064.1_576131_577033-
V1R.GCA_004027595.1_DinBra_v1_BIUU_PVLD010016023.1_30169_31071-
V1R.GCA_004027595.1_DinBra_v1_BIUU_PVLD010018691.1_16536_17438+
V1R.GCA_004027595.1_DinBra_v1_BIUU_PVLD010021183.1_6539_7432-
V1R.GCA_004027595.1_DinBra_v1_BIUU_PVLD010021953.1_13198_14133-
V1R.GCA_004027595.1_DinBra_v1_BIUU_PVLD010029608.1_5929_6822+
V1R.GCA_004027025.1_MyoCoy_v1_BIUU_PVJA010001710.1_14755_15651-
V1R.GCA_004027025.1_MyoCoy_v1_BIUU_PVJA010001710.1_29439_30341-
V1R.GCA_004027025.1_MyoCoy_v1_BIUU_PVJA010002391.1_56389_57330+
V1R.GCA_004027025.1_MyoCoy_v1_BIUU_PVJA010002391.1_95340_96269-
V1R.GCA_004027025.1_MyoCoy_v1_BIUU_PVJA010002801.1_16156_17082+
V1R.GCA_004027025.1_MyoCoy_v1_BIUU_PVJA010002801.1_62873_63775+
V1R.GCA_004027025.1_MyoCoy_v1_BIUU_PVJA010002801.1_91885_92787+
V1R.GCA_004027025.1_MyoCoy_v1_BIUU_PVJA010050961.1_6108_7007-
V1R.GCA_004027025.1_MyoCoy_v1_BIUU_PVJA010066404.1_4807_5706-
V1R.GCA_004027025.1_MyoCoy_v1_BIUU_PVJA010066903.1_1292_2194+
V1R.GCA_004027165.1_CteSoc_v1_BIUU_PVKA01007823.1_39868_40770+
V1R.GCA_004027165.1_CteSoc_v1_BIUU_PVKA01007823.1_63949_64842+
V1R.GCA_004027165.1_CteSoc_v1_BIUU_PVKA01039389.1_13365_14306+
V1R.GCA_004027165.1_CteSoc_v1_BIUU_PVKA01048171.1_6027_6920+
V1R.GCA_004027165.1_CteSoc_v1_BIUU_PVKA01059116.1_6165_7067+
V1R.GCA_000260255.1_OctDeg1.0_JH651721.1_3985880_3986782+
V1R.GCA_000260255.1_OctDeg1.0_JH651721.1_4060799_4061701+
V1R.GCA_000260255.1_OctDeg1.0_JH651721.1_4103838_4104752+
V1R.GCA_000260255.1_OctDeg1.0_JH651721.1_4145426_4146328+
V1R.GCA_000260255.1_OctDeg1.0_JH651721.1_4216436_4217332-
V1R.GCA_000260255.1_OctDeg1.0_JH651721.1_4322028_4323026-
V1R.GCA_000260255.1_OctDeg1.0_JH651721.1_4405833_4406720+
V1R.GCA_000260255.1_OctDeg1.0_JH651721.1_4513659_4514612-
V1R.GCA_000260255.1_OctDeg1.0_JH651908.1_403204_404106+
V1R.GCA_000260255.1_OctDeg1.0_JH651908.1_416655_417557+
V1R.GCA_000260255.1_OctDeg1.0_JH651908.1_491548_492459-
V1R.GCA_000260255.1_OctDeg1.0_JH651952.1_162613_163554+
V1R.GCA_000260255.1_OctDeg1.0_JH651952.1_225430_226335+
V1R.GCA_000260255.1_OctDeg1.0_JH651952.1_360889_361788+
V1R.GCA_000260255.1_OctDeg1.0_JH651952.1_383301_384209-
V1R.GCA_000260255.1_OctDeg1.0_JH652094.1_9852_10745+
V1R.GCA_006547115.1_GSC_porc_1.0_ML655591.1_29080_29973-
V1R.GCA_006547115.1_GSC_porc_1.0_ML655591.1_40948_41850-
V1R.GCA_006547115.1_GSC_porc_1.0_ML655591.1_70243_71145-
V1R.GCA_006547115.1_GSC_porc_1.0_ML655591.1_159653_160555-
V1R.GCA_006547115.1_GSC_porc_1.0_ML655649.1_143036_143926-
V1R.GCA_006547115.1_GSC_porc_1.0_ML655649.1_196463_197365-
V1R.GCA_006547115.1_GSC_porc_1.0_ML655649.1_213068_213970-
V1R.GCA_004363535.1_DasPun_v1_BIUU_RJWM01013915.1_28606_29508+
V1R.GCA_004363535.1_DasPun_v1_BIUU_RJWM01020351.1_12477_13376-
V1R.GCA_004363535.1_DasPun_v1_BIUU_RJWM01024643.1_29538_30440+
V1R.GCA_004363535.1_DasPun_v1_BIUU_RJWM01031735.1_558_1460-
V1R.GCA_004363535.1_DasPun_v1_BIUU_RJWM01041260.1_6938_7840-
V1R.GCA_004363535.1_DasPun_v1_BIUU_RJWM01043765.1_6486_7388-
V1R.GCA_004363535.1_DasPun_v1_BIUU_RJWM01061022.1_4681_5571-
V1R.GCA_004363535.1_DasPun_v1_BIUU_RJWM01068187.1_4285_5286+
V1R.GCA_004363535.1_DasPun_v1_BIUU_RJWM01093573.1_2526_3416+
V1R.GCA_004363535.1_DasPun_v1_BIUU_RJWM01100027.1_525_1415-
V1R.GCA_004363535.1_DasPun_v1_BIUU_RJWM01128891.1_1399_2400-
V1R.GCA_004363535.1_DasPun_v1_BIUU_RJWM01142260.1_329_1231+
V1R.GCA_004363535.1_DasPun_v1_BIUU_RJWM01155846.1_301_1203-
V1R.GCA_004027455.1_HydHyd_v1_BIUU_PVLA01010181.1_55420_56370+
V1R.GCA_004027455.1_HydHyd_v1_BIUU_PVLA01011299.1_11292_12194+
V1R.GCA_004027455.1_HydHyd_v1_BIUU_PVLA01011575.1_37481_38452+
V1R.GCA_004027455.1_HydHyd_v1_BIUU_PVLA01012358.1_5565_6467+
V1R.GCA_004027455.1_HydHyd_v1_BIUU_PVLA01012655.1_28614_29564+
V1R.GCA_004027455.1_HydHyd_v1_BIUU_PVLA01013984.1_16747_17667-
V1R.GCA_004027455.1_HydHyd_v1_BIUU_PVLA01015417.1_3121_4083-
V1R.GCA_004027455.1_HydHyd_v1_BIUU_PVLA01015562.1_15879_16799+
V1R.GCA_004027455.1_HydHyd_v1_BIUU_PVLA01016184.1_3915_4808+
V1R.GCA_004027455.1_HydHyd_v1_BIUU_PVLA01016574.1_8087_9007-
V1R.GCA_004027455.1_HydHyd_v1_BIUU_PVLA01016824.1_5387_6289+
V1R.GCA_004027455.1_HydHyd_v1_BIUU_PVLA01017040.1_17145_18047-
V1R.GCA_004027455.1_HydHyd_v1_BIUU_PVLA01021503.1_5780_6700+
V1R.GCA_004027455.1_HydHyd_v1_BIUU_PVLA01035397.1_41_943-
V1R.GCA_004027295.1_DolPat_v1_BIUU_PVJX010018658.1_16357_17277+
V1R.GCA_004027295.1_DolPat_v1_BIUU_PVJX010021538.1_15879_16898-
V1R.GCA_004027295.1_DolPat_v1_BIUU_PVJX010033744.1_8268_9155-
V1R.GCA_004027295.1_DolPat_v1_BIUU_PVJX010035564.1_12355_13245-
V1R.GCA_004027295.1_DolPat_v1_BIUU_PVJX010038894.1_9229_10122+
V1R.GCA_004027295.1_DolPat_v1_BIUU_PVJX010046224.1_2138_3028+
V1R.GCA_004027295.1_DolPat_v1_BIUU_PVJX010048582.1_2736_3638-
V1R.GCA_004027295.1_DolPat_v1_BIUU_PVJX010048769.1_8227_9096-
V1R.GCA_004027295.1_DolPat_v1_BIUU_PVJX010051681.1_1620_2522-
V1R.GCA_004027295.1_DolPat_v1_BIUU_PVJX010054972.1_5434_6357+
V1R.GCA_004027295.1_DolPat_v1_BIUU_PVJX010066287.1_4973_5875+
V1R.GCA_004027295.1_DolPat_v1_BIUU_PVJX010068945.1_4687_5589+
V1R.GCA_004027295.1_DolPat_v1_BIUU_PVJX010068997.1_1235_2251+
V1R.GCA_004027295.1_DolPat_v1_BIUU_PVJX010070458.1_883_1776-
V1R.GCA_004027295.1_DolPat_v1_BIUU_PVJX010071044.1_830_1753+
V1R.GCA_004027295.1_DolPat_v1_BIUU_PVJX010072282.1_1053_1943-
V1R.GCA_004027295.1_DolPat_v1_BIUU_PVJX010075888.1_864_1754+
V1R.GCA_004027295.1_DolPat_v1_BIUU_PVJX010081377.1_3589_4482+
V1R.GCA_004027295.1_DolPat_v1_BIUU_PVJX010083789.1_3119_4012+
V1R.GCA_004027295.1_DolPat_v1_BIUU_PVJX010091176.1_1964_2866-
V1R.GCA_004027295.1_DolPat_v1_BIUU_PVJX010101999.1_994_1908+
V1R.GCA_004027295.1_DolPat_v1_BIUU_PVJX010121981.1_1537_2439+
V1R.GCA_004027295.1_DolPat_v1_BIUU_PVJX010123429.1_126_1028-
V1R.GCA_004027295.1_DolPat_v1_BIUU_PVJX010131130.1_950_1843+
V1R.GCA_004027295.1_DolPat_v1_BIUU_PVJX010142595.1_1076_1963-
V1R.GCA_004027295.1_DolPat_v1_BIUU_PVJX010152166.1_917_1807-
V1R.GCA_004027295.1_DolPat_v1_BIUU_PVJX010167101.1_313_1215+
V1R.GCA_004027295.1_DolPat_v1_BIUU_PVJX010169871.1_437_1333+
V1R.GCA_004027295.1_DolPat_v1_BIUU_PVJX010175863.1_69_1094+
V1R.GCA_004027295.1_DolPat_v1_BIUU_PVJX010209846.1_10_912+
V1R.GCA_000151735.1_Cavpor3.0_DS562902.1_5058_5960+
V1R.GCA_000151735.1_Cavpor3.0_DS562925.1_3381778_3382671+
V1R.GCA_000151735.1_Cavpor3.0_DS562925.1_3466381_3467274-
V1R.GCA_000151735.1_Cavpor3.0_DS562925.1_3504353_3505255+
V1R.GCA_000151735.1_Cavpor3.0_DS562925.1_3568619_3569521-
V1R.GCA_000151735.1_Cavpor3.0_DS562925.1_3719894_3720781-
V1R.GCA_000151735.1_Cavpor3.0_DS563118.1_302109_302999+
V1R.GCA_000151735.1_Cavpor3.0_DS563184.1_94759_95646+
V1R.GCA_000151735.1_Cavpor3.0_DS563198.1_122525_123427+
V1R.GCA_004027695.1_CavTsc_v1_BIUU_PVKK010003645.1_104058_104960+
V1R.GCA_004027695.1_CavTsc_v1_BIUU_PVKK010004666.1_19693_20580+
V1R.GCA_004027695.1_CavTsc_v1_BIUU_PVKK010008878.1_32250_33143+
V1R.GCA_004027695.1_CavTsc_v1_BIUU_PVKK010009705.1_18903_19790-
V1R.GCA_004027695.1_CavTsc_v1_BIUU_PVKK010013551.1_31578_32468+
V1R.GCA_004027695.1_CavTsc_v1_BIUU_PVKK010026526.1_12678_13571-
V1R.GCA_004027695.1_CavTsc_v1_BIUU_PVKK010027114.1_11865_12767-
V1R.GCA_004027695.1_CavTsc_v1_BIUU_PVKK010054301.1_162_1064-

>OGG-V1R-2-2
V1R.GCA_004027205.1_CteGun_v1_BIUU_PVKB01002111.1_191859_192875-
V1R.GCA_004027205.1_CteGun_v1_BIUU_PVKB01002111.1_294022_294978-
V1R.GCA_004027205.1_CteGun_v1_BIUU_PVKB01002111.1_314878_315858-
V1R.GCA_004027205.1_CteGun_v1_BIUU_PVKB01002309.1_3438_4448+
V1R.GCA_004027205.1_CteGun_v1_BIUU_PVKB01002309.1_17336_18310+
V1R.GCA_004027205.1_CteGun_v1_BIUU_PVKB01007205.1_27083_28075-
V1R.GCA_004027205.1_CteGun_v1_BIUU_PVKB01007205.1_36050_37057-
V1R.GCA_004027205.1_CteGun_v1_BIUU_PVKB01012259.1_1359_2372-
V1R.GCA_004026905.1_HysCri_v1_BIUU_PVJO010007675.1_17683_18681+
V1R.ThrSwi_NIG_v1_Scaffold00137_68836_69816+
V1R.ThrSwi_NIG_v1_Scaffold00187_662186_663166-
V1R.GCA_004026965.1_PetTyp_v1_BIUU_PVIR01004013.1_35033_36022-
V1R.GCA_004026965.1_PetTyp_v1_BIUU_PVIR01006054.1_22394_23323-
V1R.GCA_000247695.1_HetGla_female_1.0_JH602145.1_3044747_3045760-
V1R.GCA_000276665.1_ChiLan1.0_JH722018.1_183363_184295-
V1R.GCA_000276665.1_ChiLan1.0_JH722018.1_275402_276472+
V1R.GCA_000276665.1_ChiLan1.0_JH722018.1_294383_295381+
V1R.GCA_000276665.1_ChiLan1.0_JH722018.1_322947_323945+
V1R.GCA_000276665.1_ChiLan1.0_JH722018.1_352361_353359+
V1R.GCA_000276665.1_ChiLan1.0_JH722018.1_429771_430847+
V1R.GCA_000276665.1_ChiLan1.0_JH722018.1_445988_446935-
V1R.GCA_000276665.1_ChiLan1.0_JH722018.1_467893_468906-
V1R.GCA_004027595.1_DinBra_v1_BIUU_PVLD010006635.1_3717_4730+
V1R.GCA_004027595.1_DinBra_v1_BIUU_PVLD010006635.1_21187_22200+
V1R.GCA_004027595.1_DinBra_v1_BIUU_PVLD010006635.1_37097_38056+
V1R.GCA_004027595.1_DinBra_v1_BIUU_PVLD010006635.1_90079_91077-
V1R.GCA_004027595.1_DinBra_v1_BIUU_PVLD010021239.1_17122_18132+
V1R.GCA_004027595.1_DinBra_v1_BIUU_PVLD010023831.1_8992_10005+
V1R.GCA_004027595.1_DinBra_v1_BIUU_PVLD010032723.1_7766_8683-
V1R.GCA_004027595.1_DinBra_v1_BIUU_PVLD010040024.1_3538_4551+
V1R.GCA_004027025.1_MyoCoy_v1_BIUU_PVJA010001710.1_101169_102167-
V1R.GCA_004027025.1_MyoCoy_v1_BIUU_PVJA010001710.1_117017_118042+
V1R.GCA_004027025.1_MyoCoy_v1_BIUU_PVJA010003609.1_6585_7532+
V1R.GCA_004027025.1_MyoCoy_v1_BIUU_PVJA010003609.1_73010_74008+
V1R.GCA_004027025.1_MyoCoy_v1_BIUU_PVJA010020350.1_6937_7950+
V1R.GCA_004027025.1_MyoCoy_v1_BIUU_PVJA010020907.1_4784_5710-
V1R.GCA_004027025.1_MyoCoy_v1_BIUU_PVJA010020907.1_12473_13486-
V1R.GCA_004027025.1_MyoCoy_v1_BIUU_PVJA010024798.1_25889_26902+
V1R.GCA_004027025.1_MyoCoy_v1_BIUU_PVJA010026584.1_19565_20578+
V1R.GCA_004027025.1_MyoCoy_v1_BIUU_PVJA010027425.1_21214_22215-
V1R.GCA_004027025.1_MyoCoy_v1_BIUU_PVJA010042996.1_13255_14235+
V1R.GCA_004027025.1_MyoCoy_v1_BIUU_PVJA010053445.1_3783_4796-
V1R.GCA_004027025.1_MyoCoy_v1_BIUU_PVJA010057690.1_4864_5880+
V1R.GCA_004027165.1_CteSoc_v1_BIUU_PVKA01008660.1_1173_2186+
V1R.GCA_004027165.1_CteSoc_v1_BIUU_PVKA01008660.1_55034_55978+
V1R.GCA_004027165.1_CteSoc_v1_BIUU_PVKA01024077.1_12781_13794-
V1R.GCA_004027165.1_CteSoc_v1_BIUU_PVKA01027475.1_20140_21138-
V1R.GCA_004027165.1_CteSoc_v1_BIUU_PVKA01032760.1_16379_17326-
V1R.GCA_004027165.1_CteSoc_v1_BIUU_PVKA01033604.1_15729_16664-
V1R.GCA_004027165.1_CteSoc_v1_BIUU_PVKA01036304.1_8755_9705+
V1R.GCA_004027165.1_CteSoc_v1_BIUU_PVKA01042323.1_724_1698+
V1R.GCA_004027165.1_CteSoc_v1_BIUU_PVKA01046399.1_11134_12144+
V1R.GCA_004027165.1_CteSoc_v1_BIUU_PVKA01070937.1_2257_3243+
V1R.GCA_000260255.1_OctDeg1.0_JH651721.1_2106210_2107223+
V1R.GCA_000260255.1_OctDeg1.0_JH651721.1_2125528_2126460+
V1R.GCA_000260255.1_OctDeg1.0_JH651721.1_2192299_2193312+
V1R.GCA_000260255.1_OctDeg1.0_JH651721.1_2265815_2266900-
V1R.GCA_000260255.1_OctDeg1.0_JH651721.1_2297867_2298880-
V1R.GCA_000260255.1_OctDeg1.0_JH651721.1_2540115_2541128+
V1R.GCA_000260255.1_OctDeg1.0_JH651721.1_2586696_2587652-
V1R.GCA_000260255.1_OctDeg1.0_JH651721.1_2624449_2625378-
V1R.GCA_000260255.1_OctDeg1.0_JH651721.1_2651695_2652777-
V1R.GCA_000260255.1_OctDeg1.0_JH651721.1_2665359_2666369+
V1R.GCA_000260255.1_OctDeg1.0_JH651721.1_2713101_2714108+
V1R.GCA_000260255.1_OctDeg1.0_JH651721.1_2781718_2782665+
V1R.GCA_000260255.1_OctDeg1.0_JH651721.1_2820463_2821470+
V1R.GCA_000260255.1_OctDeg1.0_JH651721.1_2888536_2889507-
V1R.GCA_000260255.1_OctDeg1.0_JH651721.1_2937582_2938580-
V1R.GCA_000260255.1_OctDeg1.0_JH651721.1_2964098_2965096+
V1R.GCA_000260255.1_OctDeg1.0_JH651721.1_3000372_3001364+
V1R.GCA_000260255.1_OctDeg1.0_JH651721.1_3024208_3025281+
V1R.GCA_000260255.1_OctDeg1.0_JH651721.1_3057747_3058727+
V1R.GCA_000260255.1_OctDeg1.0_JH651721.1_3086473_3087471+
V1R.GCA_000260255.1_OctDeg1.0_JH651721.1_3118262_3119305-
V1R.GCA_000260255.1_OctDeg1.0_JH651721.1_3161500_3162495-
V1R.GCA_000260255.1_OctDeg1.0_JH651721.1_3193067_3194074-
V1R.GCA_000260255.1_OctDeg1.0_JH651721.1_3220118_3221125+
V1R.GCA_006547115.1_GSC_porc_1.0_ML655437.1_285753_286751+
V1R.GCA_006547115.1_GSC_porc_1.0_ML655437.1_446673_447686-
V1R.GCA_004363535.1_DasPun_v1_BIUU_RJWM01004172.1_654_1583+
V1R.GCA_004363535.1_DasPun_v1_BIUU_RJWM01004172.1_72659_73654-
V1R.GCA_004363535.1_DasPun_v1_BIUU_RJWM01004172.1_91377_92375-
V1R.GCA_004363535.1_DasPun_v1_BIUU_RJWM01004172.1_100921_101919-
V1R.GCA_004027455.1_HydHyd_v1_BIUU_PVLA01019755.1_5968_6981-
V1R.GCA_004027455.1_HydHyd_v1_BIUU_PVLA01024155.1_4000_5010-
V1R.GCA_004027455.1_HydHyd_v1_BIUU_PVLA01032685.1_665_1678-
V1R.GCA_004027295.1_DolPat_v1_BIUU_PVJX010008047.1_29174_30187-
V1R.GCA_004027295.1_DolPat_v1_BIUU_PVJX010012702.1_6822_7820+
V1R.GCA_004027295.1_DolPat_v1_BIUU_PVJX010028568.1_13358_14305+
V1R.GCA_004027295.1_DolPat_v1_BIUU_PVJX010043935.1_7236_8246+
V1R.GCA_004027295.1_DolPat_v1_BIUU_PVJX010056434.1_1205_2152+
V1R.GCA_004027295.1_DolPat_v1_BIUU_PVJX010059615.1_4782_5768-
V1R.GCA_004027295.1_DolPat_v1_BIUU_PVJX010083209.1_1056_2069+
V1R.GCA_004027295.1_DolPat_v1_BIUU_PVJX010168798.1_280_1293+
V1R.GCA_004027295.1_DolPat_v1_BIUU_PVJX010266847.1_1_918+
V1R.GCA_000151735.1_Cavpor3.0_DS562925.1_5323601_5324599+
V1R.GCA_000151735.1_Cavpor3.0_DS562925.1_5433235_5434245+
V1R.GCA_000151735.1_Cavpor3.0_DS562925.1_5557886_5558899-
V1R.GCA_000151735.1_Cavpor3.0_DS562925.1_5598890_5599900+
V1R.GCA_000151735.1_Cavpor3.0_DS562925.1_5685264_5686211-
V1R.GCA_000151735.1_Cavpor3.0_DS562925.1_5766960_5767907+
V1R.GCA_000151735.1_Cavpor3.0_DS562925.1_5903039_5903950+
V1R.GCA_004027695.1_CavTsc_v1_BIUU_PVKK010003803.1_74652_75650-
V1R.GCA_004027695.1_CavTsc_v1_BIUU_PVKK010010773.1_13705_14715+
V1R.GCA_004027695.1_CavTsc_v1_BIUU_PVKK010014079.1_50351_51361-
V1R.GCA_004027695.1_CavTsc_v1_BIUU_PVKK010017729.1_27168_28115+
V1R.GCA_004027695.1_CavTsc_v1_BIUU_PVKK010021161.1_6320_7333-
V1R.GCA_004027695.1_CavTsc_v1_BIUU_PVKK010023913.1_5650_6597-
V1R.GCA_004027695.1_CavTsc_v1_BIUU_PVKK010026384.1_13026_14039+

>OGG-V1R-2-3
V1R.GCA_004027205.1_CteGun_v1_BIUU_PVKB01002111.1_214239_215174+
V1R.GCA_004026905.1_HysCri_v1_BIUU_PVJO010027647.1_8392_9315-
V1R.ThrSwi_NIG_v1_Scaffold00137_99484_100458+
V1R.ThrSwi_NIG_v1_Scaffold00137_123751_124725-
V1R.GCA_004026965.1_PetTyp_v1_BIUU_PVIR01017371.1_32979_33902-
V1R.GCA_004026965.1_PetTyp_v1_BIUU_PVIR01024472.1_2562_3536+
V1R.GCA_004026965.1_PetTyp_v1_BIUU_PVIR01044579.1_9974_10897-
V1R.GCA_004026965.1_PetTyp_v1_BIUU_PVIR01119617.1_128_1051+
V1R.GCA_000276665.1_ChiLan1.0_JH722029.1_770136_771086-
V1R.GCA_000276665.1_ChiLan1.0_JH722029.1_902097_903053+
V1R.GCA_000276665.1_ChiLan1.0_JH722063.1_30312_31232-
V1R.GCA_000276665.1_ChiLan1.0_JH722063.1_500248_501171-
V1R.GCA_004027595.1_DinBra_v1_BIUU_PVLD010011854.1_56521_57471+
V1R.GCA_004027595.1_DinBra_v1_BIUU_PVLD010012768.1_2787_3710-
V1R.GCA_004027595.1_DinBra_v1_BIUU_PVLD010019569.1_264_1187-
V1R.GCA_004027595.1_DinBra_v1_BIUU_PVLD010021183.1_27217_28164+
V1R.GCA_004027025.1_MyoCoy_v1_BIUU_PVJA010001710.1_70886_71809+
V1R.GCA_004027025.1_MyoCoy_v1_BIUU_PVJA010002391.1_25116_26039+
V1R.GCA_004027025.1_MyoCoy_v1_BIUU_PVJA010002801.1_34261_35163-
V1R.GCA_004027165.1_CteSoc_v1_BIUU_PVKA01017890.1_12858_13793-
V1R.GCA_004027165.1_CteSoc_v1_BIUU_PVKA01022221.1_21206_22120+
V1R.GCA_004027165.1_CteSoc_v1_BIUU_PVKA01023616.1_4052_5002-
V1R.GCA_004027165.1_CteSoc_v1_BIUU_PVKA01027457.1_12723_13736+
V1R.GCA_004027165.1_CteSoc_v1_BIUU_PVKA01031844.1_23206_24120-
V1R.GCA_004027165.1_CteSoc_v1_BIUU_PVKA01058439.1_1040_1966+
V1R.GCA_004027165.1_CteSoc_v1_BIUU_PVKA01071193.1_1316_2257-
V1R.GCA_000260255.1_OctDeg1.0_JH651721.1_3680738_3681751-
V1R.GCA_000260255.1_OctDeg1.0_JH651721.1_3768284_3769207+
V1R.GCA_000260255.1_OctDeg1.0_JH651721.1_3851016_3851939-
V1R.GCA_000260255.1_OctDeg1.0_JH651783.1_2303768_2304694-
V1R.GCA_000260255.1_OctDeg1.0_JH652094.1_118626_119663+
V1R.GCA_004363535.1_DasPun_v1_BIUU_RJWM01025977.1_806_1729+
V1R.GCA_004363535.1_DasPun_v1_BIUU_RJWM01041137.1_5267_6190+
V1R.GCA_004363535.1_DasPun_v1_BIUU_RJWM01047132.1_1512_2435-
V1R.GCA_004027455.1_HydHyd_v1_BIUU_PVLA01005483.1_76699_77622-
V1R.GCA_004027455.1_HydHyd_v1_BIUU_PVLA01006889.1_47623_48546-
V1R.GCA_004027455.1_HydHyd_v1_BIUU_PVLA01010039.1_9155_10075-
V1R.GCA_004027455.1_HydHyd_v1_BIUU_PVLA01010776.1_49646_50566+
V1R.GCA_004027455.1_HydHyd_v1_BIUU_PVLA01013141.1_17839_18759-
V1R.GCA_004027455.1_HydHyd_v1_BIUU_PVLA01018899.1_10710_11630+
V1R.GCA_004027295.1_DolPat_v1_BIUU_PVJX010020539.1_4994_5917+
V1R.GCA_004027295.1_DolPat_v1_BIUU_PVJX010032399.1_15949_16896+
V1R.GCA_004027295.1_DolPat_v1_BIUU_PVJX010034396.1_16376_17299-
V1R.GCA_004027295.1_DolPat_v1_BIUU_PVJX010034554.1_2467_3414-
V1R.GCA_004027295.1_DolPat_v1_BIUU_PVJX010036926.1_8275_9177+
V1R.GCA_004027295.1_DolPat_v1_BIUU_PVJX010048366.1_202_1125+
V1R.GCA_004027295.1_DolPat_v1_BIUU_PVJX010049024.1_9508_10410-
V1R.GCA_004027295.1_DolPat_v1_BIUU_PVJX010057941.1_5457_6383+
V1R.GCA_004027295.1_DolPat_v1_BIUU_PVJX010065300.1_424_1347+
V1R.GCA_004027295.1_DolPat_v1_BIUU_PVJX010069280.1_2580_3509+
V1R.GCA_004027295.1_DolPat_v1_BIUU_PVJX010082258.1_2676_3632+
V1R.GCA_004027295.1_DolPat_v1_BIUU_PVJX010088200.1_769_1635+
V1R.GCA_004027295.1_DolPat_v1_BIUU_PVJX010135799.1_1149_2096-
V1R.GCA_004027295.1_DolPat_v1_BIUU_PVJX010169570.1_754_1677-
V1R.GCA_000151735.1_Cavpor3.0_DS562902.1_139812_140735+
V1R.GCA_000151735.1_Cavpor3.0_DS562902.1_231035_231958+
V1R.GCA_000151735.1_Cavpor3.0_DS562925.1_3221771_3222694-
V1R.GCA_000151735.1_Cavpor3.0_DS562925.1_3256297_3257220+
V1R.GCA_000151735.1_Cavpor3.0_DS562925.1_3899706_3900629+
V1R.GCA_000151735.1_Cavpor3.0_DS562925.1_3939108_3939977+
V1R.GCA_000151735.1_Cavpor3.0_DS563184.1_164849_165772-
V1R.GCA_004027695.1_CavTsc_v1_BIUU_PVKK010010731.1_18092_19015+
V1R.GCA_004027695.1_CavTsc_v1_BIUU_PVKK010010731.1_57496_58365+
V1R.GCA_004027695.1_CavTsc_v1_BIUU_PVKK010012683.1_13765_14688+
V1R.GCA_004027695.1_CavTsc_v1_BIUU_PVKK010016437.1_2103_3026-
V1R.GCA_004027695.1_CavTsc_v1_BIUU_PVKK010033306.1_4763_5686-
V1R.GCA_004027695.1_CavTsc_v1_BIUU_PVKK010039545.1_4410_5333+

>OGG-V1R-2-4
V1R.GCA_004027205.1_CteGun_v1_BIUU_PVKB01002111.1_305107_306027-
V1R.ThrSwi_NIG_v1_Scaffold00187_734235_735182-
V1R.GCA_004026965.1_PetTyp_v1_BIUU_PVIR01024472.1_16124_17041-
V1R.GCA_004026965.1_PetTyp_v1_BIUU_PVIR01024472.1_22887_23888-
V1R.GCA_004026965.1_PetTyp_v1_BIUU_PVIR01037176.1_6411_7337+
V1R.GCA_004026965.1_PetTyp_v1_BIUU_PVIR01080461.1_112_1029+
V1R.GCA_004026965.1_PetTyp_v1_BIUU_PVIR01124515.1_729_1646-
V1R.GCA_000276665.1_ChiLan1.0_JH722029.1_860875_861825+
V1R.GCA_000276665.1_ChiLan1.0_JH722063.1_3670_4617+
V1R.GCA_000276665.1_ChiLan1.0_JH722063.1_356667_357605-
V1R.GCA_000276665.1_ChiLan1.0_JH722063.1_389482_390411-
V1R.GCA_000276665.1_ChiLan1.0_JH722063.1_478161_479087+
V1R.GCA_004027595.1_DinBra_v1_BIUU_PVLD010011854.1_10583_11512+
V1R.GCA_004027595.1_DinBra_v1_BIUU_PVLD010018112.1_18695_19618+
V1R.GCA_004027595.1_DinBra_v1_BIUU_PVLD010018662.1_10111_11007+
V1R.GCA_004027595.1_DinBra_v1_BIUU_PVLD010019610.1_20913_21842+
V1R.GCA_004027595.1_DinBra_v1_BIUU_PVLD010023285.1_10914_11804+
V1R.GCA_004027595.1_DinBra_v1_BIUU_PVLD010023502.1_12277_13215-
V1R.GCA_004027595.1_DinBra_v1_BIUU_PVLD010057319.1_358_1299-
V1R.GCA_004027595.1_DinBra_v1_BIUU_PVLD010071484.1_110_1057-
V1R.GCA_004027025.1_MyoCoy_v1_BIUU_PVJA010025167.1_15373_16314+
V1R.GCA_004027165.1_CteSoc_v1_BIUU_PVKA01023616.1_25955_26893+
V1R.GCA_004027165.1_CteSoc_v1_BIUU_PVKA01026402.1_19230_20180+
V1R.GCA_004027165.1_CteSoc_v1_BIUU_PVKA01026448.1_8445_9389-
V1R.GCA_004027165.1_CteSoc_v1_BIUU_PVKA01031509.1_11752_12696-
V1R.GCA_000260255.1_OctDeg1.0_JH651721.1_3891993_3892919+
V1R.GCA_000260255.1_OctDeg1.0_JH651721.1_3941271_3942182+
V1R.GCA_000260255.1_OctDeg1.0_JH651721.1_4289509_4290459+
V1R.GCA_000260255.1_OctDeg1.0_JH652094.1_49113_50051-
V1R.GCA_006547115.1_GSC_porc_1.0_ML655437.1_5706_6656-
V1R.GCA_006547115.1_GSC_porc_1.0_ML655649.1_116529_117458-
V1R.GCA_006547115.1_GSC_porc_1.0_ML655649.1_247463_248383+
V1R.GCA_004363535.1_DasPun_v1_BIUU_RJWM01013915.1_10828_11778+
V1R.GCA_004363535.1_DasPun_v1_BIUU_RJWM01024643.1_2852_3790+
V1R.GCA_004363535.1_DasPun_v1_BIUU_RJWM01025977.1_24969_25910+
V1R.GCA_004027455.1_HydHyd_v1_BIUU_PVLA01004482.1_108766_109716-
V1R.GCA_004027295.1_DolPat_v1_BIUU_PVJX010030269.1_14168_15118-
V1R.GCA_004027295.1_DolPat_v1_BIUU_PVJX010036945.1_8060_9013+
V1R.GCA_004027295.1_DolPat_v1_BIUU_PVJX010047880.1_2246_3166+
V1R.GCA_004027295.1_DolPat_v1_BIUU_PVJX010049121.1_198_1151-
V1R.GCA_004027295.1_DolPat_v1_BIUU_PVJX010053202.1_4199_5140+
V1R.GCA_004027295.1_DolPat_v1_BIUU_PVJX010055566.1_6415_7326-
V1R.GCA_004027295.1_DolPat_v1_BIUU_PVJX010056324.1_5627_6634-
V1R.GCA_004027295.1_DolPat_v1_BIUU_PVJX010057006.1_4979_5842+
V1R.GCA_004027295.1_DolPat_v1_BIUU_PVJX010057716.1_5345_6295-
V1R.GCA_004027295.1_DolPat_v1_BIUU_PVJX010059796.1_2132_3085+
V1R.GCA_004027295.1_DolPat_v1_BIUU_PVJX010061124.1_4525_5478-
V1R.GCA_004027295.1_DolPat_v1_BIUU_PVJX010061404.1_3759_4760-
V1R.GCA_004027295.1_DolPat_v1_BIUU_PVJX010069413.1_356_1309-
V1R.GCA_004027295.1_DolPat_v1_BIUU_PVJX010071805.1_481_1431+
V1R.GCA_004027295.1_DolPat_v1_BIUU_PVJX010075586.1_1944_2843-
V1R.GCA_004027295.1_DolPat_v1_BIUU_PVJX010076660.1_2021_2974-
V1R.GCA_004027295.1_DolPat_v1_BIUU_PVJX010096095.1_2370_3338-
V1R.GCA_004027295.1_DolPat_v1_BIUU_PVJX010098058.1_1659_2612-
V1R.GCA_004027295.1_DolPat_v1_BIUU_PVJX010098518.1_1985_2938+
V1R.GCA_004027295.1_DolPat_v1_BIUU_PVJX010104128.1_1062_2015-
V1R.GCA_004027295.1_DolPat_v1_BIUU_PVJX010108359.1_1356_2306+
V1R.GCA_004027295.1_DolPat_v1_BIUU_PVJX010118716.1_1624_2577+
V1R.GCA_004027295.1_DolPat_v1_BIUU_PVJX010126530.1_516_1469-
V1R.GCA_004027295.1_DolPat_v1_BIUU_PVJX010128410.1_778_1728+
V1R.GCA_004027295.1_DolPat_v1_BIUU_PVJX010134061.1_943_1896+
V1R.GCA_004027295.1_DolPat_v1_BIUU_PVJX010202520.1_152_1105-

>OGG-V1R-2-5
V1R.GCA_004026905.1_HysCri_v1_BIUU_PVJO010007675.1_72048_72989-
V1R.GCA_004026905.1_HysCri_v1_BIUU_PVJO010055782.1_1078_1935+
V1R.ThrSwi_NIG_v1_Scaffold00187_606083_607024-
V1R.ThrSwi_NIG_v1_Scaffold00187_747949_748935+
V1R.ThrSwi_NIG_v1_Scaffold00645_19351_20337+
V1R.GCA_004026965.1_PetTyp_v1_BIUU_PVIR01004013.1_78557_79498+
V1R.GCA_004026965.1_PetTyp_v1_BIUU_PVIR01006054.1_50185_51126+
V1R.GCA_004026965.1_PetTyp_v1_BIUU_PVIR01115349.1_28_969+
V1R.GCA_000743615.1_DMR_v1.0_KN121407.1_2344944_2345939+
V1R.GCA_000276665.1_ChiLan1.0_JH722063.1_554372_555313+
V1R.GCA_004027595.1_DinBra_v1_BIUU_PVLD010016833.1_14529_15470+
V1R.GCA_004027025.1_MyoCoy_v1_BIUU_PVJA010001710.1_84958_85899+
V1R.GCA_004027025.1_MyoCoy_v1_BIUU_PVJA010036160.1_16361_17326-
V1R.GCA_004027165.1_CteSoc_v1_BIUU_PVKA01036588.1_12643_13584-
V1R.GCA_004027165.1_CteSoc_v1_BIUU_PVKA01055822.1_2660_3661-
V1R.GCA_000260255.1_OctDeg1.0_JH651721.1_2241940_2242881+
V1R.GCA_000260255.1_OctDeg1.0_JH651721.1_3611854_3612795-
V1R.GCA_000260255.1_OctDeg1.0_JH651721.1_3806364_3807314-
V1R.GCA_000260255.1_OctDeg1.0_JH651952.1_17482_18477+
V1R.GCA_000260255.1_OctDeg1.0_JH651952.1_79917_80912+
V1R.GCA_000260255.1_OctDeg1.0_JH651952.1_257821_258825+
V1R.GCA_004363535.1_DasPun_v1_BIUU_RJWM01016443.1_14731_15681-
V1R.GCA_004363535.1_DasPun_v1_BIUU_RJWM01092880.1_3221_4171-
V1R.GCA_004363535.1_DasPun_v1_BIUU_RJWM01139524.1_559_1554-
V1R.GCA_004027455.1_HydHyd_v1_BIUU_PVLA01003265.1_141368_142339+
V1R.GCA_004027455.1_HydHyd_v1_BIUU_PVLA01003265.1_184634_185575+
V1R.GCA_004027455.1_HydHyd_v1_BIUU_PVLA01014387.1_2276_3277-
V1R.GCA_004027455.1_HydHyd_v1_BIUU_PVLA01014387.1_11241_12107-
V1R.GCA_004027455.1_HydHyd_v1_BIUU_PVLA01015140.1_9890_10813-
V1R.GCA_004027455.1_HydHyd_v1_BIUU_PVLA01022235.1_4877_5827+
V1R.GCA_004027295.1_DolPat_v1_BIUU_PVJX010030676.1_17307_18311+
V1R.GCA_004027295.1_DolPat_v1_BIUU_PVJX010031471.1_10954_11943-
V1R.GCA_004027295.1_DolPat_v1_BIUU_PVJX010039444.1_11258_12220-
V1R.GCA_004027295.1_DolPat_v1_BIUU_PVJX010047791.1_7_933+
V1R.GCA_004027295.1_DolPat_v1_BIUU_PVJX010050274.1_6713_7717-
V1R.GCA_004027295.1_DolPat_v1_BIUU_PVJX010053724.1_4150_5142+
V1R.GCA_004027295.1_DolPat_v1_BIUU_PVJX010071343.1_2075_3022-
V1R.GCA_004027295.1_DolPat_v1_BIUU_PVJX010108411.1_1986_2912-
V1R.GCA_004027295.1_DolPat_v1_BIUU_PVJX010110857.1_1430_2413-
V1R.GCA_004027295.1_DolPat_v1_BIUU_PVJX010117837.1_1049_2032-
V1R.GCA_004027295.1_DolPat_v1_BIUU_PVJX010216511.1_244_1191+
V1R.GCA_000151735.1_Cavpor3.0_DS562925.1_4212113_4213117+
V1R.GCA_000151735.1_Cavpor3.0_DS562925.1_4266930_4267880+
V1R.GCA_000151735.1_Cavpor3.0_DS562925.1_4458972_4459976+
V1R.GCA_000151735.1_Cavpor3.0_DS562925.1_4518050_4519000+
V1R.GCA_000151735.1_Cavpor3.0_DS562925.1_4620671_4621675+
V1R.GCA_000151735.1_Cavpor3.0_DS562925.1_4679941_4680840+
V1R.GCA_000151735.1_Cavpor3.0_DS562925.1_4781411_4782406-
V1R.GCA_000151735.1_Cavpor3.0_DS562925.1_4906955_4907956-
V1R.GCA_004027695.1_CavTsc_v1_BIUU_PVKK010006909.1_57231_58232-
V1R.GCA_004027695.1_CavTsc_v1_BIUU_PVKK010014245.1_27982_28977+
V1R.GCA_004027695.1_CavTsc_v1_BIUU_PVKK010022179.1_24705_25604-
V1R.GCA_004027695.1_CavTsc_v1_BIUU_PVKK010025747.1_11414_12418-
V1R.GCA_004027695.1_CavTsc_v1_BIUU_PVKK010026288.1_16966_17916-
V1R.GCA_004027695.1_CavTsc_v1_BIUU_PVKK010029842.1_7369_8373+
V1R.GCA_004027695.1_CavTsc_v1_BIUU_PVKK010029921.1_5303_6307-
V1R.GCA_004027695.1_CavTsc_v1_BIUU_PVKK010031082.1_8023_8973-
V1R.GCA_004027695.1_CavTsc_v1_BIUU_PVKK010032721.1_1634_2584+

>OGG-V1R-2-6
V1R.GCA_004027205.1_CteGun_v1_BIUU_PVKB01002111.1_177251_178177-
V1R.GCA_004027205.1_CteGun_v1_BIUU_PVKB01002111.1_238268_239233+
V1R.GCA_004027205.1_CteGun_v1_BIUU_PVKB01002309.1_60184_61104+
V1R.GCA_004026905.1_HysCri_v1_BIUU_PVJO010015696.1_3994_5013-
V1R.GCA_004026905.1_HysCri_v1_BIUU_PVJO010015696.1_20663_21610-
V1R.GCA_004026965.1_PetTyp_v1_BIUU_PVIR01017371.1_16181_17083-
V1R.GCA_004026965.1_PetTyp_v1_BIUU_PVIR01041179.1_5292_6221+
V1R.GCA_004026965.1_PetTyp_v1_BIUU_PVIR01057286.1_3703_4626-
V1R.GCA_000743615.1_DMR_v1.0_KN121407.1_2317223_2318242-
V1R.GCA_000743615.1_DMR_v1.0_KN121407.1_2334306_2335184-
V1R.GCA_000276665.1_ChiLan1.0_JH722029.1_988836_989759-
V1R.GCA_000276665.1_ChiLan1.0_JH722029.1_1032325_1033407+
V1R.GCA_000276665.1_ChiLan1.0_JH722063.1_108582_109541-
V1R.GCA_000276665.1_ChiLan1.0_JH722063.1_530648_531616+
V1R.GCA_000276665.1_ChiLan1.0_JH722064.1_464901_465824+
V1R.GCA_004027595.1_DinBra_v1_BIUU_PVLD010012768.1_34690_35613-
V1R.GCA_004027595.1_DinBra_v1_BIUU_PVLD010020980.1_16998_17921-
V1R.GCA_004027595.1_DinBra_v1_BIUU_PVLD010023502.1_23978_24901+
V1R.GCA_004027025.1_MyoCoy_v1_BIUU_PVJA010002391.1_35757_36752-
V1R.GCA_004027025.1_MyoCoy_v1_BIUU_PVJA010002801.1_6356_7279-
V1R.GCA_004027025.1_MyoCoy_v1_BIUU_PVJA010010528.1_22388_23311-
V1R.GCA_004027025.1_MyoCoy_v1_BIUU_PVJA010022350.1_21847_22719+
V1R.GCA_004027165.1_CteSoc_v1_BIUU_PVKA01008766.1_4446_5399+
V1R.GCA_004027165.1_CteSoc_v1_BIUU_PVKA01017890.1_41904_42881-
V1R.GCA_004027165.1_CteSoc_v1_BIUU_PVKA01024221.1_9847_10794-
V1R.GCA_004027165.1_CteSoc_v1_BIUU_PVKA01025844.1_9716_10645-
V1R.GCA_004027165.1_CteSoc_v1_BIUU_PVKA01030357.1_6384_7304+
V1R.GCA_004027165.1_CteSoc_v1_BIUU_PVKA01042508.1_13900_14820+
V1R.GCA_004027165.1_CteSoc_v1_BIUU_PVKA01078361.1_2317_3240+
V1R.GCA_000260255.1_OctDeg1.0_JH651721.1_3829515_3830435+
V1R.GCA_000260255.1_OctDeg1.0_JH651721.1_4375072_4376025+
V1R.GCA_000260255.1_OctDeg1.0_JH651721.1_4457093_4458175+
V1R.GCA_000260255.1_OctDeg1.0_JH651908.1_548365_549288-
V1R.GCA_000260255.1_OctDeg1.0_JH651952.1_340081_341001+
V1R.GCA_000260255.1_OctDeg1.0_JH651952.1_474993_475916-
V1R.GCA_006547115.1_GSC_porc_1.0_ML655591.1_129183_130106+
V1R.GCA_006547115.1_GSC_porc_1.0_ML655649.1_33248_34159-
V1R.GCA_006547115.1_GSC_porc_1.0_ML655852.1_15945_16868+
V1R.GCA_004363535.1_DasPun_v1_BIUU_RJWM01020351.1_34753_35706-
V1R.GCA_004363535.1_DasPun_v1_BIUU_RJWM01026656.1_7355_8278+
V1R.GCA_004027455.1_HydHyd_v1_BIUU_PVLA01004482.1_68490_69392-
V1R.GCA_004027455.1_HydHyd_v1_BIUU_PVLA01008052.1_89077_89985-
V1R.GCA_004027455.1_HydHyd_v1_BIUU_PVLA01008862.1_14964_15887-
V1R.GCA_004027295.1_DolPat_v1_BIUU_PVJX010027403.1_14605_15606+
V1R.GCA_004027295.1_DolPat_v1_BIUU_PVJX010037773.1_15649_16572+
V1R.GCA_004027295.1_DolPat_v1_BIUU_PVJX010121069.1_978_1901+
V1R.GCA_004027295.1_DolPat_v1_BIUU_PVJX010130529.1_1188_2105+
V1R.GCA_004027295.1_DolPat_v1_BIUU_PVJX010156501.1_698_1615+
V1R.GCA_004027295.1_DolPat_v1_BIUU_PVJX010156619.1_233_1156-
V1R.GCA_000151735.1_Cavpor3.0_DS563118.1_486834_487757+
V1R.GCA_000151735.1_Cavpor3.0_DS563118.1_534374_535279+
V1R.GCA_000151735.1_Cavpor3.0_DS563118.1_582437_583360+
V1R.GCA_000151735.1_Cavpor3.0_DS564302.1_10664_11572+
V1R.GCA_000151735.1_Cavpor3.0_DS564572.1_6224_7147+
V1R.GCA_004027695.1_CavTsc_v1_BIUU_PVKK010004666.1_125936_126919-
V1R.GCA_004027695.1_CavTsc_v1_BIUU_PVKK010045428.1_1169_2092-

>OGG-V1R-2-7
V1R.GCA_004027205.1_CteGun_v1_BIUU_PVKB01002309.1_233908_234807+
V1R.GCA_004027205.1_CteGun_v1_BIUU_PVKB01002309.1_253471_254370+
V1R.ThrSwi_NIG_v1_Scaffold00187_544400_545296-
V1R.GCA_004026965.1_PetTyp_v1_BIUU_PVIR01000998.1_40081_40977+
V1R.GCA_000247695.1_HetGla_female_1.0_JH602145.1_3182364_3183260+
V1R.GCA_000247695.1_HetGla_female_1.0_JH602145.1_3218163_3219062+
V1R.GCA_000743615.1_DMR_v1.0_KN121407.1_2588355_2589260+
V1R.GCA_000276665.1_ChiLan1.0_JH722018.1_653203_654063+
V1R.GCA_000276665.1_ChiLan1.0_JH722018.1_668713_669606+
V1R.GCA_000276665.1_ChiLan1.0_JH722018.1_687163_688056+
V1R.GCA_004027025.1_MyoCoy_v1_BIUU_PVJA010078953.1_3187_4095+
V1R.GCA_004027165.1_CteSoc_v1_BIUU_PVKA01015468.1_23236_24144-
V1R.GCA_004027165.1_CteSoc_v1_BIUU_PVKA01015468.1_39080_39976-
V1R.GCA_004027165.1_CteSoc_v1_BIUU_PVKA01021615.1_12418_13317-
V1R.GCA_000260255.1_OctDeg1.0_JH651721.1_2047299_2048207-
V1R.GCA_000260255.1_OctDeg1.0_JH651721.1_2214949_2215809-
V1R.GCA_006547115.1_GSC_porc_1.0_ML655437.1_682685_683578+
V1R.GCA_006547115.1_GSC_porc_1.0_ML655437.1_725515_726414+
V1R.GCA_004363535.1_DasPun_v1_BIUU_RJWM01016056.1_758_1651-
V1R.GCA_004363535.1_DasPun_v1_BIUU_RJWM01016056.1_24297_25187-
V1R.GCA_004363535.1_DasPun_v1_BIUU_RJWM01058702.1_7202_8098-
V1R.GCA_004363535.1_DasPun_v1_BIUU_RJWM01061287.1_343_1239+
V1R.GCA_004027455.1_HydHyd_v1_BIUU_PVLA01008699.1_46932_47831-
V1R.GCA_004027295.1_DolPat_v1_BIUU_PVJX010033398.1_4466_5365-
V1R.GCA_004027295.1_DolPat_v1_BIUU_PVJX010056379.1_3812_4732-
V1R.GCA_000151735.1_Cavpor3.0_DS562925.1_6123099_6123998+
V1R.GCA_004027695.1_CavTsc_v1_BIUU_PVKK010013791.1_6178_7077-

>OGG-V1R-2-8
V1R.GCA_004026905.1_HysCri_v1_BIUU_PVJO010003768.1_81031_81984-
V1R.GCA_000276665.1_ChiLan1.0_JH722044.1_608520_609473-
V1R.GCA_000276665.1_ChiLan1.0_JH722044.1_657337_658290+
V1R.GCA_004027595.1_DinBra_v1_BIUU_PVLD010010638.1_22993_23946+
V1R.GCA_004027595.1_DinBra_v1_BIUU_PVLD010029613.1_7666_8619+
V1R.GCA_004027025.1_MyoCoy_v1_BIUU_PVJA010002180.1_9140_10084-
V1R.GCA_004027165.1_CteSoc_v1_BIUU_PVKA01041531.1_13277_14230+
V1R.GCA_004027165.1_CteSoc_v1_BIUU_PVKA01045297.1_4689_5618-
V1R.GCA_000260255.1_OctDeg1.0_JH651837.1_403576_404529+
V1R.GCA_006547115.1_GSC_porc_1.0_ML655540.1_628220_629173+
V1R.GCA_004363535.1_DasPun_v1_BIUU_RJWM01087526.1_3146_4096+
V1R.GCA_004363535.1_DasPun_v1_BIUU_RJWM01117132.1_530_1480-
V1R.GCA_004363535.1_DasPun_v1_BIUU_RJWM01162743.1_66_1016+
V1R.GCA_000151735.1_Cavpor3.0_DS563030.1_1303085_1304038-
V1R.GCA_000151735.1_Cavpor3.0_DS563030.1_1402350_1403291-
V1R.GCA_004027695.1_CavTsc_v1_BIUU_PVKK010004578.1_124041_124994-

>OGG-V1R-2-9
V1R.GCA_004026905.1_HysCri_v1_BIUU_PVJO010022718.1_11216_12058+
V1R.GCA_000247695.1_HetGla_female_1.0_JH602145.1_842196_843152+
V1R.GCA_000743615.1_DMR_v1.0_KN121407.1_617488_618426+
V1R.GCA_000276665.1_ChiLan1.0_JH722044.1_328543_329469+
V1R.GCA_004027595.1_DinBra_v1_BIUU_PVLD010010509.1_29371_30294-
V1R.GCA_004027595.1_DinBra_v1_BIUU_PVLD010010509.1_52667_53590+
V1R.GCA_004027595.1_DinBra_v1_BIUU_PVLD010019368.1_9649_10572-
V1R.GCA_004027025.1_MyoCoy_v1_BIUU_PVJA010043524.1_4588_5511+
V1R.GCA_004027025.1_MyoCoy_v1_BIUU_PVJA010047767.1_7483_8406-
V1R.GCA_004027025.1_MyoCoy_v1_BIUU_PVJA010061491.1_3319_4242-
V1R.GCA_000260255.1_OctDeg1.0_JH651894.1_486425_487366-
V1R.GCA_000260255.1_OctDeg1.0_JH651894.1_657562_658485+
V1R.GCA_006547115.1_GSC_porc_1.0_ML655540.1_970484_971425+
V1R.GCA_004363535.1_DasPun_v1_BIUU_RJWM01029251.1_22478_23401+
V1R.GCA_004363535.1_DasPun_v1_BIUU_RJWM01082090.1_2855_3778+

>OGG-V1R-2-10
V1R.GCA_004027205.1_CteGun_v1_BIUU_PVKB01002111.1_285956_286894+
V1R.GCA_004027205.1_CteGun_v1_BIUU_PVKB01002309.1_28270_29208-
V1R.GCA_004027205.1_CteGun_v1_BIUU_PVKB01005953.1_70963_71901-
V1R.GCA_000247695.1_HetGla_female_1.0_JH602145.1_2731400_2732320+
V1R.GCA_000276665.1_ChiLan1.0_JH722029.1_1106831_1107760+
V1R.GCA_004027595.1_DinBra_v1_BIUU_PVLD010026735.1_4940_5839+
V1R.GCA_004027165.1_CteSoc_v1_BIUU_PVKA01043400.1_5100_5999+
V1R.GCA_000260255.1_OctDeg1.0_JH651721.1_3734409_3735308+
V1R.GCA_000260255.1_OctDeg1.0_JH651721.1_4349153_4350052+
V1R.GCA_006547115.1_GSC_porc_1.0_ML655591.1_114334_115260+
V1R.GCA_004027295.1_DolPat_v1_BIUU_PVJX010050874.1_6490_7389-
V1R.GCA_004027295.1_DolPat_v1_BIUU_PVJX010073288.1_4404_5261-

>OGG-V1R-2-11
V1R.GCA_000247695.1_HetGla_female_1.0_JH602145.1_3057509_3058444-
V1R.GCA_000276665.1_ChiLan1.0_JH722018.1_500333_501268-
V1R.GCA_000276665.1_ChiLan1.0_JH722018.1_534070_534984-
V1R.GCA_004027595.1_DinBra_v1_BIUU_PVLD010016833.1_20680_21621-
V1R.GCA_004027025.1_MyoCoy_v1_BIUU_PVJA010045925.1_13743_14675+
V1R.GCA_004027165.1_CteSoc_v1_BIUU_PVKA01031820.1_12135_13076+
V1R.GCA_000260255.1_OctDeg1.0_JH651721.1_2150818_2151723+
V1R.GCA_000260255.1_OctDeg1.0_JH651721.1_2364170_2365075-
V1R.GCA_000260255.1_OctDeg1.0_JH651721.1_2515137_2516081+
V1R.GCA_006547115.1_GSC_porc_1.0_ML655437.1_467969_468907-
V1R.GCA_006547115.1_GSC_porc_1.0_ML655437.1_499242_500180-
V1R.GCA_006547115.1_GSC_porc_1.0_ML655437.1_541580_542488-

>OGG-V1R-2-12
V1R.GCA_004027205.1_CteGun_v1_BIUU_PVKB01001545.1_64576_65487+
V1R.GCA_004027205.1_CteGun_v1_BIUU_PVKB01001545.1_94622_95527+
V1R.GCA_004027205.1_CteGun_v1_BIUU_PVKB01002111.1_249063_249965-
V1R.GCA_004026905.1_HysCri_v1_BIUU_PVJO010003768.1_102589_103515-
V1R.GCA_000276665.1_ChiLan1.0_JH722044.1_506682_507593-
V1R.GCA_000276665.1_ChiLan1.0_JH722044.1_575544_576530-
V1R.GCA_004027595.1_DinBra_v1_BIUU_PVLD010020819.1_11297_12208-
V1R.GCA_004027595.1_DinBra_v1_BIUU_PVLD010021013.1_28585_29526+
V1R.GCA_006547115.1_GSC_porc_1.0_ML655540.1_588519_589499-
V1R.GCA_006547115.1_GSC_porc_1.0_ML655540.1_737150_738064-

>OGG-V1R-2-13
V1R.GCA_000276665.1_ChiLan1.0_JH722044.1_426988_427899-
V1R.GCA_004027595.1_DinBra_v1_BIUU_PVLD010004357.1_67852_68760-
V1R.GCA_004027165.1_CteSoc_v1_BIUU_PVKA01035668.1_5083_5994+
V1R.GCA_000260255.1_OctDeg1.0_JH651894.1_221337_222440+
V1R.GCA_000260255.1_OctDeg1.0_JH651894.1_282456_283379+
V1R.GCA_000260255.1_OctDeg1.0_JH651894.1_307003_307926+
V1R.GCA_000260255.1_OctDeg1.0_JH651894.1_452886_453809-
V1R.GCA_000151735.1_Cavpor3.0_DS563030.1_1156327_1157271-
V1R.GCA_004027695.1_CavTsc_v1_BIUU_PVKK010017817.1_21037_21981+

>OGG-V1R-2-14
V1R.GCA_000276665.1_ChiLan1.0_JH722044.1_631869_632795+
V1R.GCA_006547115.1_GSC_porc_1.0_ML655540.1_543447_544433-
V1R.GCA_006547115.1_GSC_porc_1.0_ML655540.1_613642_614568+
V1R.GCA_004363535.1_DasPun_v1_BIUU_RJWM01081980.1_2216_3133-
V1R.GCA_004363535.1_DasPun_v1_BIUU_RJWM01088952.1_1643_2560-
V1R.GCA_004027455.1_HydHyd_v1_BIUU_PVLA01027667.1_933_1853+

>OGG-V1R-2-15
V1R.GCA_004027205.1_CteGun_v1_BIUU_PVKB01006073.1_69359_70282+
V1R.GCA_000247695.1_HetGla_female_1.0_JH602145.1_794340_795263+
V1R.GCA_000276665.1_ChiLan1.0_JH722044.1_372741_373664-
V1R.GCA_004027165.1_CteSoc_v1_BIUU_PVKA01011905.1_28879_29730+
V1R.GCA_000260255.1_OctDeg1.0_JH651894.1_409982_410884-

>OGG-V1R-2-16
V1R.GCA_000743615.1_DMR_v1.0_KN125205.1_823776_824678+
V1R.GCA_000276665.1_ChiLan1.0_JH722038.1_1067336_1068226+
V1R.GCA_004027595.1_DinBra_v1_BIUU_PVLD010031937.1_6438_7325-
V1R.GCA_004027025.1_MyoCoy_v1_BIUU_PVJA010046254.1_12089_12991+
V1R.GCA_004027295.1_DolPat_v1_BIUU_PVJX010002332.1_5356_6231-

>OGG-V1R-2-17
V1R.GCA_004027205.1_CteGun_v1_BIUU_PVKB01001545.1_4544_5479+
V1R.GCA_004026965.1_PetTyp_v1_BIUU_PVIR01026634.1_3699_4628-

>OGG-V1R-2-18
V1R.GCA_004027205.1_CteGun_v1_BIUU_PVKB01002309.1_85361_86326-

>OGG-V1R-2-19
V1R.GCA_004027205.1_CteGun_v1_BIUU_PVKB01006291.1_40642_41559+

>OGG-V1R-2-20
V1R.GCA_000743615.1_DMR_v1.0_KN121407.1_565854_566789-
