# Supplementary material for: Synchronized Expansion and Contraction of Olfactory, Vomeronasal, and Taste Receptor Gene Families in Hystricomorph Rodents
Source: Mol Biol Evol. 2024 Apr 23;41(4):msae071. doi: 10.1093/molbev/msae071 (PMC11035023; doi:10.1093/molbev/msae071)
Supplement: msae071_Supplementary_Data [file msae071_supplementary_data.zip › SuppleDataS13.txt]

Supplementary Data S13. List of exon 3 sequences of V2R genes included in each OGG. Each OGG is named using a subfamily name of mouse V2R genes. "AH1" and "AH2" are specific to Hystricomorpha.

>OGG-V2R-AH1
V2R.GCA_004027205.1_CteGun_v1_BIUU_PVKB01001541.1_7231_8034+
V2R.GCA_004027205.1_CteGun_v1_BIUU_PVKB01001541.1_27293_28093-
V2R.GCA_004027205.1_CteGun_v1_BIUU_PVKB01002149.1_313141_313941+
V2R.GCA_004027205.1_CteGun_v1_BIUU_PVKB01005103.1_105237_106043-
V2R.GCA_004027205.1_CteGun_v1_BIUU_PVKB01005659.1_13380_14186+
V2R.GCA_004027205.1_CteGun_v1_BIUU_PVKB01005659.1_33755_34561-
V2R.GCA_004027205.1_CteGun_v1_BIUU_PVKB01005659.1_53298_54104-
V2R.GCA_004027205.1_CteGun_v1_BIUU_PVKB01005659.1_66136_66936+
V2R.GCA_004027205.1_CteGun_v1_BIUU_PVKB01005659.1_81498_82298+
V2R.GCA_004027205.1_CteGun_v1_BIUU_PVKB01005759.1_15119_15928-
V2R.GCA_004027205.1_CteGun_v1_BIUU_PVKB01005759.1_34289_35095+
V2R.GCA_004027205.1_CteGun_v1_BIUU_PVKB01005759.1_49642_50448+
V2R.GCA_004027205.1_CteGun_v1_BIUU_PVKB01005759.1_71619_72425+
V2R.GCA_004027205.1_CteGun_v1_BIUU_PVKB01005939.1_70843_71649+
V2R.GCA_004027205.1_CteGun_v1_BIUU_PVKB01006291.1_12032_12838+
V2R.GCA_004027205.1_CteGun_v1_BIUU_PVKB01006291.1_31584_32390-
V2R.GCA_004027205.1_CteGun_v1_BIUU_PVKB01006291.1_50175_50981+
V2R.GCA_004027205.1_CteGun_v1_BIUU_PVKB01006593.1_4477_5283-
V2R.GCA_004027205.1_CteGun_v1_BIUU_PVKB01006593.1_17529_18332+
V2R.GCA_004027205.1_CteGun_v1_BIUU_PVKB01006593.1_40537_41340-
V2R.GCA_004027205.1_CteGun_v1_BIUU_PVKB01006646.1_8160_8966-
V2R.GCA_004027205.1_CteGun_v1_BIUU_PVKB01006646.1_34478_35284+
V2R.GCA_004027205.1_CteGun_v1_BIUU_PVKB01006646.1_51849_52652+
V2R.GCA_004027205.1_CteGun_v1_BIUU_PVKB01006709.1_16708_17517+
V2R.GCA_004027205.1_CteGun_v1_BIUU_PVKB01006848.1_39190_39996+
V2R.GCA_004027205.1_CteGun_v1_BIUU_PVKB01007071.1_2553_3359-
V2R.GCA_004027205.1_CteGun_v1_BIUU_PVKB01007113.1_14403_15206-
V2R.GCA_004027205.1_CteGun_v1_BIUU_PVKB01007115.1_5757_6563-
V2R.GCA_004027205.1_CteGun_v1_BIUU_PVKB01007115.1_35066_35872+
V2R.GCA_004027205.1_CteGun_v1_BIUU_PVKB01007297.1_11790_12596+
V2R.GCA_004027205.1_CteGun_v1_BIUU_PVKB01007297.1_28112_28918+
V2R.GCA_004027205.1_CteGun_v1_BIUU_PVKB01007457.1_10178_10984+
V2R.GCA_004027205.1_CteGun_v1_BIUU_PVKB01007457.1_23792_24595-
V2R.GCA_004027205.1_CteGun_v1_BIUU_PVKB01007466.1_5916_6719+
V2R.GCA_004027205.1_CteGun_v1_BIUU_PVKB01007466.1_27367_28170+
V2R.GCA_004027205.1_CteGun_v1_BIUU_PVKB01007770.1_9769_10572+
V2R.GCA_004027205.1_CteGun_v1_BIUU_PVKB01007770.1_23814_24617+
V2R.GCA_004027205.1_CteGun_v1_BIUU_PVKB01008040.1_16594_17400+
V2R.GCA_004027205.1_CteGun_v1_BIUU_PVKB01008404.1_9509_10312+
V2R.GCA_004027205.1_CteGun_v1_BIUU_PVKB01008511.1_2568_3371+
V2R.GCA_004027205.1_CteGun_v1_BIUU_PVKB01008590.1_8970_9776+
V2R.GCA_004027205.1_CteGun_v1_BIUU_PVKB01008631.1_6260_7060-
V2R.GCA_004027205.1_CteGun_v1_BIUU_PVKB01008934.1_6087_6890+
V2R.GCA_004027205.1_CteGun_v1_BIUU_PVKB01009253.1_1391_2197+
V2R.GCA_004027205.1_CteGun_v1_BIUU_PVKB01009674.1_624_1430+
V2R.GCA_004027205.1_CteGun_v1_BIUU_PVKB01009867.1_5172_5972+
V2R.GCA_004027205.1_CteGun_v1_BIUU_PVKB01010014.1_4356_5162-
V2R.GCA_004027205.1_CteGun_v1_BIUU_PVKB01010234.1_4124_4924-
V2R.GCA_004026905.1_HysCri_v1_BIUU_PVJO010003768.1_64995_65801-
V2R.GCA_004026905.1_HysCri_v1_BIUU_PVJO010025104.1_3713_4516-
V2R.GCA_004026905.1_HysCri_v1_BIUU_PVJO010038003.1_5035_5841-
V2R.GCA_004026905.1_HysCri_v1_BIUU_PVJO010039349.1_4491_5297+
V2R.GCA_004026905.1_HysCri_v1_BIUU_PVJO010041395.1_2564_3370-
V2R.GCA_004026905.1_HysCri_v1_BIUU_PVJO010081577.1_353_1159+
V2R.ThrSwi_NIG_v1_Scaffold00004_13673040_13673846-
V2R.ThrSwi_NIG_v1_Scaffold00004_13714169_13714975-
V2R.ThrSwi_NIG_v1_Scaffold00004_13775603_13776409-
V2R.ThrSwi_NIG_v1_Scaffold00004_13817326_13818132-
V2R.ThrSwi_NIG_v1_Scaffold00004_13857288_13858094+
V2R.ThrSwi_NIG_v1_Scaffold00004_13902577_13903383-
V2R.ThrSwi_NIG_v1_Scaffold00004_13928811_13929617+
V2R.ThrSwi_NIG_v1_Scaffold00004_13954336_13955142-
V2R.ThrSwi_NIG_v1_Scaffold00036_20243364_20244170+
V2R.ThrSwi_NIG_v1_Scaffold00036_20258581_20259381+
V2R.ThrSwi_NIG_v1_Scaffold00039_943282_944088+
V2R.ThrSwi_NIG_v1_Scaffold00039_986825_987631+
V2R.ThrSwi_NIG_v1_Scaffold00039_1034013_1034819+
V2R.ThrSwi_NIG_v1_Scaffold00039_1078578_1079384+
V2R.ThrSwi_NIG_v1_Scaffold00039_1349266_1350072+
V2R.ThrSwi_NIG_v1_Scaffold00039_1401049_1401855-
V2R.ThrSwi_NIG_v1_Scaffold00039_1474128_1474934-
V2R.ThrSwi_NIG_v1_Scaffold00039_1632234_1633040-
V2R.ThrSwi_NIG_v1_Scaffold00039_1716656_1717462-
V2R.ThrSwi_NIG_v1_Scaffold00039_1764758_1765564-
V2R.ThrSwi_NIG_v1_Scaffold00039_1823426_1824232-
V2R.ThrSwi_NIG_v1_Scaffold00039_1855316_1856122-
V2R.ThrSwi_NIG_v1_Scaffold00039_1955242_1956048-
V2R.ThrSwi_NIG_v1_Scaffold00075_1030687_1031493-
V2R.ThrSwi_NIG_v1_Scaffold00075_1045330_1046136+
V2R.ThrSwi_NIG_v1_Scaffold00075_1067967_1068773-
V2R.ThrSwi_NIG_v1_Scaffold00075_1117592_1118398-
V2R.ThrSwi_NIG_v1_Scaffold00075_9195056_9195862+
V2R.ThrSwi_NIG_v1_Scaffold00075_9221737_9222543-
V2R.ThrSwi_NIG_v1_Scaffold00075_9243402_9244208+
V2R.ThrSwi_NIG_v1_Scaffold00075_9283879_9284685+
V2R.ThrSwi_NIG_v1_Scaffold00075_9347765_9348571-
V2R.ThrSwi_NIG_v1_Scaffold00137_1487881_1488687-
V2R.ThrSwi_NIG_v1_Scaffold00305_44591_45397+
V2R.ThrSwi_NIG_v1_Scaffold00305_66134_66940-
V2R.ThrSwi_NIG_v1_Scaffold00305_87450_88256+
V2R.ThrSwi_NIG_v1_Scaffold00406_32611_33417+
V2R.GCA_004026965.1_PetTyp_v1_BIUU_PVIR01000822.1_102521_103327-
V2R.GCA_004026965.1_PetTyp_v1_BIUU_PVIR01000822.1_148184_148990-
V2R.GCA_004026965.1_PetTyp_v1_BIUU_PVIR01004096.1_46988_47794-
V2R.GCA_004026965.1_PetTyp_v1_BIUU_PVIR01006568.1_60407_61213-
V2R.GCA_004026965.1_PetTyp_v1_BIUU_PVIR01007581.1_15238_16044-
V2R.GCA_004026965.1_PetTyp_v1_BIUU_PVIR01007581.1_39985_40791+
V2R.GCA_004026965.1_PetTyp_v1_BIUU_PVIR01009999.1_22218_23024-
V2R.GCA_004026965.1_PetTyp_v1_BIUU_PVIR01011921.1_29161_29967-
V2R.GCA_004026965.1_PetTyp_v1_BIUU_PVIR01012015.1_40031_40844+
V2R.GCA_004026965.1_PetTyp_v1_BIUU_PVIR01014970.1_6493_7299-
V2R.GCA_004026965.1_PetTyp_v1_BIUU_PVIR01017326.1_5668_6474-
V2R.GCA_004026965.1_PetTyp_v1_BIUU_PVIR01018043.1_3872_4678-
V2R.GCA_004026965.1_PetTyp_v1_BIUU_PVIR01018197.1_4345_5151-
V2R.GCA_004026965.1_PetTyp_v1_BIUU_PVIR01018532.1_29935_30741+
V2R.GCA_004026965.1_PetTyp_v1_BIUU_PVIR01019279.1_27695_28501-
V2R.GCA_004026965.1_PetTyp_v1_BIUU_PVIR01019596.1_29670_30476-
V2R.GCA_004026965.1_PetTyp_v1_BIUU_PVIR01020644.1_20396_21202+
V2R.GCA_004026965.1_PetTyp_v1_BIUU_PVIR01021306.1_21678_22484-
V2R.GCA_004026965.1_PetTyp_v1_BIUU_PVIR01021424.1_8487_9293+
V2R.GCA_004026965.1_PetTyp_v1_BIUU_PVIR01022509.1_3702_4508-
V2R.GCA_004026965.1_PetTyp_v1_BIUU_PVIR01023509.1_25026_25832+
V2R.GCA_004026965.1_PetTyp_v1_BIUU_PVIR01023852.1_18636_19442+
V2R.GCA_004026965.1_PetTyp_v1_BIUU_PVIR01024346.1_11679_12476+
V2R.GCA_004026965.1_PetTyp_v1_BIUU_PVIR01024385.1_2746_3552-
V2R.GCA_004026965.1_PetTyp_v1_BIUU_PVIR01024600.1_7221_8027-
V2R.GCA_004026965.1_PetTyp_v1_BIUU_PVIR01025198.1_1202_2008+
V2R.GCA_004026965.1_PetTyp_v1_BIUU_PVIR01026441.1_9484_10290-
V2R.GCA_004026965.1_PetTyp_v1_BIUU_PVIR01026576.1_6089_6895-
V2R.GCA_004026965.1_PetTyp_v1_BIUU_PVIR01027157.1_19179_19985+
V2R.GCA_004026965.1_PetTyp_v1_BIUU_PVIR01028965.1_20416_21222+
V2R.GCA_004026965.1_PetTyp_v1_BIUU_PVIR01029137.1_14658_15464+
V2R.GCA_004026965.1_PetTyp_v1_BIUU_PVIR01029298.1_5939_6744-
V2R.GCA_004026965.1_PetTyp_v1_BIUU_PVIR01029441.1_7721_8527-
V2R.GCA_004026965.1_PetTyp_v1_BIUU_PVIR01029703.1_3580_4386-
V2R.GCA_004026965.1_PetTyp_v1_BIUU_PVIR01030302.1_7912_8718+
V2R.GCA_004026965.1_PetTyp_v1_BIUU_PVIR01030835.1_12107_12913+
V2R.GCA_004026965.1_PetTyp_v1_BIUU_PVIR01032150.1_9188_9994-
V2R.GCA_004026965.1_PetTyp_v1_BIUU_PVIR01033992.1_4872_5677-
V2R.GCA_004026965.1_PetTyp_v1_BIUU_PVIR01034749.1_12219_13025+
V2R.GCA_004026965.1_PetTyp_v1_BIUU_PVIR01034777.1_196_998-
V2R.GCA_004026965.1_PetTyp_v1_BIUU_PVIR01035167.1_15152_15955+
V2R.GCA_004026965.1_PetTyp_v1_BIUU_PVIR01037274.1_3606_4412+
V2R.GCA_004026965.1_PetTyp_v1_BIUU_PVIR01038625.1_2077_2883-
V2R.GCA_004026965.1_PetTyp_v1_BIUU_PVIR01039766.1_9012_9818-
V2R.GCA_004026965.1_PetTyp_v1_BIUU_PVIR01041934.1_254_1060-
V2R.GCA_004026965.1_PetTyp_v1_BIUU_PVIR01041952.1_383_1189-
V2R.GCA_004026965.1_PetTyp_v1_BIUU_PVIR01042924.1_7969_8775+
V2R.GCA_004026965.1_PetTyp_v1_BIUU_PVIR01042964.1_5090_5896-
V2R.GCA_004026965.1_PetTyp_v1_BIUU_PVIR01043324.1_3289_4095+
V2R.GCA_004026965.1_PetTyp_v1_BIUU_PVIR01043782.1_7264_8070-
V2R.GCA_004026965.1_PetTyp_v1_BIUU_PVIR01043876.1_4303_5109+
V2R.GCA_004026965.1_PetTyp_v1_BIUU_PVIR01044577.1_5254_6060+
V2R.GCA_004026965.1_PetTyp_v1_BIUU_PVIR01046850.1_5665_6471+
V2R.GCA_004026965.1_PetTyp_v1_BIUU_PVIR01048126.1_1270_2075-
V2R.GCA_004026965.1_PetTyp_v1_BIUU_PVIR01050160.1_4811_5617+
V2R.GCA_004026965.1_PetTyp_v1_BIUU_PVIR01055067.1_3874_4680-
V2R.GCA_004026965.1_PetTyp_v1_BIUU_PVIR01058407.1_5143_5949+
V2R.GCA_004026965.1_PetTyp_v1_BIUU_PVIR01059955.1_1518_2323+
V2R.GCA_004026965.1_PetTyp_v1_BIUU_PVIR01062155.1_1025_1831-
V2R.GCA_004026965.1_PetTyp_v1_BIUU_PVIR01062873.1_1370_2175-
V2R.GCA_004026965.1_PetTyp_v1_BIUU_PVIR01063124.1_506_1312+
V2R.GCA_004026965.1_PetTyp_v1_BIUU_PVIR01063892.1_2528_3334-
V2R.GCA_004026965.1_PetTyp_v1_BIUU_PVIR01064202.1_3342_4148+
V2R.GCA_004026965.1_PetTyp_v1_BIUU_PVIR01067404.1_1127_1933-
V2R.GCA_004026965.1_PetTyp_v1_BIUU_PVIR01067557.1_1895_2701-
V2R.GCA_004026965.1_PetTyp_v1_BIUU_PVIR01069851.1_1630_2436-
V2R.GCA_004026965.1_PetTyp_v1_BIUU_PVIR01071857.1_2653_3459+
V2R.GCA_004026965.1_PetTyp_v1_BIUU_PVIR01082405.1_993_1799+
V2R.GCA_004026965.1_PetTyp_v1_BIUU_PVIR01084974.1_73_879-
V2R.GCA_004026965.1_PetTyp_v1_BIUU_PVIR01095263.1_1589_2394+
V2R.GCA_004026965.1_PetTyp_v1_BIUU_PVIR01100548.1_493_1299+
V2R.GCA_004026965.1_PetTyp_v1_BIUU_PVIR01105090.1_995_1800+
V2R.GCA_004026965.1_PetTyp_v1_BIUU_PVIR01112372.1_831_1631+
V2R.GCA_004026965.1_PetTyp_v1_BIUU_PVIR01133171.1_341_1146+
V2R.GCA_004026965.1_PetTyp_v1_BIUU_PVIR01142857.1_268_1074+
V2R.GCA_004026965.1_PetTyp_v1_BIUU_PVIR01142875.1_268_1074+
V2R.GCA_000247695.1_HetGla_female_1.0_JH602134.1_8098642_8099445+
V2R.GCA_000247695.1_HetGla_female_1.0_JH602134.1_8214768_8215574-
V2R.GCA_000247695.1_HetGla_female_1.0_JH602189.1_2962939_2963745+
V2R.GCA_000247695.1_HetGla_female_1.0_JH602207.1_2897044_2897850+
V2R.GCA_000247695.1_HetGla_female_1.0_JH602221.1_1288412_1289218+
V2R.GCA_000247695.1_HetGla_female_1.0_JH602221.1_2395983_2396789+
V2R.GCA_000247695.1_HetGla_female_1.0_JH602262.1_259879_260682-
V2R.GCA_000247695.1_HetGla_female_1.0_JH602262.1_319061_319867-
V2R.GCA_000247695.1_HetGla_female_1.0_JH602283.1_405668_406474-
V2R.GCA_000743615.1_DMR_v1.0_KN123302.1_26655_27461+
V2R.GCA_000743615.1_DMR_v1.0_KN123302.1_41645_42451-
V2R.GCA_000743615.1_DMR_v1.0_KN123594.1_262951_263757+
V2R.GCA_000743615.1_DMR_v1.0_KN123998.1_1969_2772-
V2R.GCA_000743615.1_DMR_v1.0_KN123998.1_104731_105537+
V2R.GCA_000276665.1_ChiLan1.0_JH721910.1_490444_491250+
V2R.GCA_000276665.1_ChiLan1.0_JH721917.1_13429840_13430646-
V2R.GCA_000276665.1_ChiLan1.0_JH721955.1_97878_98684+
V2R.GCA_000276665.1_ChiLan1.0_JH721984.1_403052_403855-
V2R.GCA_000276665.1_ChiLan1.0_JH721984.1_549431_550237+
V2R.GCA_000276665.1_ChiLan1.0_JH721984.1_588769_589575-
V2R.GCA_000276665.1_ChiLan1.0_JH721984.1_669341_670144+
V2R.GCA_000276665.1_ChiLan1.0_JH721984.1_1548589_1549395-
V2R.GCA_000276665.1_ChiLan1.0_JH721984.1_1583628_1584431+
V2R.GCA_000276665.1_ChiLan1.0_JH721984.1_1622927_1623733-
V2R.GCA_000276665.1_ChiLan1.0_JH721984.1_1677226_1678032-
V2R.GCA_000276665.1_ChiLan1.0_JH721984.1_1717062_1717868-
V2R.GCA_000276665.1_ChiLan1.0_JH721984.1_1852649_1853455-
V2R.GCA_000276665.1_ChiLan1.0_JH721984.1_1903711_1904517+
V2R.GCA_000276665.1_ChiLan1.0_JH721984.1_2049361_2050167+
V2R.GCA_000276665.1_ChiLan1.0_JH721984.1_2265171_2265977+
V2R.GCA_000276665.1_ChiLan1.0_JH721984.1_2322100_2322906-
V2R.GCA_000276665.1_ChiLan1.0_JH721984.1_3576592_3577398+
V2R.GCA_000276665.1_ChiLan1.0_JH721984.1_3669976_3670782+
V2R.GCA_000276665.1_ChiLan1.0_JH721984.1_3719461_3720267+
V2R.GCA_000276665.1_ChiLan1.0_JH721984.1_3758927_3759733-
V2R.GCA_000276665.1_ChiLan1.0_JH721984.1_3824099_3824905-
V2R.GCA_000276665.1_ChiLan1.0_JH721984.1_3852440_3853246-
V2R.GCA_000276665.1_ChiLan1.0_JH721984.1_3893638_3894444-
V2R.GCA_000276665.1_ChiLan1.0_JH721984.1_3935844_3936650+
V2R.GCA_000276665.1_ChiLan1.0_JH721984.1_3996622_3997428-
V2R.GCA_000276665.1_ChiLan1.0_JH721984.1_4039887_4040693-
V2R.GCA_000276665.1_ChiLan1.0_JH721984.1_4097839_4098639+
V2R.GCA_000276665.1_ChiLan1.0_JH721984.1_4182310_4183116+
V2R.GCA_000276665.1_ChiLan1.0_JH721984.1_4291597_4292403-
V2R.GCA_000276665.1_ChiLan1.0_JH721984.1_4328687_4329493-
V2R.GCA_000276665.1_ChiLan1.0_JH721984.1_4363179_4363982-
V2R.GCA_000276665.1_ChiLan1.0_JH721984.1_4391913_4392719-
V2R.GCA_000276665.1_ChiLan1.0_JH721984.1_4417018_4417824-
V2R.GCA_000276665.1_ChiLan1.0_JH721984.1_4443783_4444589-
V2R.GCA_000276665.1_ChiLan1.0_JH721984.1_4470825_4471625-
V2R.GCA_000276665.1_ChiLan1.0_JH721992.1_128672_129478+
V2R.GCA_000276665.1_ChiLan1.0_JH721992.1_153661_154467+
V2R.GCA_000276665.1_ChiLan1.0_JH722023.1_52558_53364-
V2R.GCA_000276665.1_ChiLan1.0_JH722023.1_79974_80780-
V2R.GCA_000276665.1_ChiLan1.0_JH722023.1_119264_120070-
V2R.GCA_000276665.1_ChiLan1.0_JH722060.1_3565_4371+
V2R.GCA_000276665.1_ChiLan1.0_JH722060.1_146282_147085-
V2R.GCA_000276665.1_ChiLan1.0_JH722060.1_175682_176488+
V2R.GCA_000276665.1_ChiLan1.0_JH722060.1_242562_243368+
V2R.GCA_000276665.1_ChiLan1.0_JH722060.1_280725_281531+
V2R.GCA_000276665.1_ChiLan1.0_JH722060.1_321023_321829+
V2R.GCA_000276665.1_ChiLan1.0_JH722060.1_373067_373873+
V2R.GCA_000276665.1_ChiLan1.0_JH722060.1_574612_575418-
V2R.GCA_000276665.1_ChiLan1.0_JH722082.1_28978_29781-
V2R.GCA_000276665.1_ChiLan1.0_JH722082.1_65192_65998-
V2R.GCA_004027595.1_DinBra_v1_BIUU_PVLD010011124.1_20558_21358+
V2R.GCA_004027595.1_DinBra_v1_BIUU_PVLD010012165.1_15786_16592+
V2R.GCA_004027595.1_DinBra_v1_BIUU_PVLD010014654.1_40917_41723+
V2R.GCA_004027595.1_DinBra_v1_BIUU_PVLD010017991.1_28200_29006-
V2R.GCA_004027595.1_DinBra_v1_BIUU_PVLD010019175.1_1687_2493+
V2R.GCA_004027595.1_DinBra_v1_BIUU_PVLD010021557.1_16396_17202-
V2R.GCA_004027595.1_DinBra_v1_BIUU_PVLD010021855.1_19840_20643+
V2R.GCA_004027595.1_DinBra_v1_BIUU_PVLD010025564.1_21016_21822+
V2R.GCA_004027595.1_DinBra_v1_BIUU_PVLD010025595.1_18495_19301-
V2R.GCA_004027595.1_DinBra_v1_BIUU_PVLD010028304.1_17024_17830+
V2R.GCA_004027595.1_DinBra_v1_BIUU_PVLD010028727.1_10999_11805-
V2R.GCA_004027595.1_DinBra_v1_BIUU_PVLD010031414.1_2734_3540-
V2R.GCA_004027595.1_DinBra_v1_BIUU_PVLD010032217.1_12142_12948+
V2R.GCA_004027595.1_DinBra_v1_BIUU_PVLD010032741.1_416_1221+
V2R.GCA_004027595.1_DinBra_v1_BIUU_PVLD010034122.1_7896_8702-
V2R.GCA_004027595.1_DinBra_v1_BIUU_PVLD010034334.1_2524_3330+
V2R.GCA_004027595.1_DinBra_v1_BIUU_PVLD010034644.1_10501_11304+
V2R.GCA_004027595.1_DinBra_v1_BIUU_PVLD010035104.1_3762_4568-
V2R.GCA_004027595.1_DinBra_v1_BIUU_PVLD010056692.1_530_1336+
V2R.GCA_004027025.1_MyoCoy_v1_BIUU_PVJA010004536.1_959_1765-
V2R.GCA_004027025.1_MyoCoy_v1_BIUU_PVJA010004536.1_31528_32334+
V2R.GCA_004027025.1_MyoCoy_v1_BIUU_PVJA010004536.1_62586_63392+
V2R.GCA_004027025.1_MyoCoy_v1_BIUU_PVJA010006899.1_56952_57758+
V2R.GCA_004027025.1_MyoCoy_v1_BIUU_PVJA010008893.1_16112_16915-
V2R.GCA_004027025.1_MyoCoy_v1_BIUU_PVJA010008893.1_49116_49922-
V2R.GCA_004027025.1_MyoCoy_v1_BIUU_PVJA010014561.1_35370_36176+
V2R.GCA_004027025.1_MyoCoy_v1_BIUU_PVJA010016464.1_6257_7060+
V2R.GCA_004027025.1_MyoCoy_v1_BIUU_PVJA010018597.1_25734_26540-
V2R.GCA_004027025.1_MyoCoy_v1_BIUU_PVJA010018625.1_14599_15405+
V2R.GCA_004027025.1_MyoCoy_v1_BIUU_PVJA010021013.1_1892_2698-
V2R.GCA_004027025.1_MyoCoy_v1_BIUU_PVJA010021013.1_26230_27036-
V2R.GCA_004027025.1_MyoCoy_v1_BIUU_PVJA010024298.1_12962_13768+
V2R.GCA_004027025.1_MyoCoy_v1_BIUU_PVJA010026016.1_21988_22791+
V2R.GCA_004027025.1_MyoCoy_v1_BIUU_PVJA010026033.1_14907_15707+
V2R.GCA_004027025.1_MyoCoy_v1_BIUU_PVJA010026131.1_9021_9827-
V2R.GCA_004027025.1_MyoCoy_v1_BIUU_PVJA010026395.1_19072_19878+
V2R.GCA_004027025.1_MyoCoy_v1_BIUU_PVJA010028254.1_12275_13081+
V2R.GCA_004027025.1_MyoCoy_v1_BIUU_PVJA010032703.1_6489_7295-
V2R.GCA_004027025.1_MyoCoy_v1_BIUU_PVJA010033004.1_22256_23062+
V2R.GCA_004027025.1_MyoCoy_v1_BIUU_PVJA010044008.1_11404_12210+
V2R.GCA_004027025.1_MyoCoy_v1_BIUU_PVJA010044317.1_3064_3867+
V2R.GCA_004027025.1_MyoCoy_v1_BIUU_PVJA010045431.1_3612_4418-
V2R.GCA_004027025.1_MyoCoy_v1_BIUU_PVJA010048151.1_1897_2700-
V2R.GCA_004027025.1_MyoCoy_v1_BIUU_PVJA010048297.1_11344_12150+
V2R.GCA_004027025.1_MyoCoy_v1_BIUU_PVJA010048762.1_11979_12785-
V2R.GCA_004027025.1_MyoCoy_v1_BIUU_PVJA010056271.1_6831_7637-
V2R.GCA_004027025.1_MyoCoy_v1_BIUU_PVJA010067676.1_5368_6174-
V2R.GCA_004027025.1_MyoCoy_v1_BIUU_PVJA010074066.1_4646_5452+
V2R.GCA_004027025.1_MyoCoy_v1_BIUU_PVJA010078605.1_1637_2443+
V2R.GCA_004027025.1_MyoCoy_v1_BIUU_PVJA010083386.1_3268_4074+
V2R.GCA_004027025.1_MyoCoy_v1_BIUU_PVJA010093204.1_1717_2523+
V2R.GCA_004027165.1_CteSoc_v1_BIUU_PVKA01004994.1_66354_67160-
V2R.GCA_004027165.1_CteSoc_v1_BIUU_PVKA01010311.1_60171_60977+
V2R.GCA_004027165.1_CteSoc_v1_BIUU_PVKA01015503.1_28695_29495-
V2R.GCA_004027165.1_CteSoc_v1_BIUU_PVKA01018065.1_35127_35930-
V2R.GCA_004027165.1_CteSoc_v1_BIUU_PVKA01018065.1_8612_9415+
V2R.GCA_004027165.1_CteSoc_v1_BIUU_PVKA01018276.1_16485_17291+
V2R.GCA_004027165.1_CteSoc_v1_BIUU_PVKA01019155.1_11968_12774+
V2R.GCA_004027165.1_CteSoc_v1_BIUU_PVKA01020060.1_29833_30635-
V2R.GCA_004027165.1_CteSoc_v1_BIUU_PVKA01021519.1_23551_24354+
V2R.GCA_004027165.1_CteSoc_v1_BIUU_PVKA01023301.1_33619_34425+
V2R.GCA_004027165.1_CteSoc_v1_BIUU_PVKA01023301.1_4194_5000+
V2R.GCA_004027165.1_CteSoc_v1_BIUU_PVKA01024791.1_22048_22851+
V2R.GCA_004027165.1_CteSoc_v1_BIUU_PVKA01024895.1_16168_16974+
V2R.GCA_004027165.1_CteSoc_v1_BIUU_PVKA01025251.1_24185_24988+
V2R.GCA_004027165.1_CteSoc_v1_BIUU_PVKA01026890.1_8924_9730+
V2R.GCA_004027165.1_CteSoc_v1_BIUU_PVKA01028759.1_14826_15632+
V2R.GCA_004027165.1_CteSoc_v1_BIUU_PVKA01030987.1_17634_18440+
V2R.GCA_004027165.1_CteSoc_v1_BIUU_PVKA01031592.1_5535_6341-
V2R.GCA_004027165.1_CteSoc_v1_BIUU_PVKA01031709.1_1093_1899-
V2R.GCA_004027165.1_CteSoc_v1_BIUU_PVKA01032013.1_14005_14811-
V2R.GCA_004027165.1_CteSoc_v1_BIUU_PVKA01032056.1_17575_18381-
V2R.GCA_004027165.1_CteSoc_v1_BIUU_PVKA01032148.1_4021_4824+
V2R.GCA_004027165.1_CteSoc_v1_BIUU_PVKA01034379.1_4514_5320-
V2R.GCA_004027165.1_CteSoc_v1_BIUU_PVKA01035572.1_17513_18319+
V2R.GCA_004027165.1_CteSoc_v1_BIUU_PVKA01038571.1_13600_14403+
V2R.GCA_004027165.1_CteSoc_v1_BIUU_PVKA01038822.1_13565_14371+
V2R.GCA_004027165.1_CteSoc_v1_BIUU_PVKA01039709.1_1026_1814+
V2R.GCA_004027165.1_CteSoc_v1_BIUU_PVKA01039751.1_4315_5118-
V2R.GCA_004027165.1_CteSoc_v1_BIUU_PVKA01040509.1_7812_8618-
V2R.GCA_004027165.1_CteSoc_v1_BIUU_PVKA01041181.1_5475_6281+
V2R.GCA_004027165.1_CteSoc_v1_BIUU_PVKA01041278.1_14774_15580+
V2R.GCA_004027165.1_CteSoc_v1_BIUU_PVKA01042661.1_11101_11904-
V2R.GCA_004027165.1_CteSoc_v1_BIUU_PVKA01045193.1_10479_11285+
V2R.GCA_004027165.1_CteSoc_v1_BIUU_PVKA01045473.1_9771_10577+
V2R.GCA_004027165.1_CteSoc_v1_BIUU_PVKA01046301.1_8111_8914+
V2R.GCA_004027165.1_CteSoc_v1_BIUU_PVKA01058975.1_6988_7791-
V2R.GCA_004027165.1_CteSoc_v1_BIUU_PVKA01061193.1_4310_5116-
V2R.GCA_004027165.1_CteSoc_v1_BIUU_PVKA01062534.1_5470_6276-
V2R.GCA_004027165.1_CteSoc_v1_BIUU_PVKA01063425.1_3780_4586-
V2R.GCA_004027165.1_CteSoc_v1_BIUU_PVKA01063446.1_4182_4988+
V2R.GCA_004027165.1_CteSoc_v1_BIUU_PVKA01065607.1_3465_4271+
V2R.GCA_004027165.1_CteSoc_v1_BIUU_PVKA01069048.1_2693_3499-
V2R.GCA_004027165.1_CteSoc_v1_BIUU_PVKA01074650.1_212_1018+
V2R.GCA_004027165.1_CteSoc_v1_BIUU_PVKA01076498.1_2615_3421-
V2R.GCA_004027165.1_CteSoc_v1_BIUU_PVKA01111361.1_353_1159+
V2R.GCA_004027165.1_CteSoc_v1_BIUU_PVKA01111408.1_352_1158+
V2R.GCA_000260255.1_OctDeg1.0_JH651541.1_44533_45339-
V2R.GCA_000260255.1_OctDeg1.0_JH651543.1_121139_121939-
V2R.GCA_000260255.1_OctDeg1.0_JH651543.1_174618_175418-
V2R.GCA_000260255.1_OctDeg1.0_JH651543.1_231009_231809+
V2R.GCA_000260255.1_OctDeg1.0_JH651543.1_289392_290192-
V2R.GCA_000260255.1_OctDeg1.0_JH651543.1_365336_366136+
V2R.GCA_000260255.1_OctDeg1.0_JH651565.1_12693866_12694672-
V2R.GCA_000260255.1_OctDeg1.0_JH651565.1_12961317_12962123+
V2R.GCA_000260255.1_OctDeg1.0_JH651565.1_13031842_13032648+
V2R.GCA_000260255.1_OctDeg1.0_JH651638.1_7944136_7944942+
V2R.GCA_000260255.1_OctDeg1.0_JH651729.1_2227651_2228457-
V2R.GCA_000260255.1_OctDeg1.0_JH651729.1_2293861_2294667-
V2R.GCA_000260255.1_OctDeg1.0_JH651729.1_2369743_2370546-
V2R.GCA_000260255.1_OctDeg1.0_JH651729.1_2435687_2436493-
V2R.GCA_000260255.1_OctDeg1.0_JH651729.1_2574752_2575558-
V2R.GCA_000260255.1_OctDeg1.0_JH651729.1_2688038_2688844-
V2R.GCA_000260255.1_OctDeg1.0_JH651729.1_2829093_2829899-
V2R.GCA_000260255.1_OctDeg1.0_JH651729.1_2918057_2918863-
V2R.GCA_000260255.1_OctDeg1.0_JH651729.1_2985205_2986011+
V2R.GCA_000260255.1_OctDeg1.0_JH651729.1_3047738_3048543+
V2R.GCA_000260255.1_OctDeg1.0_JH651729.1_3087126_3087923+
V2R.GCA_000260255.1_OctDeg1.0_JH651729.1_3134793_3135599-
V2R.GCA_000260255.1_OctDeg1.0_JH651729.1_3251258_3252058-
V2R.GCA_000260255.1_OctDeg1.0_JH651729.1_3458514_3459317-
V2R.GCA_000260255.1_OctDeg1.0_JH651729.1_3723965_3724768-
V2R.GCA_000260255.1_OctDeg1.0_JH651729.1_3877312_3878115-
V2R.GCA_000260255.1_OctDeg1.0_JH651797.1_128304_129110+
V2R.GCA_000260255.1_OctDeg1.0_JH651797.1_1389794_1390597+
V2R.GCA_000260255.1_OctDeg1.0_JH651797.1_1641019_1641828+
V2R.GCA_000260255.1_OctDeg1.0_JH651797.1_1722041_1722847-
V2R.GCA_000260255.1_OctDeg1.0_JH651797.1_1839495_1840298+
V2R.GCA_000260255.1_OctDeg1.0_JH651797.1_2007175_2007978-
V2R.GCA_000260255.1_OctDeg1.0_JH651797.1_76748_77554+
V2R.GCA_000260255.1_OctDeg1.0_JH651799.1_2014777_2015583-
V2R.GCA_000260255.1_OctDeg1.0_JH651799.1_2148352_2149158-
V2R.GCA_000260255.1_OctDeg1.0_JH651805.1_23034_23840+
V2R.GCA_000260255.1_OctDeg1.0_JH651805.1_70635_71441+
V2R.GCA_000260255.1_OctDeg1.0_JH651805.1_120762_121568+
V2R.GCA_000260255.1_OctDeg1.0_JH651805.1_178851_179658-
V2R.GCA_000260255.1_OctDeg1.0_JH651805.1_371996_372802-
V2R.GCA_000260255.1_OctDeg1.0_JH651805.1_489448_490254-
V2R.GCA_000260255.1_OctDeg1.0_JH651805.1_675493_676299-
V2R.GCA_000260255.1_OctDeg1.0_JH651805.1_699793_700599-
V2R.GCA_000260255.1_OctDeg1.0_JH651805.1_749900_750706+
V2R.GCA_000260255.1_OctDeg1.0_JH651805.1_795344_796150+
V2R.GCA_000260255.1_OctDeg1.0_JH651805.1_849475_850278+
V2R.GCA_000260255.1_OctDeg1.0_JH651805.1_1160967_1161773+
V2R.GCA_000260255.1_OctDeg1.0_JH651805.1_1211577_1212383+
V2R.GCA_000260255.1_OctDeg1.0_JH651805.1_1246501_1247307-
V2R.GCA_000260255.1_OctDeg1.0_JH651805.1_1363087_1363893-
V2R.GCA_000260255.1_OctDeg1.0_JH651805.1_1467703_1468509+
V2R.GCA_000260255.1_OctDeg1.0_JH651805.1_1497767_1498573+
V2R.GCA_000260255.1_OctDeg1.0_JH651805.1_1548633_1549439+
V2R.GCA_000260255.1_OctDeg1.0_JH651805.1_1649534_1650340+
V2R.GCA_000260255.1_OctDeg1.0_JH651805.1_1764714_1765520-
V2R.GCA_000260255.1_OctDeg1.0_JH651805.1_1836272_1837083-
V2R.GCA_000260255.1_OctDeg1.0_JH651805.1_2045813_2046619+
V2R.GCA_000260255.1_OctDeg1.0_JH651805.1_2081194_2082000-
V2R.GCA_000260255.1_OctDeg1.0_JH651805.1_2214084_2214887+
V2R.GCA_000260255.1_OctDeg1.0_JH651819.1_144232_145038-
V2R.GCA_000260255.1_OctDeg1.0_JH651819.1_1237980_1238786-
V2R.GCA_000260255.1_OctDeg1.0_JH651819.1_1319115_1319918-
V2R.GCA_000260255.1_OctDeg1.0_JH651819.1_1508211_1509017+
V2R.GCA_000260255.1_OctDeg1.0_JH651819.1_1664961_1665764+
V2R.GCA_000260255.1_OctDeg1.0_JH651819.1_1835915_1836718+
V2R.GCA_000260255.1_OctDeg1.0_JH651837.1_124120_124926-
V2R.GCA_000260255.1_OctDeg1.0_JH651837.1_188155_188961-
V2R.GCA_000260255.1_OctDeg1.0_JH651837.1_212635_213438-
V2R.GCA_000260255.1_OctDeg1.0_JH651837.1_263948_264754-
V2R.GCA_000260255.1_OctDeg1.0_JH651837.1_316865_317671-
V2R.GCA_000260255.1_OctDeg1.0_JH651843.1_801332_802135+
V2R.GCA_000260255.1_OctDeg1.0_JH652030.1_67749_68557-
V2R.GCA_000260255.1_OctDeg1.0_JH652030.1_82207_83013+
V2R.GCA_006547115.1_GSC_porc_1.0_ML655479.1_3417893_3418699-
V2R.GCA_004363535.1_DasPun_v1_BIUU_RJWM01002324.1_125099_125905-
V2R.GCA_004363535.1_DasPun_v1_BIUU_RJWM01007628.1_19404_20207-
V2R.GCA_004363535.1_DasPun_v1_BIUU_RJWM01009154.1_46456_47262-
V2R.GCA_004363535.1_DasPun_v1_BIUU_RJWM01009154.1_8410_9216+
V2R.GCA_004363535.1_DasPun_v1_BIUU_RJWM01009448.1_38255_39061-
V2R.GCA_004363535.1_DasPun_v1_BIUU_RJWM01010062.1_22515_23321-
V2R.GCA_004363535.1_DasPun_v1_BIUU_RJWM01011719.1_54065_54871-
V2R.GCA_004363535.1_DasPun_v1_BIUU_RJWM01014789.1_46646_47452-
V2R.GCA_004363535.1_DasPun_v1_BIUU_RJWM01015594.1_28500_29306-
V2R.GCA_004363535.1_DasPun_v1_BIUU_RJWM01015749.1_21561_22367+
V2R.GCA_004363535.1_DasPun_v1_BIUU_RJWM01016602.1_25410_26216+
V2R.GCA_004363535.1_DasPun_v1_BIUU_RJWM01020680.1_20116_20922+
V2R.GCA_004363535.1_DasPun_v1_BIUU_RJWM01020767.1_7468_8271+
V2R.GCA_004363535.1_DasPun_v1_BIUU_RJWM01020965.1_28589_29395-
V2R.GCA_004363535.1_DasPun_v1_BIUU_RJWM01020965.1_2912_3715-
V2R.GCA_004363535.1_DasPun_v1_BIUU_RJWM01025419.1_1577_2383+
V2R.GCA_004363535.1_DasPun_v1_BIUU_RJWM01027017.1_6330_7136+
V2R.GCA_004363535.1_DasPun_v1_BIUU_RJWM01027546.1_5308_6114-
V2R.GCA_004363535.1_DasPun_v1_BIUU_RJWM01027661.1_15552_16358+
V2R.GCA_004363535.1_DasPun_v1_BIUU_RJWM01029495.1_5059_5865+
V2R.GCA_004363535.1_DasPun_v1_BIUU_RJWM01030115.1_18556_19362+
V2R.GCA_004363535.1_DasPun_v1_BIUU_RJWM01030179.1_11341_12147+
V2R.GCA_004363535.1_DasPun_v1_BIUU_RJWM01031072.1_18445_19251-
V2R.GCA_004363535.1_DasPun_v1_BIUU_RJWM01031125.1_19405_20208-
V2R.GCA_004363535.1_DasPun_v1_BIUU_RJWM01032092.1_18088_18891+
V2R.GCA_004363535.1_DasPun_v1_BIUU_RJWM01033061.1_16683_17489+
V2R.GCA_004363535.1_DasPun_v1_BIUU_RJWM01034520.1_13349_14155-
V2R.GCA_004363535.1_DasPun_v1_BIUU_RJWM01034679.1_5878_6684-
V2R.GCA_004363535.1_DasPun_v1_BIUU_RJWM01035153.1_8576_9382-
V2R.GCA_004363535.1_DasPun_v1_BIUU_RJWM01035330.1_11512_12318-
V2R.GCA_004363535.1_DasPun_v1_BIUU_RJWM01035483.1_17886_18692+
V2R.GCA_004363535.1_DasPun_v1_BIUU_RJWM01036535.1_6219_7025+
V2R.GCA_004363535.1_DasPun_v1_BIUU_RJWM01036920.1_8229_9035-
V2R.GCA_004363535.1_DasPun_v1_BIUU_RJWM01038154.1_7919_8725-
V2R.GCA_004363535.1_DasPun_v1_BIUU_RJWM01041388.1_9602_10408+
V2R.GCA_004363535.1_DasPun_v1_BIUU_RJWM01041838.1_5156_5962+
V2R.GCA_004363535.1_DasPun_v1_BIUU_RJWM01043820.1_8926_9732+
V2R.GCA_004363535.1_DasPun_v1_BIUU_RJWM01044513.1_4771_5577-
V2R.GCA_004363535.1_DasPun_v1_BIUU_RJWM01044911.1_9794_10600+
V2R.GCA_004363535.1_DasPun_v1_BIUU_RJWM01046415.1_6050_6856-
V2R.GCA_004363535.1_DasPun_v1_BIUU_RJWM01047609.1_2038_2844-
V2R.GCA_004363535.1_DasPun_v1_BIUU_RJWM01048121.1_6461_7267-
V2R.GCA_004363535.1_DasPun_v1_BIUU_RJWM01052368.1_4817_5623+
V2R.GCA_004363535.1_DasPun_v1_BIUU_RJWM01054117.1_7222_8028+
V2R.GCA_004363535.1_DasPun_v1_BIUU_RJWM01059947.1_2651_3457+
V2R.GCA_004363535.1_DasPun_v1_BIUU_RJWM01060207.1_1583_2389-
V2R.GCA_004363535.1_DasPun_v1_BIUU_RJWM01060343.1_6253_7059-
V2R.GCA_004363535.1_DasPun_v1_BIUU_RJWM01060765.1_4640_5443-
V2R.GCA_004363535.1_DasPun_v1_BIUU_RJWM01063370.1_4237_5043+
V2R.GCA_004363535.1_DasPun_v1_BIUU_RJWM01065904.1_3741_4547+
V2R.GCA_004363535.1_DasPun_v1_BIUU_RJWM01065976.1_1482_2288-
V2R.GCA_004363535.1_DasPun_v1_BIUU_RJWM01066979.1_2534_3340+
V2R.GCA_004363535.1_DasPun_v1_BIUU_RJWM01068176.1_1219_2025-
V2R.GCA_004363535.1_DasPun_v1_BIUU_RJWM01075751.1_4753_5559+
V2R.GCA_004363535.1_DasPun_v1_BIUU_RJWM01080874.1_3921_4727+
V2R.GCA_004363535.1_DasPun_v1_BIUU_RJWM01083193.1_4027_4833+
V2R.GCA_004363535.1_DasPun_v1_BIUU_RJWM01083657.1_965_1771-
V2R.GCA_004363535.1_DasPun_v1_BIUU_RJWM01084910.1_149_955-
V2R.GCA_004363535.1_DasPun_v1_BIUU_RJWM01086857.1_2393_3199-
V2R.GCA_004363535.1_DasPun_v1_BIUU_RJWM01088861.1_431_1237-
V2R.GCA_004363535.1_DasPun_v1_BIUU_RJWM01089451.1_940_1746-
V2R.GCA_004363535.1_DasPun_v1_BIUU_RJWM01096753.1_2853_3659+
V2R.GCA_004363535.1_DasPun_v1_BIUU_RJWM01108840.1_1179_1982-
V2R.GCA_004363535.1_DasPun_v1_BIUU_RJWM01109662.1_2211_3017+
V2R.GCA_004363535.1_DasPun_v1_BIUU_RJWM01117111.1_962_1768+
V2R.GCA_004363535.1_DasPun_v1_BIUU_RJWM01119936.1_966_1772+
V2R.GCA_004363535.1_DasPun_v1_BIUU_RJWM01127662.1_1538_2344+
V2R.GCA_004363535.1_DasPun_v1_BIUU_RJWM01134178.1_336_1142+
V2R.GCA_004363535.1_DasPun_v1_BIUU_RJWM01159042.1_487_1293-
V2R.GCA_004363535.1_DasPun_v1_BIUU_RJWM01162012.1_431_1237-
V2R.GCA_004363535.1_DasPun_v1_BIUU_RJWM01163097.1_12_818+
V2R.GCA_004363535.1_DasPun_v1_BIUU_RJWM01181604.1_488_1294-
V2R.GCA_004363535.1_DasPun_v1_BIUU_RJWM01186459.1_191_997-
V2R.GCA_004363535.1_DasPun_v1_BIUU_RJWM01188608.1_220_1026-
V2R.GCA_004363535.1_DasPun_v1_BIUU_RJWM01189332.1_97_903+
V2R.GCA_004027455.1_HydHyd_v1_BIUU_PVLA01001078.1_237296_238102+
V2R.GCA_004027455.1_HydHyd_v1_BIUU_PVLA01001078.1_325985_326791-
V2R.GCA_004027455.1_HydHyd_v1_BIUU_PVLA01004331.1_105753_106559+
V2R.GCA_004027455.1_HydHyd_v1_BIUU_PVLA01005387.1_139686_140492-
V2R.GCA_004027455.1_HydHyd_v1_BIUU_PVLA01005464.1_59828_60634+
V2R.GCA_004027455.1_HydHyd_v1_BIUU_PVLA01005594.1_116896_117702+
V2R.GCA_004027455.1_HydHyd_v1_BIUU_PVLA01005594.1_4932_5738-
V2R.GCA_004027455.1_HydHyd_v1_BIUU_PVLA01005711.1_114364_115170-
V2R.GCA_004027455.1_HydHyd_v1_BIUU_PVLA01006552.1_90786_91592-
V2R.GCA_004027455.1_HydHyd_v1_BIUU_PVLA01007094.1_30004_30801-
V2R.GCA_004027455.1_HydHyd_v1_BIUU_PVLA01007617.1_25814_26620-
V2R.GCA_004027455.1_HydHyd_v1_BIUU_PVLA01007970.1_14126_14932+
V2R.GCA_004027455.1_HydHyd_v1_BIUU_PVLA01012562.1_35399_36205-
V2R.GCA_004027455.1_HydHyd_v1_BIUU_PVLA01013893.1_3478_4284+
V2R.GCA_004027455.1_HydHyd_v1_BIUU_PVLA01014279.1_6620_7423-
V2R.GCA_004027455.1_HydHyd_v1_BIUU_PVLA01014852.1_20746_21551+
V2R.GCA_004027455.1_HydHyd_v1_BIUU_PVLA01015281.1_24838_25644-
V2R.GCA_004027455.1_HydHyd_v1_BIUU_PVLA01016045.1_6730_7536+
V2R.GCA_004027455.1_HydHyd_v1_BIUU_PVLA01016539.1_3951_4757+
V2R.GCA_004027455.1_HydHyd_v1_BIUU_PVLA01017099.1_11098_11904-
V2R.GCA_004027455.1_HydHyd_v1_BIUU_PVLA01018833.1_3250_4052-
V2R.GCA_004027455.1_HydHyd_v1_BIUU_PVLA01020996.1_5065_5868-
V2R.GCA_004027455.1_HydHyd_v1_BIUU_PVLA01021861.1_868_1674+
V2R.GCA_004027455.1_HydHyd_v1_BIUU_PVLA01025164.1_1453_2259-
V2R.GCA_004027455.1_HydHyd_v1_BIUU_PVLA01026267.1_342_1148-
V2R.GCA_004027455.1_HydHyd_v1_BIUU_PVLA01034339.1_161_967+
V2R.GCA_004027455.1_HydHyd_v1_BIUU_PVLA01038292.1_863_1669+
V2R.GCA_004027455.1_HydHyd_v1_BIUU_PVLA01042061.1_612_1412+
V2R.GCA_004027455.1_HydHyd_v1_BIUU_PVLA01045012.1_43_846-
V2R.GCA_004027455.1_HydHyd_v1_BIUU_PVLA01045281.1_505_1305-
V2R.GCA_004027295.1_DolPat_v1_BIUU_PVJX010005167.1_65785_66588+
V2R.GCA_004027295.1_DolPat_v1_BIUU_PVJX010008088.1_30167_30973-
V2R.GCA_004027295.1_DolPat_v1_BIUU_PVJX010010771.1_32588_33394-
V2R.GCA_004027295.1_DolPat_v1_BIUU_PVJX010011131.1_31205_32011-
V2R.GCA_004027295.1_DolPat_v1_BIUU_PVJX010011203.1_32691_33497-
V2R.GCA_004027295.1_DolPat_v1_BIUU_PVJX010012200.1_38072_38878-
V2R.GCA_004027295.1_DolPat_v1_BIUU_PVJX010012230.1_38439_39245-
V2R.GCA_004027295.1_DolPat_v1_BIUU_PVJX010016463.1_29670_30470-
V2R.GCA_004027295.1_DolPat_v1_BIUU_PVJX010018339.1_4504_5307-
V2R.GCA_004027295.1_DolPat_v1_BIUU_PVJX010018973.1_10625_11431-
V2R.GCA_004027295.1_DolPat_v1_BIUU_PVJX010022293.1_12985_13791-
V2R.GCA_004027295.1_DolPat_v1_BIUU_PVJX010025814.1_2213_3019-
V2R.GCA_004027295.1_DolPat_v1_BIUU_PVJX010026797.1_23293_24093+
V2R.GCA_004027295.1_DolPat_v1_BIUU_PVJX010027588.1_23079_23885-
V2R.GCA_004027295.1_DolPat_v1_BIUU_PVJX010027649.1_2329_3129+
V2R.GCA_004027295.1_DolPat_v1_BIUU_PVJX010036026.1_14598_15404+
V2R.GCA_004027295.1_DolPat_v1_BIUU_PVJX010039637.1_11136_11942-
V2R.GCA_004027295.1_DolPat_v1_BIUU_PVJX010040449.1_4480_5286+
V2R.GCA_004027295.1_DolPat_v1_BIUU_PVJX010041231.1_8756_9558-
V2R.GCA_004027295.1_DolPat_v1_BIUU_PVJX010041821.1_1071_1877-
V2R.GCA_004027295.1_DolPat_v1_BIUU_PVJX010045735.1_8142_8947-
V2R.GCA_004027295.1_DolPat_v1_BIUU_PVJX010045815.1_16733_17539+
V2R.GCA_004027295.1_DolPat_v1_BIUU_PVJX010046002.1_5749_6555-
V2R.GCA_004027295.1_DolPat_v1_BIUU_PVJX010046237.1_10647_11450-
V2R.GCA_004027295.1_DolPat_v1_BIUU_PVJX010047248.1_8556_9362+
V2R.GCA_004027295.1_DolPat_v1_BIUU_PVJX010049187.1_9207_10010-
V2R.GCA_004027295.1_DolPat_v1_BIUU_PVJX010049234.1_5760_6566-
V2R.GCA_004027295.1_DolPat_v1_BIUU_PVJX010050598.1_4845_5648+
V2R.GCA_004027295.1_DolPat_v1_BIUU_PVJX010060552.1_2821_3627-
V2R.GCA_004027295.1_DolPat_v1_BIUU_PVJX010064605.1_5735_6538+
V2R.GCA_004027295.1_DolPat_v1_BIUU_PVJX010067230.1_3486_4292+
V2R.GCA_004027295.1_DolPat_v1_BIUU_PVJX010067246.1_4502_5308-
V2R.GCA_004027295.1_DolPat_v1_BIUU_PVJX010067266.1_830_1636+
V2R.GCA_004027295.1_DolPat_v1_BIUU_PVJX010073948.1_460_1266-
V2R.GCA_004027295.1_DolPat_v1_BIUU_PVJX010076986.1_1099_1904-
V2R.GCA_004027295.1_DolPat_v1_BIUU_PVJX010083769.1_2278_3081+
V2R.GCA_004027295.1_DolPat_v1_BIUU_PVJX010106795.1_1276_2079+
V2R.GCA_004027295.1_DolPat_v1_BIUU_PVJX010122507.1_986_1789-
V2R.GCA_004027295.1_DolPat_v1_BIUU_PVJX010129561.1_1401_2205-
V2R.GCA_004027295.1_DolPat_v1_BIUU_PVJX010141545.1_253_1059-
V2R.GCA_004027295.1_DolPat_v1_BIUU_PVJX010153352.1_340_1146-
V2R.GCA_004027295.1_DolPat_v1_BIUU_PVJX010158086.1_564_1370+
V2R.GCA_004027295.1_DolPat_v1_BIUU_PVJX010161665.1_211_1017-
V2R.GCA_004027295.1_DolPat_v1_BIUU_PVJX010173947.1_279_1085-
V2R.GCA_004027295.1_DolPat_v1_BIUU_PVJX010174531.1_638_1444-
V2R.GCA_004027295.1_DolPat_v1_BIUU_PVJX010175515.1_4_810-
V2R.GCA_004027295.1_DolPat_v1_BIUU_PVJX010245319.1_292_1098-
V2R.GCA_004027295.1_DolPat_v1_BIUU_PVJX010254277.1_150_956+
V2R.GCA_004027295.1_DolPat_v1_BIUU_PVJX010269237.1_27_833+
V2R.GCA_004027295.1_DolPat_v1_BIUU_PVJX010282424.1_63_863-
V2R.GCA_004027295.1_DolPat_v1_BIUU_PVJX010289665.1_11_811-
V2R.GCA_000151735.1_Cavpor3.0_DS562861.1_22290009_22290815+
V2R.GCA_000151735.1_Cavpor3.0_DS562861.1_22471150_22471956+
V2R.GCA_000151735.1_Cavpor3.0_DS562863.1_23249053_23249859-
V2R.GCA_000151735.1_Cavpor3.0_DS562887.1_6521050_6521856-
V2R.GCA_000151735.1_Cavpor3.0_DS562897.1_14047332_14048138-
V2R.GCA_000151735.1_Cavpor3.0_DS562897.1_15322421_15323227-
V2R.GCA_000151735.1_Cavpor3.0_DS562897.1_15377092_15377898-
V2R.GCA_000151735.1_Cavpor3.0_DS562897.1_15422055_15422861-
V2R.GCA_000151735.1_Cavpor3.0_DS562897.1_15470172_15470978-
V2R.GCA_000151735.1_Cavpor3.0_DS562897.1_15522447_15523253-
V2R.GCA_000151735.1_Cavpor3.0_DS562897.1_15578963_15579769-
V2R.GCA_000151735.1_Cavpor3.0_DS562941.1_6433111_6433917+
V2R.GCA_000151735.1_Cavpor3.0_DS562941.1_6520283_6521089+
V2R.GCA_000151735.1_Cavpor3.0_DS562941.1_7032995_7033792-
V2R.GCA_000151735.1_Cavpor3.0_DS562950.1_1337007_1337813-
V2R.GCA_000151735.1_Cavpor3.0_DS562950.1_1552532_1553338-
V2R.GCA_000151735.1_Cavpor3.0_DS563005.1_2275719_2276525-
V2R.GCA_000151735.1_Cavpor3.0_DS563017.1_1976726_1977532-
V2R.GCA_000151735.1_Cavpor3.0_DS563030.1_940966_941772-
V2R.GCA_000151735.1_Cavpor3.0_DS563097.1_205756_206562+
V2R.GCA_000151735.1_Cavpor3.0_DS563097.1_438232_439038+
V2R.GCA_000151735.1_Cavpor3.0_DS563228.1_227964_228764+
V2R.GCA_000151735.1_Cavpor3.0_DS563228.1_72823_73623+
V2R.GCA_000151735.1_Cavpor3.0_DS563340.1_131415_132218+
V2R.GCA_000151735.1_Cavpor3.0_DS563404.1_44456_45262+
V2R.GCA_000151735.1_Cavpor3.0_DS563977.1_18483_19283-
V2R.GCA_004027695.1_CavTsc_v1_BIUU_PVKK010007006.1_77033_77839+
V2R.GCA_004027695.1_CavTsc_v1_BIUU_PVKK010010471.1_65125_65931+
V2R.GCA_004027695.1_CavTsc_v1_BIUU_PVKK010011353.1_64863_65669+
V2R.GCA_004027695.1_CavTsc_v1_BIUU_PVKK010012893.1_8198_9004-
V2R.GCA_004027695.1_CavTsc_v1_BIUU_PVKK010014592.1_39493_40299+
V2R.GCA_004027695.1_CavTsc_v1_BIUU_PVKK010014930.1_8548_9354+
V2R.GCA_004027695.1_CavTsc_v1_BIUU_PVKK010016879.1_34716_35519-
V2R.GCA_004027695.1_CavTsc_v1_BIUU_PVKK010017540.1_24732_25538+
V2R.GCA_004027695.1_CavTsc_v1_BIUU_PVKK010017696.1_17185_17991+
V2R.GCA_004027695.1_CavTsc_v1_BIUU_PVKK010018712.1_10485_11291+
V2R.GCA_004027695.1_CavTsc_v1_BIUU_PVKK010020454.1_10641_11441+
V2R.GCA_004027695.1_CavTsc_v1_BIUU_PVKK010020561.1_13782_14588-
V2R.GCA_004027695.1_CavTsc_v1_BIUU_PVKK010020594.1_5429_6235-
V2R.GCA_004027695.1_CavTsc_v1_BIUU_PVKK010021441.1_14037_14843+
V2R.GCA_004027695.1_CavTsc_v1_BIUU_PVKK010022466.1_4472_5275-
V2R.GCA_004027695.1_CavTsc_v1_BIUU_PVKK010029597.1_11281_12087+
V2R.GCA_004027695.1_CavTsc_v1_BIUU_PVKK010032278.1_7806_8612+
V2R.GCA_004027695.1_CavTsc_v1_BIUU_PVKK010039336.1_176_976+
V2R.GCA_004027695.1_CavTsc_v1_BIUU_PVKK010040045.1_550_1356-
V2R.GCA_004027695.1_CavTsc_v1_BIUU_PVKK010042110.1_291_1097-
V2R.GCA_004027695.1_CavTsc_v1_BIUU_PVKK010046427.1_176_976+
V2R.GCA_004027695.1_CavTsc_v1_BIUU_PVKK010078542.1_425_1225-
V2R.GCA_004027695.1_CavTsc_v1_BIUU_PVKK010078950.1_639_1436-

>OGG-V2R-AH2
V2R.GCA_004027205.1_CteGun_v1_BIUU_PVKB01008429.1_10858_11664+
V2R.GCA_004026905.1_HysCri_v1_BIUU_PVJO010028395.1_5227_6033-
V2R.ThrSwi_NIG_v1_Scaffold00036_18209239_18210048+
V2R.ThrSwi_NIG_v1_Scaffold00036_19993144_19993953-
V2R.ThrSwi_NIG_v1_Scaffold00036_20015343_20016152-
V2R.ThrSwi_NIG_v1_Scaffold00036_20037233_20038042+
V2R.ThrSwi_NIG_v1_Scaffold00036_20077705_20078513+
V2R.ThrSwi_NIG_v1_Scaffold00036_20119267_20120076+
V2R.ThrSwi_NIG_v1_Scaffold00036_20150329_20151138+
V2R.ThrSwi_NIG_v1_Scaffold00036_20178147_20178956+
V2R.ThrSwi_NIG_v1_Scaffold00075_5458_6261-
V2R.ThrSwi_NIG_v1_Scaffold00075_9308975_9309781+
V2R.ThrSwi_NIG_v1_Scaffold00177_69305_70108-
V2R.ThrSwi_NIG_v1_Scaffold00177_86349_87152+
V2R.ThrSwi_NIG_v1_Scaffold00177_811636_812442+
V2R.ThrSwi_NIG_v1_Scaffold00177_829101_829907+
V2R.GCA_004026965.1_PetTyp_v1_BIUU_PVIR01000822.1_52742_53551-
V2R.GCA_004026965.1_PetTyp_v1_BIUU_PVIR01014892.1_10027_10833-
V2R.GCA_004026965.1_PetTyp_v1_BIUU_PVIR01024537.1_8097_8903+
V2R.GCA_004026965.1_PetTyp_v1_BIUU_PVIR01029365.1_5965_6771-
V2R.GCA_004026965.1_PetTyp_v1_BIUU_PVIR01029766.1_6430_7236+
V2R.GCA_004026965.1_PetTyp_v1_BIUU_PVIR01031782.1_5566_6375-
V2R.GCA_004026965.1_PetTyp_v1_BIUU_PVIR01042616.1_5575_6381+
V2R.GCA_004026965.1_PetTyp_v1_BIUU_PVIR01044248.1_3644_4450-
V2R.GCA_004026965.1_PetTyp_v1_BIUU_PVIR01046934.1_5591_6397+
V2R.GCA_004026965.1_PetTyp_v1_BIUU_PVIR01049710.1_2609_3415+
V2R.GCA_004026965.1_PetTyp_v1_BIUU_PVIR01065301.1_214_1020+
V2R.GCA_004026965.1_PetTyp_v1_BIUU_PVIR01079902.1_1695_2501+
V2R.GCA_004026965.1_PetTyp_v1_BIUU_PVIR01117414.1_626_1432+
V2R.GCA_000247695.1_HetGla_female_1.0_JH602134.1_7973918_7974724+
V2R.GCA_000743615.1_DMR_v1.0_KN120637.1_87785_88585+
V2R.GCA_000743615.1_DMR_v1.0_KN124339.1_40447_41253+
V2R.GCA_000276665.1_ChiLan1.0_JH721955.1_52866_53669-
V2R.GCA_000276665.1_ChiLan1.0_JH722082.1_153295_154098-
V2R.GCA_000276665.1_ChiLan1.0_JH722082.1_209980_210783-
V2R.GCA_000276665.1_ChiLan1.0_JH722082.1_89199_90002-
V2R.GCA_004363535.1_DasPun_v1_BIUU_RJWM01016602.1_1079_1885-
V2R.GCA_004363535.1_DasPun_v1_BIUU_RJWM01019238.1_22128_22934+
V2R.GCA_004363535.1_DasPun_v1_BIUU_RJWM01083631.1_3106_3912+
V2R.GCA_004363535.1_DasPun_v1_BIUU_RJWM01083863.1_995_1801-
V2R.GCA_004363535.1_DasPun_v1_BIUU_RJWM01087240.1_2423_3229-
V2R.GCA_004027455.1_HydHyd_v1_BIUU_PVLA01010846.1_44650_45453+

>OGG-V2R-A1-5
V2R.GCA_000743615.1_DMR_v1.0_KN123998.1_51231_52037-
V2R.GCA_000276665.1_ChiLan1.0_JH721984.1_2220091_2220891+
V2R.GCA_000276665.1_ChiLan1.0_JH721984.1_3504332_3505135-
V2R.GCA_000276665.1_ChiLan1.0_JH721984.1_3540456_3541262-
V2R.GCA_004027595.1_DinBra_v1_BIUU_PVLD010037693.1_4584_5387+
V2R.GCA_000260255.1_OctDeg1.0_JH651729.1_3394078_3394881+

>OGG-V2R-A8
V2R.GCA_000276665.1_ChiLan1.0_JH721892.1_4767520_4768326+
V2R.GCA_000276665.1_ChiLan1.0_JH721992.1_339076_339882-
V2R.GCA_004027595.1_DinBra_v1_BIUU_PVLD010014429.1_17347_18153-
V2R.GCA_004027025.1_MyoCoy_v1_BIUU_PVJA010007323.1_5082_5912+
V2R.GCA_000260255.1_OctDeg1.0_JH651996.1_220690_221496-

>OGG-V2R-A10
V2R.ThrSwi_NIG_v1_Scaffold00075_9264317_9265149+
V2R.GCA_004026965.1_PetTyp_v1_BIUU_PVIR01125197.1_672_1496-
V2R.GCA_004026965.1_PetTyp_v1_BIUU_PVIR01126216.1_247_1071+
V2R.GCA_000743615.1_DMR_v1.0_KN122364.1_36548_37381+
V2R.GCA_000743615.1_DMR_v1.0_KN122364.1_67139_67972+
V2R.GCA_000743615.1_DMR_v1.0_KN122364.1_83731_84564+
V2R.GCA_000743615.1_DMR_v1.0_KN123577.1_18325_19158-
V2R.GCA_000743615.1_DMR_v1.0_KN124204.1_25361_26194+
V2R.GCA_000743615.1_DMR_v1.0_KN124204.1_7204_8037+
V2R.GCA_006547115.1_GSC_porc_1.0_ML655479.1_363681_364505-
V2R.GCA_004363535.1_DasPun_v1_BIUU_RJWM01020354.1_31405_32241+
V2R.GCA_004363535.1_DasPun_v1_BIUU_RJWM01131788.1_531_1362-
V2R.GCA_004027455.1_HydHyd_v1_BIUU_PVLA01009585.1_5923_6756-
V2R.GCA_004027455.1_HydHyd_v1_BIUU_PVLA01009585.1_66198_67031+
V2R.GCA_004027455.1_HydHyd_v1_BIUU_PVLA01015421.1_979_1814+
V2R.GCA_004027455.1_HydHyd_v1_BIUU_PVLA01039179.1_520_1352-
V2R.GCA_004027295.1_DolPat_v1_BIUU_PVJX010009627.1_31936_32764+
V2R.GCA_000151735.1_Cavpor3.0_DS562897.1_13948813_13949643+
V2R.GCA_000151735.1_Cavpor3.0_DS562897.1_15709053_15709888-
V2R.GCA_004027695.1_CavTsc_v1_BIUU_PVKK010021013.1_16775_17610+

>OGG-V2R-B
V2R.GCA_000247695.1_HetGla_female_1.0_JH602173.1_4103703_4104512-
V2R.GCA_006547115.1_GSC_porc_1.0_ML655470.1_3718333_3719142+
V2R.GCA_004363535.1_DasPun_v1_BIUU_RJWM01005784.1_64059_64868+
V2R.GCA_004363535.1_DasPun_v1_BIUU_RJWM01015729.1_25353_26162-
V2R.GCA_004363535.1_DasPun_v1_BIUU_RJWM01015844.1_23711_24520+
V2R.GCA_004363535.1_DasPun_v1_BIUU_RJWM01018267.1_38499_39308+
V2R.GCA_004363535.1_DasPun_v1_BIUU_RJWM01021294.1_6694_7503-
V2R.GCA_004363535.1_DasPun_v1_BIUU_RJWM01029856.1_21242_22051-
V2R.GCA_004363535.1_DasPun_v1_BIUU_RJWM01031040.1_5797_6606+
V2R.GCA_004363535.1_DasPun_v1_BIUU_RJWM01054510.1_5781_6590+
V2R.GCA_004027455.1_HydHyd_v1_BIUU_PVLA01003276.1_123612_124421-
V2R.GCA_004027455.1_HydHyd_v1_BIUU_PVLA01004105.1_98489_99292+
V2R.GCA_004027455.1_HydHyd_v1_BIUU_PVLA01006546.1_70151_70960-
V2R.GCA_004027455.1_HydHyd_v1_BIUU_PVLA01008029.1_29554_30363+
V2R.GCA_004027455.1_HydHyd_v1_BIUU_PVLA01015972.1_20961_21770+
V2R.GCA_004027295.1_DolPat_v1_BIUU_PVJX010002349.1_11520_12329+
V2R.GCA_004027295.1_DolPat_v1_BIUU_PVJX010002349.1_68330_69139+
V2R.GCA_004027295.1_DolPat_v1_BIUU_PVJX010009449.1_2774_3580-
V2R.GCA_004027295.1_DolPat_v1_BIUU_PVJX010013661.1_40140_40949-
V2R.GCA_004027295.1_DolPat_v1_BIUU_PVJX010015156.1_2794_3603-
V2R.GCA_004027295.1_DolPat_v1_BIUU_PVJX010022775.1_8833_9636-
V2R.GCA_004027295.1_DolPat_v1_BIUU_PVJX010026063.1_16802_17611+
V2R.GCA_004027295.1_DolPat_v1_BIUU_PVJX010027681.1_5573_6382+
V2R.GCA_004027295.1_DolPat_v1_BIUU_PVJX010029230.1_9998_10804+
V2R.GCA_000151735.1_Cavpor3.0_DS562883.1_195037_195846+
V2R.GCA_000151735.1_Cavpor3.0_DS562883.1_238177_238986+
V2R.GCA_000151735.1_Cavpor3.0_DS562883.1_708240_709049-
V2R.GCA_004027695.1_CavTsc_v1_BIUU_PVKK010000793.1_191014_191823+
V2R.GCA_004027695.1_CavTsc_v1_BIUU_PVKK010000793.1_234426_235235+
V2R.GCA_004027695.1_CavTsc_v1_BIUU_PVKK010000793.1_274287_275096+
V2R.GCA_004027695.1_CavTsc_v1_BIUU_PVKK010005603.1_54445_55254-

>OGG-V2R-C
V2R.GCA_004027205.1_CteGun_v1_BIUU_PVKB01000567.1_79786_80658+
V2R.GCA_004026905.1_HysCri_v1_BIUU_PVJO010005569.1_84208_85080-
V2R.ThrSwi_NIG_v1_Scaffold00004_40819298_40820170+
V2R.GCA_004026965.1_PetTyp_v1_BIUU_PVIR01008039.1_16928_17800+
V2R.GCA_000247695.1_HetGla_female_1.0_JH602043.1_33620927_33621799+
V2R.GCA_000743615.1_DMR_v1.0_KN122840.1_2207530_2208402+
V2R.GCA_000276665.1_ChiLan1.0_JH721908.1_7067914_7068786+
V2R.GCA_004027595.1_DinBra_v1_BIUU_PVLD010011816.1_62131_63003-
V2R.GCA_004027025.1_MyoCoy_v1_BIUU_PVJA010014701.1_44813_45685-
V2R.GCA_004027165.1_CteSoc_v1_BIUU_PVKA01033763.1_22838_23710-
V2R.GCA_000260255.1_OctDeg1.0_JH651630.1_2143028_2143900+
V2R.GCA_006547115.1_GSC_porc_1.0_ML655407.1_9550440_9551312+
V2R.GCA_004363535.1_DasPun_v1_BIUU_RJWM01003217.1_8602_9474+
V2R.GCA_004027455.1_HydHyd_v1_BIUU_PVLA01000450.1_552475_553347+
V2R.GCA_004027295.1_DolPat_v1_BIUU_PVJX010006548.1_31403_32275+
V2R.GCA_000151735.1_Cavpor3.0_DS562863.1_53255660_53256532+
V2R.GCA_004027695.1_CavTsc_v1_BIUU_PVKK010005075.1_54080_54952-

>OGG-V2R-D
V2R.GCA_004027205.1_CteGun_v1_BIUU_PVKB01001545.1_201828_202625-
V2R.GCA_004026905.1_HysCri_v1_BIUU_PVJO010030323.1_2624_3421-
V2R.GCA_004026965.1_PetTyp_v1_BIUU_PVIR01071792.1_1334_2131+
V2R.GCA_000247695.1_HetGla_female_1.0_JH602145.1_426814_427611+
V2R.GCA_000743615.1_DMR_v1.0_KN121407.1_351003_351800+
V2R.GCA_000743615.1_DMR_v1.0_KN121407.1_374751_375548+
V2R.GCA_000276665.1_ChiLan1.0_JH722044.1_769865_770662+
V2R.GCA_000276665.1_ChiLan1.0_JH722044.1_799969_800766+
V2R.GCA_000276665.1_ChiLan1.0_JH722044.1_828292_829089-
V2R.GCA_004027595.1_DinBra_v1_BIUU_PVLD010010795.1_20188_20982-
V2R.GCA_004027025.1_MyoCoy_v1_BIUU_PVJA010032488.1_16465_17262-
V2R.GCA_004027025.1_MyoCoy_v1_BIUU_PVJA010047999.1_13278_14075+
V2R.GCA_004027025.1_MyoCoy_v1_BIUU_PVJA010076215.1_4048_4845+
V2R.GCA_004027165.1_CteSoc_v1_BIUU_PVKA01003643.1_91080_91877-
V2R.GCA_004027165.1_CteSoc_v1_BIUU_PVKA01041370.1_7816_8613-
V2R.GCA_000260255.1_OctDeg1.0_JH651837.1_699187_699984-
V2R.GCA_000260255.1_OctDeg1.0_JH651837.1_791061_791858-
V2R.GCA_006547115.1_GSC_porc_1.0_ML655540.1_412465_413262+
V2R.GCA_004363535.1_DasPun_v1_BIUU_RJWM01041932.1_4323_5120+
V2R.GCA_004363535.1_DasPun_v1_BIUU_RJWM01048506.1_5563_6360+
V2R.GCA_004027455.1_HydHyd_v1_BIUU_PVLA01012470.1_35788_36585+
V2R.GCA_004027455.1_HydHyd_v1_BIUU_PVLA01015284.1_17981_18778+
V2R.GCA_004027295.1_DolPat_v1_BIUU_PVJX010019604.1_5406_6203-
V2R.GCA_004027295.1_DolPat_v1_BIUU_PVJX010019688.1_25676_26473+
V2R.GCA_000151735.1_Cavpor3.0_DS562911.1_33293_34090-
V2R.GCA_000151735.1_Cavpor3.0_DS562911.1_69796_70593-
V2R.GCA_000151735.1_Cavpor3.0_DS562911.1_172515_173309-
V2R.GCA_000151735.1_Cavpor3.0_DS563030.1_1543548_1544345-
V2R.GCA_000151735.1_Cavpor3.0_DS563030.1_1588575_1589372-
V2R.GCA_004027695.1_CavTsc_v1_BIUU_PVKK010014503.1_18812_19609+
V2R.GCA_004027695.1_CavTsc_v1_BIUU_PVKK010014514.1_13247_14041+
V2R.GCA_004027695.1_CavTsc_v1_BIUU_PVKK010019110.1_17616_18413-
