# Supplementary material for: Synchronized Expansion and Contraction of Olfactory, Vomeronasal, and Taste Receptor Gene Families in Hystricomorph Rodents
Source: Mol Biol Evol. 2024 Apr 23;41(4):msae071. doi: 10.1093/molbev/msae071 (PMC11035023; doi:10.1093/molbev/msae071)
Supplement: msae071_Supplementary_Data [file msae071_supplementary_data.zip › SuppleDataS14.txt]

Supplementary Data S14. List of T2R genes included in each OGG. Each OGG is named using its human or mouse ortholog. If both human and mouse orthologs are present, human gene name is used preferentially. If a single human T2R gene corresponds to multiple OGGs, each OGG is named in a descending order according to the number of constituent genes in the OGG.

>OGG-TAS2R1
T2R.GCA_004027205.1_CteGun_v1_BIUU_PVKB01004759.1_123539_124432-
T2R.GCA_004026905.1_HysCri_v1_BIUU_PVJO010041996.1_3063_3953+
T2R.GCA_004026905.1_HysCri_v1_BIUU_PVJO010045955.1_1607_2503+
T2R.GCA_004026905.1_HysCri_v1_BIUU_PVJO010046050.1_1446_2342-
T2R.GCA_004026905.1_HysCri_v1_BIUU_PVJO010060381.1_254_1150-
T2R.ThrSwi_NIG_v1_Scaffold00015_5337877_5338773-
T2R.ThrSwi_NIG_v1_Scaffold00015_5341791_5342708-
T2R.ThrSwi_NIG_v1_Scaffold00015_5358741_5359637-
T2R.GCA_004026965.1_PetTyp_v1_BIUU_PVIR01020144.1_1246_2139+
T2R.GCA_004026965.1_PetTyp_v1_BIUU_PVIR01020144.1_14889_15785+
T2R.GCA_000247695.1_HetGla_female_1.0_JH602064.1_7002854_7003747-
T2R.GCA_000247695.1_HetGla_female_1.0_JH602064.1_7014935_7015831-
T2R.GCA_000247695.1_HetGla_female_1.0_JH602064.1_7029054_7029941-
T2R.GCA_000247695.1_HetGla_female_1.0_JH602064.1_7047360_7048283-
T2R.GCA_000743615.1_DMR_v1.0_KN120510.1_443150_444046+
T2R.GCA_000743615.1_DMR_v1.0_KN120510.1_456993_457889+
T2R.GCA_000743615.1_DMR_v1.0_KN120510.1_494182_495078+
T2R.GCA_000276665.1_ChiLan1.0_JH721964.1_6877557_6878450-
T2R.GCA_000276665.1_ChiLan1.0_JH721964.1_6888806_6889702-
T2R.GCA_000276665.1_ChiLan1.0_JH721964.1_6903932_6904828-
T2R.GCA_000276665.1_ChiLan1.0_JH721964.1_6925464_6926360-
T2R.GCA_000276665.1_ChiLan1.0_JH721964.1_6930619_6931515-
T2R.GCA_000276665.1_ChiLan1.0_JH721964.1_6934844_6935728-
T2R.GCA_000276665.1_ChiLan1.0_JH721964.1_7359955_7360851+
T2R.GCA_000276665.1_ChiLan1.0_JH721964.1_7364106_7365002+
T2R.GCA_004027595.1_DinBra_v1_BIUU_PVLD010006312.1_82250_83137+
T2R.GCA_004027595.1_DinBra_v1_BIUU_PVLD010006312.1_93196_94092+
T2R.GCA_004027595.1_DinBra_v1_BIUU_PVLD010006312.1_98704_99597+
T2R.GCA_004027595.1_DinBra_v1_BIUU_PVLD010012164.1_18454_19350+
T2R.GCA_004027595.1_DinBra_v1_BIUU_PVLD010028537.1_8829_9716-
T2R.GCA_004027595.1_DinBra_v1_BIUU_PVLD010043848.1_2384_3277+
T2R.GCA_004027025.1_MyoCoy_v1_BIUU_PVJA010000148.1_146468_147364-
T2R.GCA_004027025.1_MyoCoy_v1_BIUU_PVJA010000148.1_152213_153163-
T2R.GCA_004027025.1_MyoCoy_v1_BIUU_PVJA010000148.1_178925_179821-
T2R.GCA_004027025.1_MyoCoy_v1_BIUU_PVJA010000148.1_186178_187098-
T2R.GCA_004027025.1_MyoCoy_v1_BIUU_PVJA010000148.1_203177_204103-
T2R.GCA_004027025.1_MyoCoy_v1_BIUU_PVJA010001035.1_120984_121880+
T2R.GCA_004027025.1_MyoCoy_v1_BIUU_PVJA010001035.1_125510_126445+
T2R.GCA_004027025.1_MyoCoy_v1_BIUU_PVJA010029940.1_3165_4061+
T2R.GCA_004027025.1_MyoCoy_v1_BIUU_PVJA010029940.1_10703_11599-
T2R.GCA_004027165.1_CteSoc_v1_BIUU_PVKA01006145.1_23516_24412+
T2R.GCA_004027165.1_CteSoc_v1_BIUU_PVKA01007525.1_16545_17453-
T2R.GCA_004027165.1_CteSoc_v1_BIUU_PVKA01007525.1_29459_30331-
T2R.GCA_004027165.1_CteSoc_v1_BIUU_PVKA01007525.1_64458_65342-
T2R.GCA_004027165.1_CteSoc_v1_BIUU_PVKA01043380.1_12058_12954+
T2R.GCA_000260255.1_OctDeg1.0_JH651523.1_26578603_26579499-
T2R.GCA_000260255.1_OctDeg1.0_JH651523.1_26583292_26584209-
T2R.GCA_000260255.1_OctDeg1.0_JH651523.1_26639906_26640826-
T2R.GCA_000260255.1_OctDeg1.0_JH651523.1_26675196_26676116-
T2R.GCA_000260255.1_OctDeg1.0_JH651523.1_26770720_26771619-
T2R.GCA_000260255.1_OctDeg1.0_JH651523.1_26823325_26824212-
T2R.GCA_000260255.1_OctDeg1.0_JH651523.1_26831234_26832127-
T2R.GCA_000260255.1_OctDeg1.0_JH651523.1_26855055_26855966-
T2R.GCA_000260255.1_OctDeg1.0_JH651523.1_26859681_26860577-
T2R.GCA_000260255.1_OctDeg1.0_JH651523.1_26895029_26895913-
T2R.GCA_006547115.1_GSC_porc_1.0_ML655416.1_7155719_7156615-
T2R.GCA_006547115.1_GSC_porc_1.0_ML655416.1_7160919_7161815-
T2R.GCA_004363535.1_DasPun_v1_BIUU_RJWM01013695.1_798_1694+
T2R.GCA_004363535.1_DasPun_v1_BIUU_RJWM01013695.1_22689_23585+
T2R.GCA_004363535.1_DasPun_v1_BIUU_RJWM01013695.1_35357_36253+
T2R.GCA_004363535.1_DasPun_v1_BIUU_RJWM01013695.1_40818_41714+
T2R.GCA_004363535.1_DasPun_v1_BIUU_RJWM01013695.1_50102_50989+
T2R.GCA_004363535.1_DasPun_v1_BIUU_RJWM01014442.1_39226_40122-
T2R.GCA_004363535.1_DasPun_v1_BIUU_RJWM01014442.1_44313_45209-
T2R.GCA_004363535.1_DasPun_v1_BIUU_RJWM01024362.1_4454_5350+
T2R.GCA_004363535.1_DasPun_v1_BIUU_RJWM01024362.1_14093_14989+
T2R.GCA_004363535.1_DasPun_v1_BIUU_RJWM01027432.1_3275_4171+
T2R.GCA_004363535.1_DasPun_v1_BIUU_RJWM01027432.1_8634_9530+
T2R.GCA_004363535.1_DasPun_v1_BIUU_RJWM01027432.1_21451_22347+
T2R.GCA_004363535.1_DasPun_v1_BIUU_RJWM01034335.1_6870_7769-
T2R.GCA_004363535.1_DasPun_v1_BIUU_RJWM01034335.1_11965_12861-
T2R.GCA_004363535.1_DasPun_v1_BIUU_RJWM01034335.1_17179_18108-
T2R.GCA_004363535.1_DasPun_v1_BIUU_RJWM01034859.1_13237_14133-
T2R.GCA_004363535.1_DasPun_v1_BIUU_RJWM01039954.1_2772_3668-
T2R.GCA_004363535.1_DasPun_v1_BIUU_RJWM01039954.1_9262_10158-
T2R.GCA_004363535.1_DasPun_v1_BIUU_RJWM01043092.1_7009_7905-
T2R.GCA_004363535.1_DasPun_v1_BIUU_RJWM01043592.1_10649_11536-
T2R.GCA_004363535.1_DasPun_v1_BIUU_RJWM01056707.1_2193_3080+
T2R.GCA_004363535.1_DasPun_v1_BIUU_RJWM01057356.1_2706_3605-
T2R.GCA_004363535.1_DasPun_v1_BIUU_RJWM01058676.1_5248_6144+
T2R.GCA_004363535.1_DasPun_v1_BIUU_RJWM01063592.1_2160_3056-
T2R.GCA_004027455.1_HydHyd_v1_BIUU_PVLA01003419.1_33156_34043+
T2R.GCA_004027455.1_HydHyd_v1_BIUU_PVLA01003419.1_41471_42367+
T2R.GCA_004027455.1_HydHyd_v1_BIUU_PVLA01003419.1_46643_47530+
T2R.GCA_004027455.1_HydHyd_v1_BIUU_PVLA01003419.1_92068_92988+
T2R.GCA_004027455.1_HydHyd_v1_BIUU_PVLA01003419.1_97207_98097+
T2R.GCA_004027455.1_HydHyd_v1_BIUU_PVLA01012152.1_10952_11848+
T2R.GCA_004027455.1_HydHyd_v1_BIUU_PVLA01012152.1_38400_39314+
T2R.GCA_004027455.1_HydHyd_v1_BIUU_PVLA01012152.1_41358_42245+
T2R.GCA_004027295.1_DolPat_v1_BIUU_PVJX010014091.1_2160_3062-
T2R.GCA_004027295.1_DolPat_v1_BIUU_PVJX010014091.1_12318_13211-
T2R.GCA_004027295.1_DolPat_v1_BIUU_PVJX010014091.1_17349_18245-
T2R.GCA_004027295.1_DolPat_v1_BIUU_PVJX010014091.1_37702_38598-
T2R.GCA_004027295.1_DolPat_v1_BIUU_PVJX010014091.1_42646_43542-
T2R.GCA_004027295.1_DolPat_v1_BIUU_PVJX010026344.1_2225_3121-
T2R.GCA_004027295.1_DolPat_v1_BIUU_PVJX010026344.1_6457_7353-
T2R.GCA_004027295.1_DolPat_v1_BIUU_PVJX010026344.1_11558_12445-
T2R.GCA_004027295.1_DolPat_v1_BIUU_PVJX010035730.1_6378_7274+
T2R.GCA_004027295.1_DolPat_v1_BIUU_PVJX010073011.1_2218_3105+
T2R.GCA_000151735.1_Cavpor3.0_DS562910.1_2212830_2213720-
T2R.GCA_000151735.1_Cavpor3.0_DS562910.1_2217915_2218811-
T2R.GCA_000151735.1_Cavpor3.0_DS562910.1_2245591_2246478-
T2R.GCA_000151735.1_Cavpor3.0_DS562910.1_2254987_2255883-
T2R.GCA_000151735.1_Cavpor3.0_DS562910.1_2277707_2278600-
T2R.GCA_000151735.1_Cavpor3.0_DS562910.1_2313137_2314033-
T2R.GCA_004027695.1_CavTsc_v1_BIUU_PVKK010001504.1_158702_159598+
T2R.GCA_004027695.1_CavTsc_v1_BIUU_PVKK010001504.1_194325_195218+
T2R.GCA_004027695.1_CavTsc_v1_BIUU_PVKK010001504.1_217064_217960+
T2R.GCA_004027695.1_CavTsc_v1_BIUU_PVKK010001504.1_221412_222308+
T2R.GCA_004027695.1_CavTsc_v1_BIUU_PVKK010001504.1_226472_227359+
T2R.GCA_004027695.1_CavTsc_v1_BIUU_PVKK010027564.1_3300_4190-
T2R.GCA_004027695.1_CavTsc_v1_BIUU_PVKK010027564.1_8386_9282-

>OGG-TAS2R3
T2R.GCA_004027205.1_CteGun_v1_BIUU_PVKB01001782.1_219528_220478+
T2R.GCA_004026905.1_HysCri_v1_BIUU_PVJO010013361.1_37343_38293+
T2R.ThrSwi_NIG_v1_Scaffold00053_9721656_9722603-
T2R.GCA_004026965.1_PetTyp_v1_BIUU_PVIR01022600.1_15786_16733+
T2R.GCA_000247695.1_HetGla_female_1.0_JH602078.1_21778381_21779331+
T2R.GCA_000743615.1_DMR_v1.0_KN122489.1_231678_232628-
T2R.GCA_000276665.1_ChiLan1.0_JH721954.1_1799438_1800388-
T2R.GCA_004027595.1_DinBra_v1_BIUU_PVLD010038233.1_5578_6528+
T2R.GCA_004027025.1_MyoCoy_v1_BIUU_PVJA010009536.1_58256_59203+
T2R.GCA_004027165.1_CteSoc_v1_BIUU_PVKA01037741.1_11841_12791+
T2R.GCA_000260255.1_OctDeg1.0_JH651542.1_14304621_14305571-
T2R.GCA_006547115.1_GSC_porc_1.0_ML655424.1_5708500_5709450-
T2R.GCA_004363535.1_DasPun_v1_BIUU_RJWM01011309.1_37631_38578-
T2R.GCA_004027455.1_HydHyd_v1_BIUU_PVLA01009460.1_3178_4128+
T2R.GCA_004027295.1_DolPat_v1_BIUU_PVJX010001446.1_41709_42659-
T2R.GCA_000151735.1_Cavpor3.0_DS562865.1_7220086_7221021-
T2R.GCA_004027695.1_CavTsc_v1_BIUU_PVKK010001460.1_88607_89542-

>OGG-TAS2R4
T2R.GCA_004027205.1_CteGun_v1_BIUU_PVKB01001782.1_227569_228468+
T2R.GCA_004026905.1_HysCri_v1_BIUU_PVJO010013361.1_43704_44603+
T2R.ThrSwi_NIG_v1_Scaffold00053_9716220_9717119-
T2R.GCA_004026965.1_PetTyp_v1_BIUU_PVIR01022600.1_21211_22110+
T2R.GCA_000247695.1_HetGla_female_1.0_JH602078.1_21784123_21785022+
T2R.GCA_000743615.1_DMR_v1.0_KN122489.1_226611_227510-
T2R.GCA_000276665.1_ChiLan1.0_JH721954.1_1790395_1791294-
T2R.GCA_004027595.1_DinBra_v1_BIUU_PVLD010012339.1_5386_6285+
T2R.GCA_004027025.1_MyoCoy_v1_BIUU_PVJA010000356.1_181113_182012-
T2R.GCA_004027165.1_CteSoc_v1_BIUU_PVKA01023268.1_1474_2379+
T2R.GCA_000260255.1_OctDeg1.0_JH652623.1_10531_11430-
T2R.GCA_006547115.1_GSC_porc_1.0_ML655424.1_5692469_5693368-
T2R.GCA_004363535.1_DasPun_v1_BIUU_RJWM01011309.1_28170_29069-
T2R.GCA_004027455.1_HydHyd_v1_BIUU_PVLA01009460.1_15401_16300+
T2R.GCA_004027295.1_DolPat_v1_BIUU_PVJX010001446.1_26212_27111-
T2R.GCA_000151735.1_Cavpor3.0_DS562865.1_7210920_7211819-
T2R.GCA_004027695.1_CavTsc_v1_BIUU_PVKK010001460.1_79443_80342-

>OGG-TAS2R5
T2R.GCA_004026965.1_PetTyp_v1_BIUU_PVIR01025711.1_1783_2682+
T2R.GCA_000276665.1_ChiLan1.0_JH721954.1_1775222_1776226-
T2R.GCA_004027595.1_DinBra_v1_BIUU_PVLD010012339.1_20319_21218+
T2R.GCA_004027025.1_MyoCoy_v1_BIUU_PVJA010000356.1_169965_170864-
T2R.GCA_004027165.1_CteSoc_v1_BIUU_PVKA01023268.1_14212_15102+
T2R.GCA_006547115.1_GSC_porc_1.0_ML655424.1_5668897_5669796-
T2R.GCA_004363535.1_DasPun_v1_BIUU_RJWM01011309.1_7809_8708-
T2R.GCA_004027455.1_HydHyd_v1_BIUU_PVLA01009460.1_45032_45931-
T2R.GCA_004027295.1_DolPat_v1_BIUU_PVJX010001446.1_7344_8240+

>OGG-TAS2R7
T2R.GCA_004027205.1_CteGun_v1_BIUU_PVKB01003751.1_128864_129802-
T2R.GCA_004026905.1_HysCri_v1_BIUU_PVJO010011533.1_23198_24136-
T2R.ThrSwi_NIG_v1_Scaffold00166_871687_872625+
T2R.GCA_004026965.1_PetTyp_v1_BIUU_PVIR01022140.1_22179_23117-
T2R.GCA_000247695.1_HetGla_female_1.0_JH602065.1_27455687_27456625-
T2R.GCA_000743615.1_DMR_v1.0_KN123449.1_1328088_1329032-
T2R.GCA_000276665.1_ChiLan1.0_JH721873.1_7002995_7003912+
T2R.GCA_004027595.1_DinBra_v1_BIUU_PVLD010033260.1_7345_8283+
T2R.GCA_004027025.1_MyoCoy_v1_BIUU_PVJA010013683.1_29777_30715+
T2R.GCA_004027165.1_CteSoc_v1_BIUU_PVKA01086864.1_1248_2186+
T2R.GCA_000260255.1_OctDeg1.0_JH651533.1_24033868_24034806-
T2R.GCA_006547115.1_GSC_porc_1.0_ML655470.1_5433067_5434005+
T2R.GCA_004363535.1_DasPun_v1_BIUU_RJWM01007994.1_17039_17977-
T2R.GCA_004027455.1_HydHyd_v1_BIUU_PVLA01010911.1_14586_15524+
T2R.GCA_004027295.1_DolPat_v1_BIUU_PVJX010020299.1_3034_3972+
T2R.GCA_000151735.1_Cavpor3.0_DS562883.1_3167891_3168829+
T2R.GCA_004027695.1_CavTsc_v1_BIUU_PVKK010002997.1_24634_25572+

>OGG-TAS2R10
T2R.GCA_004026905.1_HysCri_v1_BIUU_PVJO010011533.1_39630_40559-
T2R.GCA_004026905.1_HysCri_v1_BIUU_PVJO010011533.1_53835_54764-
T2R.GCA_004026905.1_HysCri_v1_BIUU_PVJO010032325.1_3661_4590+
T2R.GCA_000247695.1_HetGla_female_1.0_JH602065.1_27478945_27479874-
T2R.GCA_000276665.1_ChiLan1.0_JH721873.1_6981018_6981974+
T2R.GCA_004027595.1_DinBra_v1_BIUU_PVLD010034080.1_4970_5899-
T2R.GCA_006547115.1_GSC_porc_1.0_ML655470.1_5403968_5404897+
T2R.GCA_004363535.1_DasPun_v1_BIUU_RJWM01007994.1_46160_47089-
T2R.GCA_004363535.1_DasPun_v1_BIUU_RJWM01015466.1_20832_21761-
T2R.GCA_004363535.1_DasPun_v1_BIUU_RJWM01017776.1_20303_21214+
T2R.GCA_004363535.1_DasPun_v1_BIUU_RJWM01018173.1_9834_10733+
T2R.GCA_004363535.1_DasPun_v1_BIUU_RJWM01019300.1_19914_20843+
T2R.GCA_004363535.1_DasPun_v1_BIUU_RJWM01030684.1_13140_14069+
T2R.GCA_004027455.1_HydHyd_v1_BIUU_PVLA01006378.1_43557_44486+
T2R.GCA_004027295.1_DolPat_v1_BIUU_PVJX010013039.1_21448_22377-
T2R.GCA_004027295.1_DolPat_v1_BIUU_PVJX010071459.1_1548_2477+
T2R.GCA_000151735.1_Cavpor3.0_DS562883.1_3050981_3051910+
T2R.GCA_000151735.1_Cavpor3.0_DS562883.1_3095082_3096011+
T2R.GCA_000151735.1_Cavpor3.0_DS562883.1_3145363_3146289+
T2R.GCA_004027695.1_CavTsc_v1_BIUU_PVKK010002997.1_2107_3033+
T2R.GCA_004027695.1_CavTsc_v1_BIUU_PVKK010016537.1_12550_13479+
T2R.GCA_004027695.1_CavTsc_v1_BIUU_PVKK010028680.1_9185_10114+

>OGG-TAS2R13
T2R.GCA_004027205.1_CteGun_v1_BIUU_PVKB01001662.1_343415_344308+
T2R.GCA_004027205.1_CteGun_v1_BIUU_PVKB01001662.1_366771_367826-
T2R.GCA_004026965.1_PetTyp_v1_BIUU_PVIR01015546.1_4891_5826+
T2R.GCA_004026965.1_PetTyp_v1_BIUU_PVIR01015546.1_21991_22923-
T2R.GCA_000247695.1_HetGla_female_1.0_JH602065.1_26655190_26656122+
T2R.GCA_000247695.1_HetGla_female_1.0_JH602065.1_26700987_26701922-
T2R.GCA_000743615.1_DMR_v1.0_KN123449.1_750490_751425-
T2R.GCA_000743615.1_DMR_v1.0_KN123449.1_776747_777673-
T2R.GCA_000276665.1_ChiLan1.0_JH721873.1_7940671_7941612+
T2R.GCA_004027025.1_MyoCoy_v1_BIUU_PVJA010032247.1_6695_7657-
T2R.GCA_004027165.1_CteSoc_v1_BIUU_PVKA01056040.1_2190_3119-
T2R.GCA_000260255.1_OctDeg1.0_JH651527.1_464326_465267+
T2R.GCA_000260255.1_OctDeg1.0_JH651527.1_509607_510509-
T2R.GCA_006547115.1_GSC_porc_1.0_ML655587.1_353794_354723+
T2R.GCA_006547115.1_GSC_porc_1.0_ML655587.1_384535_385476-
T2R.GCA_004363535.1_DasPun_v1_BIUU_RJWM01002668.1_33781_34710-
T2R.GCA_004363535.1_DasPun_v1_BIUU_RJWM01008261.1_72406_73347+
T2R.GCA_004027455.1_HydHyd_v1_BIUU_PVLA01006537.1_73821_74765-
T2R.GCA_004027295.1_DolPat_v1_BIUU_PVJX010003348.1_56959_57888-
T2R.GCA_004027295.1_DolPat_v1_BIUU_PVJX010012370.1_30097_31038-
T2R.GCA_000151735.1_Cavpor3.0_DS562883.1_4682024_4682953+
T2R.GCA_000151735.1_Cavpor3.0_DS562883.1_4740459_4741379-
T2R.GCA_004027695.1_CavTsc_v1_BIUU_PVKK010010472.1_7523_8443-
T2R.GCA_004027695.1_CavTsc_v1_BIUU_PVKK010019364.1_13042_13971-

>OGG-TAS2R14-1
T2R.GCA_004027205.1_CteGun_v1_BIUU_PVKB01001662.1_246911_247870+
T2R.GCA_004027205.1_CteGun_v1_BIUU_PVKB01001662.1_255268_256206+
T2R.GCA_004027205.1_CteGun_v1_BIUU_PVKB01001662.1_264975_265913+
T2R.GCA_004027205.1_CteGun_v1_BIUU_PVKB01001662.1_286388_287311+
T2R.GCA_004027205.1_CteGun_v1_BIUU_PVKB01001662.1_295517_296425+
T2R.GCA_004027205.1_CteGun_v1_BIUU_PVKB01001662.1_320906_321832+
T2R.GCA_004026905.1_HysCri_v1_BIUU_PVJO010010265.1_4651_5610-
T2R.GCA_004026905.1_HysCri_v1_BIUU_PVJO010010265.1_24978_25907-
T2R.GCA_004026905.1_HysCri_v1_BIUU_PVJO010010265.1_34901_35830-
T2R.ThrSwi_NIG_v1_Scaffold00084_7545425_7546369-
T2R.ThrSwi_NIG_v1_Scaffold00084_7556361_7557290-
T2R.ThrSwi_NIG_v1_Scaffold00084_7576525_7577466-
T2R.ThrSwi_NIG_v1_Scaffold00084_7588360_7589292-
T2R.ThrSwi_NIG_v1_Scaffold00084_7597706_7598662-
T2R.GCA_004026965.1_PetTyp_v1_BIUU_PVIR01007398.1_2228_3163-
T2R.GCA_004026965.1_PetTyp_v1_BIUU_PVIR01007398.1_11319_12242-
T2R.GCA_004026965.1_PetTyp_v1_BIUU_PVIR01007398.1_32080_33003+
T2R.GCA_004026965.1_PetTyp_v1_BIUU_PVIR01014037.1_472_1383+
T2R.GCA_004026965.1_PetTyp_v1_BIUU_PVIR01014037.1_7829_8761+
T2R.GCA_004026965.1_PetTyp_v1_BIUU_PVIR01014037.1_17874_18803+
T2R.GCA_004026965.1_PetTyp_v1_BIUU_PVIR01014037.1_26758_27759+
T2R.GCA_000247695.1_HetGla_female_1.0_JH602065.1_26546332_26547306+
T2R.GCA_000743615.1_DMR_v1.0_KN123449.1_627658_628581+
T2R.GCA_000743615.1_DMR_v1.0_KN123449.1_648214_649155+
T2R.GCA_000743615.1_DMR_v1.0_KN123449.1_665294_666229+
T2R.GCA_000743615.1_DMR_v1.0_KN123449.1_682102_683094+
T2R.GCA_000276665.1_ChiLan1.0_JH721873.1_8043894_8044829-
T2R.GCA_000276665.1_ChiLan1.0_JH721873.1_8099439_8100368-
T2R.GCA_000276665.1_ChiLan1.0_JH721873.1_8116109_8117050-
T2R.GCA_000276665.1_ChiLan1.0_JH721873.1_8151739_8152674-
T2R.GCA_000276665.1_ChiLan1.0_JH721873.1_8187058_8188005-
T2R.GCA_000276665.1_ChiLan1.0_JH721873.1_8203676_8204596-
T2R.GCA_000276665.1_ChiLan1.0_JH721873.1_8261001_8261963+
T2R.GCA_000276665.1_ChiLan1.0_JH721873.1_8284910_8285836+
T2R.GCA_000276665.1_ChiLan1.0_JH721873.1_8315428_8316363-
T2R.GCA_004027595.1_DinBra_v1_BIUU_PVLD010008685.1_72622_73551-
T2R.GCA_004027595.1_DinBra_v1_BIUU_PVLD010014870.1_5541_6482-
T2R.GCA_004027595.1_DinBra_v1_BIUU_PVLD010014870.1_37111_38046-
T2R.GCA_004027595.1_DinBra_v1_BIUU_PVLD010015336.1_20739_21611+
T2R.GCA_004027595.1_DinBra_v1_BIUU_PVLD010015336.1_42054_42989+
T2R.GCA_004027595.1_DinBra_v1_BIUU_PVLD010027266.1_2425_3351+
T2R.GCA_004027595.1_DinBra_v1_BIUU_PVLD010030794.1_2586_3512+
T2R.GCA_004027595.1_DinBra_v1_BIUU_PVLD010033986.1_9974_10909+
T2R.GCA_004027025.1_MyoCoy_v1_BIUU_PVJA010007570.1_38846_39787-
T2R.GCA_004027025.1_MyoCoy_v1_BIUU_PVJA010015722.1_25027_25944-
T2R.GCA_004027165.1_CteSoc_v1_BIUU_PVKA01006657.1_14408_15340+
T2R.GCA_004027165.1_CteSoc_v1_BIUU_PVKA01006657.1_57563_58495+
T2R.GCA_004027165.1_CteSoc_v1_BIUU_PVKA01009183.1_10290_11228-
T2R.GCA_004027165.1_CteSoc_v1_BIUU_PVKA01009183.1_57541_58476-
T2R.GCA_004027165.1_CteSoc_v1_BIUU_PVKA01009964.1_19125_20048-
T2R.GCA_000260255.1_OctDeg1.0_JH651527.1_598278_599246+
T2R.GCA_000260255.1_OctDeg1.0_JH651527.1_632095_633024+
T2R.GCA_000260255.1_OctDeg1.0_JH651527.1_779514_780443+
T2R.GCA_000260255.1_OctDeg1.0_JH651527.1_862457_863392-
T2R.GCA_000260255.1_OctDeg1.0_JH651527.1_991383_992321-
T2R.GCA_000260255.1_OctDeg1.0_JH651527.1_1284376_1285305+
T2R.GCA_000260255.1_OctDeg1.0_JH651527.1_1348589_1349539+
T2R.GCA_000260255.1_OctDeg1.0_JH651527.1_1518281_1519216-
T2R.GCA_006547115.1_GSC_porc_1.0_ML655587.1_120485_121408-
T2R.GCA_006547115.1_GSC_porc_1.0_ML655587.1_246201_247133+
T2R.GCA_006547115.1_GSC_porc_1.0_ML655587.1_283773_284714+
T2R.GCA_006547115.1_GSC_porc_1.0_ML655587.1_315706_316623+
T2R.GCA_004363535.1_DasPun_v1_BIUU_RJWM01002426.1_21193_22179+
T2R.GCA_004363535.1_DasPun_v1_BIUU_RJWM01002426.1_58712_59650+
T2R.GCA_004363535.1_DasPun_v1_BIUU_RJWM01022565.1_1028_1954+
T2R.GCA_004363535.1_DasPun_v1_BIUU_RJWM01053502.1_7069_8001+
T2R.GCA_004363535.1_DasPun_v1_BIUU_RJWM01058811.1_3180_4115+
T2R.GCA_004027455.1_HydHyd_v1_BIUU_PVLA01007151.1_4308_5240-
T2R.GCA_004027455.1_HydHyd_v1_BIUU_PVLA01008596.1_23344_24291-
T2R.GCA_004027455.1_HydHyd_v1_BIUU_PVLA01011749.1_22259_23200+
T2R.GCA_004027455.1_HydHyd_v1_BIUU_PVLA01011818.1_874_1806+
T2R.GCA_004027455.1_HydHyd_v1_BIUU_PVLA01011818.1_48061_48993-
T2R.GCA_004027295.1_DolPat_v1_BIUU_PVJX010020201.1_30425_31357+
T2R.GCA_004027295.1_DolPat_v1_BIUU_PVJX010030493.1_15189_16136+
T2R.GCA_004027295.1_DolPat_v1_BIUU_PVJX010042286.1_6835_7761-
T2R.GCA_004027295.1_DolPat_v1_BIUU_PVJX010043802.1_4304_5287-
T2R.GCA_004027295.1_DolPat_v1_BIUU_PVJX010049522.1_7037_7969+
T2R.GCA_004027295.1_DolPat_v1_BIUU_PVJX010056656.1_7226_8155+
T2R.GCA_000151735.1_Cavpor3.0_DS562883.1_4907680_4908666-
T2R.GCA_000151735.1_Cavpor3.0_DS562883.1_5076665_5077591+
T2R.GCA_000151735.1_Cavpor3.0_DS562883.1_5101641_5102573-
T2R.GCA_000151735.1_Cavpor3.0_DS562883.1_5395658_5396644+
T2R.GCA_000151735.1_Cavpor3.0_DS562883.1_5443145_5444092+
T2R.GCA_004027695.1_CavTsc_v1_BIUU_PVKK010005968.1_13308_14240+
T2R.GCA_004027695.1_CavTsc_v1_BIUU_PVKK010005968.1_37221_38153+
T2R.GCA_004027695.1_CavTsc_v1_BIUU_PVKK010005968.1_62461_63387-
T2R.GCA_004027695.1_CavTsc_v1_BIUU_PVKK010009318.1_21275_22222+
T2R.GCA_004027695.1_CavTsc_v1_BIUU_PVKK010021067.1_11296_12282-
T2R.GCA_004027695.1_CavTsc_v1_BIUU_PVKK010022744.1_8014_8943-
T2R.GCA_004027695.1_CavTsc_v1_BIUU_PVKK010029256.1_10878_11864-

>OGG-TAS2R14-2
T2R.GCA_004027205.1_CteGun_v1_BIUU_PVKB01001662.1_310963_311901+
T2R.GCA_004026905.1_HysCri_v1_BIUU_PVJO010010265.1_14524_15462-
T2R.GCA_004026965.1_PetTyp_v1_BIUU_PVIR01015546.1_32105_33022-
T2R.GCA_000247695.1_HetGla_female_1.0_JH602065.1_26641550_26642488+
T2R.GCA_000743615.1_DMR_v1.0_KN123449.1_702062_702997+
T2R.GCA_000276665.1_ChiLan1.0_JH721873.1_8005210_8006148-
T2R.GCA_006547115.1_GSC_porc_1.0_ML655587.1_304423_305391+
T2R.GCA_004363535.1_DasPun_v1_BIUU_RJWM01077198.1_3542_4480-
T2R.GCA_004027455.1_HydHyd_v1_BIUU_PVLA01013029.1_32129_33097+
T2R.GCA_004027295.1_DolPat_v1_BIUU_PVJX010003348.1_86721_87689-
T2R.GCA_004027695.1_CavTsc_v1_BIUU_PVKK010010472.1_39792_40760-

>OGG-TAS2R14-3
T2R.GCA_004027205.1_CteGun_v1_BIUU_PVKB01001662.1_302461_303402-
T2R.ThrSwi_NIG_v1_Scaffold00084_7535547_7536488-
T2R.GCA_004026965.1_PetTyp_v1_BIUU_PVIR01014037.1_39362_40336+
T2R.GCA_000247695.1_HetGla_female_1.0_JH602065.1_26623257_26624195+
T2R.GCA_000743615.1_DMR_v1.0_KN123449.1_693968_694906+
T2R.GCA_000276665.1_ChiLan1.0_JH721873.1_8021256_8022194-
T2R.GCA_004027595.1_DinBra_v1_BIUU_PVLD010008685.1_18706_19623-
T2R.GCA_004027025.1_MyoCoy_v1_BIUU_PVJA010009715.1_28216_29151-
T2R.GCA_004027025.1_MyoCoy_v1_BIUU_PVJA010009715.1_35657_36592-
T2R.GCA_000260255.1_OctDeg1.0_JH651527.1_532231_533169-
T2R.GCA_004027295.1_DolPat_v1_BIUU_PVJX010003348.1_107943_108881-

>OGG-TAS2R16
T2R.GCA_004027205.1_CteGun_v1_BIUU_PVKB01000150.1_582318_583253+
T2R.GCA_004026905.1_HysCri_v1_BIUU_PVJO010022559.1_1254_2159-
T2R.ThrSwi_NIG_v1_Scaffold00016_21567989_21568894-
T2R.GCA_004026965.1_PetTyp_v1_BIUU_PVIR01016867.1_5756_6649+
T2R.GCA_000247695.1_HetGla_female_1.0_JH602096.1_12993230_12994135+
T2R.GCA_000743615.1_DMR_v1.0_KN122714.1_3440014_3440919-
T2R.GCA_000276665.1_ChiLan1.0_JH721939.1_4591015_4591920-
T2R.GCA_004027595.1_DinBra_v1_BIUU_PVLD010017058.1_4674_5579+
T2R.GCA_004027165.1_CteSoc_v1_BIUU_PVKA01000240.1_187379_188284+
T2R.GCA_000260255.1_OctDeg1.0_JH651685.1_4406210_4407115-
T2R.GCA_006547115.1_GSC_porc_1.0_ML655374.1_14875873_14876778-
T2R.GCA_004363535.1_DasPun_v1_BIUU_RJWM01006941.1_54236_55141-
T2R.GCA_004027455.1_HydHyd_v1_BIUU_PVLA01002929.1_39414_40319+
T2R.GCA_004027295.1_DolPat_v1_BIUU_PVJX010020125.1_30271_31176-
T2R.GCA_000151735.1_Cavpor3.0_DS562866.1_44143848_44144741-
T2R.GCA_004027695.1_CavTsc_v1_BIUU_PVKK010001508.1_153570_154463-

>OGG-TAS2R19-1
T2R.GCA_004027205.1_CteGun_v1_BIUU_PVKB01001662.1_150330_151259+
T2R.GCA_004027205.1_CteGun_v1_BIUU_PVKB01001662.1_176356_177279+
T2R.GCA_004027205.1_CteGun_v1_BIUU_PVKB01001662.1_184868_185797+
T2R.GCA_004026965.1_PetTyp_v1_BIUU_PVIR01007398.1_40596_41519-
T2R.GCA_000247695.1_HetGla_female_1.0_JH602065.1_26403094_26404017+
T2R.GCA_000743615.1_DMR_v1.0_KN123449.1_621990_622934+
T2R.GCA_000276665.1_ChiLan1.0_JH721873.1_8238228_8239157-
T2R.GCA_000276665.1_ChiLan1.0_JH721873.1_8337527_8338441-
T2R.GCA_004027595.1_DinBra_v1_BIUU_PVLD010021857.1_7361_8278-
T2R.GCA_004027595.1_DinBra_v1_BIUU_PVLD010024966.1_7753_8685+
T2R.GCA_004027025.1_MyoCoy_v1_BIUU_PVJA010009986.1_3634_4554-
T2R.GCA_004027025.1_MyoCoy_v1_BIUU_PVJA010015722.1_9233_10114-
T2R.GCA_004027025.1_MyoCoy_v1_BIUU_PVJA010015722.1_16218_17141+
T2R.GCA_004027025.1_MyoCoy_v1_BIUU_PVJA010041418.1_3691_4590+
T2R.GCA_004027165.1_CteSoc_v1_BIUU_PVKA01006657.1_33413_34303-
T2R.GCA_004027165.1_CteSoc_v1_BIUU_PVKA01013518.1_40430_41359+
T2R.GCA_004027165.1_CteSoc_v1_BIUU_PVKA01028721.1_22463_23383-
T2R.GCA_004027165.1_CteSoc_v1_BIUU_PVKA01060967.1_1081_2010+
T2R.GCA_000260255.1_OctDeg1.0_JH651527.1_1233576_1234457-
T2R.GCA_000260255.1_OctDeg1.0_JH651527.1_1447569_1448498+
T2R.GCA_000260255.1_OctDeg1.0_JH651527.1_1579488_1580417+
T2R.GCA_000260255.1_OctDeg1.0_JH651527.1_1647219_1648142-
T2R.GCA_006547115.1_GSC_porc_1.0_ML655587.1_62811_63740+
T2R.GCA_006547115.1_GSC_porc_1.0_ML655587.1_146244_147170+
T2R.GCA_004363535.1_DasPun_v1_BIUU_RJWM01006042.1_62910_63839+
T2R.GCA_004363535.1_DasPun_v1_BIUU_RJWM01030973.1_7149_8075-
T2R.GCA_004027455.1_HydHyd_v1_BIUU_PVLA01024906.1_1993_2919-
T2R.GCA_000151735.1_Cavpor3.0_DS562883.1_4934667_4935560-
T2R.GCA_000151735.1_Cavpor3.0_DS562883.1_5315215_5316096+
T2R.GCA_000151735.1_Cavpor3.0_DS562883.1_5341183_5342109+
T2R.GCA_004027695.1_CavTsc_v1_BIUU_PVKK010009440.1_51116_51997+
T2R.GCA_004027695.1_CavTsc_v1_BIUU_PVKK010009440.1_77086_78012+
T2R.GCA_004027695.1_CavTsc_v1_BIUU_PVKK010029951.1_4241_5134+

>OGG-TAS2R19-2
T2R.GCA_004027205.1_CteGun_v1_BIUU_PVKB01001662.1_194736_195644+
T2R.ThrSwi_NIG_v1_Scaffold00084_7628282_7629187-
T2R.GCA_004026965.1_PetTyp_v1_BIUU_PVIR01007398.1_20405_21331-
T2R.GCA_000743615.1_DMR_v1.0_KN123449.1_639628_640554+
T2R.GCA_000276665.1_ChiLan1.0_JH721873.1_8220292_8221227-
T2R.GCA_004027595.1_DinBra_v1_BIUU_PVLD010015336.1_8479_9414+
T2R.GCA_004027025.1_MyoCoy_v1_BIUU_PVJA010007570.1_57769_58701-
T2R.GCA_004027165.1_CteSoc_v1_BIUU_PVKA01048667.1_4420_5352-
T2R.GCA_000260255.1_OctDeg1.0_JH651527.1_1060719_1061651-
T2R.GCA_000260255.1_OctDeg1.0_JH651527.1_1142780_1143712-
T2R.GCA_000260255.1_OctDeg1.0_JH651527.1_1207094_1208026-
T2R.GCA_006547115.1_GSC_porc_1.0_ML655587.1_171192_172127+

>OGG-TAS2R38
T2R.GCA_004027205.1_CteGun_v1_BIUU_PVKB01001782.1_281372_282370-
T2R.GCA_004026905.1_HysCri_v1_BIUU_PVJO010018467.1_16516_17514-
T2R.ThrSwi_NIG_v1_Scaffold00053_9645675_9646691+
T2R.GCA_004026965.1_PetTyp_v1_BIUU_PVIR01047646.1_6119_7120+
T2R.GCA_000247695.1_HetGla_female_1.0_JH602078.1_21906697_21907716-
T2R.GCA_000276665.1_ChiLan1.0_JH721954.1_1660535_1661554+
T2R.GCA_004027595.1_DinBra_v1_BIUU_PVLD010009028.1_9973_10992-
T2R.GCA_004027025.1_MyoCoy_v1_BIUU_PVJA010000356.1_97737_98756+
T2R.GCA_004027165.1_CteSoc_v1_BIUU_PVKA01018392.1_9867_10874-
T2R.GCA_000260255.1_OctDeg1.0_JH651542.1_14118323_14119375+
T2R.GCA_006547115.1_GSC_porc_1.0_ML655424.1_5552537_5553553+
T2R.GCA_004363535.1_DasPun_v1_BIUU_RJWM01000421.1_61986_62978-
T2R.GCA_004027455.1_HydHyd_v1_BIUU_PVLA01014076.1_11309_12316+
T2R.GCA_004027295.1_DolPat_v1_BIUU_PVJX010002147.1_73092_74111-

>OGG-TAS2R39
T2R.GCA_004027205.1_CteGun_v1_BIUU_PVKB01001263.1_290377_291345-
T2R.GCA_004026905.1_HysCri_v1_BIUU_PVJO010019073.1_33559_34506+
T2R.ThrSwi_NIG_v1_Scaffold00053_8760333_8761277-
T2R.GCA_004026965.1_PetTyp_v1_BIUU_PVIR01018726.1_12820_13752+
T2R.GCA_000276665.1_ChiLan1.0_JH721954.1_454999_455940-
T2R.GCA_004027595.1_DinBra_v1_BIUU_PVLD010009426.1_63460_64401-
T2R.GCA_004027025.1_MyoCoy_v1_BIUU_PVJA010017831.1_38809_39762-
T2R.GCA_004027165.1_CteSoc_v1_BIUU_PVKA01014559.1_47501_48448-
T2R.GCA_000260255.1_OctDeg1.0_JH651542.1_12514662_12515606-
T2R.GCA_000260255.1_OctDeg1.0_JH651542.1_12564526_12565470-
T2R.GCA_006547115.1_GSC_porc_1.0_ML655424.1_4435557_4436498-
T2R.GCA_004363535.1_DasPun_v1_BIUU_RJWM01018186.1_27480_28487-
T2R.GCA_004027455.1_HydHyd_v1_BIUU_PVLA01002465.1_149852_150799-
T2R.GCA_004027295.1_DolPat_v1_BIUU_PVJX010013818.1_20649_21605+
T2R.GCA_000151735.1_Cavpor3.0_DS562865.1_5315697_5316641-
T2R.GCA_004027695.1_CavTsc_v1_BIUU_PVKK010017326.1_36177_37121-

>OGG-TAS2R40
T2R.GCA_004027205.1_CteGun_v1_BIUU_PVKB01001263.1_265614_266585-
T2R.ThrSwi_NIG_v1_Scaffold00053_8725538_8726521-
T2R.ThrSwi_NIG_v1_Scaffold00053_8744702_8745685-
T2R.GCA_004026965.1_PetTyp_v1_BIUU_PVIR01005137.1_4139_5110+
T2R.GCA_000247695.1_HetGla_female_1.0_JH602113.1_11516570_11517541-
T2R.GCA_000743615.1_DMR_v1.0_KN124131.1_162526_163491-
T2R.GCA_000276665.1_ChiLan1.0_JH721954.1_415607_416569-
T2R.GCA_004027595.1_DinBra_v1_BIUU_PVLD010009426.1_24058_25029-
T2R.GCA_004027025.1_MyoCoy_v1_BIUU_PVJA010017831.1_14976_15938-
T2R.GCA_004027165.1_CteSoc_v1_BIUU_PVKA01058814.1_2289_3260+
T2R.GCA_000260255.1_OctDeg1.0_JH651542.1_12467228_12468190-
T2R.GCA_006547115.1_GSC_porc_1.0_ML655424.1_4396842_4397813-
T2R.GCA_004363535.1_DasPun_v1_BIUU_RJWM01025444.1_13319_14290+
T2R.GCA_004027455.1_HydHyd_v1_BIUU_PVLA01002465.1_109399_110370-
T2R.GCA_004027295.1_DolPat_v1_BIUU_PVJX010018804.1_20487_21458-
T2R.GCA_000151735.1_Cavpor3.0_DS562865.1_5268001_5268972-
T2R.GCA_004027695.1_CavTsc_v1_BIUU_PVKK010026848.1_11348_12319-

>OGG-TAS2R41
T2R.GCA_004027205.1_CteGun_v1_BIUU_PVKB01001263.1_72645_73583-
T2R.GCA_004026905.1_HysCri_v1_BIUU_PVJO010042281.1_3070_3996+
T2R.ThrSwi_NIG_v1_Scaffold00053_8501961_8502887-
T2R.GCA_004026965.1_PetTyp_v1_BIUU_PVIR01003255.1_19441_20361-
T2R.GCA_000247695.1_HetGla_female_1.0_JH602113.1_11301921_11302847-
T2R.GCA_004027595.1_DinBra_v1_BIUU_PVLD010019192.1_3802_4728+
T2R.GCA_004027025.1_MyoCoy_v1_BIUU_PVJA010007012.1_15875_16801-
T2R.GCA_004027165.1_CteSoc_v1_BIUU_PVKA01002601.1_112832_113767-
T2R.GCA_000260255.1_OctDeg1.0_JH651542.1_12151374_12152309-
T2R.GCA_006547115.1_GSC_porc_1.0_ML655424.1_4171610_4172536-
T2R.GCA_004363535.1_DasPun_v1_BIUU_RJWM01013535.1_3462_4388+
T2R.GCA_004363535.1_DasPun_v1_BIUU_RJWM01046086.1_2737_3663+
T2R.GCA_004363535.1_DasPun_v1_BIUU_RJWM01132589.1_243_1190-
T2R.GCA_004027455.1_HydHyd_v1_BIUU_PVLA01012205.1_5823_6749+
T2R.GCA_004027295.1_DolPat_v1_BIUU_PVJX010001229.1_111876_112802+
T2R.GCA_000151735.1_Cavpor3.0_DS562865.1_5054834_5055760-
T2R.GCA_004027695.1_CavTsc_v1_BIUU_PVKK010003977.1_11455_12381-

>OGG-TAS2R60
T2R.GCA_004027205.1_CteGun_v1_BIUU_PVKB01001263.1_93447_94391-
T2R.GCA_004026905.1_HysCri_v1_BIUU_PVJO010027049.1_10276_11214+
T2R.ThrSwi_NIG_v1_Scaffold00053_8537242_8538222-
T2R.GCA_004026965.1_PetTyp_v1_BIUU_PVIR01003255.1_56485_57411-
T2R.GCA_000247695.1_HetGla_female_1.0_JH602113.1_11334209_11335156-
T2R.GCA_000743615.1_DMR_v1.0_KN122093.1_380543_381496-
T2R.GCA_000276665.1_ChiLan1.0_JH721954.1_220847_221809-
T2R.GCA_004027595.1_DinBra_v1_BIUU_PVLD010035552.1_9839_10792-
T2R.GCA_004027025.1_MyoCoy_v1_BIUU_PVJA010007012.1_53900_54853-
T2R.GCA_004027165.1_CteSoc_v1_BIUU_PVKA01003842.1_33107_34060-
T2R.GCA_000260255.1_OctDeg1.0_JH651542.1_12197628_12198581-
T2R.GCA_006547115.1_GSC_porc_1.0_ML655424.1_4211039_4211992-
T2R.GCA_004363535.1_DasPun_v1_BIUU_RJWM01032838.1_12316_13266-
T2R.GCA_004027455.1_HydHyd_v1_BIUU_PVLA01008261.1_66678_67631+
T2R.GCA_004027295.1_DolPat_v1_BIUU_PVJX010001229.1_75396_76355+
T2R.GCA_000151735.1_Cavpor3.0_DS562865.1_5091477_5092430-
T2R.GCA_004027695.1_CavTsc_v1_BIUU_PVKK010003977.1_48102_49055-

>OGG-MamuTas2r122
T2R.GCA_004027205.1_CteGun_v1_BIUU_PVKB01001662.1_347390_348340+
T2R.GCA_004026905.1_HysCri_v1_BIUU_PVJO010033142.1_8551_9465-
T2R.ThrSwi_NIG_v1_Scaffold00084_7503296_7504246+
T2R.ThrSwi_NIG_v1_Scaffold00139_156369_157268-
T2R.GCA_004026965.1_PetTyp_v1_BIUU_PVIR01015546.1_8936_9886+
T2R.GCA_004026965.1_PetTyp_v1_BIUU_PVIR01052631.1_43_978-
T2R.GCA_000247695.1_HetGla_female_1.0_JH602065.1_26694303_26695235-
T2R.GCA_000276665.1_ChiLan1.0_JH721873.1_7969812_7970744-
T2R.GCA_004027595.1_DinBra_v1_BIUU_PVLD010027161.1_17010_17924-
T2R.GCA_004027025.1_MyoCoy_v1_BIUU_PVJA010009715.1_5284_6216-
T2R.GCA_004027165.1_CteSoc_v1_BIUU_PVKA01071381.1_660_1589+
T2R.GCA_000260255.1_OctDeg1.0_JH651527.1_505654_506592-
T2R.GCA_006547115.1_GSC_porc_1.0_ML655587.1_360620_361555+
T2R.GCA_004027455.1_HydHyd_v1_BIUU_PVLA01006537.1_60276_61220-
T2R.GCA_000151735.1_Cavpor3.0_DS562883.1_4703663_4704607-
T2R.GCA_004027695.1_CavTsc_v1_BIUU_PVKK010019037.1_28476_29420+

>OGG-MamuTas2r134
T2R.GCA_004027205.1_CteGun_v1_BIUU_PVKB01001263.1_97869_98732-
T2R.GCA_004026905.1_HysCri_v1_BIUU_PVJO010027049.1_3292_4176+
T2R.ThrSwi_NIG_v1_Scaffold00053_8545841_8546716-
T2R.GCA_004026965.1_PetTyp_v1_BIUU_PVIR01003255.1_63959_64840-
T2R.GCA_000276665.1_ChiLan1.0_JH721954.1_228691_229575-
T2R.GCA_004027595.1_DinBra_v1_BIUU_PVLD010004226.1_121360_122244+
T2R.GCA_004027025.1_MyoCoy_v1_BIUU_PVJA010007012.1_62400_63284-
T2R.GCA_004027165.1_CteSoc_v1_BIUU_PVKA01003842.1_42345_43289-
T2R.GCA_004027165.1_CteSoc_v1_BIUU_PVKA01003842.1_46012_47001-
T2R.GCA_006547115.1_GSC_porc_1.0_ML655424.1_4219861_4220745-
T2R.GCA_004363535.1_DasPun_v1_BIUU_RJWM01035312.1_101_985-
T2R.GCA_004027455.1_HydHyd_v1_BIUU_PVLA01008261.1_59070_59954+
T2R.GCA_004027295.1_DolPat_v1_BIUU_PVJX010001229.1_67657_68541+
T2R.GCA_000151735.1_Cavpor3.0_DS562865.1_5099198_5100100-
T2R.GCA_004027695.1_CavTsc_v1_BIUU_PVKK010003977.1_55827_56729-

>OGG-MamuTas2r202
T2R.GCA_004027205.1_CteGun_v1_BIUU_PVKB01000251.1_696388_697293-
T2R.GCA_004026905.1_HysCri_v1_BIUU_PVJO010009572.1_38984_39892+
T2R.ThrSwi_NIG_v1_Scaffold00016_13494853_13495758+
T2R.GCA_004026965.1_PetTyp_v1_BIUU_PVIR01005392.1_54041_54946-
T2R.GCA_000743615.1_DMR_v1.0_KN121149.1_173628_174527-
T2R.GCA_000276665.1_ChiLan1.0_JH721892.1_18798901_18799800+
T2R.GCA_004027595.1_DinBra_v1_BIUU_PVLD010002791.1_39613_40512+
T2R.GCA_004027165.1_CteSoc_v1_BIUU_PVKA01002457.1_106443_107342-
T2R.GCA_000260255.1_OctDeg1.0_JH651650.1_3270818_3271690+
T2R.GCA_006547115.1_GSC_porc_1.0_ML655374.1_5376492_5377391+
T2R.GCA_004363535.1_DasPun_v1_BIUU_RJWM01004778.1_13834_14736+
T2R.GCA_004027455.1_HydHyd_v1_BIUU_PVLA01004103.1_113086_113985-
T2R.GCA_000151735.1_Cavpor3.0_DS562866.1_34298495_34299424+
T2R.GCA_004027695.1_CavTsc_v1_BIUU_PVKK010001683.1_76511_77407+
