# Supplementary material for: Synchronized Expansion and Contraction of Olfactory, Vomeronasal, and Taste Receptor Gene Families in Hystricomorph Rodents
Source: Mol Biol Evol. 2024 Apr 23;41(4):msae071. doi: 10.1093/molbev/msae071 (PMC11035023; doi:10.1093/molbev/msae071)
Supplement: msae071_Supplementary_Data [file msae071_supplementary_data.zip › SuppleDataS2.txt]

Supplementary Data S2. Nucleotide sequences of 13,597 intact OR genes from 17 Hystricomorpha species. Each gene name is composed of the genome assembly name, contig name, initial position (bp), terminal position (bp), and coding strand ('+' or '-'). 'join' indicates an intact gene generated by combining two truncated genes (see Materials and Methods).

>OR.GCA_004027205.1_CteGun_v1_BIUU_PVKB01000092.1_1198635_1199576-
ATGAAGAAAAATCAGACAGTGGTCACAGAATTCATCCTCCTGGGATTTCCCCTCGGCCCA
AGGACAAGGTTGCTCCTCTTCGGCCTCTTCTCCCTGTTCTACGCCTTCACCCTGCTGGGG
AACGGGGTCATCCTGGGGCTCATCTGCCTGGACCGCAGGCTGCACACCCCCATGTACTTC
TTCCTCTCGCACCTGGCCTTCGTCGACATCGCCTACGCCTGCAACACGGTGCCCCAGATG
CTGGCGAACCTGCTGAGCCCAGCCCAGCCCATCTCCTTTGCTGGCTGCCTGACTCAGACC
TTCCTCTTTTTGAGTTTTGCACATATAGAGTGTCTTCTTCTGGTGGTGATGTCCTATGAT
CGGTATGTGGCCATCTGCCACCCACTCCGGTATTCTGCCATCATGCGCTGGAGAGTCTGT
AATACTTTGGTCATCACTTCCTGGACATGTGCTTTCCTCCTGGCTCTTGTCCATACAAGC
CTCATCCTGAGGCTGCCCTTCTGTGGGCCTCATGAAATCAACCACTTCTTCTGTGAAATC
CTGTCTGTCCTCAAACTGGCCTGCGCTGACACCAGACTCAACCAGCTGGTCATCTTTGCA
GCCTGTGTGTTCATCTTAGTGGGGCCCCTCTGCTTGGTCCTTGTCTCCTACTCGCGCATC
CTGGTGGCCATCCTGAGGATCCAGTCAGGGGACGGCCGCAGAAAGGCCTTCTCCACCTGC
TCCTCCCACCTCTGCGTGGTCGGGCTTTTCTTTGGCAGTGCCATTGTCATGTACATGGCG
CCCAAGTCCCGCCATCCTGAGGAGCAGCAGAAGATCCTTTTCCTATTTTATAGTTTTTTC
AACCCCATGCTGAACCCCCTGATCTACAGCCTGAGGAATGCAGAAGTCAAAGGTACTCTG
AGAAGGACACTGTGCAAAGACAGTCATTCCTTGTTGGTGTGA
>OR.GCA_004027205.1_CteGun_v1_BIUU_PVKB01000092.1_1207017_1207949-
ATGGGAAATAATCTGACTTCTGTCACGGAGTTCATCCTCCTGGGATTTCCCCTCGGCCCA
AGGACAAGGTTGCTCCTCTTCGGCCTCTTCTCCCTGTTCTACGCCTTCACCCTGCTGGGG
AACGGGGTCATCCTCGGGCTCATCTGCCTGGACCGCAGGCTGCACACCCCCATGTACTTC
TTCCTCTCACACCTGGCCTTCGTCGACATCGCCTACGCCTGCAACACGGTGCCCCAGATG
CTGGCGAACCTGCTGAGCCCAGCCCAGCCCATCTCCTTTGCTGGCTGCCTGACTCAGACC
TTCCTCTTTCTGACTTTTGCCATCACAGAATGTATCCTTTTGGTGGTGATGTCCTATGAT
AGGTATGTGGCTATCTGCCACCCCCTCAGGTATTCCACCATCATGAGCTGGAGAGTCTCC
ATCACCCTGGCATTGACTTCCTGGGTCACTGGTGTTCTTCTGTCCTTCGTTCATCTCGTG
TTACTTCTACCTTTACCCTTCTGTATGTCCAAGAAAGTCAACCACTTTTTCTGTGAGATC
ATGGCTGTTCTTCAACTTGCCTGTGCAGACACCCAGGTCAATGAGAACATGGTTTTGGCT
GGGTCAGCGTCTGTGCTGGTGGGACCTTTATCCTCGATTGTAGCCTCATACTTGTGCATC
CTCTGTGCCATCCTGAAGATCCAGTCAGGGGAAGGTCAAAGAAAAGCCTTCTCCACCTGC
TCCTCCCACCTCTGCGTGGTCGGGCTCTTCTATGGCACAGCCATTGTCACGTATGTTGGA
CCCAGATATGGCAACCCCAAAGAGCAGAAGAAATATCTCTTACTGTTCCACAGCCTTTTC
AATCCTATGCTCAACCCCCTGATCTATAGTCTTAGGAACTCAGAAGTGAAGAAGACTTTA
AAGAGGGTGCTTGGAATAGAGAGACAGTTGTAA
>OR.GCA_004027205.1_CteGun_v1_BIUU_PVKB01000407.1_265479_266444-
ATGGAAACCATGACCTGCAATGGGTCGGAGGACTCCCCAACCGCCTTCTACCTTACAGGC
ATCCCCTCTCTGCCCAAATCCCTCTTCCCACCTGTCTTCTTCATCTTTCTTCTCCTCTAT
CTGCTCATCCTGGTGGGAAACATTCTGATCCTGGCGGCTGTGGTGGCGGAGCCCAGCCTC
CATAAGCCCATGTACTTCTTCCTGATCAACCTCTCAGCCCTGGATATTCTGTTCACCACA
ACCACTGTCCCCAAGATGCTGTCCCTGTTCCTGCTGGAGGACCGCTTCCTCAGCTTTCCT
GCCTGCTTCTTGCAGATGTACCTTTTCCATAGTTTCTCCTGCTCTGAAGCCTTCATCCTG
GTGGTCATGGCCTATGACCGCTATGTGGCCATCTGCCACCCTCTGCACTACCCCACTCAC
ATGACCCTACAAATGAATGCTGCACTGGCAGCCAGTGCCTGGCTCACTGCCCTCCTCCTA
CCTATCCCAGCCGTTGTACAGACCTCCCAGATGGCATTTGACAACATTACCTCCATCTAC
CACTGCTTCTGTGACCACTTGGCTGTGGTCCAGGCCTCCTGCTCCAATACCACACCCCAG
ACGCTCATGGGCTTCTGCATTGCCATGGTGGTGTCCTTCCTCCCCCTCCTCCTGGTGCTG
CTCTCCTATGCCCACATCCTGGCCTCGGTGCTTCGCATCAGCTCCCGAGAAGGACGTTCC
AAAGCCTTCTCCACCTGCAGCTCCCACCTCCTGGTGGTGGGCACCTACTACTCATCAATT
GCCATAGCCTATGTGTCCTACAGGGCTGACTTACCCCTTGACTTCCACATCATGGGCAAT
GTAGTGTATGCGATTCTCACACCTGTGCTCAATCCTCTTATCTACACACTGAGGAACAAG
GACGTCAAGGCAGCCATCACCAAAATGGCACGTCCCCAGAAGACAAAGAATGGTAGGAAT
CCCTGA
>OR.GCA_004027205.1_CteGun_v1_BIUU_PVKB01000407.1_277760_278725-
ATGGAGGACACAACCTGTAATGGATCAAGTGATGGCTCGCCTGTCTTCTACCTTGTGGGC
ATACCTTCGCTTCCAGAGTCCTTCTTCCTTCTTGTGTTTTTTATATTCCTCCTTTTTTAT
ATTCTCATCCTTGCAGGTAACACTCTGATCCTGGCGGCTGTGGTGGCGGAGCCCAGCCTC
CACAAGCCCATGTACTTCTTCCTGATCAACCTCTCAGCCCTGGATATTCTGTTCACCACA
ACCACTGTCCCCAAGATGCTGTCCCTGTTCCTGCTTGGAGACCGCTTCCTCACCTTTCCA
TCCTGCCTATTGCAGATGTACCTTTTCCAAAGCTTTACATGCTCAGAAGCCTTCATTCTG
GTGGTCATGGCCTATGACCGCTATGTGGCCATCTGCCGCCCTCTGCACTACCCCACTCAC
ATGACCCCACAAATGAATGCTGCACTGGCAGCCAGTGCCTGGCTCACTGCCCTCCTCCTA
CCTGTCCCAGCAGTAGTAAAGACCTCTCAGATGGCCTATAACAACATCGCCTACATCTAC
CACTGCTTCTGTGACCATTTGTCTCTGGTCCAGGCCTCCTGCTCTGACACCACGCCCCAG
ACGCTCATGGGCTTCTGCATTGCCATGGTGGTGTCCTTCCTCCCCCTCCTCCTGGTGCTG
CTCTCCTATACCCACATCCTGGCCTCGGTGCTTCGCATCAGCTCCCGAGAAGGACGTTCC
AAAGCCTTCTCCACCTGCAGCTCCCACCTCCTGGTGGTGGGCACCTACTACTCATCCATT
GCCATAGCCTACGTGTCCTACAGGGCTGACTTACCCCTTGATTTCCACATCATGGGCAAT
GTAGCCTATGCTATTCTCACACCAATCCTCAACCCACTTATCTACACTCTGAGGAACAAG
GATGTGAAGGCAGCCATTACCAAAATTGCATATCTCAAAACTCAGGCTGTCGAAAGGTGC
ATTTGA
>OR.GCA_004027205.1_CteGun_v1_BIUU_PVKB01000514.1_118404_119342+
ATGGGTCCAAGAAATCGTTCCATGGTGACTGAGTTTCTTCTTTTGGGGTTAACTGAACGG
CCAGAACTTCAGCTCCCCCTCTTCTTCCTCTTCCTGGGGATCTATGTCACAACCACAGTA
GGAAATCTCGGCATGATTGCAGTCATCAGGCTGAGTGCTCAACTTCACACCCCCATGTAC
TATTTCCTTAGTAGTTTGTCTTTCATAGATTTCTGTTCCTCGTCTGTCATTGTCCCTAAA
ATGCTTGTCGGATTTTTATGCGAGGATAAATCCATCTCCTATTCTGGATGCACAACTCAA
GTATTCTTTTTCCTCATTTTTGTCATTTCTGAATGCTTTATGTTGGCAGCCATGGCCTAT
GACCGCTACGTGGCCATCTGCAGCCCGCTGCTGTACAACGTCATCATGTCTCCTCGGGTC
TGTTCTTTACTGGTGGCAGCTGTTCTCTCAGTTGGCTTTTTTGATGCAGCGGTCCATAGT
GGTGGTATATTAAAGTTGTCTTTCTGTGGTTCGAACATCATTAAACATTATTTCTGTGAC
CCTGTCTCTCTTTTTAGACTCTCTTGTTCCAGCACCTACATTGATGAACTTTTGATTTTT
GCTATTGGTGGCTTTAACATGGTGACCACCAGCCTGACCATCATAATTTCATATGCCTTT
ATCCTCAGAAGCATCCTCCGCATCCACTCTAAAGAGGGCAGGTCCAAAGCCTTTAACACC
TGCAGTTCCCATTTGATGGCCGTTCTCATATTTTACGGGTCTCTCATGTCCAAGTATCTG
AAACCTTCCTCCAGCAGCTCTCTGGTCCAGGAGAAAGTGTCCTCAGTGTTTTACACGACT
GTGATTCCCATGCTGAACCCGCTCATATATAGTCTACGGAACAAGGAGGTAAAGAATGCA
CTGATGAAGTTGTTAAGAAGAAAAATGTCTTTACGATGA
>OR.GCA_004027205.1_CteGun_v1_BIUU_PVKB01000514.1_128387_129322+
ATGGGTCCAAGAAATCGTTCCATGGTGACTGAGTTTCTTCTTTTGGGGTTAACGGAGCGG
CCAGAACTTCAGCTCCCCCTCTTCTTCCTCTTCCTGGGGATCTATATCACAACCACAGTA
GGAAATCTCGGCATGATTGCAGTCATCAGGCTGAGTGCTCAACTTCACACCCCCATGTAC
TATTTCCTTAGTAGTTTGTCTTTCATAGATTTTTGCTATTCATCTGTCATTGTCCCTAAA
ATGCTTGTCGGATTTTTATGCGAGGATAAATCCATCTCCTATTCTGGATGCACAACTCAA
GTATTCTTTTTCCTCATTTTTGTCATTTCTGAATGCTTTATGTTGGCAGCCATGGCCTAT
GATCGCTACGTGGCCATCTGCAGCCCGCTGCTGTACAACGTCATCATGTCTCCTCGGGTC
TGTTCTTTACTGGTGGCAGCTGTTTTCTCAGTTGGCTTCACTGGTGCTGCGGCTCATAGT
GGTGGTATACTAAAATTGTCTTTCTGTGGTTCAAACATCATTAAACATTATTTCTGTGAC
ACTGTCTCTCTTATTAGACTCTCTTGTTCCAGCACTTACATTGATGAACTTTTGATTTTT
GCTATTGGTGGCTTTAACATGGTGACCACCAGCCTGACCATCATAATTTCATATGCCTTT
ATCCTCAGAAGCATCCTCCGCATCCACTCTAAAGAGGGCAGGTCCAAAGCCTTCAACACC
TGCAGTTCCCATTTGATGGCCGTTCTCATATTTTACGGGTCTCTCATGTCTATGTATCTG
AAACCTGCCTCCAGCAGCTCCCTGGTCCAGGAGAAAGTGTCCTCAGTGTTTTACACGGCT
GTGATTCCCATGCTGAACCCGCTCATATATAGTCTAAGGAACAAGGAGGTAAAGAATGCA
CTGACAAAGCTCTTAAGAAGAAAAATATATTTATAA
>OR.GCA_004027205.1_CteGun_v1_BIUU_PVKB01000514.1_137774_138718+
ATGAACCCATCAAATCATTCCCAGGTGGCTGCATTTTTCCTGCTGGGGCTCTCCCAGGTA
TGGGAGCTACGGCTCCTCTTCTTCCTTGTCTTCTCAGCTGTGTACCTCATGACCGTAACT
GGAAATCTCCTCATTGTGGCCCTGGTGGCCTCGGATCCACGCTTGCATACCACCATGTAC
TTTCTCTTAGGCAATCTTTCTTTCCTGGACTTTTGCTACTCTTCCATCACTGCGCCTAGG
ATGCTGGCGGACTTGCTCTCCAGCTGCCCCACCATTTCCTTTGGAGCCTGTCTGACGCAG
CTCTTCTTTTTCCACTTCATCGGCGGCATCAAGATCTTCCTGCTGACCGTCATGGCCTAC
GACCGCTATGTGGCCATTTCCCAGCCCCTGCGCTACACACTCATCATGAACCAGACCGTC
TGTGGGGTCTTCATGGCAGCCTCCTGGGTGGGAGGCTTCATCCACTCCATTGTACAGGTT
GCACTGACTGTGCAGCTCCCATTCTGTGGGCCTGACAAGCTGGACAACTTTTACTGCGAT
GTGCCCCAGCTGATCAAACTGGCCTGCACAGACACCTTTGTCTTAGAGCTTCTGATGGTG
TCTAACAATGGCTTAGTCACCCTGATGTGTTTCCTGGTGCTTCTGGGATCCTACACTGCA
CTGCTAGTGATGCTCCGAAGCCGCTCACGCGAAGGTCGCAGCAAGGCCCTTTCCACCTGT
GCCTCTCACATCGCCGTGGTGACCTTAATCTTTGTGCCTTGTGTCTACATCTATGCTAGG
CCTTTCCGGACGTTCCCCATGGACAAGGCGGTCTCTGTGTTATACACAGTGGTCACTCCC
ATGTTGAATCCTGCCATTTATACCCTGAGAAACAAAGAAGTGATTGCAGCCATGAAGAAG
CTCTGGAGGAAGCAGAAAGACTTGAGTGGCCCCTCAGAACATTGA
>OR.GCA_004027205.1_CteGun_v1_BIUU_PVKB01000514.1_145951_146880+
ATGGTCCCAGGCAACGACTCTTCAGTGACCGAGTTTGTCCTGCTGGGCTTAACACAGCAG
CCGGAGCTCCAGCTCCCTCTCTTCTTCCTCTTCCTGGGAATCTACGTGGTCTCCGTGGTG
GGAAACCTGGGCTTGGTCGTGCTGATCGCTCTGAACCCTCAGCTGCACACTCCCATGTAC
TACTTTCTCTTCAATCTTTCCTTCACTGATCTCTGCTATTCCTCAGTCATAACCCCAAGA
ATGCTGATGAGCTTTGCAAAGCAGAACGTTATCTCCTATGCCGAGTGCATGGCTCAGCTC
TTTCTCTTTGCCTTCTTTGTTATTGACGAATGCTGTATTTTGACATCAATGGCCTATGAC
CGATACGTAGCCATCTGTAAGCCTCTGCTCTACAAGGTCACCATGTCCTGTCAGGTCTGC
CTCTTGCTGATGGTGGGTGGGTATGTGATAGGGTTTGCGGGTGCCATGGCCCACACTGTA
TGCATGATGAAACTCACATTTTGTGGGGGTAACATTCTCAATCATTACATGTGTGACATA
CCTCCTCTCCTGCAGCTCTCCTGCACAAGCACCTCTGTCAATGAGCTGGTGGTTTTCATT
GTGGTAGGTGTCAATATAATAGTGCCCAGTTTGACCCTCCTTATTTCTTACACCCTTATC
TTGTCGAACATCTTCCGCATCCGTTCTACAAGGGGCAGGTCCAAAGCCTTCAGTACCTGT
GGCTCTCACGTAGCTGCAGTTTCTCTTTTCTTTGGATCATCAGCATTCATATATTTTAAG
CCTTCTGGTGGGTCTCAAGATCAAGATAAAGTATCCACTGTTTTTTACACCATTGTAGGG
CCCATGATGAATCCTTTCATCTACAGTTTGAGGAACAAGGATGTGCATGTTGCACTAGGT
AAGACTTTGCAAAAAAGGATGCTCTTTTGA
>OR.GCA_004027205.1_CteGun_v1_BIUU_PVKB01000514.1_153850_154818-
ATGGGCCTGACGCCGGGTCACCCCAACCAGACGGTGGTGAGCCGCTTCTTCCTAGAGGGC
CTGATGTACACAGCGGAGCACCCCGGACCCTTTTTCCTGCTGTTCCTCCTCATCTACAGC
ATCACGGTGAGCGGGAATCTGCTCATCCTAGTCACCGTGGGCTCGGACCCCCACCTGCGC
TCCCCCATGTACCACTTCCTGGGCCACCTCTCCTTCCTGGACGCCTGCCTGTCCACAGTG
ACCGTGCCCAAGGTCATGGCTGGCCTGCTGACCCGGGAGGGCAAAGTCATTTCCTTTCTG
GGCTGCGTCCTGCAGCTCTACTGCTTCCACTTTCTGGCCAGCACCGAGTGCTTCCTGTAC
ACGGTCATGGCCTACGACCGCTACCTGGCCATCTGTCAGCCCCTGCACTACCCGGTGGCC
ATGAGCAGGCGGCTGTGTGCCTGCCTGGCGGGGGCCGCCTGGGCGGTCGGGGTGGCGCAC
TCCGCCACGCACACCTCCCTCACCTTCCGCTTGCCCTACTGTGGCCCCCGCCGCGTCGCT
TACTTCTTCTGTGACATCCCCCCGGTGCTGAAGCTTGCCTGCGCGGACACGGCCATCAAC
GAGCTGGCCATGCTCGTCAACATCGGCGCGGTGGCCGCGGGCTGCCTGGTGCTCATCGTG
GCCTCCTACGCCTGCATCACGGCGGCCGTGCTGCGCATCCGCACGGCCCGGGGCCGGCAG
CGGGCCTTCTCCACCTGCACGGCGCACCTCACCGTGGTGCTCCTGTACTACCTTCCGCCC
GTCTGCATCTACCTGCAGCCCGGCTCCAGCGACGCGGGAGCGGGGGCCCCGGCCGTGTTC
TACACCATTGTCACCCCGATGCTCAACCCGTTCGTCTACACGCTACGGAACAAAGAGGTG
AAGCGGGCCCTGCGGAGGCGGCTGTGCCTGGGCTCCCAGGAGACCCCTCCGGCCAGCCCA
CCTGCCTAA
>OR.GCA_004027205.1_CteGun_v1_BIUU_PVKB01000514.1_160324_161259-
ATGCAGCGTGGAAACCAGACGTCGGTGTCTCACTTCATTTTGGTGGGCCTGCACCACCCG
CCTCAGCTGGGGCCGCCGCTCTTCCTGGCGTTCCTTCTCATCTACTTCCTCACTGTCGCC
GGCAATGGGCTCATCATCCTCACTGTCTTGGTGGATATCCGGCTCCACCGTCCCATGTAC
TGGTTTCTGTGTCATCTGTCCTTCTTGGACATGACTATTTCCTCTGCTATTGTCCCCAAG
ATGCTGGCTGGCTTCCTCCTGGACAGTAGGGTCATCTCCTACGGCGGCTGTGTAGTCCAA
CTGTTCTCGTTCCATTTCCTGGGCTGTACTGAATGCTTCCTGTACACCCTGATGGCGTAT
GATCGGTTCTTGGCCATCTGTAAGCCTTTGCATTATGCTACCATCATGACTCGCAGTGTC
TGTAACTCTCTGGCTTTTGGCACTTGGATGGGAGGGACCATTCACTCTCTCTTCCAAACA
AGTTTCATATTCCGGCTGCCCTTCTGTGGCCCAAACAGAGTAGACTACTTCTTCTGTGAC
ATCCCAGCTGTCCTCCGACTAGCCTGTGCCGATACAACAATCAACGAGATGGTCACCTTT
GTGGACATTGGCTTCCTGGCCCTCACCTGCTTCATGCTCATCCTCACTTCCTATGGCTAC
ATTGTGGCTGCCATCCTACGAATCCGGTCAGCAGACGGGCGCCGCAATGCCTTCTCCACG
TGTGCCGCCCACCTCACCGTTGTTATTGTCTACTATGTCCCCTGCACCTTCATTTACCTG
AGGCCTGGCTCACAGGAGCCACTGGATGGGGTGGTAGCTGTCTTCTACACGGTCATCACT
CCCTTGCTAAACCCAATCATCTACACACTCCGCAACAAAGAGATGAAGGCAGCCTTGCGG
CGGCTGGGCACGTTCAAGGAGGTACGGTTTCACTGA
>OR.GCA_004027205.1_CteGun_v1_BIUU_PVKB01000514.1_171166_172101+
ATGTTAAATGCCAGCCAAGTGACAACCTTCTTCCTCACAGGCCTTCCCCACCCACCTGCA
CTAGCCACCGCCCTCTTTGGCCTCTTCCTGGTGACTTACGTGTTCACCGTGCTGGGGAAC
CTCCTCATCCTGCTGGTGATCAGGGTGGACTCCCGCCTCCACACCCCCATGTACCACTTC
CTCACCAACCTGTCCTTCATTGACACGTGGTTCTCTACCGTCACTGTGCCCAAAATGCTC
ATGACCTTGGTATCTCCAACAGGGGGGGCTATCTCCTTCCACAGCTGTGTGGCCCAGCTC
TATTCCTTCCACTTCCTGGGAAGCACCGAGTGTTTTCTGTACACAGTCATGTCCTATGAT
CGCTACCTGGCCATCAGTTACCCCCTCAGGTACTCCAGCATCATGAGTGGGAGGATGTGT
GCCCGCCTGGCTGCTGGCACCTGGCTCAGTGGCTCCCTGCACTCTGCTATCCAGACCACC
CTGACCTTCCGTTTGCCCTACTGTGGGCCCAACCAGATCCAGCATTACTTCTGTGACGCA
CCGCCCATCCTCAAGCTGGCCTGTGCAGACACCTCGGCCAATGAGATGGTCATCTTTGTA
GACATCGGTATCCTGGCCTCAGGCTGTTTCCTCCTGATAGTGCTGTCCTACGTGTCCATT
GTCCGCTCCATCCTGAGGATCCGCACCTCAGAGGGCCGACACAGAGCCTTCCAGACCTGT
GCGTCCCACTGCATCGTGGTCCTTTGTTTCTTCGGCCCTGGTATTTTCATCTACCTGAGA
CCCGGCTCCAGGGATGCTGTGGATGGGGTTGTGGCTGTTTTCTACACGGTGCTGACCCCC
CTGCTCAACCCCGTTGTGTACACCCTGAGGAACAAGGAGGTGAAGAAGGCTCTACTGAAG
CTCCGAGACAAAGTTGCATGTTTCCAGAGCCAGTAA
>OR.GCA_004027205.1_CteGun_v1_BIUU_PVKB01000514.1_178504_179433-
ATGAAAAACACCAGCCGAGTGACAACCTTCTTCCTCACAGGCCTTCCCCACCCACCTGCA
CTAGCCACCGCCCTCTTTGGCCTCTTCCTGGTGACTTACGTGTTCACCGTGCTGGGGAAC
CTCCTCATCCTGCTGGTGATCAGGGTGGACTCCCGCCTCCACACCCCCATGTACCACTTC
CTCACCAACCTGTCCTTCATTGACACGTGGTTCTCTACCGTCACTGTGCCCAAAATGCTC
ATGACCTTGGTATCTCCAACAGGGGGCGCTATCTCCTTCCACAGCTGTGTGGCCCAGCTC
TATTCCTTCCACTTCCTGGGAAGCACCGAGTGTTTTCTGTACACAGTCATGTCCTATGAT
CGCTACCTGGCCATCAGTTACCCCCTCAGGTACTCCAGCATCATGAGTGGGAGGATGTGT
GCCCTCCTGGCTGTTGGCACCTGGCTCAGTGGCTCCCTGCACTCTGCTATCCAAACCATC
TTGACCTTCCGTTTGCCCTACTGTGGGCCCAACCAGATCCAGCATTTCTTCTGTGACGCA
CCGCCCATCCTCAAGCTGGCCTGTGCAGACACCTCGGCCAATGAGATGGTCATCTTTGTA
GACATCGGTATCCTGGCCTCAGGCTGTTTCCTCCTGATAGTGCTGTCCTACGTGTCCATT
GTCCGCTCCATCCTGAGGATCCGCACCTCAGAGGGCCGACACAGAGCCTTCCAGACCTGT
GCGTCCCACTGCATCGTGGTCCTTTTCTTCTTCGGTCCTGGTATGATCATCTACCTGAGA
CCCAGCTCTAGGGATGCTGTGGGTGCGATCGTGGCTGTTTTCTACACCGTGTTGACTCCC
TTACTCAACCCTGTTGTGTACACCCTGAGGAACAAGGAAGTCCAGAAAGCTTTGCTGAAA
TTAAAAAGTGGGTTAGTTTACTTAGGATAA
>OR.GCA_004027205.1_CteGun_v1_BIUU_PVKB01000514.1_205355_206293+
ATGAACACAGGGAACCTCACCTCCGTGACGGACTTTGTCCTGTTGGGAATTTCTAATACC
GAAGGGCTGGAGAATATGGTCTTAGTCTTGTTCCTGACCTTTTATGTCTTCACCTTGCTG
GGCAATCTGGTCATCTTCCTCACCGTTCTGGCCTCTTCTAGCCTCCACACTCCTATGTAC
TTCTTCCTGGGCAGTCTGGCCGTGTTTGACATATTTTTCCCTTCTGTGAATTGCCCCAAA
ATGATGGTCTTTCTAGTGGGGCAAAGCCGCACCATCTCTTACCAGGGCTGTGCCTCCCAG
GTCTTCTTCTACCACACCCTGGGCTGCACCGAGTGTTTCCTCTATACAGTGATGGCCTAC
GACCGCTTTGTGGCCATCTGCCACCCTATGCGATACATGGTCATCATGAACCCCAGGGTG
TGTACTGGCCTGACAGTGGGGACGTGGCTGGGGGGCTGTCTCCATGGGAGCATCCTCACA
TATATTATTTTCAGGTTGCCCTACTGTGGTCCCAATGAAGTGGACAGCTTTTTCTGTGAT
ATCCCAGTAGTGCTGCCCCTGGCCTGTGCGGACACCTCGCTGGCAGCGATGGTGAGTCTC
GCCAACGTAGGTGTTGTTTCTCTCGTGTGTTTTCTCCTTGTGCTCACTTCCTACACGCGC
ATCGTTCTCTCCATATTGAAGATCCGCTCCTCAGAAGGCCGGCGCAGAGCCTTCTCCACC
TGCAGCGCCCACCTGACTTCTGTACTCTTTTTCTACGGGCCTGTGATTCTTGTTTACCTT
CGGCCAGCTTCCAGCCCTTGGCTGGACGCGGTAGTTCAGGTGTTGAACAACCTCATCACT
CCTTGCCTGAATCCTCTGATTTATTCCTTAAGAAACAAGGATGTGAAGTTGGCCCTGAGG
AAGGTGTTAGTGCAAGTGGCCCACCCTTCTGGGGTGTAA
>OR.GCA_004027205.1_CteGun_v1_BIUU_PVKB01000514.1_214498_215430+
ATGAGGAACCACACGTGGCTGAGCGAGTTCGTCCTGCTAGGAATTCCTCAGACAGGGGGA
CTGGACCCCCTGCTCCTTGTCCTCTTCTCCTGCATCTACCTTTTCACCCTACTGGGGAAT
CTACTTATCTTTATCGCAATTGTATCGGCCTCGAGCCTCCACACCCCCATGTATTTCTTC
CTGGGACTTCTGTCGGTCTTTGACCTGCTGTTCCCATCAGTCACCTGTCCCAGGATGCTG
CTTTACCTCTTTGGCGGGAGCCGAGCCATCTCTCACGAGGGCTGCGCAGCACAGCTTTTC
TTCTACCACTTTCTGGGCTCCACCGAAGGCTGTCTCTACTCCGTGATGGCTTATGATCGC
TTTGTTGCCATCTGCCACCCTCTGAGATACACGCTCATCATGAAACCCAGAGTGTGTGTC
AGCTTGGTCATGGTGGCTTTGTCGGTGGGGAGCCTTCAGGCCACCACCCTGACCTACTTT
ACATTTCAGTTAACCTACTGTGGCCCCAACCAGGTGGCCCACTTTTTCTGTGACATCCCT
GCAGTTTTACCTCTGGCTTGTGACGACAGCTCCCTGGCTCGCAGAGTGGGCTCCGTTAAC
GTGGGCCTCCTGGCTCTGACGCTCCTACTCAGTGTGTGCATCTCCTACACGCACATTGGG
ATCGCCATTCTGAGGATCCGCTCTGTGGAGGGCAGGCAGAAAGCCTTCTCCACCTGCAGC
GCCCACCTCACGGCCATCCTTTGTGCCTATGGCCCCGTGATCATCATCTATCTGCAGCGC
ACCCCCAATCCTCTGCTCGGCGCTGTGGTGCAGATCTTAAACAATATTGTCTCCCCCATG
CTGAACTCGTTGATCTACTCCCTAAGGAACAAGGAAGTGAAAAGATCCCTGAGGAAGATG
TTCCGAAGGATTGGACTTTCTGTTCAGGAGTGA
>OR.GCA_004027205.1_CteGun_v1_BIUU_PVKB01000514.1_258675_259607+
ATGAGGAACCTGTCGGTGGTGGCTGAGTTTGTCCTGCTGGGCATCCCACACACAGAGGGT
CTGGAGACAGTGCTCTTTGGCCTCTTTCTATCCTTCTACCTGCTCACCCTCCTAGGGAAC
CTGACCATACTCCTGGCAATCTTCTCCTCCACTCGCCTGCACACTCCCATGTACTTCTTC
CTGTGCAAGCTGTCTGTGTGTGACATATTTTTCCCTTCTGTGAGTTCTCCCAAGATGCTC
TTCTACCTCTCAGGAAACAGCCGAGTCGTCTCCTATGCGGGCTGCGTGTCCCAGCTCTTT
TTCTACCACTTCCTGGGCTGCACCGAGTGCTTCCTGTACACAGTGATGGCCTACGACCGC
TTTGTTGCCATCTGTCACCCTCTGCGCTACACGATCATCATGAGCCACAGGGTGTGCGCC
ATCTTGGCCACAGGGACTTCGGTTTTTGGCTGCATTCAGGCCACCTTTCTGACCACGCTC
ACCTTCCAGCTGCCCTACTGTGGTCCTAACGAGGTGGACTATTACTTCTGTGATATCCCA
GTGATGCTGAAGCTGGCGTGCGCGGACACCTCAGCCCTGGAGCTGGTGGGATTCATCAGC
GTTGGCCTCATGCCCCTCAGCTGCTTCCTCCTCATCCTCACCTCCTACAGCTGCATCGTC
TTCTCCATCCTGCAGATCCGCTCGGCTGAGGGCCGGCGCCGGGCCTTCTCCACCTGCAGT
GCCCACCTCTCTGCCATCTTGCTCTCCTTTATGCCCGTGGTCCTCATCTACCTGCAGCCC
ACCCCCAACCCCTGGCTTAATGCAGCTGTTCAGGTCCTGAACAACCTCGTCACCCCCATG
CTGAATCCCTTGATCTATAGCCTCAGAAATCAGGAGGTGAAATCATCCCTGAAAAAAGTG
CTGCATCAGCTGGGCTTACTTTCTGCACAGTAG
>OR.GCA_004027205.1_CteGun_v1_BIUU_PVKB01000514.1_265372_266304-
ATGGTTCTTGAAAATGGCTCCTCGGTGACTGAATTTATTCTGACGGGATTAACAGAGCAG
CCAGATCTCCAAATAGTCCTCTACTTCCTGTTCCTAGTAATGTATATGGTCACTGTGTTG
GCAAATCTGTGCTTGCTCACTCTAATCGGGCTGAGTTCCTCTCTTCACACTCCCATGTAC
TTTTTCCTTTTTAACTTGTCCTTAATAGACCTTTGGTATTCTTCTGTATTTACACCCAAA
ATGCTTATGCACTTCATATCAAAAAAGAATATTATCTCCTACAGAGGTTGTATGACTCAG
TTGTGCTTTTATTGCTTTCTTGTTAGTTCTGAGTGCTATGTGTTGATGTCAATGGCCTAT
GATCGTTATGTGGCCATCTTTAATCCTCTTTTGTATAACATTGCCATGTCGCCCAAGGTC
TGCTGCAACCTTATGCTCGGTTCATACTTGATGGCCTTTTCTGACACTATAGCAATCATG
GGGTGCACGCTGAGTCTGACCTTCTGTGACGCCAGCACCATCAACCACTACTTCTGTGAT
GTCCTCCCTTTGCTCCAGCTCTCCTGCACCAGCACCTATGTCAGTCAGCTGGTGGTGTTT
ATTGTGGGGGGAATCAACATCACTGTGCCAAGTGTCACCATCTGTATTTCTTATGGTTTT
ATCATCTCCAGCATCTTTAAGATAAGGTCCAACCAGGGCAGGTTGAAAGCCTTCAGGACC
TGTAGTTCTCACATAATTGCAGTTTCTCTATTCTTTGCATCAGGGGCATTTACTTATCTG
AAGCCATCTTCTGCTGGGTCTATGGCTGAGGAAAAAATCTCCTCTGTTTTTTATACCAAT
GTAGTTCCTCTGATGAACCCTTTAATATACAGCTTGAGGAACAAAGATGTTAAAGTTGCC
TTGAGAAAAATTTTGAGTGAAAGAACGTGTTGA
>OR.GCA_004027205.1_CteGun_v1_BIUU_PVKB01000514.1_271395_272327-
ATGGCTCTTGAAAATGGCTCCTCTGTGACTGAATTTATTCTGACGGGATTAACAGAGCAG
CCAGATCTCCAAATAGTCCTCTACTTCCTGTTCCTTGTGATGTATATGGTCACTGTGTTG
GCAAATCTGTGCTTGCTCACTCTAATCGGGCTGAGTTCCTCTCTTCACACTCCTATGTAC
TTTTTCCTTTTTAACTTGTCCTCCATAGACTTCTGGTATTCTTCTGCAATTACCCCCAAT
ATGCTCATGAACTTAATATCAGGAGAGAATATTTTGTCCTATGGAGAGTGTATGACCCAA
CTGTTCTTTTGTTGTTTCTTTGTGAGTTCTGAGTGCTATGTGTTGATGTCAATGGCCTAT
GATCGCTATGTGGCCATCTGTAATCCTCTTTTGTACAACATTGCCATGTCGCCTAAGGTG
TGCTGCAACGTTATGCTCAGTTCATACCTGATGGCCTTTTCTGGCACCGTAGCAATCATG
GGGTGCATGCTGAGACTGACCTTCTGTGATGCCAACACCATCAACCACTACTTCTGTGAT
GTCCTCCCTTTGTTCCAGCTCTCCTGCATCAGCACCTATGTCAATGAGCTGGTGCTATTT
ATTGTGGTGACTGTCAACATCTCTGCGCCAAGTGTCACCATCTGTATCTCTTATGGCTTC
ATCCTCTCCAGCATCCTGAAAATAAAGTCCTCTCAAGGCAGGTCGAAAGCCTTCAGGACC
TGCAGTTCTCACATAATTGCGGTTTCTTTGTTCTTTGGATCAGGGGCATTTACTTACCTG
AAGCCATCTTCTGGTGGGTCTATTGCTGAGGAAAAAATCTCCTCTGTTATTTTTACTACT
GTAATTCCTTTGATGAACCCTTTAATTTATAGCTTGAGGAACAAAGATGTTAAAGATGCC
CTCAGAAAAATTTTGAGTAAGAGAAAGTGTTGA
>OR.GCA_004027205.1_CteGun_v1_BIUU_PVKB01000514.1_278737_279678-
ATGAAGGAGCTGGTTGTGAAAAATGCGTCCTCAGTGACTGAATTTATTCTTCTGGGATTA
ACAGACCAGCGTGAGCTCCAAATGCCTCTGTTCTTTCTGTTCTTGGTAAACTATGTCTTA
GCCTTGGTGGGAAACCTGATCTTAATTAGCATGATTTGCCTGAATTCACACCTTCACACA
CCCATGTACTTTTTTCTCTTCAATCTGTCCTTAATTGATTACTGTTACTCATTTGTCTGC
ACCCCCAAGTTGCTGATGGGTTTCTTCTCAGAGAGGAACATCATCTCCTACATGGGCTGT
ATGACTCAGCTCTTTTTCTTCTGCTTTTTTGTCAATTCAGAGTGCTATGTGCTGACAGCC
ATGGCCTATGACCGCTATGTGGCCATCTGTCAGCCCCTCAAGTACATGATCATCATGTCT
CCCAAGACCTGTTCTCTGCTGATGATTGGTTCATACCTGATGGGTTTTGCTGGCGCCACG
GCCCACACAGGGTGTATGATCAGGCTTGTCTTTTGTGACTCCAACACCATTGACCATTAC
ATGTGTGAAATCCTCCCCTTGCTCCAGCTTTCCTGCAGCAGCACCTATGTTAATGAGCTG
ATGAGTTCTGTTGTGGTGGGAACAGTTATCATCATGTCTAGCCTCGTTATTTTTATCTCA
TATACTTTGATCCTTTTGAGTGTCGTTCACATGTCATCAGCTAAGGGTTGGTCCAAAGCC
ATGAGCACCTGTGGTTCTCACATCATGACTGTTGGCCTGTTCTATGGATCTGGGATGCTC
ACCTACATCAAGGCATCATCTGCAGAGTCTGTAAGCCAGGGGAAGTTTTACTCAGTGTTT
TATACACTTGTGGTTCCCATGCTGAACCCTCTAATCTATAGCCTCAGAAACAAGGATGTC
AAACTTGCTCTGCAGAGAACCCTGAAGAGGATCACAAGCTGA
>OR.GCA_004027205.1_CteGun_v1_BIUU_PVKB01000514.1_283116_284048-
ATGGCTACTGGAAATGGATCTTTAGTGACTGAATTTATTCTAGTGGGGTTAACAGACCAG
CCGGAACTCCAAACACCCCTGTTCTTCCTGTTCCTAACAATGTATGTGATCACTGTGTTG
GGAAATTTGGGTTTGATAACTTTAATTGGGTTGAATTCACACCTTCACACCCCCATGTAC
TTTTTCCTCTTTAACTTGTCTTTCATAGACTTCTGCTACTCTTCTGTGTTTACGCCAAAA
ATGCTCATGAACTTCGTATTAAAGGAGAATATTATTTCTTACATGGGATGTATGACTCAA
CTCTATTTTTATTTGTTTTTTGTCATTTCTGAGTGCTATGTGCTGACATCAATGGCCTAT
GACCGCTACGTGGCCATCTGTAATCCACTGTTGTATAACACTGCCATGTCCCCTAAATTG
TGCGGCAACTTTATGCTTGGCTCATACTTGATGGCGTTTGGTGGAGCCACGGCCCACACG
GGATGCATGCTGAGACTGACCTTCTGTGACGCCAACACCATCAACCACTATTTCTGTGAC
CTCCTCCCTTTGCTCCAGCTCTCCTGTACCAGCACCTACATCAATGAGATGGTGGTATTT
ATTGTGGTAGGCATCAACATCATTGTGCCAAGTCTTGCCATTTTTATCTCTTATAGCCTC
ATCATCTCTAGCATCCTTCAAATCAGCTCCACAGTGGGCTGGTCCAAAGCCTTCAGCACC
TGCAGTTCCCACATGATTGCAGTTTCTCTGTTTTTTGGATCAGGTGCATTTGTGTATCTT
AAACCATCTTCAGATGAATCTGTGAATAAGGGAAAAATCTCCTCTGTCTTTTACACCAAT
GTGGTCCCCATGATGAACCCTTTAATCTACAGCTTGAGGAACAAGGATGTGAAAGTTGTC
CTGAGAAAAATCCTGAGCAGGAGAAAGTTTTGA
>OR.GCA_004027205.1_CteGun_v1_BIUU_PVKB01000514.1_290661_291611-
ATGAAAAAGTTGGTTGGAAATGATTCTTTGGTGACCGAATTTGTGCTTGTTGGGCTCACA
AATAATCCAGAGATTCAGCTACCCCTCTTCTATCTGTTTCTAATGATCTACGTTGTTACG
CTGGTGGGCAACTTTGGCTTAATCACACTAATTGGCCTCAATTCTCACCTCCACACCCCC
ATGTACTATTTCCTCTTCAACCTCTCCTTCATCGACCTCTGTTACTCTTCCGTTTTCACT
CCCAAGATGCTAATGAACTTTGTCTCAAAGAAGAACGTCATTTCCTATGTGGGCTGCATG
ACTCAGCTGTATTTCTTTCTCTTTTTCGTCATCTCTGAATGCTACATGTTGACCTCAATG
GCCTATGATCGCTATGTGGCCATCTGTAACCCACTGCTGTATAAGGTCGCCATGTCCCGG
CAGGTCTGTTCTGTGTTATCTTTGATGGCCTATGCGATGGGGTTTGCTGGAGCCACTGCC
CACACAGGCTGCATGCTGAGACTAACTTTCTGCAATGCCAGTGTCATCAACCATTACTTG
TGTGACATCCTACCCCTTCTCCAACTGTCCTGCACCAGCACCTATGTCAATGAGGTAGTG
GTTCTCATTGTGGTGGGAATCAATATCACAGTCCCTAGTGTCACCATCCTAATCTCCTAC
ATTTTCATCATCAGGAACATCCTTCATATTAAATCCGCTCAAGGAAGACTGAAAGCCTTT
AGCACGTGTAGCTCTCACATTGTTGCCATTTGTCTCTTTTTTGGGTCAGCAGCCTTCATG
TATCTTAAATATTCTTCTCCTGGATCTATGGAACAGGGGAAAATCGCCTCTGTTTTCTAC
ACTAATCTGGGACCTATGCTTAATCCTCTGATCTACAGTTTGAGAAACAAAGATGTGAAG
GCTGCACTGAAGAAAGTCATAACTAAAATTCGGAATAGAGGATTATTCTAG
>OR.GCA_004027205.1_CteGun_v1_BIUU_PVKB01000514.1_298238_299185-
ATGTCCCAGGGACGAATGGCTTCAAGTAATGACTCTTCAGTGACCGAGTTTGTCCTGCTG
GGCTTAACTCCACAGCCGGAGCTCCAACTCCCTCTCTTCTTCCTCTTCCTGGGAATCTAC
GTGGTCTCCGTGGTGGGAAACCTGGGCTTGGTCGTCCTGATCGCTCTGAACCCTCACCTG
CACACTCCCATGTACTACTTCCTGTTTAACCTTTCCTTCACTGACTTCTGCTACTCCTCT
GTTATAGCTCCCAGAATGCTGATGAGTTTTATAGAGCAGAACGTCATCTCATATGATGAG
TGCATGGCTCAGCTCTTTTTCTTCTGCTTCTTTGTTATTAATGAATGCTATATTTTGACA
TCGATGGCCTATGACCGATATGTGGCCATCTGTAAGCCTCTACTGTACAAGGTCACCATG
TCCCATCAAATCTGCCTCCTGATGACGGCAGGTGTGTATGCAATGGGGTTTGTGGGCGCC
ATAGCCCATGTTGTATGCATGCTGAGACTCACATTCTGTGGCAGCAATGTCATCAGTCAT
TACATGTGTGACATACCTCCCCTCCTGCAGCTCTCCTGCACGAGCACCTCCGTCAATGAG
CTGGTGGTTTTCATTGTAGTGGGTGTCAATGTAACAGTACCGACTCTGACCATCTTTGTT
TCCTATACCTTGATCCTCTCCAACATCTCCTCCATCCGTTCTGTTGAGGGCAGGTCCAAA
GCCTTCAGTACCTGTAGTTCTCACATACTTGCTGTCTCTCTTTTCTTTGGATCAGCAGCA
TTCATGTACCTTAGGTCTTCTACTCCTGGGTCTCTGGATCAAGATAAAATATCTACAGTT
TTTTACACCATTGTGGGACCAATGCTAAACCCTCTTATCTACAGTTTGAAAAACAAGGAT
GTCCACACTGCACTGAGAAAGACTTTGAAGAAAAGTGTGCTCTCATAA
>OR.GCA_004027205.1_CteGun_v1_BIUU_PVKB01000514.1_314023_314952-
ATGACTGTGAGAAACCGCTCCTCCGTGACAGAGTTTATCCTCATGAGGTTGTCAGAAGAG
TCATCCCTGCAGCTCCCCCTCTTCCTCCTATTCTTAGGAATCTATGTGTTCACTGTGCTG
GGCAACTTGGGCTTGATCTCTGTAATTGGGCTGAATTCTAGCCTTCACACCCCCATGTAC
TTTTTCCTGTTCAACTTGTCCCTTATAGATCTCTGCTATTCTTGTGTGTTCACCCCCAAA
ATGTTAAGTGATTTTTTGTCAGAAAATATTATCTCTTATGCAGGATGCATGACTCAACTA
TTTTTCTTCTGTTTCTTTGTCAACTCGGAGTGCTATGTCTTGGTGTCAATGGCCTATGAT
CGCTATGTGGCCATCTGCAACCCTCTACTGTACTCAGTCATCATGTCCCCTCAAGTCTGT
TCGCTGCTGATGTTCGGTTCCTATGTGATAGGGTTTGCTGGGGCCATGGCCCACACTGGA
AGCATGCTGAGACTCACCTTCTGTGACTCCAATGTCATTCGCCATCACCTCTGTGAAGTT
CTCCCCCTCCTGCAGCTCTCCTGCACCAGCACCCACGTCAATGAGCTTGTGTTCTTTGTT
GTTGTTGGAGTGGTCATCACCGGGTCTAGTCTCAGCATCTTTATCTCTTACGCTTTAATC
CTTTCCAACATTCTTCGGATTCCTTCTGCTGAGGGCAGATCCAAAGCCTTTGGGACATGT
GGCTCCCATCTAGCTGCTGTCGCTCTTTATTTTGGGTCAGGGGCATTTACCTACTTAACA
ACCTCTTTCCCTGGAATGGCGAACCAGGGCAAGTTTGTCTCCGTCTTTTACACCAATGTG
GTTCCCATGCTTAACCCTTTGATTTATAGTTTGAGGAATAAAGACGTTAAGCTTGCCTTG
GACAGAACTCTGAAGAGAGGGCCCTTCTAG
>OR.GCA_004027205.1_CteGun_v1_BIUU_PVKB01000514.1_330915_331865-
ATGCGTTACTCGAGAATGGTAGGCGGCAACACTTCTTCCGTGTCAGAGTTCATCCTCGCA
GGGTTAACAGACCAGCCAGGACTCCGGATCCCCCTCTTCTTCCTGTTTGTAGGTTCCTAC
GTGGTCACTGTAGTGGGGAACTTAGGCTTGGTAACACTGATCGCGCTGAATTCGCACCTG
CACACCCCCATGTACTTCTTCCTCTTCAACTTGTCTTTCATAGATTTCTGCTATTCTACT
GTTATCACTCCTAAAATGCTGATGAGTTTTGTCGCAAAGAAGAACATCATCTCCTACTCT
GGGTGTATGACTCAGCTTTTTTTCTTCCTTTTCTTTGTCGTTTCTGAATCCTTCATCCTG
TCGGCCATGGCATATGACCGCTATGTGGCCATTTGTAATCCCCTGATGTACTCAGTCGCC
ATGTCTCCCCAGGTGTGTCTTCTCCTTTTGTTGGGTGTGTACAGCATGGGGTTTACTGGG
GCCATGGCTCACACAGCATGCATGGTGAGACTGACCTTCTGTGCCAACAATCTCGTCAAC
CACTACATGTGCGACATCCTCCCCCTTCTTGAACGCTCTTGTACCAACACCTATGTGAAT
GAGCTGGTGGTCTTTATTGTGGTAGGCATTGACATTGGTGTGCCCACGGTCACAATTTTT
GTTTCTTATGCCCTTATTCTGTGCAGCATCCTCCATATTAGCTCCACCGAGGGCAGGGCC
AAAGCCTTCAGCACCTGCAGCTCCCACATAATTGCTGTTTCTCTTTTTTTTGGGTCAGGA
GCATTCATGTACCTCAAACCATCTTCTCTTTTACCTATGAACCAGGGGAAAGTGTCCTCT
TTGTTCTACACCATTGTCGTGCCCATGCTCAACCCCTTAATCTATAGCCTGCGGAATAAG
GATGTCAAAGTTGCTCTGAAAAAAACCTTGAGCAAAAGGTCATTCTCCTAA
>OR.GCA_004027205.1_CteGun_v1_BIUU_PVKB01000514.1_383115_384047-
ATGACAGCCAAGAACTTCTCTGTGACAGAGTTCATTCTTGCAGGCTTAACTGACCAGACA
GGGCTTCGGATTCCCCTCTTCTTTTTGTTTCTAGGTTTCTACGTGGTCACTGTGGTGGGG
AACCTAGGCTTGATCGCCCTGATAGGGCTGACCCCTCACCTGCACACCCCCATGTACTTC
TTCCTCTTCAATCTCTCCCTAATCGACTTCTGTTACTCCAGTACCATCACTCCCAAAATG
CTAATGAGTTTTCTTTCAGATAAGAACATCATCTTGCACGCTGGATGTATGACTCAGCTC
TTCTTTTTCTGCTTCTTTGTCGTCTCCGAGTCCTTCCTCCTGTCAGCGATGGCATACGAC
CGCTATGTTGCCATCTGTCACCCCTTGGTATATGCAGTCACCATGTCTCCGCAGGTGTGT
TTACTCCTCTTACTGGGTGTCTACTGGATGGGCTTCTCTGGGGCCATGGCCCACACGGGA
AGCATAATGAGCCTGACCTTCTGCTCTGACAATCTCATCAACCATTTCATGTGTGACATC
CTTCCCCTCCTGGAGCTCTCCTGCAACAGCTCCTTTGTGCACGAGCTGGTGGTCTTTGTT
GTTGTGGCCATTGACATCGGGCTACCCATCGTTACTATCTTCATTTCTTATGCCCTCATC
CTCTCCAGCATTCTTCACATTCGATCCACAGAGGGCAGGTCCAAAGCCTTCAGCACCTGC
AGTTCCCACGTGATCGTGGTCTCTCTTTTCTTTGGTTCTGGGGCTTTCATGTATCTCAAA
CCACCATCCATTTTGCCCCTTGACCAAGGGAAAGTGTCTTCCTTATTCTATACCATTGTG
GTGCCTATGTTAAATCCATTAATCTATAGCTTGAGAAATAAGGATGTCAAAGTTGCCTTG
AAGAAAACCTTGGACAGAAAAATATTTTCTTAA
>OR.GCA_004027205.1_CteGun_v1_BIUU_PVKB01000514.1_391694_392629+
ATGGCTCCAGGAAATCACTCTACAGCGACAGAGTTCATTCTCAGGGGACTAACTAACCGG
CCCGAGCTCCAGTTGCCCCTCTTCCTACTCTTCCTGGGGATCTACACCATCACCCTGGTG
GGAAACCTGGCCATGGTCACCCTGATAGGCCTGAGCCCACAGCTTCACACCCCCATGTAC
TATTTCCTCTGCAACCTGTCCCTTGTGGATGTCTGCTACTCCTCTGCCATCACTCCTAAA
ATGCTGGTCAACTTTGTGTCCCAGAAAAATGTCATCTCCTACAGGGGGTGCATGTCTCAG
CTCTACTTCTTCCTTGTGTTTGTCATTGCTGAATGCTACATGCTCACGGTGATGGCCTAC
GACCGCTATGTGGCCATCTGCCGCCCTCTGCTTTACAACACCATCATGTCTCACGCCCTC
TGCACCGTGCTGGTGACTCTGGTCTACACCATGGGATTTATAGGCTCAACCATAGAGACC
GGCCTCATGTTGAAACTGCACTATTGTGAGACGCTCATCGGCCACTACTTCTGTGACATC
CTCCCTCTCATGAAGCTCTCCTGCTCCAGCACCCATGACGTTGAAATGACAGTCTTCCTT
CTAGCTGGTTTCAACATCGTAGTCACCAGCCTAACGGTCCTTGTTTCCTATGCCTTCATC
CTGTCCAGCATCCTCCGTATCAGCTCGACCGAGGGCAGGTCCAAAGCCTTCGGCACCTGC
AGCTCTCACCTTGCGGCAGTGGGACTTTTCTATGGATCTACTGCATTCATGTACTTGAAG
CCCTCCACGGCCGGTTCCCTGGCCCAGGAGAATGTGGCTTCTGTGTTCTACACCACAGTG
ATCCCCATGCTCAACCCACTCATCTACAGCCTCAGGAACAAGGAGGTAAAGGCAGCCCTG
CAGAAAACACTGAGGCGAACACTCTTCCGATGCTAA
>OR.GCA_004027205.1_CteGun_v1_BIUU_PVKB01000677.1_374897_375916-
ATGAAGAAAATCATACTAGAGGAAATAAAGAACATGCAGGGAGAGAATTTCACCATTTGG
ACCTATTTTTTTCTGGAGGGATTTTCTCGCTACCCAAGTTTGGAGATTTTTCTCTTTGTC
TTTAGTTTAGTGATGTACCTCATTACTGTGCTGGGTAACAGCACTCTTATTTTAATCATG
ATTCTAGATTCACGCCTTCAGACTCCCATGTACTTGTTCCTTGGAAACCTCTCTTTCATG
GATATTTGCTACTCATCGACTTCTATTCCCACTTTGTTAGTGAACTTGCTGTCGTCTGAG
AAACCCATTGTCTTCTCTGGGTGTGCTGTGCAGATGTATCTTTCCCTTGCTATGGGTTCT
GCAGAGTGCGTTCTTCTAGCTGTGATGGCTTATGACCGTTATGTGGCCATTTGCAATCCG
CTGAGGTATCCCATCATCATGAATAGGCAGGTCTGTGTGCAGATGGCCACCGTCTCCTGG
ATGACAGGCTGTCTGACTGCCCTGCTGGAAACCAGTTTTGCCCTGAAGACACCTCTATGT
GGGAATCTCATCAATCACTTTGCATGTGAAATTCTAGCAGTGCTAAAGCTGGCTTGCACA
AGTTCACTGCTCATGGACACCATCATGCTAGTGGTCAGCATTTTTCTTCTGCCCATTCCA
ATGCTTTTAATCTGCATCTCTTATTTCTTCATTCTTTCCACTATTCTGAGAATCAGTTCA
ACAGCCAGAAGACATAAAGCCTTTTCTACTTGTGGTGCACACCTGACTGTGGTGATTCTA
TATTATGGAGCTGCGCTTTCCATGTACCTGAAGCCTTCTTCATCAAACTCACAAGAAATA
GATAAAATCATTTCATTGCTTTATGGAGTACTTACCCCCATGTTAAACCCCTTGATTTAC
AGTTTAAGGAATAAGGACGTCAAAGATGCCATGAAAAAACTTCTGGGTAAAATACCATTG
TATCAAACATTTGAACATCTCTGGTTTCACCTAAGACTTGCCCCTGGCAGAACTCACTAA
>OR.GCA_004027205.1_CteGun_v1_BIUU_PVKB01000800.1_192558_193508+
ATGGTGATTCCATCCTGGGAAAACCAAACATTGGTAGTGGAATTTGTGCTTAGAGGATTC
TCTTCCAGCCTCCAGCTAAATATTTCCCTCTTTATGATGTTCTTGGTTTTCTACACCTTG
ACTATTTCTGGAAACATCCTTATTGTCCTCCTGGTTTTGTTCAATCACCCCCTACGTACG
CCCATGTACTTCTTTCTGATGAACTTATCATTTTTAGAGATTTGGTACACCTCCAGCATC
GTGCCCAAGATGTTACTGATCATCGTAGCTGAACAGAAGACTATCTCTGTGGCTGGCTGC
CTGGCACAGTTCTACTTCTTTGGCTCTCTAGCTGCGACGGAGTGTCTCTTGCTCGCTGTA
ATGTCCTATGACCGCTACCTGGCCATCTGCCAACCTCTCCACTACCCAGTCCTCATGACT
GGCTCCCTTTGCATCAAGCTGGCTGCTGGCTCTTGGCTCTGCTGTTTCCTCCTCACATCG
ATCACCGTGGTCATGCTGTGTAGACTAACATTCTGTGGACCTAATGAAATTGATCCCTTC
TTTTGTGACTTTACCCCTCTAGTCCATCTACCCTGCATAGACACATCACTGACTGAAACC
ATTGCTTTTGCTACCTCTTCTGCAGCGACTCTGGTCCCATTTCTCCTCATCGTTGTCTCC
TACTCCTGCATCCTTGTCGCTATCCTAAGAATTCCACCTGGCACAGGTCGGAAAAAGGCC
TTCTCCACGTGCTCATCCCACCTTACTGTGGTTGTGGTGTTTTACGGGACACTGATTGCC
ACATATCTTGTGCCCCCGGATGACTCTTCCCAACTCTTACACAAAGGGTTCTCTGTGCTC
TACACCATCCTGACACCCGTGTTCAACCCTATTATCTATAGCTTGAGAAACAAAGACATC
CATGAAGCTCTGAACAGGTGCTTGAGCAAGAAGTCAGGTTTCCTCAAGTGA
>OR.GCA_004027205.1_CteGun_v1_BIUU_PVKB01000830.1_501320_502288+
ATGCCCACCAGGACGATGTGCAATCACTCCACAGTGCACACATTCCTTTTGTGGGGATTT
TCCAGTTTCCCAGAACTGCAGAATATCCTGTTTGTGGTGATTTTCTCATCCCATGTGACA
ATCCTACTCTCCAATGTGTCCGTAATGGCGGCCATCAAGCTCAGTCAAAGCCTCCACACC
CCCATGTACTTTTTCCTCTTCGGTCTGTCCCTTTCAGAAACCTGTGCCACCATGGTGATC
ATTCCCCGCATGTTGGCAGACTTGCTGTCAGAGAGCAAGACCATTTCTCTCCCTGCGTGT
GCCACACAGATGTTTTTCTTCTTCGGCCTGGCATCCAACAACTGTTTCATTATGGCGGCC
ATGTCCTATGACCGTTACACAGCCATCCACAGCCCTCTGCATTATCATATCCGCATGACA
AGGAAGGTCTGCTTTGAGCTCATGATGGCCTCCTGGATGGCTGGGTTCCTGATTTCTCTG
TGCATCACTGTCACTATATTCAACTTGTCTTTTTGTGACTCCAACAATATCCAGCACTTC
TTCTGTGACATTTCACCAGTGGTTCACCTTGCTCGTGATTATACTTCCTATCATAAAATT
GCTACTTTTGTGCTCCCTGCCTTTGTGCTGGTGGGAACCTTTATTTTAATTACGATTTCC
TACATCTTCATTGTGCTCCTAGTTATGAAGATGCCTTCTGCAAAGGGAAGGTATAAGGCC
TTCTCGACGTGTTCATCCCACCTCACTGTGGTGTCCATCCACTATGGATTTGCTTCTTAC
ATTTATCTGAGGCCTAAGGGCAGCGACTCTTTCCGTGAGGACATGCTGATGGCTGTGACA
TACACAGTGCTCACACCTCTGCTTAACCCCATTGTTTACAGCCTAAGGAACAGAGAAATG
CAGACAGCTCTAAGGAAAGTACTGGACAGTGTGATTAAGTTTTTCTCTCAGTTGACAAAA
ACTCACTGA
>OR.GCA_004027205.1_CteGun_v1_BIUU_PVKB01000830.1_514316_515281+
ATGGGCAATCACACCACAGTGAGCTCGTTCCTTCTGTGGGGATTTTCCAGTTTCCAGAAT
CTACAGACTCTCCTCTTTGTGGTGATTTTCTGCTCCCACGTAACCATCCTACTCGCCAAT
GTGTCCATCATGGCGGCCATCAAGCTCAATCACAACCTTCACACCCCCATGTACTTTTTC
CTCTTCAGCCTGTCCTTTTCAGAAACCTGTACCACTATGGTGACCATCCCCCGCATGTTG
GCAGACTTGTTGTCGGAGAGCAAAGCCATTTCTCTCCCTGAGTGTGCCACACAAATGTTT
TTCTTCTTCAGTTTGGGAGGAAATAACTGCTTCATCCTGGCCGCCATGTCGTACGACCGT
TACATGGCCATCCACAGCCCCCTGCGCTATCCCATGCTGATGACAAGGAAGAAGTGCTTT
CAGCTCCTGGTGGCTTCCTGTTTGGTCGGATTCTTGATTTCTCTCTGCATTGTCAACATA
ATATTCAACTTGTCTTTTTGTAACACTAACATTATTCCGCACTTTTTTTGTGATATCGCA
CCTGTGGTCTCGCTTGCCTGTAATTGCACATTTTTTGAGAAGATGGTTCTCTTTGCATTC
ACTGCCTTTGTGCTGGTGGGCAGCTTTATTTTAATTATGGTATCTTACGTCTTCATTGTG
TCCCTGGTTGTAAAGATGCCTTCTGCAAAAGGGAGGTATAAGGCTTTCTCGACCTGCTCC
TCTCACCTCACTGTGGTGTTCATCCACTATGGATTTGCTTGCTTTGTCTATTTGAGGCCC
AAGAACAGTGACTCCTTTAATGAAGACACACTGATGGCTGTGACATACACCGTGCTGACA
CCTCTGCTGAACCCCATTGTTTATAGTCTGAGGAATAAAGAGATGCAGACGGCTCTACGG
AAAGTACTAGGCACAATAGCTAGGCTTTTCCCACAAATGATAAACAAAAAAGCCCAAACC
ATCTGA
>OR.GCA_004027205.1_CteGun_v1_BIUU_PVKB01000830.1_523451_524389-
ATGGGGATTGAAAATTATACATCTGTGACAGAGTTCGTTATCTTGGGGCTAACTGATGAT
ACCACAACGTGTGCCGTTTTATTCATGGTGTTTTTAGGAATCTATGTGGTCACATTGCTG
GGCAATACCAGCATCATCGTGTTAATCAGAAGCACCCCTCAGCTGCACAGCCCAATGTAC
CGCTTCCTCTGCCATTTGGCCCTGGTAGACATCGGCTACTCCTCGTCAGTCACACCCATT
ATGCTCATGGGCTTCCTCAGGAAAGAAACGCTCCTCCCTGTGGCCGGCTGTGCCGCTCAA
CTCTGCTCTGTGGTGACGTTTGGGACAGCCGAGTGCTTTCTGCTAGCTGCCATGGCCTAT
GACCGCTATGTGGCCATCTGCTCACCCCTGCTCTATGCCATTCACATGTCCCCCAGAGTC
TGCGTTCTCTTGCTGGGGGCTTCCTATCTCGGTGGCTGTGTGAATGCCTGGACATTTACC
GGCTGTTTATTAAGTCTGTCATTTTGTGGGCCAAATAAAGTCAATCACTTTTTTTGCGAC
TACTCACCACTTTTGAAGCTCTCTTGTTCTCGTGATTTGATTTCTGAAGTAACTCCAGCG
ATCTCTTCCGGCTCCATCATTGTGGCTACTGTTCTTGTCATTGCTCTCTCTTACGCCTCT
ATCCTTCTCTCAATCCTGAGGATGCGCTCCGCGGAGGGGCGCCACAAGGCCTTCTCCACC
TGCACCTCCCACCTCACTGCGGTCACCCTGTTCTACGGGACCATCACCTTCATCTACGTG
ATGCCCAAGTCCATCTACTCCACTGACCAGAACAAGGCGGTGTCTGTGTTCTACACAGTG
GTGATCCCCATGCTGAACCCCCTCATCTACAGCCTCAGAAACAAGGAGGTTAAAGAGGCC
ATGAGAAAATTGATGCATAGAACCAAATGGTTGCCCTGA
>OR.GCA_004027205.1_CteGun_v1_BIUU_PVKB01000830.1_529770_530708+
ATGGGGACGAAAAATAACACAGCGGTGACAGAGTTCATTATTTTGGGATTGACCGATAAC
CCTATATTACGTGCCATCCTCTTCGTGATTTTTCTAGCAGTTTATATGGTGACCGTAGTG
GGAAATATCAGCATAATTCTCCTAATCCGAAGCAGCCAGCAACTCCACACGCCAATGTAC
TTGTTTCTCAGCCATTTGGCCCTTGTGGACATTGGATACTCCACTTCCGTCACACCTGTC
ATGCTCATCAGTTTCTTAAGAGAAAAAACAACTATCCCTCTCAAGAGCTGCATAGCTCAG
CTGGCCTCTGACGTTGCTTTTGGGACTACCGAGTGCTTCCTGCTGGCCACCATGGCCTAC
GATCGCTACGTCGCCATCTGCTCCCCGCTGCTGTACTCCACGCAGATGTCCCCAACGGTG
TGCTTCTTCCTTCTGGGCGCATCCTACCTGGGGGGGTGCCTGAACGCGTCATCGTTCACA
GGCTGTCTGTTGAACTTATCCTTTTGTGGTCCAAATAAAATCAATCACTTTTTCTGTGAC
CTCTTCCCACTGCTGAAACTTTCTTGTGGTCATATGTATATCGCCGAAATATCCCCCGCC
ATCTCTTCTGCCTCCGTCCTTGTGAGCACACTGTTCATCATCGTCGTGTCCTACGTGTAC
ATCCTTCACTCCATCCTGCAGATGCGCTCCACTGAGGGAAGGCGCAAGGCCTTCTCTACC
TGCACCTCCCACCTCACGGCAGTCACTTTGTTTTATGGGACAGTTCTATTTGTGTACGTG
ATGCCCAAGTCAAGCTACTCAGCCAATCAGGTCAAAGTGGCCTCTTTGATCTACACGGTA
GTGATCCCCATGTTGAACCCCCTCATCTACAGTCTGAGGAACAAGGAGGTGAAAGAGGCC
GTGAGGAAACTAATGGCGAGAAAACACTGGTTTTCTTGA
>OR.GCA_004027205.1_CteGun_v1_BIUU_PVKB01000899.1_299914_300885+
ATGAAAGATAGCAAAATGGAATGGGAAAACAAAACTATCCTGGTGGAATTTATCCTGAAG
GGTCTTTCTGGCTATCCAAGACTTGAGCTGCTCTTTTTTGTGATAATCTTCATAATGTAT
TTGGTCATCCTTCTGGGTAATGGCACCCTCATTATCATCAGCATTTTGGATTCTTGTCTG
CACACCCCTATGTACTTCTTCCTGGGGAACCTCTCCTTCTTAGACATCTCCTACACTACC
ACCTCTGTTTCTTCTACACTAGTGAGCTTCCTTTCCCAAAGAAAGACCATTTCCTTCACT
GGGTGTGCAGCGCAGATGTTCCTTGGCTTGGCCATGGGAACAACAGAGTGTGTGCTCCTG
GGCATGATGGCTTTTGATCGCTATGTGGCCATCTGCAACCCGCTGAGGTATTCCATCATC
ATGAGCAAGTCTTCCTATGTGCTCATGGCAGCTGGGTCCTGGTTTGCAGGGGTTTTCAAC
TCTGCAGTGCAAACTGCCTTAGTGGTACAATTACCTTTCTGTAGGAATAATGTCATTGAT
CACTTCCTCTGTGAAATTCTGGCTGTCATAAAGATGGCTTGTGTTGACATCTCAAGCAAT
GAATTTATCATGCTCATGGCCACAACAGTGTTTATGTTGGTGCCATTGCTCTTGATTGTC
ATCTCTTACTTATTAATTGTTTCCAGCATTCTTAAGATACGTTCTTCTGAAGGAAGAAGC
AAAGCTTTCTCTACATGCTCAGCCCACCTGACTGTTGTAATAATATTCTATGAGACCATC
CTCTTCATGTACATGAAACCCAAGTCCAAAGATGCACCTGACTCAGGTAGCTTGAATGCT
ACTGATAAACTTATCTCCATGTTCTATGGGGTAATGACACCCATGATGAACCCCCTAATC
TACAGAATCAGGAACAAGGATGTGAAGAATGCCTTTAACACTCTACTGTGCAGAAGGTTC
TTTAGCAAGTGA
>OR.GCA_004027205.1_CteGun_v1_BIUU_PVKB01000899.1_327451_328413-
ATGGAAAGAAACAACAATTCCATGCTGATGGAATTTGTCCTGGTTGGGCTTTCTGCCCAT
CCCAAGCTGCAGACAGTTTTCTTCTTGCTAATTTTGTGGATGTATGTGATGATCCTGCTT
GGGAATGGAATCCTTGTCTCAGTAATCATCTATGATTTTCACCTACACACTCCCATGTAT
TTCTTCCTCTGTAATCTTTCCTTCCTGGATATTTGCTACACAAGCTCCTCTGTCCCACTA
ATTCTTGACAGCTTCTTGACAGTAAGAAAAACTGTTCCCTTCTCTAGATGTATGGTGCAA
ATGTTTCTCGCCTTTGCCATGGGAGTCACTGAATGTGTGCTTCTAGGCATGATGGCGTTT
GACCGATACGTGGCCATCTGCTATCCACTGCGATACTCTGACATCATGACTAAAGGTGTG
TATGTGTCCATGGCAGCTGTATCCTGGGTTTCTGGGCTCATTGACTCGGTGATACAGACA
TCTCTTGCAATGCACTTACCATTCTGCACCAATAATGTTATTCACCATTTTGTCTGTGAA
ATTTTAGCCATCCTGAAACTGGCCTGTGCTGATATTTCAATCAATGTGATTAGCATGGCA
GGGTCAAATCTCATTGTGATAATTATTCCTGTGCTAGTAATTTTGATCTCTTACATTTGT
ATTGTTTCTACTATTCTGAAGATCCCTTCCACTGAAGGAAAGCGTAAAGCCTTCTCCACC
TGCTCAGCCCACCTCACAGTGGTGATTACATTCTATGGAACCATCTTCTTCATGTACGCC
AAGCCCAAGTCCAAAAGCTCTGCTGATGCAGATAGTCAAGACATCGGCGAGGCCCTCATC
TCCCTCTTCTATGGGGTGGTGACCCCCATGCTCAATCCTCTCATCTATAGTCTGAGAAAC
AAGGATGTAAAGACTGCTATTAAGAACTTTCTGCATAGAAAAACCTTTTCTGATGACATA
TGA
>OR.GCA_004027205.1_CteGun_v1_BIUU_PVKB01000899.1_351595_352548+
ATGAGTAAGATTAATCAGACTTTTGTGTCAGGATTTTTTCTCCTGGGTCTCGCAGGATAT
CCAAAGACAGAGATTATTTACTTTGCTGTGATTTTTATTATGTACCTAATAATTTTAATT
GGCAATGGTGTGCTAATCATCGCAAGTGTGTTGGATTCCCACCTTCACACCCCCATGTAC
TTCTTCCTGGGCAACCTCTCTTTCTTGGACATCTGTTACACATCTTCCTCTGTTCCCTCA
ACACTGGTGAGCTTAATCTCAAAGAGAAGAAACATTTCCTTCTCTGGATGTGCTGTACAA
ATGTTCTTTGGATTTCCAATGGAGTCCACAGAATGTTTGCTTCTAGGCATGATGGCTTTT
GATCGCTACGTGGCCATCTGTCACCCTCTTAGGTACCCCCTCATCATGAGGAAGGAAATG
TATGTACTGATGGCATCCGTGTCATGGTTCTCTGGTGGAGTCAACTCAATTGTGCAAACA
TCACTTGCCATGCAGTTGCCTTTCTGTGGGGGTAACATTATCAACCATTTTACCTGCGAG
ATCTTAGCTGTTCTCAAGCTAGCTTGTGCTGACATATCCCTCAATGTTGTCACCATGATG
GTGTCAAACATGGCCTTCCTGGTTCTGCCACTGCTGATCATTGGCTGCTCCTATATGTTC
ATCCTCTGTGCCATCTTGCGCATGAACTCAGCCAAGGGGAGGCGCAAGGCCTTTTCTACC
TGCTCAGCTCTTCTGACTGTGGTGATCATATTTTATGGCACCATTTTCTTTATGTATGCC
AAACCCAAGGCCCAAGACCTGAATGGAAAAGACAAGTTGCAAACTTCAGATAAGCTGATT
TCTTTATTTTATGGGGTAGTGACTCCCATGCCGAATCCTGTAATCTACAGCCTGAGAAAT
AAGGTTGTAAAAGCTGCTGTAAAGTTTGTACTTTGCCGAAAATCTATTCCATAA
>OR.GCA_004027205.1_CteGun_v1_BIUU_PVKB01000899.1_379272_380240-
ATGATAAAAATGTTACAGGCGAATTGGACTTCTGTAACAATTTTCTTCTTCCTGGGGTTT
TCGCACTTCCCCAAAGTCGAGATCACTATATTTGCCCTGTGTCTGCTGATGTACCTGATC
ACCTTGCTGAGCAACATACTTCTGATTTCCATCACCATCTTGGACTCCCACCTGCACACC
CCCATGTACTTCTTCCTTGGCAACCTCTCCTTCCTGGATATTTGGTATACCTCTTCTGCT
TTGACTCCAATGCTGGTAAACTTTGTTTCGGGGAGAAACACTATCTCATTCTCAGGGTGT
GTGTCTCAGATGTACTTCTCTCTGGCCATGGGTTCCACTGAGTGTGTGCTCCTCTCCATG
ATGGCCTATGACCGGTATGTGGCTATCTGCAACCCCCTGAGGTACTCCATCATCATGAAG
AGGAGGGTGTGTCTGCAGATTGTGGCTGGCTCCTGGGTGACAGGCTGTCTCGCTGCCCTC
ATGGAAACAGTGCCTGTGCTCCAGCTGCCTTTCTGTGGGAACAGCACCATCAACCACTTC
ACTTGTGAAATTCTGGCTATCCTGGAGCTGGCTTGTGCGGACACCTCCACAGTGCAGCTC
ATCATGCTGGTGATCAGCGTGCTTCTTCTCCCCATGCCAATGCTGCTCATTTGTGTCTCA
TATGCATCCATTCTCTCCAGTGTCCTGAGAATCAGCTCAGGGGGTGGTCAGAGCAAAGCC
TTTTCAACATGTGCTGCCCACCTGACTGTGGTGGTTCTGTTCTACGGGACAGCTCTCTCC
ATGTATCTGAAGCCCTCAGCTGTAAAGTCACAGGAAACAGATAAATTTATGGCTCTGGTG
TATGCCGGATTAGCCCCCATGTTGAATCCTATCATCTATAGTCTACGGAACAAAGAGGTA
AAAGTGGCTGTGCAAAAATTGCTGATTAGAAATTCTTTTAGTGCTTTCTCAATTTCCATC
CTCAAATAA
>OR.GCA_004027205.1_CteGun_v1_BIUU_PVKB01000963.1_134544_135479-
ATGGCCCAGAGAAACCACAGCAGAGTTACTGAGTTTGTTCTCATCGGGTTTTCTGAAAAC
CCCCGGATCGAGGCTCTGCTCTTTGTGCTGTTCTTGGGGATTTACATCCTGACCGTGATG
GGAAACTTAACAATACTGCTGGTGATCAGGGCTGACCCCCACCTCCACACACCCATGTAC
TTCTTCCTGAGCAACCTGTCGTTCCTGGACCTCTGCTTCCCGTCAGTCACCATGCCCAAG
CTGATGCAAGACCTCCTGTCTGAGAAGAAAACCATCTCAGTAGAAGGCTGCCTGGCCCAG
GTCTTCTTTGTTTTTGTCAGTGCGGGAACGGAAGCCATTCTTCTTTCAGTGATGGCCTAT
GACCGCTATGTTGCCATCTGCCACCCACTGCTCTATGGCCAGGTGATGAGCAACGAGCTC
TGCGTAAAGCTGGTACTGGTCTCCTGGGGCCTGGGCGCTCTCAATTCAGTAGTCGTTGTG
CTCTTGGCTATTAATCTGGATTTCTGTGAGGCCCGACCCGTACGCCATTACACCTGCGAG
CTGCCCTCTCTCTTACCTCTGTCTTGCTCTGATACCTCCATCAATATCGACATCTTGATC
AGCATCTCCGTACTGTATGGGCTTGGAACTTTCCTCCCAATCATTTTGTCTTATGCTCAC
ATCATAGCCGCTGTCCTGAACATGAGATCCACTACAGGCAGGAACAGGGCATTTAACACC
TGTTTCTCTCATCTTGTTACAGTGATCCTGTTCTTTGGCTCAGGCTTGAGTCGTTATCTG
ATGCTCACCCCTGGTTCCTCCCTAGATTTGCTTTTGACCTTGCAGTACGGTGCAGTCACC
CCCTTGCTGAATCCCCTTATCTACAGCTTGAAGAACCACGAGATGAAGGCAGCTGCGAAA
AGGATATTAGGGAAATATCTACATTACTTTGGGTAA
>OR.GCA_004027205.1_CteGun_v1_BIUU_PVKB01000963.1_145762_146715-
ATGGCCTCGAGGAATCAGAGCATTATCACTGAGTTTATCCTTCTCGGGCTGTCTGCTAAC
CCTCATGTCCAAGCACTACTCTTCGTGTTGTTCCTGAAGATCTACCTCTTGACTCTGCTG
GGGAATCTGACGATGATGTTGGTGATCAGGGCCGACTCCCACCTGCACACGCCCATGTAC
TTCTTCTTGAGTCATCTATCGCTAGTGGATCTCTGCTTCTCTTCAGTCACTGTGCCCAAG
ATGCTGAACGACCTCCTATCTGAGAAAAAGACCATCTCCGTAGAAGGCTGCCTAACCCAG
ATCTTCTTTGTTTTTCTTACTGCAGGGACTGAAATCTTTCTTGTTTCCATGATGGCCTTT
GACCGGTATGTTGCCATCTGCAATCCATTGCTTTATGGTCAAATAATGAGCAGTGACCTA
TGTACGAATCTGATTTGGGTTTCATGGGCCCTGAGTTTTTTGGATGCAGTTATCAACACC
CTTCCGGCGGTGAACTTGAACTTCTGTGATGCCCACGTCATCCCACACTACAGCTGTGAG
CTGCCTTCCCTCTTTCCTTTGTCCTGCTCTGATGTCTCCACCAGTGTCACGGTTTTGATC
TGCTCCACACTCCTGCATGGCTTTGGCACATTCTTCCTAATCTTTTTCTCCTACATCCAC
ATTATCTCCACCATCTTGAGCATCAGGTCCACCACAGGCAGGAGTAAGGCCTTTGCCACC
TGCTCCTCCCACCTCTCTGTAGTGAGCTTCTTCTATGGCTCAGCTTTCCTCCGTTACCTC
ATTCCAACATCAGGTTCATCTCTGGAGTTGATCTTCTCCATACAGTACGGTGTGGTCACT
CCCCTGATGAATTTTCTCATCTACAGCCTAAATAACAAAGAAGTAAAGAGAGCTATGAGA
AGAACCTTGGGAAGATACCTACAAGCATGGGTAGCAGGCTGCAGAGATAATTAA
>OR.GCA_004027205.1_CteGun_v1_BIUU_PVKB01000963.1_225262_226194+
ATGAGGAATTTTAGCGCGATTACTGAGTTCATCCTCCTCGGGCTGGCTGCTGACGCCCAG
GTCCAAGCTCTCTTCTTTGTGCTGTTCCTTGTAATTTACCTACTGACCCTGACAGGGAAC
TTACTGATGCTGCTGGTGCTGATGACAGATGCCCACCTCCATTCACCCATGTACTTCTTC
CTGGGTCACCTCTCTTTCCTGGATATCTGCTACTCAACAGTCTCAGTGCCCAAGATGCTG
GATAACCTCATGTCTAAGAAAAAAACAATCTCTGTGGAAGGCTGCCTAGCTCAGGCCTTC
TTGGTGTTTCTGTCTGGGGGCACCGAGGCCTGCTTGCTTGCAGTTATGGCCTACGATCGC
TACGCTGCCATTTGCCACCCTCTGTTCTACTGCCAGATGATGAGCAACGGTCTCTGCACA
GGGCTTGTGTGGGGCTCCTGGGGCCTGGCCTTCGTGAACGCACTCCTCAACACTCTTCCT
GCGATGAGCCTGGACTTCTGTGGATACAGAACCATCCACCACTATACCTGTGAGCTCCCT
TCTCTCTTCCTTCTCTCCTGCTCAAACGTCTCCACCAACATCACTCTCGTGTTCTGGTCT
TTCATCATCCATGCCTGTGGAACCTCTCTCCCGATTTTAGCCTCCTATGGCTACATCATC
TCTGCCATCATGAGCATCAGCTCCACCACAGGCAGGAGCAAGGCCTTCTCCACCTGCTCC
TCCCACCTCACGACTGTGATCTTGTACTTTGGCTCAGCAAGCTTACGCTATCTCTTGCCA
GCCTCTGGCTCTCCCTTGGAGCTGGTGCTGTCCTTGCAGTACAGCGTGATGACTCCCATG
CTGAATCCTCTCATCTACAGCCTGAAGAACAAGGAGGTGAAGGCAGCCGTGAGAAAGACG
TTAGAAAATATTATCAGGGTTCTAAATAATTGA
>OR.GCA_004027205.1_CteGun_v1_BIUU_PVKB01000963.1_334222_335178+
ATGGTGGACCTAAGGAATATCAGCAAAGTGACAGAATTTATCCTTGTGGGCTTTGAGAAG
AGCTCTCCTTCCACTCGGGCATTGCTGTTCACTGTCTTCCTAGCCCTCTACAGCCTTGCC
ATGGCCATGAATGGCTTCGTCATCTTCATCACCTGGTCAGATCCCAGGCTCAACAGCCCC
ATGTACTTCTTCCTTGGCCAGCTTTCTTTCCTGGATGTCTGTTTCATCACCACCACCATC
CCACAGATGTTGATTCACCTGGTGACTAAGAACCATGCTGTCTCCTTCGTCTCTTGCATG
ACCCAGATGTACTTGGTCTTCATCGTAGGGGTGGCTGAATGCATCCTCTTGGCTTTTATG
GCCTATGACCGTTATGTTGCTATCTGCCACCCACTTAGCTATACCCAGATCATGAACCGC
CAGGTCTGTGTTAGGCTGGTGGGTACCGCCTGGATATTTGGGTTGACCAATGGCATCTTT
CTTGAGTATATGTCATTCCGAAACCCCTTCTGTAGAGACAATCGTGTAGAGAACTTCTTC
TGTGAGGCCCCCATAGTGATTGCCCTGTCCTGTGGGGACCAGCAGTTTAGCATGAAGTTG
ATTTTCGCAGATGCCATTGTGGTACTACTCAGCCCCATGGTGCTCATTGCCACTTCCTAT
GCCCATATCCTGGCCTCCATCCTTGGCACAGCATCGGCCTCAGGTCGAAACAAAGCCTTT
TCAACTTGTGCTTCCCACCTGACTGTGGTTGTCTTTTTGTACACCTCAGCTATGTTCTCT
TACATGAATCCCCGCAGCACACATGGGCCTGACAAAGACAAACCTTTCTCTCTCCTCTAC
ACCATCATCCTCCCCATGTGCAACCCCATCATCTATAGTTTGCGCAACAGGGAAATGAAG
GGGGCCATGGTAAGGGCTCTTAAAAGAATCAGCCTGGCCCAGGCAGAGCCTCTTTAG
>OR.GCA_004027205.1_CteGun_v1_BIUU_PVKB01001038.1_351049_352071+
ATGTCGCTGCGACCCTCGTCCTGGCCTCTCCCCGCAGGCCTCACCTCCAGCCCCTGGCCC
GCGCCCAACTGGACGTCCCCGCAGGAGTTTGTGATCCTGGGCTTCTCCGGGTGGCCGCCC
AGCCTGCGCCTGCTGCTCTTCGCGCTGCTCCTGCCGCTCTACCTGGCCACCCTGGCGGGC
AACCTGCTCATCCTGGGCCTGGCCCTGGCCGAGCCCGCGCTGCACACACCCATGTACTTC
TTCCTGGGTGCGCTGTCGGCCGTGGAGGTGGCCTACACGCTGGTGCTCACCCCGCGCATG
CTGGCCGGCTTTCTGCTGCCTTCCGGGGGCCAGGCTGTGGCCCGCTCCGCCTGTGCCGCT
CAGATGGGCCTGTTCGTGGCCCTGGGCGGCTCCGAGTGTCTGCTGCTGGCGGCCATGGCC
CTGGACCGCTATCTGGCCATCTGCCGTCCCCTCTACTACCCGCAGCTCATGACCACGGGG
CTCTGCTGGGGCCTCCTGGCCTCCTGCTGCCTGGGCGGCTCCGTCCTGGCCTTCGGCCTC
ACCGCTGCCATCTTCCAGCTGCCCTTCTGCCACGGGGGCCTAGTCAACCACGTCTTCTGT
GACCTCCCGGCTGTGCTGGTGCTGGCCTGTGGCGACCGGGAGCTGCAGGAGCATGTGCTC
CTGGGGGCCTGCCTGCTCCTCCTGGTGCTGCCCCTGGCCCTCATCCTGCTCTCCTACACC
AGGGTGCTGGTGGTCATCCTGGGCGTCGGGGGCGCCGCGGGGCGCCGCAAGGCCTTCAAC
ACCGTGGCGTCCCATCTCACGGTGGCCGTGCTGCACTACGGCTGCGCCACAGCCATGTAC
GCCAGGCCCCTGCGCAGCCGCTCCCTGGAGGAGGACAAGCTGGTGTCTCTCATCTACATC
AACCTCACGCCTCTGCTGTACCCGGCCATCTACACGCTGCGCAACCGGGACATGCAGGGC
GCCTTGCAGCGGGCCATCGGCCAGGGGACGCCGGGGACCGCGCAGCAAGCTGAGCTCACC
TAG
>OR.GCA_004027205.1_CteGun_v1_BIUU_PVKB01001045.1_8533_9510+
ATGAACTTTGATTTTAACATATCTGCAGATGGAGAAAAAATTAGAACAGAAGCTTCAAAC
GCCACGACTGTCGTAGAATTTGTTCTTCTGGGATTTTCTGATATTCCACATCAACAATGG
ATTCTCTTTGGAACATTTTTATTCATATATGCAGTTATTCTGATGTGCAATAGCATTATA
ATACTCATAACAAAAATGGACTCTGCACTTCACGTCCCTATGTATTTTTTTCTCAGCAAT
TTTTCCTTTTTGGAAATCTGTTATGTAACAGCCACTGTCCCTAGAATGCTCTTGGATCTC
TGTATGCAAAAAAGAAATATCTCCTTGTTGGCCTGTGCTACGCAAATGTGCTTTGTGCTT
ATACTTGGAGGCGTAGAATGCCTTCTGCTGCTGGTGATGGCCTATGACCGCTACGTGGCC
ATCTGTCACCCTCTGCTCTACCCTCTCATCATGAACCACAAGTTCTGTGCCCAGCTGGTG
GCTGCTTCGTGGATCAGTGGAATTCCCGTAGAGGTAGGACAAACCTATCAGATTTTCTCT
TTGTCCTTCTGTGGCTCCCACATAATTAATCACTTCTTCTGTGACATCCCCCCGATACTC
AAGCTCGCTTGCGGCGACACATTTATGAACGAGTTAGCTGTCTACGTGGTCGCAGTGCTG
TTTGTCCTGCTTCCGTTCCTGCTGATCATTGCCTCCTATGGCAAAATCATCACCACGATT
CTGAGAATGTCCTCGGCCAGCGGGCGGGCCAAGGCCTTCTCCACCTGCTCCTCCCACCTC
ACCGTCGTGGTCTTGTTCTACGGAACAGCGACCATCACTTATTTACAGCCCAAACCTAAC
CAGTCTGAAGGAAAGGGGAAGCTTCTCTCCCTTTTCTACACAATTTTCATCCCGACCTTG
AATCCCGTCATATACACACTGAGGAACAAGGACATCATGTTGGCACTGAGAAAGCTCTTC
ACTAAGTTGTTACCATGA
>OR.GCA_004027205.1_CteGun_v1_BIUU_PVKB01001045.1_15883_16845+
ATGAGAGATAAATTGAACACCACTACCTTTATGGAATTTGTGCTGCTGGGGTTTTCTGAT
GTTCCCCAACTCCGGTGGGTTCTTTTTGGGGTATTTTTATTCATGTACTTGGTTGTTCTC
ACATGCAATGGCATTATAATAATAATAACAAAAATGGACTCTGCTCTTCAAACTCCTATG
TATTTTTTCCTTAGCAATTTTTCCTTTTTGGAAATCTGTTATGTGACAATCACTGGCCCA
AGAATGCTCATGGACCTCTGTACCCAAAAAGGAAATATTTCTGTGTTTGCCTGTGCTGCG
CAGATGTGCCTTTTCCTTGTATTTGGAAGCACTGAGTGTCTCCTCCTGGCTGTGATGGCT
TATGACCGCTACGTGGCCATCTGTCACCCTCTGCACTACGGTTTGGTCATGAACCCCAAG
TTCTGCACTCAGCTGGTGACTGCCTGCTGGGTCAGCTCACTCCATGTTGTGATTGGCCAG
ACATGGGTGATTTCCTGTTTTCCCTTTTGTGGGTCTAACAGAATCGGTCACTTCTTCTGT
GACGTGCCCCCAGTCCTCAAGCTTGCTTGCGGTGACACAACCAGGATCGAGACAGAAATC
TGCATCGCGGCAGTGGTGTTTATCGTGGTTCCCTCTCTGCTGATCATCGTCTCCTATGGC
AAAATCATCACCACGATTCTGAGAATGTCCTCGGCCAGCGGGCGGGCCAAGGCCTCCTCC
GCCTGCTCCTCCCACCTTGTGGTCGTGGTCTTGTTCTACGGAACAGCGACAATTACTTAT
TTGCAACCCAAACCAAACCAATCAGGAGGAGTAGGGAAATTGATCTGCCTTTTCTACACA
GTTTTAATCCCAACTTTGAATCCTCTCATCTACACGCTCAGAAACAAGGACATCGCGGTG
GCCCTGAGAACCTTGCTGAGGAAGCTGTCCAGTTTAGGCAAAGATTTCAAGACTCAGGGT
TAA
>OR.GCA_004027205.1_CteGun_v1_BIUU_PVKB01001045.1_23180_24181+
ATGAGATGTCTTGCGTTTTCCCTGTCTGCAGATGGAGAGCCAACAGGAAGAGAAAACGCG
ACAGCGTTCACGGGATTTGTCCTGCTGGGCTTTTCTGACGTTCCCCACCTCCAGTGGGTT
CTCTTTGGGATATTTTTATTCATGTATTTGACTACTCTCACTTCCAATGGCATTATCATA
GTAATCACCAAAGTGGATTCTGGTCTTCAAACTCCGATGTATTTTTTCCTTAGAAATTTT
TCCTTTCTGGAAATCTGTTATGTGACAACCACTGTCCCGAGAATGCTCATGGACCTTTGC
ACCCTGAGAGGAAGTATCTCCGCCTTGGCCTGTGCCACACAGATGTGCTTTTCTCTCACA
ATGGGAAGCACTGAGTGCCTCCTCCTGACGGCTATGGCCTACGACCACTATGTGGCCATC
TGTCACCCGCTGCGTTATGCTGTGATCATGAGCCGCAAGTTCTGTGCTCAGTTGGTGGCC
GGCTCCTGGCTCGGTGGAATTCCTGCTGTGATTGGCCAGACATGGGGGGTTTTCTCTGTG
CCGTTTTGTGGATCTAACAGAATCAATCATTTCTTCTGCGACATCCCCCCAGTCCTCAAG
CTTGCCTGTGGTGACACGTCCGTGAGTGAGAAGGCTCTCTATGTCGCTGCTGTGGTGTAT
GTCGTGGTTCCATCAATGCTGATCATTGTGTCTTATGGCAAAATCGTTTCCACCATTCTG
AAAATGTCATCCTCCAGCGGGAGGGCCAAGGCCTTCTCCACCTGCTCCTCCCACCTTGTG
GTCGTGGTCTTGTTCTATGGAACAGCGACCATCACTTATTTACAACCCAAACCAAGCCAA
TCAGGAGGAGCAGGGAAGGTGACCTCTCTTTTCTACACTATTTTGATCCCAACTTTGAAC
CCTCTTATCTACACGCTGAGGAACAAGGACATCGTGGTGGCCCTGAGAAAACTCCTAAGT
AAGTTATTGACTTTAGGTAATGATTTAAAAACTCGGAAATAA
>OR.GCA_004027205.1_CteGun_v1_BIUU_PVKB01001045.1_49368_50312+
ATGACACACGCAGAGCTCAGTGGGGAGCGCAACGTGTCCTCAGTGAGCCACTTCGTCCTG
CTGGGGTTCTCCGACCTCCCCAACCTCCAAGGGTTTCTATTTGGGCTCTTTTCCTCCATC
TACCTGGTGATCCTAGCAGGAAATGGGCTCATAATCATCATAACCAGGCTGGACCCCGCA
CTCCACAGACCCATGTATTTTTTCCTGGCAAATTTCTCTGCTTTGGAAATCTGCTATGTG
TCAATCACAGTCCCACGGATCCTGTTCAACCTTTGGACTCAGAAGAGAACCATCTCTAGG
CTGGGCTGCGCCACCCAATTGTGCTTCTTCCTGATGCTGGGGACCACCGAGTGCTTCCTC
CTGGCCGTGATGTCCTACGACCGCTATGTGGCCATCTGTAACCCCCTGCACTACCCCCTG
GTCATGAACCCGAAGAAATGTGCTCAGCTGGCAGTTGGCTCCTGGCTTGCTGCCGTCCCG
GCCCAGATAGGACAGACGTGCCAGATTTTCTCTCTGCGTTTCTGTGATTCTGACCAAATT
AACCACTTCTTCTGCGACATACCCCCGATATTCCAGCTGGCCTGTGGGGACACTTCTGCA
AACGAGCTCTCCGTGTATGTGGTAGCGATGGTGGCCATCGCAGTCCCGTTTATCCTGGTC
CTGGCCTCTTATACCAGAATCATCTCCACCATCCTGAGGCTGCCCACCGCCCGAGGACGG
GCCAAGGCCTTCTCCACCTGCTCCTCCCACCTGCTGGTGGTGCTTCTGTTCTACGGGTCT
GCTGTCGTCACCTACTTCAGGCCGAAGTCCAGCCACATGCCGGGGACTGACAAGCTGCTC
TCTCTCTTCTACACCATCGTGATCCCCGTCTTCAACCCCCTGATCTACACCCTTCGGAAC
AGGGATGTGATCGCCGCAGTCAGAAAATTATTGCTTAAAACCTAG
>OR.GCA_004027205.1_CteGun_v1_BIUU_PVKB01001045.1_57861_58805+
ATGACACACGCAGAGCTCAGTGGGGAGCGCAACGTGTCCTCAGTGAGCCACTTCATCCTG
CTGGGGTTCTCCGACCTCCCCAACCTCCAAGGGTGTCTATTTGGGGTGTTCTCCACCATC
TACCTGGTGATCCTAGTAGGAAACGGGCTCATAATCATCATAACCAGGCTAGATCCCACA
CTCCACAAGCCCATGTATTTTTTCCTGGCAAATTTCTCTGCTTTGGAAATCTGTTATGTC
TCAGTCACACTCCCACGAATTCTGTTCAACCTTTGGACCCAGAAGAGAACCATCTCTAGG
CTGGGCTGCGCCACCCAATTGTGCTTCTTCTTGATACTGGGAAGCACCGAGTGCTTCCTC
CTGGCCGTGATGTCCTACGACCGCTACGTGGCCATCTGTAACCCCCTGCACTACCCCCTG
GTCATGAACCCGAAGAAATGTGCTCAGCTGGCAGTTGGCTCCTGGCTTGCTGCTGTCCCG
GCCCAGATAGGACAAACGTGCCAGATTTTCTCTCTGCGTTTCTGTGATTCTAACCAAATT
AAGCACTTCTTCTGCGACATACCCCCGATATTCCAGCTGGCCTGTGGGGACACTTCCGCA
AACGAGCTCTCCGTGTATGTGGTAGCGATGGTGGCCATCGCAGTCCCGTTTATCCTGGTC
CTGGCCTCTTATACCAAAATCATCTCCACCATCCTGAGGCTGCCCACCGCCCGAGGACGG
GCCAAGGCCTTCTCCACCTGCTCCTCCCACCTGCTTGTTGTAACTCTGTTTTTCGGTTCT
GGTATCATCACCTACTTCAGGCCGAAGTCCAGCCACTCCCCGTCGACTGACAAGCTGCTC
TCTCTCTTCTACACCATCGTGACCCCCGTCTTCAACCCCCTGATCTACACCCTTCGGAAC
AGGGATGTGATCGCCGCAGTCAGAAAATTATTGCTTAAAACCTAG
>OR.GCA_004027205.1_CteGun_v1_BIUU_PVKB01001045.1_65734_66678+
ATGGCACGCGCAGAGCTCACCAGGGAAGGCAACGCCTCCTCAGTGAGGCTCTTCGTCCTG
CTGGGGTTCTCCGACCTCCCCAACCTCCAAGGGTTTCTATTTGGGGTGTTCTCCACCATC
TACCTGGTGATCCTAACAGGAAATGGGCTCATAATCGTCATAACCAGGCTGGACCCCGCA
CTCCACAGGCCCATGTACTTCTTCCTGGCAAATTTCTCTGCTTTGGAAATCTGTTATGTC
TCAGTCACACTCCCGCGGATCCTGTTCAACCTTTGGACCCAGAAGAGAACCATCTCTAGG
CTGGGCTGTGCCACCCAATTGTGCTTCTTTCTGGTGCTGGGGACCACCGAGTGCTTCCTC
CTGGCCGTGATGTCCTACGACCGCTACGTGGCCATCTGTAACCCCCTGCACTACCCCCTG
GTCATGAACCCGAAGAAATGTGCTCAGCTGGCAGCTGGCTGCTGGCTTGCTGGGGTCCCC
GTCCAGATAGGACAGACGTGTCAGATTTTCTCTCTGCATTTCTGTGATTCTGACCAAATT
AAGCACTTCTTCTGCGACATACCCCCGATATTCCAGCTGGCCTGTGGGGACACTTCCGCA
AACGAGCTCTCCGTGTATGTGGTAGCGATGGTGGCCATCGCAGTCCCGTTTATCCTGGTC
CTGGCCTCTTATACCAAAATCATCTCCACCATCCTGAGGCTGCCCACCGCCCGAGGACGG
GCCAAGGCCTTCTCCACCTGCTCCTCCCACCTGCTGGTGGTGCTTCTGTTCTACGGGTCT
GCTGTCGTCACCTACTTCAGGCCGAAGTCCAGCCACACGCCGGGGACTGACAAGCTGCTC
TCTCTCTTCTACACCATCGTGACCCCCGTCTTCAACCCCCTGATCTACACCCTTCGGAAC
AGGGATGTGATCGCTGCGCTCAGAAAATTAATTGCTACTATGTAG
>OR.GCA_004027205.1_CteGun_v1_BIUU_PVKB01001045.1_78611_79555-
ATGTTTCTGGCAGAGAGCAATGGAACTTCCGAGGCCACGTTCACCCTCCTGGGCTTCTCT
GATTCCCCGGAACTGCAGGTTCCCCTCTTCTTGCTCTTCCTGGCCGTCTACAGCTTCAGT
GTGGTAGGGAACCTGGGCATGATCATCGTCATCAGGGTCAACCCCAAGCTGCACACCCCC
ATGTACTTCTTCCTCAGCCACCTCTCCTTTGCGGATTTCTGCTACTCCACCATCATCGCC
CCCAAAATGCTGGTGAACCTCGCTGTGGCGGACAGAACCATCTCATTTTCGGGGTGCATG
GTACAGTTCTTCCTCTTCTGCACCTTTGTGGTGACTGAATTAATTCTGTTCACAGTGATG
GCCTACGACCGATTTGTGGCTGTTTGCAACCCTCTGCTCTACACAGTCGTCATGTCCCAG
AAACTCTGTGCCCTGCTGGTGCTCGCGTCCTATGCGTGGGGAGTCGTGTGCTCCTTGACA
CTTATGTGTTCTGCTTTAAAGCTACGTTTTCGGGGTTTCAACACCATCAACCACTTCTTC
TGCGAGTTGTCCTCCCTGATTTCTCTCTCGTGCTCGGATACTTCCCTCAGCCAGTTGCTT
CTTTTCACTGTCGCCACTTTTAATGAGATCAGCACGCTCCTGGTCATCCTCACGTCATAC
GTGTTCATCGTGGTCACCACCCTGAAGATGCGCTCGGCCAGTGGGCACCGCAAGGCCTTC
TCCACCTGCGCCTCGCACCTGACGGCCATCACCATCTTCCACGGCACCATCCTCTTCCTG
TACTGTGTGCCCAACTCCAAGAACTCCAGGCACACAGTCAAGGTGGCCTCTGTGTTTTAC
ACGGTGGTGATCCCCATGCTGAACCCCCTGATCTACAGTATGAGGAACAAGGAAGTCAAG
GACACAGTCAGCAAAGTAATTAAAACCAAACTATTTTCCCATTGA
>OR.GCA_004027205.1_CteGun_v1_BIUU_PVKB01001045.1_83855_84847-
ATGGAGAAGGTTTCTTCCTCTAACAACAGATCAAGTGGACACGTGGACAAGCGCAACTGC
ACCGCTGTGACAGAGTTCCTTCTCCTGGGCTTGTCAGAGGCCCCCGAACTCAGAGCCGCC
CTCTTCCTGCTGTTCCTTCTGGTCTACGGAGTCACCGTGGCGGGCAACCTGGGCATGACT
GTCCTGATTCAGGCCAGCTCTCAGCTCCACACCCCCATGTACTTCTTCCTCAGCCACCTG
TCCTGGGTGGACTTCTGCTACTCCTCTGTCATCGTGCCCAACATGCTGGCTAACATCATC
AGCGAGGACAAGGCCATCTCTTTTCCGGCATGCGTCATCCAGTTTTGCTTGTTTTGCACG
TGTGTGGTCACAGAGGTCTTCCTGCTGGCTGTGATGGCCTACGACCGCTTCGTGGCCATC
TGTAACCCTCTGCTCTACACGGTCATCATGTCCCAGAAGCTCTGTGCACAGCTGGTGTCT
GTCTGCTACCTGGGGGCTTGCGCGTGCTCGCTGATCCACGTGTGCTTGGCCCTGCAGATC
CCCTCCTACAAGTCCGATGTGATCGATCACTTCTTCTGCGATCTGCCCCCTCTCTTAGGT
CCCGCCTGCTCCGATGTCGCCATCAGCGAGCTGCTGCTGTTCGTCGTGGTGAATTTCAAT
GAGGTCTCCACCGTCGTGGTGATCCTCACCTCCCACTCGCTTATTCTCAGCACCGTCCTG
AGGACGCGCTCTGCAGAGCGGAGGTGCAAAGCTTTCTCCACCTGCGCCTCCCACCTCACG
GCCATCGTCGTCTTCCATGGAACGATTCTTTTTATTTATTGTCAGCCCAGTTCCGGCAAT
AGCCCGGTTGTTAACAAAGCGACCACAGTGTTCTACACTGTCCTGATCCCTATGCCGAAC
CCCCTGATCTACAGTCTGCGGAACAAGGACGTGAAAGAAGCTCTCAGGAAAGTGCTGGCC
TCCAAAATGTTTTCCCGGAGAATACTTTACTAG
>OR.GCA_004027205.1_CteGun_v1_BIUU_PVKB01001045.1_91577_92518-
ATGCTTCCATCAGATAGGAACAGAAGTGGGGCCACCTTCGCCCTCCTGGGCTTCTCCGAT
TACCCAGACCTGCAAGTACCCCTGTTCCTGATCTTTCTGGCCATCTACGGCGTCACCGTG
GTGGGGAATATCGGGATGATTCTCATAATCAGAATCAACCCCAAGCTGCACACCCCCATG
TACTTCTTCCTCAGCCACCTCTCCTTCGTGGACTTCTGCTATTCCTCCATCGTTGCTCCC
AAGATGCTGGTGAACCTCGTGGCGGCCGACAGAAGCATCTCATTTTCAGGTTGTGTAGTG
CAGTTCTTTTTTTTTTGCACCTTTGTGGTAACCGAGTCCTTCGTCTTAGCAGTGATGGCC
TATGACCGCTTCGTGGCCATCTGCAACCCGCTGCTCTACACAGTCGCCATGTCCCAGAGG
CTCTGTGCCCTGCTGGTGGCCGGGTCTTACACCTGGGGGGTGGTGTGCTCCCTGACACTG
ACCTGTTCTGCCCTATGGTTATCTTTCCATGGTTTCAACACAATCAATCACTTCTTCTGC
GAGTTCTCCTCGCTTCTCTCTCTCTCTCGCTCTGACACTTACATCAACCATCTGCTGCTT
TTCATTTTTGCCACTTTTAACGAAGTCAGCACCCTCTTCATCATCCTCCTGTCCTACGTG
CTCATTGTGGTCACCCTCCTGAAGATGCGGTCGGCCAGCGGGCGCCGCAAGGCCTTCTCC
ACCTGCGCCTCGCACCTGACGGCCATCACCATCTTCCACGGCACCATCCTCTTCCTGTAC
TGTGTGCCCAACTCCAAGAACTCCAGGCACACAGTCAAGGTGGCCTCTGTGTTTTACACG
GTGGTGATCCCCATGCTGAACCCCCTGATCTACAGTATGAGGAATACGGATGTGAAGGAC
ACAGTCCGCAAAGTCATGGGCACTAAAGTCTTTTCTGACTGA
>OR.GCA_004027205.1_CteGun_v1_BIUU_PVKB01001045.1_99140_100084-
ATGGTGAAGACTCTACGAAACCTGAGTGTGGAGCCCACCTTTGTCCTGTTGGGTTTCACT
GACTTCCCTGGACTCCGGGTCCCTCTGTTCCTCCTGTTCCTGGTCATGTACATTGTCACT
GCGGTAGGGAACCTGGGAATGATAGGGATTATCAAGGTCAACTCCAAGTTCCACACTCCC
ATGTACTTTTTCCTGAGTCACCTTTCTCTCGTGGACTTCTGTTATTCTTCTGTCGTCACC
CCCAAGCTCCTCGAGAATCTGGTCGTGGAGGACAGAACCATCTTCTACTGGAGCTGCATG
CTGCAGTTCTACCTGTCTTGCGTGGCTGTGGTGGCGGAGTCGTTCTTGCTGGCAGTGATG
GCCTATGACCGCTTTGTGGCCATCTGCAACCCTCTGCTTTACGCCGTTGCCATGTCACAA
AGGCTCTGCGCCCTGCTGGTGGCTGGCTCCTACTTCTGGGCTATGTTTTGCCCCTTTGTC
CTTCTTTGCTACGCCCTACAGCTGAGCTACACGGGACGAAAAGTCATCAACCACTTTTTC
TGCGAATATACCTCCGTTATCGCCGTCTCCGCCTCTGACACACGCGTCCCGCACCTGCTG
CTCTTTTGTTTCGCCACCTTCAACGAGGTGAGCACGCTGCTGATTATCTTCACCTCCTAT
GTGTTCATTTTTGTGACTGTGTTAAAGATGCGATCGGCCAGTGGGCGCCGCAAGGCCTTC
TCCACCTGCGCCTCCCACCTGACGGCCATCACCATCTTCCACGGCACCATCCTTTCCCTC
TACTGCGTGCCCAACTCCAAGAACTCTCGGCAGACAGTCAAAGTGGCCTCCGTGTTCTAC
ACTGTTGTCAACCCCATGCTGAACCCTCTGATCTACAGCCTGAGGAACAAGGATGTGAAG
AATGTCTTCCGGAAAATTGTAGACACGAAAGTCCCATTTCACTGA
>OR.GCA_004027205.1_CteGun_v1_BIUU_PVKB01001045.1_103032_103979-
ATGTCCTGCGAAGGAAATCAAAGCACCACGCCCAAGTTCATCCTCCTGGGATTTTCAGAG
TATCCACAACTCCGGTTTCCCCTTTTTCTGGTTTCCTTATTCGTCTACAGCGTCACAGTG
GTGGGCAACTTGGGTATGATTGTAGCCATCAGGGCTAACCCCACGCTCCACACAGTCATG
TACTTTTTCCTTAGCCACTTGTCCTTCGTGGATTTCTGCTTCTCCACAACGGTGACACCT
AAACTCCTGGAGAACTTGCTTGCAGAAGATAGGACCACCTCTTTCTCCAGTTGTATCATG
CAGTTTTCTTTTGTGTGCGTTTTTGGAATGGCGGAAACGTTCATATTGACAGCCATGGCA
TATGACCGATTCATGGCCGTGTGTCGCCCTCTGCTCTATGCCACGATCATGTCTCGGAAG
CTGTGCGTTCTCCTGGTGGCCGCGCCCTACGCGTGGGGCAGCCTATGCTCCCTGGTACTT
ACGTATTTCCTTCTCTCACTGTCGTATCGTAATTCCAGCACCATAAACAACTTCGTCTGC
GACCACTCAGTGATCGTTTCCGCTTCCTGTTCGGATGCCTCTGTCAGCCAGGTGCTGTGC
TTTGTCGTCACTGTCTTCAATGAGGTGAGCAGCCTAGCGATCATTCTGATGTCATACCTG
TTCATTTTCATCATCGTCGTGAGGATGCCATCTGCCAGTGGGCGCTGGAAGGCCTTCTCC
ACCTGCGCCTCCCACCTCACGGCCATCACCCTCTTTCACGGGACCATCGTCTTTGTCTTC
TGTGCCTCTACCCCGGAGTCTCCGCGCCTCATCGTCAAGGTGGCCTCTGTGTTTTACACG
ACTGTGATTCCCATGCTGAACCCACTGATCTACAGCCTCAGGAACAAGGATGTGAAGGAG
ACATTCAGAAAACTGGTTATCACTAAATCTGTTTGCCACTCTGTGTGA
>OR.GCA_004027205.1_CteGun_v1_BIUU_PVKB01001045.1_109839_110813-
ATGAAGTCTTTGATATATTCCAATCGGAGTCAAACGTGGAGTCAGAGAAACCAGAGTTCT
GAGGTTACTTTTGTCCTCTTGGGCTTCTCAGAGTATCCCCATCTCCAGGTGCCCCTCTTC
CTGGTGTTCCTGGTCATCTACACGCTCTCTTCCTTGGGAAACTTGGGCATGATTGTAATT
ATTAGGATTAACCCCAAACTCCATGTTCCTATGTACTTTTTCCTCAGTCACTTGTCCTTT
CTTGATTTTTGTTATTCTTCCGTATTTACACCAAAACTATTACAGATCATGGTGGTGGAA
GATCGGAGCATCTCCTTCAGAGGGTGCATGACACAATTTTTCTTTGGATGCACTTTTGTG
ATTACAGAGATGTTCATGCTGGCCGTGATGGCCTACGACCGCTTTGTGGCGGTTTGCGAC
CCCCTGCTGTACACCGTGGCCATGTCTCCCAAGCTCTGTGCGCACCTCATAGCTGGGACT
TACCTATGGGGTGGCCTCTGTTCCTCCACACTCACCTACTTCCTTTTGCAGCACTCCTTC
TGTGGACCTAACATCATAAATCACTTCTGCTGCGAGTACTCTGCCGTCCTGTCCGTGTCC
TGCTCGGACACATTTTTCAGCCGGCTGGCGTGCTTAGTCATTTCTACCTTCAATGAGTTC
TGCAGCCTCCTGATCATCCTGGCCTCCTACGTCTTCATAGTTGTCACTGTCACCAAGATT
CCTTCGAAGGGAGGACTCCGGAAGGCCTTCTCCACCTGCGCCTCCCACCTGGCCACCATC
TGTATCTTCCACGGGATTATTATACTTCTCTACTGCGTCCTCAAATCTAAAAGCTCGCTG
CTCCTGGTCAAAATAGCCACTGTCTTCTACAGCATTGTGATCCCGATGCTGAATCCACTT
ATTTATAGTCTTAGAAACCAGGACGTGAAGGAGACCATCAGGAAGTTAATCTTCATCAAA
GTTTTCTCTCACTAG
>OR.GCA_004027205.1_CteGun_v1_BIUU_PVKB01001045.1_117482_118432-
ATGGTGCCCGGTTGGGGAAACCAGAGCTCAGTGTCCACATTCGTCCTGCTGGGGTTCTCA
GAGCTCCCCCACCTCCAGGCCCCCCTCTTCCTCGTGTTCCTGGCCGTCTACACTGTGACC
CTCGTGGGGAACCTGGGCATCATTGTGGTCAGAAGGGTCAACCCCAAGCTGCACACCCCC
ATGTACTTCTTCCTCAGCCACCTCTCCTTTCTGGATATGTGTTATTCCAGCGTCTTTACA
CCCAAACTCTTAGAGATCTTAGTCACGGAAGACAGAAGCATCTCCTTCAGAGGATGCATG
ACTCAATTTTTCTTTGGCTGTGCGTTTGTGATCACCGAGATGTTCATGCTGGCCGTGATG
GCCTATGACCGCTTTGTGGCTGTTTGCAACCCCCTGCTCTACACCGTGGCTATGTCTCCC
AAGCTCTGCGCTCTCCTGGTAGCTGGGACTTATACATGGGGTGGACTCTGCTCCTTGACA
ATCACGTATTCTCTTTTGCAGCTTTCTTATTGCGGGTCCAATGTCTTAAATCACTTTGGT
TGTGAATATTCTGCCATTATCGCTGCAGCGTCCTCTGACCCCTCCTTCAGCCTGATGCTG
TGTTTGGCGATCTCCATAATCAGTGAGTTTTCTAGCCTGCTCCTCATCCTCGTGTCCTAC
GTGTTCATAGTTGTCACTGTGGTCAGGATGCCGTCCAAGGGTGGGCTCCAAAAAGCCTTC
TCCACTTGCGCCTCCCACCTGACCGCCATCAGCATCTTTCACGGCACCATCCTGCTTCTC
TACTGTGTGCCCAGCTCCAAAAGCTCATGGCTCCTGGTCAAAGTGGCCACTGCACTTTAT
GCAGTCTTGGTCCCCATGCTGAACCCCCTGATCTACAGCCTCAGGAACAAGGACGTGAAA
GACACAGTCCGGAGGCTCTTCGGCTCCAAGCTGCTCTCTCAGCCATCATAA
>OR.GCA_004027205.1_CteGun_v1_BIUU_PVKB01001045.1_127961_128908-
ATGCAGGATGATGGCAACCAGAGCGCTGGCATCATTTTTGTCCTCGCGGGCTTCTCAGAA
TACCCCAGCCTCCGGGTGCCCCTCTTCGTGGTGTTCCTGGCCATCTACACTGTGTCTGTG
GTGGGGAACCTGGGCATGATTCTGGTCATCAGGACGAACCCCAAGCTCCACACGCCCATG
TACTTTTTCCTCAGCCACTTATCCTTTCTTGATTTCTGTTACTCCTCTTCACTTACACCC
AAACTCTTAGAGATAATCGTTGTGGAAGACCGGAGGATCTCCTTCGAAGAATGCATGACA
CAATTTTATTTTGGATGCACTTGCGTGGTTACGGAGATGTTCATGCTGGCCGCGATGGCC
TATGACCGTTTTGTGGCTGTCTGTAACCCTCTGCTCTACACTGTCACCATGTCTCCTAAG
CTCTGTTCTCTCCTGGTGGCTGCGACGTATGTGTGGGGTGGGCTCTGCTCTTCAATTCTC
ACTTATTTTCTTCTGCAACTATCATACTGTGGGTCTAATGTCATAGATCACTTTTGCTGC
GAGTTTTCTGCTGTTCTGTCGGTCTCCTGCTCTGATGCCTCCTCAAGCCAGCTGGCGTGC
TTTGTCATTTCTGTGTTCAACGAAACCTGCAGCCTCCTGGTCATCCTGGCCTCCTACGCC
TTCATAGCTGTCACTATTGTCAGGATACCAACCAAGGGAGGCCTTCAGAAGGCCTTCTCC
ACCTGCGCCTCCCACCTGACCGCCATCTGCCTCTTCCACGGGATCATCCTCCTGCTCTAC
TGCGTCCTCAACTCTAAAAGCTCACCCCTCCTTGTCAAAGTAGCCACGGTGTTTTACTGC
ATTGCGATCCCGATGCTGAACCCCCTCATCTACAGCCTCAGAAACAGAGATGTGAAGGAG
ACCATCAGGAGGTTAACGTACTTCAAAGTTATTTCTCATTCAATGTAA
>OR.GCA_004027205.1_CteGun_v1_BIUU_PVKB01001045.1_140636_141586-
ATGGAACGTGATGTGGGAAACCAGAGCTCAGTGTCCACATTCGTCCTGCTGGGGTTCTCA
GAGCTCCCCCACCTCCAGGCCCCCCTCTTCCTCGTGTTCCTGGCCGTCTACACTGTGACC
CTCGTGGGGAACCTGGGCATCATCGTGGTCATCAGGGCCAACCCCAAGCTGCACACCCCC
ATGTACTTCTTCCTCAGCCATCTCTCCTTTCTGGATATGTGTTATTCCAGCGTCTTTACA
CCCAAACTCTTAGAGATCTTAGTCACGGAAGACAGAAGCATCTCCTTCAGAGGATGCATG
ACTCAATTTTTCTTCATTTGTATGTTTGTGATCACCGAGATGTTCATGCTGGCCGTGATG
GCCTATGACCGCTTTGTGGCTGTTTGCAACCCCCTGCTCTACGCCGTGGCTATGTCTCCC
AAGCTCTGCGCTCTCCTGGTAGCTGGCAGTTACATTTGGGGTGCGATCTGTTCCTCGACA
CTCACGTATTCTCTCGTGCAGCTCTCTTTCTGTGGACCTAACACCATCAACCACTTTGGC
TGTGAGTATTCCGCCGTCCTCTCCTTGTCCTGCTCAGACCCCTCCTTCAGCCAGGTGGCG
TGCTTAGTCATTTCCATAGTCAATGAGGCCTCTAGCCTGCTGCTCATCCTCATGTCCTAC
GTGTTCATAGTCGTCACTGTGGTCAGGATGCCATCCAAGGGTGGGCTCCAAAAAGCCTTC
TCCACCTGCACCTCCCACCTGACCGCCATCAGCATCTTCCACGGCACCATCCTGCTTCTC
TACTGTGTGCCCAGCTCCAAAAGCTCGTGGCTCCTGGTCAAAGTGGCCACTGTGCTTTTC
ACAGTCTTGATCCCCATGCTGAACCCCCTGATCTACAGCCTCAGGAACAAGGACGTGAAA
GACACAGTCCGGAGGCTAATCACCTCCAGGTTGTGTTCTCTTTCAAAATAA
>OR.GCA_004027205.1_CteGun_v1_BIUU_PVKB01001045.1_168875_169846-
ATGAATCAACTTTTTTTTTCTGTCCATAGGACCCAAGAGAATCAGACAGCTGGCATCACC
TTCATCCTCCTGGGCTTCTCCGAGTACCCCGACCTCCAGGCGCCCCTCTTCCTGCTCTTC
CTGGCTGTCTACACCGTCACGGTGCTGGGGAACCTGGGCATGATCCTCGTCATCAGGGCC
AACCCCAAGCTCCACACGCCCATGTACTTCTTCCTCAGTCACCTGTCCTTTGTGGATTTC
TGCTACTCGAGCGTCGTGACTCCCAAACTCTTAGAGAACCTGGTCGTGGAGGACAGAACC
ATCTCCTTCACGGGATGCGTCCTGCAGTTCTTCTTTGCCTGCATATTTGTGGTGACAGAA
ACGTTCCTGCTGGCGGCGATGGCCTACGACCGGTTTGTGGCGGTGTGTAACCCCCTGCTC
TACACCGTCGTGATGTCCCCGAGGCTGTGCTCCCTGCTGGTGGCTGCACCATACTCTTGG
GGTTTCACTTGTTCCATGACCCTTACTTACTTTTTATTGAAATTATCGTTCCGAGGACAT
AATATCATCAATAACTTCGTATGTGAACACGCAGCCATCATTGCTCTATCCTGCTCTGAC
TCCTATGTGAACCAGAAGATCTTGTTAATTTCTGCCACATTCAACGAAGTCAGCAGCCTG
GCGATCATTCTTACATCCTACATTTTCATTTTTGTCACAATCATGAAGATGCCTTCCACT
GGGGGGCGCCACAAAACCTTCTCCACCTGTGCCTCCCACCTGACGGCCATTGCCATCTTC
CATGGGACCATCCTCTTTCTTTACTGCGTTCCAACCACCCAAAGTTCCTGGCTCTTGGTG
AAGGTGGCCTCTGTCTTCTACACGGTGGTCATCCCCATGCTCAACCCACTGATCTATAGT
CTCAGGAACAAGGATGTGAAGGAGACGGTCAGGAAGTTAGTCACTTCCAAATTACTATGT
CGCATACTATAA
>OR.GCA_004027205.1_CteGun_v1_BIUU_PVKB01001045.1_192400_193356-
ATGGTGTCTCCCACCCTTCCCATAGGTCACACAAACAATGTGACTGAATTCACATTCTGG
GGCCTCTCCCAGAACCCAGTGGTTGAGGAGGTTTGCTTTGTGGTGTTTTCCCTTTCCTAC
ACCATCATCCTCGTGGGGAACCTTCTCATCATGCTGACCGTGTGCCTGGGAAACCTGCTG
AAGTCGCCCATGTATTTCTTTCTCAACTTCTTGTCCTTTGTGGACATCTGTTACTCTTCA
GTCACAGCCCCCAAGATGATCGTTGACCTGTTAGCCAAGACCAAGACGATTTCCTACGTG
GGGTGCATGTTGCAACTCTTTGGGGTGCATTTCTTCGGTTGTACTGAGATTTTTATCCTC
ACCGTCATGGCCTACGACCGGTACGTGGCCATATGCAAACCCCTGCACTACATGACCATC
ATGGACCGGGACAGATGTCACAAGATGCTGCTGGGGACGTGGGTGGGTGGCTTCCTGCAC
TCCGTCGTCCAGGTGGCGCTGGTGGTCCAGCTGCCCTTCTGTGGGCCCAACGAGATCGAC
CACTACTTCTGTGACGTTCACCCTGTGCTGAGGCTGGCCTGCGCGGACACCTATGTCGTT
GGTGCCGTTGTGACCGCCAACAGCGGCACCATCGCCCTGGGGAGTTTTGTCATCTTGCTG
ATATCCTACACTGTCATCCTGGTGTCCCTGAGGAAGCAGTCAGCAGAGGGCAGGCGCAAG
GCTCTTGCCACCTGCGGCTCCCACATCGCTGTGGTCGTCATCTTTTTCGGTCCCTGTACC
TTCATGTACATGCGACCTGACACCACCTTCTCTGAGGACAAGATGGTGGCTGTGTTTTAC
ACCATCATCACGCCCATGTTAAACCCTCTGATTTACACCCTGCGAAACGCAGAGGTGAAG
AATGCCATGAGGACACTGTGGAGCGGGGTGTTCGGGAGGCCAATGGCCAATAGGTAA
>OR.GCA_004027205.1_CteGun_v1_BIUU_PVKB01001045.1_208360_209289-
ATGGACAAGGAGAAAAATGTCACGGAATTTATCTTCACGGGGCTCTGGGGAAGCCGGCAC
ATAGAACTGATTTTCTTTTTCTTGTTCCTGCTATGTTACCTGGCTGTCCTGGCGGGGAAC
TCTGTCATCATGCTCACCGTCACCCACAGCCGCCTCGTGGAGCAGCCCATGTACTACTTC
CTGTGCCACCTGTCTCTCATGGACCTCTGCTACACCTCCACCGTGGTGCCCAGGCTCATC
AGAGACTTGGCGGCATCCAGGAAAAGCATTTCCTTTGACAGCTGCATGACCCAGCTCTTC
ACTGCCCACTTGCTGGCTGGCGTGGAGATCTTCATCTTGGTGTCCATGGCCCTTGACCGG
TACGTGGCCATCGTCAAGCCCCTGCACTACCTGACCATCATGAGCCGGAGGCGATGCAAC
GCGTTGCTGGGCGCCGCCTGGGCGGTGGGCTTTTGGCACTCCCTTGCTCTGCTGCTCATG
GTCTTGGACTTGCCCTTCTGTGGCCCGAATCAGATCAATCACTACATATGCGACGTGAAG
CCTCTTCTGAAACTGGTTTGCAAAGACATCCGCGTGGTTAGTATCTTGGTGATTGCGAAT
TCAGGGATGGTGGTCGTCGTCATTTTCCTGGTCCTCGTGGCTTCTTACGTAGCGATTTTG
TATAATCTGAGGACGAGGTCCTCTGTGGGGCGCCTCAAGGCTCTGTCCACCTGCACCTCT
CACATCACGGTGGTCGTTTTATTTTTCGTGCCCTGTATTTACACATATGTGCTGCCTGCT
GGGACTGAGAACCGAGACAAGGAGATCTCCGTGTTCTACACGGTGGTCGCCCCGATGCTG
AATCCTCTCATCTACACACTGAGGAACAGGGAGATGAAAGTCGCCATGCGCAGGGTGTGC
TCTAGGCTGTGCCACTCGGAGTTGAAGTAG
>OR.GCA_004027205.1_CteGun_v1_BIUU_PVKB01001045.1_217336_218265-
ATGCCGGCGGACAATAACGTGACTGAGTTCGTCCTGCTGGGGTTGACACAGGATCCCATA
AGGAAGAAAGTCGTATTTGTCATCTTTTTGCTTTTCTACCTGGGGACGTTGATGGGTAAT
TTTCTGATCATCGCTACCATCAAAATGAGCCCCGCCCTTGGGAGTCCAATGTACTTTTTC
CTCTTCCACTTGTCCTTGTCTGACACCTGCTTCTCCACTTCCATAGCCCCTAGAACGATT
GTGGATGCCCTCTTGAAGAAGGCCACCATTTCTTTCAGTGAGTGCATCATCCAAGTCTTC
ACATTCCATTTCTTTGGCTGCCTGGAGATCTTCATCCTCATCCTCATGGCCGTGGACCGC
TACGTGGCCATCTGCAAGCCCCTGCGCTACACGACCATCATGAACCGCCGGGTCTGTGCA
GTGCTGGTGGGGGCGGCCTGGGTGGGGTCCTGTGTACACTCCTTAGCTCAGATCTTCCTG
ACCCTGAGTTTGCCCTTCTGTGGCCCCAATGCGATTGATCACTACTTCTGTGACTTGGAG
CCCCTGCTGAATCTCGCCTGTGCAGACACCTATCTGGTCAACCTGCTGCTGGTGTCCAAC
AGCGGCGCCATCTGCACGGTGAGTTTTGTCACCCTCATGCTGTCCTACGTGGTTATCTTG
CACTCCCTGCGTAGCCACAGTGCAGAGGGGAGGAGAAAAGCCCTCTCCACCTGCATCTCC
CACATCATCGTGGTCGTCTTGTTCTTTGGGCCCTGCATATTCATATACACGCGCCCGGCC
ACCACCTTCCCTGTGGACAAGATGGTAGCCGTGTTTTACACCATCGGGACTCCGCTACTC
AACCCTCTGATTTACACTCTGAGGAACGCGGAAGTGAAAAATGCCATGAGGAGGCTGGGG
GGCAAGAAGGTTTCAGATGATGAAAGATGA
>OR.GCA_004027205.1_CteGun_v1_BIUU_PVKB01001045.1_226984_227931-
ATGCAAAACCAGAGCTTGGTCACTGAATTCATTCTCCTGGGACTTTCTCAGAATCCGAAT
ATTCAGAAAATAGAATTTGTTGTGTTTTCGTGCGTCTACCTTGCAACTCTGGGGGGCAAC
ATGCTCATCGTGGTGACGGTTGTCTGCAGCCCTGCTCTGCTGGGCTCCCCCGTGTATTTC
TTCCTGGCTTTCCTGTCCTTCCTGGATGCGAGCTTCTCCTCCGCCATGACCCCAAAGATG
ATTGTGGACTTGCTCCACGAGAGGAAAACCATCTCTTTTGAAGGCTGTATGGTGCAACTC
TTTGCCGAACACTTCTTTGGGGGAGCAGAGGTGATTGTCCTCATGGCCATGGCCTACGAC
CGCTATGTGGCCATTTGCAAGCCCTTGCGCTACTCCTCCATCATGACCTGGAGGCTCTGT
GGCGTTCTGCTGGGCGCGGCCTGGGCGGGGGGCTTCCTGCATTCTATTATACAAATTTTC
TTTACTGTCCGGCTGCCCTTTTGTGGCCCCAATGTCATCGATCACTTCCTGTGCGACTTG
TACCCGTTGCTGAGGCTCGCCTGCGCCGACACGCACGTCTCTGGCCTGCTGGTGGTGGCC
AACAGCGGCTCCATCTGCATCATCATCTTCTCCTTCCTGCTTGTGTCGTATGGCGTCATC
CTCTTCTCCTTGAGGACGCACAGCTCTGAAGGTCGGCGCAAGGCTCTGTCCACCTGCGGA
GCCCACGTCGCCGTGGTGGTTTTGTTCTTTGTCCCGTGCATATTCATTTACGCACGACCT
CCGACTGCCCTCTCCTTTGACAAGATAGTAGCCATATTTTACACCATTCTATCTCCACTG
CTCAATCCTTTGATTTATACTTTTAGGAATAAGGAAGTGAAAAATGCCATGAGGAAACTA
TGGAATAGAATGATGGCTTCTGATGAAAAGGAAAAAGTAATCTTGTAA
>OR.GCA_004027205.1_CteGun_v1_BIUU_PVKB01001045.1_234321_235244-
ATGGGGAGCAATGTGACTGAATTCATTCTCCTGGGCATCACAGCCAACCCAGAGCTGAGG
AAGATCTTCTCGTGTCTGTTCCTAACGATGTATGTGGTCACTGTCCTGGGAAACCTCATC
ATTGTGGTGACCATCGCTGCGAGCCAGAGCCTGAGGTCTCCCGTGTACTTTTTCCTCACT
TCTTTGTCCCTCATGGACATCACCTACTCTTCTGTCATTGCCCCCAAGTTGGTCGTCGAC
TCCCTCTCTGACAGCACCACCATCTCCCTGGAGGGCTGCATGACCCAGCTCTTTGCGGAG
CATTTCTTCGGTGGGGTGGGCATCATCCTGCTCATTGTGATGGCCTGTGACCGCTACGTG
GCCATCTGCAAGCCCCTGCGCTACACGGCCATCATGCGTCCTCGGCTCTGCTGCCTGCTG
GTGGGAGGGAGCTGGGCGGGGGGCTGTGTGCACGCAGCCATACAGCTTCTCTTCATGTAC
CAGATCCCCTTCTGTGGCCCCAACGTCATCGATCACTTCATGTGTGACTTATTTCCCTTG
CTGAAACTGGCCTGCGTGGACACCCGGGTCCTGGGCCTCTTGGTCATCCTCAACAGTGGG
GTCATGTGTGTGGCCATCTTCCTCATCCTCCTTGCCTCCTACGTGGTCATCCTCTGCTCC
CTGAAGTCCCGCAGCTCTGAAGGGAGGCGCAAAGCCCTCTCCACCTGCAGCTCCCACCTC
ACCGTGGTCGTGTTGTTCTTCGTGCCGTGTATTTTCTTGTACGTGAGGCCCGTGGTCACG
TTCCCCGTAGACAAAGCTATGGCTGTGTCTTTTACCGTCGTGGAGCCAATGCTGAATCCC
CTGATCTACACCTTGAGGAACGCGGAGGTGAAAAGTGCTATGAGGAAACTGTGGATGAAA
CAACGGCTCCTGGGTGGCCACTAA
>OR.GCA_004027205.1_CteGun_v1_BIUU_PVKB01001045.1_243561_244487-
ATGGATGCCCTCCTGCCTCCCAGTAACGTCACCGAGTTTGTCCTCCTGGGCCTCACCCAG
AATCCACACCTGCAGAAGGCGCTCTTCCTCGTCTTTCTGTGCATTTTCTTGTTTACGGTG
CTGGCCAATTCTCTCGTTGTCCTCACTGTCTCCCTCAGCCCCAGCCTCTCAGCCCCCATG
TACTTCTTTCTCAACTACTTGTCCCTCATAGATGCCTCCTACACCTCGGTCACCACCCCG
AAAATGGTCATTGACCTCCTCTACCAGCGGAGGACCATCTCCCTGGGCGGCTGCTTGACC
CAGCTCTTTGTAGAGCACCTTCTGGGAGGCTCTGAGATCATCCTCCTCATCATCATGGCC
TACGACCGCTACGTGGCCATCTGCAAGCCCCTGCGCTATGTGACCATCATGCGACCGGCG
CTCTGTCGCCTGCTTGTGCTGGTGGCCTGGACGGGAGGGATCCTGCATGCCACCGTGCAA
ATTCTTTTCATGATCAACCTGCCCTTCTGCGGTCCCAATGTCATTGACCACTTCATGTGT
GACCTCTTCCCTCTGCTGAAACTGGCCTGCAGAGACACCCACAGGCTGGGCCTGGTGGTG
GCAGCCAACAGTGGTGCCATGTGTTTGCTCATTCTTTCCATGCTGCTGGTCTCCTACGTG
GTCATCCTGAAGTCCCTGGAGTCCCACAGCTCCGAAGGACGTCGCAAAGCCCTCTCCACG
TGCGGTGCCCACTTCACTGTCGTCGTCCTCTTTTTTGTGCCTTGCATATTCACTTACATG
CGTCCCGTGGCCACCTACCCCATGGACAAGTTGGTGACAGTCTTCTTTGCCATCCTCACT
CCCATGTTAAATCCTATAATTTACACGGTGAGAAACACGGAGGTAAAAAATGCCATGAGA
AGTTTGTTGCGGAGAAGAGTTTCTTAG
>OR.GCA_004027205.1_CteGun_v1_BIUU_PVKB01001045.1_249935_250867-
ATGGAAGAAAGCAGAGTGAATGTGACTGTGTTCATTCTGTTGGGACTGACGCAGGACCCG
CAGATGCAGAAGGTTCTGTTTTTGGTGCTACTTATCACCTACATTGTCACCGTCACAGGA
AACCTGCTCATCGTCACTACTATAATCTGCAGCCAGACTCTGGGCTCCCCGATGTATTTC
TTCCTGGCCTTCCTGTCTCTCATAGACGCGTGCTACTCCTCTTCCATAGTCCCTAAAATG
CTGGCCGATCTGCTTTCTGACACAAAAGCCATCTCGTTCAATGGCTGTATGGTCCAACTT
TTTCTTGAGCACTTCCTAGGAGCTGCGGAGATTGTCCTCCTTGTGGTCATGGCCTATGAC
CGCTACGTGGCCATCTGTAGGCCTCTGCACTACATGACCGTGATGAGCCACCGCACGTGC
TGCCTCCTGGTGGGGGGGTGCTGGGTTGTGGGCTTCCTCCACTCATTTGGGCAGATTCTG
GTCACTCTCTGGCTCCCATTCTGTGGCCCAAATGTCATGGACCATTTCACGTGTGACATT
TTCCCCCTGATGCAACTTGCCTGCACAGACACTTTTCTCTCTGGTCTCTTGGTGGCTGTC
AATGGTGGGCTGATCCCTGTGGTCACCTTTGTGATGCTGTTGGTGTCCTATGCGGTCATC
CTGTGCTCCTTGAGGACTCACAGCTCTGCAGGGAGGAAGAAGGCTCTCTCCACCTGTGGG
TCTCACATCACGGTCATCGTCTTGTTCTTTGTACCCTGTACTTTTATGTATCTGAGGCCA
GTAGCCACTCTTCCTATGGATAAAGCGATTGCAATATTTTATACTCTGGTCACTCCCATG
TTGAATCCTGTCATCTACACCGTAAGAAATGCAGAGGTAAAAAATGCCATAAGGGTGTTA
CTAAGGGGGAACGTAATTTCAGATAACAAATGA
>OR.GCA_004027205.1_CteGun_v1_BIUU_PVKB01001045.1_260215_261144-
ATGGAAAGCAGGAGCAATGTAACTGAGTTTATCCTCCTGGGCCTCACCCAGAATCCCAAG
GGGCAAAAAGTTCTATTTGTCATCTTCTTGCTCATCTACATAGTGACGGTCATGGGCAAC
CTGCTCATCCTGGTGACAATCATGGCAAGCCAGTCTCTGGGCTCCCCCATGTACTTCTTT
TTGGCTTACTTATCATTCATAGATACTATCTACTCTACAACCATTGCTCCCAAAATGATT
GTAGACCTACTCTATGACAAAAAGACCATTTCCTTCCGTGCCTGCATGACTCAAGTCTTC
ATAGATCACTTATTTGCTGGGGCCGAAGTCATTCTTCTGGTGGTGATGGCTTATGACCGG
TATGTGGCCATCCGTAAACCTCTCCATTATTTGAGCATCATGAACCGGCGGGCGTGTGTT
CTCATGCTGTTGGTGGCCTGGGTTGGAGGCTTCATTCACTCATTCGTTCAATTTCTCTTT
ATTTACCGACTCCCTTTCTGTGGCCCCAACATCATCGACAACTTCGTCTGTGACATGTAT
CCGTTGCTGAAACTCGCTTGCACCAATACCTACCTCCTCGGTGTCTCCATGATAGCAAAT
GGAGGAGCAATTTGCTCGGTCACCTTTCTGATTCTTCTCGTTTCCTACGGGGTCATACTG
CACTCTCTTCGGGGCCACGGTTTGGATGGGAAGCGCAAAGCCTTCTACACCTGTGCCTCG
CACATCACGGTGGTCGTTTTATTTTTTGTCCCCTGCATCTTCCTGTACGCCCGGCCCACG
GCTACATTTCCCATTGATAAATCTGTGACTGTGGTTTTGACTTTCATAACACCCATGTTG
AATCCCCTAATCTATACCCTGAGAAATGCGGAAATGAAGTCTGCCATGAGGAAACTTTGG
GCCAAGAAGGTGACTTTCATTGGGCGATGA
>OR.GCA_004027205.1_CteGun_v1_BIUU_PVKB01001045.1_277267_278184-
ATGGAGAAAAGAGGGAACGTGACTGAGTTCATTTTCTTGGGGCTCACCGGAAGCACCCAG
GGTCAGAAAGCATTGTTTGTTGTGTTCTTGCTCATCTACTTGGTGACAATGGCGGGCAAC
CTGCTCATTATTGTGACGGTGACGCTGAGCCCAGCCCTGGACTCCCCGATGTACTTCTTT
CTTGGCTACTTATCGGTTATGGATAGTCTTTATTCTAGTGCAGTGACCCCAAATATGATT
GTAGACTTACTCTGTGTGAAGAAAACCATTTCCTTCAGGGCTTGCATGACCCAGCTGTTT
TCATGGCACCTCTTTGGAGGTGTGGAAATTTTACTCCTGGTGGTCATGGCCTATGACCGC
TTCGTGGCCATCTGCAAACCGCTGCACTATCTGACGATCATGAACAAACGGGTGTGTGTC
CTGCTGCTGCTGCTGGCCTGGGTCGGGGGCTTTCTGCACGCTCTACTGCACCTTCTCTTT
GTTTACGACCTTCCTTTCTGTGGCCCAAATGTCATCGACCATTTTATTTGCGACATGTAT
CCATTATTAAAACTCGCCTGCACGGACACCAACATTATTTGGCTCACAGTGCTGGCCAAT
GATGGGGTGATCTGTGTGGTCAACTTCGCCGTGTTGCTCGTGTCCTACGTGGTCATCCTG
CGCTCCTTGAAGAACCTGAGTCAGGAGGGGAGGCGCAAAGCCCTGTCCACCTGCGGCTCC
CACGTCACCGTGGTGGTCCTCTTCTTTGTTCCTTGTATTTTTATATATGTGAGACCCCCG
TCGACCTCCCCCATTGACAAGTCTTTGACTGTGTTTTATGCCATCCTCACTCCTATGCTG
AACCCTCTAATCTACACTCTGAGAAACGCAGAGGTGAAAAGCGCCATGAAGAAGCTGTGG
ACTAGAAAGTGGAAGTGA
>OR.GCA_004027205.1_CteGun_v1_BIUU_PVKB01001045.1_290600_291517-
ATGGAACAAAGGAGCAACGTGACTGAGTTTGTCCTCTTGGGGCTCGCTCAGAGCCTCCAG
GGTCAGAAAATCCTGTTTGTGGTATTCTTGGTCTTTTATTTGATGACAATGGCCGGCAAC
CTGCTCATTGTTGTGACGGTGGTGCTGAGCCCGGCCCTGGATGCCCCCATGTACTTCTTT
CTTGGCTACTTATCAGTGATGGATGCTGTTTATTCTACCACTGTATCTCCAAACACAATT
ATAGACTTACTCCATGCGAAGAAAACCATTTCTTTCACGGCTTGTATGACCCAGCTATTT
TTAGAGCACTTATTTGGGGGTGCTGAGATTTTACTCCTGGTGGTCATGGCCTATGACCGC
TACGTGGCCATCTGCAAACCCCTGCACTATCAGACGATCATGAACAAATGGGTGTGTGTC
CTGCTGCTGCTGCTGGCCTGGGCTGGGGGCTTTCTGCATGCTGGTCTGCATGTTCTCTTC
ATTTACAACCTTCCTTTCTGTGGCCCTAATGTCATCGACCACTTCCTCTGTGACATGTAC
CCTTTGTTGAAACTCGTCTGCACTGACACCTATGTTGTTGGGCTCACGGTGCTGGCCAAC
GATGGGGTGATCTGCGTGGCCATCTTTGCCGTGTTGCTCGTGTCCTACGGGGTCATCCTG
CGCTCCCTGAAGAACCTGAGTCAGGAGGGGAGACGCAAAGCCCTGTCCACCTGCGGCTCC
CACGTCACCGTGGTGGTCCTCTTCTTCGTTCCCTGCATTTTCATGTATGTGCGACCCCCA
TCCACCTTACCCATTGACAAGTCCTTGACCGTGTTTTACACCATCGTCACCCCTATGCTG
AACCCCCTAATCTACACGCTGAGAAACGCAGAGATGAAAAACGCCATGAAGAAGCTGTGG
ACTAGAAAACAGAGATAA
>OR.GCA_004027205.1_CteGun_v1_BIUU_PVKB01001045.1_301541_302461-
ATGAGAGTCAAAAACGTCACGGAATTTGTCCTCCTGGGCCTCACTCAGGATCCGGAGTGG
CAGAAGGCTCTGTTCGTCGTGTTTTTGCTCATCTACGTGGCGACGATGGCGGGAAACCTG
CTCATCGTGGTGACCGTGTTTGCCAGCTCCTCTCTGGGCTCTCCCATGTACTTCTTTCTT
GCCTTTCTGTCTCTCATGGATGCGGTTTACTCCACAGCCATCTGTCCCAAGTTGATCATA
GACCTGCTCTTTGGTAGAAAGGCCATTTCCTTCCCTGCCTGCATGGGCCAGCTCTTTATA
GAGCACTTGTTTGGCGGAGCTGAGGTTTTCCTGCTGGTGGCTATGGCGTATGACCGCTAC
GTGGCCATCTGCAAGCCACTGCGCTATGTGACCCTTATGAATAGACAGGCTTGCATTCTC
TGGTTGATTGTGTCTTGGGCTGGAGGGGTTGGACACTCTGGGATGCAGCTTATCTTCGTG
TACAACCTCCCTTTCTGCGGTCCCAACGTCATCGACCACTTCATCTGTGACATGTACCCT
TTAGTGGAGCTTGCATGCACGGACACCTACTTCATTGGCCTGACGGTGGTTGCCAATGGC
GGAGCCATCTGCATGGTGGTCTTTGTTCTCCTCTTAATCTCCTACGGGCTCATTCTAAGC
TCCCTTAAAACTTCCAGTCAGGAAGGGAGGCGCAGGGCCCTGTCGACCTGCAGCTCCCAC
ATCACCGTGGTGGTCCTCTTTTTTGTTCCCTGCATTTTCATGTACATTAGACCCGTCTCC
AACTTTCCCATTGATAAATTCCTGACTGTGGTTTATACAATTATTACTCCTATGTTGAAT
CCTTTAATATACACCTTAAGAAATTCTGAGATGAAAGATTCCATGGGAAAACTCTGGTGT
AAAAATTTATGGACAAAGTAA
>OR.GCA_004027205.1_CteGun_v1_BIUU_PVKB01001045.1_309399_310340-
ATGAAGGCACAGATGGAAGCGAAGAACAATGTAACCTACTTCATCCTCTTGGGCCTCTCG
CAGAATCCCAGGGAGCAGAAAGTCCTCTTCGTCCTGTTCTTGCTCTTCTACGTCCTGACC
GTGGTGGGGAACCTGCTCATCGTCGTGACTGTGACTGTCAGCAGGACCCTGGACTCCCCA
ATGTACTTCTTTCTCGCCAGCCTGTCATTTATGGATGTCATGTACTCATCAGCCATTTCC
CCCAAATTGATCTCGGGCTTACTGTCTGGGAAGAATGTTATATCCTTCAAGTTTTGTATG
GCTCAGCTTTTCATAGAACACTTTTTTGGTGGCTCCGAGGTCTTTCTTCTGGTGGCAATG
GCCTATGATCGCTATGTGGCCATCTGTAAGCCCTTGCATTACTTGGCCGTCATGAAGCGA
TGGGTGTGTGTTGTGTGGCTGGTAATGTCCTGGGTGGGAGGTTTCTTACACTCGGTAATC
CAACTCAGCACTGTCTATGGGCTGCCATTCTGTGGCCCCAATGTCATCGATCATTTTTCC
TGTGACATGTACCCCTTGCTGAGGCTCGTGTGTGCCGACACCTACGCCGTGGGCCTCTTG
GTGGTGGCCAACGGAGGGCTGATCTGCACGGTGGTGTTCCTGTTCCTGCTGTCCTCCTAC
GGCGTCATCCTGCGCTCCCTGAAGGGCCTCAGCCGGGAAGGCCGGCGCAAGGCTCTTTCG
ACCTGTGGGTCTCACATCGCCGTGGTTGTCCTCTTCTTCGTTCCCTGTGTTTTCATATAT
GTAAGACCGGCTAAGACTTTCCCCATAGACAAATCCCTGAGTGTGTTTTACACCGTGATA
ACGCCCATGCTGAACCCTTTAATCTACACGCTGAGAAACTCAGAGATGACACATGCGATG
AAAAAACTGTGGAGGAGAAAATTCACGTCAGAGAATACGTAG
>OR.GCA_004027205.1_CteGun_v1_BIUU_PVKB01001045.1_317373_318308-
ATGAAGTCCATGGAGGACAGGAACAATGTGACTGAGTTCGTCCTCCTGGGGCTCACAGAG
AACCCCAAGATGCAGAAAATCGTCTTTGCCGTGTTTTTTGTCATCTACGTTGTGTCCATG
GTGGGCAACATGCTCATTGTGGTCACCATCACGTCCAGCCCAGCCTTGGGGTCCCCCATG
TACTTTTTCTTGGCCTATCTCTCCTTTATTGATGCCTGCTACTCCTCTGTCAATACCCCT
AAGCTGATCGTGGATTCACTCCATGAAAAGAAAACCATCCTGTTCAATGGCTGCATGACC
CAGGTCTTTGGGGAGCATTTCTTTGGCGGTGCAGAAGGCATTTTGCTTACCGTGATGGCC
TATGACCGCTACGTGGCCATCTGCAAGCCCTTGCACTATACAACCATCATGAACCGGCGT
GTCTGTGGCCTGCTTGCGGGAGTGGTGTGGGTGGGAGGCTTTCTTCACGCAACCATACAG
ATTCTCTTTATCTTCCGATTGCCCTTCTGTGGCCCGAATGTCATCGATCACTTTATGTGT
GATCTGAACCCCTTACTCAACCTGGCCTGCACCGACACCCACACTCTCGGGCTCTTCGTT
GCTGCCAACAGCGGGTTCATCTGCTTGTTGAACTTCCTCCTCCTGCTGGTCTCCTATGTG
GTCATCCTGCGCTCCCTGAGGTCCCACAGCTCGGAGGGGAGACGCAAAGCCCTCTCTACC
TGCGTCTCCCACATCACGGTGGTCGTCTTATTCTTTGTGCCCTGCATATTTGTGTACATG
AGACCCGCAGCCACTCTGTCCGTTGACAAGGCAGTCGCTGTGTTCTACACCATGATAACT
CCTTTGCTAAACCCTTTAATCTATACCTTCAGAAACGCGCAGATGAAAAATGCCATTAGG
AAATTGTGCAGCTGTAAAGCGGTGTCAGGCGACTGA
>OR.GCA_004027205.1_CteGun_v1_BIUU_PVKB01001045.1_325886_326815-
ATGGAGACTAAAAGGAATGTGACTGAATTCATTTTACTTGGTCTCACCCAGAACCCCAGC
ACTCAGAAGGTGGTGTTCGTGGTGTTCCTGGCACTGTACGTGGTGACAGTCTCAGGCAAC
CTGCTCATCGTGGTCACCGTCAGCAGCAGCCAGGCGCTCGGTTCCCCCATGTTCTTCTTC
CTGGGCCACCTCTCCTTCATAGACACCGTCTATTCCTCTTCCTCAGCCCCGAAGCTGATC
GTGGACTCACTCTGCAACAAGAAGTCCATCTCCTTTGCCGCGTGCATGGCTCAGGTGTAT
GCCGAGCACATTTTTGGTGGCGCTGAGATCATCCTGCTGACAGTGATGGCCTATGACCGC
TACGTGGCCATCTGCAAACCCCTGCACTACACGACCATCATGAGTCCCAGGCTCTGCGTC
CTCCTCGTGGGAGTGGCCTGGACGGGAGGGTTTCTCCACGCCACCGTTCAGATCCTCTTT
ACCGTCTGGCTGCCCTTCTGCGGCCCCAACGTCATAGACCATTTTATGTGTGACTTGTAT
CCTTTGCTGGAACTCGTCTGCACGGACACGCACACCCTCGGTCTCTTTGTGGCTGCCAAC
AGCGGGTTCATCTGCCTCCTCACCTTCCTCCTCCTGATGGTGTCCTACGTGATCATCCTG
CGCTCCCTGAGGAACCACAGCTCAGAGGCGAGGCACAAAGCCCTCTCCACCTGTGTATCA
CACATCACTGTAGTTGTCTTATCTCTTGTGCCTTGTGTTTTTGCCTATCTGCGCCCAGTG
ACCACTCTGCCTATCGACAAAGCTGTGGCAGTCTTTTACACGGTGCTGGCCCCTATGCTA
AACCCTTTGATCTACACCCTCAGAAATGCAGAGGTGAAAAATGCAATAAGGCAGCTCTGG
AGGAGGAGAGTGAGCTCAGGTAACAGCTGA
>OR.GCA_004027205.1_CteGun_v1_BIUU_PVKB01001045.1_339484_340392+
ATGAGTAATGTCACAGAATTCATCCTGCTGGGCCTGACCCAAAATCCAGAACTGCAGAGA
CTCTTCTTCGTGGTGTGTTTACTGACCTATGTGACCACGCTGGCAGGTAACACGCTCGTC
TCAGTCACCATCTTCGCCAGCCCGGCCCTGGGCTCGCCCATGTACTTTTTTCTGTCCTGT
TTGTCCATTGTAGAAGGCTTCTACTCTTCTTCCATCGCTCCCAAAATGATCTTTGACTTG
ATCTCTGAGAAGGGCACCATCTCCTTCAGTGGCTGCCTGGCTCAGCTCTTTGCTGAACAC
TTTTTCGCGGCAGCTGAGATCATCTTGTTAGTCGCCATGGCCTACGACCGCTACGTGGCC
ATCTGCAAGCCCTTGCACTACGCGACCGTGATGAACCGCCCCGTGTGTGGTTTCCTGGTG
GGGGCAGCCGTGGTCTTGGGATTTATTCATGGAGGAATACAGATCGTGGTGATGGTCCAG
TTGCCATTCTGCGGCCCCAATATCATTGACCACTTCATGTGTGACTTAATGCCCCTCCTG
GAGCTGGCCTGCACTGACACGCACACCTTGGGGCCCCTTGTTGCTGCCAACAGTGGGGCC
CTGTGTTCGCTTACGTTTGCTGTGCTGGTGGCTTCCTATGTCGTTATCCTGAGCTCCCTG
AGGGGACACAGTTCCCAAGGACGTCACAAAGCCCTGTCCACCTGTGCCTCGCATGTTACT
GTCATCATCTTATTCTTTGTCCCGTGTTCCTACCTCTATCTGAGACCCGTGACCTCCCTC
CCCACGGACAAAGCTGTGACTGTGTTTTGTACCCTGGTGACGCCTCTGCTGAACCCTTTA
ATCTACACCCTCCGAAACGAGGAGGTGAAAAGGGTTATGCAGAAGCTCTGGGCGAGCTCG
AGGCCCTGA
>OR.GCA_004027205.1_CteGun_v1_BIUU_PVKB01001045.1_343970_344902-
ATGGAAATACCACACAACCTGACAGAGTTCATCATGCTGGGGCTGTCGCAGCAGCCCGAG
GTACAGAGAGTCCTCTTTGTGGTCTTTTTGGTGATCTACCTGGCGACGGTTGGCGGCAAC
ATGCTCATCGTGGTCACCGTCACCTCCAGCCCCATCCTGGCTGCCCCCATGTATTTTTTC
CTGGCCAACCTCTCCTTGATCGACACGTGCTACTCGTCCTCTCTGGCTCCCAAGCTCATC
GCCGACTCCTTGTGCCAGGGAACAACCATCTCTTACCAGGGCTGCATGGCCCAGCTCTTT
GGAGCCCATTTTTTTGGAGGCGTTGAGATCATCCTGCTCACAGTGATGGCGTATGACCGC
TACGTGGCCATCTGCAAGCCCCTGCGCTACCCGGCCATCATGACCCAGCCTCTCTGTGCG
GGGCTGGTGGGGGTGGCTTGGCTGGGGGGCTTCCTGCATTCCTTCATTCAGCTCCTCTTG
GTCCTCCAATTGCCCTTCTGTGGGCCCAACATCATTGATCACTTCGTCTGTGACTTGTAC
CCCTTGCTGGAGCTGGCCTGCACGGACACCTACGTCCTTGGCCTTCTGGTAGTGGCCAAC
AGTGGTGCGATCTGCCTGTTGAACTTCCTCATGCTGGCGGCCTCCTACCTGGTCATCCTG
CACTCCTTGCGGGCCTACAGTGCGGCGGGGAGACGCAAGGCGCTCTCCACCTGCGGGGCC
CACTTCACCGTCGTCGCCCTGTTCTTTGTGCCCTGCATATTGAGCTATATGCGTCCAGCG
TCTACTTTATCCATAGACAAAAACATGGCCGTGTTTTACGGAATTCTGACGCCACTCTTG
AATCCTCTCATTTATACCCTGAGAAACGAAGAGGTCAAAAGTGCCGCGCGGAGGCTCTTC
ATCCAACAGGACCTGCAGGTGTGGGGTGAGTAG
>OR.GCA_004027205.1_CteGun_v1_BIUU_PVKB01001045.1_353960_354889-
ATGGTGGCTACCAGCAACGTGACGGAAATAATTTTCTTGGGATTTTCCCAGAATGAGAAT
GTGTGCAGAGTCCTCGTGGGGGTGTTCCTGCTCACGTATGCAGCCGTCGTGCTGGGCAAT
GGCCTCATTGTGGCGACCATCTCGGCCAGCCGAGGGCTGGCCTCCCCCATGTACTTCTTC
CTCGGCTACTTGTCCCTGGTGGAGATGTGCTACTGCTCGGTCACAGCCCCCAAACTCATC
AGTGACTCTCTTGCCCCGAGGAGGGTCATTTCCCTGGAGGGCTGCATCACCCAGATCTTC
TTCCTTCATTTCTTCGGAGGCACGGAGATCTTTCTTCTGACGGTGATGGCCTACGATCGC
TATGTGGCCATCTGCAAGCCCCTGCACTACGCCAGCACCATGAGGCGGCGTGTCTGCAGC
CTGCTGGTGGGGGCGGCCTGGGCAGGTGGCTTGCTGCACTCTGCCGGGCAGACCTTCCTC
ATGGTCCAGCTGCCCTTCTGCGGCCCCAACGTGATCGACCACTACTTCTGCGACGTGCAC
CCCGTGCTGAAGCTGGCCTGCTCGGACGTCAGCCGCATCAGCCTGCTCATCATCCTCAAT
GGCGGCTCCATCTCCGTGGTCAGCTTCGCGGGCCTGGTGGCCTCCTACGCCGTCATCCTG
CGTTCCCTGAGGAGCGCCACCTCGGCAGGACGGCGCAAAGCCCTGGCCACCTGTGCCTCT
CACCTCACTGTTGTGGGCCTGTTCTTTGTCCCCTGCTCCTTCGTCTACATGAGGCCCTGT
GTCACCCTCCCTGCGGACAAGATAGTGGCCGTGTTCTACACAGTGGTCACCCCGCTCTTG
AACCCCGTCATCTACTCCTTCAGGAATGCGGAGGTCAAAAACGCCATGTGGAGACTCATG
AGGAGGAAAGCAAGCTGGGAAGGGAAGTAG
>OR.GCA_004027205.1_CteGun_v1_BIUU_PVKB01001045.1_363401_364453-
ATGTCCCAGAACTGCAAGGTCTTCTGTGAACCCAGCGTCCAATTCCCCATTCCTGAAGAA
GTCTTGTGTTCTGTTTCATTTCAGGTCACCACATCGATATTGCTGCCCCGGGGTGGCGGC
CTCGAGGCTGACATGTACAATGTGACTGAGTTCATTTTCCTGGGACTTTCTCCCAATCAG
GGGGTACAGAGGGTTTGCTTTGTGACCTTCCTGCTCTTGTACACGGCGATTGTGCTGGGG
AACGTCCTCATTGTGCTCACGGTCATGGTCAGCAGGAGTCTGGGATCCCCCATGTACTTC
TTCCTCGGCTTCCTGTCCTTCGTGGAGATCTGCTACTCCTCCACGACGGCCCCCAAGCTC
ATCTGGGATCTGCTGGCCGAGAGGAAAGCCATATCCGTGTGGGGCTGCATGACACAGCTT
TTCTTCATGCACCTCTTCGGTGCCGCGGAGATCTTCCTGCTGACGGTGATGGCCTATGAC
CGTTACGTGGCCATCTGCAAGCCCCTGCACTACACCACCATCATGAGCCGGCAGGTGTGT
GCCAGCCTCGTGGCAGTAGCCTGGGTGGGGGGCTTTGTGCATTCCTTGGCCCAGAGTCTT
CTCATCTTCCCGTTGCCCTTCTGTGGCCCCAACGTCATTGACCACTACTTCTGTGACTTG
CTGCCCCTGCTCAAACTCGCCTGCTCAGACACCTTCCTCATTGGGCTGCTGATTGTAGCC
AACGGGGGGACCCTGTCTGTGATCAGCTTCGTGGGCCTCTTGGCATCCTACGTGGTCATC
TTGCTCCACCTGAGGACCTGCAGCTCCGAGGGGAGGCGCAAAGCCCTCTCCACCTGTGGG
TCCCATGTCACTGTGGTTCTCTTGTTCTTTGGTCCCTGTGTCTTCATCTACTCAAGACCT
TCTGCCACTCTGCCTGAAGACAAGATGGTCTCTGTGTTCTACACGGTGGTCACTCCACTG
CTCAACCCGGTCATCTACTCTCTGAGGAACGCTGAGGTGAAGAAGGCCATGAGGGGTCTG
TGGGGCAGGGCAGAGCAGCCAGGTGACAGGTAG
>OR.GCA_004027205.1_CteGun_v1_BIUU_PVKB01001045.1_369467_370396-
ATGGCCAGTGCACATAATGTGACCGAGCTGATTATCGCCGGCCTCTTCCAGGACCCAGAC
GTGCAGAGAGCGTGCTTCGTGCTGTTTCTCCCCGTGTACCTGGCCACCGTGGTGGGCAAT
GGCCTCATCGTGGGGACGGTCAGTGTCAGCAGGAGCCTGCGCTCCCCCATGTACTTCTTC
CTCGGCCACCTGTCCTTGGTGGAGATCTGTTACTCCTCTACGGTGGTCCCCAAGTTCATC
ACTGACCTGCTGGCCACGGTTAAAACCATCTCCCTGAAGGGCTGCCTGACTCAGATATTC
TTCTTCCACTTCTTTGGGGTCGCCGAGATCCTCCTGCTCACCGTAATGGCCTATGACCGC
TACGTGGCCATCTGTAAACCCCTTTACTACACAACCATCATGAGCCGGCCTGTGTGCCAC
CGCCTGGTGGCTGGCTCCTGGCTGGGGGGCTTTTTCCACTCCATCATTCAGATCTTCATC
ACCCTCCCGTTGCCCTTCTGTGGTCCCCACGTGATTGACCACTACTTCTGTGACCTCCAT
CCTTTGTTCAAGCTGGCCTGCACCGACACCTTTGTGGTGGGGGTTATCATGTTTGTCAAC
AGCGGCTTGTTCTCTGTCTTCTCCTTCCTCTTCCTGGTGTGCTCCTACGTCGTCATCCTG
GCCCACCTGAGGACCCGCTCTGCGGAGGGGAGGCGCAAGGCCCTCTCCACCTGCGCCTCT
CACATCACCGTGGTTGTCCTGTTCTTTGGACCCGCCATCTTCCTTTACTTGCGTCCCTCA
TCCACCTACACGGAGGACAAGCTGGTGGCCGTGTTCTACACGGTCATCACCCCCATGCTG
AACCCCATCATCTACACTCTCAGGAATGCAGAGGTGAAAATCGCCATGAGGAGGCTGTGG
GGCAAGGCAGTGGACTCCAGTGTGAAATAA
>OR.GCA_004027205.1_CteGun_v1_BIUU_PVKB01001045.1_382388_383314-
ATGGCCAGTGCACACAACATGACCGAGCTGATTATCGCCGGCCTCTTCCAGGACCCAGAC
GTGCAGAGAGCGTGCTTCGTGCTGTTTCTCCCTGTGTACCTGGCCACCGTGGTGGGCAAC
GGCCTCATCGTGGGGACGGTCAGTGTCAGCAGGAGCCTGCGCTCCCCCATGTACTTCTTC
CTCGGCCACCTGTCCCTGGTGGAGATCTGTTACTCCTCTACGGTGGTCCCCAAGTTCATC
ACTGACCTGCTGGCCGCGGTTAAAACCATCTCCCTGAAGGGCTGCCTGGCTCAGATATTC
TTCTTCCATGTCTTCGGGGTCACCGAGATCCTCCTGCTCGTGGTCATGGCCTATGACCGC
TACATGGCCATCTGCAGGCCTCTTCACTATATGAGCATCATGAGACGTCAGCTGTGTCAC
ATGCTGGTGGCTGGCTCCTGGCTGGGGGGCTTGTGTCACTCCACCGTTCAGATTCTCATC
ACCATCCCATTGCCCTTTTGTGGCCCCAACACGATTGACCACTACTTCTGTGACCTCCAG
CCATTATTCAAGCTGGCCTGCACCGACACCTTTGTGGAGGGGGTCATTGTTTTGGCCAAT
AGTGGCTTGATTGCTCTGTGCTCCTTCCTCATCTTGGTGTGCTCCTACATCGTCATCCTG
GCCCACCTGAGGACCTGCTCCTCGGAGGGGAGGCGCAAGGCCCTCTCCACCTGCGCCTCT
CACATCACCGTGGTCGTCCTGTTCTTCGGACCCGCCATCTTCCTCTACATGCGTCCCTCA
TCCACCTACACTGAGGACAAGCTGGTGGCCGTGTTCTACACGGTCATCACCCCCATGCTG
AACCCCATCATCTACACTCTCAGGAACGCAGAGGTGAAAATCGCCATGAGGAGGCTGTGG
ACCCCAAAGACATCTGGGATAATGTGA
>OR.GCA_004027205.1_CteGun_v1_BIUU_PVKB01001263.1_24227_25192+
ATGGACAGCAACGCCACCACGCCCGGCGGCTTTTTCCTGCAAGGCTTCTTTGAGTTCCCA
CACCTGAGACCCATGCTCTTCCTGCTGCTGCTGGCCGTGCACCTGGCCACGCTCAGCGGA
AACGTGCTCATCCTGGTGGCAGTGGCCTCCGTGCCCAGCCGGCCACCCATGCTCCTCTTC
CTGTGCCAGCTCTCGGCCATCGAGCTCTGCTACACGCTGGTGGTGGTGCCCCGCTCCCTG
GTGGACCTAACCTTGCCGGCCCGGGCCAGGGGCAGCCCGATCTCCTTCCTGGGCTGCGCC
GTGCAGATGCAGATGTTCGTGGCACTGGGCGGCGCCGAGTGCTTCCTGCTGGCCGCCATG
GCCTACGACCGCTATGTGGCCATCTGCCACCCCCTGCGCTATGCGGCCGTGGTGACCCCA
GGACTGTGCGCACGACTGGCCCTGGCCTGCTGCCTGGGGGGCCTGGCCGTGTCGGTGGGG
CTCGCGGCGGCTGTCTTCCACCTGCCCTTCTGCGGCTCGCGTCTGCTGGTGCATTTCTTC
TGCGACATCACGGCGCTGCTGCACCTGGCCTGCACGCGGAGCTACGCGGACGAGCTGCCC
CTGCTGGGCGCCTGCCTGGTGCTGCTGCTGCTGCCATCCCTGCTCATCCTGTCCTCGTAC
GGGGCCATCGCGGCCGCCCTGCGCCGCCTGCGCTCCACCGGGGGCCGCCGCAAGGCCGCC
TCCACCTGCGCTTCGCACCTGGCCGTCACCTTCTTGCACTACGGCTGCGCGACCTTCATG
TACATGCGACCCAAGGCCAGCTACGCCCCGAGACTGGACCGCACGGTGGCGCTGGTCTAC
ACCAACGTCACCCCGCTGCTGTACCCGCTTATTTACAGCCTGCGCAACCGCGAGATCACC
ACCGCCATCCACAAGGTTCTGGGGCTCCTGCAGCTAGACCGGGCCAGGGGGCGAGGTCTA
TGCTAG
>OR.GCA_004027205.1_CteGun_v1_BIUU_PVKB01001426.1_406435_407388+
ATGAGGCCTGAGAACCGGAGCTGTGCGTCCGAGTTCCTGCTCCTGGGACTCCCCATCCGG
CCGGAGCAGCGCGCGGGGTTCTTCGCCCTGTTCCTGGCCGTGTACCTGACCACGCTGCTG
GGGAACCTGCTCATCGCCCTGCTCATCCGGCTGGACTCCCGCCTGCACACCCCCATGTAC
TTCTTCCTCAGCCACCTGGCCTTCTCTGACATTTGCCTTTCGTCTATCACAGTTCTAAAG
ATGCTGGCGAACGTGCAGGCTCGGCAGCAGGCCATCTCCTACGAGGGGTGCGTCTCTCAG
ATGCACCTCTTCGTCCTCTTTGGCTGCCTTGACAATTTCCTTCTGGCAGTGATGGCCTAC
GACAGGTATGTGGCCATCTGCCACCCACTGCGCTACGTCGCTGTCATGAGGGAGGAGCTG
TGTATCTTGTTAGTGGCCGGCTCCTGGTTTTTCTGTTGTGTCCACGCCCTGTTGCATACC
CTCCTCCTGGTCCGACTGTCTTTCTGTGCTGACAATATCATCCCCAACTTCTTCTGTGAC
CTCACTGCCCTCCTGAAGCTGAGCTGCTCAGACGTCTCCCTCAACGAGCTGGTCGTCTTC
ACGGAGGGAGGAGTGCTTTTCATCCTGCCTTTGAGCACCATTCTGGGCTCTTATATCCGT
ATAGGGAGCACTGTCCTGCGGGTCCCCTCCACTAAAAGTTTATATAAAACCTTCTCAACC
TGCGGCTCCCATCTCTTTGTGGTATCGTTGTATTACGGGACACTTGCAGGTGTTTACTTT
TTTTCTTCATCACGAAACTCCAGTGACAACGACATAATTGCTTCTGTCATTTACACGGTA
GTCACACCCATGCTAAATCCCTTCATCTATAGCCTGAGGAACAGAGATATAAAAAAAGCC
CTAGAAGTACTTGTCTATAAGGCAAATTTTTGTAAGTATCTCTTAGTCTGCTAA
>OR.GCA_004027205.1_CteGun_v1_BIUU_PVKB01001492.1_33911_34840-
ATGAGCAACCAAACCTCCCCAGCCGGCTTCCTCCTTCTGGGATTCTCTGAACACCCACGA
CTAGAAAAGATGCTGTTCGTGCTGGTCTTCATTTCCTACGTCCTGACCTTGGCAGGCAAC
ACATTCGTCCTCCTGCTGTCTGTGCAGGACCCCGGGCTCCACTCTCCAATGTACTTTTTC
CTCTCTAACCTCTCATTCTTGGACCTCTGCTTCACTACCAGCTGTGTCCCCCAGATGCTG
GTCAACCTCTGCGGCTTCAGGACCATCAGTTTCCTGGGATGCTCTGTCCAGCTCTTCATC
TTCCTATCCCTAGGGGCCACTGAGTGCATCCTCCTGACAGTGATGGCTTTTGACCGCTAT
GTGGCAGTCTGCCGACCCCTCCACTATGCCATCATCGTCCACCCCCGCCTCTGCTGTCAG
CTGGCGGCTGTGGCCTGGATCACCGGGCTGGTGCAGTCCGTGGTCCAGACACCAACCACC
CTCCGCCTGCCCTTCTGTCCCCACCGTCAGGTAGATGATTTTGTGTGTGAGGTCCCAGCG
TTAATCCGACTCTCCTGTGGGGACACCACCTACAACGAGATCCAGATGGCTGTCGCCAGT
GTCCTCATCTTGGTTGTGCCTCTGAGCCTCATTCTTGTGTCTTACGGTGCCATCGCCCGG
GCAGTGCTAAGAATTAACTCTGCAGAAGGACGGAGGAAAGCATTTGGGACCTGTTCCTCC
CATCTCCTTGTAGTCACCCTCTTCTATAGCTCGGTCATGGCTGTCTACCTCCAGCCCAAA
AATCCTTACGTCCGAGAGAGGGCCAAGTTCTTTGGTCTCTTCTATGCAGTGGGCACGCCT
TCTCTCAACCCTCTCATCTACACCCTGAAGAACAAGGAGGTGAAGAGGGCATTTAGGAGG
TTACTGGGCAAAGAGGGAGCACCCAGATAG
>OR.GCA_004027205.1_CteGun_v1_BIUU_PVKB01001492.1_46809_47738-
ATGAGCAACCAAACCTCCCCAGCCGGCTTCCTCCTTCTGGGATTCTCTGAACACCCACGA
CTAGAAAAGATGCTGTTCGTGCTGGTCTTCATTTCCTACGTCCTGACCTTGGCAGGCAAC
ACATTCGTCCTCCTGCTGTCTGTGCAGGACCCCGGGCTCCACTCTCCAATGTACTTTTTC
CTCTCTAACCTCTCATTCTTGGACCTCTGCTTCACTACCAGCTGTGTCCCCCAGATGCTG
GTCAACCTCTGCGGCTTCAGGACCATCAGTTTCCTGGGATGCTCTGTCCAGCTCTTCATC
TTCCTATCCCTAGGAACCACTGAGTGCATCCTCCTGACAGTGATGGCTTTTGACCGCTAT
GTGGCAGTCTGCCGACCCCTCCACTATGCTATCATTGTCCACCCCCGCCTCTGCTGGCAG
CTGGCGGCTGTGGCCTGGATCACCGGGCTGGTGGAGTCCGTGGTCCAGACACCAACCACC
CTCCGCCTGCCCTTCTGTCCCCACCGTCAGGTAGATGATTTTGTGTGTGAGGTCCCAGCG
TTAATCCGACTCTCCTGTGGGGACACCACCTACAACGAGATCCAGATGGCTGTCGCCAGT
GTCCTCATCTTGGTTGTGCCTCTGAGCCTCATTCTTGTGTCTTACGGTGCCATCGCCCGG
GCAGTGCTAAGAATTAACTCTGCAGAAGGACGGAGGAAAGCATTTGGGACCTGTTCCTCC
CATCTCCTTGTAGTCACCCTCTTCTATAGCTCGGTCATGGCTGTCTACCTCCAGCCCAAA
AATCCTTATGCCCAAGAGAGGGCCAAGTTCTTTGGTCTCTTCTATGCAGTGGGCACGCCT
TCTCTCAACCCTCTCATCTACACCCTGAAGAACAAGGAGGTGAAGAGGGCATTTAGGAGG
TTACTGGGCAAGGAGGGAGCACCCAGATAG
>OR.GCA_004027205.1_CteGun_v1_BIUU_PVKB01001492.1_110898_111839-
ATGTTCAACTTGACCTCCATGAGTGGATTCCTCCTCGTGGGCTTTTCTGATGACCGGAAG
TTTCAGATTTTACATGCAGCACTCTTTCTGGTTACATACTTGCTGGCTTTAATAGGCAAC
AGCCTTATTATTACCATCATTACCTTGGACCATCGTCTGCATTCTCCCATGTATTATTTT
CTAAAATCTCTCTCGCTTCTGGACATCTGCTTCATCTCCGTCACAGTCCCCCAGTTCGTT
GCAAACTTACTTATGGACAATGGCTACATTTCCCTTGGTCAGTGTATTCTTCAGGTTTTC
TTCTTCATAGCTCTGGCCTCCTCAGAAGTGGCCATCCTCACAGTGATGTCTTATGACCGG
TACGTGGCCATCTGTCGACCACTACAGTATGGAACCATTATGGATTCCAATGCTTGTAGG
CGCGCGGTGACGGCCGCGTGGGTTGCAGGGGGCCTCTCTGGGCTCATGCATACAGCCGTC
AACTTCTCCATTCCTCTCTGCGGGGAGAGAGTCATTCATCAGTTCTTCTGCGATGTTCCT
CAAATGCTAAAATTGGCCTGCTCTTACGAATTCATGAATGAGATCGCAGTGGCTGCGTTC
ACAACGCTGATGGCGTTCCTGTGTCTGATCTCCATTGTGCTGTCCTACATTCGCATCTTC
TCAACAGTGATGCGAATCCCGTCATCCGAGGGGCAGACCAAGGTCTTCTCCACCTGCCTG
CCACACTTGTTTGTGGTCACCTTCTTCCTCTCTGCCGCGGGGTTCGAGTTTCTACGCCCC
ACTTCAGATTCTCCTTCAGCTATGGACTTCCTGTTCTCCATATTCTACACTGTGATCCCG
CCCACATTCAATCCTGTCATCTACAGCTTGCGAAATGAAGCCATGAAGGCAGCACTGAGG
AAGCTGCTCTCAAAAGAAGTTTTTAGAAAAAATGTATTTTAA
>OR.GCA_004027205.1_CteGun_v1_BIUU_PVKB01001767.1_246877_247812-
ATGAGCAACTCCAGTGACACCCTAGTGACAGAGTTCATCTTGCTGGGATTTCCAGAGCTG
AGCCACCTGCAAGGGCTGCTGTCTGGGTCATTCCTCGCCATCTATGTGGTGACTGTCCTG
GAGAACCTGGTCATCCTCGGGACCATTGGAGCCAGCCATCGACTGCACACACCCATGTAC
TTCTTCCTGGCCAACCTGTCAGTGCTGGAGACCTTCTATTCCACCGTCACGATCCCCAAG
CTCCTGGCTGGCCTCCTGGCACAGGCAAGAGCTATCTCCTTCGCTGGGTGCCTCACACAG
CTGTTCCTGTTTCTCTCACTTGGCTCTTCAGAGTGCTTCCTTCTGACTACCATGGCCGGC
GACCGGTACCTGGCTATCTGTCACCCACTTCGCTACCCAGCCATCATGCATCCAAGACTC
TGCCTATACCTGGCCCTCAGTGCCTGGCTCGGAGGCTTCCTGGCCTCCTTTGTGTCCATA
GCTCTCATCTCCCACCTCAGGTTCTGTGGCCCCAATGTTCTCAACCACTTTTTCTGTGAC
ATCTCACCCCTGCTGCAGCTCTCCTGCTCAGACACCACTGCCATCGAAACACTGGACTTT
GTGGCAGCCCTGGCAGTGCTTGTGACCTCCCTGCTGGTGACTGCAGTCTCTTATGTCCAT
ATCTTAGCCACAGTGCAGAGGGTTCCAGGAGGGGCTGGCCGCCGGAAGGCCTTCTCCACC
TGTGCCTCCCATCTGGTGGTGGTGGTCATCTTCTACACCACCACCATCTTCATGTATGCC
CGACCTCATGCCATCAGCTCCTTTGACCTCAACAAGCTGGTGTCCATGGTCTACTCAGTT
ATGACTCCATTGCTCAATCCTATAATCTACTGCCTGAGAAACCGTGACATCAAGGAAGCC
CTGGCCAAACTCCTCCATACCCCTGGCGCCTCCTGA
>OR.GCA_004027205.1_CteGun_v1_BIUU_PVKB01001767.1_265247_266200-
ATGTCTTCAAGGAACAATCGCTCGGAGGTGACTGAGTTCATCCTGGTGGGCTTCCCAGGC
TCACTGGGGTTCCACCTGTGCCTGTTGGTGCTGTTTCTGCTGGCCTACATGCTGACCATT
ACCGAGAACCTGGTCATCATTGCAGTGATCCGGGCCAGCCCCACGCTGCACAAACCCATG
TACCTCTTCCTCACCAATTTGTCCTTCCTGGAAATGTGGTACATCTCTGTTACAGTGCCC
AAGATGCTACTTAGCCTGGCCGCACCTGAGTTCCGGCACATCTCCTTCGCTGGCTGCATG
GCTCAGCTGTACTTCTTCCTGGCGTTGGCCTGCACTGAGTGCACACTCCTGGGCGTCATG
GCCTACGACCGGTATGTGGCCATCTGCAACCCTCTGCGTTACCCAGCGATCATGAGCCCC
AGCCTCTGCGGCCTCCTGGCTGCCGGCTCCTGGTTCTCTGGCTTTACCATCTCCCTGGGG
AAGGTCTTCTTCATCTCCCGCCTGGGCTACTGTGGTCCCAATGTCATGAACCATTTCTTC
TGTGATGTGTCCCCACTGCTGAACCTCGCCTGCTCTGATATGTCGGTGGCAGAGATCGTG
GACTTCCTCCTGGCACTGCTCATCTTGCTGGGGCCGCTTCTGATCACCGTCTTCTCCTAT
GCGGCCATCCTCAGCACAGTGCTGCGCATCCCGTCCGTGGCCGGCCGGCAGAAGGCCTTC
TCCACCTGCGCCTCACACCTGGCTGTGGTGGTCATCTTCTACTCAGCCTCCCTCTTCATC
TACGCCCGGCCACGCGCCATCTACTCCTTCAACTACAACAAGCTGGTGTCTGTGGTGTAC
ACGGTGCTCACGCCCCTGCTCAACCCAATCATCTATTGCCTGAGGAACCAGGAGGTCAAG
CAGGCACTGCACAGGGTCCTGCACAGGGTGGCCCAGGCCTTGGGGGTCTCCTAG
>OR.GCA_004027205.1_CteGun_v1_BIUU_PVKB01001767.1_307484_308410+
ATGGCCCCTGGGAACCAGTCAGTTGTGACCACGTTTATCCTGCAGAGCTTCACGGATGAC
CCCTGGCTCCAGGCCACCCTCTTCTCCTTCTTCTTCACTTTGCTTGTGGTGGCCCTGGCT
GGCAATGGCCTGATCATCATGGCTGTTTGTGGCAGCCCCAACCTCCGTACCCCCATGTAC
TTCTTTCTTGTCAACCTGGCCCTCCTGGATGTTGTGTGCACTTCAACGGTCCTGCCTAAG
GTCCTGCAGAGCCTGGTGGCTGAGAACACCATCTCATTTGGGGGCTGCCTCACCCAGATG
TTCATTTTCTCCTGGGTCCTGGGGTCAGAGCTCCTGCTCTTCTCTGCCATGGCCTATGAC
CGCTACCTGGCCATCTGCCAGCCACTGCACTATGGCACCCTGATGAGTGGCAAGACCTGC
ATAGCTCTAGCAGCCTCTGTGTGGGCTACTGGGGCCCTCAACTCTTTGATGCTCACCTGC
CTGGTCCTGCAGCTGTCATTCTGTGGTCCCAATCTCATCGCACACTTCTTCTGTGAGATC
CCGTCCGTGCTCTTGCTGTCCTGCAGTCCAACTTTTGTCAATGATGTTATGACCATCATC
ACAGACATGTTCCTGACTGGTCTGAATTTCCTGCTGACCATGACATCCTACGGCTGCATT
ATCACCAGCATCCTGCGAATCCGCTCAGTGGAGGGTAAGCGGCGTGCCTTCTCCACCTGC
TCTTCCCACCTGGTGGTGGTCACCCTCTATTACTCTGCTGTCCTCTACACCTATGTCCGG
CCAGCCCTGGGCTCTGCTGGGTTTCTGGACAAAGCCATTGCTGTTTTGTACACCACTGTG
ACGCCCTCTCTCAATCCCCTAATTTATACTCTGAGAAACAAGGAATTCAAAGCATCCTTT
AGAAAACTCCTATTTCCCCCTAAATGA
>OR.GCA_004027205.1_CteGun_v1_BIUU_PVKB01001785.1_289340_290290-
ATGCCAACTCACCAAAATGGAAGCCTCACAGCAGTGCTCTTGCGGGAGTTTGTGTTGGTG
GGATTTGGGGGAGGTGTGGAGACACAGGCTTTGCTCTTCGCTGTGTTCCTGGCTTTGTAC
GTAGTGACGGTCCTGGGCAACCTCACCATGGTCATGGTCATCACCCTGGATGCCCGCCTG
CACTCGCCCATGTACTTCTTCCTCAAGAACCTATCCTTCCTGGACCTCTGCTACTCATCT
GTCATTGCCCCCAATGCCCTAGCCAATTTCTTTTCCTCCCCCAAGGTTATTAGCTTTGCA
GGCTGTGCCACCCAATTCTTCTTTTTCTCTCTACTGGTCACTACAGAGGGCTTCCTGCTG
GCTGTGATGGCCTATGACCGCTTCGTGGCCATCTGTAGCCCACTGCGGTACTCTGTGACC
ATGTGCCCCACAAAATGTACCCTCCTAGTGTTAGGCACCTACTGTGGAGGCTGCCTTAAC
TCCATCGTGCAGACCAGCCTCACATTCCAGCTCCCTTTCTGCAGCTCCAATCACATCAAC
CATTTCTTCTGTGATGTGCCCCCCCTGTTAAGGCTGGCCTGTGCCGACACGACTCTCAAT
GAGCTGGTCATGTTTGGCATCTGTGGGCTTATCATCGTGGGTACCACTCTTGTGGTCCTT
ATCTCCTACGGTTACATCACAGTGACCATCCTCAGGATGCGCTCAGGATCAGGGCGACAC
AAGGTCTTCTCCACCTGTGGCTCCCATATGACAGCTGTCTCCCTGTTTTATGGGACTGTG
TTTGTCATGTATGCACAGCCAGGGGCTGTGGAGTCCATGGAGCAGGGCAAGGTGGTTTCT
GTCTTCTACACCCTGGTCATTCCAATGCTTAATCCCCTCATCTACAGTCTGCGGAACAAA
GATGTGAAGGATGCCTTGCGAAGACTGGGACAGAGACAGGCAGCCCTGTGA
>OR.GCA_004027205.1_CteGun_v1_BIUU_PVKB01001785.1_302765_303748-
ATGATTCCTGCACCTCTGTCCCAGCTCAGGATCGTGACGACCCACAGAATCGGGAACCTC
TCGGTGGAGCCCTTGCAGGAGTTTGTGCTGGAGGGATTCAGAGGAGGTACGGAAATACAG
GCTCTGCTCTCTGCTGCATTCCTGGCCCTTTATGTCGGGACCATTCTGGGAAATCTCACC
ATGGTTGTAGTCATCACCCTGGACACCCGCCTGCACTCTCCCATGTACTTCTTCCTCAAA
AACCTGTCCCTCCTGGATCTCTGCTACTCCTCTGTCATTGCCCCCAATGCTCTGGCCAAC
TTCTTTTCTTCCTCCAAGGTCATCACTTTCGCAGGCTGTGCTACCCAGCTCTTTTTTTTC
TCACTGTTGGCAACCACTGAGACTTTCCTCTTGGCTGTGATGGCCTATGATCGCTTCGTG
GCCATCTGCAGGCCCTTGTGGTACCCTGTGACCATGTGCCCCTCCATATGTGCCTACTTG
GTCCTGGGCTCCTACTGCGCAGGCTGCCTCAACTCTACTGTGCAGACGAGCCTCACTTTC
ATGCTCCCCTTCTGCAGCGGCAACCACATTGACCACTTCTTCTGTGATGTGTCGCCCCTG
CTCCAGCTGGCCTGTGCTGACACAGCTCTCAACGAGCTTCTCCTGTTTGGCCTCTGTGGC
TTCATCATTGTGAGCACCACTTTAGCCGTCTTAGTCTCCTACGGCTGCATCACAGTGACC
ATCCTTAAGATGCGGTCAGGGTCTAGGGGACACAAGGTCTTTTCCACCTGTGGCTCCCAC
CTCACAGCTGTATCGTTGTTTTATGGAACTCTCTTTGTCATGTATGCTCAGCCCGGGGCT
GTGGAGTCCATGGAGCAAGGCAAGGTCATCTCCATGTTCTACACCCTGGTCATCCCGATG
CTCAACCCCCTCATCTACAGTCTGCGGAACAAGGACGTGAAGGACGCCCTGCGGAGGCTG
AGACAGAGACAAGCAGGCCTGTGA
>OR.GCA_004027205.1_CteGun_v1_BIUU_PVKB01001785.1_316964_317914-
ATGCCGATCCACAGAAATGGAAACCTCTCCACAGTGCCCTTGCAAGAGTTTGTTCTGGAG
GGATTCAAAGGAGGCATGGAGATGCAGGCCATATTCTTTTCTGTGTTCCTGGCCCTGTAC
CTGGTGACTGTCCTGGGCAACCTCACCATGGTCATGGTCATCACTCTGGATGCCCGCCTA
CACTCGCCCATGTACTTCTTTCTCAAGAACCTGTCCTTCCTGGACCTCTGCTATTCATCT
GTCATTGCCCCCAGTGCTCTGGCCAACTTCTTCTCCTCCTCTAAAGTCATCAGTTTTGTG
GGCTGCGCCACTCAGTTGTTTTTCTTCTCCCTTCTTGGTACCACAGAGGCTTTACTGCTG
GCTATCATGGCCTATGACCGCTTTATGGCCATCTGCAATCCCCTGCGCTACCCTGTGACC
ATGGGCCATGTAATCTGTACCCGCTTGGTCCTGGGGGCCTACTGCGGAGGCTGCCTCAAC
TCCATTGTGGAGACCAGCCTCACTTTTAAACTTCCCTTCTGTGGCCCCAACCGCATCGAA
CACTACTTCTGCGATGTGCTGCCACTGCTCAGGCTGGCCTGCGCCAACACGGCGCTCAAT
GAGCGCATCCTGTTCAGCATCTGTGGCTTTATCCTTTTGGGCGCCACACTGGGGATCCTG
ACTTCCTACGGCTATATCACTGTGACCATCCTCAGGATGCCCTCAGGATCCAAGAGACAC
AAGGTCTTCTCCACCTGCGGCTCCCACCTGATGGCAGTGTGCTTATTTTACGGAACAGGT
TTTGTCATTTATGGCCAGCCAGGAGCTATGGAATCCAAAGAGCAGGGCAAGGTGGTCTCC
ATCTTCTACACCCTGGTCATCCCGATGCTGAACCCTCTCATCTACAGTCTGAGGAATAAG
GATGTGAAGGATGCCCTGCGGAGGCTGGCACAGAGACGGGTGACCCTGTGA
>OR.GCA_004027205.1_CteGun_v1_BIUU_PVKB01001852.1_249117_250088-
ATGTTTCTTTCTATAGATTTAGGCCCCATGAACAGATCAGCAACCCATACTGTGACAGAG
TTTGTCCTCCTCGGATTCCCTGGCTGCTGGAAGACACAAATCTCTCTCTTCGCATTGTTC
TTGGTGCTTTATGTCCTGACCTTGCTGGGAAATGGAGCCATTATCTGTGCTGTGAGATGG
GACCCACGACTGCACACCCCCATGTACTTCCTGCTGGGAAATTTTGCCTTCCTTGAAATC
TGGTATGTTTCCTCCACCGTTCCCAACATGCTGGTCAACATGATCTCCAAGACCAAGGCC
ATCTCATTTTCTGGGTGCTTCCTCCAGTTTTATTTTTTCTTTTCACTGGGCACTACTGAG
TGTCTCTTCTTGGCAGTGATGGCGTATGATCGGTACCTGGCCATCTGCCGCCCTCTGCAC
TACCCCACCGTCATGACCGGGAGGCTGTGTATCACACTCGTGTCTTTGTGTTGGCTCACT
GGATTCCTTGGGTATCCAATACCCATCTTCTTCATCTCCCAACTCCCTTTCTGTGGTTCT
AATGTCATTGATCACTTCCTGTGTGACATGGACCCACTGATGGCTCTGTCCTGTGCTCCG
GCTCCTATTACTGAAACTGTTTTTTATGCTCAGAGTTCCCTTGTCCTCTTTTTCACTGTC
ACGTACATTCTTCGATCCTATATCCTGCTGCTCAGAGCTGTGTTTCGGGTCCCTTCTGCA
GCTGGCCGGAGAAAGGCCTTCTCCACCTGCGGTTCTCACCTGGTTGTGGTATCCCTTTTC
TACGGGACAGTCATGGTGATGTATGTGAGTCCCACATATGGTGTTCCAACCTTGATGCAG
AAGGTCCTCACACTGGTGTATTCAGTAATGACCCCGCTCTTCAACCCTCTGATCTACAGC
CTTCGTAACAAGGACATGAAACTCGCGCTGAGAAATGTACTGTTTAGAATGAGGATTAGT
AAAAATTTGTGA
>OR.GCA_004027205.1_CteGun_v1_BIUU_PVKB01001852.1_256594_257538-
ATGAACGAGTCGGGGCTAGCCACGGTGACTCACTTTGTCTTGCTGGGCTTTCCTGGCCCC
TGGAAAACGCAGCTCCTCCTTTTCTCCATGATTCTGTCCATTTATATACTGACCTTGACC
GGGAACATGGCTATCATTTTTGCAGTAAGATGGGACCACCGACTCCATACCCCGATGTAC
CTGCTCCTGGCCAACTTCTCCTTCCTAGAAATTTGGTATGTGACCTGCACAGTCCCCAAC
ATGCTGGTCAACTTTCTCTCCAGAACCAAGACCATCTCCTTCTCTGGCTGCTTCACTCAG
TTCTACTTCTTCTTTTCCTTGGGCACAACAGAATGCTTCTTCCTCTGTGTCATGGCTTAT
GATCGGTACCTGGCCATCTGCCACCCACTGCACTATCTCTGCATCATGACTGGCCAGCTC
TGTGGAATCTTGGTCACCCTTTGTTGGATCTTTGGTTTCTTTGTGTATTCAATTCCCATA
TTTATCATTTCTCAACTACCCTTCTGTGGTTCCAACACCATGGACCACTTTCTGTGTGAC
ATGGAACCCCTTATGGCATTGTCCTGTGCCCCTAAGCCCATCGTAGAGCGTGTTTTCTAT
TCTGCGAGCTCTCTGATCATCCTTCTCACCATCTTGTACATCCTTGGCTCCTACGCCCTG
GTGCTCAGAGCTGTGCTTCAGGTCCCCTCTTCAGCTGGAAGGCGCAAGGCCTTCTCCACC
TGTGGATCTCATTTGGTTGTGGTATCTCTCTTCTATGGCTCCATAATGGTAATGTACGTG
AACCCCATGTCTGGTAACTCAGTCACTATGCATAAGACCATCACACTGATATACTCTGTG
GTAACACCAGCCTTAAACCCTTTCATCTACAGCCTACGCAACAAGGACATGAAACAGGCT
CTGCGCCATGTCTTCTGTGGAATGCAAATTAGTCAAAGCTCATGA
>OR.GCA_004027205.1_CteGun_v1_BIUU_PVKB01001852.1_261862_262734-
ATGCAGCGCCTCTTTTTCTCACTCATCCTGGCTCTCTACCTCCTGACGCTGCTGGGGAAT
GGAGCCATCGTGTGCGCTGTGACGTGGGACAGGAGGCTCCACACGCCCATGTACGTCTTC
TTGGGAAACTTTGCCTTTCTAGAGATCTGGTATGTTTCCTCCACTGTTCCCAACATGCTG
GCCAACATCCTCTCTGAGACTAAGACCATCTCCTTCTCTGGCTGCTTCCTCCAGTTCTAC
TTCTTCTTCTCCCTGGGTACAACAGAGTGTTTCTTCTTGTCAGTCATGGCTTATGATCGG
TACCTGGCCATCTGCCGCCCACTGCGTTACCCCTCCATCATGACTGGGAAGCTCTGTGTG
AGCTTGATCTGTGTGTGCTGGATGGGTGGCTTCCTCTGCTACCCGGTCCCCATCGTCCTC
ATCTCCCAGCTGCCTTTCTGCGGACCTAACGTCATCGACCACTTCGTGTGTGACCCAGGG
CCCCTGTTTGCACTGTCCTGTGCCCCTGCCCCTTCCACAGAGCTTGTCTGCTACACTTTC
AACTCGATGATTATCTTTGGGCCCTTTCTCTCCATCCTGGGATCCTACACGCTGGTTCTC
AGAGCTGTGCTTCGCGTTCCCTCTGGTGCCGGTCGAACGAAAGCTTTCTCCACCTGTGGG
TCCCATGTAATGGTAGTGTCCCTATTTTATGGGACCCTGATGGTTATGTATGTGAGCCCA
ACATCAGGAAACCCGGCAGGAATGCAGAAGGTCGTCACTTTGATCTACTCGGCAGGAACT
CCGTTATTAAATCCTTTCATCTACAGTCTCCGAAACAAGGACATGAAAGATGCCCTGAAG
AAAGTCCTGGGGTTGACAGCTACTCAACACTGA
>OR.GCA_004027205.1_CteGun_v1_BIUU_PVKB01001852.1_274143_275078-
ATGAAAGCCTCCCAACCCCCCAGCAACTCCAGCACCTTCGCCGGCTTCATCCTTCTGGGC
TTCCTGTGCCCCAGGGAGGAGCAGCGCCTCCTCTTCGCGCTCTTCTCCACCATCTACCTC
CTCACCCTCCTGGGCAACGGTTCCATCGTCTGCGCCGTGCGCTGGGATCAGAGGCTGCAC
ACACCCATGTACATCCTGCTGGCCAACTTCTCCTTCCTGGAGATCTGGTATGTCACCTCC
ACCGTCCCCAACATGCTGGCCAACTTCCTCTCTGACACCAAGCTCATCTCCTTCTCTGGG
TGCTTTCTCCAGTTCTATTTCTTCTTCTCCTTGGGCTCCGCTGAGTGCTTCTTCCTGGCA
GTCATGGCATTTGATCGGTACCTTGCCATCTGCCGGCCTCTGCACTATCCAACCATCATG
ACCAGGCGCCTCTGCATCAACCTTGCGGTCAGCTGCTGGGTCCTCGGCTTCCTCTGGTTC
TTAATCCCCATCACCATCATTTCCCAGATGTCCTTCTGTGGATCCAGGATAATCGACCAC
TTCCTGTGTGACCCCGGCCCTCTGTTGGCCCTCACTTGTACCAGAAGCCCTGTAATAGAG
TTGACTAGCTCCACCTTAAGTTCTCTCCTCCTATTTATTCCCTTCATCTTCATCATTGGA
TCCTATGCTCTGGTCCTCAGAGCTGTGTTGAGAGTCCCTTCCACAGCTGGGAGAAGGAAG
GCCTTCTCCACCTGTGGGTCCCACCTGACGGTAGTTTCTCTCTTCTATGGCTCAGTGATG
GTCATGTACCTAAGCCCAACATCAGAGCATGAAGCTGGGATGCAGAAGATTGTGACCTTG
TTTTATTCTGTAGGAACCCCCTTCATTAATCCTGTGATCTATAGTCTGAGGAATAAAGAC
ATGAAACATGCCCTGAAGAAACTTCTACAAACATGA
>OR.GCA_004027205.1_CteGun_v1_BIUU_PVKB01001852.1_284545_285489-
ATGAATGTGTCAGGAGCCAGCGCGGTGACTGAGTTCATACTCCTGAGTTTTCCCTGCTCC
AGGAAAGCTCAGATTCTCCTCTTCATGCTCTTTTCCATGGCCTACGTCCTGACACTCATG
GGAAATGGGGCTATCGTCTGCGCCGTGAGGCTCGACCACAGGCTCCACAGCCCTATGTAC
CTCCTGCTGGCCAACTTCTCCTTCTTAGAGATCTGCTACATCAACACTACTGTCCCCCGT
ATGTTAGAAAACTTCCTTTCTGAGTCCAAAACTATCTCTTTCACAGCCTGTTTCCTACAG
TTCTACTTCTTCTTTTCCTTGGGCATCACAGAGACATTCTTACTGCCTGTCATGGCTTTT
GACCGGTACCTGGCCATCTGCCGGCCTCTCCACTATCCAAACATCATGAGCAGTCGTCTC
TGCATAAACTTGGTGGTGCTCTGCTGGGTGACGGCCTTCCTCTGCTATCCAGTCCCTATC
TATCTGATCACCCAACTTCCCTTCTGTGGTCCCAATGTCATTGACCACTTTGTCTGTGAC
CCTGGGCCTCTGCTGGCCTTGTCCTGCATCCCTGCACCTGGAATTGAGTTTTCCTGTTCA
TTGTTGAGTTCACTTATCATTTTTATCACCTTCTTTTTCATCCTCACATCCTACATGCTG
GTGCTCAGAGCAGTGCTCCGCGTCCCCTCAGCAGCTGGCAGGCGTAAAGCCTTCTCCACC
TGTGGCTCCCACCTCCTTGTGGTGTGTCTGTTCTATGGAACCATCATGGTCATGTACATC
AGCCCAAACTCTGGAAATCCAGCTGGGACACAGAAGGTTGTGACTTTGATCTACTCATCG
GTGACCCCACTTGTGAACCCACTGATTTACAGCCTCCGGAACAAGGACATGAAAGCTGCC
CTGAGAAGAATTCAGGAGCGCACAAAAATACTCAAAGTTAATTAA
>OR.GCA_004027205.1_CteGun_v1_BIUU_PVKB01001852.1_299634_300587-
ATGGATGTGGACAATAAGTCTACTGTGTCTGAATTTATTTTGCTGGGGCTCTCTGATTCC
TGGGAAGTACAGATGTTTTTCTTCTCGGTGTTCTCCCTGTTTTATGTGGTGACAGTTGTG
GGTAACAGCCTCATAGTCCTCACGGTTATAGCTGACGCTCACCTGCACTCGCCTATGTAT
TTTCTGCTTACCAACCTTTCCATCATCGATATGTCTCTGGCTTCCTTTGCCACCCCCAAG
ATGATCATAGACTACCTAACTGGCCACAACACCATCTCTTTTGATGGCTGCATCACCCAG
ATATTCTTTCTGCATCTTTTCACTGGAACTGAAATTATTTTGCTCATGGCTATGTCCTTT
GATAGGTACGTTGCAATTTGCAAGCCCCTGCGCTACACTTCAATCCTTAGTCCCCAGGTG
TGTGGTGCCTTCGCGGTGGCTTCCTGGGTTGTGGGAGTCGTGCACGCCACGAGCCAGGTC
CTGTTTGCCCTCACGTTACCATTCTGTGGTTCCAATGAGGTAGACAGCTTCTTCTGTGAC
CTTCCTGTTGTATTCCAGCTGGCTTGTGTGGATGCTTACGTTCTGGGATTCTTCATGATT
TCAACAAGTGGCATGATAGCCCTGTCTTGCTTCATTCTTCTACTGAACTCGTACATTGTC
GTCCTGGTGACTGTCAGGCGCCATTCTTCCGGGGGATTGTCTAAGGCCTTTTCTACCTGC
ACAGCGCACTTCCTTGTCGTCTTCATGTTCTTTGGGCCATGCATCTTCATCTACATGTGG
CCACAGAACAGCTTTGTGATTGAGAAGATACTGTCGGTGTTTTACACCATCTTTACTCCC
GTTCTGAACCCCGTTATCTACACTTTGAGGAACCAAGAAGTTAAGACCGCCACGAGGAGA
CTGAAGATTAGGTTTCTAAGGTCCAACAAGGCAAGTCCTTCCCATTACTTTTAA
>OR.GCA_004027205.1_CteGun_v1_BIUU_PVKB01001852.1_302515_303489-
ATGAATGAGACCAATCATTCCCGGGTGACGGAGTTTGTGCTGATGGGACTCTCTGGTTCC
AAGGAGCTCCAGCCCTTCTTGTTTCTCATCTTTTCCCTCCTCTACCTGGCAATCCTCTCA
GGAAACTTTCTCATCATCCTCACTGTGACGTCAGATTCCCGCCTGCATATGCCCATGTAC
TTCCTGCTTGCAAACCTCTCTTTCATTGATGTATGTGTTGCGTCTTTTGCTACTCCCAAA
ATGATGTCAGACTTCCTCGTTGAACGTAAGACTATTTCCTTTGATGCCTGCCTGGCCCAG
ATTTTCTTCGTTCATCTCTTCACCGGTGGTGAAATGGTCCTTCTTGTGTCGATGGCCTAT
GACCGCTATGTGGCTATCTGCAAACCGCTCCATTACATGACAATCATGAGCCGCCGTGTC
TGTGTCACCCTCGTCCTCATCTCCTGGTTCGTGGGCTTCGTCCACACAACGAGCCAGTTG
GCATTTACCGTCAACTTGCCTTTCTGCGGTCCTAATCATGTTGACAGCTTTTTCTGTGAC
CTTCCCCTGGTGACCAAGCTAGCCTGCACAGACACTTACGTCGTCAGCTTACTGATCGTG
GCAGACAGTGGCTTTCTCTCCCTGAGCTCCTTCCTACTCCTGGTGGTCTCCTACACCGTG
ATACTCGTCACAGTCTGGAAACGCTCGTCTGCTAGCATGGCCAAGGCCCGCTCCACCCTC
ACTGCTCACATCACCGTGGTCACACTGTTCTTTGGACCCTGCATTTTCATCTACGTGTGG
CCTTTCAGCAGTTATTCAATCGACAAAGTCCTCGCTGTGTTCTACACGGTCTTTACGCCC
ATCTTAAACCCGGTAATCTACACTCTGAGGAACAAGGAAGTGAAGGCGGCTATGTCAAAG
CTGAGGAGCCAGTATGTGAAGCCTGGCCAGGTTTCCGCAGTCATAAGGAGGGTCCTTTTC
CTGGAAACAAAGTAA
>OR.GCA_004027205.1_CteGun_v1_BIUU_PVKB01001852.1_314394_315320+
ATGGAGACAGAGAACAGCACGGCAGTGACTGAGTTTGTCCTCCTTGGCCTGACTCAGTCT
CAGGGTCTCCAACTCCTGGTCTTTGTATTGGTCTTAATTTTCTACCTCATAATCCTCCCT
GGAAATTGCCTTATTATTCTCACCATACGATCAGACCCCGGACTCAATGCCCCCCTCTAC
TTCTTCCTTGGAAACCTGGCCTTTCTGGACGCATCCTACTCCTTCATCGTGTCTCCCAGG
ATGCTGGTGGACTTTTTCTCAGAGAAGAAGGTCATTTCCTACAGGTGCTGCATCACGCAG
CTCTTTTTCTTGCACTTTCTTGGAGCGGGAGAAATGTTCCTTTTGGTTGTGATGGCCTTC
GACCGCTACACTGCCATCTGTCGTCCTTTACACTACTCAACTGTCATGAGGCCCAGAGTC
TGCTACGCGTTGTTGGTGGCCCTGTGGATTGGGGGCTTTGCCCACTCCATTGTGCAGGTG
GCCCTTATCCTGCACTTGCCTTTCTGTGGCCCAAACCAGCTGGATAACTTCTTCTGTGAC
GTCCCCCAGGTCATCAAGCTGGCCTGCACTGATACCTTTGTTGTGGAGCTCCTGATGGTC
TCCAACAGTGGCCTGCTCACCCTCCTGTGCCTTCTGGGACTTCTGTCCTCCTATGCTGTC
ATCCTTTGCCGTGTAAGGGGACAATCCTCAGAGGGGAAGAAGAAGGCTATCTCCACATGC
ACCACCCACATTATCATTGTGTTTCTCATGTTCGGACCCGCCATTTTTATCTACACTCGT
CCCTTCCGGGCTTTTCCTGCCGACAAAGTGGTTTCCCTCTTCCACACAGTCATCTTTCCT
TTGATGAACCCTGTGATTTATACACTTCGTAACCAAGAAGTGAAAGCTTCCATGAGGAAG
CTGCTAAGTCAATATGTAGCTTGCTGA
>OR.GCA_004027205.1_CteGun_v1_BIUU_PVKB01001852.1_321559_322497+
ATGGATGGAGGAAATGAGTCTATAGTGTCAGAATTTGTGCTCCTGGGACTTTGCCGCTCA
TGGAATATCCAAGTCTTCCTCTTCACGATATTTTTGATGCTATATCTGGTCATTGTACCT
GGAAATATAGTCATCATGACCTTAATCATCACCGATCCCCAGCTGCATTCGCCCATGTAC
TTCTTGCTAGCTAACCTGTCCTTTGTCGATATGTGGCTGTCCTCAATCACCACGCCTAAG
ATGATCACAGATTTCCTCAGAGAGCACAAGAGCATTTCCTTTGGAGGCTGCATGTCCCAA
GTCTTCTTTTCTCAATTCATAGCAGCACTGGAGATGGTGCTGCTGGTGGTCATGGCCTAC
GACCGCTACGTCGCCATCTGTAAACCCCTCCACTACTCCACCATCATGAGCCTGCAGAGG
TGCATCAGGCTGGTGGTGATGGCCTGGACAGCTGGCTTTGTGCACGCCTTGAGTCAAGTA
GCTTTGATTGTTCAGCTTCCATTCTGTGGCCCCAAGGAAATAGACAGCTTCTTCTGCGAT
AGACCCCTGGTGATCAAGTTAGCCTGCACGAATCCACATAATGTGGAGATTTTCATGAAT
GTCAATTGCGGCTTTGTGGCCATAACCTCCTTTACTTTGTTGCTGATATCCTATACTCAC
ATTCTTATCACTGTCTGCAAAAGCTCGAGAACTGGCGCGTCCAAGGCCCTGTCCACTTGC
ACCGCCCACGTCACAGTGGTGGTGCTCTTCTTCGGGCCCTGCATCTTCCTCTATGTGTGG
CCACTCAGCCTCACCTGGATAGATAAGTTTCTTGCTGTGTTTTATTCTGTTTTCACACCT
CTTCTAAACCCAGCCATTTACACAATGAGAAATAAAGAAATGAAAAATGCTATGAAAAGA
TTCAGAACTTACTATGTGGATTTCAAAGGAAACACTTAA
>OR.GCA_004027205.1_CteGun_v1_BIUU_PVKB01001852.1_335604_336509-
ATGGAGGAAGTAAATCAGTCTGCCATGTCTGACTTCGTCATTCTTGGGCTCTGTGACTCC
TGGGAACTTCAGGCTGTCTTCTTAGTGATATTTTCTTCACTTTATTTGATCACCATTTTG
GGCAATATGTTCATTCTGCTCATTATTGTTAAGGATGCCCACCTTCACTCTCCTATGTAC
TTCCTGTTGGCCAATCTCTCGTTCATTGACTTCTGCCTTTCCTCTGTCACTACCCCTAAA
ATGATCACAGACTTTCTTAAGGAAAAAAAGACCATCTCCTTCGGAGGGTGCATGTGTCAG
ATTTTCTTTGGACACTTCTTTGGAGGAGGTGAGATGATACTGCTTGTTTCAATGGCCTAT
GACCGCTACGTGGCCATCTGCAGGCCTCTCCATTATTCCAGCATCATGAATAGACACAAG
TGCATAGGGCTGGTGATGACCTCATGGACTGTTGGCTTTGTGCATTCAGTGAGCCAACTG
GTTATTATTGTAAAGCTGCCCTTCTGTGGGCCCAGGGAACTGGATAGCTTTTTCTGTGAT
ATTCCGCTGGTGATCAAGCTAGCCTGCACAGACACTTACATCCTAGAGTTGTTGATAAAT
GCTGACAGCGGGGTGCTGGCGACCATCTGCTTCCTCCTGTTGCTGCTCTCGTACTCTCAC
ATCCTGCTCACAGTCCGCCTTCACTCGAAGGACGGTGCGTCCAAGGCCCTGTCCACATGT
ACTGCCCACATCACGGTTGTGGTGTTATTCTTTGGCCCCTGCATCTTCATCTATCTGTGG
CCGGTCAGCATCACCTGGGTGGACAAGTTTCTTGCTGTGTTTTATGCTGTCATCACCCCT
CTCCTAAATCCGGCCATTTATACCTTGAGAAACAAAGAGATTAAAAATGCCATGAAAAGA
CTATAA
>OR.GCA_004027205.1_CteGun_v1_BIUU_PVKB01001950.1_20799_21716+
ATGGTAGAAGTGAATGGCAGCTGGAAGGAAGGCTTCATCTTGGTCGGCTTCTCCGATCAT
CCGCAGGCTGAGGTCATCCTTTCTCTGCTTGTCTCTGGATTCTACACCGTGACACTCACA
GGTAATGCAGCCATCATTTTGGTGTCCCTCCTGGACAGCAGGCTCCACACTCCAATGTAC
TTCTTCCTTCGAAACCTCTCCTTCCTGGACATATGTTTCACCACCTGCATTGTTCCCCAG
ATGCTGGTAAACATGTGGGGAAGCAGCAAGAAGATTGGTTACTTCAGCTGTGTGGCCCAG
TACTTTGTGGCCTTGGCCATTGGCTCCACAGAGTGCGTGCTTCTGGCTGTCATGGCTGTT
GACCGCTATTTTGCAGTCTGCTGGCCCCTGCGCTATGCCACAATCATGCACCAACAGATC
TGTCACCTTCTCGCTGCTGCATTCTGGTTTTCAGGATTCACCAATTCTCTCTTTCAGTCA
TCACTAGTCGTTGTTTTGCCTCTGGGTGGCCACCGCCATGTAGACCATTTCTTTTGTGAA
ATCTTGGCCATCGTCAAGCTTTCCTGTGTGGACACTGGCCCCACTGAATCAAAGATGTTA
GTAGGCCGGCTGATCATCCTTATCATTCCAGTCTGCATCATCCTGACCTCCTATGCCCGC
ATAGCTAGGGCTGTGATGAAGATACGATCAGCTGAGGGACGTCAGAAGGCTTTTGGGACT
TGTGCGTCCCACCTGATGGTGGTCTCACTGTTCTTTGGAACCATCATGTTTATGTATCTT
CAGCCAAAGAGTAACTATTCTCAGACTCAGGGGAAGATACTTGCCCTCATATATACCATC
GTTGCCCCCACCATGAACCCGCTAATATATACACTGAGGAACAAAGACGTGAAAAGGGCA
ATTAGAAAACTGATCTGA
>OR.GCA_004027205.1_CteGun_v1_BIUU_PVKB01001950.1_64257_65222-
ATGGGACCTCACTCAGAAGGCACTGAAGAGGAGATGGAAACAACCAATGAGAGCGCAGAT
GGGGATTTCATCCTCGTGGGCTTCTCTGAGAGGCCTGAGCTGGAGCTGATCCTCTCTCTC
TTTGTCCTGGCATTCTACAGCGTGACCCTCGTGGGGAATGTGGCCATCATCTCACTCTCC
ATCTTGGATGGCCGACTTCACACACCCATGTACTTCTTTCTCAGAAACCTCTCGGTGCTT
GACCTCTGCTTCACCACTAGCATCGTGCCCCAGATGCTGGTGAACATGTGGGGAGGCGAC
AAGAAGATCAGCTACGCCGGCTGCATGGTCCAGTACTGGGTGGCCCTGGCCCTGGGTTCC
ACCGAATGTGTGCTCCTTGCAGTCATGGCAGTGGATCGCTACGTTGCAGTGTGCTGGCCC
CTGCGCTATGCCACCATCATGCACCCCAAGCTGTGTCATCTCCTGGCCGCAGCCTCCTGG
TCCTCCGGCTTTGCGAACTCCTTCCTACAGTCCTCAATGGCTATGGTGCTGCCTCGCTGT
GGTAATCGGCGTGTGGACCATTTCTTCTGTGAGCTGCTCATCATTGTTAAACTCTCTTGT
GTGGATACCGGCCCAACAGAGTCCAGAATGTTCATTGCCCGACTAATCATTCTAGGCATA
CCTGTCTCCATAATCCTGACCTCTTATTTTTGCATTGCCAGGGCAGTCGTGAAGATGCGC
TCAGCAGAGGGAAGGAAAAAGGCCTTTGGGACCTGTGCCTCCCACCTCATGGTGGTTTCA
CTCTTCTACGGGACCATCATGTTTTTGTATCTGCAGCCTAAGGACAACTATTCCCAGGAC
CAGAGCAAAGCCCTTGCAGTGCTCTACATGATTCTTGCCCCCACCCTCAACCCCCTGATC
TATACACTGAGGAACAAGGATGTGAAGAAAGCAATCAGGAAGGTGATGGGGAAGGAGCAG
GTGTAG
>OR.GCA_004027205.1_CteGun_v1_BIUU_PVKB01001978.1_162807_163757+
ATGAGAAGGAGTAAAAACACGTCACTGGACACGGGGGTGACAGATTTCATTCTCCTGGGC
CTGCCTCACCCTCCGCGGCTCAGGGCCCTCCTCTTCCTCGTCTTCTTGGCCATCTACGTC
CTGACCCAGCTGGGGAACCTGCTCATTCTCTTCACCGTGTGGGCAGACCCCAAGCTCCAT
GCCCGCCCCATGTACATCCTCCTGGGCGTGCTGTCCTTCCTGGACATGTGGCTCTCCTCG
GTCATCGTTCCTCGGATTATTTTAAACTTCACACCTGCCAGCAAAGTTGTCCCATTTGGT
GGCTGTATAGCTCAACTGTACGCTTTTCACTTCCTGGGCAGCACCCAGTGCTTCCTGTAC
ACCCTGATGGCCTACGACAGGTACCTGGCCATCTGCCGGCCCCTGCGCTACCCGGTGCTC
ATGAACGGGAGGTTATGCACCATGCTGGTGTCTGGAGCGTGGGTGGCCGGCTCCGTCCAC
GGCGCCATCCAGGCCACTCTGACCTTCCGCCTGCCCTACTGTGGGCCCAACCAGGTGGAT
TATTTTTTCTGTGACATCCCCGCGGTGTTGAGACTGGCCTGTGCAGACACAAAGGTCAAC
GAGCTCGTGACCTTCGTGGACATTGGGGTGGTGGCCGCCAGCTGCTTCCTGCTGATTCTG
CTGTCCTACGCCAACATCGTCCACGCCATCCTGCAGATCCGCACAGCCGACGGGCGGCGC
CGGGCCTTCTCCACCTGCGGAGCCCACCTCACCGTGGTCACGGTCTACTACGTACCCTGT
ATCTTCATCTACCTCCGCGCTGGCTCCAAGAGTCCCCTGGACGGGGCGGTGGCCGTGTTC
TACACCGTGGTCACACCCTTGCTGAACCCCCTCATCTACACCCTGAGGAACCAGGACGTG
AAGTCGGCTCTGAAGAGGATGACGGCGTGGCGAGGGAACCGGAATGAATAG
>OR.GCA_004027205.1_CteGun_v1_BIUU_PVKB01001978.1_173159_174100+
ATGGAAGGCGCCAACCGCACGCGGCTGACCGGGTTTGTCCTGACTGGAATCCCGTACCCA
CCCGGGCTGAGGCTCCTCCTCTTCCTGTTCTTCCTGCTCATCTACTTCCTGACCCAGCTG
GGCAACGCGCTCATCCTGGCCACGGTGTGGGCGGACGCGCAGCTCCGTGCCCGCCCCATG
TACGTCTTCCTGGGCGTCCTCTCCGTCATCGACATGGGCATCTCCTCCGTCGTCGTCCCC
CGCCTCCTGCTGAACTTCACTGTAAGCACCAACTTCATCCTGTTCGGCAGCTGTGTGGCT
CAGCTGTATTTCTATCACTTCCTGGGCAGCACCCAGTGCTTCCTGTACACCCTGATGGCC
TACGACAGGTACCTGGCCATCTGCCGGCCCCTGCGCTACCCGGTGCTCATGACTGCTAAG
CTGAGTACCCTGCTTGTGGCTGGGGCCTGGGTGGCCGGCTCCGTCCACGGCGCCATCCAG
GCCACTCTGACCTTCCGCCTGCCCTACTGTGGGCCCAACCAGGTAGATTACTTCTTCTGT
GACATCCCCGCAGTCCTGAGGCTGGCCTGCGCTGACACCGCAGTCAACGAGCAGGTGACC
TTTGTGGATATCGGAGTGGTGGTGGCCAGTTGCTTCTCCCTGATCCTGCTCTCCTACGTA
CAGATCGTTCGCGCCGTCCTGAAAGTCCGCACAGCCGACGGGCGGCGCCGGGCCTTCTCC
ACCTGCGGGGCGCACGTGGCCGTGGTCACCGTGTACTATGTGCCCTGTGCCTTCGTCTAC
CTGAGGCCTGACACTAACAGCCCCCTGGACGGAGCGGCCGCTCTGTTCCCCACAGCCATC
ACCCCTTTCCTCAACCCCCTCATCTACACTCTGAGGAACCAGGAGGTAAAGCTGGCCCTG
AGGAGGATGCTAGGGAGCCCAAGGACCAGGAGCGACGCTTGA
>OR.GCA_004027205.1_CteGun_v1_BIUU_PVKB01002229.1_15484_16422-
ATGGAAGGAGAGAACGATACAGCGGCACCACGGTTCCTCCTCCTGGGCCTGTCACGTGAT
CCTGAACTGCCGCCTCTGCTCTTAGAACTGTTCCTGATCATGTACCTGGTCACGGCGCTC
GGGAACCTGCTCATCATCCTGGCGGTCGTCTCCGACCCCCACCTCCACACCCCCATGTAC
TTCTTCCTGGCCAACCTGTCCTTGGTGGACATCTGTTTGACTTCTACCACAGTCCCAAAG
ATGCTGGTGAACATGCAGACCCATCGCCAGGGCATCTCCTACACAGAGTGTCTCACGCAA
GTATATTTTTTCAATATGTTTCTTGGAATGGATAATTTCCTACTGACAGTGATGGCTTAT
GATCGCTTTGTGGCCATCTGTCACCCACTGAAATACACAGTCATCATGAATCCCCAGTTT
TGCTGTCTCCTGCCTCTTATATGTTGGATTATCATGTTCTGGGTCCCTCTGACTCATATT
TTATTAATGAAACGACTGGCCTTCTCTGTGGGCACTGGAATCCCTCATTTCTTCTGTGAA
TTGACAGAACTTATCAAGGTGGCCCACTCTGATCCCCTCATCAATAACATCTTTCTGTAC
GTGGTGACTGCCCTGCTTGGTGCGTTTCCCGCCGGTGGAATCCTCTTCTCTTACTGTCAC
ATCATCTCATCCTTATTGAGAATGTCCTCCGCCGTGGGCAGGTACAAAGCCTTCTCCGCC
TGTGGGTCTCACCTCTGTGTGATCTCCTTGTTCTATGGAGCCGGGTTTGCAGTTCACCTC
AGTTCCGCTCTGTCTCATTCTTCCCAGAGCAGCACAATTGCCTCTGTGATGTACACTGTG
GTCACCCCCATGCTGAATCCCTTCATCTACAGCCTGAGAAACAAGGATGTGAAGGGTGCC
CTCGGGAGACTCCCCAGCAGAGCAGCCTCTTGTCCTTGA
>OR.GCA_004027205.1_CteGun_v1_BIUU_PVKB01002229.1_47009_47944+
ATGGAAGCCGGAAACCGAAGCACTGTCTCAGAATTCCTTCTTCTGGGACTGACTGAGGAC
CCGGACCTGCAGCCCGTCCTCTTTGGGCTGTTCCTGTCCATGTACCTGGTCACCATCCTG
GGCAACCTGCTCATCGTCCTGGCCGTCACCTCCGACCCCCACCTCCACAGCCCCATGTAC
TTCTTCCTGTCCACCCTGTCCTTCACGGACATCTGTATAAGCTCCACCACGGTCCCCAAG
ACGCTGATGAACATCCAGGCCCGGGACCAGAGCATCACGTACGCAGCCTGCCTCTCCCAG
GCCTGCTTTGTCTTGATATTTGGTGGCTTGGAGAATTGCCTCCTTGCGGTGATGGCCTGT
GACCGCTATGTGGCCATTTGTCACCCTCTGAGGTACACGGCCATCATGCACTCTGAGCTC
TGTATCCTGCTGCTTCTCCTCTCTCTGCTCATCGCTACTGCCAATGCCCTGCTCCACAGC
CTGACCTTGCTGCGACTGTCCTTCTGCACCGACCTGGAGATCCCCCACTTCTTCTGTGAG
CTCGTTCAAGTCATCAAGCTCGCCTGTTCCGATACCTTCATCAATAACCTTCTGATATAT
TCAGTGACTAGCCTATTTGCTGGTGTTCCTCTCTTTGGGATTGTTTTCCCTTACACTCGA
ATCGTGTCCTCTATTTTAAAGATCCCGTCAGTGGGGGGAAGGTATAGGGCTTTCTCCACC
TGTGGGTCCCACCTCTCCGTGGTGTCCTTGTTCTACGGGACAGCATTCACCGTGTACATG
AGTTCCGCCATCAACGGCTCTCCTGCAAAGAACGTCGTGGCCTCCATGATGTACATCGTG
GTTCCCCAGATGCTGAACCCCTTTATCTATAGTCTGAGGAACAGGGACATGCAGGGCGCC
CTAAGACACCTCTTTGTTAGGATATCTTATCTCTGA
>OR.GCA_004027205.1_CteGun_v1_BIUU_PVKB01002229.1_52043_52984-
ATGGAGGCCCAGAACCGGAGCGGCACGTCGGAATTCATCCTCCTGGGACTTTCAGAGAAG
CCAGAACACGAGCCTCTCCTCTTCGCTTTGTTCCTGTGCGTGTACCTGGTCACCGTGGTG
GGCAACCTGCTCATCATCCTGGCCGTCGGCTCCGACCCCCGCCTCCACACCCCCATGTAC
TTCTTCCTGGCCAACCTGTCCTTGGTTGACCTGTGCTTGGCCACCGACACGGTGCCTAAG
ATGCTGGTGAGCACCCAGACCAAGAGCAAGTCTATCTCTTATCCCGGCTGCCTGACCCAG
ATGTACTTTTTCCACTTCTTTGGCATCATGGACAGTGTCTTAATAGCTGTGATGGCCTAT
GACCGGTTCGTGGCCATTTGTCACCCCTTACAATACAGCACCATCATGAGCCCGCGCCTC
TGTGGGCTGCTGGCCGGCATCCCATGGGTGTGTTCCTGCTTCATCTCCCTCACCCACATC
CTCCTGATGGCCCGCCTGCTGTTCTGTGGCCCCCACGTGCTGCCCCACTACTTCTGTGAC
CTCACGCCTCTCCTCCGGCTTTCCTGCACAGACACGAGGGTGAACAAGGTCTTTGTGCTC
CTCGTGGCGGGAGTGGTGATAGCCTTGCCCTTCGTCTGCATCCTGGCCTCCTACGTTCGC
ATCCTTGTGGCCATCGTGAAGGTCCCTTCCACAGGGGGCCGGAAGAAAGCCTTCTCCACC
TGCAGCTCCCACCTCTCCGTGGTGGCTCTGTTCTTTGGAACAACCATCGGAGTCTACCTG
TGTCCCTCTTCTGTCCGCACAGCCGTGAAGGAGAAAGCATCTGCCGTGATGTACACAGCA
GTCACCCCCATGCTGAATCCCTTCATCTACAGCCTGAGGAACAGGGACCTGAAGGGGGCC
CTCAGGAAGCTCATTGACAGGAAAATTGCCTCATCTTACTGA
>OR.GCA_004027205.1_CteGun_v1_BIUU_PVKB01002229.1_91164_92120+
ATGAAATCCCTTAACCAAACCATTGCCTTGCAATTCCACCTCCTGGGGCTCTCCGAGGAC
CCAGACCTGCAGCCCGTCCTCTTTGGGCTGTTCCTCTCCGTGTACCTGGTCACCATCCTC
GGCAACCTGCTCATCATCTTGGCTGTCAGCTGTGACCCCCACCTCCACACCCCCATGTAC
TTCTTCCTTTCCAGCCTCTCCTTCACGGACATCTGTATAAGCTCCACCTCGGTCCCCAAG
ATGCTGGTGAACATCCAGACTCAGGATCAGAGCATCACATACGCAGCCTGCCTCTCCCAG
ATTGGCTGTGTCCTAGCTTTCGCATTTGTGGAAAATTTTCTCCTTGCAGTAATGGCTTTC
GACCGTTATGTGGCTATTTGCCATCCACTGAGGTACCCGGTCATCATGAACCCCCGCCAG
TGCACCCTGTTCGTTGTGTCTTCCCTGTCACTCAGCACTGTGGACTCCCTGCTCCACACC
CTGATGGCGTTGCGATTGTCCTTCGACACAGCCCTAGACATCCCCCACTTCTTCTGTGAA
CTTGCTCAGATTCTGAAGCTCTCCTGTTCTGAGACCCTGGTTGACACCATCCTGATACAT
ATTTCAGCCAGCCTGTTTGCTGGTGTTCCTCTCTGTGGAATCATTTTCTCGTATTATTGT
ATTGTGTCCTCTGTGTTGAAAATACCATCACCAGGAGGAAAGTACAAGGCCTTTTCCACG
TGCGGATCTCACGTGTCTGTGGTCTCCCTGTTCTATGGGACAGCTTTTGGGGTGTACATC
AGTTCTGCAGTGACTGATTCTCCCAGGAAGACTACGGTGGCCTCGGTGATGTACTCTGTG
GTCCCTCAGATGCTGAACCCCTTTATCTACAGCCTGAGGAACAGGGACATGAAAAAAGCC
TTGAGGAAACTTATCGGTAGAGTGGCTTCTTTCCCATGTTGTTTTCTTTGCTTTTGA
>OR.GCA_004027205.1_CteGun_v1_BIUU_PVKB01002229.1_99116_100054-
ATGAAAGTTGGAAACCAAAGCTTGGTCTCAGAATTCCTTCTCCTGGGGCTGACCGAGGAC
CCGGACCTGCAGCCCCTCATCTTCAGCCTCTTCCTGTCCATGTACCTGGTCACCATCCTG
GGCAACCTGCTCACCGTCCTGGCCGTCGGCTCCGACCCCCATCTCCACAGCCCTATGTAC
TTCTTCCTTTGCAACCTGTCCTTCAATGACATCTGTTTAAGCTCCACCACAGTCCCAAAG
ATGCTGGTGAACATCCGAGCCCAGGATCAGTGCGTCACTTACCCGGGCTGCCTCTACCAG
GTCTGTTTGGTCTCGGTCTTCAGCGGTTTCGAGAACTGTCTCCTTGCAGCCATGGCCTAC
GACTGCTATGTGGCCATCTGCCATCCCCTTAGGTACACACTCATCATGAACCCCCACCTG
TGTGTTCTGCTGCCTCTGCTCTCTTTGGCCATTAGCATCACGGATGCGCTGCTCCACGGT
CTGATGGTGCTGCGTCTCTCTTTCTGCACACCCCTGGAGATCCCCCACTTCTTCTGTGAA
CTCGCTCAGCTCGTCAGGCTCACGAGCTCTGACACCTTCATTAATAACCTAATGATTGAG
GTGGCAGCTTGTGTCTTTGGTGTCGCACCCCTGTCTGGGATCATTTTCTCTTATGTTCAC
ATTGTGTCCTCTGTCTTGAGGATGCCATCATCTGAAGGAAAGTCTAAGGCCTTTTCCACC
TGTGGGTCTCACCTGTCTGTTGTATCCTTGTTCTATGGGACAGCTTTCGGGGTGTACATC
AGTTCTCGGGTAGCTAACTCCCCCAGGAAGACTGCGGTGGCCTCGGTGATGTACTCCATG
GTCCCTCAGATGCTGAACCCCTTCGTCTACAGTCTGAGGAACAGGGACATGAAGGAGGCC
TTCAGGAAATCTATTCCCAGGATAGTGTCGCTTCTGTGA
>OR.GCA_004027205.1_CteGun_v1_BIUU_PVKB01002229.1_105734_106738-
ATGAAATCAGCAAACCAAACAGGTGTAGCAGTATTTTATCTTCTGGGACTCTCGGACGAC
CCAGACCTGCAACCCGTCCTCTTTGGGCTCTTCCTGTCCATGTACCTGGTCACGGCAGTC
GGGAACCTGCTCATCATCCTGGCCGTCGGCTCTGACCCCCACCTCCACACCCCCATGTAC
TTCTTCCTGGCCAACCTGTCCTTTGTCGACATCTGCTTCAGTACCAGCACTGTCCCCAAG
ATGCTGGCCAATATTCAGCAGCACAGCAGGGCCATCAGCTACCCGGGCTGCCTCCTCCAG
GTCTGCTTTGTCCTGATGTTTGCTGGAGTGGAGAACTTCCTGCTGGCAGCCATGGCCTAT
GACCGCTATGTGGCCATCTGCCATCCACTGAGGTACACAGCCATCATGAACCCCTGCCTC
TGCGTCCTGCTACTTTTTTCCTCCTTGGCCCTTAGCACGGTTGACGCCATGCTGCACGGT
CTGATGGTGCGGCGTCTGTCCTTCTGTGCGGACGTGGAGATCCCCCACTTCTTCTGCGAG
CTGGACCAGGTCATCAAGCTGGCCTGTTCGGACACCCTCCTCAATGATATCCTGATGTAC
GCGGTGACAGGTGTACTGGGTGGCATTCCTCTCCTGGGCATTCTTTTCTCTTACGCGAAG
ATCGCTTCTTCCGTTCTGAGAATGCCACCTGCAGGCCGGACGTACAAAGCCTTTTCCACG
TGCGGGTCCCACCTTTGCGTCATTTCTTTGTTCTACGGGACGGCGTTTGGGGTGTACATC
AGCTCCTCGGTGATGAACTCATCCAGGACCGCGGTGGCCTCGGTGATGTACTCCGTGGTC
CCTCAGATGCTGAATCCCTTTGTCTACAGCCTGCGGAACAGGGACATGAAGGCGGCGTTG
AGGAGACTGCTCGGGACCCCTTACGTGTTGCGTTTGTGTCATCTGCTCTGGGCTTGGGCC
TCCAGAAAGAGTCAAAGTAGGAGAACACTGAGTGAACCAAGCTGA
>OR.GCA_004027205.1_CteGun_v1_BIUU_PVKB01002229.1_115286_116224-
ATGGAGTTTGCAAACCAGACAGCTGTCTCAGAATTCCTTCTCCTGGGACTGAGCGAGGAC
CCGGACCTGCAGCCCCTCATCTTCGGCCTCTTCCTGTCCATGTACCTGGTCACCATCCTG
GGCAACCTGCTCATCGTCCTGGCCGTCGGCTCCGACCCCCGCCTCCACACCCCCATGTAC
TTCTTCCTCTCCAACCTCTCCTTCAATGACATCTGTTTAAGCTCCACCACGGTCCCAAAG
ATGCTGGCGAACATCCGAGCCCAGGATCAGAGCATCACTTACCCGGGCTGCCTCTCCCAG
GTTGGCCTTGTCTTGGGCTTCTCATCCTTGGAGGACTTCCTGCTTGCGGTGATGGCCTAT
GACCGCTATGTGGCCATTTGTCACCCCCTACAGTACACAGTCATCATGAGTCCCCGCCTC
TGCGGTCTGCTGGCTCTGTCCTCTCTACTGCTTAGCATTACGAATGCTCTGCTCCACAGT
CTGACGTTGCTGCAGGCGTCTTTCTGCACAGACGTGAGAATCCCCCATTTCTTCTGTGAG
CTTACTCAGATGATCCAAATTGCCTGTTCTGACACCCTGGTCCATAAGGTCCTGATGTTC
GTGGTAACTTGCGTTATCGGCGGCATCCCTCTCTCTGGGATCATCATCTCTTACGTCCAC
ATCGCGTCCTCTGTTTTGAGAATGCCATCCTCGGAAGGGAAGTACAAAGCCTTTTCCACG
TGTGGGTCTCACCTCTTCGTCATCTCCTTGTTCTATGGGCCCGGCGTTGGGGTGTACCTT
GGGTCCACCACTTCTGACTTCCTCGGGAAGACCGCCGTGGCTTCCATGATGTACTCTGTG
GTCCCTCCGATGCTGAACCCTTTCATCTACAGCCTGAGGAACAGGGATGTGAAGGAAGCC
TTGCGGAAGCTCACTGGCAGGACGGCTGCCCTTTCGTGA
>OR.GCA_004027205.1_CteGun_v1_BIUU_PVKB01002263.1_229284_230231+
ATGGGAAAGAACCAAAGTATCCTCTCTGAGTTCCTCCTGCTGGGCCTGCCCATCCAGCCA
GAGCACCAGCACCTGTTCTACGCCCTGTTCCTCGCCATGTACCTAACCACGGTGCTGGGA
AACCTCCTCATCATCGTCCTCATCCAGCTGGACTCCCATCTCCACACAGCCATGTATTCT
TTTCTCAGGAACTTGTCCTTCTCAGACCTCTGCTTTTCCTCTGTCACCATGCCCAAGTTA
CTCAAGAACATGCAGAGCCCTGTCCCGTCCATCCCCTATGCAGGCTGTCTAGCCCAAATG
TACTTCTTTCTGTTCTTTGCGGACCTGGAGAGCTTCCTGCTGGTGGCCATGGCCTATGAC
CGCTATGTGGCGATCTGCTTCCCCCTGCACTACACCAGCATCATGAGCCCCAAGCTGTGT
AGGTGCCTGGTGCTGCTGTCCTGGGTGCTGACCACGTTCCACGCCCTGTTGCACACCCTC
CTCATGGCCAGATTGTCCTTCTGCGGGGACAATGTGATTCCCCACTTTTTCTGCGACATG
TCTGCTCTGTTGAAGCTGGCCTGCTCTGACACCAGCATTAATGAGCTGGTGATATTCATC
ATGGGAGGTGTCATTCTAGTCGTTCCGTTTGTACTCATTGTTGTTTCCTATGCACGCATC
GTGTCCTCCATCCTAAAGGTCCCTTCTGCACGGGGCATTCATAAAGCCTTCTCCACCTGT
GGCTCTCACCTCTCTGTAGTGTCACTCTTCTATGGCACAGTCATTGGTCTCTACTTATGT
CCATCAGCTAATAATTCCACTGTGAAGGAGACTGTCATGGCGATGATGTACACGGTGGTG
ACCCCCATGCTGAACCCCTTCATCTACAGCCTGAGGAACAGAGACATAAAGGGCGCCCTG
GGGAGAATTCTTCATAGTAAAAAAGTTCTCTTCTGTCTACGATGGTAA
>OR.GCA_004027205.1_CteGun_v1_BIUU_PVKB01002263.1_238257_239198-
ATGGGAAGGAACCAAAGTATCCTCTCTGAGTTCCTCCTGCTGGGCCTGCCCATCCAGCCA
GAGCACCAGCACCTGTTCTACGCCCTGTTCCTCGCCATGTACCTAACCACGGTGCTGGGA
AACCTCCTCATCATCGTCCTCATCCAGCTGGACTCCCATCTCCACACAGCCATGTATTCT
TTTCTCAGCAACTTGTCCTTCTCAGACCTCTGCTTTTCCTCTGTCACCATGCCCAAGTTA
CTCAAGAACATGCAGAGCCCTGTCCCGTCCATCCCCTATGCAGGCTGTCTGGCCCAAATG
TATTTCTATCTGTTCTTTGCGGACCTGGAGAGCTTCCTGCTGGTGGCCATGGCGTATGAC
CGCTATGTGGCCATCTGCTGCCCCCTGCACTATACCAGCATCATGAGCCCCAAGCTGTGT
GGGTGCCTGGTGCTGCTGTCCTGGGTGCTGACCACGTTCCACGCCCTATTGCACACCCTC
CTCATGGCCAGACTGTCCTTCTGCGAGGACAATGTGATCCCCCACTTTTTCTGTGATATA
TCTGCTTTGCTGAAACTGGCCTGCTCTGACACTCGTGTTAATGAGTTAGTGATATTTGTC
ATGGGAGGGCTTGTTATTGTCATTCCATTTATACTCATCACTGTGTCATACGCACGCATC
GTGTCCTCCATCCTCAAGGTCCCTTCTTCACGAGGCATTCATAAGGCCTTCTCCACCTGT
GGCTCTCACCTCTCGGTGGTATCACTGTTCTATGGGACAATCATTGGCCTCTACTTATGT
CCGTCAGCTAATAATTCCACTGTGAAGGAGACTGTCATGGCGATGATGTACACGGTGGTG
ACCCCCATGCTGAACCCCTTCATCTACAGCCTGAGGAACAGAGACATGAAGGGTGCCCTG
GGGAGAGTCATTTATAAGAAGAAACTCCCCTCATGGCTATAA
>OR.GCA_004027205.1_CteGun_v1_BIUU_PVKB01002263.1_255967_256911+
ATGAAAAGAGGAAATCAAACTGCCTTTTCAGAGTTCCTTCTCCTTGGGTTGCCCATGGAA
CCAGACCAGCACAATCTGTTCTACGCCTTGTTCCTCACCGTGTACCTAACCACAGTGCTG
GGGAACCTCCTCATCGTCATTCTTATCCAGCTGGACCCCCACCTCCACAAGCCCATGTAT
TTATTTCTCAACAATTTGTCCTTCTCTGACCTCTGCTTTTCCTCTGTGACTATTCCTGAA
CTGTTGCAGAACATGCAGAGCCCAGTCCCATCCATCCCCTATGCAGGCTGCCTGACCCAA
ATGTACTTCTTTCTTTTTTTTGGAGACCTGGAGAGCTTCCTGCTGGTGGCCATGGCCTAT
GACCGCTATGTGGCCATCTGCCTCCCCCTGCACTACACCAGCATCATGAGCCCCAAGCTG
TGTGGGCGCCTGGTGCTGCTGTCCTGGGTGCTGACCACGTTCCACGCCCTGCTGCACACC
CTCCTCATGGCCAGATTGTCCTTCTGCGAGGACAATGTGATTCCCCACTTTTTCTGCGAC
ATGTCTGCTCTGTTGAAGCTGGCCTGCTCTGACACCAGCATTAATGAGCTGGTGATATTC
ATCATGGGAGGTGTCATTCTAGTCGTTCCGTTTGTACTCATTGTTGTTTCCTATGCACGC
ATCGTGTCCTCCATCCTCAAGGTCCCTTCTGCTCGGGGAATCCGTAAGGCTTTCTCCACC
TGTGGCTCTCACCTCTGTGTGGTGTCACTCTTCTATGGGACAATTATTGGTCTCTACTTG
TGCCCATCAGCTAATAATTCCACTGTAAAGGAGACTGTCATGGCGATGATGTACACAATG
GTGACCCCCATGCTGAACCCCTTCATCTACAGCCTGAGGAACAGAGACATGAAGGGCTCC
CTGGGGAGAGTCCTATGCAAGAAGAAAATTCCTTTCTTTCTATGA
>OR.GCA_004027205.1_CteGun_v1_BIUU_PVKB01002263.1_260734_261678-
ATGGCTCTGGCCAACTTCACAGGTGGCCCAGAGTTCCTCCTCCTCGGCCTGGTGGATGGC
GCAGACCCCCATCCTCTGCTGTTCCTGCTCTTCCTCGGCGTCTACCTGCTCAACGCCCTG
GGCAACCTGAGCATGGTGGTGCTGGTGAGGTCCCATGGAGCCCTGTGCTCCCCCATGTAC
TACTTCCTGGGCCACCTGAGCCTCGTGGACGTCTGCTTTACCACGGTCACAGTCCCCCGC
CTGCTGGCCGTCCTGTTGCACCCGGGCCAGGCCGTGTCCTTCCAGGCCTGCTTTGCCCAG
ATGTACTTCTTCGTGGCACTGGGCATCACCGAGAGCTACCTGCTGGCTGCCATGTCCTAC
GACCGTGCAGTGGCTGTGTGCTGGCCCCTGCACTACAGCGCAGTGGTGACGCCAGCGCGC
TGCACCGCGCTGGTGGCCGCATCCTGGGCGGTTGCCCACCTGCACTCGCTGCTCCACACG
CTGCTCATCTCTGCCCTCTCCTACCCACACGTTGCCCCTGTGCCACACTTTTTTTGTGAC
ATGACAGTGATGCTGAGCTTGGCGACCTCAGACACGTCCTCCGCGGAGACTGCCATCTTC
TCCGAGGGCCTGGCAGTGGTGCTAACGCCCCTGCTCCTCGTGTCTGTCTCCTATGCGCTC
ATCCTGCTGGCGGTGCTGGCAGTGCGGTCCGCAGGCGGCCGGCGACGCGCCTTCTCCACC
TGCAGCGCCCACCTGGTGGTGGTGTCCCTCTTCTTTGGCTCTGTTCTCTCGGTCTATTTC
AGGCCCTCCTCTGCCTACTCGGCGCGCTACGACCGCCTGGCCAGCGTGGTCTACGCTGTG
GTCACCCCGACTTTGAACCCGTTCATCTACAGTCTTCGTAACAAGGAAGTCAAGGGTGCT
CTAAAAAGGGGGGTCAGGTGGAGAGGTGCCCCCCAGGAGGTGTAA
>OR.GCA_004027205.1_CteGun_v1_BIUU_PVKB01002293.1_123296_124240-
ATGGCTAAGACTAATCTCACATCAGTATCTGAGTTCATTCTCACGGGCTTTACTGATGAC
CCCCGCCTGAAGATCCCTCTCTTCCTGGTGTTTCTCAGCTTGTACCTTGTCACCCTCCTG
GGGAACGTGGGGATGGTCGTTCTCATCCACATGGACGTCCAGCTCCACACCCCGATGTAC
TTCTTCCTGAGCCACCTCGCCCTGCTGGATGCCGGCTACACCTCGGTCATCACACCTCAG
ATCCTGGCCACACTGGCCACGGGCAGGACGGTCATCCCCTACGGTCGCTGTGCTGCCCAG
TTCTTCTTCTTCGCCATCTGCGCAGGCACCGAGTGCTTCCTGCTGGCCGTGATGGCCTAT
GACCGCTATGTTGCCATTAGCAACCCACTGCGCTACACTGTGGCCATGGGTCCCCGAATC
TGCTGGGGGCTCGTAGCGGGAGCTTATGTCTGTGGGGCGTCAGGGGCCATCCTGCGAACC
ACGTGCACCTTCTCCCTGTCCTTCTGTGAGGACAACCGGATCAACTTCTTCTTCTGCGAC
CTCCCACCCCTTCTGAAGCTTTCCTGCAGCGACACCACGAACACTGAGATCACCATTGTC
TTCTTCGGCAACTTTGTGATTCTGGCAAACGCCTTGGCCGTCCTGATCTCCTATGTGCTC
ATTGTCAAGGCGATTCTGCGGATGAAGTCCTCTGCGGGCAGGGCCAAGACCTTCTCCACA
TGTGCCTCCCACCTCACCGCCGTGGCCGTGTTCTTTGGGACCCTCGTCTTCATGTACATA
CGGGGCAGCTCAGGCACGTCCCTGGAGAAGGACAAAGTGGTGTCGGTCTTCTACACGGTG
GTCATCCCCATGCTGAACCCTCTCATCTACAGCCTGAGGAACAAGGATGTGAAGGCGGCC
TTCGGGAAGGTCACTGGGAGGCTCCAGATGTCTCAGAGCACATAG
>OR.GCA_004027205.1_CteGun_v1_BIUU_PVKB01002293.1_141657_142595+
ATGGCGGAGAACGGCACGCGGGTGACCGGCTTTGTCCTGGTGGGGTTCCAGCTGCGTGCA
GAGCTGCAGGTGGGTCTCTTCTGTGTGTTTCTGGCCTTTTATCTCATTACTGTGGGGGGG
AACCTGGGCATGATTCTGCTAATTCAGAGCGACCCTCGGCTCCAGACGCCCATGTACTTC
TTCCTCAGCCACCTTTCCTTCCTGGACATGTGCTACTCTTCTGTCATCGTTCCCCAGCTG
CTTGAGACGTTGGGGACCGATCAGTCGGCCATTACTTTTGAGCGCTGTGCCACCCAGTTC
TTCTTTTTCACACTCTGTGCCAGCACTGAATGCTTCCTGCTGGCCGTGATGGCCTACGAC
CGCTACGCGGCTGTGTGTAACCCCCTTCTCTATGTCTCAGCCATGACACCACTGACCCGC
CTGGGGCTGGTGGCTGCCGCGTACGCGGGTGCCATGGTGAATTCTGTGGTCCGCACTGGG
TGCACCTTGTCCATGTCCTTCTGTGAGTCCAACCGCATAGACTTCTTCTTTTGTGACCTC
CCGCCCCTGCTGAGGCTTGCCTGCGGTGAGACCGGGCCCCGGGAACGGGTGATCTTTCTC
TTGGCTTTCTTGGTCATCACCACCAGCGTTTCAGTGATTCTTACATCCTATGTATTCATC
GTTCGGGCCATTCTGAAGATTCGGACAGCAGGCGGCAAAGCCAGGACCTTCTCCACCTGT
GCTTCTCACATGACCGCAGTGGCCCTTTTCTTCGGAACCCTCATATTCATGTACCTGAAA
GGGAACATGGGACAGTCCCTCTGGGAAGACAAGATCGTGTCAGTGTTTTATACGGTGGTC
ATCCCCATGCTGAATCCAGTGATCTACAGCCTGAGGAACAAAGAGGTTCAGGAGGCAGTG
AGGAAAGTTCGTAGCAGAATGAGGATTTCTAGGCAGTGA
>OR.GCA_004027205.1_CteGun_v1_BIUU_PVKB01002293.1_208722_209723+
ATGCGCTGCGGAAATCAGTCCGTGTTCACGGAGCTTGTGTTCCTGGCCTTCCCCTCCCAG
CCGGGGCTGATGCTGCTGCTTTTCCTCGGAGTCAGCCTGGTTTATGCACTTATCCTCCTC
GGGAACGTCCTCATTGTGGTGTCCATCGTGCGGGAAGCCCGCCTCCATCTGCCCATGTAC
CGTTTTCTGGGCAGCCTTTCGGGAATAGAGCTCTGCTGCACAGCAGTGGTGGTGCCTCGC
CTCCTGCGCGACGCCCTACGGGCGCGGAGGGCCATCGCCCTGCTGGGCTGCACCACTCCG
ATGGTTTTCTTCGTTGACCTTGGCAGTGCTGATGGCCTTCTCTTGGCCGCCATGGCCTAC
GACCGGTATGTGGCCATCTGTCACCCCTTGCAATACCCTCTGGTCATGACGCTGACGCTT
TGTGTCCACCTGGTGGTGGCATCTGGGGTCATCGGCTTGTTCCTGTCCTTACAACTGGTG
GCCTTCATCTTCTCTCTGCCCTTCTGCCAAGCCCGGGAGATCGAGCACTTCTTTTGCGAT
GTGCCACCCATCATGCAGCTCGTGTGTGCCAACAGCCGTCTCCACGAGCAGTCAGTGCTG
GTGGCAGCCACCGTCGCCGTCGCTGTGCCTTTCCTCCTCATCGCCGCCTCCTATACGCGC
ATCGTGGCTGCCGTGCTCAGGATCGGATCAGGGGCTGGCCGCAGCCGGGCCTTCTCCACC
TGCTCCTCCCACCTGGCTGTGGTGCTGCTGCAGTACGGCTGCTGCGCCTTCATGTACCTG
CGCCCCAGTTCCAGCTATCGCCCCGGGCGGGATCAGTTCGTGTCGCTGGTGTACACACTG
GGAACACCGCTGCTCAACCCGCTGATCTACACACTGAGGAACCGTGAGATGAAGGGGGCC
CTGGGAAAGGTGCTCACCAGCAGCTGCCTCCCTGCAGCGGGGCTGAGGTCACCTCGCAGG
CCAGGGACGGCCTCCAGCCGGGGCAAGTCCCTGCGCAACTAG
>OR.GCA_004027205.1_CteGun_v1_BIUU_PVKB01002293.1_218043_219002+
ATGCTGGCTTGGAAGTCCGTCCTCAACCAATCCGGCCCCACGGAGTTCGTGTTCCGGGTG
TTCACCACGGTCCCCGAGCTCCAGACCCTCCTCTTCCTCCTCTCCCTCCTCCTCTACCTG
CTGATCCTCTGTGGCAACACGGCCATCGTGTGGGTGGTGAGCGCGCACCGCTCCCTGCGC
ACGCCCATGTACTTCTTCCTGTGCAATCTGTCCTTCCTGGAAATCTGCTACACCTCTGTG
GTGGTGCCCTTGATGCTGTCCAACGTTTTTGGGGCCCAGAGACCCATTCCCTTGGCCGGT
TGTGCGGCACAAATGTTTTTCTTTGTCACCCTTGGTAGCACTGACTGCTTTCTCCTGGCT
GTCATGGCCTACGACCGCTATGTGGCCATCTGCCACCCTCTGCACTACACCCTCATCATG
ACCCGGCGGGTGTGCGTGCGAATGGTGGCGGGCTCCGTGGGCCTGGCCGTCTTCCTGTCC
CTACAGCTCACTGCCTTGATCTTCACCCTGCCCTTCTGTGGTCGCCGCCGGGAGATCAAC
CACTTCCTCTGTGACGTGCCTCCTGTCCTGCGGCTGGCCTGTGCAGACATTCGAGTGCAC
CAAGCTGTTCTTTACGTCGTGGGCATCCTGGTGCTGACGGTTCCCTTCCTGCTCATCTGC
GTCTCCTACGTGTCCATCACAGCCGCCATCCTGCGCATCCGCTCAGCTGAGGGCCGCCAG
CGCGCCTTCTCCACCTGCTCGTCGCACCTCACCGTGGTCCTGCTGCAGTATGGCTGCTGC
AGCCTGGTCTACCTGCGGCCCAGGTCCAGCACCTCTGAGGATGAGGACCGCCATATTGCC
CTGGTCTACACCTTTGTTACTCCCTTGCTTAACCCCTTGATTTATACCCTGAGAAACAAG
GATGTTAAAGGTGCCCTCAGGAGCGCCGTCCTCAGGAAAGCGCTTTCAGAACCTACTTGA
>OR.GCA_004027205.1_CteGun_v1_BIUU_PVKB01002293.1_238344_239288+
ATGGGGAACAGGACAGAAGTGACAGAGTTTATCCTGCTGGGGCTCACCGATGACCCAGAC
CTGCAGGTCCCCCTCTTTGTGACCTTCCTCCTCATCTACGCCATCACGGTGGCTGGGAAC
CTGGGGATGGTCCTGTTGATCCTGCTGGACTCACGTCTCCACACCCCCATGTACTTTTTC
CTCTGGAACCTGTCCCTGGTGGACTTTTGTTCTTCCTCAGCTGTCACTCCCACCATCATG
GCAGGGCTCCTCGTAGGAGACCAGGTCATCTCCCACCATGCCTGTGCCACCCAGATGTTC
CTCTTTGCAATGCTTATTGGTACAGAGAATTACCTGTTGGCCTCCATGGCCTATGACCGC
TATGCGGCAGTGTGTAAGCCCCTGCATTACACCACCATCATGACCACAAGGGTGTGTGCA
TGTCTGATCACAGGCTGCTATGTTCTCGGTCTCCTGAATGCCTCCATCCACGTCGGGAAC
ACATTCAGCCTCTCCTTCTGTCAGTCCAGCGTGGTCCACCACTTTTTCTGTGATATCCCG
GCTGTCATGGTTGTCTCTTGCTCTGACAGACACGTTAGTGACCTGGTTCTTGTTTACAGT
GTGAGCTTCCACATCTTTTTTGCCTTGTTGGTTATCTGGGTATCCTACATCTTCATTTTT
GTCACCGTCCTAAAGATGCGTTCAAGTGCTGGACCTCAGAAGGCGCTGTCCACCTGCGCC
TCCCACCTCACCGCCGTCTCCATTTTCTATGGGACAGCCATCTTCATGTACCTGCAGCCC
AGCTCCAGTCACTCCATGGACACGGACAAAATCACGTCTGTGTTCTACACCATTCTCATC
CCCATGCTGAACCCGGCAGTCTACAGCCTGAGGAACAAAGAGGTCAAGAGAGGATTCTTC
AAGGTCAAGAACGCTCTCATTTGGTGGAGGCAAAATCATCGTTAG
>OR.GCA_004027205.1_CteGun_v1_BIUU_PVKB01002293.1_246461_247384+
ATGGGGAACAGGACAGAAGTGACAGAGTTCATCCTGCTGGGACTCACCAATGACCCAGAC
CTGCGGGTCCCCCTCTTTGTGACCTTCCTCCTCATCTACACCGTCACAGTGGCTGGGAAC
CTGGGGATGGTCCTGCTGATTCTCCTGGACTCCCGTCTCCACACCCCCATGTACTTTTTC
CTCGGGAACCTGTCCCTGGTGGATCTATGCTACTCCTCAACTGTCACTCCCACCGTCATG
GCCAGGCTCCTGGGAGGAGACCAGGTCATCTCTTACAATGCCTGTGCTGCTCAGATGTTC
TTTTTTGGATCCTTTTCTACTGTGGAAAGTTACCTCCTGGCCTCCATGGCCTATGACCGC
TATGCAGCCGTGTGCAAGCCCCTGCATTACACCGCCACCATGACACCCAGGGTGTGTGCG
TGTCTCATCACAGGCTCTTATATCTGTGGCTTCCTGAATGCCTCCATCCACACAGGGGAC
ACCTTCAGCCTCTCCTTTTGTGGTTTCAACATAGTCCATCACTTTTTCTGTGATATCCCG
GCTGTCATGGTTCTCTCTTGCTCTGACAGACATGTTGGTGAGCTAGTTCTTGTTTATGTT
GTGGGCTTTAATATCTTCTTTGCTCTTCTAGCCATATTGATATCCTACACACATATTTTT
CTCACCATCCTAAAGTTGCGTTCAAGTTCGGGACATGGGAAGGCGCTGTCCACCTGCGCC
TCCCACCTCACCGCCGTCTCCATCTTCTATGGCACAGTCATCTTCGTGTACCTGCAGCCC
AGCTCCCATCACTCCATGGACACAGACAAAGTCTCATCTGTGTTCTACACTATGGTTGTC
CCCATGCTGAACCCGCTGGTGTACAGCCTGAAGAACAGGGAGGTCAGGAGCGCATTCACA
AAGATTATGTTGGAGGCAAAGTAA
>OR.GCA_004027205.1_CteGun_v1_BIUU_PVKB01002293.1_256175_257101+
ATGGGGAACAGGACGGAAGTGACAGAGTTTATCCTGCTGGGGCTCACCAGTGACCCAGAC
CTGCGGGTCCCCCTCTTTGTGACCTTCCTCCTCATCTACACCGTCACGGTGGCTGGGAAC
CTGGGGATGGTCCTGCTGATCCTGCTGGACTCACGTCTCCCCACCCCCATGTACTTTTTC
CTTGGGAACCTGTCCCTGGTGGATCTCTGCTACTCCTCCATCATCACGCCCACCGTCATG
GCAGGGCTCCTCGTAGGAGACCAGGTCATCTCCCACCATGCCTGTGCCACCCAGATGTTC
CTCTTTGCACTGTTTATTGCTACAGAAAATTACCTGTTGGCCTCCATGGCCTATGACCGC
TATGTGGCAGTGTGCAAGCCCTTGCATTACACCACCACCATGACACCCAGGGTGTGTGCG
TGTCTGATCACAGGCTGCTACGTCCTTGGTGTCCTGAGTGCCTCCATCCACGTCGGGAAC
ACATTCAGTCTCTCCTTCTGTCAGTCCAGCGTGGTCCATCATTTCTTCTGTGATGTTCCA
GCAGTCATGGTTCTCTCTTGCTCTGACAGACATGTTAATGAGCTGGTTCTTGTTTACCTT
GTGAGCTTCCACATCTTTTTTGCCTTGTTGGTTATCTGGATATCCTACGTCTTCATTTTT
GTCACCGTCCTAAAGATATATTCAAGTGCTGGACCTCAGAAGGCGCTGTCCACCTGCGCC
TCCCACCTCACCACTGTCTCTGTTTTCTATGGGACTGGCATCTTCATGTACCTGCAGCCC
AGCTCCAGCCACTCCATGGACACAGACAAAATCTCATCTGTGTTCTATACTATCGCTATC
CCCATGCTGAACCCTGTGGTCTACAGCCTGAGGAACAGGGATGTCAAGGCTGCATTCTTC
AAGGTCAAGAACGCTTCCATTTGGTGA
>OR.GCA_004027205.1_CteGun_v1_BIUU_PVKB01002293.1_265865_266809+
ATGGGGAACAGGACGGAAGTGACAGCGTTCATCCTGCTGGGGCTCACCGATGACCCAGAC
CTGCAGGTCCCCCTCTTTGTGACCTTCCTCCTCATCTACGCCATGACAGTGATTGGGAAC
CTGGGGATGGTCCTGCTGATTCTCCTGGACTCCCGTCTCCACACCCCCATGTACTTTTTC
CTCGGGAACCTGTCTCTGGTGGACTTCTCTTACTCCTCAGCTGTCACTCCCACGGTCATG
GCCGGGCTCCTTGTAGGAGACCAGGCCATTTCCTACAATGCTTGTGTTACTCAGATGCTC
CTGTTTGCAGCACTTATTACTACAGACAATTATATTTTGGCCTCCATGGCCTATGACCGC
TATGCAGCAGTGTGTAAACCCCTGCATTATACCACTACTGTAACTACAAGGGTGTGTGTC
TGTTTGATCACAGGCTGCTATGTTCTCGGTCTCCTGAATGCCTCTATCCATGTTGGGAAC
ACGTTCAGTCTCTCCTTCTGTGAGTCCAATGTGGTCCATCACTTTTTCTGTGATATTCCA
GCGGTCATGGTTCTCTCTTGCTCTGACAGACATGTCAGAGAGCTGGTTCTTGTGTATGGG
GTGGGCTTCCATATCTTCTTTGCCCTGCTAGTTATCTGGGTATCCTATGTCTTCATTTTT
GTCACCATGCTGAGGATGCGCTCAGGGGCAGGACATCAGAAGGCACTGTCCACCTGCGCC
TCCCATCTCATGTCAGTCTCCATCTTCTATGGGACATCCATCTTCATGTACTTACAACCA
AGCACCAGCCACTCCATGGACACAGACAAGATGGCGTCTGTCTTCTACACCGTGGTCATC
CCCATGCTGAACCCCGTGGTCTACAGCCTGAGGAACAAAGAGGTCAGGAGAGCATTCTTC
AAAGTCAAGAGTGCCTTCATTTTTTGGAAGCAAAATAATCTTTAG
>OR.GCA_004027205.1_CteGun_v1_BIUU_PVKB01002293.1_271252_272196-
ATGGGGAACAAGACAGAAGTGACAGCGTTCATCCTGCTGGGGCTCACCGATGACCCAGAC
CTGCGGGTCCCCCTCTTTGTGACCTTCCTCCTCATCTACACCGTCACTGTGGCTGGGAAC
CTGGGGATGGTCCTGTTGATCCTGCTGGACTCGCGTCTCCACACCCCCATGTACTTTTTC
CTCGGGAACCTGTCCCTGGTGGATCTCTGCTACTCCTCCATCATCACGCCCACCGTCATG
GCCGGGCTCCTTGTAGGAGACCAGGTCATCTCCCACCATGCCTGTGCCACCCAGATGTTC
CTCTTTGCAATGTTTATTGGTACAGAGAATTACCTGTTGGCCTCCATGGCCTATGACCGC
TATGCGGCAGTGTGTAAGCCCCTGCATTACACCACCACCATGACAACCAGGGTGTGTGCG
TGTCTGATCACAGGCTGCTACGTCCTCGGTCTCTTGAATGCCTCCATCCAAACTGGGAAC
ACGTTCGGTCTCTCCTTTTGTGAGTCCAATGTGGTCCACCACTTCTTCTGTGACATTCCA
GCTGTCATGGTTCTCTCTTGCTCTGACAGACACGTTAGTGAGCTGGTTCTTGTTTATTTT
GTGAGCTTCCCTGTCTTTTTTGCCCTCCTAGTTATTGGGGTATCCTATGTGTTCATTTTT
ATCAGCATTCTAAGGATACATTCAAATGCTGGTCATCAGAAGGCGCTGTCCACCTGCACC
TCCCACCTCACTGCTGTCTTCATCTTCTATGGGACAGCCATGTTTGTGTACCTGCAGCCC
AGCTCCAGCCACTCCATGGACACGGACAAGGTTGCTTCCGTGTTCTACACCATGGTCATT
CCCTTGCTGAACCCCGTGGTCTACAGCCTGAGGAACAAGGATGTGAAGAGCGCTCTCTCC
AAGGTCAAGAGTGCCTGTATTTGCTGGAAACATGATAATGCTTAG
>OR.GCA_004027205.1_CteGun_v1_BIUU_PVKB01002293.1_289991_290914-
ATGGGGAACAGGACGGACGTGACAGAGTTCATCCTGCTGGGACTGACCGATGACCCAGAC
CTGCGGGCCCCCCTCTTTGTGACCTTCCTCCTCATCTACGCCATGACAGTGATTGGGAAC
CTGGGAATGATCCTGCTGATTCTCTTGGACTCGCGTCTCCACACCCCCATGTACTTTTTC
CTCGGGAACCTGTCTCTGGTGGACTTCTGCTACTCCTCAGCTGTCACTCCCACGGTCATG
GCCGGGCTCCTTGTAGGAGACCAGGCCATTTCCTATGATGCCTGCGCTGCTCAGATGTTC
TTTTTTACAGCCTTTGCTACTGTAGAGAATTTCCTCTTGGCCTCCATGGCCTACGACCGC
TATGCAGCCGTGTGCAAGCCCCTGCATTACACCGCCACCATGACACCCAGGGTGTGTGCG
TGTCTGACCTCAGGCTGCTACGCCTGTGCTTTCCTGAGTGCCTCCTTCTACACAGGGAAT
GCATTCAGTCTCTGCTACTGTCAGTCCAATGTGATCCACCACTTTTTCTGCGACATTCCG
GCAGTCATGGCGCTGTCTTGTTCTGATAGGCTACAGCACGAGCTGGTCCTTATTGATGTG
GCCAGTTTTGTTATTTTGCTTGCGCTCTCAGTTATCTTGTTATCTTATGCAATGATTTTT
ATCACCATCCTGAAGATGCGCTCAGGTGCAGGACACGGGAAGGCCGTGTCCACCTGTGCC
TCCCACTTCACTGCCGTCTCCATCTTCTACGGGACTACGATCTTCATGTACCTGCAGCCC
AGCTCCCATCACGCCATGGACACGGACAAGATGGCGTCCGTGTTCTACACCGTGGTCATC
CCCTTGCTGAACCCCGTGGTCTACAGCCTGAGGAACAAGGAGGTCAAATGTGCAGTCATG
AAACTCATTTTGAAGGCAAAATAA
>OR.GCA_004027205.1_CteGun_v1_BIUU_PVKB01002532.1_124444_125388+
ATGAGAGGTGGGAACGAGTCACGCGTGGCTGAGTTCCTCCTCCTGGGCCTCTCCCGGTGG
CCCCAGCAGCAGCAGCTGCCCCTCTTCCTCCTCTTCCTCACCATGTACCTGGCCACCGTC
CTGGGCAACCTGCTCATTCTCCTGGCCGTGGGCGCCGATGCCCGTCTGCACACCCCCATG
TACTTCTTTCTTGGCCACCTGTCCTTCGTGGACATCTGTTTCTCCTCCACCACCGTCCCC
AAGATGCTGGCCGACCACATGCTTGAGAGCTGGGCCATCTCCTTCCCGGGGTGTCTCGCA
CAGATGTATTTTCTCTGTGTACTTGCTGACATGGACAACTTCCTTCTGGCCGTGATGGCC
TACGACCGCTTCGTGGCCGTGTGCTACCCCTTGCATTACACAGCCAAGATGAGCCCTCGG
CTTTGTACCTTGCTGGTGGTGGCATCGTGGGTCATGGCCAACATGAATTCTCTGTTGCAC
ACCCTACTGACGGCCCAACTCTCGTTCTGTGGGGACAACGTGATCCCCCACTTCTTCTGT
GACGTGACTCTCCTCCTGAGACTCTCCTGCTCCAACACGCGCCTCAATGAGGGGATGATT
CTTTATGAAGCAGGGCTGATCATGGTGGCCCCGTTCGCCTGCGTCCTGCTGTCATACATC
CGCATTGCTCACACTGTCCTGAGAGTCCCATCCACCGAGGGACGATGGAAAGCCTTCTCC
ACCTGTGGCTCCCACCTGGCTGTGGTGTTTCTCTTCTATGGCACCATCATCTCTCTGTAC
TTCAGCCCTTCCTCTTCCCACTCCACAGAGGAGGACACCGCGGCTGCCGTGATGTATACA
GTCGTGACACCCATGCTCAACCCTCTCATCTACAGCCTGAGGAACAAAGATGTGAAAGGG
GCTCTTAGACGAGCCACTGCCGTGACATGTTTCTGCCCTCAATAA
>OR.GCA_004027205.1_CteGun_v1_BIUU_PVKB01002537.1_58_1017-
ATGGGCGTGGAGGCCCTCAACAGCTCTTCGGGGCCCACCGACTTCGTGCTGCTTGGGCTG
TGGGCGCCGCCGGGCCTGCGGCCGCTGCTCTGGGCCGCGCTGCTGGCCGCCTACGTGGCC
ACCGTCCTGGGCAATGGCGCCCTGGTGGGGCTGATCGTGCTGGACCGGCGGCTGCACCGG
CCCATGTACCGCCTGCTGTCGCACCTGGCGCTGCTGGACTCGGCCTACGTGAGCACCACG
CTGCCCCAGGCGCTGGCGCATATGGCCTCGCTCCGCCCCCACCTGTCGCTGGCGCGCTGC
GGGGCGCAGCTCTATGTGGGCATTTCCCTGGGCAGCTGCGAGGCGCTGCTCCTGGCCGCC
ATGGCCCTGGACCGCTGCCTGGCCGTGTGCCGCCCGCTGCGCTACGCCGCGCTGGTGACC
GCTCCGCGCTGTGCCGCGCTGGCCGCCGTCTCCTGGACGCTGGGCTTTGCGTTGTCGGTG
CCCAACGCGGTGGCAGCGCTGCGGCTGCCCTTTTGCGCCTCGAGACCCGCGGTGGACCAC
TTCTTCTGTGAGCTGCCGGCCGTGCTGCGCACCGCGTGCGCTGATACCACGGCCAACCAC
AGGCTGGTCTACGGGCTGGGCGTGCCCATCCTCCTGGTACCCCTGGCCTGCATCCTCGCC
TCCTACGCGCTGATCCTGGGGGCTGTGGCCAAGCTGCCCTCTGCTCAGAGCCGCCACAAG
GCGCTGTCCACCTGCGGCTCGCACCTGGCCGTGGTGGGGCTCTTCTATGGCACAGTGAGC
GCCATGTACCTGGGCCCGAGTGCCTCCCGTGCCCGGCACCACAAGCTGGTTGCTGTCTTC
TACCTGGTGGTCACACCCGTACTGAACCCGCTTATCTACAGCCTGCGAAACCGCGAGGTC
CACGCGGCAGCCCGGTATGCGCTGGCTAGGCTGCAGGGGACTCGCTCGGCCCTGGGCTGA
>OR.GCA_004027205.1_CteGun_v1_BIUU_PVKB01002678.1_18158_19129-
ATGCCCACAGCTGCCATGATCACCAAGGCTCTGGAAGTAGATAATCAAACAGCAACAACA
CATTTCATCCTGCTGGGATTTCCAACACGACCCACCCTTCAGCTCCCTCTCTTCACTGTT
TTCCTGGCCACCTACCTGCTGACACTGCTAGAGAACCTTCTCATCATCCTAGCCATCCAG
AGTGACGGGCAGCTACACAAGCCCATGTACTTCTTCCTGAGCCACCTCTCTTTCTTGGAA
ATGTGGTATGTCACCGTCATTAGCCCCAAGATGCTGGTGGACTTCCTCAGCCGTGACAAG
AGCATCTCCTTCAACGGCTGCATGACTCAGCTTTACTTCTTCGTGACATTTGTGTGCACT
GAGTACATACTCCTTGCTGCCATGGCCTTTGACCGCTATGCGGCCATTTGTAATCCTCTA
CGCTACCCGGTCATCATGACCAATAAGCTCTGTGGTACACTGGCTGGGGTATGCTGGTTC
TGTGGACTCGTGACGGCCATGATTAAGATGGTGTTCATAGCCCGACTCCGCTACTGTGGT
ACTCCTCACATCAACCACTATTTTTGCGATATCTCTCCACTCCTCAACGTCTCGTGTGAG
GACTCGTCACAGGCTGAGCTGGTGGACTTTTTCTTGGCCCTCATGGTCATTGCTGTCCCC
CTTTGTGTGGTGGTGACATCTTATGCCATCATCCTCACCACTATTCTCAAGATCCCTTCT
GCTCAAGGTCGTCAAAAGGCCTTCTCCACCTGTGCCTCTCACCTGACGGTTGTAATTCTG
TTCTACTCCACAACCCTTTTCACCTATGCCCGCCCCAAGCTCATGTATGCCTACAACTCC
AACAAAGTGGTGTCTCTTCTCTACACCGTCGTCGTCCCGCTTCTTAACCCTGTCATTTAC
TGTCTGAGAAACCGCGAAGTGAAGGCAGCACTCGGAAAATTTGTAGTTTGTAACGGAAGG
GGGCTCAGGTGA
>OR.GCA_004027205.1_CteGun_v1_BIUU_PVKB01002678.1_28375_29328-
ATGAGAAATTCGAGCGGCGGTCATGTCGAGGAGTTTGTCCTGGTGGGTTTCCTTACCTCT
CCACCCTTCCAGTTGCTCCTGTTCGTCTTCTTTCTTGCAATTTATCTGTTAATATTGTTA
GAGAACGCCCTCATCATATGTACCGTCTGGTTGACTCCAAGCCTTCACCGCCCCATGTAC
TTCTTCCTGGGCCATCTCTCTTTCCTGGAGCTCTGGTACATCAATGTTACTGTTCCCCGG
CTCTTGGGAGCCTTTTTCACCCAGGACGGTAGAGTCTCTTACGTAGGATGCATGACGCAG
CTGTACTTCTTCATTGCTTTAGCCTGCACGGAATGTGTTTTGCTGGCAGTTATGGCCTAT
GACCGCTACCTGGCCATCTGTGAGCCTCTCCGTTACCCTAGTCTCATGACTTCCAACCTG
GCCACTCGCCTTGCAGCTGCCTCTTGGGGCAGTGGCTTCTTCAGCTCTATGATGAAGCTT
CTTTTCATTTCCCGACTGTACTACTGTGGACCCAACATCATCAACCACTTTTTCTGCGAC
ATCTCTCCACTACTCAACCTCACCTGCTCTGACAAAGAGCAGGCTGAGCTCGTAGACTTC
CTCCTGGCTCTGGTGATGATTCTGCTTCCCCTCGTAGCCGTCGTGTCTTCATACGCTGCC
ATCATTGTAGCCATTTTGAGGATCCCCACTGCCCAGGGTCGCCACAAAGCCTTCTCCACT
TGTACCTCTCACCTGGCAGTGGTCATTATCTACTACTCTTCCACTCTCTTCACGTATGCA
CGACCCCGGGCCATGTATACCTTCAACTATAACAAAATCATCTCTGTGCTCTACACTGTC
ATTGTGCCATTCCTCAACCCCGCCATCTACTGCTTGAGAAACAAGGAGGTGAAGGACGCC
TTCAAGAAGACGCTATCGGGCAGGTGCCACTGTCCCAGAGATGTTCTGGACTAG
>OR.GCA_004027205.1_CteGun_v1_BIUU_PVKB01002678.1_44396_45337+
ATGGCGCAGACCAACATCACCTTCGGGAAAGGCTTTGTCTTTCTGGGCTTCTCCAGCTTT
GCGGGGCTGCAACTCCTGCTCTTTGCCCTGTTCCTCTCGCTGTATCTCATCACCCTGACC
AGCAACGTCTTCATCATTGTCATTATTAGGCTGGATCCCCACCTGCATACCCCCATGTAT
CTCCTTCTTTCCTTCCTGTCCTTCTCTGAGACCTGCTACACTTTGGGCATCATCCCCAGA
ATGCTCGGTGGCCTGGCTATGGGGGTCCAGGATATCTCCTACACGGGCTGTGCCGCCCAG
ATGTTCTTCTCTGCCTCGTGGGCCTGTACCAATTGCTTCCTTCTGGCTGTCATGGGCTTT
GACAGATATATGGCCATCTGTGCTCCACTTCATTACTCCAGCCGCATGAATCCCACCCTC
TGTGCCCAGCTAGTTGCTGCCTCCTTTCTCAGTGGATACCTCTTTGGGCTTGGAATGACG
CTGGTCATTTTCCGCCTCTCCTTCTGCAGCTCCCATGAGATTCAGCACTTTTTTTGTGAC
ACGCCCCCCGTACTGAGCCTCGCCTGTGGAGACACAGCCCTGAGTGAGCTGGGGATCCTC
ATTCTCAGCCTGATGGTCCTCTTGGTCTCCTTCTTTTCCATCACCGTCTCCTACACCTAC
ATCGTGGCAGCCATCCTGAGGATCCCTTCTGCGGAGGGGAGGAAGAAGGCATTCTCCACC
TGCGGCTCGCACTTCACTGTGGTCATCGTCCACTATGGCTGTGCCTCCTTCATGTACTTG
CGGCCCAAAGCCAGCTACGCTCTTGAACGGGACCAGCTGATTGCTGTCACCTACACCGTG
GTTACCCCTCTTCTCAACCCCGTTGTTTACAGTCTAAGGAATCGGGCTGTGCAGACAGCT
ATGAGGAGTGCCTTCCAAAGATGCTTACTGGGTAAAGGATGA
>OR.GCA_004027205.1_CteGun_v1_BIUU_PVKB01002678.1_123341_124306-
ATGGACCCCTCCAACTGGACCACTGCTCAGGAGTTCATCTTCTCTGCTTTCCCTTCCTCC
TGGGGAGACTCTGTCCTCTGCTTCGTACCACTGCTCTTCATCTACGCCTTCATTATTGTT
GGCAACCTGGTAATTATCACCGTGGTCCAGCTGAACCCCCACCTGCACACCCCCATGTAC
TTGTTTATCAGCGCCCTTTCTTTCCTGGAGATTTGGTACACCACAGCCACCATTCCGGAG
ATGCTTTCCAGCCTGCTTAGCGCAAGGAGGAACATTTCCCTAAACGGGTGTCTCCTGCAG
ATGTACTTCTTCCATTCCACGGGAATCAGCGAGGTGTGTCTCCTGACCGCTATGGCCTTC
GACCGCTACTTGGCCATCTGCAGCCCCCTTCATTATCCCACTATCATGACCCCCAAGCTC
TGTGCCCAACTGACCTTAGGCTGCTGTGTTTGTGGCTTTGTCACGCCCCTGCCTGAAATT
GTCTGGATCTCCACCCTGCCCTTTTGTGGCTCGAATCACCTGGCGCATATCTTCTGTGAC
TTCCTTCCGGTGCTGCGCCTGGCCTGCGCAGACACTCAGGCCATAGTCATGATTCAGGTG
GTTGATGTCGTCCACGCAGTGGAAATCGTCACCGCCGTGATGCTCATTTTCCTGTCTTAC
GTGGGGATCGTGGCCGTGATCCTCCGAATTCGCTCGGCCGAGGGCCGCCGCAAAGCCTTC
TCCACGTGTGCGTCCCACCTCACGGTCTTCGTGCTCTTCTTTGGCAGCGTGGCTCTCATG
TACCTACGCTTCTCCGCCACCTACTCCTTGTTCTGGGACACAGCCATCGCTCTGGCCTTC
GCAGTGCTGTCCCCTTTCTTCAATCCCATTATCTATAGCCTGAGGAATAAAGAGATAAAA
GAAGCGATAAAAAAACACGCGAGGCAAGTCAAGATCTTTTTTCCTAAGACCGGGGACCTC
AAGTAG
>OR.GCA_004027205.1_CteGun_v1_BIUU_PVKB01002678.1_132296_133243-
ATGAGGGATGGAAACACATCTGTAGTGACTGAATTCATCTTCACTGGCTTCCCCCGGCTC
CATGAGGGTGGCCTCCTGTATTTTTTTCCTTTGCTTTTCATCTACATCTTCATAGTGACT
GGAAACCTGATGATCGTCTTCGCTGTAAGGCTGGACGGCCATCTTCACACACCCATGTAT
AAGTTCATCAGTATCTTCTCATTTCTTGAGATGTGGTACACCACAGCCACAATTCCTAAG
ATGCTGTCCAATCTGGTCCGTGAGCACAAGAGCATCTCCTTCGTCGGCTGCCTCTTGCAG
ATGTACTTCTTCCACTCGCTCGGAAACACCGAAGGCACCTTGCTGACTGTCATGGCTATC
GACAGGTATGTGGCCATCTGCAGCCCGCTCCGCTACTCCACCATAATGACCCCCCGATTA
TGTGCTCAGCTCTCCGCGGGCTCCTGTGTCTTTGGCTTCCTCATCCTCCTACCTGAGATT
GTGTGGATTTCTACCCTGCCTTTCTGCGGCCCCAACCAAATCCATCAGATCTTCTGTGAT
TTCACCCCTCTTCTGAATTTAGCCTGTACCGATGCCTCTGTGATTCTGGTGCAAGATGTG
ATTCACGCGCTCGCCATTCTGATCACGAGTCTGATTATTTCTGTTTCTTATATCAGAATT
ATTGTCGTTATCTTGGGCATCTCTTCGGCGGAGGGCCGCAAGAAGGCTTTCTCCACCTGC
GCTGCCCACATCGCTGTCTTCCTGCTGTTTTTTGGTAGCGTGGCCCTCATGTACCTGAGA
TTCTCTGCTGTTTATTCACCCTTCTGGGACACTGCCATCGCCCTGACATTCTCTGTGTTC
GCTCCATTTTTCAATCCCATTATATATAGCCTGAGAAACAAGGACATGAAGGATGCAATT
AAGAAGGTCTTTTGCTCTCAAAAGGCGATTCATGTATCTAGTAAGTAA
>OR.GCA_004027205.1_CteGun_v1_BIUU_PVKB01002678.1_136634_137560-
ATGGTGAGCAGTAACCAAACTGCTAGAGTGACAGAATTTCTCTTCTCTGGATTTCCCCAG
TCTGAAGATGGCAGCGTCTTCTTCTTCATTCCTTTGTTTATTATCTACACGTTCATCATT
GTTGGAAACCTTGTCGTGTTTTTCGCAGTCAGGATGGATTCTCGTCTCCACAATCCCATG
TATCACTTCATCAGTGTGTTCTCATTCCTGGAGATCTGGTATACCACAGCAACAATTCCC
AAGATGCTCTCAAACCTTATCAGCAAGCACAGGACCATCTCCATGATTGGCTGCCTCTTA
CAGATGTACTTCTTTCATTCCCTGGGAAATTCGGAAGGGATTTTGCTAACCACCATGGCT
ATCGATAGGTACATTGCCATCTGTAACCCTCTCCGGTACCCCACCATCATGACCTCCCGG
CTGTGTGCCCAGCTCTCTGCAGGCTCCTGCATCTTTGGCTTTCTTGTGCTGCTCCCAGAG
ATCGCCTGGATTTCTACACTGCCCTTCTGTGGCCCCAACCAAATCCACCAGATCTTCTGT
GACTTCGAACCCGTGCTGCGCTTGGCCTGTACAGACACCTCTGGGGTCCTGGTTGAGGAC
GTGATTCATGCGGTGGCCATCGTTTTCTCTGTGATGATTATTACCGTTTCTTACGTCCGA
ATCATCGTGGTGATCCTGAGGATCCCCTCTGGTGAAGGCCGCCAGAAGGCTTTCTCAACC
TGCGCAGCCCACCTGGGGGTCTTTCTGATGTTCTATGGTAGCGTGTCCCTCATGTATCTG
CGTTTTTCGGCCACTTTCCCACCAGCCTTGGACACAGCCATTGCGCTAATGTTTGCGGTT
CTCGCTCCATTTTTCAATCCTATCATTTATAGTTTGAGGAATAAGGACATGAAAATCGCC
ATCAAGAAGCTCCTCTGCTCTTGGTGA
>OR.GCA_004027205.1_CteGun_v1_BIUU_PVKB01002678.1_159919_160872-
ATGGAGCAACGCAATCACTCAATTCTGACTGAATTTGTGCTCCTCGGCTTCCCCAACGTG
GGGCAGATCAGGGGCTGGCTCTTTGCCCTGCTGCTGTTGGCATATCTGTTCACCATCAGC
GGCAACTTGATCATTTTCTTAGTCGTACGATTGGATGCAGCCTTGCACAAGCCCATGTAC
CACTTTGTCGGTGCTCTGTCTTTCTTGGAGCTGTGGTACACAGCCACTACCGTCCCCAAC
GTGCTAGCCAACCTTCTCAGTGAGAAGAAGACCATTTCTTTTGCAGGATGCCTTCTTCAG
ACCTACTTCTTCCACTCCCTTGGGGCCTCTGAGTGCTACCTTCTTACAGCAATGGCCTAT
GACCGCTATCTAGCCATCTGCCGACCCCTCCGCTATCCTGCGATTATGACCTCCGCTCTC
TGTATCAAGATGGCTGCTGGTTGTTGGACTTGTGGCTTCCTGTGCCCCATTTCTGAGGTC
ATTCTGGTCTCCCAGCTTCCTTTCTGCGACTACAATGAGATTCAACACATCTTCTGTGAT
TTCCCGCCTCTTCTGAGCCTGGCCTGCAAGGACACATCCACTAATGTCGTGGTGGACTTT
GCTGTCAACGCTTTCATCATCCTAATCACCTTCTTCTTTATCATGGCTTCTTACGGGAGG
ATCGTGGGGGCGGTGCTGAAGATAAACACAGCCGCAGGAAGAAAGAAGGCCTTCTCTACC
TGTGCCTCTCATCTCTTAGTGGTCCTCGTCTTCTTCGGGAGCATTATCTTCATGTACGTG
AGGCTGAAGAAGAGCTACTCCCTGACGCTTGATCGGACCCTTGCTGTAGTGTATTCTGTA
CTAACACCACTGGCCAATCCAATCATCTACAGTCTTCGTAACAAGGAGCTCATTGAAGCC
ATCAAGAGGACGATCTTCCAGAAAAGTGGGAAACACAGTCCCAGTCATCACTGA
>OR.GCA_004027205.1_CteGun_v1_BIUU_PVKB01002678.1_175674_176618-
ATGGATCATGTGAACGTCACCCGGATCCAGACTTTTGTCCTTGCTGGTTTCACGCCCTCC
AGAGCCCTACGACCTCTTGCCTTCTTGGGAACTCTGATCATCTATCTCCTCACTCTTGCT
GGGAACTTGTTTATTATCATCCTGGTTAAGATAGATCCTGGACTGTCCACACCCATGTAC
TTCTTTATCAGTGTCCTGTCTTTTCTGGAGCTCTGGTATGTCAGCGCCACGGTGCCCACG
CTGCTACACACCTTGCTCCATGGATGTTCGCCCATCTCGTCAATCATGTGCTTTATCCAG
CTGTATATCTTCCACGCTTTGGGTATGACCGAATGCTACTTGTTAGGTGTCATGGCCTTG
GACCGTTACCTTGCCATCTGCCGCCCACTCCACTACCATGGACTCATGAGTAGACAGGTA
CAGCTGTGCTTAGCAGTAGCTACTTGGGTGGCCGGTTTCTCAGCTGCAGTTGTGCCAGCC
AGCCTCACTGCCACTCTGCCCTACTGCCTGAAAGAAGTAGCCCATTACTTCTGTGACCTG
GCACCACTAATGCAGTTGGCGTGCGTGGACACGGGCTGGCACGCTCAGGTCTATGGTGCC
GTGATAGGCGTGGCCACTGGCTGCAACTTTGTGCTTATTTTGGGGCTGTATGGTGGCATC
TTGAGAGCTGTGCTAAAACTGCCCTCAGCTGCCAGTCGGGCCAAGGCCTTCTCCACGTGC
TCTTCTCACGTGACTGTAGTAGCGCTTTTCTATGCGTCTGCCTTCGTGGTATACGTGGGT
TCACCTGGAAGTCGACCTAAGGGTACTGACAAGCTCATTGCCTTAGTGTATGTTCTCCTT
ACTCCTTTCATCAATCCCATCATCTATACACTTCGGAACAAGGAGGTGAAAGAGGCCGTA
AGGAGGGTCACCGACAGGGTCAGGACTATCTTGGAGGGACCTTGA
>OR.GCA_004027205.1_CteGun_v1_BIUU_PVKB01002763.1_13380_14324+
ATGGCCATTCCAAATGGAACCCTGGTCCACCCACCCTATTTCCTGCTGGTGGGCATTCCT
GGCCTGGGGCCTAGCACACACTTTTGGCTGGCTTTCCCACTGTGTTTCATGTATACCCTG
GCGACTCTCGGCAACCTGGCCATTGTCCTCATCATTCGTTTGGAGAGGCGTCTGCATGAA
CCCATGTACCTCTTCCTGGCCATGCTCTCCACCATTGACCTAGTCCTCTCCTCTGTCACC
ATGCCCAAGATGGCCAGCCTTTTCTTGACGGGCATCCAAGAGATAGAGTTCAATTCCTGC
CTAGCCCAGCTGTTCTTCATCCATGCTCTGTCAGCCATGGAGTCGGCGGTCCTGCTGGCC
ATGGCTTTCGATCGCTTTGTGGCCATCTGCCACCCCCTGCGCCATGCTTCTGTGCTCACA
GGAACTACTGTGATCAAGATTGGACTGGCTGCTCTGAGCAGGGGATTCGTCTTCTTTTTC
CCACTGCCCTTCATCCTGAAGCGGTTGTCGTACTGCCGAACACATACTGTCACACATTCT
TTCTGTTTGCACCAAGACATTATGAAGCTGTCCTGTACCGACACCACAGTCAACGTGGTC
TATGGCCTTTTCATCATCCTGTCGGTGATGGGTGTGGACTCACTCTTCATTGGCTTCTCC
TACATCCTCATCTTGCGGGCAGTGCTGGAGCTGGCCTCTCGAGGGGCGGCACTCAGGGCT
TTCAACACCTGCGTCTCCCACCTCTGTGCTGTCCTGGTCTTCTATGTGCCCCTCATTGGG
CTCTCAGTGGTGCACAGGCTGGGTGGTCCGACCTCCCTGCTTCATGTGATTATGGCTAAT
GTCTATCTTCTGCTACCGCCCGTAGTCAACCCCATTGTCTATGGAGCCAAGACCAAGGAG
ATCCGTTCCAGGATGGTCCATATGTTCTCAAAAGGTGGCAGGTGA
>OR.GCA_004027205.1_CteGun_v1_BIUU_PVKB01002763.1_29362_30315+
ATGGTGGGCCCTACTGGCAACGAATCCAGTGCCACGTATTTCATCCTCATAGGCCTCCCT
GGCTTGGAGGAGGCTCAGTTCTGGCTGGCTTTTCCACTGTGCTCCCTGTACCTTATCGCT
GTGCTAGGTAACTTAACGATCATCTACATTGTGCGGACTGAGCACAGCCTACACGAGCCC
ATGTATATCTTTCTTTGCATGCTCTCTGGCCTTGACATCCTCATCTCCACCTCATCCATG
CCCAAAATGATGGCCATCTTCTGGTTCAACTCCACGACCATCCAGTTTGATGCTTGTTTG
GTGCAGATGTTTGCCATCCATTCTTTATCTGGCATGGAGTCCACGGTGCTGCTGGCCATG
GCCTTTGATCGCTACGTGGCCATCTGCCACCCACTGCGCCATGCCACAGTGCTCACGCTG
CCTCGTGTTGCCAAGATTGGCGTGGCTGCTGTGGTTCGGGGTGTGGCACTAATGGCACCC
CTGCCTGTGTTTATCAAAAGGCTACCCTTTTGCCGCTCTAATGTTCTTTCCCATTCTTAC
TGCCTGCACCAGGATGTCATGAAGCTGGCCTGTGCTGACATCCGTGTCAATGTCATCTAT
GGGCTCATTGTCATTATCTCGGCCATTGGCCTGGATTCCCTTCTCATCTCCTTCTCATAT
CTGCTTATCCTCAAGACTGTATTGGGCTTGACACGCGAAGCCCAGGCAAAGGCATTTGGC
ACTTGCGTTTCTCATGTTTGTGCTGTTTTCATATTCTATGTGCCTTTCATTGGATTGTCT
ATGGTGCACCGTTTTAGCAAGCGGCGGGACTCCCTACTGCCTGTCATCATGGCCAACATC
TACCTGCTGGTTCCTCCTGTGCTCAATCCCATCGTCTACGGAGTGAAGACAAAGCAGATA
CGGCAGCGCATCCTTCGTCTTTTCCATGTGACTACACACGTGACAGATTCCTAG
>OR.GCA_004027205.1_CteGun_v1_BIUU_PVKB01002763.1_35705_36667-
ATGTTCGCTCGCTGGACCAATGTCAGCATCTCCTTCTTCCAGCCACCTGCCTTCCTCATG
ACTGGCATCCCAGGACTAGAGGCCGCCCACGCGTGGATCTCCATGCCCTTCGCCTCCATG
TACACCGTGGCACTCACTGGAAACTGCCTCATCCTCCTGGCTGTGAGGAGGACCCCCACC
CTGCACCAGCCCATGTACTACTTCCTGTCCATGCTGGCCCTCAGTGACGTGGGCCTCACC
TTGTCCACACTGCCCACCACGTTGGCTGTGCTCTGGTTTGACTATCGGTCCATTGGCTTC
AGTGCCTGCCTGGTTCAGATGTTTTTCCTGCACTTCTTCTCCGTGGTGGAATCATCTGTG
CTCCTGGCCATGTCATTTGACCGCTTCGTGGCCATCTCCAACCCCCTCCGCTATGCAGCT
GTCCTCACCAATAATGCCATCATCAGGATCGGAATGGTCATTGTGGCTCGAGCTACGCTA
TCCCTCTTCCCTTTACCCTTCTTACTGAAGCGACTGAACTACTGTCCTGGCAAAATCCTC
TTGTCCCATTCTTTCTGTTTTCATGCAGACATCATGAAACTGGCCTGTGCAGACATTTCC
GTCAACATCTTATATGGGCTGTTTGTGGTTCTGTCCACAGTGGGGGCAGACTCCTTGCTC
ATTGTCCTGTCCTACACCCTCATCCTCCACACAGTGATGGGGCTGGCCTCTCCCAAGGAG
CGCACCCGGGCCCTCAACACCTGTGTGTCCCACATCTTAGCCGTCCTGGTGTTCTACATT
CCGGTCATAGGCGTGTCCATGATCCACCGTTTTGGGAGGCACCTGCCCCACACTGTACGA
GCTCTCGTTGCCTATGTGTACCCAGTGGTGCCTCCTGTGCTCAACCCCATCATCTACAGC
GTGAAGTCCAAGCCCATCAGGGTGGCCATGCTCAGAATTTTGAAGAGAAAGGGCCAAGGC
TGA
>OR.GCA_004027205.1_CteGun_v1_BIUU_PVKB01002763.1_48220_49182-
ATGAGTTCCTGCAACTTCACCCACGCCAGCTTTGTGCTCATCGGCATCCCGGGGCTAGAG
GAAGCGCACTTCTGGTTCGGCTTCCCGCTGCTGTCCATGTACGCCGTGGCACTGTTCGGC
AACTGCATCGTGGTCTTCATCGTCAGGACGGAGCGCAGCCTGCACGCACCCATGTACCTC
TTCCTCTGCATGCTGGCAGCCATCGACCTGGCCCTGTCCACCTCCACCATGCCCAAGATC
CTGGCCCTCTTCTGGTTTGACTCCCGGGAGATTACTTTCGACGCCTGCCTTGCTCAGATG
TTCTTTATCCACGCACTGTCGGCCGTTGAGTCCACCATCCTGCTGGCCATGGCCTTTGAC
CGTTATGTGGCCATCTGCCACCCGCTGCGCCACGCGGCGGTGCTCAACAACACGGTGACA
GCCCAGATCGGCATAGTCGCGGTGGTGCGCGGCTCCCTCTTCTTTTTCCCACTGCCACTG
CTCATCAAACGACTGGCCTTCTGCCACTCCAACGTGCTCTCGCACTCCTACTGCGTGCAC
CAAGATGTGATGAAGTTGGCCTACGCCGACACCTTGCCCAACGTGGTCTACGGCTTAACG
GCCATTCTGCTGGTCATGGGAGTGGATGTCATGTTCATCTCCTTGTCCTATTTTCTGATT
ATACGAACTGTTCTGCAACTGCCCTCCAAATCAGAGCGGGCCAAGGCCTTTGGGACATGT
GTGTCACACATCGGGGTGGTCCTGGCCTTCTACGTACCGCTCATCGGCCTGTCGGTGGTG
CACCGCTTTGGCAACAGCCTTGATCCCATTGTGCATGTTCTCATGGGAGACGTCTACCTG
CTGCTGCCTCCTGTCATCAACCCTATCATCTATGGTGCCAAGACCAAGCAGATCAGAACA
CGGGTGCTGGCTATGTTCAAGATCAGCTGTGGCAAGGACCTCCAGGCTGTGGGACACAGC
TGA
>OR.GCA_004027205.1_CteGun_v1_BIUU_PVKB01002763.1_58465_59433-
ATGAAAGCTTTCCAGAACGTCACCTCCTCCCCCATCATTTTCCTGCTCACGGGGGTCCCG
GGGCTGGAGGCCTTCCACACCTGGATCTCCGTCCCTTTCTGCCTGCTGTATGCAGCCGCC
CTCTCAGGGAACAGCCTGATTCTCCTCGCCATTGTCACGCAGCCCAGCCTGCACGAGCCC
ATGTATTACTTCCTCTCCATGCTGTCCACTACGGACCTGGGGCTGTCCATGTCCACGCTG
GTCACCATGCTGGGCATATTCTGGTTCAATGCCCGGGAGATCAGCTTCAATGCCTGCGCG
TCCCAGATGTTCTTTATTAAACTCTTCACTGTCATGGAGTCCTCCGTGCTGTTGGCTATG
GCTTTTGATCGCTTCGTGGCCATCTCTAACCCCCTTAGGTACGCCACGATCTTAACCGAC
TCCAGAATAGCTGAAATTGGAGTAGCAGTGGCCGTCAGGGGGACCCTAATGATCACACCT
ATGGTCGCACTTCTTCAGAGACTCTCTTTCTGCAGCAGCCACGTGCTCCGCCACTCCTAC
TGCTTCCATCCTGATGTGATGAAGCTCTCCTGCACAGACACCAGGATCAACAGTGCCGTT
GGGCTGACCGCCATGATTTCTACTGTTGGCCTGGACTCAGTCCTCATCCTCTTTTCATAT
GTGTTGATCATTAGAACTGTCCTCAGCATTGCTTCCCCGGAAGAGAGGAAGAAAGCCTTC
AGCACGTGTGTCTCCCATATCGGGGCCGTGGCCGTGTTCTACATTCCCTTGATCAGCCTG
TCCTTTGTTCACAGATTTGGGAAGCGAGCCCCACCCTACGTGCACACCATGATTGCTAAC
ACCTACCTGCTGATCCCTCCTGTAATGAACCCCATCATCTACAGTGTGAAGACCAAGCAG
ATACGCAGGGCTATGATAAAAATTCTCCAGTCTAAAAAAAATGTAAAATCAAAGAACTCT
AGAGCCTGA
>OR.GCA_004027205.1_CteGun_v1_BIUU_PVKB01002763.1_74568_75512+
ATGCCATTCTTCAACCACAGCATGTCCCACCCTGCAGTCTTCTTTCTTACTGGGATTCCC
GGTCTTGAAATGTCCCACGCCTGGGTCTCCATCCCATTCTGTTGTCTCTATGCTATTGCC
ATCTCGGGGAACGGCATGATCCTGTTCGTCATTCTCACTGAGTCAAGCCTCCATGAACCC
ATGTACTATTTCCTGTCCATGCTGTCCTTCACCGATCTAGGTCTGTGTCTATCCACTTTG
GTGACCGTGTTGGGTATTTTCTGGCTCAATGCTCGAGAAATCAGCTTTGACGCATGCCTT
AGCCAAATGTTCTTTATCCATGGCTTTACATTCACGGAGTCCTCAGTCCTCCTGGCAATG
GCTTTTGACCGGTTCATTGCCATCTGCAACCCCCTGAGATATGCCATGATCTTAACCAAT
TCACGGATCATCAAGGTGGGTTTTGCAATTGTTATTAGGGGGACAACAGCTCTAGTGCCT
TTGCTCTTGCTTCTTAAGCGGCTGTCCTTCTGCCGCAGTCACGTGCTCCACCATTCCTAC
TGTTTCCACCCTGACGTGATGAAGCTTTCACGCACAGACACCAGGATCAACAGTGCGTTT
GGCTTGGCCATTGTTGTCTCTACGGCTGGCTTGGACTCTGTCTTGATACTTCTCTCCTAT
ATTCTGATCATTCGCTCCGTGCTGGGCATTGCATCCATGGAGGAGCGCAAAAAGGCTTTT
GGCACCTGCATTTCCCACGTCAGCGCTGTCGCCATCTTCTACATCCCCATGATCAGCTTG
TCGCTGGTGCATAGATTTGGGAAGCACGCTCCACCCTTTGTGCACACCCTCATTGCCAAT
GTTTACCTGCTCATTCCTCCTGTAATGAATCCCATAATCTATAGTGTGAAGACCAAGCAG
ATTCGCAAGGCGATGCTAAAAGTATTCCTTTCAAAGGTAACTTAG
>OR.GCA_004027205.1_CteGun_v1_BIUU_PVKB01002763.1_100905_101849-
ATGTGGGTCACAGGGAACAGCTCCTCTCATCCTGCGTCCTTCATCCTGCTTGGAATTCCA
GGGCTGGAAAATTGTCATCTGTGGATCGCCTTTCCATTCTGTGTCATGTACACTGTGGCT
GTCGTTGGCAATATCGTCATTCTGCACATAATACGAACAGACCACAGCCTGCACGAGCCC
ATGTACCTCTTCCTGGCTATGCTGGCAGCCACTGACCTCATCCTGTCCTCCTCCACTCAG
CCTAAAATGTTGGCCATACTCTGGTTTCAAGCACATGAGATTGAATACCATGCCTGTCTC
ACCCAGGTGTTCTTCATTCACGCCTTTGCATCTGTGGAATCTGGGGTGCTCATGGCCATG
GCCTTGGACCGCTATGTGGCCATCTGCTTCCCACTCAGGCACTCTAGTATCCTGACCCCA
TCTGTGGTGATCAAACTGGGGACCGCCATAATGGCCCGAGGACTGTTGTGGGTGAGCCCC
TTCTGCCTCATGATCTCCAGAATGCCCTTCTGCCCCCGCAGGGTCATCCCTCAGTCATAC
TGTGAGCACATGGCTGTGTTGAAATTGGTGTGTGCTGACACTAGAGTCAACCGTGGGTAT
GGGCTCTTCGTGGCCTTCTCTGTGGTTGGCTTTGACGTAATTGCCATTGGCATATCGTAT
GTGATGATTTTGAGAGCCGTGCTACAGTTGCCCTCAGGCGAAGCCCGCCTCAAGGCGTTT
GGTACATGCGCGTCTCACATCTGCGTTATACTGGCTTTCTACATCCCAGCACTTTTTACC
TTCCTGACCCACCGCTTTGGCCACCAGGTGCCCCGAGTGGTGCACATCATGTTTGCTAAT
CTCTATCTTCTGGTGCCTCCCATGCTCAACCCCATAATCTATGGGGTTAGAACCAAGCAG
ATCAGGGACAGAGTTATCCGAGGGTGTTGTAGAAAAGATCTCTGA
>OR.GCA_004027205.1_CteGun_v1_BIUU_PVKB01002763.1_124569_125525+
ATGGCAGACAGTAACCACTCCCAATTCCAACACCGTTACTTTGTGTTAACTGGAATTCCA
GGACTCGAGCAAAAGTATTACTGGATGGCGCTCCCCCTGGGTGCTCTGTATGCCGCCGCG
CTCTTCGGCAATGGCATCATCGTCTCCACCATCAAGTCGGAGTCGTCCCTGCACATCCCC
ATGTACTACTTCCTGTGCATGCTGGCGTTTGCAGACATGGGACTCGCCCTTTGTACTCTG
CCCTCTATGCTGGGTATATTCTGGTTCAACTACAAGCTCATTGCCTTCGATGCCTGCCTC
ACACAGATGTACTTTATCCACACTTTCTCAGCTATTGAGTCCGGCGTGCTGGTGGCGATG
GCCATTGACCGAGTAGTGGCTATCCGGAGCCCCCTCAGGTACAGCACCATCCTAACCAAT
GGGGTGGTGTGCAGAATAGGGATAGTCATTTTGTCAAGGGCCGTCGGTGTGGTCTTCCCC
GTTCCTTTCCTCATCAAGCGGCTTCCCTTCTACAGCGCCAACGTCCTCTCCCACTCCTTC
TGCCTCCACCAAGACGTCATGCGACTCGCCAGTGCCAGCACTCGCGTCAACAGTCTGTAC
GGCCTCATCGCGGTCATCTTCACCAAGGGCTCTGATTCCCTGTCTATCCTCTTCTCCTAC
GTGTTCATACTGCGGACAGTGATGGCCATTGCCTCTGGAGAGGGCCGGCTGAAGGCGCTC
AACACCTGCGTGTCGCACCTCTGTGCTGTGCTCATCTTCTACGTGCCGCTGATTGGGGTG
TCTGTCATTCATCGCTTTGGAAAACACTTGTCGCCCCTGACTCACGCCCTCATGGCCAAC
GCCTACCTTCTGGTCCCCCCCGTGCTAAATCCCATTGTCTACACTGTGAAGACCAAGGAA
ATTAGAAAGAAGATCATCCAGATATTTGCTCACCCCAAGGTTTCTCCTGAGGGCTAG
>OR.GCA_004027205.1_CteGun_v1_BIUU_PVKB01002763.1_138720_139727+
ATGAAAAATTTCAACAACACGACATCTTCCCCCTCCGTCTTCTTCCTCACTGCCTTTCCC
GGGCTGGAATTTGTTCACGCCTGGATCTCCATTCCCGTGTGCTGTCTCTATGCCATTGCC
CTCTTGGGGAATAGCTTGATCCTGTTTGTCGTCATTACTGAGCGAAGTCTGCACAAGCCC
ATGTACTATTTCCTGTCCATGCTCTCAGCCGTGGATTTAGGTCTGGCCGTCACAACCCTT
CCCACCGTGCTTGGGCTTCTCTGGTTCCACGTCCGGGAGATCAGCTTTCGAGCCTGCCTC
GTTCAGATGTTTCTCGTGCACACCTTCTCCTTCCTGGAGTCCTCAGTGCTGGTCGCCATG
GCCTTTGACCGCTTCATGGCCATCTGCAGTCCACTGAAGTACGCCACCGCCCTCACAGAC
ACCATGAGCCTGGTGATCGGACTGACCATCTGCGTCCGACAGCTAATTTTTATCATCCCC
AGTGCTCTACTCTTGACGACTTTGTCCTTCCACGGGGGCCAGGAACTTTCCCATCCGTTT
TGCTACCACCCTGATGTGATCAAATTCACATCCCCCAACCCCTGGCTCAGCAGCTTTTGG
GGCATGTTTCTTCAACTCTATCTGAACGGCACAGACTTGCTGTTCATCCTCTTCTCCTAT
GTCTTGATCCTCCGCACTGTTCTCAGCATCGTGACCCCCCAAAAACAACAAAAAGCTTTT
AGCACTTGTGTCTCTCACATCTGCGCGGTGACCGTTTTCTATGTGCCCATGATCAGCCTG
TCCTTGGCCCATCGTCTCTTCAGTTCCACACCAAGGGTGATCTGCGGTTGTTTGGCCAAT
ATCTATCTGCTCTTGCCACCTGTTTTGAACCCAATCACTTACAGCCTTAACACCAAGACC
ATCCGCCACACCATGCTCCAGCTGCTCTTTTTCAAGGGCCCATGGGGTCTCAAAGTGAGG
GGTCTCAGAGGAAGGAGAAATTTCAGACAGAAGGTTTCCGGCACATAG
>OR.GCA_004027205.1_CteGun_v1_BIUU_PVKB01002763.1_150875_151813+
ATGCCTTTCCATAACAACTCAGAAGTCGAGGTTTTTCTCCTGATTGGCATTCCAGGACTG
GAATATGCTCACGTTTGGATCTCCATTCCCATTTGCCTTGTGTACCTGGTTGCTGTTGTG
GGCAACTGCACCATCCTCTTTGTTATTAAGACAGAGCCCTCGCTCCACGAGCCCATGTAC
TTTTTCCTTGCCATGCTGGCTGTGTCTGATATGGGCTTGTCCCTCTCCTCCCTTCCTACC
ATGCTGAGGATCTTCTTGTTCAGTGCCATGGAGGTTTCCACCAATGCCTGCTTTGCTCAA
GAATTCTTCATCCACGGATTCACAGTCATGGAGTCTTCTGTGCTTTTGATCATGTCGTTA
GACCGCTTTCTTGCCATCCGCAGTCCCCTGAGATATAGTTCTATCCTCACTACCTACAGG
GTTGCTAAAATGGGGCTCATGTTAGCCATTCGGAGCATCGTGTTAGTGCTTCCTTTCCCC
CTTACTTTGAAGAGATTAAGGTATTGTCAAAAGAATCTCCTTTCTCACTCATACTGCCTC
CACCAGGATGTCATGAAGCTGGCCTGCTCTGACAACAGGATCAATTTCATCTATGGCTTC
TTCGTCGCGCTCTGTACTATGCTGGACTTGGCATTGATTGTTGTGTCTTACGTGCTGATC
TTAAAGACTGTGCTCAGCATTGCGTCCCTGGCGGAGAGGATGAAAGCCCTGAGCACCTGC
GTGTCCCACATCTGTGCTGTGCTCATATTCTATGTGCCCATCCTCACCCTCGCTGCCATG
CACCGCTTCGCCAAGCACAAAAGTCCTCTCGTCACTGTTCTTACTGCAGACGTGTTTCTA
CTGGTCCCACCCCTGATGAACCCCATCGTGTACTGTGTGAAGACAAGGCAAATCCGTGAG
AAGGTCTTAGGGAGGTTGCTGAACACACGTGGGAGGTGA
>OR.GCA_004027205.1_CteGun_v1_BIUU_PVKB01002763.1_159944_160885-
ATGACACCCGGTTCCCCAGGGAACAGCAGCAGTCCATCCTCTGCCTTTCTTCTGAGTGGC
ATTCCTGGGCTGGAGCACCTGCACATCTGGATCTCCATCCCGCTGTGCATCATGTACCTG
ATTTCCATCCTGGGCAACTGCACCATCCTTTTCATCATTAAAACAGAGCCCTCACTCCAT
GAGCCCATGTACCTCTTCCTGTCCATGCTGGCTCTGACTGATCTGGGTCTGTCCCTCTGC
ACCCTCCCTACAGTCCTGGGCATCTTTTGGGTCCAGGCAAGAGATATTAGCCACGACGCC
TGTTTTGCTCAGCTCTTTTTCATTCACTGCTTGTCCTTCCTAGAGTCCTCTGTGCTGCTG
TCAATGGCCTTTGATCGCTTTGTGGCAATTTGTCGCCCCTTGCGCTATGCTTCCATTCTC
AACAATGCAGTCATTAGCAGAATTGGTCTGGCTGCTCTGGGTCGCAGTGTGGTGCTCATT
TTCCCACTGCCTTTCATGCTCAAAAGATTTCCCTATTGTCGCTCCCCTGTGCTCTCACAT
TCCTACTGCCTCCACCAAGAGGTGATGAAATTGGCTTGTGCGGACATCAAGGCCAACAGC
ATCTACGGCATGTTTGTCATTATCTCCACGGTGGGTGTAGACTCACTGCTCATCCTGCTC
TCCTACATCCTGATCCTGCGCACCGTGCTGTCCATCGCCTCCAGGGCTGAGAGACTCAAG
GCTCTGAACACGTGTGTTTCCCATATTTGTGCTGTTCTGCTCTTCTACACTCCCATGATT
GGTTTGTCCATCATCCATCGTTTTGGGAAGCAGGCACCACATCTGGTCCAGGTGGTCATG
GGCTTTGTATACCTTCTATTTCCTCCCGTAATGAACCCTATTGTCTACAGTGTGAAGACT
AAACAGATCCGAGATCGCATAACCCATGCGTTTTGTTACTGA
>OR.GCA_004027205.1_CteGun_v1_BIUU_PVKB01002763.1_195972_196913+
ATGTCTGTCTTCAATGATTCTGCTTTATACCCTCGCTTCTTGCTGACTGGATTCCCTGGC
CTGGAGAGCCACTATGGCTTGATCTCCCTCCCCGTCTTCTTGGTTTATGCCACGTCAATT
GCAGGCAATATTACCATTCTCTTCATTATCAGAACCGAGCCTTCCCTCCATCAACCAATG
TACTACTTTCTGTCGATGCTGTCGCTCACTGACCTGGGGCTATCCACCACCACCCTGCCC
ACCATGTTCAGTGTCTTTTGGTTTCGTGCCCGGGAGATCCCTTTCAATGCTTGTCTGGTC
CAGATGTACTTCATTCATGTTTTCTCAATAATCGAGTCTGCTGTGTTACTGGCCATGGCC
TTTGACCGCTTTGTAGCAATCAGAGAGCCTCTGCGATATGTTACTATTCTAACCAATGAT
GTGATTGTGGCAATTGGATTGGCAATTGCTGGGAGGGCCTTGGCCTTGGTCTTTCCGGCT
TCCTTCCTTCTGAAAAGACTCCAATACCATGCTGTCAACATTCTCTCCTACCCTTTCTGC
CTGCATCAGGACCTCATAAAGACCACCGTATCTAGCCGTCGGGTGAGTAGCATCTACGGC
CTCATGGTGGTCGTCTTCTCCGTGGGACTGGACTCTGTGCTGCTCTTGCTCTCCTATCTC
CTCATCCTGGGCACAGTGGTAAGCATAGCCTCCAAAGCCGAGCGAGTGAAAGCCCTCAAT
ACTTGCATTTCCCACATCTGTGCTGTGCTCACCTTCTATACACCCATGATCGGGCTTTCT
ATGATCCGCCGCTACGGGCAGAACGCTTCCCCCGTTGTCCACGTGCTCATGGCCAATATC
TACCTGCTGGTTCCGCCTCTCATGAACCCTGTTGTCTACAGCGTCAAGACCAAGCAAATC
CGTGACAGAATTCTAAAGAAATTCAAGAAACACAAAGTTTAA
>OR.GCA_004027205.1_CteGun_v1_BIUU_PVKB01002763.1_205917_206852+
ATGCCTCTTTCTAATGACACCCAGTTCCGCCCATCCACCTTCTTACTGCTGGGAATCCCG
GGATTGGAAGGCATGCACGCCTGGATTGGACTCCCCTTTTGCGCAGTGTATCTGATCGCA
CTCCTCGGGAACTCCACTGTCTTGTCTGTGGTCCAGACTGACCGCAGCCTTCACGAGCCC
ATGTTCTACTTCCTGGCCATGCTGGCTACCATAGACCTGGGCTTGTCCACAGCCACCATT
CCTAAAATGCTGGGCATATTCTGGTTTAGTCTCAAGGAGATCGTGTTTGGAGCGTGCCTC
ACCCAGATGTTTTTTATTCACATCTTTACTGGCATGGAGTCGGTAGTACTCGTTGCCATG
GCCTATGATCGCTACGTAGCTATTTGCAATCCTCTTCGCTACAGTACAATCCTCACTAAC
AAGATGGTGTCTCTGATTGGTTTTGGGGTGGTTGGGAGATCTTTCCTCTGTGTGCTCCCG
TTTGTGTTTCTCATCTTGCGATTGCCCTTCTGCGGCAATCACGTCATCCCACACACCTAC
TGTGAGCACATGGGTCTCGCGCGACTTGCATGTGCAAGCATCAGGGTGAATATCATATAC
GGCCTGGGAGCCATCGCTATCCTAGGGATCGACATCGCCGCCATTGCTCTGTCCTACGTC
CAGATTCTCCGTGCTGTTTTCCGGCTGCCCTCACGTGAGGCCAGGGTCAAGTCTCTCAGC
ACCTGTGGTTCACACGTCTGTGTCATTCTGGCCTTTTACACCCCAGCTCTCTTCTCATTT
ATGACTCATCGTTTTGGTCGAAATGTTCCCCGCTACATCCACATTCTTCTGGCCAATCTG
TATGTAGTTATTCCACCAATGCTAAACCCTGTCATCTATGGAGTCCGGACCAAGCAGATT
CGTGAAAAAGTTCTCAGAATATTCATCCAAAAATAA
>OR.GCA_004027205.1_CteGun_v1_BIUU_PVKB01002763.1_211282_212235-
ATGCCCCCACCCAATGGCACCCAGCTTCACCCCTCCTCCTTCTTGTTGCTGGGCATCCCG
GGGTTAGAGGCTGTGCACGTTAGGATCGGCTTTCCTTTCTGCGCCGTGTACGTGATCGCC
CTCGCAGGCAACCTCACCATCCTGTCGGTGATCAAGGCTGAGAGCAGCCTGCATCAGCCC
ATGTTCTACTTTCTCGCCATGTTGGCTGCTATCGACCTGGGTCTCTCTATGGCCACCATC
CCCAAGATGCTCGGGATCTTCTGGATTAATCTCAAAGAGATCATCTTTGAAAACTGCCTC
GTCCAGATGTTTTTCATCCATAAATTTACACTAATGGAGTCGGCGGTCCTCTTGGCCATG
GCTTACGACCGCTACGTGGCCATCTGCAACCCGCTCCGGTACAGCACCATCCTCACCACG
AGGGCCGTTTCTGTGATCGGTCTCGGTGTGTTAGTGAGAGCGGTTGTTTTTGCCTTTCCG
TTTGTATTTCTCATACTACGACTGCCCTTCTGTGGGAACCACGTCATTCCCCACACCTAC
TGTGAGCACATGGGCCTTGCTCGTCTGGCTTGTGCCAGTATCAAGGTGAATGTTATCTAT
GGCTTATGTGCCATATGCAATTTAGTGTTTGACATTATAGCCATTGCCCTCTCTTACACA
CAGATACTCCGTGTTGTTTTCCGTCTCCCGTCTCGTGAAGCCCGACTCAAGTCCCTCAGC
ACGTGTGGGTCACACGTGTGCGTCATCCTTGCCTTCTACACACCAGCCCTCTTTTCCTTC
ATGACACATCGCTTCGGCAGGAATGTCCCCCGCTACATCCACATACTCCTGGCCAATCTT
TATGTTGTGGTGCCACCCATGCTCAATCCTGTCATATACGGGGTCAGGACCAAGCAGATC
CATGATCGTGTGAAGAAAATACTGTCACAGAAACAAGGGGTAGAAAAGGAATAG
>OR.GCA_004027205.1_CteGun_v1_BIUU_PVKB01002763.1_224347_225303+
ATGTGGAGGCCACCAAGCAGAATGTCCCTTCCCAATGACAGCCAGCGTCACCCCTCCTCC
TTCTTGTTGCTGGGCATCCCGGGGTTAGAGGCTGTGCACGTTTGGATCGGCTTTCCCTTC
TGCGCCGTGTACGTGATCGCCCTCGCAGGCAACCTCACCATCCTGTCGGTGATCAAGGCT
GAGAGCAGCCTGCATCAGCCCATGTTCTACTTTCTCGCCATGTTGGCTGCAATCGACCTG
GGTCTCTCCACGGCCACCATCCCCAAGATGCTCGGGATCTTCTGGTTCAGCTTCAGGGAG
ATCATCTTCAGTGCTTGTCTGGCCCAGATGTTTTTCATACACAATTTCACAGGCATGGAG
TCGGCGGTCCTCTTGGCCATGGCTTACGACCGCTACGTGGCCATCTGCAACCCGCTCCGA
TACAGCACCATCCTCACCACGAAGGCTGTTTCTGTGATCGGTCTCGGAGTGTTAGTGAGG
TCATTTATCTCTGTTATTCCGTTTGTATTTCTCATACTACGACTGCCCTTCTGTGGGAAC
CACATCATTCCCCACACCTACTGTGAGCACATGGGCCTTGCTCGTCTGGCTTGTGCCAGT
ATCAAGATTAACATCATCTATGGCTTGGGTGCTATTTCTATCCTGGTGTTTGACATCATA
GCAATTGTACTTTCTTATGTTCAAATCCTTCGGGCTGTTTTCCGTCTCCCATCTCGTGAA
GCCCGATTCAAGTCCCTCAGCACATGTGGGTCACACGTGTGCGTCATCCTTGCCTTCTAC
ACACCAGCCCTCTTTTCCTTCATGACACATCGCTTCGGCAGGAATGTCCCCCGCTACAAC
CACATACTCCTGGCCAATCTTTATGTTGTGGTGCCACCCATGCTCAATCCTGTCATATAC
GGGGTCAGGACCAAGCAGATCTATGATCGTGTGAAGAAAATATTATTAAATAAATAA
>OR.GCA_004027205.1_CteGun_v1_BIUU_PVKB01002763.1_231621_232556+
ATGAGCCACACCAACGCGTCCACCTTCCATCCAGAAACCTTCTTCCTGGTGGGAATCCCC
GGCCTTGAGGCTTCCCATGGATGGATTTCCGTGCCATTTTGCTCTGTTTACTTGATGGCT
CTACTGGGCAATGCTACGATCCTCCTGGCCATCTGGTTTGACCGCACATTGCGGGATCCC
ATGTTCTACTTTCTAGCAATCTTATCTGCCATCGACGTAGCCCTCTCTACATCCTCAGTG
CCTCAGATGTTAGGAGTTTTCTGGTTTGATGCACATGAAATAGGCTTTGGATCCTGCGTA
GCCCAGATGTTTCTGATACACACCTTCACAGGTATGGAGTCCGCAGTCTTGCTGGCCATG
GCCTTTGACCGCTACGTTGCCATCTGTGTACCTCTTCACTACACAACCATTCTGACACCC
CGGGTGCTGGCCGGCATTGGGGTGGGCATCGTGATGCGCCCGGTCCTGCTCATGCTGCCC
ATTCTGTACCTCACCCATCGGCTGCCCTTCTGCAAGGCGCGGGTCATTGCCCACTCTTAC
TGTGAGCACATGGGCATTGCCAAGCTGGCCTGTGCTAGCATTCGCGTCAACGCTATCTAT
GGGCTTTTTGTAGCTTCCTTTCTTGTTTTGGATGTGGCACTGGTGGGCATCTCCTACGCC
TACATTCTCCGTGCTGTTTTCCGTCTCCCATCTCGAGACGCCCGGCACAAAGCGCTAAGC
ACGTGTGGTTCCCACGTGGGCGTCATGTGTGTTTTCTATACGCCCTCACTCTTCTCTTTC
CTCACCCACCGATTTGGCAAAAAAATTCCCCGTTATGTCCACATTCTTGTCGCGAACCTC
TATGTGGTCGTCCCGCCTGCCCTCAACCCTGTTATCTACGGTGTGAGGACCAAACAGATT
CGTGAGTATGTGGCGGGTGTCTTCTCTTCAAAATAA
>OR.GCA_004027205.1_CteGun_v1_BIUU_PVKB01002763.1_240510_241454-
ATGCCATTCACCAATGGCACCTGCTTCCAGCCTTCTGTGCTCAAACTGATCGGAATCCCA
GGCCTTGAAGCAGTGCAGCACTGGATCGGGATTCCATTCTTCCTGTCCTTTGTGCTGGCT
GCCGTTGGAAATGGCCTCCTCGTCACCGTCATCCGCTCCGAGCCGAGTCTCCACGAGCCC
ATGTACGTCTTTTTAGCTGTGCTGGCCACGACTGACCTGGGCCTGACAATATGCATTACC
CCTAAAATGCTGGCCATCTTTTGGCTGCAATCAAGGGAGATTCTCTTTGATTCCTGCCTG
GTCCAGATGTATTTTACCCACACATTCCAGTGCATGGAGTCTGGCATTCTCCTGGCCATG
GCCTTTGACCGGTATGTGGCTATCTGCCAACCCTTGAGGCATTCTGCCATCCTCACGAGG
AAGGTGCTTGTAGGAATCACCACGGCGGTGACCATCCGCGCGTCTGTTATCATCATCATG
TGCCCGCTTCTAATTAAGCTGCGCCTGAGGCATTTTCGCACCACGGTCATTTCTCACTCC
TACTGCGAGCACATGGCTGTGGTGAAGCTGGCCGCAGACAACGTCAGCGCCAACAAAGCG
TACGGGCTGTTTGTGGCTTTCTCCGTCCTGGGGTTCGATGTCATCTTCATTTTCTTGTCG
TACGCCTTCATCTTCCAGGCCGTCTTTAAGTTACCCCAGAAGGAAGCTCGATTTAAGGCG
TTCAACACGTGCACAGCCCATATCTTTGTCTTTCTTCAATTTTACATCCTGACATTCTTT
ACATCTTTCATACATCGATTTGGCTTCAGCGTCGCCCCCTATGTGCACATCCTGCTGTCC
AACCTCTACCTGCTGCTCCCACCCCTGCTCAACCCCATTGTCTACGGAGTGAAGACCAAG
CAGATCCGGGATGGGGTGGTCCGAATGGTCACACCCAAGCAATAG
>OR.GCA_004027205.1_CteGun_v1_BIUU_PVKB01002990.1_84754_85701-
ATGGAGGAGACCAACAGCAGCTCTGAGAAGGGGTTTCTGCTGCTGGGGTTCTCAGGCCAG
CCCCAGCTGGAGAGGGTCCTCTTCGTTGTCATTTTGCACCTCTACGTCCTGAGCATGCTG
GGGAACGCAGCCATCCTCCTGGTGTCCCGCCTGGACCCCAAGCTCCGCACGCCCATGTAC
TTCCTCCTCAGCAACCTCTCCTGCGTGGACATCTGCTTCACCACCAGTGTCGCCCCCCAG
CTGCTGGCCACCATGAGCAGGAAAGACAAGTCCATGAGCTACGGCGGCTGCGTGGCCCAG
CTCTACGTGGCCATGGGGCTGGGCTCGGCCGAGTGCATCCTCCTGGCCGTCATGGCCTAT
GACCGCTACGCTGCGGTCTGCAGGCCCCTGCACTACACAGCCATCATGCACCCACGCCTC
TGCGGGTCCCTGGCCAGCAGTGCCTGGCTCAGCGGCCTGGTCACCTCCCTCATCCAGTGC
TCCCTTACCGTGCGGCTGCCCCTCTGCGGCCACCGCAGGCTGGACCACATTTTCTGTGAG
GTGCCCGTGCTCATCAAGCTGGCCTGCGTGGACACGACGTTCAACGAGGCAGAGCTCTTT
GTGGCCAGCGTCGTCTTCCTGGTTGTCCCCGTGTCACTCATCTTAGTCTCCTACGGCTTT
ATCGCCAGAGCCGTGCTGAGGATCAGATCGGCCACCGGGCGCAGAAAGGCCTTCGGCACC
TGCTCCTCCCACCTGCTGGTGGTCGCCATCTTCTACGGCACCATCATCTTCATGTACCTG
CAGCCGGCCAAGAGCCACTCCAAGAACCAGGGCAAGTTCGTGTCCCTGTTCTACACCATC
GTCACGCCCCTCCTGAACCCTGTGATCTATACGCTGAGAAACAAGGACGTGAACAGCGCT
CTGAAGGCACTGGTCATGAGAGGCGCCCCGGGGCTGACAAAAGCGTGA
>OR.GCA_004027205.1_CteGun_v1_BIUU_PVKB01002990.1_110776_111723-
ATGGACCTCGCCTGGATGGCCAACCACACGGGACGGACAGATTTCATCTTGGTGGGACTC
TTCGGCCAATCCAACCACCCGGCTCTGCTCTGTACGGCCATTTTTGTGGCGTTCTCGATG
GCCCTGTCTGGAAATGCCGTCCTGATCCTTCTGATACATGTGGACACCCGCCTCCACACC
CCCATGTACTTTTTCATTGGCCAGTTGTCCCTCCTGGACATGATGTACATTTCTGTCACT
GTGCCCAAGATGCTCCTAAACCAAGTCATGGGGGTGAAGCTGATCTCAGCCCCCGAGTGT
GGGGTGCAGATGTTCCTCTATTTGACACTGGTAGGTTCTGAGTTCTTCCTTCTGGCAGCC
ATGTCCTACGACCGCTATGTGGCCATGTGCCGCCCCCTGCGGTACCCTGTCCTGATGAAC
CACAGAGTGTGCGTCCTCCTGGCAGCTGGCTGCTGGCTCCTGGGGTCTGTGGACGGCTTC
ATGCTCACCCCTGTGACCATGGCCTTCCCCTTCTGCAGGTCCCGGGAGATCCCCCACTTC
TTCTGTGAGGTCCCTGCTGTAACAAGGCTGTCCTGTTCTGACACCTCGCTCTACAAGACA
CTTATGTACCTGTGCTGCGTCCTCATGCTTCTCCTTCCTGTAACGGTCATCTCTGCCTCC
TACGCCTCCATCCTCCTCACCGTGCACAGGATGAGCTCAGCAGAGGGCCGGAAGAAGGCA
CTGGCCACCTGCTCCTCCCACATGACAGTGGTCATCCTCTTCTACGGGGCTGCCGTCTAC
ACCTACATGCTGCCCAGCTCCTACCACACCCCCAAGAAGGACATGCTGGTGTCTGTGTTT
TACACAATACTCACTCCCGTGTTAAACCCCTTAATCTACAGTCTCAGGAATAAGGATGTC
ACAGGAGCTCTGAAGAAAACGTTCAGAGTGAGACCTGCCCCTCAGTGA
>OR.GCA_004027205.1_CteGun_v1_BIUU_PVKB01003065.1_10793_11737-
ATGCACCAAGGAAACCAAAGCGCCGTCTCTGAATTCTTGCTCCAGGGACTCACAACAGGG
CCCGAACAGCAGCAGGTCATCTTCGTTCTGTTTCTATGCATGTATCTGGTCACCATGGTA
GGAAACTTACTCATCATCCTGGCCATTGTCAGTGACACTCACCTCCACAGCCCCATGTAC
TTCCTGCTTGCTAATCTATCCTTTGCTGACATCTGTTTCACAAGCACTACAGTCCCCAAA
ATGTTGGCAGACATTCAAAGCCAGACTCCAACCATCTCCTTTGCAGGATGTCTTACACAA
ATGTATTTTTTTATGCTTCTAGTCGATCCGGACAATTTCCTCTTGGCAGCCATGGCATAT
GACCGATACATTGCCATCTGTCAACCATTACACTACACTGCGCTCCTGAACCCCAAGCGC
TGCACCCTGTTGGTTGCGAGTTCGTGGGTTGTCTCCAACGTGGTCTCAGTGCTGCATCTC
AGTCTGCTGAGCCACTTGACTTTCTGTGATCGGAGAGCTATTCCGCATTTCTTCTGTGAC
CTTGAACCCATTTTAAGGCTTGCTTGTTCTGACACCCAACTCAACCACTTGGTGGTCCTA
GCCGTTGGGGGAGCAGCTATCTTCCTCCCCTGTGCTTTCATTCTTGTCTCATATGCCCTT
ATTGGCAGCGCCGTGCTTAGGGCTCCGTCTGCCAAAGGGAAGAGGAAAACATTCCCTACT
TGCGGCTCCCATCTCTCGGCTGTGTCCCTATTCTATGGATCCATCGTTGGGGTTTACTTT
CTTCCCTCTTCTGCCCACTCAGCAGAGAATGACAAAGTGGCCGCTGTCATGTATACTACT
GTAACCCCCATGATGAACCCCTTTATCTACAGCCTAAGAAACCAAGATATAAAAAGGGCA
CTGAAGAGACTACTCAGCAGAAAAATCCTTCTCTGGCGGCAGTGA
>OR.GCA_004027205.1_CteGun_v1_BIUU_PVKB01003065.1_38614_39537+
ATGGAGAATGCATCTGGAGCGACTGAATTCATCCTTCTCGGCATGACAGACAACCGTGAG
CTAGCAGGTGTGCTGTTCGGAGTCCTCCTTACTGTTTATATCATCACTGTATTGGGAAAT
CTAAGCCTGGTGGTCCTGATCAGAATCAGCCCCCGCCTCCACACCTCCATGTACTTTTTC
CTCTCTAATCTGTCTTTCCTCGATATCTGTTTTTCTTCCATCACAACCCCAAAGACTTTA
GCCAATTTATTATCTCAGCTGCAGGAGGTTTCTTTCCATGAATGTTTGACTCAAATGGGC
TTGTTCATAGTCTTTGCCTCTGCTGAATGTAATCTTTTGGCATCCATGGCCTATGACCGC
TATGCTGCCATCTGTCACCCACTGCGCTACCACATTACCATGTCCAGAGTCCGTTGTCTC
TTCTTGATAGCAGGATGTTACCTTGGTGGATTAGTTAACATGGTTGCTGTAACAACTTCC
ATCACACAACTATCATTCTGTCAGCCATGTGTACTCTCACACTTCTTTTGTGACATCCCA
CCACTATTGGCACTGGCTTGTTCAGATCCCTGGGTCACCCAGATCTTGGTCTTTGGCTGT
GGGGGTTTCACACTGGTCACTTCCATTGCGGTGATCCTTTTCTCTTACCTGTCTATACTC
ATGACTATCCTGGGAATTACCTCCGCTTCCGGGAAACAGAAAGCCTTTTCTACCTGTGTT
TCTCACTTGACTGCAGTTGGCTTGTACTATGGAACAACCATGTACACTTACTTGCAGCCC
TCTCAACAAGGATCCCAGGCAGGAAATCAGATGGTCTCAGTGTTTTATACAATGGTGATT
CCCATGTTAAATCCTCTCATCTACAGTTTAAGAAATCAGGAAGTGAAAGCTGCCCTGCAG
AAAATATTGAGGAACAGATCCTGA
>OR.GCA_004027205.1_CteGun_v1_BIUU_PVKB01003065.1_220818_221756+
ATGAGTAATCTGACCGTGATAAAAGAATTTCTCCTTCTGGGATTTGGGAGTCTCCACGGA
TTACGGTTTTTCCTTTTTGGGTTATTTCTGGGAATCTATGTAGTGACCTTGCTGGGGAAC
ATTCTCATCTTGTCAGTCTTTTCCAGTGATCGCAGTCTCCAAATACCCATGTACTTCTTT
CTGTCCAATTTCTCCTTTCTTGAGATCTGCTACACCACATCCATTGCCCCTAAGATGCTG
CAGACTCTTCTCTCGAGTCCTGGGACAATTTCTTTTGCAGGCTGCGTGGCCCAATTTTAC
TTCTTCGGTTCCATGGCAGTAGTGGAGTGTTTTCTGCTAGCAGCTATGTCTTATGACCGC
TACCTTGCTATCTGCAGCCCCCTCCGATACCCAGCCCTCATGAGCACTCGCACGTGCATC
CTGCTTACAGGTGGCTCTTGGTTAGGTGGTTTCCTGACTCCTGTGGTTACCGTCACCATG
ACTTTCCAGCTTCCATTCTGCGCAGCTTCTGAGATTGACCACTTTTTCTGTGACCTGGCG
CCTGTGCTGAAGCTAGCTTGTTCTGATTCCGAAAGAGTGGAAAAAACCACTTTCCTCATG
GCTTCCTTTGTCACTATGGTGCCTTTCCTGCTCACAGTAGCCTCCTACATTCGTGTTGTG
GCTACTGTCCTCAAGATCCCATCAGCTGCAGGAAAACAACGGGCCTTCTCCACCTGCTCG
TCTCACCTCATCGTGGTCACTCTGTACTACGGAACTCTGGGAACAGTGTATGCCATCCCC
ACAGTAACCCAGGCTGCTGCCCTCCACAAGATCTTCTCACTACTCTACACTGTGGTCACG
CCCATGATCAATCCCATCGTGTACAGCCTGAGAAACAAGGATGTGAAAATGGCAGTGAGG
AGACTTCTGAGCCAGTGCACATATGCCAGGAAGAGTTAA
>OR.GCA_004027205.1_CteGun_v1_BIUU_PVKB01003069.1_52620_53588+
ATGGAAGGAAGAAACAGAACCGCAAAGATCCAGTTCTTCTTCCACCCATTCTCCACTGAC
CCTCAGGTCCAGATGGTGATTTTTGCGGCCTTCCTGGGAATGTACGTGGCCAGCCTCGGC
GGGAACGGCTCCATCGCTGCCCTTGTCCACACCAGCCGCTCCCTGCACACCCCCATGTAC
TTCTTCCTCGCTAACCTGGCAGCTCTGGAGATCTTCTACACCTCCTCTGTCGCACCCCTG
GCCTTGGCGAACCTTCTTACCATGGGAAAGACTCCTGTCTCCCTCGCTGGCTGTGCGACT
CAGATGTTTCTCTTCATCTTCCTGGGGGGCTCCGACTGTGTCCTGCTGGCCATCATGGCT
TACGACCGCTTTATAGCAATCTGCCACCCCCTGAGATACACCCTCATCATGAGCTGGTCC
TTCTGTGTGGAGCTGGTGACGGGGTGCCTGCTGCTCGGGGTCTTCCTGTCACTGCCACTG
ACCATTTTAACCTTCCACCTCCCGTTCTGCCACAACAACGAGATCTTCCACTTCTACTGC
GACCCGCCTGCTGTCATGCGCCTGGCATGTGCAGACACTCGCGTGCACAGGACGGCCCTG
TACATCGTCAGCTTCATCGTCCTGAGCGTCCCGCTGTCGCTGATCTCCGTCTCCTACACC
TTCATCCTAGCTGCCGTCATGCGGATGCGGTCAGAGGGGCGCCGCCGGGCCTTCTCCACC
TGCTCCTCTCACATGTCGGCGGTCCTCCTGCAGTACGGCTGCACCAGCTTCATATACTTG
TCCCCCAGCTCCAGTTACTCTCCGGAGCTGGGCCGGGCAGTGTCCGTGGTCTACACTTTC
GTCACTCCTGTCTTAAACCCCTTGATCTACAGCATGCGGAACAAGGAACTGAAGGATGCC
CTAAGGAGAGCACTCGGAGTCCTCAGTAGGAGGGCCGTGCTTCCTCCGCCTGCGGCACCT
GCAGCCTGA
>OR.GCA_004027205.1_CteGun_v1_BIUU_PVKB01003069.1_199320_200273+
ATGGGAAACGTGTCCATAACCAAGACCCGGAACAGCTCCTCAGTGACCACGTTTATCCTT
CTGGGATTTGCAGATCATCCAGATCTCCAGGCCCTCCTCTTTGTGACTTTCCTGGGCATT
TACCTGGTGACTCTGGCTTGGAACCTGGCCCTCATCTTTCTGATCAGAGGCGACACCCAA
CTGCACACGCCCATGTACTTCTTCCTCAGCAATTTGTCCTTCGTTGACATCTGCTACTCT
TCTGCTGTGGCTCCCAAGATGCTCATTGACTTCTTCCGTGCGCACAAGACCATATCATTC
CTGGGATGTGCCACTCAGTTCTTTTTCTTTGTGGGCCTGGGTCTGACCGAGTGCTTCCTT
CTGACAGCTATGGCCTATGACCGATACGCAGCCATCTCCAGCCCCCTCCTCTACACCACC
GTCATGTCCCAGGGCCTCTGTGCACGCATGGTGGGCGGGGCATATGCTGGTGGCTTCCTG
AGCTCCCTGATCCAAGCCAGCTCCATATTTCGGCTCCACTTCTGTGGACCGAATGTCATC
AACCACTTCTTCTGTGACCTTCCGCCAATCCTAGCCCTCTCTTGCTCTGACACATTTGTT
AGCCAAGTGGTGAACTTCCTTGTGGTGGTCGCTGTGGGAGGGACGTCGTTGCTGACCCTT
CTGGTCTCCTACGGCTACATAGCGTCTGCCGTCTTGAAGATACACTCAGCGGAAGGCCGG
TGGAAAGCCTTCAGCACCTGTGCCTCGCACCTGATGGCAGTGACTCTGCTCTTTGGGACG
GCCCTTTTCATGTACCTGCGGCCCGGCACCAGGTACTCTCTTGGCAGGGACAAGACGGTG
TCTGTGTTCTACTCTCTGGTAGTTCCCATGCTGAACCCTCTCATTTACAGCTTGAGGAAC
AAGGAGATGAAGGAGGCTCTGTGGAGGGTGGTGAAGAGGAAGCTGTTCCCCTAG
>OR.GCA_004027205.1_CteGun_v1_BIUU_PVKB01003069.1_214597_215547+
ATGGACCACGTGAACTACTCCCACGTGAAGGAGTTTGTCTTCCTGGAGCTCACACACCTG
CGGGAACTGGAGTTCTTCTTGTTCGTGGTTTTCCTGATGGTGTACGTAGCTACCGTGCTC
GGCAATGCCCTCATCGTGGTCGCCATCACCTGGGAAGCCCGCCTCCACACCCCCATGTAC
TTTCTCCTGAGGAACAAATCAATCCTGGACATCGTGTTTTCATCCATCACGGTTCCGAAG
TTCCTGGTAGATCTTTTAGCAAAGAGGAAAACCATCTCCTATGATGGCTGCATGGTACAG
ATCTTTTTCTTCCACTTTGCTGGTGGGGCAGATATTTTTTTCCTGTCTGTGATGGCCTTT
GACAGATACCTCGCAATCGCCAAACCCCTGCACTATGTGACCATTATGAGAAGAGAGCTG
TGGGTGGCCCTAGTGGTGGCTTCCTGGGTGGGCGGTGGTTTGCATTCAATTGTCCAGGTA
ATTCTAATTCTCCCACTGCCCTTCTGTGGCCCCAACACTCTGGAAGCCTTCTACTGTGAC
GTGCCCCAGGTGGTAAAGCTGGCTTGCACAGACACCTCTACCTTGGAGCTTCTCATGGTC
TCCAACAATGGGCTGGTGACCCTGCTCTGGTTCCTCCTGCTCCTGGGCTCCTACACGGTC
ATCCTGGTGATGCTAAGAGCCCATTCTGGGGAGGGACGGAGCAAGGCCCTCTCCACGTGC
ACCTCCCATATCCTGGTGGTGACTCTCCACTTTGTGCCTTGCGTTTACATCTACTGCAGG
CCCTTTATTACGCTGCCCATGGACACGGCCATATCCATCAACAACACAGTCATCACCCCG
ATGCTGAACCCCGTGATCTACACTCTGAGGAACCAAGAGATGAAGTCAGCCATGAGGAGG
CTGCCGCGGAGGTTCGGGTCTCTGGCAGTGGGACACTGGGGTGAGCAGTGA
>OR.GCA_004027205.1_CteGun_v1_BIUU_PVKB01003359.1_107010_107957-
ATGCAGGGGCTAAACCACACCTCCGTGACCGAGTTCATCCTCATCGGCTTCTCCACCTTC
CCCCGCCTTCAGCTGATGTTCTTCCTGCTCTTCCTGCTGATGTACCTGTTCACGCTGCTG
GGCAACCTGCTCATCATGGCCACCATCTGGAGCGAGCGCAGCCTCCACACGCCCATGTAC
CTCTTCCTGTGCGCGCTCTCCATCTCCGAGATCCTCTACAAGCTGGCCATCATCCCACGC
ATGCTGGCCGACCTGCTCTCCGCCCACCGCTCCATTGCGCTCGTGGCCTGCGCCAGCCAA
ATGTTCTTCTCCTTCGTGTTTGGCTTCACCCACGCCTTGCTGCTCACTGTCATGGGCTAT
GACCGGTACGTGGCCATCTGTCACCCGCTGCGCTACAACGTGCTCGTGAGCCCCCGTGGC
TGCGCCTGCCTGGTGGCCTGGTCCTGGGTCGGTGGCTCAGCAGTGGGACTTGTGGTGACA
GCCTCCATTTTCCACCTCACTTTCTGTGGGCCCAATGAGATCCAGCATATCCTGTGCCAT
GCGCCACCTTTGTTGAAGTTGGCCTGTGGCAGTAACGTACCAGCTGTGGCCCTGGGCGTG
GGCCTGGTGTGCTTCACGGCCCTTCTGGGCTGCTTCCTCCTCATCCTCCTCTCCTATGCC
TTCATCGTGGTTGCCATCTTGAAGATACCCTCGGCTGAAGGGCGGCACAAAGCCTTCTCC
ACGTGTGCATCTCACCTTACTGTGGTCATTGTGCACTATGGCTTTGCCTCGGCCATCTAC
CTCAAGCCCAAGGGTCCCCACATTCAGGAAGGTGACACGCTGATGGCCACCACTTACACA
GTCCTCACACCTTTCCTCAGCCCCATCATCTTTAGCCTCAGGAACAAGGAACTGAAAATC
GCTATAAAGAAGACCTTCCTCAGCAAACTCCGTTCCTTGGACTCCTGA
>OR.GCA_004027205.1_CteGun_v1_BIUU_PVKB01003532.1_8327_9280+
ATGTGGTCACAGCTAATGGCAAAGGACAATACAAGTTCTTTTGAGGGTTTCATCCTGGTG
GGTTTCTCTGATCGGCCAAATCTGGAGCTGATCCTCTTTGTGGTGGTCCTCATCTTTTAC
CTGCTCACTCTCCTGGGCAACATCACCATCATCCTGTTGTCAGCCCTGGACTCCCGGCTG
CACACACCCATGTACTTCTTCTTGGCCAACCTCTCCTTCCTGGACATGTGCTTCACCACA
GGCTCCATCCCACAGATGCTCTACAACCTGTGGGGTCCAGACAAGACAATCAGCTATGTG
GGCTGTGCCATCCAGCTCTACTTTGTCCTGGCCCTGGGAGGTGTGGAGTGTGTGCTGCTG
GCTGTCATGGCCTACGACCGCTGGGCGGCTGTCTGCAGGCCCCTGCATTACACAGTCATC
ATGCACCCACGCCTCTGCGGGCAACTGGCATCTGTGGCCTGGCTCAGTGGCTTTGGAAAT
TCTCTCATAATGGCACCACAGACACTGATGCTGCCCCGCTGTGGGCACAGGACAGTAGAC
CACTTTCTCTGTGAGATGCCAGCCCTGATTGGCATGGCCTGTGTAGACACAATGAACCTG
GAGATGCTGGCCTTTGCCCTGGCCATCTTCATCATCCTGGCACCCCTCATCCTCATCCTC
ATCTCCTACGGCTACATCGGAAGAGCAGTACTTCGCATCAAATCCACTGCTGGGAGAAAG
AAGGCCTTCAACACCTGCAGCTCCCACCTAATGGTGGTTTCCCTATTCTACGGCACCATC
ATCTACATGTACCTCCAGCCAGCCAACACCTATTCCCAAGACCAGGGCAAGTTTCTCACT
CTTTTCTACACCATCGTCACTCCCAGCGTAAACCCCCTCATCTACACGTTGAGGAACAAA
GACATCAAAGAGGCCATCAGGAAGGTGCTCGGGAAAGGGAGTGCAAATGGGTAA
>OR.GCA_004027205.1_CteGun_v1_BIUU_PVKB01003532.1_23382_24323+
ATGATTTGGGTAAATGAGAGCACCGCAGAGGGGTTCATTCTCCTGGGCTTCTCTGATCGG
CCTCAGCTGGAGTTTCCACTCTTTGTGGTCTTCTTAGTTTCTTATATTGTGACCATCTTT
GGGAATCTGACCATTATTCTGGTGTCACGCCTGGACTCCAAACTTCACACCCCCATGTAC
TTTTTCCTTACCAATCTGTCAGTCCTGGATCTTTGTTATATCACGTGCACAGTTCCACAA
ATGCTGGTAAACTTAGGGAGTATTAAGAAAGGCATTAGTTATGGTGGCTGTGTGGCTCAG
CTCTTCATGTTTCTGGCCTTGGGTGCCACTGAATGTGTTCTGCTGGCAGTCATGTCCTTC
GACAGGTTTGTGGCGATCTGCCGGCCTCTGTACTACTCAGTCATCATGCACCAGAGGCTC
TGCCTCCTGCTAGCAGCAGCATCCTGGACGATTGGCTTCAGCAACTCAGTGTGGCTGTCT
GCTCTGACTCTCCAGTTACCGCTCTGCGGCCCCAGGGTCATCGATCACTTTCTCTGTGAG
GTCCCCGCGCTGCTCAAGTTATCCTGTGTTGACACTACAGCCAATGAGGCTGAGCTCTTC
TTTGTGAGCGTGCTCTTCCATCTGATCCCCCTGACACTCATCCTTATGTCCTATGCATTT
ATTTCCCAAGCAGTCCTGAAAATTCAATCTGCAGAGGGTCGACAGAAAGCATTTGGGACA
TGTGGATCCCACCTAGTGGTGGTGTCACTCTTTTACGGTACAGCCATTTCCATGTATCTG
CAGCCACCTTCACCGAGCTCCAAGGACAGAGGAAAGATGGTGTCCCTCTTCTATGGGATC
ATTGCTCCCATGCTGAACCCCCTCATCTACACACTCAGGAATAAAGAGGTAAAGGAGGCC
TTTAAAAGGTTGATTGCAAAAGTCTTCTCAATCAAGAAATAA
>OR.GCA_004027205.1_CteGun_v1_BIUU_PVKB01003532.1_64040_64987+
ATGGATAGAACCAACGGCAGCGCCTTCTCGGGGTTCGTCCTTTTGGGCTTCTCCAGCCGG
CCACAGCTGGAAAGTGCCCTCTTCGTGGTCATCCTGGCCACCTACTTCCTGAGCCTGCTG
GGCAACGGCACCATCATTCTCCTGTCAGCGGTGGACCCTCGCCTGCACACCCCGATGTAC
TTCTTCCTGTCCAACTTGTCCTTCATGGACATTTGCCTGACCACTTGCACTGTTCCGCAG
ACTCTGGCAGGCTTCCGCGGAGGGGACAGGACCATCAGCTATGAGGGGTGCGTGGCGCAG
CTGCTGGTGGCACTAGGCCTGGGCGGTGTGGAGTGCGTGCTGCTGGCAGTGATGGCCTAT
GACCGCTGGGCGGCGGTGTGCAAGCCCCTGCGCTACACAGCCATCATGCACCCGGGCCTC
TGCGCGCAGCTGGTGGCCGCCGCCTGGCTAACGGGCTTTGGCAATGCGGTGGCGCAGACA
GCACTGACCATGGCGCTCCCACTATGTGGTCACAACCGGCTGGATCATTTCTTCTGTGAG
GTCCCGGCCCTTCTGAAGCTCGCCTGCGTGGACACCTCCCGCAACCAGGCCGAACTCCTA
GCCGTTAGCGTGCTGTTCCTAGTGGTGCCACTGTCTCTCATCCTGGTGTCCTACAGCCAC
ATCACCCTCGCTGTCCTGAGCATCAAGTCAACCCGAGGCAGGCAGAAAGCCTTTGGAACC
TGCGGCTCCCACCTCCTCGTGGTGACCGTGTTCTTCGGCACCCTCATCTCCATGTACCTC
CAGCCTCCCTCCAGATACTCCCAGGACCTGAACAAAAGCATCGCGCTCTTCTACACCCTG
GTAACCCCTCTGCTCAATCCCCTTATCTACACACTGAGGAACAAGCAAGTCAAGGGTGCG
CTGAGGAGGCTGGCTGGCAGAGTCTGGATCCGACAAAGAGCCGGCTAG
>OR.GCA_004027205.1_CteGun_v1_BIUU_PVKB01003532.1_79549_80484+
ATGGAAAACCAAACTCTTGTCTCTGAATTTCTTCTCCTGGGCTTCTCCAATTGGCCAGGG
CAGCAGTCATCGCTCTTTGTGCTTTTCCTGTGTCTCTATTTAACAGGGTTGTTTGGAAAC
TTACTCATCCTGATGACCATCGGCTCAGACCATCACCTCCACACACCCATGTATTTCTTT
CTCGCCAATCTGTCTCTGGTTGACCTCTGCCTTCTTTCGGCTACAGTCCCCAAGATGCTA
CTGAACATCCAAACACAGACTCAATCCATCTCCTATCCTGGATGCTTGTCACAGATGTAC
TTCTGTGTGATGTTTGCCAACATGGATAATTTTCTTCTCACAGTGATGGCATATGATCGC
TATGTAGCCATCTGTTATCCTTTGCACTACTCCGCCATTATGACCCCGCGCCTCTGTGCC
TCCCTTGTGGCTATACCTTGGGTCATTGCAATTTTGAATCCTCTCTTGCATACTCTTATG
ATGGCCCGTCTGTGCTTCTGCTCTGACAATATTATCCACCATTTCTTCTGTGATATCAAC
TCTCTCCTCCCTCTCTCTTGTTCTGATACCAGTCTAAATCAGTTGATGGTGCTGGCTGTG
GTAGGGCTAATCTTTGTGGTACCTTCTGTGTGTATCTTAGCATCCTATAGCCGCATTGTC
TCTGCTGTGATGAAAGTCCCCTCTGCCCAAGGAAAACTCAAGGCTTTTTCCACCTGTGGA
TCTCACCTTGCCTTGGTTATTCTTTTCTATGGAGCAATCACAGGGATCTACATGAGCCCT
TCACCTAACCACTCAACTGAAGATGACTCAGCTGCATCAGTAATTTTTATGGTTGTAGCC
CCTGTGTTGAATCCCTTCATTTATAGCCTAAGGAATAATGAACTGAAGAGAGCTTTTAAA
AAGACCCTTGATTGGAGCAAAATCTTTTCTCAGTGA
>OR.GCA_004027205.1_CteGun_v1_BIUU_PVKB01003554.1_49040_49999-
ATGGTTAAGTCCAATGAGATGGGTCCTGGGTTAGGATTTATTCTCCTGGGCCTCACAGGC
TACCCAAAGCTGGAGAAAACATTCTTTGTGCTCATCCTGTCAATGTACCTGGTGATCCTG
CTGGGCAATGGGGTCCTCATCCTGGTGACTGCCCTTGACTCCCACCTGCACACACCCGTG
TACTTCTTCCTGGGGAATCTCTCCTTCCTGGACATCTGCTACACGACCTCTTTAGTCCCC
CTCATTCTTGACAGCTTCTTGACCTCTAGGAAAGTTATTTCCTTCTCAGCCTGTGCTGCG
CCAATGTTTCTGTCCTTTGCCATGGGAGCCACAGAGTGTGTGCTCCTAAGCATGATGGCA
TTGGATCACTACGTGGCCATCTGCAACCCCCTTAGGTACCCTGTGGTCATGAGCAAGGCT
GCTTACGTGCCCATGGCTATCAGCTCCTGGGCAAGTGGAAGCATCACTGCCATGGTACAA
ACATCCTTAGCAATGCGACTGCCCTTCTGTGGAGACAATGTCATCAACCACTTCACCTGT
GAGATCCTGGCTGTTCTCAAGTTGGCCTGTGCTGACATCTCCATCAATGTGATCAGCATG
GGAGTAACAAATGTGATCTTTCTAGGTATCCCTGTCCTGTTTATTTCTTTCTGCTATGTG
TTCATCCTTGCCACCATCCTGAGGATCCCCTCAGCTGAGGGGAGGCAAAAGGCCTTCTCC
ACCTGCTCTGCCCACCTCACAGTCGTGGTTGTCTTCTACGGGACCATCCTCTTCATGTAT
GGGAAGCCCAAGGCCAAGGACCCGCTGGGGGCAGACAAGCAGGACGTTGCGGACAAGCTC
ATCTCCCTCTTCTATGGGGTGGTGACCCCCATGCTGAACCCCATCATCTACAGCCTGAGG
AACAAGGATGTGAAGGCCGCTGTGAGGAGCCTGGTAAGTCAAAAACACTTCACCTGGTAA
>OR.GCA_004027205.1_CteGun_v1_BIUU_PVKB01003554.1_61079_62041-
ATGGAAAATGCCAGCCAGACAGACTCTGTGTCAGAGTTTGTTCTCCTGGGCGTCTCAGCC
CACCCCAAGCTAGAGAAAACGTTCTTTGTGCTCATCCTGTCAATGTACCTGGTGATCCTG
CTGGGCAATGGGGTCCTCATCCTGGTGACTGCCCTTGACTCCCACCTGCACACACCCATG
TACTTCTTCCTGGGGAATCTCTCCTTCCTGGACATCTGCTACACGACCTCCTCAGTCCCC
CTTGTTCTTGACTGCTTCCTCACTCCCAGGAAAACTATCTCCTTCCCAGCCTGCTTTGGG
CAGATGTTTCTGTGCTTTGCCATGGGAGCCACAGAGTGTGTGCTCCTGAGCATGATGGCA
TTTGATCACTACATGGCCATCTGCAACCCCCTTAGGTACCCTGTGGTCATGAGCAAGGCT
GCTTACGTGCCCATGGCTATCAGCTCCTGGGCAGCTGGGAGTGCTGCCTCCATGGTTCAA
ACATCCCTTGCAATGAAGCTACCCTTCTGTGGGGACAATGTCATCAACCACTTTACCTGT
GAGATCCTGGCTGTTCTCAAGTTGGCCTGTGCTGACATCTCCACCAATGTGATCAGCATG
GGAGTAACAAATGTGATCTTTCTAGGTATCCCTGTCCTGTTTATTTCTTTCTGCTATGTG
TTCATCCTTGCCACCATCCTGAGGATCCCCTCAGCTGAGGGGAGGCAAAAGGCCTTCTCC
ACCTGCTCTGCCCACCTCACAGTCGTGGTTGTCTTCTACGGGACCATCCTCTTCATGTAT
GGGAAGCCCAAGGCCAAGGACCCGCTGGGGGCAGACAAGCAGGACGTTGCGGACAAGCTC
ATCTCCCTCTTCTATGGGGTGGTGACCCCCATGCTGAACCCCATCATCTACAGCATGAGG
AACAAGGATGTGAAGGCCGCTGTGAGGAATCTGGTGGTATTTCACAGGTGCTTCACACAG
TGA
>OR.GCA_004027205.1_CteGun_v1_BIUU_PVKB01003554.1_79132_80088-
ATGGAAGCATCTAATCAGTCTATTGTGACAGAATTTGTTCTCCTGGGCCTCTCTGCCCAT
CCCAAATTAGAGAAAACATTCTTTGTGCTCATCCTGTCAATGTACCTGGTGATTCTGCTG
GGCAATGGGGTCCTCATCCTAGTGACCATTCTTGACTCCCACCTGCACACACCCATGTAC
TTCTTCCTGGGGAATCTCTCCTTCCTGGACATCTGCTATACGACTTCCTCAGTCCCTCTG
GTCCTAGATGGTTTTCTCACTCCAAGAAAGATCATTTCTTTCTCAGGCTGTGCTGTGCAG
ATGTTTCTGTCCTTTGCCATGGGGGCCACAGAGTGTGTACTCCTGGGCATGATGGCCTTT
GATCGCTATGTGGCCATTTGCAACCCTCTTCGTTATCCCATAGTCATGAGCAAAACTGCT
TATATGCCAATGGCCATCAGCTCCTGGATGGCTGGTGGAGTCAACTCTTTGGTGCAGATC
TCTCTTGCAGTACAGTTGCCCTTCTGTGGGGACAATGTCATTAACCATTTCATCTGTGAG
ATCCTGGCAGTTCTAAAGTTGGCCTGTGCTGACATCTCCATCAATGTGATCAGCATGGGA
GTGGCCAATGTGATCTTTCTGGGGGTCCCAGTTCTGTTTATCTTTGTCTCCTACATCTTC
ATACTCAGCACGATCCTGAGGATCCCCTCAGCTGAAGGGAGGAAAAAGGCCTTCTCCACC
TGCTCTGCCCACCTCACTGTGGTAATCATTTTCTATGGGACCATCCTCTTCATGTATGGC
AAGCCCAAGTCCAAGGACCCACTAGGGGCAGACAAGCAGGACCTTTCAGACAAGCTCATC
TCCCTCTTCTATGGACTTCTGACACCCATGCTGAACCCTATAATCTACAGTCTAAGGAAC
AAGGATGTCAAGAGTGCTGTAAAGGACTTGGTGACTCGGAAATGCCTCCCTCGGTGA
>OR.GCA_004027205.1_CteGun_v1_BIUU_PVKB01003554.1_94048_95007+
ATGGACAGATTCAATGAGACTGCTCCTGTGATGGGTTTCATCCTCCTGGGCCTCTCAGCC
CACCCTAAACTTGAGAAAACATTCTTTGTGCTCATCCTGTCAATGTACCTGGTGATCCTG
CTGGGCAATGGGGTCCTCATCCTGGTGACTGCCCTTGACTCCCACCTGCACACACCTATG
TATTTCTTCCTGGGGAATCTCTCCTTCCTGGACATCTGCTACACAACCTCCTCAGTCCCC
CTCATTCTTGACAGCTTTCTCACTCCTAGGAAAACTATCTCCTTCCTAGCCTGTTTTGGG
CAGATGTTTCTGTCCTTTGCCATGGGAGCCACAGAGTGTGTGCTCCTGAGCATGATGGCA
TTCGATCGCTATGTGGCCATCTGCAACCCCCTTAGGTACCCTGTGGTCATGAGCAAGGCT
GCTTACGTGCCCATGGCTATCAGCTCCTGGGCAGCTGGCATCACCAACTCTATAGTACAA
ACATCTCAGGCAATGCAACTGCCCTTCTGTGGGGACAATGTCATCAACCACTTCACCTGT
GAGATCCTGGCTGTTCTCAAGTTGGCCTGTGCTGACATCTCCATCAATGTGATCAGCATG
GTTGTGGCCAACATGATCTTCCTGGCAATCCCAGTCCTATTCATTTTTGTCTCCTATGTG
TTCATCCTTGCCACCATCCTGAGGATCCCCTCAGCTGAGGGGAGGCAAAAGGCCTTCTCC
ACCTGCTCTGCCCACCTCACAGTCGTGGTTGTCTTCTACGGGACCATCCTCTTCATGTAT
GGGAAGCCCAAGGCCAAGGACCCGCTGGGGGCAGACAAGCAGGACCTTGCGGACAAGCTC
ATCTCCCTCTTCTATGGGGTGGTGACCCCCATGCTGAACCCCATCATCTACAGCCTGAGG
AACAAGGATGTGAAGGCTGCTGTGAGGAGCCTTGTGTCTCAAAGACATCTGACTGAATGA
>OR.GCA_004027205.1_CteGun_v1_BIUU_PVKB01003572.1_91115_92053-
ATGCTGGTCATGGAGCAGATGAATGGCACAGAGGTGACCAAATTCATCCTCCTGGGATTT
GCTGGCCAGCACAGGTCTTGGCGGGTCCTCTTCCTGGCCTTCCTAGTGATCTACGTGGCC
ACCCTCATGGGCAACACTGGGCTGGTCCTACTCATCAAGATGGAGCCTTCCCTTCACACC
CCGATGTACTTCTCCCTCCAACACTTGGCCTTCGTCGACCTCTGCTACACCTCAGCTATC
ACGCCCAAGATGCTGGAAAACCTCATAGACACAAAACAATCAATCTCCTTCATAGGCTGT
CTGGTGCAACTCCTAGTCTATGGCACATTTGCGACCAGTGACTGCTACATCCTGGCAGCC
ATGGCCATAGACCGTTACGTGGCCATCTGCAAGCCACTGCACTACACGGTCATCATGTCC
CGGAGACTCTGCATCCAGCTGCTGGTCAGTTCTTACGTCATGGGTTTCCTAAATGCCTCC
GTGAATACAGGTTTCACTTTCTCCTTGTATTTTTGCAAATCCAATGCAATCAACCACTTT
TTCTGTGATGAACCTCCAATTCTTGCTCTGTCCTGCTCCAGCGTTGACTTGAACATCGTA
CTACTGTCAGCCTTTGTAGGGTTTAACCTGGTGAGCACGGTATTGGTCGTCATCTTTTCC
TACGTGCACATCCTGGCTGCCATCGTGAGGACGTCATCGGCTGCGGGACGGAGAAAGGCC
TTCTCCACGTGCGGGTCCCACCTGACTGCCGTCACCGTCTTCTACGGGACTCTCTCGTAC
ATGTATCTACACCACCATACCGGTGAGTCTCAAGAGCAGGAAAAAGTGGCGTCTGTGTTT
TATAGCATCATTATTCCCATGTTAAACCCGTTGATCTACAGCCTGAGGAACCAAGATGTG
ATCGCAGCCCTGAGGAAAGTAGGAAAGAAGTACGTATGA
>OR.GCA_004027205.1_CteGun_v1_BIUU_PVKB01003572.1_111257_112186-
ATGGGTCTAAATAATGGTACAGAAGTGACAGAATTCGTCCTCCTGGGATTTGCTGGCCAG
CACGGGTCGTGGCGGGTCCTCTTCCTGGCCTTTCTAGTGATCTACGTGGCCACCCTCGTG
GGCAACACTGGGATGGTCCTACTCATCAGGACAAACCCTTCCCTTCACACCCCGATGTAC
TTCTTCCTCCAACACCTGGCTTTCGTCGACCTCTGCTATTCCTCTGCCATCACGCCCAAG
ACACTGGAAAACCTTGTGGGCACAAAAAAGTCCATCTCCTTTGTGGGATGTATAGTGCAA
CTACTCGTCTATGGTATTTTTATCACCAGTGACACGTTCATCCTAATGTCCATGGCCGTG
GACCGTTACGTGGCCATATGCAAGCCACTGCGCTATCCAGTTATCATGTCCCAGAGGTTC
TGCATCCAGCTGCTGGTTGGCTCATACATCATGGGTTTCCTAAATGCTTCTGTAAATGCA
GGTTTGACTTTCTCCTTGAGTTTTTGCAAATCCAATATAATTAATCACTTCTTCTGTGAC
ATACCTCCAATTCTTGCCCTGTCCTGCTCTCCCATTGATTTCAATATCCTGGTCCTTTCG
GCCTTTGTTGGGTTTAACTTGACAGTCAGTGTACTGGTAGTTGTCTTTTCCTACATGTAC
ATCCTGGCCGCCATCCTGAGGATGCCATCAGCTGCGGGTCGGAGAAAGGCCTTCTCTACA
TGTGCCTCCCACCTGACGGCTGTCACTATCTTCTATGGGACTCTGTCCTATATGTATGTA
TTCCATGGTACCAACAGATCCCAAGAGCAGGAGAAAGTGGCTTCCGTGTTCTATGGTATT
GTTATTCCCATGCTAAACCCTCTCATCTACAGCCTGAGGAACCGAGACGTGATGGGAGCC
ATAAAACACCTAGGAAATAAGTGTTCTTAG
>OR.GCA_004027205.1_CteGun_v1_BIUU_PVKB01003572.1_122989_123918-
ATGGCACAAGGAAACGGCACTGAGGTGACTGAATTCTGCCTTCTGGGATTTGGTAACCAA
GGCAAGTTCCAGTGTGTCCTCTTCGTTGTGTTTCTCGTGGTCTACATTGCATCCGTGGCG
GGCAACGCTGGGATGATCCTGCTCATCAAAGCCGACCCCAGGCTGCAGACGCCCATGTAC
TTCTTCCTACAACACCTGGCTCTTGTTGATATCTGCTACACGTCGGCCATCACCCCCAAG
ATGCTGCAGAACTTCGTGGTGGAAAACAAATCTATATCGTTTGGAGGTTGCGTAGTACAG
TTATTGGTGTATGCAACATTTGCAACCAGTGACTGTTACCTCCTGGCGACTATGGCCGTG
GACCGCTACGTGGCCATCTGTAAGCCACTTCACTACCCCGTCATCATGTCTCGAACAGTC
TGCATCCAGCTGGTAGCTGGCTCCTATCTCATGGGCTCCTTAAACGCCTCGGTACACACA
GGTTTTACATTTGCACTGTCTTTCTGTAAGTCCAACACCATCAACCACTTTTTTTGTGAT
GTTCCCCCAATTCTTGCCCTTTCATGTTCCAGTGTTGACATCAACATCATGCTACTTGTT
GTCTTTGTGGGATTTAACCTGACGTTCACCGTGTTGGTCGTCACCTTGTCCTACATATAC
ATCATGGCCGCCATCTTTAAGATGTCTTCCACCGCGGGGAGGAAGAAGACCCTCTCCACG
TGCGCCTCCCACCTGACAGCCGTCACCATTTTCTATGGGACTCTCTCGTACATGTACCTG
CAGCCTCATTCTGACCACGCTGAGGAGAACATGAAAGTGGCCTCTGTGTTTTATGGCATT
GTGATCCCCATGCTGAACCCCCTGATCTACAGCTTGAGAAACAAGGAGGTTAAAGAGGCC
GTAAAAGCTGCAGGGGAAAAGTTCTTTTGA
>OR.GCA_004027205.1_CteGun_v1_BIUU_PVKB01003572.1_133654_134580-
ATGAAAGAGGGAAATGGCACCAAAGTCACTGAATTTCATCTCCTGGGATTTGGTGTCCAA
CACGAGATCCAGTGTGTCCTCTTCGTTGTGTTTCTCGTGGTCTACATCGCATCCATGGCG
GGCAACGCCGGGATGATCCTGCTCATCAACGCCGACCCCAGGCTGCAGACGCCCATGTAC
TTCTTCCTACAACACCTGGCTCTTGTTGATATCTGCTACACGTCGGCCATCACCCCCAAG
ATGCTGCAGAACTTCGTGGTGGAAAACAAATCTATATCATTTGGAGGTTGCGTAGTACAG
TTATTGGTGTATGCAACATTTGCAACCAGTGACTGTTACCTCCTGGCGACTATGGCCGTG
GACCGCTACATGGCCATCTGTAAGCCACTTCACTACCCCGTCATCATGTCTCGAACAGTC
TGCATCCAGCTCGTAGCTGGCTCCTATCTCATGGGCTCGTTAAACGCCTCGGTGCACACA
GGTTTTACATTTTCAATGTCCTTCTGCAAGTCCAGTGTCAATCATTTTTTCTGTGATATC
CCCCCAGTTGTCACCCTTTCGTGCTCCAACACTGACATCAACTTCATGTTAATTTTGATC
TTTGTGGGTTTTAACCTGACGTTCACTGTGTTGGTCGTCACCTTGTCCTACATATACATC
ATGGCCGCCATCTTTAAGATGTCTTCCACCGCGGGGAGGAAGAAGACCCTCTCCACGTGC
GCCTCCCACCTGACAGCCGTCACCATTTTCTATGGGACTCTCTCGTACATGTACCTGCAG
CCTCATTCTGACCACGCTGAGGAGAACATGAAAGTGGCCTCCGTGTTTTATGGCATTGTG
ATCCCCATGCTGAACCCCCTGATCTACAGCTTGAGAAACAAGGAGGTAAAAGAAGCTATG
AAAATGGTAGCAAAAAGGTTTTTGTAA
>OR.GCA_004027205.1_CteGun_v1_BIUU_PVKB01003572.1_150245_151177-
ATGACCATGCCACAAAAAAATGGCACTGAAGTCACTGAATTTCATCTCCTGGGATTTGGC
GTCCAACACGAGATTCAGTGTGTCCTCTTCGTTGTGTTTCTCGTGGTCTACATGGCGTCC
GTGGCGGGCAACGGCGGGATGATCCTGCTCATCAACGCCGACCCCAGGCTCCAGACGCCC
ATGTACTTCTTCCTACAACATCTGGCTCTTGCTGATGTCTGCTACACGTCGGCCATCACC
CCCAAGATGCTGCAGAACTTCGTGGTGGAAAACAAATCTATATCGTTTGGGGGTTGTGTA
GTACAATTATTAGTGTATGCAACATTTGCAATGACGGAATGTTTCCTCTTGACAGTTATG
GCCATGGACCGTTATGTGGCCATCTGTAAACCACTTCGCTATCCCATAATCATGTCTCGA
GCAGTCTGCATCCAATTGGTAGCTGGCTCCTACCTCTCAGGGTCAGTAACCGCCTTTATA
CAAACGGGTTTCACTTTCTCACTGTCCTTCTGCAAGTCCAGCATCAATCACTTTTTCTGT
GATATTCCGCCTGTTGTCAGCCTGTCTTGCTCCAACACTGACCTGAACATCTTGCTAATT
CTGGTCTTCGGGGGATTTAACTTGACATTCACTGTGTTGGTGATTTTCCTCTCCTACATG
TGCATCATGGCTGCCACCCTCAAGATGTCTTCCACCTCTGGGAGGAAGAAGACCCTCTCC
ACGTGCGCCTCCCACCTGACAGCCGTCACTGTGTTCTATGGGACCCTGTGCTTCATGTAC
CTGCAGCCTCATTCTGATCGTTTCCAGGAGAACATGCAAGTGGCCTCTGTGTTTTATGGC
ATTGTCATTCCCATGTTGAACCCTTTGATCTACAGCTTGAGAAACAAGGATGTAAAAGAA
GCTGTGAAGGTGATAAAAGGTGCTTGGGGCTAG
>OR.GCA_004027205.1_CteGun_v1_BIUU_PVKB01003594.1_70118_71089-
ATGAAGAGAGAAAACTTCACAGTGGTGAGTGAGTTTGTTTTCCAGGCTTTCTCCAGCTTT
CGTGTACACAGGCTTATCCTCTTTGTGGTATTTCTTGCCTTGTACCTTTTAACCCTGGCT
GGCAATGTTATCATTGTGACAATTATAGGCATCGATCGTCACCTACACACTCCCATGTAC
TTCTTCCTTAGTATGCTTTCCACTTCAGAGACTGTGTACACCCTGGTCATTGTACCCCGG
ATGCTCTCCAGCCTCTTTGGCCTAAGCCAACCAATCTCTATGGCTGGATGTGCCACTCAG
ATGTTCTTTTTTATCACTCTGGCCATCAACAACTGCTTTCTGCTTACAGCGATGGGATAC
GATCGCTATGTGGCCATCTGTAACCCCTTGAGGTACACAGTCATCATGAACAAGAGGGTA
TGTGCCCAGCTGGTCTGGGGGGCCTGCAGCGTTGGGCTACTTGTAGCCATAATTCAGATT
TCCTCGGTGTTCAGGCTGCCTTTTTGTGATAAGGCGGTGGCCCATTATTTCTGTGACATC
CGCCCAGTTATGAAACTCTCCTGTGCTGATACCACTGTACATGACACAATTAATTTTTTC
ATCAGCTCAATGGTTATTGTGGTACCCATGGGTTTGGTCTTCATTTCTTACGTCCTCATC
ATCTCCACCATCCTCAAGATCGCCTCAGCCGAGGGCCGCAAGAAGGCCTTCGCCACCTGC
GCCTCCCACCTCACCGTGGTCATTGTCCACTACGGCTGCGCCTCCGTCGCCTACCTCAAG
CCCAAGTCAGAGAACACCAGGGACGAGGACCAGCTGATCTCTGTGACCTACACTGTCATC
ACTCCCCTCCTGAACCCCGTGGTGTACACCCTGAGGAACAAGGAAGTCAAGGATGCTCTT
TACCGTGTCATTGGCAAAAAAATCTCTTGCCTAGGATCTTTGATATCTTCTCGTAGAATA
GGTCTTTGTTAA
>OR.GCA_004027205.1_CteGun_v1_BIUU_PVKB01003594.1_101103_102050-
ATGCCAACCTCAAAGCCCAACTCCACTTCCGTGACTGAGTTCCTCTTTGAAGGCTTCTCC
AGCTTCCGGTGGCAGCACAGGCTTCTCTTCTTCGTTGTCTTTCTGACGTTGTACCTGCTG
ACTCTGACAGGCAACGTGATTATTGTGACCATTATTCGCCTGGACCGTCACCTCCACACC
CCCATGTACTTTTTCCTAAGCATACTGTCCATCTCTGACACATGCTATACCGTGGTCATC
ATTCCCCGCATGCTCTCTGATCTCTTAAATCCTCTCCAGAGAATTTCCTTCCAAGGCTGT
GCTGCCCAGCTCTTCTTCTATCTGACCTTCGGCATCAACAACTGCTTCTTGCTTATGGCC
ATGGGATATGACCGCTATGTGGCCATCTGCAACCCCCTAAGGTACTCAGTCATCATGGGT
AAGAAGGGTTGTATCCAGTTGGCTTCTGGATCGCTGGGCATTGGCCTGAGCATGGCTGTT
GTTCAGGTGACTTCTGTGTTTAGCTTGCCCTTCTGTCATGCCTTCATCATCCCCCACTTC
TTCTGTGACGTGAGACCGCTTCTGAAACTGGCCTGCTCAAATACCAGTGTCCGTGACATC
GTCAACTTTGTTGTCAGTGTCTTTGTCCTCATCCTACCCATGGGCGTGGTCTTCATCTCC
TACATCCTCATCATCTCCACGATCCTCAAGATCGCTTCCGCCGAGGGCAGGAAGAAGGCC
TTCGCCACCTGCGCCTCCCACCTCACCGTGGTCATCATCCACTATGGCTGCACTTCGATC
ATCTATCTCCAGCCCAAGTCGCAGAGTCTTCTGGGGCAGGACAGACTCATCTCAGTGACC
TACACCGTCATCACGCCCTTACTGAACCCTCTGGTGTACAGCCTGAGGAACAAGGAAGTC
AAAGATGCTCTCCACCGGGCACTGAGGCAGAAGCCTATCTCTGCTTAA
>OR.GCA_004027205.1_CteGun_v1_BIUU_PVKB01003594.1_111436_112383-
ATGCCAACCTCAAAGCCCAACTCCACTTCCGTGACTGAGTTCCTCTTTGAAGGCTTCTCC
AGCTTCCGGTGGCAGCACAGGCTTCTCTTCTTCGTTGTCTTTCTGACGTTGTACCTGCTG
ACTCTGACAGGCAACGTGATTATTGTGACCATTATTCGCCTGCACCGTCACCTCCACACC
CCCATGTACTTCTTCCTGAGCGTGCTGTCCGTCTCCGAGACCTGCTATACCGTGGCCGTC
ATTCCCCGCATGCTGGCTGGCCTCCTGAATCCTCTCCAGAGAATTTCCTCCCAAGGCTGT
GCTGCCCAGCTCTTCTTCTATCTGACCTTCGGCATCAACAACTGCTTTCTGCTTACGGCC
ATGGGATATGACCGCTATGTGGCCATCTGCAACCCCCTAAGGTACTCAGTCATCATGGGC
AAAAGGGCCTGTGCCCAGCTGGCATCTGGGTCACTGGGAATTGGCCTGAACATGGCCATT
ATCCAAGTAACGTCTGTGTTTGGCCTGCCGTTCTGTAACGCCCTTGTCATTCCCCACTTC
TTCTGTGATGTAAGACCTCTTCTGAAGCTGGCCTGCACAGATACCACTGTCAATGAGGTC
ATTAACTTTGTCATAAGTGTCTGCGTCCTTGTTCTGCCCATGGGCCTGGTCTTCATCTCC
TACGTTCTCATCATCTCCGCCATCCTCAAGATCGCTTCCGCCGAGGGCAGGAAGAAGGCC
TTCGCCACCTGCGCCTCCCACCTCACCGTGGTCATCATCCACTACGGCTGTGCCTCGATC
ATCTACCTCAAGCCTAAGTCTCAGAGCTCTCTGGGGCAGGACAGACTCATCTCAGTGACC
TACACTGTCATCACGCCCTTGCTGAACCCTGTGGTGTACAGCCTGAGGAACAAGGAAGTC
AAAGATGCTCTGTGCAGAGGGTTGGGACGAAAGCCTGCCTCCCGTTAA
>OR.GCA_004027205.1_CteGun_v1_BIUU_PVKB01003594.1_130114_131046+
ATGAAGAAAGCCAATCGCACAGAGGTCCAAGAGTTTATTTTCCAAGGCTTCTCCAGTTTC
CAAGAACATCAACTCACACTCTTCTTGGTCTTTTTCGCCCTATACATTCTCACACTGGCT
GGCAATGTCATCATTGTGACCATAATCCGTGTTGATCAACGCCTTCACACCCCCATGTAC
TTCTTCTTAAGTATCCTCTCCACCTCAGAGACTTTCTACTCCCTGGTCATTATCCCACGC
ATGCTTTCCAGCCTTGTTGGCCTGAGCCGGTCCATCTCCCTGGAGGGCTGTGGGACGCAG
CTCTTTTTCTTCCTAGGCTTTGCCATCACCAACTGTCTCTTACTGGCAGTAATGGGGTAC
GATCGCTACGTGGCCATCTGCAACCCTCTGCGCTACGCCATCATCATGAATTGGAGGGTC
TGTGCCATGCTGGCTTCTTCGGTCTGTGCCACGGGATTCCTGCTCTCTTTGGTGCAGGCG
GTGGCCATTTTCAGGCTGCCCTTTTGTGACTCATTGATTGAGCACTTCTTTTGTGACGTT
CGACCTGTTTTGGACCTGGCCTGTGTTACCCCGATCATCAATGATATCCTGACCCTGATT
ATCAGCCTTCTGGCCATCACAGCCCCTGCCACCTTTCTCTTCATCTCCTATGTCCTCATC
ATTTCCGCCATTCTCAAGATCGCCTCAGCTGAAGGCCGAAAGAAGACCTTTGCCACCTGT
GCCTCCCACCTCACCGTGGTCATTATCCACTACGGCTGTGCCTCCATTGCCTACTTCAAG
CCCAAGTCAGAGAACACCAAAGATCAGGACCAGCTGATCTCAGTGACCTACACTGTCATC
ACACCGCTACTAAATCCTGTGGTGTACAGTCTGAGGAATAAAGAGGTCCAGGATGCACTC
CGGAGAGTGGTAGGCAGGAAATCCCTTCCCTAA
>OR.GCA_004027205.1_CteGun_v1_BIUU_PVKB01003594.1_143924_144853+
ATGAGGATGGAGAATCACACTTTGGTGAGTGAATTCATTTTCCAGGGTTTCGCTAACTTC
CATGAGCACCAGCTCACTCTCTTTGTTGTGTTCCTTGCACTGTACATATTAACCCTGACG
GGGAATGCCGTCATTGTGGCCATCATCAGTCTCGATCGTCACCTCCACACCCCCATGTAC
TTCTTCCTGAGCGTGCTGTCCGCTTCCGAGACGGTGTACACCCTTGTCATTGTCCCAAGG
ATGCTCTTTAACCTTGTGGGCCTAAGTCAGCCCATTTCCTTGGCAGGTTGTGCCACCCAA
ATGTTCTTTTTCATTACTTTGGCCATCAACAACTGCTTCCTGCTCACAGCAATGGGCTAT
GACCGCTACGTGGCTATTTGCAACCCCCTGAGGTACACAGTCACCATGAGCAAGAGGGTG
TGCGTCCAGCTGGTGTGGGGGGCCTGCAGCACGGGTCTAATTGTAGCAGTGACACAGGTG
TCAGCTGTGTTCAGGCTGCCCTTCTGTGCCAGCAAAGTCCCCCACTTCTTCTGTGACATT
CGACCTGTGATGAAGCTCTCTTGCATTGATATCACTGTCAATGAGATCTTGACTTTGATC
ATTAGTGTCCTGGTGATCTTGATTCCCATGGGATTGGTTTTTATCTCTTACATCCTCATC
ATCTCCACCATCCTCAAGATCGCCTCAGCCGAGGGCCGCAAGAAGGCCTTCGCCACCTGC
GCCTCCCACCTCACCGTGGTCATTGTCCACTACGGCTGCGCCTCCGTCGCCTACCTCAAG
CCCAAGTCAGAGAACACCAGGGATGAGGACCAGCTGATCTCTGTGACCTACACTGTCATC
ACTCCACTCCTGAACCCCGTGGTGTACACCCTGAGGAACAAAGAGGTCAGAGATGCTCTG
TGCAGGGCTCTCAACAGGAAACCCTCCTGA
>OR.GCA_004027205.1_CteGun_v1_BIUU_PVKB01003594.1_168582_169517+
ATGGCAAGACCCAATTTCACAGCTGTGACAGAGTTCACCTTTGAAGGTTTCTCCATTTTC
GGGTGGCATCACAGACTCATCCTCTTTGTGGTCTTTTTGGTCTTGTACCTGCTGACCCTG
GCCAGCAATGCCACCATCTTGACAGTCATCTGGCTCAACCGTCAACTTCATACACCCATG
TACTTCTTCCTGAGTGTCCTGTCCATCTCTGAGACCTGTTACAGTGTGGCCATCATCCCC
CTGATGCTGTCTAGTCTCCTCAGTCCCCAGGAAGCCATCTCTATTCCAGGCTGTGCCACT
CAGCTTTCCTTCTATCTCACTTTTGGTGTCAACAACTGTTTCCTGCTCACAGCCATGGGG
TATGACCGCTATGTAGCCATCTGTAACCCGCTCAGATATTCGCTCATCATGAGCAAAAAG
GCGTGCATACGATTGGCTAGTGGATGTTGGAGCATTGGCCTGAGCACAGCTGTCACTCAA
GTGTCTTCTGTGTTCAGCCTGCCCTTCTGTGATGCCAACATCATCTCTCATTTCTTTTGT
GACATCCGGCCCCTACTGAAGCTTGCCTGTGCCGATACGACCATCAAGGAATTTGTCACT
TTGCTCATCAGCCTCGGTGTCCTTGTCTTGCCCTTAGTTCTGATCTTCATCTCGTATGTC
CTGATTGTCACCACCATCCTCAAGATGGTGTCAGCTGAGGGCCAGAAAAAGGCGTTCGCC
ACTTGTGCTTCTCACCTCACAGTGGTCATTGTCCATTATGGCTGTACCTCCTTCATCTAC
CTCAAACCCAAATCCCAAAATTCCCTGCAAGACAGACTCATCTCTGTGACGTATACTGTC
ATCACCCCCCTGCTGAACCCAGTCGTGTACAGCTTGAGGAACGAGGAGGTCAAGGGTGCC
TTGCTCAGAGTTCTGGGCAGAAAGCCTCTGTCTTAG
>OR.GCA_004027205.1_CteGun_v1_BIUU_PVKB01003594.1_179282_180211+
ATGAAGAGAGAGAACTACAGTCTTATCACTGAGTTTACTTTCCAAGACTTCGGCAGCTTA
CGTGAGCACCGAGTGATCCTTTTTGTGGTGTTCCTTAAAGTATACATCTTAACTCTGGCA
GGCAATGTGATCATTGTGACCATCATCAGAGCAGATCATCACCTTCACACACCCATGTAC
TTCTTCCTGAGCATGCTGTCCACTTCAGAGACAATCTACACGTTGGTCATTCTCCCCAGG
ATGCTCTTCAGCCTTGTCAGTATGAGCGAGGCCATATCCTTGGCAGGCTGTGCCACACAG
ATGTTCTTTTTTGTAACCTTCGGGATCACTAACTGTTTTCTACTCACAGCAATGGGATAT
GACCGCTATGTGGCCATCTGCAACCCTCTCAGATACACAATTATCATGAGTAAGACAGCG
TGCGTCCAGCTGGTGTGGGGGGCCTGCGGCATCGGCCTAATTGTGGCAACGACACAAGTG
TCAGCTGTGTTCAGGCTGCCCTTCTGTGACAACAAGGTGGCCCACTTCTTCTGTGACATC
CGACCTGTGATGAAGCTCTCCTGCATTGACATCACTGTCAATGAGATCTTGACTTTGATC
ATCAGTATCCTGGTGCTTGTGGTACCCATGGGTTTGGTCTTCATTTCTTACGTCCTCATC
ATCTCCACCATCCTCAAGATTGCCTCAGCCGAGGGCCGCAAGAAGGCCTTCGCCACCTGC
GCCTCCCACCTCACCGTGGTCATTGTCCACTACGGCTGCGCCTCCGTCGCCTACCTCAAG
CCCAAGTCAGAGAACACCAGAGACGAGGACCAGTTGATCTCTGTGACCTACACTGTCATC
ACTCCCCTCCTGAACCCCGTGGTGTACACCCTGAGGAACAAAGAGGTCAGAGATGCTCTG
TGCAGGGCTCTGGGAAGAAAATTCTCCTGA
>OR.GCA_004027205.1_CteGun_v1_BIUU_PVKB01003714.1_143320_144258-
ATGGGCGGAAGCAACCAGAGTGAGGACTCCAGCTTCCTACTCCTAGGACTCTCAGAGGAT
CCCGCACAACAACGGATCCTGTTTTGGACATTCCTGCCCATGTACCTTGTCACCATGGTG
GGAAACGTGCTCATCATTGTGGCCATCAGCTCAGACTCCCGTCTGCACACCCCCATGTAC
TTCTTCCTGGCCAACCTCTCCTTCACTGACCTCTTCTTTGTCACCAACACAATCCCCAAG
ATGCTGGTGAACCTTCAGTCTCAGAACAAAGCCATCTCCTATGCAGGGTGTCTGACACAG
CTCTACTTCCTGGTTTCCTTGGTGGCCTTGGACAACCTTATTCTGGCTGTGATGGCATAT
GACCGCTACGTGGCCATCTGCCGCCCCCTCCGCTACACAACGGCCATGAGCCCTAACGTC
TGTATCTTACTTCTCATTTTATGCTGGGCCCTGTCTATCTTCTATGGCCTCATCCACACT
ATCCTCATGACCAGAGTGACTTTCTGTGGATCCCGCAAAATTCACTACATCTTCTGTGAG
ATGTATGTCCTCCTGAGGCTTGCGTGTTCCGACACCCAGATCAATCACACAATGCTGATT
GCCACAGGCTGCATCATCTTCCTTACTCCTTTTGGGCTCATGATCACGTCCTACGTGTGG
ATTGTCAGAGCCATCGTCAGGATGCCCTCCGCATCCAACAAGTACAAAGCCTTCTCGACT
TGTGCTTCCCATTTGGCTGTGGTCTCCCTCTTCTATGGGACTCTTTGCATGGTGTATCTG
CAGCCTCTCCACACCTACTCCCTCAAGGATTCGGTAGCCACAGTGATGTATGCTGTGGTG
ACTCCCATGATGAACCCTTTTATCTACAGTCTGAGGAACAAGGATATGCATGGGGCCCTG
GGAAGACTCTTAAGGAAACCATTTAGGAAGTCAACATGA
>OR.GCA_004027205.1_CteGun_v1_BIUU_PVKB01003714.1_161026_161955-
ATGAGAGAAGAAAACCAATCTTCTACCATAGACTTCATCCTCATGGGAGTAACTGGCCAG
CAGAAACAAGAAGATTTCTTCTTCACCCTGTTTTTGTTCATCTACCCTGTCACCTTGATA
GGAAATACGCTCATCATCCTGGCCATCTGCTTTGACATCCACCTTCACAACCCCATGTAT
TTTTTCCTTGCCAATCTCTCCCTCGTTGACATCTTCTTCTCCTCTGTAACCATCCCCAAG
ATGCTGGTGAACCATCTCTTACACAGCAGAACTATTTCCTTCGGGGGATGCCTCGCACAG
ATGTATTTCATGATAGCCTTGGGTAACACAGATAGCTACATCTTGGCTGCAATGGCCTAC
GATCGAGCAGTTGCCATCAGCCGCCCACTTCGTTATACAACAATTATGAGCCCACGATCC
TGCATCCTGCTGGTTGCCGGGTCTTGGGTAGTTGGAAACTCCAATGCCCTTCCCCACACT
GTACTCACAGCAAGTCTGTCCTTCTGTGGGAACAAGGAAGTGGCCAACTTCTACTGCGAC
ATCACCCCTCTGCTCAAGCTGTCCTGCTCTGACATCCACTTTAACGTGAAGATGATGTAC
CTAGGGGTTGGCGTCTTCTCTGTGCCATGGCTGTGCATCGTCACCTCCTACGTGCGGGTC
TTCTCCACAGTCTTACGGGTCCCATCCACGAAGGGCCTACTGAAAGCCTTCTCCACCTGT
GGTTCCCACCTGACAGTTGTTTCCCTATATTATGGGACAGTCATGGGCATGTATTTCAGG
CCTCTCACCAGTTATAGCTTAAAGGATGCTGTGATAACCGTGATGTACATGGCAGTGACC
CCAATGCTAAATCCTTTCATCTACAGTCTGAGAAACCGGGACATGAAGGCTGCTCTAAGG
AAGCTTTTCCGCAACAGAGTCTCCTCGTAA
>OR.GCA_004027205.1_CteGun_v1_BIUU_PVKB01003720.1_19542_20495+
ATGAAGAATTTCAGTAGTCCTTTGGGATTCTTACCCACAACATTCATCTTGGTTGGCATC
CCAGGGCTCGAGACAGAGCACTTGTGGATGTCCATCCCCTTCTGTCTGATGTACATCATC
ATCTTCCTTGGGAATGGCATCATTCTTCATGTCATCAGAACAGACCCTGCTCTACACCAG
CCCATGTACCTCTTTCTTGCCATGTTAGCATTGGCTGAGGTCGGCGTGTCTGCATCCACC
CTGCCGACAGTACTGGGCATTTTCCTTCTCGGTGCAACCGAGGTTAGTTTTGAAGCTTGT
CTTCTTCAGATGTTCTCCATCCATTCTTTCTCCATCCTGGAGTCAGCTGTGCTGCTAGCC
ATGTCTGTGGACCGTTTTGTGGCCATCTACAGCCCACTACGCTACACAACTATCTTGACA
CTGCCCCGCATCTTTGGTACAGGAGCTCTCCTTGGGCTGAAGAGCGTTATACTCATGGCC
CCGTTGCCCATGCTCCTGCAGCGACTGCCCTTTTGTGGTCATAATACCCTCTCTCATTCG
TATTGTCTTCACCCCAACCTTATCCACCTCCCTTGTGGGGATGTCTCCATCAGCAATATC
TATGGACTTTTCATAGTTATCTCCACTTTTGGGCTGGATTCACTGCTCATTGTGGTCTCC
TATGGGCTTATACTCCACACCGTACTGGGTATCACCACAGGAGAAGGGCGGAAGAAAGCT
CTCAACACGTGTGGCTCCCATATCTGCGCTGTGCTAGCTTATTATGTGCCTATGATTGGA
TTGTCCATGGTGCATCGCTTTGGACGCCGTATGTCTCCTCTGCTGCAAACTGTCATGGCC
AATGCTTACCTCTTCTTCCCCCCTGTGATCAACCCCATCGTCTATAGCATTAAGACCAAG
GAGATCCATCGGGGCATTGTCCAAATGTTATCAGAGCAGAGACCCAGGGGTTAG
>OR.GCA_004027205.1_CteGun_v1_BIUU_PVKB01003720.1_25507_26457-
ATGGGAGCTGAGGGCAATGCAAGTCTCAGCCTCCTGTCTGTCTTCCTGACTGGCATCCCC
GGCCTGGAGGCCCAACATGGCTGGCTCTCCATCCCCTTCTTCACCATGTACGTTGTGGCC
GTCGTGGGCAACAGCTTAATCATGGCGGCAGTGAGGGCAGACTCTGCCTTACACGAGCCC
ATGTACCTGTTCCTCTCCATGTTGGCTGTCACTGAGGTGGGTGTCTCCTTGTCTACACTG
CCTACCGTCATGGGCATTCTTTGGTTTGATATCAACAGGGTTGGCTTTGATGGCTGCCTG
GCCCAGATGTTTTTCATTCACACCTTCTCTTGCATGGAGTCAGGGGTCTTGTTGGCCATG
AGCTACGACCGCTTTGTAGCCATTTACAACCCGCTGCGCTATACGTCTGTCCTGACGCTG
CCCCGCATCCTCTCCATGGGCTTGGGCATTACACTGAAGAGTGTGGTGCTCATGACCCCA
CTTCCAGTCCTTCTGAAGCAGCTGCCTTATTGTCATATCAATAGCCTTTCACACTCCTAC
TGCCTCCACTCCGACCTGATCCAGCTTCCTTGTGCAGATACAAGGCTCAACAGTATCCTG
GGGTTGGCCATTGTCCTGGCCACTTTCGGGCTGGATTCACTGCTCATTGTGGTCTCTTAC
GTGCTGATTCTTTACACCGTGCTGGGCATTGCTTCCGGGGAGGGAAGGAAGAAGGCTCTC
AATACGTGCGTGTCGCATATCTGCGCAGTGCTCGTGTACTACGTGCCAATGATTGGTGTG
TCCGTGATGCATCGCGCTGCCAAGCACGCCTCGCCTGTGGTCCATACGATTATGTCTAGC
CTCTACCTCTTCGTGCCGCCAGTTCTCAACCCCATTATCTACAGCGTCAAGACGAGGCCT
ATCCGACAGGCAATTGCTACTTTGTTCTCCTGCAAGAAGGAATTGATCTAA
>OR.GCA_004027205.1_CteGun_v1_BIUU_PVKB01003720.1_33608_34552-
ATGCACAGCCTCAATGGCACTGCCTTCCAGCCAGCCACACTGCAGTTGGCAGGTATTCCT
GGGATGCAGACAGGCCGAGGCTGGGTCGCCCTGATTTTCTGCACGCTCTACCTGATATCC
ATCACAGGCAACCTCAGCATTCTTGCCCTGGTGATCTGGGAACCCGCTCTGCACCAGCCC
ATGTACTACTTCCTGTCGATGCTCTCTCTCAACGACCTGGGCGTGTCCCTTTCTACACTT
CCCACCGTGCTTGCCACCTTCTGCTTCAATCATCGCCATGTTGGCTTTGATGCCTGCCTG
GCCCAGATGTTCTTCATTCACACTTTCTCTTTCATGGAATCGGGCATCCTGCTGGCCATG
AGCTTTGACCGTTTTGTGGCCATTTGCGACCCACTGCGCTATACCACCGTGCTCACCAAT
GGCCGCATCTTGACCATGGGCCTGGGTATTCTCACGAAGAGTTTCACTACTCTCTTCCCT
TTCCCTTTTCTGGTGAAGCGGCTGCCTTTCTGCAAGGGCAATGCGTTACACCACTCCTAT
TGCCTCCACCCAGACCTCATGAAAGTGGCGTGCGGAGACGTCCACGTTAACAACATCTAT
GGGCTCTTTGTGGTCATTTTCACCTACGGCGTGGATTCCGTTTTCATCCTTCTTTCATAT
GCATTGATCTTGAGAGCCGTGTTAGCCATCGCATCCCAGGAGCAGCGGCTCAAGGCTCTC
AACACCTGCATGTCGCACATCTGTGCGGTCCTGGCCTTCTATGTGCCTATAATTGCTGTC
TCCATGATCCATCGCTTCTGGAAAAGTGCTCCGCCTGTTGTCCACGTCATGATGTCCAAC
GTCTACCTGTTTGTACCCCCCATGCTCAACCCCATCATCTATAGTGTGAAGACCAAGGAG
ATCCGCAGAGGAGTCCTCAAGCTCTTCCGTAAGTCTCAGGCCTGA
>OR.GCA_004027205.1_CteGun_v1_BIUU_PVKB01003720.1_41605_42549-
ATGGAACAGAAACCCCTGAACAGTTCAGGGTTGCCTCCTTTCACGCTGACAGGACTCCCA
GGGCTGGAGACCACCCAGCACTGGTTGTTTCTGCTCCTTGCTGTCCTCTACATGGTCTCC
ATCGTGGGCAACACCCTCATCCTTTTCATTATCAAGGGGGAACAGAGTTTGCACCAGCCC
ATGTACTACTTGCTGTCCCTGCTCTCAGTTAATGACCTGGGCGTGTCTTTCTCCACCCTC
CCCACAGTCCTGGCCACCTTCTGCTTCCGCCTAAGAGAAATCGGTTTTAACTCTTGCATG
GCCCAGATGTTCTTTATCCACCTTTTCTCCTTCATGGAGTCAGGGATCCTGCTCGCTATG
AGCTTTGACCGCTACGTGGCCATCTGCAACCCTCTGCGCTACGCCACGGTGCTCACGGAC
TCTCGTGTGGTGCGGATGGGCGTGTCCGTGGTGATCCGCAGTTTCTGCGTGGTTTTCCCG
CTGCCTTTCCTCCTGAAGAGGTTACCCTTCTGCAAGGCCAATGTGCTCTCCCACGCCTAC
TGCCTGCATCCGGATCTGATCCGCCTGCCCTGCGGTGACATCACCATCAACAGTATCTTC
GGTCTGTTCAGTGTCACCTCCACTTTCGGCCTGGACTCCGCACTCATTCTCCTCTCCTAT
GCGCTCATACTTCGTTCCGTTCTTGCCATTGCGTCCCGGGAGGAGAGACTGAAGACGCTC
AACACGTGTGTGTCTCACATGTGCGCTGTGCTCGTCTTCTACGTGCCGATGGTCGGTGTC
TCCATGGCCGCTCGCTACGGGAGGCACGCCCCGCGCTACGTGCACACGCTCATGTCCCTC
CTGTATCTCTTCGTGCCTCCGATGCTCAACCCCGTCATCTATTCCATCAAGACCAAAGAG
ATTCGACGCAGGCTTTGCAAAATACTTCTGGGAACTAAGTTTTGA
>OR.GCA_004027205.1_CteGun_v1_BIUU_PVKB01003720.1_49785_50732-
ATGGGCAACTACAAGATCAACATCTCCGATACTCCCATTTTTCTTCTAACAGGCTTCCCT
GGCATGGAGGCCCTGGAGCCCTGGCTGTCCCTTCCTCTCCTTTTGTTCTACAGCACCTCC
ATTGTGGGCAATGCCCTGATCCTCCTCATCGTCAAGGAGGAGCAGAGCCTGCACCAGCCC
ATGTACTACTTCTTGTCCCTACTCTCAGTCAACGACTTGGGCGTGTCCCTCTCCACGCTG
CCCACTGTGCTGGCTGTCCTCTGCTTCCGGGCCCGAGCCATCGCCTTTAATGCCTGCTTG
GCCCAAATGTTTTTCATCCACCTCTTCTCATGGACAGAGTCTGCCATCCTTCTCCTTATG
AGCTTTGATCGCTATGTGGCCATCTGCAACCCCCTGCGCTACGCTTCCGTGCTCACCAAT
GCCCGCATAGTGGCCATGGGACTGGCTGCTGTTCTGCGAAGCTTTGTTCTCATCCTGGTT
TTCCCACTGCTGCTCCGCAGACTACCCTTTTGCCACTCCCAGAACATCCTCTCCCATGCC
TTCTGCCTTCACGTGGATATGATTAAGTTGGCTTGTGCTGATGTCTCTCTCAACAGCCAT
TATGGGCTCTCCCTTGTGTTACTCACCTTCGGCTTGGACTCCATGCTGATTCTCATCTCT
TACGTGCTCATCCTGCGATCGGTGCTGGCCATCGCGTCTCGGGAGGAGCGTGTCAAGACA
CTCAACACGTGTGTGTCCCACATCTTAGCTGTGCTCATCTTCTACGTGCCCATGGTTAGC
GTGTCCATTGTGCATCGTTTTGGGGCCAACCTGCCCCATGCTGTTCATATTCTCATGTCC
CTTCTCTACCTCTTTGGGCCACCCATGCTAAATCCCGTCATCTACTCCATTAAAACAAAG
GAGATCCGCCGTAGGCTTCTCAAGGTGCTTTGCCGCGTTAGGATCTGA
>OR.GCA_004027205.1_CteGun_v1_BIUU_PVKB01003720.1_61974_62930+
ATGTCAGCTCCCAACACCAGCCATGACAGGCTCCCAGCCACCTTCTTCCTGACAGGGATC
CCAGGGCTCGAGTCTTTCCACCTCTGGATCGCCATCCCGTTTTGTGCCATGTACCTGGTA
GCGCTGGTTGGCAACGCTGCCCTCATCCTTGTCATCGGGACAGACAGTGCTCTCCACGCC
CCCATGTACCTCTTCCTGTGCCTCCTCTCCCTCACGGACCTGGCTCTCAGCTCTACCACT
GTGCCCAAAATGCTGGCTATATTGTGGCTCCGTGCCGGTGAGATTTCCTTCGGGGGGTGC
CTCGCCCAGATGTTTTGTGTGCATGCCATCTACGCTCTGGAGTCCTCAGTGCTCCTGGCC
ATGGCCTTTGATCGGTATGTGGCCATCTGCAACCCACTGAGGTACACAGTCATCCTCAAC
CACACTGTCATAGGCCAAATTGTCTTAGTAGGGATGTTCCGGAGTGTGGCTATTGTCTCC
CCGTTCATCTTCTTGCTGAGGCGGCTGCCCTACTGTGGTCACCGTGTCATGGCACACACG
TACTGTGAGCACATGGGCGTCGCTCGCCTGGCCTGTGCCAACATCACTGTCAATGTGGTC
TATGGGCTGACTGTGGCTCTGCTGGCCATGGGCCTGGATTCAGTCCTCATTGCCATCTCC
TATGGCTTTATCCTGCGTGCTGTCTTCCGCCTTCCTTCCCGTGATGCCCAGCACAAGGCT
CTGAGTACCTGTGGCTCCCACCTTGGTGTCATCCTGGTTTTCTACATCCCTGCCTTTTTT
TCTTTCCTTACCCACCGCTTTGGTCACAACCGAGTTCCCAAGCACGTGCACATCTTTCTG
GCCAACCTCTACGTGCTCGTGCCGCCTGTACTCAACCCTGTTATCTATGGGGCTAGAACC
AAGGAGATCCGGAGCCGCCTTCTAAGACTGCTTCACTTGGGGAAGATTTCAATATGA
>OR.GCA_004027205.1_CteGun_v1_BIUU_PVKB01003720.1_87974_88921-
ATGGTCATTTTCAACTTGAGCAGTTTCAACTCAGGACCCTTCATTTTGGTGGGGATCCCG
GGCCTGGAGCAGTTCCACGTGTGGATTGGGATTCCCTTCTGCACGGTCTACCTTGTGGCT
GTGATGGGGAACTGCATCCTTCTCTACCTCATCGCAGTGGAGCGCAGCCTTCACGAGCCC
ATGTTCTTCTTTCTGTCAATGCTGGCCATGACAGATCTCATTCTGTCCACAGCGGGTGTC
CCCAAAACCCTCAGTATCTTTTGGCTGGGGGCCAGAGAAATCACCTTCCCGGGGTGCCTG
ACACAAATGTTCTTCCTCCACTACAGCTTTGTCTTGGATTCCGCCATTCTCATGGCCATG
GCATTTGACCGCTATGTGGCCATCTGTTCCCCTTTGAGATACGCCACCATCTTGACCCCA
AAGGCCATCATCAAGATTGTTGTGGGCATCTCCTTTCGAAGCTTCTGCATCATACTGCCA
GTTGTGTTCTTGCTGACACGCCTACCTTTCTGCAGGACCCACGTCATACCGCACACATAC
TGTGAACACATAGGAGTTGCCCGGCTTGCGTGTGCCAATATCTCCATCAACATCTGGTAC
GGCTTTTGTGTTCCCATCCTGACGGTCATCTCAGATGTGGTTCTCATTGCAGTCTCGTAT
GTCCTCATCCTCTGTGCTGTCTTTCGCCTCCCATCCCGGGATGCTCGCCAGAAGGCCCTG
GGTACCTGTGGGTCCCATGTCTGCGTCATCCTCATGTTCTACACACCCGCATTTTTCTCC
ATCCTTGCCCATCGCTTTGGGCACAATGTCTCCCTCACTTTCCACATCGTGTTTGCCAAC
CTCTATATTGTCATCCCACCTGCGCTCAACCCCATTGTCTACGGAGTAAAGACCAAGCAG
ATCAGAGAGAAAGTCGTGCTTTTGTTTTCTTTCAAAAGTGCAGAATGA
>OR.GCA_004027205.1_CteGun_v1_BIUU_PVKB01003720.1_122777_123715+
ATGTATAACTCGAGCTGTTACAACCCCAGCTCCTTCATCCTTGTTGGAATACCTGGCCTG
GAGAAGTTCCACATCTGGATCGGGATTCCCTACTGCGTCATCTACATCGTGGCCACTGTA
GGCAACTGCGTCCTCCACCTCATGGCATTTGCGCACAGCCTGCACGAGCCCATGTTTTAC
TTTCTGTCTATGCTGGCCAGCACAGATCTCATCTTACCCACCACCACGGTTCCTAAGCTG
CTCGGCAACCTGTGGTTCGGCTCCCAAGAAAGAACCTTCTCAGGCTGCCTCACTCAGATG
TTTTTCCTCCACTTCAGCTTTGTAGTGGACTCGGCTATCCTGTTGGCCATGGCCTTTGAT
CGTTACGTGGCCATCCGCTTCCCCCTGCGATACAACACCATCCTGACCCCACAGGTGATC
GTCAAGCTGATAGCGAGCATCGTCATCAGGAGCTTCTCGGTCATTTTACCGGATGTTTTT
CTGCTAAAACGGCTACCATTCTGCAGGACACACATCATCCCTCACACGTACTGTGAGCAC
ATAGGTGTTGCTCGCCTTTCTTCCGCTGACATCTCCATCAACATCTGGTATGGATTCTCC
ATACCTCTCATGACTGTTATTTCAGATGTCATCCTCATTGCCGTTTCCTATGTCTTCATC
CTCCGGGCCGTCTTTGGACTCTCAGCCCTGGGTGCCCGCCAGAAGGCCCTGAGCACCTGC
GGCTCCCACGTCTGTGTCTTCCTCATGTTCTACACACCCGCCTTCTTCTCCATCCTTGCC
CATCGCTTCGGGCACAGCGTCCCTCCAAATGTTCTCATCCTCTTTGCCAACCTTTATGTG
GTCGTCCCTCCTGCTCTAAACCCCATTGTTTATGGAGTAAAGACCAAACAGATCCAAGAC
AAATTTATTCTCCTCTTCTCTTTGAAGAAGCCGCAATGA
>OR.GCA_004027205.1_CteGun_v1_BIUU_PVKB01003720.1_132333_133280+
ATGATGGCCACATTCAACATGAGCAACTTTAATCCAGGTCCGTTTGTCCTCCTGGGAATC
CCAGGGCTGGAGCAGTTTCACCCCTGGATCGGTATTCCTTTCTTCCTCATCTACCTTGTC
GCTCTCGCCGGCAACGGGGTCCTTCTCTACCTTATCGCAGTGGAGCGCAGTCTCCAAGAG
CCCATGTTCCTGTTCCTCTCCATGCTGGCTGCCACCGATCTCATCCTGTGCAATACATGC
GTGCCCCAATCACTCAGCATCTTCTGCAGGGGGCCGCAGGAAATCACGTTTCCTGGGTGC
CTGACTCAAATGTTCTTTCTCCACTGCAGCTTTGCGGTGGATTCTGCTACCCTGCTGGCC
ATGGCATTCGACCGCTATGTTGCCATCTGCATCCCCTTGCGATACACCTCTGTCCTCACC
CGTCAGACTGTGAGGAAGATTGTGCTGAGCGTCATCAGCAGGAGCTTTTGTATCATCTTC
CCATGCGTGTTCCTGCTGAAGCGGCTGCCCTTCTGCAGGACACTGGCCATTCCGCACACC
TACTGTGAGCACATAGGCATTGCCCGGCTCGCCTGCGCAGACATCTCTGTCAACATTTGG
TATGGCTTTGCTGTGCCTGTAATGACCGTCATGTCGGACCTCGTCCTCATTGGCATCTCC
TATATTCTCATCCTTCGTGCGGTCTTTAACCTTCCCTCCCCAGAAGCTCGACAGAAAGCC
CTTAGCACATGCGGGTCCCATGTTTGTGTCATTCTTATATTCTACACGCCAGCCATATTC
TCTGTCCTGGCACACCGCTTTGGTCGCAACATCCCTCACTCCTTCCACATACTGTTCGCT
AACCTCTACGTGGCCATCCCGCCTGCGATCAATCCAATCATTTATGGGGTGAAGACCAAG
CAGATCCGAGACAAAATTCACCTCCTCTTCTTCCCTAAAAGAAACTAG
>OR.GCA_004027205.1_CteGun_v1_BIUU_PVKB01003720.1_140242_141192+
ATGCTCCCCGCCACTGTCTCCAACGACACTGCCTTCCACCCCTCTGCGTTCCTTCTGCTT
GGAATCCCTGGGATGCAGGAGCGGCACGTGTGGATCGCCATCCCCTTCTGCTCCATGTAC
ATCCTGGCTCTGGCTGGCAACGGCACCATCCTCTACGTCATCCTGAAAGACCAAGCTCTG
CACGAGCCCATGTACCTCTTCCTGTGCCTGCTTTCTGTGACCGACCTGGTACTCTGCTCC
ACCACATTGCCCAAAATGCTAATGATCTTCTGGCTGAGGTCCCACGTCATTTCCTACCGA
GGCTGCCTCACCCAGATGTTTTTCGTCCACGCCATCTTTGCCACGGAGTCGGCGGTGCTC
CTCGCCATGGCTTTTGACCGCTATGTGGCCATCTGCCGTCCCCTTCATTACACCTCCATC
CTCAACGCGGGCGCGATTGGGAAGATCGGGCTGGCCTGTGTGATCCGGGGCCTGTTCTTC
GTCTTCCCGTTCGTCATCCTCATCGAGCGCTTGCCTTTCTGCGGGCGCCACGTCATCCCC
CACACGTACTGCGAGCACATGGGCATCGCCAAGCTGGCCTGTGCCAGCATCAAGCCCAAC
ACCATCTACGGGCTCACCGTTGCCCTTTCAGTCACCGGCATGGACGTGGTCCTCATCGCC
AGCTCCTACGCCCTCATCCTGCGAGCTGTCCTGCGGCTGCCCTCCAAGGAGGCGCAATTC
CGGGCCTTCAGCACCTGTGGGGCCCACGTTTGTGTGATTCTTGTCTTCTATATCCCTGCC
TTTTTCTCCTTTTTCACCCACCGCTTTGGCCACCACGTACCACCTGCGGTCCACATCGTG
CTTGCAAATCTCTACCTCCTTGTACCCCCTGTCCTCAACCCCCTTGTCTATGGTATTAAT
ACCAAGCAGATCCGGGTGCGAATATTGGACTTTGTCATGAGAAGGAGGTAA
>OR.GCA_004027205.1_CteGun_v1_BIUU_PVKB01003720.1_147797_148771+
ATGACCCCTTGTAACACCACAGGCCACCCATCCTTCTTCGTTCTCCAAGGGATTCCCGGA
ATGGAAGACAAGCACAGGTGGATAGCTATCCCCTTCTCCTCCATGTACTTCGTCACCATG
CTGGGGAACTGCACCATCCTCCTCACCATCTCCACTGAGCGCTCCCTGCATAAGCCCCTG
TTCCTGCTCCTCAGCTTGCTGGCCCTCACAGACCTGGGCATGTCCACAACCACCATCCCT
AAGGTACTGTGCATCTTCTGGCTTGGCCTGAGTGAGATCAGCTACGAAGGCTGCCTGGTC
CAGCTGTTCTTCATCCACTCCATCTCCGTCATGCAGTCAGCTATCCTGACGATCATGGCC
TTTGATCGCTACGTAGCCATCTGCGAGCCCCTACGCTATGCCACCATCCTTTCCAATGGC
CGCATTGGGCTCATGGGCTTAGTGAGTTTGGTGAGAGCCATCCTCTTCATTCTCCCCATG
CCCATCCTCCTCCAACATCAGCCCTTTCACACCAGTCGTGTTATCCGAACCACTTACTGT
GAGCACATGGCCGTGGTGAAGATGGTGTGTGTGGACACCACTGTCAACAGGATGTATGGC
CTGGTGGTGGCCTTGCTGGTTGTGGGCCTAGACATCTCAGCTATTGCCTCATCTTACGTG
CTAATCATCCGGGCTATCATGCGGCTGTCTTCTACTGAAGCCCACCACAAAGCCGTGAAC
ACCTGTACCACTCACATCTGTGTCATGCTTACCTCTTACACCCCTTCGCTTTTCTCTTTC
CTTACTCACCGCTTTGGCCGAGGCATCCCACCCCATGTCCACACCATCCTTGGCAACCTC
TATTTCCTTGTACCTCCCATGCTCAATCCTATTATTTATGGCGTGAAAACAAAGGAGTTC
CGGAACAAAGTAACCAAATATGTTTCCTGGAGGAAGAAGCCTCTACTCATGTTACATGGT
CAGAAACTTGTTTAA
>OR.GCA_004027205.1_CteGun_v1_BIUU_PVKB01003720.1_155962_156927+
ATGACAGCATGCCAAAACGGCACCACCTGTGCTGACGTCGCAGACTTCCTTCTGAATTGT
TTTGCCAGGTCCCCCCACTGGCAGCACTGGCTGTCCCTGCCCCTCAGCCTCCTCTTGCTC
CTGGCCTTGGGGGCCAACGTCACCCTCCTGCTCACCATCCGGCTCGAGGCCTCTCTGCAC
GAGCCCATGTACTACCTGCTCAGCCTCCTCTCCATGCTGGACATCGTGCTCTGCCTCACC
GTCATCCCCAAGGTCCTGGCCATCTTCTGGTTTGGCAATAAATCTATCAGCTTCTATTCC
TGCTTCATCCAGATGTTTGTCATGAACAGCTTCCTGGCCATGGAGTCCTGCACATTCATG
GTCATGGCCTTTGACCGGTATGTAGCCATCTGCCAACCACTGAGGTATCCATCCATCGTC
ACTGACCAATTTGTAATCAAGGCCGCCATTTTTATCTTGGCCCGAAATGTCATTATACCT
GCGCCCATCCCTATTCTCTCAGCACGACTCCACTACTGTGGGGAAAATATCATTGAGAAC
TGCATTTGTGCCAATATGTCTGTCTCCAGGCTGTCTTGGGATGACGTCACTCTCAATCGC
CTTTACCAGTTTGCAGCTGGCTGGACGCTGCTAGGGTCTGACCTGGTCCTAATTTTCCTC
TCTTATACCCTCATCCTGAGAGCTGTGCTGAGACTCAGGGCAGCGGGTGCTGTGGCCAAA
GCCCTGAGCACGTGTGGCTCCCATTTCATCCTTATTCTGTTCTTTAGCACCATCCTTCTG
GTCTTTGTCCTTACCCATGTGTTGAAAAGGAAAGTCTCCCCTGATGTGCCCGTCCTGCTC
AACGTGCTCCACCACGTCATCCCGGCAGCCCTGAACCCCATTGTGTACGGGGTGCGAACT
CAGGAGATCAAGGAAGGAATCCAAAGGCTGCTGAAGAAGGGGCGGTCAGCGGGTAGTGTG
GGATGA
>OR.GCA_004027205.1_CteGun_v1_BIUU_PVKB01004186.1_107881_108801-
ATGGACAATGCCACAGCAGTCACTGAGTTTCTCCTCGTTGGAATCTCTAACTACCCCGAG
TGGCGAAGCACATTTTTCACATTGGTGCTACTAACTTACCTCAGCACTTTGTTGGGAAAT
GGACTTATGATCTTCCTCATCCATTTTGACCCTCACCTCCACACCCCAATGTACTTCTTC
CTCGGTAACCTGTCTTTCTTAGACCTTTGCTATGGGACAGCATCCATGCCACAGGCCTTA
GTGAACTGTTTCTCCACCCATCCCTACCTCTCTTATTCACGATGTTTGGCCCAAGTGGGT
TTCTCCTTGACCTTGGCCACAGCAGAGTGCCTCCTCCTGGCTATCATGGCCTATGACCGT
GTAGTTGCCATCAGTAACCCCCTGCGCTACTCTGTGGTTATGAGTGGGCCGGTGTGTGTG
TGGTTGGCTGCTAGCTCATGGGGGATATCACTTGCGCTCACTTGCATGCTCACCTTGTCC
CTGAGGCTTCGCTTCTGTGGGGCTAATGTCATCAACCATTTCGTCTACGAGATTCTCTCA
CTCATTAAGCTGGCCTGTTCCGACACCAGCCTCAATGAGCTTATGATCCTTGTCACTGGG
ACCTTCACGCTGCTCCTGCCCTTTGGGTTTCTCCTCCTCTCCTATGTTCGAATTGCTACT
GCTGTCCTGAGAATTCGCTCAGCTCAGGGAAGGCTCAAGGCCTTTTCTACCTGTAGCTCT
CACCTGACTGTAGTGACAATCTTCTATGGTGCAGCCATCTCCATGTACATGAAACCTCAG
TCAAGGTCCTCCTCTGACAAGGACAAGTTTATCTCAGTTTTTTATGGGGCTTTGACACCC
ATGCTGAACCCCTTGATATATAGCCTGAGGAACAAGGACGTTAAAGAGGCAGTGAGGAAA
GTTATGGCAAAAGTGTCATAA
>OR.GCA_004027205.1_CteGun_v1_BIUU_PVKB01004229.1_14408_15331+
ATGGCAGAAGACAATAGGACTCTGGTGACTCAGTTCGTTCTGGCGGGACTGACAGATCGC
CCAGGGCTGCAGGTGCCTCTGTTCCTCACGTTCCTTGTCCTCTACCTCATCACCGTGGCG
GGCAACCTCGGGATGATTGCTCTTGTCTGGAGGGACCCCCGCCTTCACACCCCCATGTAC
TTATTCCTCTGCGGCTTGGCATTTGCTGATGTGAGCATTTCATCCTCGGTGACTCCCAGG
ATGTTTATCAGTTTTTTATCTGAGAGACAGAAGATATCCCTGAGTGAGTGTCTAACTCAA
TTTTACGTGTTTGGTTCCAGTGCAACCACAGAATGTTTCCTCCTGTTAGCAATGGCATAC
GACCGCTATGTGGCCATATGCAATCCTCTGCTTTACCCGGTGGTGATGTCCAATAGCCTC
TGCACTCTGCTGATAGCTGTGTCATATCTTTTTGGTTTGCTGCATTTAGCCATTCACGTG
GGTTTGTTGTTTAGATTAACCTTCTGCAGGTCCAATATCATACATTATTTCTATTGTGAA
ATATTGCAACTCTTCAAAATCTCTTGTACTGATCCTACAGTTAACATGATTGTGCTGTCA
ATATTCTCTAGCTCTATACAAGTCTTCACTTTTGTAAATATCCTGGTCTCCTATAGTCGT
ATCCTCTTTGCCATACTGAAGAAGAAGTCTGAAAAGGGCAGGAGCAAAGCCCTGTCCACC
TGCAGCGCCCACTTGCTCTCTGTCTCCCTGTTCTACGGCACTCTCTTCCTCATGTACGTG
TGTTCTAGGTCTGGATCAGCTGAAGATAAGGAAAAAATGTATTCGATATTGTACACAGTA
GTAATTCCTCTGCTAAATCCTTTTATTTACAGTCTGAGGAACAAAGAGGTTTTAGGTGCC
TTGAGAAGAATAGTGAGGAAATAA
>OR.GCA_004027205.1_CteGun_v1_BIUU_PVKB01004229.1_25796_26716+
ATGGCAGAAGAAAATAGGACTCTGGTGACCCAGTTTGTTCTTGTGGGACTGACAGATCGC
CCAGGGCTGCAGGTGCCTCTGTTCCTGACGTTCCTTGTCATCTACCTTACCACCATGGCG
GGCAACCTTGGGCTGATTGCTCTCGTCTGGAAGGATGCCCGCCTTCACACCCCCATGTAC
TTACTCCTCTGTGGCTTAGCCTTTGCCGATGCGTGTACTTCATCCTCTGTGACTCCAGGG
ATGCTCATCAATTTTTTATCTGAAAATCATAAGATCACTTTAATTGGGTGTTTTACCCAA
TTTTACGTGTTTGGTTCCAGTGCAACCACAGAATGTTTCCTCCTGTTAGCGATGGCGTAC
GACCGCTACGTGGCCATATGCAATCCTCTGCTTTACCCAGTGGTGATGTCCAGTAGCCTC
TGCACTCTGCTGATAGGTGTGTCATATTTTGTTGGCTTTCTGCATTCAGCAATTCACGTG
GGTTTGCTGTTTAGATTAACCTTCTGCAGGTCCAATATCATTCATTATTTTTACTGTGAA
ATATTGCAACTTTTCAAAATCTCTTGCACTGATCCTGCAATTAACGTACTTCTGGTATTA
ATATTTTCAGCCTTTATACAAGTTTTCACTTTCATGACAATTATCATTTCATACTCCTGT
ATTCTTTTCACCGTCCTGCAGAATAAGTCCGAGAAGAACAAGAGCAAGGCCCTGTCCACC
TGCAGTGCCCACCTGCTCTCTGTCTCTCTGTTCTATGGCACCCTCTTCCTCATGTATGTG
CGTCCCGGGGCTGGAACCACTGACAATCGGGACAAAATGTATTCTGTATTTTACACAATA
ATAATTCCACTATTAAATCCCTTTATATACAGTTTGAGGAACAAAGAAGTAATAAGTGCC
TTGAGAAAAATGAAAAGATAA
>OR.GCA_004027205.1_CteGun_v1_BIUU_PVKB01004229.1_38281_39210+
ATGGAAAACAAGAATGCAACCTCGCTGACAGAGTTTGTTCTCACAGGACTTACAGACCGC
CGAGAATTGCAAGTGCCCCTGTTCCTGGTGTTCTTGGTCATATACCTCATCACCATTGTG
GGGAACCTTGGTCTGACTGCTCTCATTTGGACTGACCCTCACCTTCACATCCCGATGTAC
TTGTTCCTAGGAAGTTTGGCCTTTGTGGATGCTTGGATATCATCCACAGTGACCCCCAAC
ATGCTGGTTGTCTTATTAGCTAAGAGCAAGATGATATCTCTCTCTGAATGCATGATACAA
TTTTTTGCCTTTGCATTTGGTGGAACCACAGAATGCTTTCTCTTAGGAGCAATGGCTTAC
GATCGTTATGTAGCCATATGCAAACCTTTGATTTATCCAGTGATTATGACCAATAAGTTA
TGCATCCGCCTATTAATTTTGTCATTTGTAGGAGGCTTTCTTCACTCCCTATTTCATGTT
GGTTTTTTATTCAGATTGACATTCTGTAATTCCAATATACTCCATCACTTTTACTGTGAC
ATTATACCACTGTATAAGATTTCCTGTACTGACCCTTCTCTTAACTTTCTAATGGTATTT
ATTCTGTCTGGTTCGATCCAAGTGTTCACTATTGTGATTGTTCTTATTTCTTATACGCTA
GTTCTCTTCACAATTTTAAAAAGGAAGTCTATCAAAGGCCTGAGGAAAGCCTTCTCCACA
TGTGGAGCTCATCTCCTATCTGTGTCTTTGTACTATGGTCCCCTTCTCTTCATGTATGTG
CTTCCCACATCTCAAGAAGCAGATGACCAAGGTATGATGGACTCTCTGTTCTACACTGTT
ATAATCCCCGTGTTAAACCCCATGATCTACAGCCTAAGAAACAAGCAAGTCACAGAGTCA
CTGACAAAAATATTAAAGAGAAATTTTTAG
>OR.GCA_004027205.1_CteGun_v1_BIUU_PVKB01004229.1_106910_107854+
ATGATTAGAGAAAATTACACCCTGAAGAGTGAGTTTATCCTCACAGGATTTGCTGATCAC
CGAGACCTGAGGACATTTCTGTTGGTGATGTTCTTGTCCATCTATCTTATCACTATGGTG
GGGAATATCGGTCTGGTGATTCTGATAACAAAAGAGCAGTGTCTTCACACACCAATGTAC
TTCTTCCTGGGCAACCTGGCTTTTGTGGATTCTTGCTGTGCATGTGCAGTTACCCCTAAG
ATGTTGGAGAGCTTCTTTTCTAAGGACAACAGGATTACTCTCTATGAATGCATGGCACAA
TTTTATTTTCTTTGCACTGTGGAAACTGCAGACTGCTTCCTGCTGGCAGCAATGGCATAT
GACCGCTATGTGGCCATATGCAGCCCACTGCAATATCACACCACCATGTCAAACAAACTC
TGCCATCAGATGACAATAGGGGCCTACATAGCTGGAAACCTGCATTCCATGGTTCATGTA
GGACTATTGTTTAGGTTAATGTTCTGTGGTTCCAATCATATCAATCACTTTTATTGTGAT
ATTCTTCCTTTGTACAGGCTCTCGTGCACAGACCCGTATGTCAATGAACTTGTACTCTTT
GTCTTTTCGGGCTCAATTCAAGTCTTCACAATAGGCAGTGTCTTAATATCTTATCTCTAT
ATACTTTTTACTATTTTAAAGATGAAATCTAAAGAGGGAAGGATCAGAGCCTTTTCTACT
TGTGCATCTCACTTTCTGTCTGTTTCCCTATTTTACGGATCACTGTTCTTCATGTACATT
AGACCAAATTTGCTTGAAGAAGGCGATAGAGACATACCAGCAGCTATTCTGTTTACAATA
GTAGTTCCCTTACTCAATCCTTTCATTTATAGCCTGAGAAATAAGGAAGTAAAAAAGGTC
TTGCAAAAACTTCTGATAAAAAAAATTAGTCTCAAGAAAGTTTAA
>OR.GCA_004027205.1_CteGun_v1_BIUU_PVKB01004491.1_95839_96780-
ATGAAGCTGGACGGGAATTACTCAGAAGTGGCTGAGTTCGTTCTGTTGGGATTCAGGACC
TCTCCAAAGCTACAGATCCTCCTATTCTTAGCGTTTTTTGTGATCTACGTGGTCACCATA
GCGGGAAATGTCAGTATGATAATCGTCATTAAGACAGACTCTCGACTGCAAACGCCCATG
TACTTCTTCCTCAGGAACTTGTCCTATTTAGATCTCTGCTACTCCACAGTCATCGCTCCC
AAAGCTTTGGTCAACTTCCTGACTGAGGAAAGGAAAATTTCGTACAACGGCTGTGCAACA
CAATTTTTCTTCTTTGCCGTGTTTGTCACAACTGAGGGCTTTCTTCTGGCCGTAATGGCC
TTTGATCGCTTCTCAGCCATTTGCTTTCCTCTCCTTTACCCTGTCCGCATGTCCCAGAAA
GTCTGCGTCCAGTTGGTAACTGGATCCTACGCCTGTGGGTCCATCAACGCCATCGTGCAG
ACCGGCTTCACCTTCACTTTGCGTTTCTGTGAGGAAAACAGGCTGGACCACTTCTTCTGT
GACGTCTCGGCTCTGATTAAGATCTCCTGTGGCGACACCGTCGTGAACGAGATGGTGCTG
TTCTGTCTCTCTGCCGTCATCATCCTCACCACCACCACAGTCATTCTAGTTTCCTACGCG
TATATCCTCTCCACTGTCCTGAGGATCCCCTCCACCCGCGGCAGGAGGAGGACCTTGTCC
ACCTGTGGCTCCCATGTGGCCGTGGTGAGTTTATTCTACGGAACTGTGTTCTTCATGTAC
GGCCAGCCGGGTGCCATCTCCTCACCAGAGCAGAGCAAGATCGTGGGTGTGTTCTACACC
CTTGTAATTCCAATGCTAAACCCGCTGATATACAGTCTGAGAAACAGAGATGTGAAAGAC
GCTGTGAAAAGAATAGCATGTGGGAAATGGCCCTTGCAGTGA
>OR.GCA_004027205.1_CteGun_v1_BIUU_PVKB01004491.1_115226_116167+
ATGGGTGACAGGGGAGCAACCAATCACTCAGAGATGACTGACTTCATTCTTGTAGGCTTC
GAGGTTGGCCCCAAGCTTCACGTTGTTCTCTTCCTGCTGTTTCTGCTCATATATGCCATG
ATACTGCTAGGCAATGTTGGGATGATGGCCGTTATTATAACCGATCCCCGGCTGAACACA
CCAATGTATTTCTTCCTAGGAAATCTCTCCTTTATTGATCTCTTCTATTCGACTGTTATT
GCACCCAAAGCTATGACCATCTTCTGGTCTGAGAGCAAAACCATCTCCTTTGCCGGCTGC
GTGGCCCAGCTCTTTCTCTTCGCGCTGTTTATCGTGACCGAGGGATTTCTCCTGGCAGCC
ATGGCTTACGACCGCTTCATTGCCATCTGCAGCCCTCTCCTGTATTCGGTGCAGATGTCC
ACACGCCTCTGCGCTCAGCTGGTGGCTGGTTCCTATTTCTGCGGCTGCCTCAGCTCGGTT
CTTCAGACCAGCATGACCTTCACTTTGTCCTTTTGCGCTTCTCGGGCTATTGACCACTTT
TACTGTGACACTCGTCCACTTCAGAGATTGTCTTGCTCCGACCTTTTTATTCATAAAATG
ATCTCCTTTTCCTTAGCCAGCATCATTATCTTGCCGACCATCGTGGTCATTATTGTGTCC
TACATGTACATTGTGTCCACGGTTCTGAAGATCCGCTCCGCTGAAGGGCGGAAGAAAGCC
TTCTCCACGTGCAGCTCCCACCTGGGTGTCGTAAGCGTGCTGTACGGCGCTGTCTTTTTC
ATGTACCTCACCCCGGACAGATTCCCTGAACTCAGTAAGGTGGCCTCCTTATGCTACTCC
CTAGTCACGCCAATGTTGAACCCGTTGATTTACTCTTTGAGAAACAAGGATGTCAAAGAG
GCTCTAAAAAAGTTTCTAGGAAAGAAACACGCTATTCTTTGA
>OR.GCA_004027205.1_CteGun_v1_BIUU_PVKB01004504.1_10078_11013+
ATGGAGTTGGGAAATGGCACCAGAGTAAATGAATTTGTGTTTCTGGGACTTACTCAGTCC
GAAGACATGAGCTTGGTCTTATTTCTGTTTCTGTGTTCTGTGTACGTGACGACTCTGCTG
GGAAACCTCCTCATCGTGGCTGCCGTGACCTGGGAGGCCCGCCTCCACGTGCCCATGTAC
CTCCTGCTCCGCAACTTGGCCGTCCTCGACATCTGCTTCTCCTCCATCACGGCTCCTAAG
GTCTTGGTGGACCTTTTGTCCAGGAAAAAGACCATTTCCTACACAAACTGCATGACACAG
ATCTTTTTCTTCCATCTGCTTGGCGGCGCAGACATCTTTTCTCTGTCTGTGATGGCGTTT
GATCGCTATGTAGCCATCTCCAGACCCCTGCACTATGTGACCATCATGAGCAAGGGGCGG
TGCACCGCCCTCATCGCCGTCTCCTGGCTGGGGGGCTTCATCCACTCCATCGTGCAGGTT
TCCCTGCTGCTCCCTCTCCCCTTCTGTGGACCCAATGTTCTCGACACCTTCTACTGTGAC
GTCCCCCAGGTCCTCAAACTCGCCTGCACGGATACCTTTATTCTAGAGCTGCTGATGATT
TCCAACAACGGCCTGGTCACCACCCTGTGGTTCCTCTTCCTGCTAGTGTCCTATGCAGTC
ATTCTGATGATGCTGCGGTCCCAGGGGGGGGAGGCGGGGAGGAAGGCCGTCTCCACCTGC
ACCTCCCACGTCGCCGTGGTCACCCTGCACTTTGTGCCCTGCATCTACGTGTACGCCCGT
CCCTTCACTGCCCTGCCCTCGGATAAGGCCATCTCCGTGACTTTCACTGTCATCTCTCCT
CTGCTGAACCCCTTGATCTACACTCTGAGGAACCAGGAGATGAAGTCTGCTATTAGGAGA
TTGAAAAAAAGACTTATGTCTTCTGAAGGAACTTAG
>OR.GCA_004027205.1_CteGun_v1_BIUU_PVKB01004504.1_20370_21305+
ATGGATCTGGGCAACTACACCAGGGTGAAGGAGTTTGTCTTCCTGGGCATCACGCAGTCC
CGAGAGCTGAGCTGGGCCTTGTTCGCTGTCCTGGTTGTGGTGTACGTGACGACCCTGGTG
GGCAACCTTCTCATCATGGTTGCCGTCACCTGCGAGTCTCACCTGCACACCCCCATGTAC
TTCCTGCTCCGCAATCTGTCTGTTCTCGACATCTGCTTCTCCTCCATCACGGCTCCCAAG
GCCCTTGTTGACCTTCTGTCTCACAGGAAAACCATCTCTTTCAATGGCTGCATCACCCAG
ATGTTCTTCTTCCACCTTCTGGGAGGAGCGGATGTCTTTTCTCTCTCCGTGATGGCCTTT
GATCGCTACGTAGCCATCTCCAGGCCCCTGCACTACGTGACCATCATGAGCAAGGGGCGG
TGCACCGCCCTCATCGCCGCCTCCTGGCTGGGGGGCTTCGTCCACTCCATCGTGCAGGTC
TCCCTGCTGCTCCCTCTCCCCTTCTGCGGGCCCAACGTTCTCGACACCTTCTACTGTGAC
GTCCCCCAGGTCCTCAAACTCGCCTGCGCGGACACTTTTGCCCTTGAGCTCTTGATGATT
TCCAACAATGGATTGCTGAGTTGGTTTATCTTCTTCTTCCTCCTCGTATCTTACACGTTC
ATCCTGACGATGCTGCGGTCTCACGCGGGCGAGGGCAGGAGGAAGGCCATCTCCACCTGC
ACCTCCCATGTCACCGTGGTGACGCTGCACTTCGTGCCCTGCATCTACGTGTACGCCCGG
CCCTTCAGCCCTCTCCCCACAGACAAGGCCATCTCCGTCACTTTCACTGTCATCTCTCCT
CTGCTGAACCCCTTGATCTACACTCTGAGGAACCAGGAGATGAAGTCAGCCATGAAGAGG
CTGAAGAAGCAACTGGGGCATTTGGAAAGGATCTAA
>OR.GCA_004027205.1_CteGun_v1_BIUU_PVKB01004538.1_37457_38395+
ATGGAACCCATTAACAAGACAGCAGTCTCTGAGTTCTTCCTGAAGGGATTTTCAGGCTAC
CCAGCCCTGGAACATCTGCTCTTTATTCTGTGCTCAGCCATGTACCTGGTGACCCTGCTG
GGGAATACAGCCATCGTGGCAGTGAGCATACTGGACACCCGCCTGCACACACCGATGTAC
TTCTTCCTGGGCAACCTTTCCATTCTAGACATTTGCTACACATCCACCTTTGTGCCCCTG
ATGCTGGCTCACCTCTTGTCATCTCAGAAGACCATCTCCTTCGCAGGTTGTGCCGTCCAG
ATGTGCCTGAGCCTGTCCACAGGCTCCACAGAGTGCCTGCTGCTCGCTATCATGGCCTAT
GACCGCTACCTGGCCATTTGCCAGCCACTCAGATATCCCGTACTCATGAGCCACCAGTTC
TGCTTGTTTCTAGTGGGAGCTGCCTGGATACTCTGCCTCCTTAAGTCGGTGACTGAGACA
GTCATTGCCATGAGGCTGCCCTTTTGTGGCCACCACGTGGTCAGTCACTTCACTTGTGAG
ATCCTGGCAGTTCTGAAGCTGGCCTGTGGTGACACATCCATCAGTGAGGTCTTCTTGCTG
GTAGGTGCCATCCTGCTGCTTCCTGTGCCCCTGGCCCTCATCTGCCTGTCCTACACACTC
ATCTTGGCTACCATTCTGAGGGTGCCCTCAGCTGCTGGGCGCCGCAAAGCCTTCTCCACC
TGCTCTGCACACCTAGCTGTGGTGCTACTTTTCTATGGCACTGTGATCTTCATGTACATG
AAACCTAAGAGCAAGGAGGCCCGTATCTCTGACGAGGTCTTCACAGTCCTCTATGCCATA
GTCACACCTATGCTGAACCCCATCATCTACAGCCTGCGGAACAAGGAGGTCAAAGAGGCA
GCCAGAAAGGTGTGGGGCAGCAGACGGGCCTACAAGTAA
>OR.GCA_004027205.1_CteGun_v1_BIUU_PVKB01004569.1_10314_11273+
ATGTGGAAGGAAAATATCACCCGTATTAATGAGTTCGTTCTGGTGGGCTTCCCCTCTGCA
CCTTGGCTGCAAATTACACTCTTCTTCCTTTTCCTCATCACTTACCTGATTGTGCTGTTA
GAGAACTTTGTCATCATCCTCACGGTATGGGCCACTAGGTCTCTGCACAAGCCTATGTAC
TATTTTTTGGGTACCATGTCCTTCCTGGAAGCCTGGTATATCACCGTCACAGTCCCGAAG
ATGCTGGCTGGGTTCCTACTTTATCCCAATACCATCTCTTTCCTGGGATGCATGACCCAG
CTCTATTTTTTCATGTCACTTGCTTGTACTGAGTGTGTGCTTCTGGCTGCCATGGCCTAT
GACCGTTACGTAGCCATATGTCAGCCACTTCGTTATCCAGTCATGATGACCACGGGGTTT
TGTGTCCAGTTGACCATTAGCTCCTGGGTGAGTGGCTTCACCATCTCCATGGCAAAGGTG
TACTTTATCTCTCGAGTTGCCTTCTGTGGTAAAAACATCTTGAACCATTTTTTCTGTGAT
GTGTCACCTATCCTCAAGCTAGCCTGCATGAACTTACTTACGGCCGAAAGAGTAGACTTC
GTGCTAGCCATCATTATCCTGGTGTTTCCTCTCTCGGCCACTGTTCTTTCTTACTTCTTC
ATCGTATCCACCGTGTTGCATATCCCCTCAGCCGCCGGGCAGCGGAAAGCCTTCTCCACC
TGTGCGTCTCACCTGACAGTGGTGGTCATCTTTTACACAGCCGTGATCTTCATGTACGTC
CGCCCACGGGCCATTGCCTCATTTAATTCTAACAAGTTTATCTCGGCCATATATGCGGTC
TTCACTCCAATGCTCAACCCTATCATCTACTGCCTGAGAAACAAGGAGGTCAAGGATGCC
ATTAGGAAAACCGTGACAAGTGGCAGAGCTCTTTTCTTCAGAGACTCTCTTTGTCCATGA
>OR.GCA_004027205.1_CteGun_v1_BIUU_PVKB01004569.1_19143_20066+
ATGAGCAAAGAAAACCAAACTTCCTGGACTGAATTCCTCTTGCTGGGCCTTTCGTCAGAT
CATCACATGCAGATGCTGCTGTTTGTTGTGTTTCTTGTCATCTACCTGCTGACTGTGTCT
GGAAATCTGCTCATCATACTACTGATCCACATGGATCCTCGACTCCATACACCAATGTAC
TTCTTCCTTAAAAATCTGTCCCTTACTGATCTCTGTTTCTCTACAACTATTGTTCCCAAG
ATGCTGTTGCATTTTCTGGTCATGAGAAAGACCATTTCATTCATTGGGTGCTCGATTCAG
ATGTTTTTCTTCCTAATAATGGGGTGTACAGAGAGTTCGCTTCTCGCGGTGATGGCCTAT
GACCGCTATGTGGCTGTCTGTAAGCCCCTGCACTACTCCACCATAATGACCCAGAGAGTT
TGCATGTTGCTAGCCATAGGTTCCTGGGCTAGTGGCGTGTTCGTGTCTTTAGTAGACACC
ACCTTTACTTCATCTCTCTCTTACCAAGGACCAAATGTAATTAATCATTATTTCTGTGAG
CCTCCTGCACTCTTGAAGTTGGCTTCAGAAGAAACTTACAAAGCTGAGATGGCCATCTTT
GCAATGGGTGTGGTAATCCTCTTAGGTCCTGTCTCTCTCATTCTTTTCTCCTACTGGAAT
ATTATCTCCACTGTAATTAACATTAGGTCAGGAGAGGGGAGGCTCAAGGTCTTTTCTACA
TGTGGGTCCCATTTTATCGTTGTTACCTTCTTCTATGGGTCAACAATATTTACCTACATG
CGGCCAAATTCAAAGAAAATGAATGAAGGAGATAAGGTGATCTCAGTATTTTACTCAGTC
ATAACATCCATGATGAACCCGTTCATTTATAGCCTCAGAAACAAGGATGTGAAAGAAGCT
CTTAGGAAATTACTTAAAAGATAG
>OR.GCA_004027205.1_CteGun_v1_BIUU_PVKB01004569.1_28507_29433+
ATGGGAGAGGAAAATCAATCCTCTGTGGTGGTGGAATTTGTCTTCTTGGGCCTCTCACAG
GATCCACACACCCAAGTCCTGCTCTTCTTCCTGTTTCTTGTCATCTACCTGCTGACGGTG
CTCGGGAACCTGCTGATGGTTGTGCTCATTCACATAGACCCCCAACTACATACACCCATG
TACTTTTTTCTTCGAAATTTGTCCTTTGCAGATCTCTGTTTTTCTACTACGACCGTGCCC
CAGGTGCTCGTCCACTTCCTGGTGAAGAGGAAAGCCATTTCCTTTGTTGGATGCTCAACA
CAGATAGCTGTTTTACTTCTGGTTGGGTGCACAGAGTGTGCACTGCTGGCCGTGATGTCC
TATGACAGGTATGTGGCCATCTGCAAGCCACTGCACTACTCCACCATCATGACACAGTGG
GTATGTGTCCAGCTGGCAGTGGGATCCTGGGCCAGCGGAGCCTTTGTGTCCTTGGTGGAC
ACCACATTCACACTGCGTCTTCCATATCGAGGAAACAATGTCATTAACCACTTTTTCTGT
GAACCTCCTGCCCTCCTGAAGCTGGCTTCGGCAGACACGTACAGCACAGAAATGGCCATC
TTTTCAATGGGCGTGGTGATCCTCCTGGCTCCTGTCTCCCTCATCCTCATCTCCTACGGG
AACATCATCTCCACAGTGATCCAGATGCAGTCTGCAGAGGGGAGGCTCAAGGCTTTCTCC
ACCTGTGGCTCCCACCTCATGGTTGTTGTTCTCTTCTATGGCTCAGCGATATTTGCCTAC
ATGAGGCCAAACTCCAAGATAATGAATGAAAAGGATAAAATGATTTCTGTGTTTTACTCG
GCAGTGACGCCCATGCTGAACCCCGCTATTTACAGCCTGAGGAACAAAGACGTCAAAGGG
GCTCTCAGAAGAGTAACTGCAAAATAG
>OR.GCA_004027205.1_CteGun_v1_BIUU_PVKB01004569.1_40410_41360-
ATGGAGCTGCAGAATGCCACCGTAGGAAGTGGCTTCCTCTTGGTGGGGATTCTACATGAC
AGTGGGTCTCCCGAACTGCTGTGTGCCACCATCACAGTCCTGTACATGTTGGCTCTGACC
AGCAATGGTCTGCTGCTCTTGGTCACCACAATGGATGTCCGGCTCCACATGCCCATGTAC
CTCCTGCTCGGGCAGCTGTCTCTCATGGACCTCCTATTCACGTCGGTGGTGACACCCAAG
GCTATCATGGACTTTCTGTGCGGAGATAACTCCATCTCCTTCGGAGGCTGCGCACTTCAG
ATGTTCCTGGCGCTGACACTGGGTGGTGCAGAGGACCTCCTCTTGGCATTCATGGCCTAC
GACCGGTATGTGGCCATCTGTCATCCTCTCAACTACATGATTTTCATGAGGCCGAGGGTC
TGCTGGTCCATGGTGGCCTTGTCTTGGATCTTGGCATCTCTGAGTGCTTTCGGATATACT
GTATACACCATGCATTACCCCTTCTGCAAAGCCCGGAAAATCAGACACCTGCTCTGTGAG
ATCCTACCCTTGCTGAAGCTGGCTTGCACAGACACCTCCAGATATGAGCTCATGGTTTAT
GTGATGGGTGTGACCTTCTTGATCCCCCCTTTAGCTGTCATTCTAGCCTCCTACACACTA
ATACTGTTCACTGTGCTGCACATGACTTCAAAGGAGGGGAGAAAGAAAGCTCTTGTTACC
TGCTCGTCCCACCTGACTGTGGTTGGGATGTTTTACGGGGCTGCCACCCTCATGTATGTC
CTGCCCACCTCCTTTCATAGTACCAGTCAGGACAACATCATCTCTACTTTTTACACAATT
GTCACCCCGGCCCTCAACCCACTCATCTACAGCTTGAGAAATAAGGAGGTCACAGGAGCC
TTGAGAAGAGTCCTGGGAAAACATATTATGTCAACATACCCCACCCTTTAA
>OR.GCA_004027205.1_CteGun_v1_BIUU_PVKB01004569.1_53243_54202+
ATGGACCTCTGGAATGCCACCTTAGGAAGTGGCTTCCTCTTGGTGGGGATTCTACATGAC
AGTGGGTCTCCCGAACTGCTCTGTGCCACCATCACAGTCCTGTACATGTTGGCTCTGACC
AGCAATGGCCTGCTGCTCTTGGTCACCACAATGGATGTCCGGCTCCACGTGCCCATGTAC
CTCCTGCTCGGGCAGCTGTCTCTCATGGACCTCCTATTCACGTCAGTGGTGACCCCCAAG
GCTATCATGGACTTTCTGTGCAGAGATAACTCCATCTCCTTCGGAGGCTGCGCACTTCAG
ATGTTCCTGGCGCTGACACTGGGTGGTGCAGAGGACCTCCTCTTGGCGTTCATGGCCTAC
GACCGGTATGTGGCCATCTGTCATCCTCTCAACTACATGATTTTCATGAGGCTGAGGGTC
TGCTGGTCCATTGTGGCCTTGTCTTGGATCTTGGCATCTCTGAGTGCTTTAGGACACACT
GTATACACCATGCATTTCTCTTTCTGCAAGTCTCGGCACATCAGACACCTCTTCTGTGAG
ATTCCTCCCATGCTGAAGCTGGCCTGTGTAGACACCTCCAGATATGAGCTCTTGGTTTAC
GTGACAGGTGTGACTTTCCTTTTGCTCCCTCTTACTGCCATTGTTGCCTCTTACACACTA
ATTCTGTTCACTGTGCTCCACATGCCTTCAAAGGAAGGGAGGAAGAAAGCCCTTCTTACC
TGTTCGTCCCACCTGACTGTGGTTGGGATGTTTTACGGGGCTGCCACCCTCATGTATGTC
CTACCCAGCTCCTTTCACAGTACCAAGCAGGACAACATCATCTCTGCTTTTTACACAATG
GTCACCCCAGCCCTGAACCCACTCATCTATAGTCTGAGAAATAAGGAGGTTATGGGGGCC
TTGAGAAGGGTCCTGGGAAAATATGTGAGGCCAACACAGCCGCCCTTACAAACAGGCTGA
>OR.GCA_004027205.1_CteGun_v1_BIUU_PVKB01004569.1_72737_73678+
ATGGAGCTGTCAAACACCACCGTAGGAAGTGCCTTCTTCTTGGTGGGGATTCTACATGAC
AGTGGGTCTCCTGAACTTCTCTGTGCCACCATCACAGTCCTGTACATGTTGGCTCTGACC
AGCAATGGCCTGCTGCTCTTGGTCACCACAATGGATGTCCGGCTCCACGTACCCATGTAC
CTCCTGCTCGGACAGCTGTCTCTCATGGACCTCCTATTCACGTCGGTGGTGACCCCCAAG
GCTATCATGGACTTTCTCTGCGGAGATAACTCCATCTCCTTCGGAGGCTGCGCACTTCAG
ATGTTCCTGGCGCTGACACTGGGTGGTGCAGAGGACCTCCTCTTGGCGTTCATGGCCTAT
GACCGGTATGTGGCCATCTGTCATCCTCTTAACTACATGATCTTCATGAGACCAAGGGTC
TGCTGGTCCATGGTGGCCACCCCCTGGATCCTGGCATCTCTGAATGCATTAGGACACACT
GTGTACACCATGCACTTCTCTTTCTGCAAGTCTCGGCACATCAGACACCTCTTCTGTGAG
ATTCCTCCCATGCTGAAGCTGGCCTGTGCAGACACCTCCAGATATGAGCTCTTGGTTTAC
GTGACAGGTGTGACTTTTCTTTTGCTCCCTCTTACTGCCATTGTTGCCTCTTACACACTA
ATCCTGTTCACTGTGCTCCACATGCCTTCAAAGGAAGGGAGGAAGAAAGCCCTTGTTACC
TGCTCGTCCCACCTGACTGTGGTTGGGATGTTCTATGGGGCTTCTACACTCATGTACGTC
CTTCCCAGCTCCTTTCACAGTACCAAGCAGGACAACATCATCTCTGCTTTCTACACAATG
GTCACCCCAGCCCTGAACCCACTCATCTACAGTCTGAGAAATAAGGAGGTTATGGGCGCC
TTGAGAAGGGTCCTGGGAAAATATGTGAGGCAACACACCTGA
>OR.GCA_004027205.1_CteGun_v1_BIUU_PVKB01004569.1_75095_76018-
ATGGGAGAAGGAAACCAAACTTACGTGATTGAATTTATCTTGCTGGGACTTTCACAGAAT
CCTCAAGTCCAAATCTTGCTGTTCTGTGTTTTCCTGGTCATCTACCTTCTATCTGTATTT
GGAAACCTGCTGATAATAATCCTTATCCAAATTGACTCGCATCTTCACACACCCATGTAC
TTTTTTCTCACAAATTTATCCTTTGCTGACCTCTGTTTCTCTACAAGCATCATACCTCAG
ATGTTGGTCCACTTCCTGGTGAAAAGCAAAACCATTTCCTTTGCTGGATGCTCAATGCAG
ATAATTGTCTTCCTCCTCGCGGGATGTACAGAGTGCACGCTGCTAGCGGTGATGGCCTAT
GATCGCTATGTGGCTGTCTGCAAGCCCTTGCACTACTCCACCATCATGACCCAGAGTGTG
TGTAGCCAGCTGGCGGTCATGTCCTGGATAAGTGGGGCGCTTGTGTGCTCAGTGGACAGT
GCATTTACTCTATGTCTCCCCTACCAGGGACAGAATGTAATTAATCATTACTTCTGTGAA
CCTCCTGCACTCCTAAAGTTGGCTTCCTCGGACACCTACAATGCCGAGATGGCTCTCTTT
TCAATGGGTGTGGTTATCCTCTTGGCTCCTGTTTCCCTCATCCTGGTCTCCTACTACAAT
ATCATCTCTACTGTGATTCGTATGCAGTCCGGGGAGGGGAGGCTCAAGGTCTTCTCCACC
TGTGGTTCCCACCTCACGGTTGTGGTTCTCTACTACGGCTCTGGAATATTTGCCTACATG
AGACCTAATTCCAAGACAATGACTGAGAAGGATAAAGTCATTTCTGTGTTCTATTCAGTG
ATGACTTCCATGTTGAACCCCATGATTTACAGCCTGAGGAACAAGGATGTGAAGGAAGCT
TTCAGGAAGGTGGCTGGAAGATAG
>OR.GCA_004027205.1_CteGun_v1_BIUU_PVKB01004573.1_13949_14890+
ATGATGAGAAATTCCACCACGGTCACAGAATTCATTCTTCTGGGTCTGACCAACGACCCT
CAGTGGCAGGTCGTCCTCTTCGTGTTTCTCCTTGCTACCTACCTGCTCAGCGTGACTGGG
AACTTGGTCATCATCACCCTAACCCTTTCAGACCCCAACCTGCGCACTCCCATGTATTTC
TTCCTTCGGAACTTCTCATTCTTAGAAATCTCCTTCACCTCCGTCTGCATTCCCAGATTC
CTCGTCACCATTGTGACGGGAGACAGAAGCATTTCCTACAACGGCTGCGTGGCCCAGCTG
TTTTTCTTCATCTTCCTGGGGGTGACGGAGTTTTACCTGCTGGCGGCCATGTCCTATGAC
CGCTACGTGGCCATCTGCAAGCCTCTTCACTACACAACCATCATGAGCGCAAGAGTCTGC
GGCCTTCTCGTTTTCAGCTCGTGGCTCGCAGGGTTCCTGATCATCTTCCCACCCACCATC
CTGCTCCTGCAGCTGGATTTCTGCGCCTCCAATGTAATTGACCATTTTCTCTGTGACTCC
TCCCCGATGCTGCAGCTTTCTTGCACAAACACACACTTTCTGGAACTCATGGCATTCTTT
TTAGCTGTGGTAACGCTCATGGTCACCTTGACATTAGTTATTCTGTCCTACACAAATATC
ATCCGGACAATTCTGAAAATTCCTTCTACAAATCAAAGGAAAAAGGCCTTTTCCACTTGC
TCCTCCCACATGATAGTGGTCTCCCTTTCTTACGGAAGCTGCATCTTTATGTACATAAAG
CCTTCTGCGAGGGAGAGGGTCACCCTAAGCAAAGGCGTGGCTGTGCTCAACACCTCAGTG
GCTCCCCTCCTCAACCCCTTCATCTACACGCTAAGGAACCAGCAAGTGAAGCAAGCCTTC
AAGAGTGGGGTCCGCAGGATGCTTTTGTCTGCAAAGGCGTGA
>OR.GCA_004027205.1_CteGun_v1_BIUU_PVKB01004573.1_26102_27040-
ATGAAAAACCGAACAATACTCACTACAATCATTCTCCTTGGACTTACACGGGATCCAGAT
TGGCAAATTGTGATCTTCCTTTTCCTGTTTATAACGTATTTACTGAGTATCACTGGGAAT
CTGATCATCATCTTTCTCACCCTGCTGGACCCCCACCTCAAAACACCCATGTATTTCTTT
CTTCGGAATTTTTCTGTCTTAGAAATCTCACTGACAACCACCTGCATCCCGCGATTCTTG
GCCAGCATCGTGACTATGGACAAAACCATTTCCTACGATGCTTGTTTGACACAAATCTTT
TTTGGCCTTTCCTTTGGTATAGCTGAGTTCTTCCTGTTGGCCGCCATGTCCTATGACCGC
TATGTGGCCATCTGCAAGCCCCTGCATTATGCCACCATTATGAGCCACAGGCTCTGCCAT
CGCCTGGTTTTTACCTGCTGGTTGTCTGGTTTATTAATAATCATTCCTGGAGTTATTGTG
AGTCAGAGTTTGGAATTTTGTGGTGAAAATATTATCGACCACTTTTTCTGTGACTATTTT
CCTATTCTGCAACTGTCCTGCTCAGACACACATGTGATAGAGTTGTCGAATTTTGTGTTC
GCTATCATCACACTCCTGGTTACTTTGACGCTAGTAACGTTATCTTATGCAAACATTGTG
AGGACAATTCTGAAGATCCCTTCCGCGCAGCAGAGGAAGAAGGCTTTCTCCACCTGTTCC
TCCCACGCCATCGTCGTCTCCATCTCCTACGGCAGCTGCATCTTCATGTACATCAGACCT
TCTTCCGAGGCAAGGATATCATTAAACAAGGGGGTTGCAGTGCTCACGACTTCAATTGCA
CCTGTCCTAAATCCTTTTATCTATACTCTAAGAAACAAGCAAGTCAAGCAAGCAGCGAAG
GATATTGTAAAGAAATGGGCCTCTAGTAGTCTGGAGTAA
>OR.GCA_004027205.1_CteGun_v1_BIUU_PVKB01004573.1_48203_49132+
ATGAGAAATCACACATCTGTCAAGGAATTTATTCTTCTAGGATTAACACAGGACTCAAAG
CTAAATATTTTGATTTTCATATTTTTATTTTTCACTTACATACTGAGTATCGCTGGAAAT
GTGACAATTATCACCCTCACACTGATAGATCCGCATCTCAAAACACCCATGTATTTCTTC
CTCCGGAATTTCTCTTTTCTAGAAGTCTCATTCACAACAGTTTGCATTCCTAGGTTCCTC
GTCAGCATTGTCACGGGAGATGTGACCATTTCCTACAATTCCTGCTTGGCCCAGGTGTTC
TTCTTCATACTTCTTGGTTCAACGGAATTTTTTCTTCTGACGGCCATGTCCTATGACCGC
TACATCGCCATCTGCAAGCCGTTGCATTACACAACCATCATGAGTGGCAGGGTCTGCCTG
CAGCTTGTGGCGGCCTCCTGGGTGGCCGGATTTCTCATCATCTTTCCACCTGTGATCATG
GGTCTTCAACTGGATTTCTGTGACTCCAACGTCATTGACCACTTCACCTGTGACTCCTCT
CCAATGCTCTTGCTCTCCTGCACAGATACAACCTTCCTAGAGCTCTTGGGATTTTTCCTG
GCCACATTCACTCTCATGGTAACCTTATCCTTGGTGATTCTTTCCTATGTGTTCATCCTG
AGGACCATCCTGAGGATTCCCTCTGCTGCGCAGAGGAACAAGGCCTTTTCCACCTGCTCC
TCACACATGATTGTCGTCTCCATGTCTTATGGAAGCTGCATTTTCATGTATGTAAAAACT
TCGGCAAAAAACGGAGTGGCTTTGACCAAAGGGATAGCAGTGCTCAATACCTCTGTGGCC
CCGATGCTAAATCCTTTTATATATTCCCTAAGGAACCAGCAGGTAAAACAGTCCTTTAAG
AACTTGGTGAAAAAAATGTTTGTCAAATAA
>OR.GCA_004027205.1_CteGun_v1_BIUU_PVKB01004573.1_58650_59585+
ATGCCAAACAAGACATCAATTAAAGAATTCATTCTCCTGGGACTTACTGATGACCCAGTG
CTGCAAGCTGTGATATTCTTCTTTATGTTGATGACATACTTGTTGAGTGTAAGTGGCAAC
ATGACCATCATTACACTAACACTGTCAAATACTCACTTGAAAACACCCATGTACTTCTTC
CTCAGGAATTTCTCTTTCTTAGAAATTTCATTTACATCTGTCTGCATTCCCAGATTTCTG
GTTAGCATTGCTACAGGGGACACGACCATTTCCTACAATGCTTGCATGGCACAAGTGTTT
TTTTTAATCCTGCTCGGATCTACAGAATTCTTTCTTCTGTCTGTCATGTCCTACGACCGC
TACGTGGCCATCTGCAAACCTCTCTATTACGCAACAATCATGAATAACACTGTCTGCACC
CGTCTGGTGATCAGCTCGTGGTTTGCTGGCTTCGTCATTATCTTTCCCCCGGTCATTATG
GGCCTCCAGCTGGATTTCTGTGACTCCAACATCATCGACCACTTCACCTGTGACTCTTCT
CCTATGCTGCTGATTGCTTGCACGGATACGACACTTCTAGAGCTCATGGCATTCTGCTTA
GCAGTGCTCACGCTCATGGTAACTTTGGTCTTGGTGATTCTCTCCTACACATTCATCCTG
AGAACAATTCTGAAGTTCCCTTCTGCCCAGCAGAGAAAAAAGGCCTTTTCCACCTGTTCC
TCTCATATGATTGTGGTTTCCATTTCTTATGGAAGTTGCATTTTTATGTACGTAAAAACC
TCTGCAAAAGAAGGTGTGGCCCTAAGCAAAGGTGTAGCTGTGCTTAATACCTCTGTTGCT
CCCATGCTGAACCCCTTTATCTATACCTTAAGGAATCAGCAGGTGAAACGGGCCCTTCAG
GATTTCACCAAGAAACTGTTATCAAACAAATCTTAA
>OR.GCA_004027205.1_CteGun_v1_BIUU_PVKB01004573.1_66883_67824+
ATGAAAAACAGAACATCTGTGACAGAATTCATCCTCCTGGGCCTGACAGATAATCCTGAC
CTCCAAGTTGTGATTTTCTTATTTCTATTTCTCACATATGTACTGAGCATTATGGGAAAT
CTAACTATCATCACCCTTACCCTGCTGGACTCCCACCTCAAGACCCCAATGTATTTCTTC
CTCAGGAGTTTCTCCTTCTTAGAAATTTCATTTACTTCTGTCTGTAACCCTAGGTTTTTG
GTCAGCATCATAACGAGGAACAAGTCTATTTCCTACAGTGCTTGTGCAGCTCAGGTATTT
TTCTTTCTCTTTCTTGGCTCAACAGAGTTTTTTCTCTTGGCTTCCATGTCCTATGACCGC
TACGTGGCCATCTGCAAGCCCCTGCATTATACAACCATTATGAGCAACAAGATCTGTTAC
CAACTGGTCTTCAGCTCTTGGCTGGCTGGCTTTTTGGTGGTTTTCCCACCGCTGACCATG
GGTTTGCAGCTAGATTTCTGTGACTCCAATCTCATCGACCACTTCACCTGTGACTCTGCT
CCTCTGCTGAAAATCTCCTGCACAGACACGAGCACCCTAGAACTCATGAGCTTTCTTTTG
GCTTTATTTACACTAGTGGTCACGCTCGCCCTGGTAGTTCTCTCCTACACTTACATCCTC
AGAACAATTCTGAGAATCCCCTCAACTCAACAAAGAAAAAAGGCCTTCTCCACGTGTTCC
TCACACATGATTGTGGTCTCCACCTCCTATGGAAGCTGCATCTTCATGTATGTGAAGACA
TCGGCCAGGGAAGGAGTTGCTTTGACAAAAGGGGTGGCGATGCTCAATACCTCCGTGGCG
CCCATGCTGAACCCGTTTATTTACACTCTACGGAACCAGCAGGTGAAACAGGCACTGAAG
GATATTGTGAGAAAGATACTCTCCTCAAAAACATTAATCTGA
>OR.GCA_004027205.1_CteGun_v1_BIUU_PVKB01004573.1_76177_77124+
ATGAGAAACACCACAATTATAACAACGTTCATCTTGCTGGGATTGACAGATGACCCACAG
ATGCAAGTTCTGCTTTTTGTCTTTCTGTTCCTCACCTACACGCTGAGTGTAACTGGTAAC
CTCATTATTATCACCCTCACGTTGGTGGATTCCCACCTCAGAACTCCTATGTACTTTTTC
CTCAGAAACTTTTCCTTCTTAGAAGTTTCATTTGCCACTGTGTGTATTCCCAGATTTCTG
TACAGCTTGTCTACTGGGGACAATACTGTAAGCTACAATGCTTGTGCATGTCAAATTTTC
TTCGTTATCCTCTTTGGAGCAACAGAGTTTTTCCTCTTGGCCGCCATGTCCTACGATCGC
TACGTGGCCATCTGCAAGCCCCTCCACTACCTGACCATCATGAACAGCAGAGTGTGCACC
TTATTGGTCCTCTCCTGTTGGGTGTCCGGCTTGATAATTATAGTCCCGCCCCTTAGCTTG
GGCCTCCAGCTTGAATTCTGTGACTCCAATGCCATTGATCATTTCAGCTGTGATGCAAGT
CCCCTCCTAAAGATATCATGCTCAGACACATGGGTGATAGAGCAGGTGGTTGTGCTCATG
GCAATATTTGCACTCATTATTACGCTAGTCTGTGTCTTTCTGTCCTATGCATACATCATC
AGGACGATTTTGAGATTGCCCTCTGTGCAGCAGAGAAGAAAGGCCTTTTCCACGTGCTCG
TCCCACATGATCGTGGTGTCCATCGCCTACGGCAGCTGCATCTTCATCTACATCAAGCCA
TCAGCAAAGGAGGAAGTGGCCATAAATAAAGGAGTTTCTGTTCTGACTACTTCTGTTGCG
CCCTTGTTGAACCCTTTCATTTACACCTTGAGAAACCAGCAGGTAAAACAAGCTTTCAAT
GACTCTATTAAAAAAATTGTATTTCTTTCCAACAAGCAAACCTTTTGA
>OR.GCA_004027205.1_CteGun_v1_BIUU_PVKB01004573.1_82590_83528-
ATGAAGAACCAGACAAGCCAGACAGAGTTTATCCTTCTGGGACTGACTAATAATTCTCAG
TTACAGAATTTTCTTTTCTTCTTCCTACTTTTCAACTATGTGTTGAGTGTGGCAGGGAAC
TTAACCATCATCGCCCTCACTCTGCTGGATTCCCACCTCAAGACCCCAATGTATTTCTTC
CTCCGTCACTTCTCTTTCCTTGAAATTTCCTTCACAACTGCTTGCATTCCGAAATTCCTC
GTGACCATTGTAACCAGGGAAAAGACCATTTCCTATAATGGTTGCATATCCCAGTTGTTT
TTCTACATATTCTTGGGAGGTACAGAATTTTTTCTTCTGGCTGCTATGTCCTATGACCGC
TATGTTGCCATATGCAAACCTTTGCATTACGCATCCATCATGAGCAGCCGACTCTGCCAT
CAGCTTGTCCTGAGCTCTTGGGTGACTGGATTCCTGGTTATCTTCCCCCCACTGATCTTG
GGTCTCGACCTGGACTTCTGTGCTTCAAATATCATTGATCATTTCATTTGTGACGTTTCT
CCTGTCCTGCAACTCTCTTGTTCAGACACACATTTACTAGAATCCATTGCGTTTTTCTTA
GCTATGATGACTCTCATGGTCACGTTATTTTTGGTAATCCTTTCTTACTCTCACATTGTC
AAGATGATTTTAAAATTTCCTTCAATTCAACAGAAGAAAAAAGCCTTTTCCACGTGTTCT
TCTCACATGGTTGTGGTCTCCCTCACCTACGGTAGCTGCATATTTATCTACATAAAGCCT
TCAGCAAATGAAAGAGTCACCTTCAGCAAAGGAGTGGCGGTGCTCAACACTTCGGTTGCC
CCTTTCCTGAACCCATTCATATACACTCTGAGGAATCAGCAAGTCAGACAAGCCTTCAGA
ACAGTATTTAGGAAAATATTTTCTAGTTTGGAAAAGTAA
>OR.GCA_004027205.1_CteGun_v1_BIUU_PVKB01004573.1_101258_102220+
ATGAGGAACCACACAATAATAACCACATTCATCTTGTTGGGACTCACAGATGACCCGCTC
CTGCAAGTTCTGATTTTTGTCTTTTTGTTTGTGACATACATTCTGAGTGTAACTGGTAAC
CTGACTATTATCGTTCTCACGGTAATGGATTCTCACCTTAAAACGCCTATGTATTTTTTT
CTCCAAAACTTCTCCTTCTTAGAAATTTCATTCACGACGGTTTGTATTCCCAGATTCCTG
TACAGCCTATCAACTGGGGACAACACCATATCCTACGATGCTTGTGCCAGTCAGATATTT
TTTATTGGGCTCTTCGGGGCCACAGAGTTTTTTCTCCTGGCGGCCATGTCCTACGATCGC
TACGTGGCCATCTGCCAACCTCTGCACTACACGACCATCATGAGCGGCAGGCTCTGCAGC
GTTCTTGTCCTGTGCTCCTGGGCCTCTGGGCTGACAATCATTATGACCCCGCTGGCGATG
GGCCTCCAGCTGGAGTTCTGTGACTCCAACACCATTGACCACTTCGGTTGTGACGCCTCC
CCTCTCTTCAAGATCTCCTGCTCTGATACGTGGTTTCTAGAACAGATCGTTATTATTTGT
GCGGTGTTGACTTTCGTTATTACGCTAGTCGGTGTGGTTCTTTCTTATTTCTATATTATC
AGGACAATCCTCAGATTCCCTTCTGCTCAGCAAAGAAAAAAAGCTTTTTCCACCTGCTCC
TCTCACATGATTGTCGTTTCCATCAGCTACGGCAGCTGCATTTTTATCTATGTCAAGCCT
TCAGCCAAAGAACAGGTGAACATCAATAAAGGGGTGTCTGTGCTCACTACCTCGGTTGCC
CCTTTGTTAAATCCATTTATTTACACCCTGAGGAACAAGCAAGTGAAACAAGCTTTCAAT
GACACTGTGAAAAAATTATACTCATCTTTCATAAATAAAAGCACACCAGGTCTGAGTGAT
TAA
>OR.GCA_004027205.1_CteGun_v1_BIUU_PVKB01004573.1_110927_111865+
ATGAGAAACTATACAGCAGTTACAACATTCATCCTTCTGGGACTGACAGAAGATCCCCAG
CTGCAGGTCTTGCTTTTCATTTTTCTACTTATCACCTACGTGTTGAGTGTAGCTGGTAAT
CTGACCATCATTACCCTCACCACGGTGGATCCCCACCTTAAAACTCCCATGTATTTTTTC
CTCCAAAATTTCTCTTTCTTAGAAATCTCCTTTACTTCTGCCTGTGTTCCAAGATTTCTG
TACAGTATTTCATCCGGAGACAGAACGATAACTTACAATGCATGTGCCATTCAGCTCTTT
TTTACAGATCTTTTTGGGGTGACTGAATTTTTCCTCTTGGCTACCATGTCCTATGATCGC
TATGTGGCCATCTGCAAGCCTTTGCATTACATGACGATCATGAACAGCAGAGTGTGCCTG
ACACTGATTATTTCGTGTTGGGTGGCAGCCTGTATGATTATTCTTCCACCACTTAGCTTG
GGTTTTCATCTGGAATTCTGTGACTCTAATGTCATTGATCATTTTGGCTGTGATGCAACT
CCCATCCTGAAAATATCATGCTCAGACACCTGGTTAATTGAGCAGATGGTCATAGCATGT
GCTGTGTTTACCTTCATTGTCACTCTCGTGTGTGTAGTTCTTTCCTACGTATATATCGTA
AGGACGATTCTAAAGTTCCCTTCTGTTCAAGAAAGGAAAAAAGCCTTTTCTACATGTTCT
TCACACATGATTGTGGTTTCCATCACCTATGGGAGCTGCATCTTTATCTACATCAAGCCA
TCTGCAAAAGAAGAGGTGACCGTGAACAAAGGCGTGTCGGTGCTGATTTCTTCCATATCG
CCCATGTTGAATCCTTTCATCTATACTCTGAGAAATAAGCAGGTTAAACAAGCCTCTAAC
GACTTACTAAAAAAAGTTGCATTTCTTTTAAAGAGGTAA
>OR.GCA_004027205.1_CteGun_v1_BIUU_PVKB01004845.1_17846_18805+
ATGGGTGTGGCCAACCACACGAGAGTCGCAGAGTTCATCTTCCTGGGTTTCCTGGGCCCC
CCGTCACTGCAGCTCACCTTGTTTGTGACCTTCCTCACCGTGTACCTGCTGTCCCTCCTG
GGCAACACCCTCATCATCTTCATCGTTCTCATGGACTCCACACTACAGACACCCATGTAC
GTTTTCCTAAGCAATCTGTCTTTCTTGGAGATCTGGTACACCACAGCCACAGTGCCTAAA
CTGCTGGCCACCTGCCTCTCCAAGGTCGTCACCATCTCCGTGGCTGGCTGTGTCACCCAG
TACTACTTCTTCTTCTCCCTGGGAGCTACTGAGTGCATCCTGCTGGCCGTGATGGCCTAC
GACCGTTACGTGGCCATCTGCAGCCCTCTGCGCTACTCCGTGCTCATGAGCCTTCAGGTC
TGCCGGAGGTTCTCAGCTGGGTCCTGGGTGGGGGGCTTCGCTGCGCCTCTACTGCCCACC
ATCCTCATCTCTCATTTGAACTTCTGCGGCCCTCAGAAGATCAACCACTTCTTTTGCGAC
TCAGACCCCATTTTTAAACTCTCCTGCTCAGACACTTTCTTGGTGGAGGCACTGGGGTAC
ACCTGTAGCTCCGTGGTGATCCTAAGCTCCTTCCTTCTCACCATTTCTTCCTATGGCAAT
ATCGTGGCCACTGTGGTCCGGCTGTCCTCCCGGCAGGCTCGCAGGAAAACCTTCTCTACC
TGTGCCTCCCACCTGACTGTGGTCACCATCTACTACGGCACCATCATCTTTGCCTACGTC
CGTCCGCCAGCCAAGTATAACTTTACCATCGGCAAGGTGATCTCCGTGTTCTACTGTGTG
ATCACCCCCCTGGTCAACCCTCTCATTTACACCCTGAGGAATAAAGATGTGAAGAAGGCA
TTCAGGAAGTTTCTAGCACGAAAGACATTTTTCTCCAGTGGAAACCTTGAGAAGTTTTGA
>OR.GCA_004027205.1_CteGun_v1_BIUU_PVKB01004845.1_30008_30934+
ATGGAAGCGGGCAATGGGACTCTACCCCACGACTTCGTGCTGCTGGGCTTCCCGGGGCCC
TGGGCCCTGCAGCTGTCCCTCTTCCTGCTCTTCCTGGTGATGTACGTCCTCACTATAGGC
GGGAATGTGGCCATCCTGCTGCTGGTCACCACCTCCCCGCCACTGCACACCCCCATGTAC
TTCTTCCTCGCCAATCTCTCCTTCCTGGAGATCTGGTACACCACAGCCGCCGTCCCCAAA
GCCCTGGCCGTTCTCCTGGGGAGAAGCCGGAGCATCTCCTTCACCGGCTGCCTGCTGCAG
ATGTACCTTGTTTTCTCCCTGGGCTGCACAGAGTACTTCCTCTTGGCCGCCATGGCCTAC
GACCGCTACCTGGCCATCTGCTACCCTCTGCACTATGGGGCCATCATGAGCAGCCTGCTT
TCTGTGCAGCTGGCCCTGGGGTCCTGGGCCTGTGGGTTTCTGGCCATCACGGTGCCCACC
GCTCTCATCCGCAGGCTGTCCTTCTGCGGCCCTAGCGGCATCAACCACTTCTTCTGTGAC
ATCGCGCCCTGGGTGGCGCTGGCCTGCTCCAGCACGCGGGCTGTGGAACTGGTGTCCTTC
GGGATCGCCTTCGTCGTCATCCTGAGCTCGTGCGTCACCACACTGGTCTCCTACGTCCGC
ATCATTGTCACCGTCCTCAGGATCCCCTCGGCCAGCGGCCGCAGCAGGGCCTTCTCCACC
TGCTCCTCCCACCTCACCGTGGTGCTCATCTGGTACGGCTCCACCATCTTCCTGCACGTG
CGCACCTCCATCAGGGACGCCCTGGACCTCAGCAAGGCCATCCACGTCCTCAACACTGTG
GTCACCCCGGTCCTGAACCCCTTCATCTACACGCTTCGTAACAAGGAGGTGAGAGAGAGC
CTGCTGAGGAGACGGAAGGGGCCCTGA
>OR.GCA_004027205.1_CteGun_v1_BIUU_PVKB01004845.1_48464_49405-
ATGGCCACCTACAACCGCACCCCCGTGACTCAGTTTATCCTCATCGGGCTCTCCGACCTC
CCCGAGGTGCGCTACCCTCTCTTCGTGGCCTTTGCTGTCATCTACCTGGTCACCTTGGTG
GGCAACGGGGCCATCCTCCTGGCCATTGGGACGGAGAAGAAGCTGCACACGCCCATGTAC
CACTTTCTGGCCAGCCTGTCCCTCTTGGACGTGTCCTGCCCATCAGTTACGGTCCCCAGG
ATGCTCAGGAGCCTCCTGACCGCGGAGCACGGCATCTCTTTCCTAGCGTGTGCTTTGCAG
CTGTATTTCCTCGTGGCCTTCACTGGGACTGAAGTCTTCCTGCTGGCCGCCATGGCTTAC
GACCGGTACGTGGCCATCTGCTTCCCCCTTCGCTACTCCCTCATCATGACCAAGGGCCGC
TGTGCCCAGCTGGCGTCTGGATCCTGGGTGGCTGGGTTTCTCAATTCTGCCATCCATACT
GTATCCACCTTCAGCTTGTCCTTCTGCAAGTCCAACCTGGTGAACCAGTACTACTGTGAC
ATCCCACCTGTGGTGGCCCTGTCGTGCTCGTCCACATATGTGGCTGAAATGCTGGTTTTG
GTGGTTGGAGGTATTCTGGGGATCGGCGCCTTCCTGACCACCCTGGTCTCCTACCTCTAC
ATTGTCTCCACCATCCTGAGGATGCGATCAGCAGACGGGAAGCGCAAGGCCTTCTCCACG
TGCGCCTCCCACCTCCTGGTGGTCGGCCTGTTCTACGGTGCTGCCATCTTCACCTACATC
CGCCCTTCCTCCAGTCGGCACTCCCCTGCCAGAGACAGGCTCATCTCCATGCTGTATGGG
GTCGTCACCCCGATGCTGAACCCCATCATCTACAGCCTGAGGAACTGGGAGGTGAAGAAG
GCGCTGGGGAGGGTGCTGTGTGGCCGAACATGCTCACAGTAA
>OR.GCA_004027205.1_CteGun_v1_BIUU_PVKB01004845.1_59431_60369-
ATGGCCACCTACAACCGCACCCCCGTGACTCAGTTTATCCTCATCGGGCTCTCCGACCTC
CCCGAGGTGCGCTACCCTCTCTTCGTGGCCTTTGCCGTCATCTACCTGGTCACCTTGGTG
GGCAACGGGGCCATCCTCCTGGCCATTGGGACGGAGAAGAAGCTGCACACGCCCATGTAC
TACTTTCTGGCCAGCCTGTCCCTCTTGGACATGTCCTGCGCATCCACCACTGTCCCCAAG
ATGCTGGACAGCCTCCTGACCGCGGAGCACAGCATCTCTTTCCTAGCATGTGCTTTGCAG
CTGTATTTCCTCGTGGCCTTGATGGGGACTGAAGTCTTCCTGCTGGCCGCCATGGCTTAC
GACCGGTACGTGGCCATCTGCTTCCCCCTTCGCTACTCCCTCATCATGACCAAGGGCCGC
TGTGCCCAGCTGGCGTCTGGGACCTGGGCTGCTGGCTTTCTCAACTCGGTGATCCACACC
ATGTCCACCTTCAGCCTGTCCTTCTGCAAGTCCAACCTGGTGAACCAGTACTACTGTGAC
ATCCCACAGATTGTGGCCCTGTCCTGCTCGTCCACCTTCATGGCGGAGGTGCTGGCCCTC
GTGATAGGTGGCATCTTTGGGACGGGCGCCTTCCTGACCACCCTGGTCTCCTACCTCTAC
ATTGTCTCCACCATCCTGAGGATGCAGTCGGCAGAGGGGAAGCGCAAGGCCTTCTCCACG
TGCGCCTCCCACCTCCTGGTGGTCGGCCTGTTCTATGGCACCGCCATCTTCACCTACCTG
CGGCGCTCCTCCAGCCAGAGCTCGCTGTCCAGGGACAGGCTGGTCTCTATGTTATATAGT
GTCATCACCCCGATGCTGAACCCCATTATCTACAGCCTGAGGAACACAGATGTGAAGGGG
GCGCTCAGGAGGGTCTGGTGTGGTCAGTGCGCATGGTAG
>OR.GCA_004027205.1_CteGun_v1_BIUU_PVKB01004845.1_84462_85409-
ATGCCAGGGGCCAACAATGCTAGTGCCTGCCTGGGCTTTGTTCTGGTTGGCTTCTCACAC
CGGCCCCAGTTGGAGCTGGCTCTTTTTGGGGTGATTGCGGTCCTATACCTCATGACCCTC
CTCGGCAACACCACCATCATCCTGGTGTCCCGCCTGGAGCCCAAGCTCCACACGCCCATG
TACTTCTTCCTGTCCCACCTCTCCCTCCTGGACCTCTGCTTCACCAGCAGCATCACCCCC
CAGCTCCTCGTCAACCTTGGGGGCTCAGACAAATCCATCTCCTACGGGGGCTGTGTGGTC
CAGCTGTACGTGTCCCTCGCGCTGGGCTCCACCGAGTGTGTGCTCCTGGCCGTCATGTCC
TACGACCGCTACGTGGCCATCTGCCGTCCTCTACACTACACTTTGGTCATGCATCCTCGG
CTGTGTCACAGCCTGGCGTCCATGGCGTGGCTCAGTGGGGTGGCCACCACGCTGGTCCAG
TCCACGCTCACGCTGCAGCTACCCTTCTGTGGGCACTGCCAGGTGGACCACTTCTTTTGC
GAGGTCCCTGTGCTCATCAAGCTGGCCTGTGGGGACACGGCCTTCAACCAGGCTGAGCTC
TTTGTGGCCAGCGTCCTGTTTCTGGTGCTGCCTTTGTCACTCATCCTGGTCTCCTATGGC
CACATCGCCCGGGCGGTGCTGAGGATCACATCGGCGGCCGGGAGACAGAAGGCCTTCGGC
ACCTGCTCCTCCCACCTGCTGGTGGTCGTCATCTTCTATGGCACCATCATCTTCATGTAC
CTGCAGCCGGCCAAGAGCCGCTCCAAGGACCAGGGCAAGTTCGTGTCCCTGTTCTACACT
GTGGTGACCCCCATGCTCAACCCCCTTATCTACACTCTGAGGAATAAGGGAGTGAAGATG
GCACTGCAGAAAGTGCTGTGGAGGATTCTGGGATTAAGCTTTACCTGA
>OR.GCA_004027205.1_CteGun_v1_BIUU_PVKB01004845.1_121859_122824-
ATGAACAGAGCCAACTGCAGCTCCCCGGGGGTGTTTGTGCTCTTGGGGTTCTCGGCCCGG
CCCACGCTGGAGTCTGCCCTCCTTGTGCTGGTGTCCGGGTTCTACGTGGCGTCCCTGCTG
GGCAATGGCACCATCGCCCTGCTCTCCTGCCTGGACGTGCGCCTGCACACACCCATGTAC
TTCTTTCTAGCCAACCTCTCCTTCCTGGATATGAGTTTCACTACAAGCATCGTCCCCCAG
CTCCTGGCCAACCTCCGGGGCCCTCGGAAGACCATCAGCTATGCAGGATGCGTGGCCCAG
TTCTACATCTCCCACTGGCTGGGAGCCACCGAGTGCGTCCTCCTGGCCGTCATGGCCTAT
GACCGCTATGCGGCCATCTGCAGGCCGCTGCACTACGGTGCTGTCATGCACCCACGGCTC
TGCCGGGGCCTGGCCGGGGCCTCCTGGCTCGGAGGTCTCTCCACCAGCCTGGTGGGCTCC
ACACTTACCATGCTGCTGCCGCTCTGTGGGAACAACCGCATCGACCACTTTATTTGTGAG
ATGCCCCTCATCATGCAGCTCGCCTGCGTGGACACCAGCCTCAACGAGCTGGAGATGTAT
CTGGCCAGCTTCATCTTCGTGGTCCTGCCCCTGGGGCTCATCCTGGTGTCCTACGGACAC
ATCGCCCAGGCAGTGCTGAAGATCCGGTCTGCAGAGGGGAGGAGGAAGGCCTTCAACACC
TGCTCGTCCCACGTGGCCGTTGTGTCCCTGTTCTACGGCAGCATCATCTTCATGTACCTG
CAGCCGGCCAAGAGCGACTCCCACGAGCAGGGCAAGTTCATCGCCCTCTTCTACACTGTG
GTCACCCCGGCGCTGAACCCCCTCATCTACACCCTGCGTAACAGGGACGTGAAGGAGGCG
CTGGGCCGCCTGGCTCAGGGGGACTGTCGCAGCCGCATAGTTGGTTGGGGCCCCCCAAAG
TACTAG
>OR.GCA_004027205.1_CteGun_v1_BIUU_PVKB01004911.1_8711_9679-
ATGACTCACATCAACTTGACCTTCTTCCACCCTGAAGTTTTTGTCCTACTTGGTGTCCCT
GGCTTGGAGGCTTATCACATCTGGTTGTCAATACCTCTTTGCTTCATGTATGTCACTGCA
GTTCTAGGGAACAGCATCCTGGTAGTGGTCATCATCACAGAACGTAGCCTTCACGAGCCC
ATGTACTTCTTTCTCTCCATGTTGGCCATTACAGACATCCTGCTGTCTACTACTACTGTG
CCCAAGGCCCTAGCTATCTTTTGGCTCCATGCCCATGACATTGACTTTGATGCCTGTGTC
ACCCAAGTCTTTTTTGTCCACACGATGTTTGTCGGGGAGTCAGCCATCCTGTTAGCTATG
GCCTTTGACCGCTTTGTGGCCATCTGTGCCCCTCTGAGGTACACAACAGTGTTAACGTGG
CCTGCGGTGGGAAGGATTGCTCTGGCCATTGTCACCAGAAGCTTTTGTATCATCTTCCCA
GTTATCTTCTTGCTGAAGCGGTTGCCCTTCTGTCGAACCAACATCATCCCCCATTCCTAC
TGTGAGCATATTGGCGTGGCCCGCCTAGCCTGTGCAGACATCACCGTTAACATATGGTAT
GGCTTCTCCGTGCCCATTGTCATGGTCATCCTGGATGTGATCCTCATTGCTGTGTCTTAC
TCATTGATCCTCCGTGCAGTGTTTCGTTTACCCTCACAGGACGCTCGGCACAAGGCTCTC
AGCACTTGCGGGTCCCACCTCTGTGTCATCCTTATGTTTTATGTTCCATCCTTTTTTACC
TTGTTGACCCACCGCTTCGGGCATAATATTCCCCGCCATGTCCATATCCTATTGGCCAAT
CTATATGTGGTGGTTCCTCCAATGCTCAACCCCATTGTCTATGGTGTAAAGACTAAGCAG
ATCCGGGAGGGTGTAGCCCACTGGTTCTTCAGCATCAAGACTTGGTGCTGTGCCTCACCT
CTGGGCTGA
>OR.GCA_004027205.1_CteGun_v1_BIUU_PVKB01004911.1_26678_27655+
ATGGAAGAAACCACACAGTTCAACTCTACCTTTCCACGTCCAACTTTCTTCATACTGACA
GGCATTCCTGGGTTAGGGAGATCCCAGGCCTGGCTGACAATGCTGTTTGGGCCCATGTAT
CTACTGGCCCTGCTGGGTAATGGCACCCTGCTAGCAGTGGTGCAAACAGACTCCACACTG
CACCAGCCCATGTTTCTACTCTTGGCCACACTGGCGGCCACAGACCTGGGCTTAGCAACA
TCTGTAGCCCCAGGGTTACTGGCTGTACTGTGGCTTGGGCCCCGACCCCTGCCATATGCT
GCCTGCCTAGTCCAGATGTTCTTCGTGCACGCACTGACTGCGGTGGAATCTGGTGTGCTT
TGGGCTATGGCCTGTGACCGTGCTGTGGCAGTAGGGCGCCCATTGCACTATCCGATTCTA
GTTACCAAAGCCCGCGTGGGCTATGCAGCCTTGGCTCTGGCAGTGAAAGCTGTGGCTATT
GTTGTGCCTTTCCCTCTGCTGGTGGTACGATTTGAGCAGTTCTGTGCCAAGACCATACGA
CATGCCTACTGTGCACACATGGCAGTGGTGGAGCTTGTGGTGGGTAATACACAAGCCAAC
AACTTGTATGGGCTGGCACTTTCACTGGCGGTGTCAGGTGTGGACATCCTGGGTATTGCC
ATTTCCTACGGGCTCATCGCCCATGCGGTGCTGCAGCTGCCCACGTGGGAAGCCCGTGCC
AAGGCCTTCGGCACATGCAGTTCTCACATCTGTGTCATCCTGGCCTTCTACCTACCTGGT
CTCTTCTCCTACCTCACACACCGCTTTGGTCGTCACTCCGTCCCTAAGCCCGTACACATC
TTTCTCTCCATCATCTACCTGCTGCTGCCTCCTGCCCTCAACCCCCTCATCTATGGAGCC
CGCACCAAGCAGATCAGGAACCGACTCCTGGAAGCACTCACATTCAGGAAGATCCAACTC
AGAAAGATGATCATATAA
>OR.GCA_004027205.1_CteGun_v1_BIUU_PVKB01005029.1_7277_8236-
ATGCCACACTCCAACAACACCAGCACCTCCTTCTTCCTGACGGGCCTCCCTGGCCTCGAG
GCCGTGTACATCTGGCTGTCCATTCCTCTGTGTGCCATGTACGTGGCCTCCCTAGCAGGC
AACAGTCTGATTCTCTGGGTGGTGAGGTCGGAGCCCTCCTTGCACCAGCCCATGTACTAC
TTCCTGTCCATGCTGGCTGTGACCGACCTGGGCCTGTCCACCTCCACGCTGCCCAGCATG
CTCACCATCTACATGCTGGGTCTCAGGGAGGTGGACGTGAACTTGTGCCTAGCCCAGCTC
TTTTTCATCCATACCTTCTCCATCATGGAGTCCTCTGTGCTGCTCACCATGGCCTTTGAC
CGCTTCGTGGCCATCAGCAGCCCCCTGCGCTATGGCACCATCCTCACGAACTCCCGCATC
GCCAGCCTGGGCCTGGCCATCATGGTGCGCAGCGTCAGCCTGCACATCCCAGCCCCCATC
ATGCTGAGGAAGCTGCCTTACTGCCAGAACCGCCTGCTGTCCCACTCCTACTGCCTGCAC
CCGGACGTCATGAAGCTGGCCTGCACTGACACCCACATCAACAGCGCCTATGGCCTCTTC
GTGGTTCTGTCCACCCTGGGTTTGGACTCGGTGCTCATCGTCCTGTCCTACGGGCTGATC
CTCCAGACAGTGCTGTCCATTGCCTCCAAGACAGAGCGCCTCAAGGCCCTCAACACCTGC
GTCTCCCACATCTGTGCTGTGCTGCTGTTCTACACACCCATGATCGGCCTCTCCATGATC
CACCGCTTTGGAAGGCGGGTGTCCCCCTGCGTCCGTGTGTCACTTTCCTATCTCCATTTT
CTCACACCTCCAGTGCTTAATCCTGTTGTTTATACCATTAAGACCAAACAGATCCGACAG
AGGATGGCACGGGTCTTCTGGTCAGGAAGAGCTGGCATCAGAGATATGCTGGGTCATTAA
>OR.GCA_004027205.1_CteGun_v1_BIUU_PVKB01005029.1_16385_17332-
ATGGCAATTCCAAAAAACAATAATGCCAGTGGCTTCCTCTTCATCTTGATGGATTTTCCT
GGACTGGAGGATGCTCACTGCTGGACAGCACTTCCTGTGTGCTCCATCTACATCCTTTCC
GTGCTCGGCAATGTCACCATCCTGTACATCGTCAAGACTGCACCCAGCCTCCACACTCCC
ATGTACCTTTTCCTCTCCATGCTTTCCGTGGCTGACCTGGGCCTCTCGGCCTCCGCCCTG
CCCTCCATGGTCTCCGTCTTTTTCCTGGCCCAGAGGAATATAGGACCCATCGCCTGCTTT
GCCCAACTCTTCTTCATCCACACTTTCTCCGTCATTGAATCAGCCATTCTGTTGGCTATG
GCTTTTGACCGCTGTGTGGCTATCCGGGAGCCATGGCGCTACGCGACCGTTCTCACTATG
AGGCGCGTCGGGGCCATCGGGCTGGCTGTTGTGACCAGGAGTGCCGTCCTCCGTTTGCCC
CTGCCTGTGCTCCTCGGGAGACTGCATTTCCAGCCTGGGACCGCCCTGTCCCACTCCTAC
TGTGTTCACCCTGATGTTCTCCGGCTGTCCCGCTCCAGCACCCTGGTCAACAGCGGCCTG
GGGCTCTTCGTCATGCTGTCCACACTGGGCACAGACGCTGTCCTCATCCTCCTTTCCTAC
GTGCTCATCCTGAAGACGGTCCTGAGCATCGCTTCCGCCGCAGAAAGGCTCAAAGCTTTC
AACACTTGCATCTCCCACGTCTGTGCTGTACTGCTGTTTTACACCCCGCTCGTGAGCCTG
TCCATGATCCATCGCTTCGGGAAAAAGAAACTACCAGCTCAGGTGTACATGTTGCTCTCT
TACCTGCACTTTCTTGTGCCTCCCATGCTCAACCCAATTGTCTACAGTGTCAAAACAAAA
GAGATTCGGGTTCGCATTTTAAAAATGCTCCACCCTAAAAAGTTTTGA
>OR.GCA_004027205.1_CteGun_v1_BIUU_PVKB01005029.1_22853_23797-
ATGTTTCTTCTCAACAGTACCGGCTGCATCTTCTCCACCTTCCTGGTCACGGGCATCCCG
GGGCTGGAGGCTGCGCACACCTGGATGTCCATTCCCTTCTGCTTCACGTTCCTCATAACC
TTAGTGGGCAACGTGACCATCATGACAGTGATCTGGTGTGAGCAGAGCCTCCACATGCCT
ATGTCCCTCTTCCTGGCCATGCTAGCGGCCTCTGACCTGGGCCTGTCCCTCTTCACCTTC
CCCACCTTGCTGCGGATCTTCTGGCTGAATGCCCGAGAGCTGACCTTCCCTGCTTGCTTC
ACCCAAATGTCCTTCATTCACACCTTCCAGGACTTTGAGTCAGCAGTTATCCTTGCAATG
GCCTTTGACCGCTACGTGGCCATTTCTCGTCCATTGCATTACTCCTCCATCCTCACCAAT
ACAGTGATTATCAAGATAGGTTTGACTATTGTTTTCCGAACCTTGACAGTGCAAGTACCT
CTCCCCATCCTCTTGAGGAGGCTGTGCTTCTGTCGCTCCAACGTCCTTTCTCATTCCTAC
TGCCTGCATCCCGACATCATAAAGCTCTCCTGCTCCGACACCAGGGTCAACAGCGTCTTT
GGGCTCTTCGTTGTGCTCTCCACCATGGGACTTGACTTCCTCCTCATTGTCTTTTCCTAT
GTGCTGATTCTGAACACCGTGCTGCGCATGGCATCCCACGGAGGCCGTCTCAAGGCCCTC
AACACCTGCATCTCGCACCTGTGTGCCGTGTTCCTCTTCTTCACCCCCATGATCTGCCTG
TCCATGCTGCACCGCTTTGGCCCGAGGCTTCCCTCCCACGTCTATGTGACCATGGCCAAC
ATGCACTTCCTCCTCCCTCCTGTCATGAACCCCATTGTGTATGTGGTGAAAACCAAGCAG
ATTCGTGACAAAATTACGAAGCTTTTCATTACAAATGGACTATAG
>OR.GCA_004027205.1_CteGun_v1_BIUU_PVKB01005029.1_37771_38724+
ATGTTGGATTTCAATAACACTTCTACTTGGCCTACTTTTTCCTTCATCAGTGTCCCCGGG
CTGGAGGCTGCTCATGTGTGGCTCTCCATCCCCTTCTTTCTCTTGTACCTGGTGGCTATG
GGGGGCAATGTTCTTCTCCTCGCCCTCGTTAGAGCAGAAACGAATCTTCATGAACCACAG
TTCTCCCTCCTGGCCGTACTTGCCCTCACTGACCTAGGCCTTTCGTTGTCGACAATGCCC
AGCGTCTTGGCCATCTTTTGGTTTGATGTCCACTGTATTGGCCTGCATGCCTGCCTGACC
CAAATGTTCTTCATCCACACCCTCTCCTCAGTGGAATCAGGTGTTCTGGTGGCCATGGCT
TTCGATCGCTTGGTAGCTATCTGCGCTCCACTGAACTATACCAGGATTTTAACTCCTAGC
GTCGTTGCCTGCCTCAGTGGGGCTGCCTTTATACGAGGTGCAGCTCTACTGGCCCCCCTG
CCTTTTTTCCTCCGGAACTTTCCTTTCTGTGGGGCCAATATCCTGTCCCATTCTTACTGC
TACTACCCAGATATGCTGAACCTGGCCTGCGGAGATGTCACTTTCAGCAGCACGTACGGA
CTGGTTTGCGTGCTCTGCACATTTGCCGTAGATCTTATCTTTATCCTAGTTTCCTACATG
AAGATCCTGGGCACAGTTATGAAATTAGGGATCCAAGACAGAAACTGGAAATCACTGCAA
ACTTGTGCCTGCCACCTATGCACAGTGCTTGTGTTTTACCTGCCCCTCATCAGCCTCTCA
GTTCTGCATCGTTACGCCCAGGAGACCTCTCCAATTCTATATACCACCATGAGCAACGCC
TACCTCCTCATGACACCACTGTTAAACCCTCTCGTATACAGTCTCAAATCCAGGCAGATT
CAAGCTGCCCTGCGCAAGAGATTTTGGGTGCAACGTGTTGTTTCCGGAGACTGA
>OR.GCA_004027205.1_CteGun_v1_BIUU_PVKB01005029.1_47462_48406+
ATGTCGGAGTTCAACACGACCACGTTTCAGCCTTCTTCCTTCATTCTCACTGGCCTGCGA
GGGCTGGTGGGAGCCCGCCTGTGGCTGGGACCCTTGCTGAGCCTGATGTACGTCACCACA
ATGGCAGGGAACAGCATGGTGATGCACTTGGTAAGAACAGAGCGGAGTCTGCAGGAGCCT
CAGTACCATTTTTTGTCCATGCTGGCTGTGGCGGATATTATCCTGTCTGTCTCCACCCTT
TGCTCTGTACTCAAGGTCTTCGTTTTTGGCCTCTGTGATATTGCATTTGATAGTTGCCTC
GCTCAACTCTTCTTTATCCATACATCCTCTTCCACGGGCTCAGGAATCCTACTGGCCATG
GCCTTTGACCGCTTTGTGGCCATCAGCCATCCCCTGCAATATACCACCATACTTACCAAC
TCCCGAGTCACCAAAATGGGACTAACTGCCTTGCTGAGAGGCATAGCACTCATGACTCCG
CTGCCCATCCTGCTCAAAAGGCTGCCTTTCTGCAAGGGCCAGACACTCTCCTATTCCTAC
TGTCTCCACCCAAATGTTATGAAGCTTGCTTGCGGCCAAGTGAAAATCAATATTTTCTAT
GGGTTGGTATTAGTTATCCTTTCTTTTGGGGTTGACTTTCTCCTCATAGCCATTTCTTAC
GCTCTGATATTTCAAGCAGTGATGGGTATTGCCTCCAGAGAAGGCCGGATGAAGGCACTC
AACACCTGTCTGTCTCATATCTTTATTGTTATTATTTACTATGGACCTCTCTTGGCAATA
ACTGTAATGCATCGGATTAGCCACCGAAGTTCTCCATTAGCTCATGCAGTCCTTGGAAAC
ATTTACCTTTTTATGCCCCCAATGCTCAACCCAATTGTGTACAGCCTGAAGACCAAGCAG
ATCCGTGCTGCACTGAGAAAATCCTTCAACATGCAAAGACAGTGA
>OR.GCA_004027205.1_CteGun_v1_BIUU_PVKB01005029.1_52577_53530-
ATGGAGTTTGCAAACAACAGCTGGTTCCAGCCGCCGTCTTTTCTTCTAACGGGTATCCCA
GGCCTAGAGGCTCTGCACAAGTGGCTCTCCATCCCACTGTGCGCCACGTACCTAGTTGCC
CTCTTAGGAAACTGCACCATCGTCCTTGTCATCAAAACCACCTCCGTTCTTCACGAGCCT
CAGTATATCCTGCTTCCCACGTTGGCTACTACCGATGTGAGTCTGTCTTTATCAACTCTA
CCCACGGTACTCAATGTCTTCCTTCGGAATCGCAGCAAGGTTGAGTTCCACTGCTGCCTG
ACACAGATGTGCTTCATCCACACCTTCTCCTCCATGGAGTCAGCCATTCTGTTGGCCATG
GCCTTGGACCGGTTTGTAGCTCTTCGCAATCCACTGCACTACACGGTGGTTTTAACTCCT
CCTCGGATTACCGGAACGGGGCTTGCAGCCCTGCTTAGGGGAGTATTGTTGATGGCACCT
TTGCCAATCCTGCTCAAGCGACTACCCTTCTGCAAAGGTGTCACTTTATCTCATTGCTAC
TGTTACCACCCCGATATGATGAAGCTGGCGTGTGGCCCCGTCAGGATCAATATCGTCTAT
GGGTTGTCTCTAGTTCTCTGTTCCTTTGGGGTTGATTCCGTGTTTATTGTAATTTCATAC
ATCCTGATTTTGAAAACAGTGCTGGGTATTGCTTCGGGGGACGGCCAGCTCAAGGCGCTG
AATACTTGCGTGTCCCACATCTTCACCGTCTTCATCTTCTACGTGCCACTCATTGTGTTG
GCCTTAATTCATAGGTTTGGCACCTTCACGTCTCCTCTTCTCCGTGTCACTATGGTCAAT
CTCTTCCTCTTCTTGACTCCTGTCCTTAACCCACTGGTTTACAGCCTAAAAACCAAACCG
ATAAGGTCAGCGGTGCACGAGGTATTGAAGGGCAGAGGAGACCTGTTCAAGTAG
>OR.GCA_004027205.1_CteGun_v1_BIUU_PVKB01005029.1_62020_62955-
ATGCCTATCTCAAATTTCAGTAGTTCTAGATTTTTTCTCACAGGTTTCCCTGGCCTTGAA
CGCTACTATTTTTGGCTGTCCATCCCCTTTGCCTTTATCTACGCCATGGTGTTCCTAGGG
AACTGCATGGTGCTCCACGTGATCCGGACGGAGCCCAGCCTCCACCAGCCCATGTTCTAC
TTCCTGGCCATGCTGGCGCTCACCGATCTGTGCGTGGGGCTGTCCACGGTGCACACGGTG
TTGGGCGTCCTGTGGGGGCTCATGCAAGAGATCAGCCTGGACTCGTGCATTGCTCAGTCC
TACTTCATCCACGGTCTGTCCTTCGTGGAGTCATCCGTCCTCCTCGCCATGGCCTTTGAT
CGCTGCATCGCCATTCGCAGCCCCCTACGTTATTCCTCCATCCTCACAAATGAGAAGATC
GTGAAAATCGGGGTGGCGATCTCGTGCAGGAGCTCTTTGCTTATTCCTCCAGTCATCATC
CGCCTGAGGTTCCTCGACTATTGCCGTCCTCACACCCTCTCGCACTCTTTCTGTCTTCAC
CAAGACCTAATCCGAATGGCCTGTTCAGACATCCGCTTCAACAGCATCTACGGTCTGGCC
CTGGTGATCAGCAACCTGCTGTTGGACGCAGTGCTCATCCTCGTCTCCTACATCATGATC
TTGTGGACTGTCATGGCCATCGCATCCCGGGAGGAGAGGGTCAAGTCCTTGCAAACGTGT
GTGTCTCACATCTGTGCTGTGTTGGTGTTCTACATCCCTATCATTGGCCTGACCATGGTA
CATCGCTTCGGTAAGCACCTGTCTCCACTGGTCCATGTCCTCATGGGCAACATCTACATC
CTTTTCCCACCCTTGATGAACCCCATTATTTACAGTATCAAAACTCAACAGATACGAAGG
AGAGTCCAGAGACTGTTTGACTTTAAAGGAACCTAG
>OR.GCA_004027205.1_CteGun_v1_BIUU_PVKB01005049.1_64517_65461+
ATGGCCCGTGAGAACCACACGCGAGTCACAGAGTTTGTCTTCTTGGGTCTGCAGTGCCAC
CCTCGGCTGCGGGGTTTCCTCTTCCTGCTCTTCCTCCTCTTCTACCTGACGACCATGATG
GGAAATGCAGGCATGATCGTTCTCATCCGTGTGGACCCCCGCCTTCACACCCCCATGTAC
TTCTTCCTGAGCCACCTGTCCTTCGTGGACATCTGCTTCTCCTCCGTTGTGGGTCCCAAG
ATGCTCACTGACTTCTTTGCTGAGAGGAAGGCCATCTCCTTCCTGGGCTGCGTCCTGCAG
CAGTGGTTCTTTGGCTTCTTTGTGGCCATCGAGTGCCTTCTCTTGGCATCCATGGCCTAT
GACCGCTACGTGGCCATCTGCAACCCGCTGCTGTACTCCGTCACCATGTCACAAGGACTC
TGCATACAGCTGGTGCTCGGACCCTACGCTGTCGGCTTCCTCAACACCATGACGCACACC
ACAGCTGCCTTCCAACTGCCCTTCTGTGGCTCCAATGTCATCAACCACTTCTTCTGTGAC
ATGTCTCCCATTCTCTCTCTGGTATGTGCTGACGTTTGGATCAATAAGTTATTAGTGTTC
ATCGTGGCCGGGGCGGTACTGATCGTTAGCAGCCTGACCATTATCATCTCCTACTGCCAC
ATCCTGGCTGCCATCTTGAGGATCCGCTCTGCGGACGGGAGGCACAAGGCCTTCTCCACC
TGCTCCTCCCACCTGACAGCTGTGTCCATTCTGTACGGGACTCTCTTCTTCATCTATGTG
CGACCAAGTGCCATCTCGTCCCTGGACCTCAATAAGGTGGTGTCGGTCTTCTACACGGCC
GTCATCCCCATGCTGAACCCTCTCATCTACAGCCTGAGGAACAAGGAAGTCAAGGCCGCC
ATGGGGAGGGCGGACGCCAGGAGGAAATTTCTCAGGGATGGCTGA
>OR.GCA_004027205.1_CteGun_v1_BIUU_PVKB01005049.1_92476_93414+
ATGGACGTGGGAAATCGCACCATCCTGACGGAGTTCATCTTGGTGGGCATCTCCACAGAC
CCCCGGTGGCAGAAGCTTCTGTTTGGGATATTTCTGATCCTGTATTTGGCAACCTTGTCG
GGAAACATGACCCTGGTTATCTTAATCCGGATCGATTCCCGGCTGCACACACCTATGTAC
TTTTTTATCGGCAACCTGTCTTTTCTGGATTTCTGGTACACCTCTGTGTATACACCCAAA
ATCCTGGCAAACTGTGTCTCAGAAGACAAGCGCATTTCCTTGGCTGGGTGTGGGACTCAG
TTGTTCTTCTCCTGCGTCGTGGCCTACACCGAGTGCTACCTGCTGGCGGCCATGGCCTAT
GATCGCCATTCCGCCATTTGTGACCCACTGCTCTATTCTGGAATCATGTCCACATCTCTC
TGCACTGGGCTTGTTGCTGGCTCCTACGTCGGAGGGTGTTTGAATGCCGTAGCTCACACT
GCCAACACTTTCCGGCTGAGTTTCTGTGGTAAGAATGTGATTGACCACTTTTTCTGTGAT
GCTCCACCACTGGTAAAAATGTCTTGCACAGACACCAGGGTGTATGAAAAGGTCCTCCTG
GGAGTGGTGGGCTTCACGGTCCTCTCCAGCACCCTCACCATCCTCATCTCCTACTCCAGC
ATCCTCCTGGCCATCCTGAGGATGCGCTCGGCCGCGGGAAGGCGCAAGGCCTTTTCTACC
TGTGCCTCCCACCTGGTCTCTGTCATGGTCTTCTATGGGTCCCTGCTCTTCATGTACTCA
AGGCCCAGTTCCACCTACTCCCTGGAGAAGGACAAAGTAGCTGCCCTCTTCTACACAGTG
ATCAACCCCCTGCTCAACCCTCTCATCTACAGCTTGAGAAACAAGGATGTCAAGGATGCC
TTCAGGAAAGCAGCACAGACCATACGACCGCAAGCTTGA
>OR.GCA_004027205.1_CteGun_v1_BIUU_PVKB01005049.1_96210_97145-
ATGGAGAGGGGCAACCACACCGTGACCGAGTTCATCCTCCTGGGCTTCACAGCGGACCCC
GTCATGCAGCTGGCCCTCTTCGCGGTGTTCCTTGTTGTGTATACCTCGACCCTGGTGGGA
AACATCATCCTCATGGTGCTGATCTTGAGCGACTCCCGGCTCCACACGCCCATGTACTTT
TTCATTGGGAATCTGTCTTTTCTGGATCTCTGGTATTCCTCTGTCTACACCCCAAAGATC
CTAGCAACCTGTGTCTCTGAAGACAAAAGCATCTCCTTTGCAGGCTGTGTGGCCCAGTTC
TTCTTTTCCGCAGGGCTGGCCTACAGTGAGTGTTACCTACTGGCCGCCATGGCTTACGAC
CGCTACGTGGCCATCTCCCAGCCCCTGCTCTACGCTCAGTCCATGCCAGTGAGATTGTGT
GGCTCTTTGGTTGCATGTTCCTATACTGGGGGGTTTGTCAATGCGGTGATATTAACCAGC
CATACCTTCACCTTAGATTTCTGTGGTGACAATATCATTGATGACTTCTTCTGTGACGTC
CCACCCCTGGTGAAGCTGGCATGCAATGTGAAGGATAGCTACCAGTCTGTGCTGTACTTC
CTGCTCGCCTCCAACATCATGGTCCCCGTCGCACTCATCCTGGCCTCCTACCTCGTCATC
GTGGCTGCCATCCTGAGGATCCGCTCTGCCCAGGGCCGCCTCAAGGCCTTCTCCACCTGC
TCCTCCCACCTGGTGTCCGTCACCCTGTACTACGGCTCCATCCTCTACATCTACTCTCGG
CCCAGCTCCAGCTACTCCCTGGACAGGGACAAGATGGTGTCCACCTTTTACACCGTGGTG
TTCCCCATGTTGAACCCCTTGATCTACAGCCTGAGGAATAAGGATGTGAAGGAGGCTCTG
AAGAGGCTCTTCAGGTCGGCACAGTCAGAAGTGTGA
>OR.GCA_004027205.1_CteGun_v1_BIUU_PVKB01005049.1_109509_110465+
ATGACAGCCAACTCCACGGTGACTGAGTTCCTGTTCTTGGGTCTGTCCTCTGAGCCAAAG
ACACAGCTGGCTCTTTTTGTGATGTTCCTGTTCTTCTATTTATTAACGGTGGCTGGGAAC
ATCATCATCATTACGGTCATCCAGATCGAACCCCGTCTCCACACCCCTATGTACTTCTTC
CTGACAAATTTGTCCTTCCTGGACATCTGCTACACATCCACCAACGTCCCCCAAATGCTG
TCCAACATGGTAGGGCAGAAGAAAACCATCCCTTTCTCCAGCTGTGCTACTCAGATGTAC
TTCTCTCTCTCCTTCGGAATGATTGAATGTGTCCTCCTTGGTGTGATGGCTTACGACAGA
TATGTGGCCATCTGCCACCCTCTTCATTATACCGTCATTATGGACCAAAACACCTGTGTC
CAACTAGCAGCCATTTCTTGGTCCAGCAGCTTCCTGAGTTCCATGGTTATCAACGTCCTA
ACGTTGAGTTTGCCATACTGTGGGCCCAATGTGCTGAACCACTTTTTCTGCGAGGTGCCG
TCTGTCCTGAGGCTGGCCTGCACGGACACCTCCCTCACCGAGCTGGTTGTCTTCGTTTTC
AGCATCGCCATTGTCCTCATCCCTTTCCTCCTGATCGTCGTTTCCTACGTCCGGATCCTT
CTGTCTGTGCTCCGCATGAAGGCAGCCTCCGGAAGGTCCAAGGCTCTGTCCACCTGCGCT
TCCCACCTCATGGTGGTGGCTCTCTTCTACGGAACCGCTATCTTCATGTACATGAGGCCG
CAGTCAAAGTCCTCACGGGCCGGGGGCAAGGTCATCGCTGTGTTCTACACTGTGGTGACA
CCGATGCTCAACCCCCTGATCTACAGCCTCCGGAACCAGGATGTCAAGGGAGCTCTGAGG
AGGGCACTTGTGAAACAGCAGCCACCAGCACTTCTCAGGGGCGCTGTGCTCCAATAG
>OR.GCA_004027205.1_CteGun_v1_BIUU_PVKB01005103.1_65073_66014+
ATGCCTGGTCAGAATTTCAGCGCCATGTCTGAGTTTGTCCTCTACGGATTCTCGGCCTTC
CCGCAGCAGCTCCTGCCGGCGCTCTTCCTGCTGTACCTGCTCATGTACCTGTTCACGCTG
CTGGGGAACCTGCTGATCATGACTGCTGTGTGGACTGAGCTCAGACTCCACACCCCCATG
TACTTCTTCCTGTGTGCCCTCTCCACCTCGGAGATCCTGTTCACTGTTGTCATCACCCCT
CGCATGCTGGCTGACCTGCTCTCCACTGGTCACTCCATCACCTTCGTGGCCTGTGCCAGC
CAGATGTTCTTCTCCTTCACATTTGGCTATGCCCACTCCTTCCTGCTCATGGTCATGGGT
TATGACCGCTATGTGGCCATCTGCCACCCGCTGCACTACAGTGTGCTCATGAGCCCTGCC
ACCTGCGCCCATCTTGTGGCCTGGTCCTGTGCCGGTGGCTCAGTCATGGGGATGATAGTG
ACATTAATAGTCTTCCACCTCACCTTTTGTGAATCTAATGTGATCCACCATTTTTTCTGC
CATTTGTTTCCTCTCTTGAAGTTAGCCTGTGGGGCTGAGACAGCCTCTGTCACCATGGGT
GTGATCCTGGTGTTTGTCATACCCCTAATAGTTTGTTTGTTTCTCATTATTCTCTCCTAT
GTCTTCATTGTGGTGGCCATCTTGAAGATCCCATCTGCTGAGGGCCGACACAAGACCTTC
TCCACGTGTGTATCCCACCTCACCGTGGTGATTGTGCACTATGGCTTCGCCTCCATCATC
TACCTCAAGCCCAAGGGACTCTATTCTGTGTACAGTGATACCCTTATGTCCACCACTTAT
ACCGTCTTTACGCCCTTCCTGAGCCCAATCATTTTCAGCCTCAGGAATAAAGAACTTAAA
AATACCATAAATAAAAGCTTCTACAGAAAATTATTTTCATGA
>OR.GCA_004027205.1_CteGun_v1_BIUU_PVKB01005326.1_10548_11591-
ATGAACTTCCAGGGAGATCTAGGGCTTCCACTCGATATTCCTGAGCTCGCTCCCCTTCTC
GTCACTCATTTGTTTCTTTCTCAGCTTCACAGACCAGAAAAGCTAGCAATGAAAAATCAA
ACTTTGACCGAGTTCATCCTCCTGGGGCTTACAGACATCCCAGAGCTTCAAGTCATTATT
TTTACTTTTCTCTTTCTCGCCTACATGTTCAGCATCATCGGGAACCTGACGATCATCGTC
CTCACGCTGCTGGACTCCCACCTCCAGACTCCCATGTATTTCTTTCTGCGCAATTTCTCC
TTCTTGGAAATTTCCTTTACATCCACTTTCACTCCTCGGCTGCTGTTCAGCATCTTAACT
GGGAACAAGACCATCAGCTTTGCTGGGTGCTTCACACAGTATTTCTTTGCCATCTTCTTT
GGGGCCACAGAGTTTTATCTCCTCACTGCCATGTCCTATGACCGCTATGTGGCCATCTGC
AAGCCCCTGCATTACACGGCCATCATGAATAGCAGGCTCTGCTCCCAGCTGGTTCTCTGC
TCCTGGCTCTGTGGATTCCTGATCATCTTGTTCCCAATCATCCCCACCAGTCAGCTGGAT
TTCTGTGCATCCAATGTGCTGAATCATTATTATTGTGACTATGGGCCCCTCATGGAAATA
TCTTGCTCAGACATAAATGTGCTGGAGCTGGTAGACTTTATCTTAGCAGTTGTCACGCTG
GTGGTAACCCTTGTGCTGGTGAGTCTGTCCTACGTAAACATCATCAGGACCATTCTGAAG
ATCCCTTCTGCTCAGAAAAGGACAAAGGCCTTCTCCACGTGCTCCTCCCACATGATTGTC
ACCTCCCTCTCCTACGGAAGCTGCATCTTCATGTACATAAAGCCTTCGGCGAAAGAAGGA
ATTGCCTTCAACAAGGGAGTGGCTGTGCTCAATACCTCAGTGGCTCCTTTACTAAACCCA
TTTATTTATACCCTACGGAATAAACAGGTAAAGCAAGCCTTCAAGGATGTAGCCAGGAAG
CTATTGAGTCTTTATTCAGCTTAG
>OR.GCA_004027205.1_CteGun_v1_BIUU_PVKB01005326.1_28315_29244-
ATGAAAAACAGGACGTCGTTCACTGAGTTTATTCTGATGGGCCTGACAAGTCAACCTGAG
CTCCAGGCAGTGATACTCATCTTTCTGCTCCTTACCTACATGCTCAGCATCCTAGGAAAT
CTGACAATCATCATCCTCACTGTACTAGACCCTCACCTGCAAACTCCCATGTATTTCTTC
CTCCGCAATTTCTCCTTCTTAGAAATTTCTTTCACATCTATTTTCATTCCCAGATTTCTG
ACCAGTATGACAACAGGAAACAAAGTCATCACCTTCGCCGGTTGCTTAACTCAGTATTTT
TTTGCTATATTTCTTGGAGCAACAGAGTTTTACCTTCTGGCCTCCATGTCCTATGACCGC
TACGTGGCCATCTGCAAACCCTTGCATTATCTGACTATTATGAGTAGCAGAGTCTGCATA
CAACTCGTGTTCTGCTCCTGGCTTGGGGGATTCCTGGCCATCTTGCCACCAGTCGTCCTG
ATGAGCCAGGTAGATTTCTGTGCCTCCAATGTGCTGAATCACTATTACTGTGACTATGGG
CCCCTCTTAGAGCTCGCCTGCTCAGACACGAGCGTCTTAGAACTGATGGTCATCCTATTG
GCGGTAATAACCCTAGTGGTCACCCTAGTGCTGGTGACACTCTCGTACACATACATCATC
AGGACCATTCTGAGGATCCCTTCTGCCCAACAAAGGACAAAGGCCTTCTCCACGTGCTCC
TCCCACATGATCGTCATCTCGCTCTCCTACGGCAGCTGCATGTTTATGTACATTAATCCC
TCTGCAAAAGAAGGAGGCGCCTTCAACAAAGGAATAGCTGTGCTCATTACGTCAGTCACC
CCCTTGTTGAATCCGTTCATTTATACCTTAAGAAATCAGCAAGTAAAGCAAGCTTTCAAG
GACACTCTCAGAAAGATTGTGAAGTATTAA
>OR.GCA_004027205.1_CteGun_v1_BIUU_PVKB01005326.1_42331_43269-
ATGAGGAATCATACCATAGTAACGACGTTCATCCTGCTGGGCCTGACAGATAACCCAAAG
CTACAAGTTCTAATTTCTGTGTTTTTATTTTTCACCTACCTGTTGAGCGTGGCGGGGAAC
CTCACCATCATCACCCTCACACTTCTGGATTCCCGTCTGAAAACCCCCATGTACTTCTTT
CTCGGGAATTTCTCTTTCTTGGAAGTCTCTTTCACCACAGTCTGTATCCCCCGATTCCTG
TACACTATGGCAACTGGAGACCACACCGTTACTTACAATGCGTGTGCAGCCCAGTTGTTT
TTTGTTGTCTTCTTTGGAGCAACAGAGTTTTTTCTCCTCGCTGCCATGTCCTATGACCGC
TACGTGGCCATCTGCAAGCCCCTGCATTACACGACCATCATGAGCCACAGAGCCTGCACG
ATCCTGGTTCTCCTGTGCTGGTTTGCCGGCCTGCTGATTATCCTGCCGCCCCTCGGCATA
GGCCTCCAGCTGGAATTCTGCGACTCGAACGTGATCGACCATTTCGGCTGTGACGCTTCA
CCCATGCTTCAGATAACCTGCTCAGACACCGTGTTTATAGAGAAAATCGTCCTGAGTTTT
GCCATCCTGACGCTCATTATTACGCTGGTGTGTGTTGTTCTGTCCTACACATACATCATC
AGAACCATCCTGAAGTTCCCTTCCGCCCAGCAAAGGAAAAAGGCCTTCTCCACCTGCTCT
TCCCACATGATCGTGGTGTCCATCACCTACGGAAGCTGCATCTTCATCTACATCAAACCG
TCAGTGAAGGAAGGAGTGGCCATCAATAAGGTGGTGTCTGTGCTCACCACCTCTGTCGCC
CCTCTGCTAAACCCGTTCATTTATACACTTCGAAACAAACAAGTGAAAGAAGCTTTCAGA
GATACAGTAAAACAGATTATATTTCTCATAAAGAAGTGA
>OR.GCA_004027205.1_CteGun_v1_BIUU_PVKB01005326.1_53509_54444-
ATGAAAAATCATACAGTAACAACATTCATTCTCCTGGGCCTAACAGATGACCCACAGATC
GAGAGTCTGCTTTTAATATTTCTGTTTCTTACATATTTATCAAGCATAACTGGAAACCTG
GTAATCATCTCACTTACACTCATGGATCCTCACCTCAAAACACCGATGTACTTTTTCCTA
CAAAACTTCTCCTTCTTAGAAATCTTATTCACATCAGCTTGTATTCCTAGATATTTATAT
ACCCTATCAACAGGTGACAAGACTATCACCTACAGCGCTTGTGCCACTCAAGCATTTTTT
ACAGATCTTTTTGGAGTCACTGAGTTTTTTCTCCTGGCCACCATGTCCTACGATCGCCAC
GTGGCCATCTGCAAGCCACTGCATTACACTGTCATCATGAGTAGTAGAACCTGCAGAAGG
CTCACTCTTTGCTGCTGGGTGGCTGGATTTTTTATCATACTCCCACCATTTAGCCTGAGC
CAAACCCTGGAATTCTGTGATTCTAATGTCATTGATAGCTTCCTTTGTGACGTGTCTCCC
TTCCTGAAGATTTCATGCTCAGACACATGGGTCATTGAGCAGATGGTGATAGGCTGTGCT
GTGCTGACCTTCATCACAACCCTTCTTTGTGTAGTTCTCTCTTACGTGTATATAATCAAG
ACTATCATAAGATTCCCTTCAGCCCAACAACGGAAAAAGGCCTTTTCTACCTGTTCATCC
CACATGATTGTGGTTTCAATCACCTATGGCAGCTGTATCTTCATCTATGTGAAACCTTCA
GCAAAGGACTCCGTGGCTATCAACAAGGGTGTGATGGTCCTCACCACGTCCATCGCTCCC
GTGCTGAACCCCTTCATATACACCCTGAGGAACAAGCAAGTAAAACAAGCTTTCAATGAC
TCAGTCAAAAGAATTGCCCTGTCTTACAAGAAGTAA
>OR.GCA_004027205.1_CteGun_v1_BIUU_PVKB01005326.1_68329_69264-
ATGAGAAATATGACAATAACAACCTTCATTCTCCTGGGACTAACAGACGATCCCCAAGCC
CAAGGTCTAATTTTTGCATTTCTATTTCTTACTTACATGTTAAGTGTAACTGGGAATCTA
ACCATCATATCCCTCACTTTATTAGATCCTCACCTTAAAACACCCATGTACTTTTTTCTA
CAGAATTTTGCCCTGCTAGAAATATGTTTTACATCTGCTTGTATTCCTAGGTATTTGTAC
AATATATCCACAGGTGACAGGTCAATTACTTATAACATTTGTGTCATTCAAGTATTTTTT
ATTGATGCCTTTGGAGTGACTGAATTTTTCCTTCTGGCCGTTATGTCCTATGATCGCTAC
GTGGCCATCTGCAAACCTCTGCAGTACGTAACCATCATGAGCCACGGGGTCTGCAGAAAG
CTCGTCTTCTGCTGCTGGACCATGGGGGTGTTGGTCATACTCCCACCACTTACCATGATA
GTAAATCTAGAATTTTGTGACTCAAACATAATTGATTATTTTTTCTGTGATTCGTCCCCT
ATCTTGAAGATTTCATGCTCAGACACATGGCTTTTAGAACAGATGGTGATAACATGTGCC
GTATTGGCCTTCATCACAACTCTTCTGTGTGTTGTTCTGTCCTACACATACATCATCAGG
ACCATTCTGAGCTTCCCGTCTGCCCAGCAGAGAACAAGGGCCTTTTCTACCTGCTCATCC
CACATGATCGTGGTTTCCATCACCTATGGAAGCTGCATCTTCATTTATGTCAAGCCTTCA
GCAAAGGAATCCGTGGCAATTAATAAAGGGGTGACAGTGCTGATGACATCCATCGCTCCC
ATGCTGAACCCATTTATTTACACTCTGAGAAACAAGCAAGTTAAACAAGCTCTCAGCGAC
TCATTCAAAAAAATTGTGTTACCCTTTAAAAAGTAA
>OR.GCA_004027205.1_CteGun_v1_BIUU_PVKB01005326.1_87926_88882-
ATGAAAAATTATACAATAACAACCTTCATTCTGTTGGGACTAACAAGTGACCCTCAACTT
CAGATTCCAATTTTTGTTTTTCTCTTTTCCGCATACACACTGAGTATAACTGGGAACCTG
ATCATCATCCTCCTCACTCTACTAGACTCTCATCTTAAGACGCCCATGTACTTCTTTCTA
CAAAATTTTGCCTTGATAGAAATTTCATTTACGTCTGCTTGTATCCCTAGATATTTGTAC
AGCATAGCAACTGGTGATAGGTCAATTACATACAACATCTGTGTCATGCAAGTGTTCTTT
ACAGATGTCTTCGGAGTGATAGAATTTTTCCTTCTGGCCATTATGTCCTATGATCGCTAC
GTGGCCATCTGCAAACCTCTGCACTACGTAACCATCATGAGCAGTAGCGTGTGCACGAAG
CTTGTTCTCAGCTGCTGGCTGGCTGGCTTGTTAATCATCGTCCCACCACTCACTCTATTT
GTAAATCTGAAATTCTGTGACTCAAATATTATTGATTATTTTTTTTGTGATGCAAGTCCT
ATCTTGAAGATTTCGTGCTCGGACACTTGGCTCATAGAGCAGCTAGTGATTGTGTGTGCT
GTGCTGACCTTCATCCTGACCCTGGTGTGTGTTGTTCTGTCCTACACATACATCATCAGG
ACCATTCTGAGCTTCCCGTCTGCCCAGCAGAGAACAAGGGCCTTTTCCACCTGCTCCTCC
CACATGATTGTGGTTTCCATCACCTACGGAAGCTGCATCTTCATCTACATCAAGCCTTCA
GCAAAGGAATCCGTGGCAATCAATAAGGGCGTGGCCGTGCTGATAACATCCATCGCTCCC
ATGCTGAACCCATTTATTTACACTCTGAGAAACAAGCAAGTCAGACAAGCTGTCAGGGAC
TCATTCAAGAAGATTGCACTGCTCTCCAAGAAGGAGATGGTTCAAGTATACGAATAA
>OR.GCA_004027205.1_CteGun_v1_BIUU_PVKB01005340.1_6116_7072+
ATGGACAGAAACAGGAGCTTTTCCAGCGACTTCACCCTCACCGGGCTCTTCACCCACAGC
AAAGCCTCGGGTTTCCTGTTCAGTGTCATCTGTGCCGTCTTCCTCATGGCCTTGGTGGCC
AACGGGGCCATGATCCTCCTGATCCACGTGGACCCACACCTCCACACGCCCATGTACTTC
CTGCTCAGCCACCTCTCCTTCATCGACATGATGTACGTCTCCACCATCGTGCCCAAGATG
CTGGTGGACTACCTGCTGGGCCAGGGGACCATCACCTTCGCTGCCTGCACGGCCCAGTAC
TTTCTCTACATGGGCTTCGTGGGCGCGGAGTTCTTCCTGCTCGGACTCATGGCCTACGAC
CGCTACGTGGCCATCTGCCACCCCCTCCGCTACCCGGTGCTCATGAGCCGTCGCGTGTGC
TGGCTGATCCTGGCCAGCTCTTGGTTCGGCGGGGCTCTGGACAGCTTCCTCCTCACCCCC
ATCACCATGAGCCTCCCGTTCTGCACCTCCCACACCATCAACCACTTCTTCTGTGAGGCG
CCCACCATGCTGAGGCTGGCCTGCGGCGACAAGGCCGCCTACGAGATGGTGATGTACGTG
TGCTGCGTCATGATGCTGCTGCTGCCCTTCTCTGTGGTGATGGCGTCCTACACCCACATT
CTCATCACCGTGCACCAGATGAAGTCCGCCGAGGGGAGGAAGAAGGCCTTTGCCACCTGC
TCGTCACACATCTTCGTGGTGACGCTGTTCTACGGGGCCGCCCTGTACACCTACATGCTT
CCCCAGGCCTACCATACCCCCCTCAAAGACAAGATCTTCTCTGCCTTCTACACCATCCTC
ACCCCCTTAATCAACCCTCTCACCTACAGCCTGAGGAACAGGGATGTGATGGGGGCTTTG
AAGAGGGCGCTGGCGAGACGTCGAGGAACCTGCGGCGTGACCGGGAAAGAGGCCTGA
>OR.GCA_004027205.1_CteGun_v1_BIUU_PVKB01005340.1_19087_20052+
ATGAGACCCGTGGAGGGGCACAACATGTCCTCCGCGGACTTTGCCTTCGTGGGGCTGTTC
AGCGGGGACGGCACCGCGGGCCTCCTCTTCGCAGTCGTCTCTGTCATCTTCTTCACTGCG
CTGTTGGCCAACGGGACCATGGTCCTCCTGATCCACGTGGACCCCCGCCTGCACACGCCC
ATGTACTTCCTGCTCAGCCACCTCTCCCTCATCGACACGATGTACATCTCTACCATTGTG
CCCAAGATGCTGGCCAACCACCTGCTGGGCCAGAGGACCATCTCCTTTGTGGGATGCACC
GCACAGCACTTCCTCTACCTGACCCTGGTGGGCGCCGAGTTCTTCCTGCTGGGCCTCATG
GCCTATGACCGCTACGTGGCCATCTGCCACCCTTTTAGATACCCTATCCTCATGAGCCGC
AGGGTCTGCTGGCTGATCGTGGCAGGCTCCTGGTTCGGGGGTGCCCTGGACGGCTTCCTC
CTTACCCCCATCACCATGAGCCTCCCCTTCTGTGGCTCTCAGGAGATCCAGCACTACTTC
TGCGAGGCCCCTGCGGTGCTGCGGTTGGCCTGTGCAGACACAGCCCTCTACGAGACGGTG
ATGTACGTGTGCTGTGTCCTGATGCTGCTCGTGCCCTTCTCGGTGGTGACTGCGTCCTAC
GCCCGGATCCTCACCGCCGTGCACCGCATGAGCTCCCTGGAGGGCCGGAAGAAGGCCTTC
GCCACCTGCTCGTCACACATGCTGGTGGTGACCTTGTTCTACGGGGCCGCCATCTACACC
TACATGCTGCCCCACGCCTACCACATGCCGGCCCAGGACAGAGTTTTCTCTGTCTTCTAC
ACCATCCTCACTCCCATGCTGAACCCCCTCATCTACAGCCTGAGGAACAAGGACGTGGCT
GGAGCCCTGAGCAGGGCCCTGGGGAGGCTCAGGACATCCCGGCGAGCAGTGGGAGAGGCC
TTCTGA
>OR.GCA_004027205.1_CteGun_v1_BIUU_PVKB01005340.1_50510_51565+
ATGTCCAGCCTAGTGGACCTAACTGAGAGGCACATTTCTGCAACCCAGTGTTCCTGTCAC
TGCCACTCTTCAAACTGTTGGGCGTTTTCTCAACAAACAGGATGCCCGTCCCCTGGCCAG
AGGAACAACGTGACAGAAGTGACAGAGTTCCTGCTCACGGGGTTTTCGGAGACCTGGGAG
CTGCAGGCACTGCACGCAGGGCTGTTCCTGCTGGTCTACCTGGCAGCACTGGCGGGGAAC
CTGCTCATTATGCTGGTCGTCACGCTGGACCGGCACCTCCACATGCCCATGTACTTCTTC
CTGAGTAACCTGTCCTTTCTGGATCTGTGCTACATCTCGGTCACCGTGCCCAAGTCCATC
CACGGCTCCCTCACCCGCAGCACCTCCATCTCTTACTCCGGCTGTGTGGCTCAGGTCTAC
TTCTTCTTTGCCTTTGCCTCAGCTGAGCTGGCCTTCCTCACCGTCATGTCCTACGACCGC
TACATTGCCATCTGCCAACCCCTGCGCTATGCGGCTATGATGACCTCAGGAAAATGCCAC
CAGATGGCAGTCACCGCCTGGCTAAGCTGCTTCTCTTATGCAGCTGTCCACACGGGCAAC
ATGTTCTGGGAGCCCATCTCCAGCTCCAACGTGATCCACCAATTCTTCTGTGACATCCCT
CACGTGCTGGCCCTGGTGTCCTGTGAGGTTTTCTTTGTAGAGTTTGTGACTCTGGCTCTG
AGCTCATGCTTGGTGCTGGGATGTTTTGTTCTTATGATAGTCTCCTATGTCCAAATCTTC
TCCACCTTGCTCAGAATCCCCTCTGTGGAGAATCGCACAAAAGCCTTCGCCACTTGCTCC
CCACAGCTGATTGTCATTGTGCTCTTTCTCACCTCAGGACTCTTTGCTGCCCTGGGACCA
ATCGCAAAAACGTCATCCCTCAAGGAGCTGGTGACTGCTCTGGCGTACACAGTCTTGCCT
CCCTTGCTGAATCCCCTCATATACAGCCTAAGGAATAAGGAGATCAAAACAGCTTTGTGG
CGACTGTTCCGGAAGCCACGTGCTCTGCAACAGTAG
>OR.GCA_004027205.1_CteGun_v1_BIUU_PVKB01005340.1_56228_57166-
ATGGGGCTCGGGAATGAGTCCTCAGTAGCCGACTTCATCCTGGTGGGGCTCTTCCCCAAG
TTCCGGCATTCTGCCATCCTCAACACTGCGATCATCGTTGTCTACATCCTTGCCTTCCTG
GGAAACATACTTCTGATTGTCCTGATCTGGGGAGACTCCCGGCTCCACACACCCATGTAC
ATCCTCCTCAGCCAGCTCTCCCTCATTGATTTGACGCTGACGTCCACCATTGTCCCAAAG
ATGGCCGTCAACTTTTTTACAGGTGAAAGGACCATATCACGGATCAGCTGTGGGACGCAG
AGTTTCTTCTTCTTGATGCTGGGAATGTCCGAATGCCTCATCTTGACTCTCATGGCTTAT
GACCGCTACGTGGCTGTCTGCAACCCACTGCGCTATGCCACCATCATGAACCCCAGGGTC
TGTCTGCACATGGTCGCTGGCTGCTGGGCTGGAGGCTCTTCGAGTTCCCTGATTCACACG
GTTTACCCGATGCATTTTCCCGTCTGTGGCTCTAGGGAGATCCAGCACTTCTTCTGTGAG
GTCCCAGTCCTCATCAAGCTCTCCTGCGAAGACACCTCGGTGTACCAGCTCGTGGTGGTG
GTGACAAGCATCATGCTGCTTGTTGTCCCGTTCAGCCTCGTCACCGCTTCGTACACTCTT
ATCTTCCTCACGGTCTTCCGCATGAACTCAGCCAAGGGCAGGAGAAAAGTGCTGGCCACC
TGCTCTTCCCACCTAACCGTGGTGAGTCTCTTCTTCGGGCCAAACATATTTATCTACATG
ACTTTCACCTCCTCTCACAGTCCGGAGCAGGACCAGGCGCTCTCCGTCTTCAGCAACATC
CTCACCCCCATGCTGAACCCCCTCATCTATAGCCTGAGGAACAAGGACGTGGTAGCCGCT
GTCAGGAAGCTGGCTGGAAGACGGTGCGTGGCTTTGTAG
>OR.GCA_004027205.1_CteGun_v1_BIUU_PVKB01005340.1_78381_79319+
ATGGCTAAAGGAAATGAGACAGAAGCCACAGATTTCACACTTCTGGGCTTCTTCCCAGAA
TTCGGACACATCACAGCCATGGTGGTCATCATCCTTCTGGTCTACACAGTGGCCTTCACC
GGCAACGCGCTCCTGATCCTGCTCATCTGGCTGGATTCCCGGCTCCACAGCCCCATGTAC
TTCCTGCTCAGTCAGCTCTCCTTAATGGATTTGACTTTGACTTCCAGCATCATTCCCAAG
ATGGCCACCAACTACTTTTCTGGACAGCGGAACATCTCCTTTCTGGCTTGTGGGACCCAG
ATTTTCTTCTCCCTGACTGTAGCTATTGCAGAATGCATCCTCATAACTCTCATGTGCTTT
GATCGCTATGTGGCCATTTGCAAGCCTCTGCAGTACACCACCCTCATCAGCCCCACGGTC
TGTGTGCAGATGGCTGCCATGGCGTGGGCTGGAGGGGCCCTGACTTCCCTGGGACACGCA
GCCTTCACCTTACACTTTCACATCTGCAGTCCCAGAGAGATCCCGCACTTCTTCTGCGAA
GTCATGGCGGTCCTCAGGATTGTCTGTGAGGACATCTCTGTCTACGAGAAGGCCGTGGTG
GTGACCAGCGTCCTGGTCCTCCTCGTGCCCTTGGCCTTCATCCTGTCCTCCTATGTCCTC
ATCTTCCTGGCGGTGCTCAGGATGAACTCGCCCGAGGGCAGGAACAAGGCTCTGGCCACC
TGCTCCTCTCACCTCTGCGTGGTGGGGCTCTACTTTGGACCAGGTATGTTTATCTACATG
AGACCTGGCTCTGCCAAGACGCCAAAGCTGAATCAGGGATTGTTTCTCTTCGGGACGGTC
CTCACTCCTTTCCTGAACCCTCTTGCCTATAGTTTCAGGAACAAGGAAGTTCTTGGTTCA
CTGAAAAAGTTGATGCGCAAATGTCAGCCTTCATCTTAG
>OR.GCA_004027205.1_CteGun_v1_BIUU_PVKB01005365.1_14829_15767+
ATGCAAAGGGGTAATCAGAGCAGTGCGACTGAGTTCATCCTCCTGGGGCTGCCCATCCGG
AAGGAGGAGCAAGGCCTGTACTACGCCCTGTTCCTGGCCGTGTACCTGACCACGCTGCTG
GGGAACCTGCTCATCGCCCTGCTCATCCGGCTGGACTCCCGCCTGCACACCCCCATGTAC
TTCTTCCTCAGCCACCTGGCTCTCACCGACATCTCCTTCTCATCGGTCACAGCTCCCAAG
ATGCTCATGAATATGCTGACCCACAGCCAGTCCATCTCCTATGCTGGGTGCATTTCTCAG
GTATATTTTTTCTTATTTTTTGCAGATCTTGACAGTTTTCTCCTCACCTCAATGGCATAT
GACAGATACGTGGCCATCTGCCACCCTCTGCACTACACCAGAATCATGAGTCAAAGCCTC
TGCTGCCTGCTAGTCACTGCATCCTGGCTCTTATCCTGTGGCGGCGCCCTCGTGCACACC
CTCCTGTTGGCCAGGCTGTCTTCATTTAGAGACAACACTGTCCACCATTTCTTCTGTGAC
CTCTCTGCCTTACTCAAGCTGTCCAGCTCAGACACCACCATCAATGATCTGGTCGTTCTC
ATTGTAGGATCAATGGTCATCACTCTGCCATTTGTATGTATTCTGGTGTCTTATGGTCAC
ATCGGGGCTACCATCCTGAGGTCACCTTCAATCAAGGGGATCTGCAAAGCTTTGTCCACA
TGTGGTTCTCACCTGTCTGTGGTTTCTCTGTATTATGGAGCAATTATTGGATTATATTTT
ATCCCCTCCTCCAATGACACTAATGACAAGGATGTCATTGTGTCAGTGTTGTACACTCTG
GTCACACCCATGCTCAATCCCTTCATCTACAGTCTGAGGAATCGAGATATGAAAGGAGCT
TTGAGAAATCTCTTCAGTAGAGTAACATTTTCACTGTGA
>OR.GCA_004027205.1_CteGun_v1_BIUU_PVKB01005365.1_22799_23737+
ATGGGCAGGTACAATGAGAGCAGTGCGACTGAGTTCATCCTCCTGGGGCTGCCCATCCGG
AAGGAGGAGCAAGGCCTGTACTACGCCCTGTTCCTGGCCGTGTACCTGACCACGCTGCTG
GGGAACCTGCTCATCGCCCTGCTCATCCGGCTGGACTCCCGCCTGCACACCCCCATGTAC
TTCTTCCTCAGCCACCTGGCTCTCACCGACATCTCCTTCTCATCGGTCACAGCTCCCAAG
ATGCTCATGAATATGCTGACCCACAGCCAGTCCATCTCATATGCTGGGTGTGTTTCCCAG
GTATGTTTTTTCTTATTGTTTGGCAGTCTTGACAGCTTCCTTCTCACTTCAATGGCCTAT
GACAGATATGTGGCCATCTGTTACCCTCTCCACTACAACATTATTATGCACCAGAGCCTG
TGCTTCCTGCTAGTAATCATATCCTGGGTCTTATCCTCTGCCAGCGCCCTGGTGCACACT
CTCCTCCTGGCCCGTTTGTCTTTCTGTGAAGACAATACTCTGCCCCACTTCTTCTGTGAC
CTCTCTGCCCTACTTAAGCTGTCTAGCTCAGACACCACAGCCAATGAGCTGGCCATCTTC
CCTGTAGGAACCGTGGTCATTACTCTGCCATTCCTATGCATCCTGGCCTCCTATGGCCGC
ATCGGGGCCACCATCTTGAAAGCTCCTTCAGTCAAGGGGATCTGCAAAGCCTTGTCCACG
TGTGGCTCTCACCTGTCTGTGGTTTCTCTGTACTACGGAGCAATCATTGGACTCTATTTT
TTCCCCTCACCCAATGACACTAATGATGAGGATGTCATTGTGGCTGTGTTGTACACTCTG
GTCACACCCATGCTGAATCCCTTTGTTTACAGTCTGCGGAATCGGGACATAAAAGCAGCT
CTGAGCTATCTACTGAGCAGAGGAACGTTTTCAGTGTGA
>OR.GCA_004027205.1_CteGun_v1_BIUU_PVKB01005365.1_32476_33417-
ATGAGGCTTGAGAACCGGAGCAGCGTGTCTGAGTTCCTCCTCCTCGGGCTCCCCATCTGG
GAGGAAGAGCGGGGTGTCTTTACCGCCCTGTTCCTGGCCATGTACCTGACCACGGTGCTG
GGGAACCTGCTCATCGCCCTGCTCATCCGGCTGGACTCCCGCCTGCACACCCCCATGTAC
TTCTTCCTCAGCCACCTGGCCTTCACCGATATATCATTCTCATCGGTCACCGTCCCAAAG
ATGGTGATGAACTTGCAGACCCACCGCCTGTCCATCACTTATGAGGGGTGCGTTTCACAA
ACATATTTTTTCATATTCTTTGCTGACTTGGACAGTTTTCTTATCACTTCAATGGCCTAT
GACAGATACGTGGCCATCTGCCGTCCTCTCCACTACACCACTGTCATGAGTCAGCGTCTT
TGTGGCACTCTGGTAACTGTGTCCTGGGTCACAGCTTGTGGTTGTGCTCTTTTGCATACC
CTCCTCTTAGTCCGGCTATCTTTCTGTGCTGACCACACTGTCCCTCATTTCTTCTGTGAC
CTTGGTGCCCTGCTCAAGGTGTCCTGCTCAGACACCTCCCTCAACCAACTGGTCATCTTG
ACTGCAGGTCTGGCAGCCATTATGCTTCCGTTCCTGTGCATCCTGGGTTCTTACAGCTGT
ATCGGGTACACTGTTCTTAAGGTCCCCTCTACCAAGGGTGCCCTCAAAGCCTTGTCCACG
TGTGGATCCCACCTCTCGGTAGTGATTCTCTACTATGGAACAATTATTGGTCTCTATTTT
CTTCCCTCATCCATCAACAGCAATGACAACAAGATCATTGCTTCCATGATGTACACAGTG
GTCACTCCTATGTTGAACCCTTTCATTTACAGCCTGAGGAATAAAGACATGAAAAGGGCC
TTGAGAAAACTGTTGAGTAGGAAAATATATTCTTCCAACTGA
>OR.GCA_004027205.1_CteGun_v1_BIUU_PVKB01005365.1_61188_62147-
ATGGAAAGAGTCAACCAAACCAGCAGAGTCTCTGAGTTCATCCTCCTGGGCCTCTCCTCT
CGGCCTGAGGACCAAAGGCCACTTTTCATTCTCTTTCTCACCATTTACCTGGTCACTCTA
TCTGGGAACCTGCTCATCGTCATGGTCATCCGCTTTGACCCTCGTCTCCAGACCCCCATG
TACTTCTTCTTGAGTTTCCTGTCTTTCACCGACATTTGCTTCACAACAACCATTGTCCCC
AAGATGCTGGTGAACTTTCTGGCGGAAAGGAAAACCATCTCCTACGCTGGTTGTCTGACT
CAGATGTATTTTATCTACGCTTTGGGCAACAGCGACAGCTGCCTTCTGGCAGTCATGGCC
TTTGATCGCTACGTGGCCATCTGTGACCCCTTCCACTACGTCATCACCATGAGCCACCGC
CGCTGCGTCCTGCTGGTGGCCTTCTCCTGCTCCTTTCCCCACCTCCACTCTCTCCTGCAC
ACCCTCCTGCTGAGTCGTCTCACCTTCTGTGACTCCAATGTCGTCCACCACTTTCTCTGT
GACCTCAGCCCCCTGATCAAGCTGTCCTGCTCCTCTACATTTATCAATGAAATTGTGATA
GTAACAGAAGGAGCGGTGGTTTTGGTGACCCCCTTCGTGTGCATTGCTTTCTCTTACGTA
CGAATCCTGAGCACGGTTCTGAAGATTCCCTCTGCTGCCGGGAAGCGCAAAGCTTTCTCC
ACCTGCGGGTCTCACCTCAGCGTGGTCACACTCTTCTACGGCAGCATCTTCTATGTGTAC
TTACAGCCCGTGTCCACGTACTCCGTGAAGGACCACATAGCAACCATTGTCTACACGGTT
TTGTCCTCCATGCTAAACCCTTTTATCTACAGCCTGAGAAACAAAGACTTGAAACAGGGT
CTGCAGAAGCTCGTGAGCCGGGGTGGGGGTGGGGGGGGGTCCTCAGCAGCATCCTCTTGA
>OR.GCA_004027205.1_CteGun_v1_BIUU_PVKB01005365.1_73433_74380+
ATGAAGCCAGGAAACTACACCAGCGTGTCTGCATTCCTCCTTCTGGGCCTCACTGAGCAG
CAGAGACAGCAGCCTCTCCTCTTTGGCATCTTCCTGGGCATGTACCTGGTCACTGTGGTG
GGGAATATGCTCATCATCCTGGCCATTGGCTCTGATTCGCACCTCCACACCCCTATGTAC
TTCTTCCTGGCTAACTTCTCCCTCACTGACCTGTGTTTATCGACTACCACGGTCCCCAGC
ATGCTGGCGAATATCCAGGCTCACAGTCACAGCATCCCCTATGCGGGATGCCTGTCCCAG
GTCTATTTCTTCCTGTGGTTCATTGGTCTAGATGTCTTCCTGCTGGCAGTGATGGCATAT
GACCGGCTTGTGGCTATCTGCTATCCCCTTCGCTACACCTTGCTCATGAGTCCCAGATGC
TGCATCCTGCTGGTGACCACGTCCCTAGCGCTTACACAGTCATACTCTCTAACCCACGCC
ATTCTTCTGTCTCAGTTATCCTTCTGCATGGACAACATCATTCCTCACTTCTTTTGTGAG
CTTCTTCCCCTGTTGAAGCTGTCTTGCTCTGACATCTACGCCAGCCAGTGTGTGCTGATA
TACTGGGGAGGGGCCTTAACTGTTTTGATTCCCTTGCTAATCGTCATTTCCTATGTCCGC
ATTGTGGCCACCATCCTGAGAGTTCCATCAGCGGGTGGAAAGTGGAAGGCCTTCTCCACC
TGTGGCTCCCACCTCTCGGCAGTTTGCTTGTTCTACACATCTGCTATCGGAGTGTACTTC
GTTCCCTCTGCCGCTGACTCGGGCAGCAAGGACAGGGCTGCAGCGGTGATGTATGCCGTG
GTGACACCCATGCTGAATCCATTCATCTACAGCCTGAGAAACAAAGACATAAAGAGCGCT
TTGAGGAGACAGCTCTGCAGGGGAGCACTGCAGTCAGAAGGAAGCTGA
>OR.GCA_004027205.1_CteGun_v1_BIUU_PVKB01005365.1_87650_88627+
ATGAACAATGCCAACTGGACCCACGTGTCCCACTTTGTTCTCCTGGGGATTTCTACCCAT
CCAGCAGAGCAAATCCCACTCTTCCTTCTTTTCTTACTCATGTACACAATCAGTGTATCT
GGCAATGGTGCCATTATCACCCTGATCATCTGGGCTTCTCGCCTCCACACTCCCATGTAC
TTCTTCCTCAGTAACTTGGCTTTGGCGGACATCTGCTTCACCTCCACCACAGTCCCCAAG
ATGCTGCAGAATATTTTCTCCCCTACTAAGACCATTACCTACATGGGCTGCTTAGCTCAG
ACTTATTTCTTCATTTGCTTTGCGGCCCTGGAAAACTTCCTCTTGGCTGTGATGGCCTAT
GACAGGTACATCGCCATCTGTCACCCTTTCCGCTACCCTAGGATCCTAACCGGAATGCTG
TGTGCACAGCTGGTGGCCGTGTGCCACGTCCTCTCCCACCTTCATGCCCTGCTTCACACT
CTTCTCATGGGCCGACTGCTATTCTGCGCAGAGAACAGGATCCCCCACTTCTTCTGTGAT
CTCTACCCGCTGATGAAGATCTCCTGCACCAGCACCCACCTCAACACCTTGATGATTCAT
ACAGAAGGTGTGATCATCATCAACGGAGCTCTGGCCTTCATCACTGCCTCCTATGCCTGC
ATCGTCTCTGCGGTCCGCCGGATCTCCTCCACCAAGGGAAAGTGGAGAGCCTTTTCCACC
TGTGGGTCCCACCTCACTGTGGTGGCCATATTCTATGGCACCCTCACGTGGGTCTACTTC
AGGCCACTTTCGAGGTACTCAGTGACCTCGGGTCGCATTGTCACGGTCATGTACACAGTG
GTGACTCCCATGCTGAATCCCTTCATCTACAGCTTGAGGAATGGGGATGTCAAGGGAGCC
TTCAGCAAATGGATGAGCAGAATATGGAATAGATTTCTTTCCTTAGATAAAATCCAAATA
CATAGTTCTGAGTTTTAA
>OR.GCA_004027205.1_CteGun_v1_BIUU_PVKB01005378.1_22680_23621-
ATGAGAAAAGAAAACCAAACCTTGGTCAACGAATTCATCTTTCTGGGCCTTTCACAAGAC
TTTCAGACAGAAATCCTGCTGTTCATTCTTTTCCTCCTCATTTATCTGCTGACTATATTT
GGCAACCTCCTCATCATCTTCCTCATCTTCATGGATTCTCGACTTCACACCCCCATGTAT
TTTTTTCTTAGAAACCTCTCTTTTGCAGATCTCTGTTTCTCTACTAGCATTGTCCCCCAA
GTCTTGGTCCACTTCCTGGCAAAGAAGAAAACCATTTCTTTCCTGAGGTGTATGACTCAG
ATAATTGTCTTCCTACTGGTTGGGTGTACAGAGTGTGCACTGCTGGCTGTGATGTCCTAT
GACCGGTATGTGGCTGTGTGCAAGCCCCTGCACTACTCCACCATCATGACGCAACAGGTG
TGCTTCCAGTTGGCCATAGGGTCCTGGGCCAGTGGAGCCCTAGTGTCTATGGTTGATACT
GCCTTTACTTTCCATCTTCCCTATAGGGGACAGAACATAATCAACCACTATTTCTGTGAA
CCTCCTGCCCTCCTGAAGCTGGCTTCAGCAGACACGTACAGCACAGAAATGGCCATCTTT
TCAATGGGCGTGGTGATCCTCCTGGCTCCTGTCTCCCTCATCCTCATCTCCTACGGGAAC
ATCATCTCCACAGTGATCCGGATGCAGTCTGTAGAGGGGAGGCTCAAGGCCTTTTCTACC
TGTGGCTCCCACCTCATTGTTGTTGTCCTCTTCTATGGGTCTGGGATATTTACCTACATG
AGACCAAACTCCAAGGCCACAAAAGAGCGAGATAAGATGATATCTGTATTCTACACAGTG
GTGACTCCCATGTTGAACCCCGTAATTTATAGTTTGAGAAACAAGGATGTCAAAGGAGCT
CTCAGGAAACTAGCAGGGAGAAAGTCTTCTCAGAAACAGTGA
>OR.GCA_004027205.1_CteGun_v1_BIUU_PVKB01005378.1_38644_39591+
ATGAGACAGACAAATCTGACACAAGTGACAGAATTCCTCCTCCTGGGACTCTCTGACGAC
GCATGCACCCAGCAGCTGCTGTTCATCTTATTCTTGGGTGTCTATGTAGTCACTGTGTTT
GGAAATCTGCTTCTAATGTCCCTTGTTCAGGCTGATGCCCAGCTTCACACACCCATGTAT
TTTTTTCTCTGCAACTTGTCTCTGGCTGACCTCTGCTTCTCCACAAACATAGTTCCTCAG
GCGCTAGCTCACCTGCTTTCCAGAAAGAAGATCATTTCGTTCACCCGATGTGCAGCACAG
CTTCTCCTCTTCCTCATTTTTGGGTGCACACAGTGTGCCCTTTTGGCGGTGATGGCTTAT
GATCGGTATGTGGCAATCTGCAACCCTCTGCATTATCCTAGCATCATGACTTGGAGGGTG
TGTGTCCAGCTGGCCACAGGATCATGGGCCAGTGGTATTTTGGTGTCTGTGGTGGACACC
AGCTTCACCCTAAGCCTGCCTTACCAAGGCGGCAACAGCATTGCTCACTTTTTCTGTGAG
GCTCCTGCACTGTTGACGCTGGCGTCCACCGACACTCACACTTCACAGATGGCCATTTTC
CTCATGGGGGTTGTGATTCTCCTCATGCCTGTCTCTCTAATTCTTGTGTCCTATGGCCAC
ATCATAGTGGCCGTGGTCAAGATGAAGTCAGCTGCAGGGAGGCTCAAGGCGTTTTCCACC
TGTGGCTCCCACCTCACGGTTGTCATCCTTTTTTATGGATCAGCAATTGTCACTTACATG
ACTCCCAAATCTTCCAAAGAGCAGGAGAAGCTGGTGTCTGTTTTCTATGCGATGGTGACG
CCCATGCTTAATCCCCTCATCTACAGCCTGAGGAACAAGGATGTGAAGGGAGCTCTAAGA
AAAATCACCACAAGGAATTTCCTGTTTGGGCTTAGGGTCACCCACTGA
>OR.GCA_004027205.1_CteGun_v1_BIUU_PVKB01005378.1_46931_47875-
ATGTGGAGAAACTGGACAATTGTCAGTGAGTTTGTTCTTGTAAGTTTCTCAACCTTGCCC
TCAGAACTGCAGACTCTTCTGTTTCTCCTGTTTTTGATCATTTATATGGTTACTCTAATG
GGTAATGTCCTCATCATCCTGGTCACTACTGCAGACTCAGCCCTGCAAAGTCCTATGTAC
TTCTTCCTCCGAAATTTATTCTTCCTGGAAATAGGTTTCAACTTGGTCATTGTGCCCAAG
ATGCTGGCAACCCTAATCATCCAAGACACAACCATCTCCTTCCTTGGCTGTGCCACACAG
ATGTATTTCTTCTTCTTCTTTGGGGCTGCTGAGTGCTGCCTGCTGGCAACCATGGCATAT
GACCGCTACGTAGCCATCTGCGACCCCTTGCGCTACCCAGTCATCATGGCCCGCAGGTCC
TGTGCCCAGCTGGCGGCTGCCTCTTGGTTCTCAGGGTTTCCTGTGGCCACTGTGCAAACC
ACATGGATTTTTAGTTTCCCTTTTTGTGGCCCCAACAGGGTGAACCATTTCTTCTGTGAC
AGCCCTCCTGTCATCGCACTGGTCTGTGCTGACACCTCTCTATTTGAACTAGAGGCTCTG
ACCGCAACTGTCCTGTTCATCCTCTTCCCTTTCTTGCTGATCTTGGGGTCCTATGTCCGC
ATCCTCTCCACAATCTTCAAGATGCCCTCAGCTGAGGGGAAACGCAAGGCCTTCTCTACC
TGCTCCTCCCACCTCCTGGTTGTCTCCCTCTTCTATAGCACTGCCATCCTCACATACTTC
CGACCTCGTTCCAGCACCTCCCCCGAGAACAAGAAGCTGCTGTCACTGTCCTACACGGTG
GTGACTCCCATGTTGAACCCCATCATCTACAGCTTAAGGAATAATGAGGTGAAGGCTGCC
CTCAGGCGAGTCATCCGCAGAACTGTGGGTCTTCAGAAGCTTTGA
>OR.GCA_004027205.1_CteGun_v1_BIUU_PVKB01005378.1_59196_60146-
ATGGCTTCAGGAAACTGGACAAGAGTGACTGAGTTTGTCCTCCTGAGCTTCTCCTCCCTA
CCTACTGAAGTACAGGCCTTGCTCTTCCTGGCCTTTCTCGTCATCTACCTGGTCACCCTC
ATGGGAAACAGCCTCATCATCCTGGTGACCCTGGCTGACCCAGGGCTGCACAGCCCCATG
TACTTCTTCCTCAGGAACTTGTCGTTCCTGGAGATCTGCTTCAACCTCGTCGTTGTGCCC
AAAATGCTGGGAACCCTGGTTGCCCAGGGCACAACCATCTCCTTCCTTGGCTGTGCCACC
CAGATGTATTTCTTATTCTTCTTCGGAGTGGCCGAATGCTTCCTCTTGGCCACCATGGCC
TACGACCGCTACGTGGCCATCTGCAGTCCCTTGCATTACCCAGTCCTCATGAACCAAAGG
ACACGCGCCAAGCTGGCTGCTGCCTCCTGGTTCCCAGGATTTCCTGTCGCCACCGTGCAG
ACCGTGTGGCTCTTCAGTTTCCCCTTCTGTGCCACCAACAAGGTGAACCACTTCTTTTGT
GACAGCCCGCCTGTGCTGAGGCTGGTCTGCGCAGACACAGCCCTCTTTGAGATCTATGCC
ATTGTGGGAACTGTGCTGGTCGTCATGACCCCCTGCTCGCTGATCCTGTGCTCCTACGCG
CGCATTGCTGCTGCCATCCTCAGGATTCCCTCAGCGAAGGGGAAGCACAAGGCCTTCTCC
ACCTGCTCCTCTCACCTGCTCGTGGTCTCCCTGTTCTATGTGTCTTCGAGTCTCACCTAC
TTTCGGCCAAAATCAAATAACTCTCCTGAGAGCAAGAAATTGTTATCATTGTCCTACACC
ATTGTGACGCCCATGTTGAATCCCATCATCTACAGCCTGAGGAATAATGAGGTGAAGACT
GCAGTCGGCCGCACCTTCCGCAAGGCTTTGGCCTTCCGGAAGTTTATATAG
>OR.GCA_004027205.1_CteGun_v1_BIUU_PVKB01005378.1_80961_81914-
ATGGCTTCAGGAAACTGGACAAGAGTGACTGAGTTTGTCCTCCTGAGCTTCTCCTCCCTA
CCTACTGAAGTACAGGCCTTGCTCTTCCTGGCCTTTCTCGTCATCTACCTGGTCACCCTC
ATGGGAAACAGCCTCATCATCCTGGTGACCCTGGCTGACCCAGGGCTGCACAGCCCCATG
TACTTCTTCCTCAGGAACTTGTCGTTCCTGGAGATCTGCTTCAACCTCGTCGTTGTGCCC
AAAATGCTGGGAACCCTGGTTGTCCAGAGCACAACCATCTCCTTCCTTGGCTGTGCCACC
CAGATGTATTTCTTCTTCTTCTTCGGGGTGGCCGAATGCTTCCTCTTGGCCACCATGGCC
TATGACCGCTACGTGGCCATCTGCAGTCCCTTGCATTACCCAGTCCTCATGAACCAAAGG
ACACGCGCCAAGCTGGCTGCTGCCTCCTGGTTCCCAGGATTTCCTGTCGCCACCGTGCAG
ACCGCGTGGCTCTTCAGTTTCCCCTTCTGTGCCACCAACAAGGTGAACCACTTCTTCTGT
GACAGCCCGCCTGTGCTGAGGCTGGTCTGCGCAGACACAGCCCTCTTTGAGATCTATGCC
ATTGTGGGAACCGTGTTGGTCGTCATGACCCCCTGCTCGCTGATCCTGTGCTCCTACGCG
CGCATTGCCGCTGCCATCCTCAGGATTCCCTCAGCGAAGGGGAAGCACAAGGCCTTCTCC
ACCTGCTCCTCTCACCTGCTCGTGGTCTCCCTGTTCTATGTGTCCTTGAGTCTCACCTAC
TTTCGGCCAAAATCAAATAACTCTCCTGAGAGCAAGAAATTGTTATCATTGTCCTACACC
ATTGTGACGCCCATGTTGAATCCCATCATCTACAGCCTGAGGAATAATGAGGTGAAGACT
GCAGTTGGCCGCACCTTCCGCAAGGCCCTGGCTCTCAGACGCTGCAACCCATAG
>OR.GCA_004027205.1_CteGun_v1_BIUU_PVKB01005421.1_14233_15189+
ATGGCCACTCTCAATGACACAGGTAATAGCCACTCACGATTCATCTTGCTGGGCATCCCT
GGTCTGGAAGACCACCACACTTGCATCTCGCTCCCCTTCTTTACATCCTACCTTGTGGCC
CTCCTGGGGAATGGCCTCCTCATCTTTATAATCGTCATTGACCGCAGCCTTCACGAGCCC
ATGTACCTCTTCCTCTGCATGCTGTCTCTGTCGGACCTCATCCTGTCCACTACCACTGTG
CCCAAGGCTCTGGCCATCTTCTGGTTTCATGCAGGGACAATCTCCCTTGATGGCTGTGTC
ACCCAGATTTTCTTCATCCATGCTACCTTTATTGCTGAATCAGGGATTCTTCTGGCAATG
GCGTTTGACCGCTATGTGGCTATCTGTGACCCACTGCACTATGGCACAGTACTCAGTCAC
ACAGTGATCATAAGGATTGGCTTGGCTGTGGTCCTGAGAAGCTTCTGTGTAATACTCCCG
GATGTATTCCTGGTGAAACGCCTGCCTTTCTGTCGTAGCAACCGGCTGCCACACACGTAC
TGCGAACACATGTCTGTTGCCAAGTTTGCTTGTGCAGATATTCGTGTCAATGTCTGGTAT
GGCTTGTCTGTCCTCCTGTCCACTGTGGTGCTGGATGCTGTGCTCATCTTAGTGTCCTAC
AGCCTCATCCTCTATGCCGTCTTCCACCTTCCCTCCAGAGGAGCTCGACAGAAGGCTCTG
GGAACATGTGGCTCCCACCTTGGGGTTATTTCCATGTTTTACTTGCCTGGCATTTTCACC
ATAATTACCCAAAGGTTTGGGCGCCACGTGCCCCTGCACACCCACATTCTGCTGGCCAAT
GTCTGCATGCTTGCCCCTCCGATGCTGAATCCCATCATTTATGGGATCAAGACCAAGCAG
ATTCGAGAACGGGTACGCAGTACTTTTTCTTCATGGTGGAAACAATGCCGAGGTTGA
>OR.GCA_004027205.1_CteGun_v1_BIUU_PVKB01005421.1_44483_45436+
ATGCTCTCCTGCAACTCCAGCACTTCTGGTCCCTCTACCTTCCTCCTCACTGGCTTTCCA
GGCCTAGAGGCCTCTCAGCAGTGGGTCTCCATCCCCATCAACCTCATCTGTGTGGTCTCC
ATCCTGGGTAACAGTATCATCCTCTACCTGATCCACACCGATCCGGCTTTACACGAGCCC
ATGTACATCTTTCTGTCCATGTTGGCAGCCTCGGATCTGGGCCTGTGTGCCTCCACCTTC
CCCACTATGGTGCGGCTCTTCTGGCTGGGTGCTCGTGAGCTGTCCTTTGATCTTTGTGCC
GCACAGATGTTTTTCATCCACGCCTTCACCTACGTGGAATCTGGTGTGTTGCTGGCCATG
GCCTTCGATCGCTTCATTGCCATCCGTGACCCTCTTCACTATGCCACAATCCTTCCCGAC
TCAGCTGTGGCGAAGGTGGGGACTGCCATTGTGGTTAGGGCTGTCCTGCTCAACCTCCCT
GGGCCCATCCTCCTGCGGAATCTGCTCTTTCCCCAGGTCAGTGAGCTGTCTCACTGCTAC
TGCTTGCATTGTGACCTGGTGGGACTGGCTTGCTCAGACATCCAGATCAACAGCGTGGTT
GGCTTGGTCTCCATTCTCTTCTCGCTGGGCCTTGATTCCTCCCTCATCATGCTGTCGTAT
GTCCTGATCTTACGGACCGTGCTAGGCATCGCATCACCCGGGGAGCGGCTTAAGGCACTC
AACACATGCGTCTCACACCTCTGCATTGTTCTGATTTTTTACTTGCCCAAACTTGGTCTG
TCCGTGTTGCACCGGGTGGAGAGGCACAACTACCCTGCTCTGGCCGTGCTCATGGCCAAC
TTGCACTTCTTGGTCCCCCCCTTCATGAATCCCATTGTGTATTGCATCAAATCGAAGCAG
ATCCGTCAGGGCCTCCTAAAGCGCTTCCAGCAGAAGAGAGTTGGTGTGTCCTAG
>OR.GCA_004027205.1_CteGun_v1_BIUU_PVKB01005421.1_60668_61621+
ATGCTGGCCTACAACGTCACCTCAACACATCCAGCAGCCTTCTTGTTGGTGGGGATCCCA
GGCCTGGAGCACTTACACGTTTGGATCTCTGTCCCCTTCTGCTCAGCCTACACTTTGGCT
CTGCTTGGCAACTGCACGCTCCTTTTTATCATTCGGGCTGATACAGCCCTCCATGAACCC
ATGTACCTCTTTCTGGCCATGTTAGCAGCCATCGACTTAGTCCTGTCTTCATCAACCCTG
CCCAAAATGCTGGCCATATTCTGGTTCAGGGATCGGGAGATCAACTTCTATGCATGTTTG
GTCCAGATGTTCTTTCTTCACTCCTTTGCCATCATGGAATCAGCAATGCTCCTGGCCATG
GCCTTTGACCGCTACGTGGCCATCTGTAAGCCACTACACTACACCACAATTCTGACCAGG
CCTCTTATCGTCAAGATCGGCGTGGCTGCTGTGACCCGGGCTGTGACGCTGATGACTCCA
CTCCCCTTTCTGCTCAGGCGTTTCCACTATTGCCGAGGCCCAGTGATTTCCCATTGCTCC
TGTGAACACATGGCTGTTGTACGGCTGGCATGCGGGGAAACCCGCTTCAACAATATCTGT
GGCATTGCTGCGGCCGTGTTTATTGTGGTGTTGGACCTGCTCTTTGTTATCTTGTCGTAT
GTTTTCATCCTTCGGTCTGTTCTCCAACTTGCCTCTCGGGAGGCCCGCTACAAGGCATTT
GGGACATGTGTGTCTCACATGGGTGCTATCTTAGCCTTCTACACTCCTGTGGTGATCTCC
TCAGTCCTGCACCGTGTGGCTCGCCAGGCTGCTCCACATGTTCACATTCTTCTTGCCAAT
TTCTATTTGCTCTTCCCACCCATGGTCAATCCCATCATTTATGGTGTCAAGACTAAAGAG
ATTCATGACAGAGTCTTAGGACTAGTTCTGAGAAAGGATGCAAAAGGAAATTGA
>OR.GCA_004027205.1_CteGun_v1_BIUU_PVKB01005421.1_68911_69855+
ATGTCTGCCTCCAATGTTACCTCAAGCCATCCAGTGGCCTTCCTGCTGGTAGGAATTCCT
GGCTTGGAGCACCTACACATCTGGATCTCCATCCCCTTCTGCTTCACCTATACTCTGGCC
CTGCTGGGAAACTGTACCCTTCTCTTCATTATCCGGGCGGATGCAGCCCTCCATGAACCC
ATGTACCTCTTTCTGGCCATGTTAGCAACCATTGACCTGGTACTTTCTTCTACAACTCTG
CCCAAAATACTTTCCATTTTTTGGTTCAGAGAGCGAGAGATCAACTTCTATGCATGTCTG
ATCCAGATGTTCTTTCTCCATTCCTTCTCCATCATGGAGTCAGCAGTGCTGTTAGCCATG
GCCTTTGACTGCTACGTGGCCATCTGTAAGCCACTACACTACACCACAGTTCTGACCAGG
CCTCTTATCGTCAAGATCGGCGTGGCTGCTGTGACCCGGGCTGTGACGCTAATGACTCCC
CTCCCCTTTCTGCTCAGGCGTTTCCACTACTGCCGAGGCCCAGTGATTTCCCATTGCTAC
TGTGAACACATGGCTGTTGTACGGCTGGCATGCGGGGACACCCGCTTCAACAATATCTAT
GGCATTGCTGTGGCCGTGTTTATTGTGGTGTTGGACCTGCTCTTTGTTATCTTGTCGTAT
GTTTTCATCCTTCGGGCGGTTCTCCAACTTGCCTCTCGGGAGGCCCGCTACAAGGCATTT
GGGACATGTGTGTCTCACATAGGTGCTATCTTAGCCTTCTACACTCCTGTGGTGATCTCC
TCAGTCCTGCACCGTGTAGCTCGCCAGGCTGCCCCTCATGTCCACATACTTCTTGCTGTC
TTCTATCTTCTATTCCCACCCATGATTAATCCCATTATCTATGGTGTCAAGACCAAGCAG
ATTCGTGATCATGTGCTCAGTCTGTTCCAGAGGAAGGATGTGTAG
>OR.GCA_004027205.1_CteGun_v1_BIUU_PVKB01005421.1_77024_77977-
ATGCTGGCCTCTAATAATGCCTGCTCTGTGCCTACCTCCTTCTGGCTCACAGGAATCCCA
GGGCTGGAGTCCCTGCACGTCTGGCTCTCCATCCCCTTCAGCTCCATGTACCTGGTAGCT
CTGGTGGGGAATGCCACCATCTTGGCTGTCATAAAGTTGGAGCGCAGCTTGCACCAGCCC
ATGTACTTCTTCCTTTGCATGTTGGCTGTCATTGACTTGGTCCTATCAACTTCTACCATG
CCCAAACTGTTGGCCATCTTTTGGTTTGGTGCCCACAACATTGGTCTGGGTGCTTGTTTG
GCCCAGATGTTCTTTGTCCACTGCTTTGCTACTGTTGAGTCAGGCATCTTCCTCGCCATG
GCTTTTGACCGCTATGTGGCCATCTGTAACCCGTTACACCATACCTCAGTACTCACCCAT
GTGGTGGTGAGTCGGCTGGGTCTAGCTGCCCTCCTCAGAGGGGCACTCTACATTGGACCT
CTGCCCTTACTGATTCGCATGAGGCTACCCCTCTACCGGACCCAAGTCATTGCCCACTCC
TACTGTGAACACATGGCTGTAGTCACCTTGGCGTGTGGTGATACAAGGGTCAATAACTTA
TATGGAATGGGAATTGGTTTTCTGGTTTTAATCCTGGATTCACTAGCTATTGCTGCCTCA
TATGTGATGATTTTTAGGGCCGTACTGGGATTGGCTACACACGACGCCAGATTTAAAACT
TTGGGTACCTGTGGTTCTCACATCTGTGCCATCCTTGTCTTCTACATTCCTATTGCTGTT
TCATCTCTCACACATCGCTTTGGCCATCATGTGCCTCCCCAGATTCATATTCTCCTGGCC
AACTTCTATCTCCTCATCCCACCCATCCTTAACCCAGTTGTCTATGCAGTCAGAACCAAG
CAGATCCGAGAGAGACTTCTCCACATGCTTAAGGCAGGAACTCAACCTGGGTGA
>OR.GCA_004027205.1_CteGun_v1_BIUU_PVKB01005563.1_3366_4304+
ATGCAAGTACTCAACCAGTCCTTCGTGACAGAATTCATCCTTCTGGGCTTTCCTCTGGGC
CCACAGGCCACAACTTTGCTCTTCTCGGCCTTTCTGCTGATCTACCTGCTGACCATTCTG
GGTAACAGCTTCGTCACCATCCTCATCTGCCGGGACACGCACCTCCACACTCCCATGTAC
TTCTTTATTGGCATCCTTTCCATGTTGGACCTAGGGTACACCAGCACAACTGTACCCCAG
ATGTTGGCACATCTGGCCAGCAAGAAGAAGACCATTTCATTCTCCAGCTGTGTGGCCCAG
ATGTACATTTTTTTGGTGCTGGGTGTCACCGAGTCCTGGCTCTTTGCTATCATGTCTATA
GACCGGTATGTGGCCATCTGCCACCCACTCAGGTACAAAGTCCTCATGAGCCCATGGCTA
TGTATGTTAATGGCCATTTTCTGTGGACTTTGGGGTGTCACCTCAGCTCTTGTCTACACG
ATCTTTGCCATGCGTCTTCCCTACTGTGGCCCCAATAAGATCAACCACTTCTTCTGTGAG
GTCCCTGCAGTCTTAAAACTGGCTTGTGCAGACACCTCAGCCAATGATCGAGTGGATTTC
ATCCTTGGCTTTTGTGTCATACTGGTTCCTTTGTCCCTTATTCTTGTCATTTATGTCAAT
ATTTTTATTGCCATCTTAAAAATCCGCTCAGCACAGGGGCAGCTCAAGGCCTTCTCCACC
TGTGCCTCCCACATCACAGTGGTCACCATGTTCTGTGTGCCAGCCATGGTCATGTACATG
AAGCCTAGCTCGAGGGCCTCTCCAGAAGAGGACAAGAAGTTGGCCTTATTCTACAATGTT
GTCTCTGCTTTTCTCAACCCTATTATCTACAGCCTCCGGAATAAAGACGTGAAGAGGGCT
TTCCTCAAGGTGACAGGCTGGCACAGAGCCACACAGTGA
>OR.GCA_004027205.1_CteGun_v1_BIUU_PVKB01005563.1_25897_26844+
ATGCACAATCGGAGATGGAGAAATCACACCTGCGTAACTGAGTTTATTCTCTTGGGCTTC
TCCAGAAACCCCAGGACCAACTGGGTCCTTTTCTTCCTCTTCCTCTTCCTCTACTTATTT
ACAGTCCTGGGTAATGGGCTCATTGTTACCCTCATCAGAGTAGACACACGTCTGCACACA
CCCATGTACTTCTTCCTGAGTGTCCTCTCTCTACTGGATCTCAGCTATGCCACCACCACA
GTGCCCCAGATGTTGGTCCATCTGGTAAGCAGGCATCAGATCATCTCTTACGTTGGGTGT
GTAGCCCAGATGTACATTTTCCTGACCTTAGGCATCACCGAGACCTGGATATTTGCAGCT
ATGGCCTACGACAGATACGTTGCTATATGCCACCCCCTCTACTATGGGGTCCAGATGAGC
CAAACCCTGTGTGTCACTCTGGCAGTCAGCTCTGCCCTTTGCGGTCTCATCTGTGCCCTC
ATCTACACAGTCTTCGCAATGACTCTTCCCTACTGTGGCCCCAATGAGATTAACCACTTC
TTCTGTGAAATTCCCGCTGTCTTGAAGCTGGCCTGTGCAGACACATCCCTCAATGACCAA
GTGGACTTCATTTTGGGTTTCGTCTTGCTTTTTATCCCATTATCCCTCATTCTGGCCTCA
TATATCCGTATCTTCATGGCTATTCTAAGGATTCGCTCCACCCAAGGGCGAATCAAGGCC
TTCTCCACCTGTGCCTCACATATTACTGTGGTCACCATGTTTTGTATTCCATGCATGATC
ATGTACATGAGGCCTGGCTCTGAAGCCTCTCCAGAAGAGGACAAGAAGTTGGCCTTATTC
TACAATGTCATTTCGGCATTTCTTAATCCTATCATTTACAGCCTCCGGAACAAAGATGTG
AAGAGGGCTTTTCTCAAGTTAATTAGAACGGGTGAAGATAGGCAATAG
>OR.GCA_004027205.1_CteGun_v1_BIUU_PVKB01005563.1_35890_36837+
ATGAAGGACTTCTCCTACATGAACCACAGCTCGGTGTCTGAGTTTATCCTTCTGGGCTTC
TCCAGGAATTCCCAAACAAACATAATCCTCTTCAGTGTTTTCCTCTTCCTCTACCTGGCT
ACACTTGTGGGCAATGGGCTGATTGTCACTTTGATCTACTTGGACTCCCGCCTCCATTCA
CCAATGTACTTCTTCCTTAGTGTCCTTTCCATGCTGGACATGAGCTATGTCACCACCACT
GTGCCCCAAATGTTAGTGCACCTGGTCTCTCAGAAGAAAACTATTTCCTATAATGGGTGT
GTGGCCCAGATGTACATTTTTCTGGTGTTGGGCATCACCGAGGGATGGCTGTTCTCTGTT
ATGGCCTATGACAGATATGTGGCCATTTGCTATCCACTCAGATACAAAGTTATCATGAGC
CCATGCCTATGTGGTGCAATGGCAGTCTTTTGTGGATTCTGGGGTGTCAGCTGCTCCTTA
GTCTATACTGTCTTTACCATGCGCCTGCCCTACTGTGGCCCCAGTGAGATCAATCACTTC
TTCTGCGAAGTCCCTGCTGTTCTGAAGCTGGCCTGTGCAGACACATCCCTTAACGACCAA
GTAGATTTCATCCTAGGTTTCATCCTTCTCCTGGTACCACTTTCCTTCATCCTAGCCTCT
TACGGTCGCATCTTTGTTGCCATCTTGAAAATCCACTCAGCTCAGGGTCGACTCAAGGCC
TTCTCCACCTGTGCATCCCACATCACTGTGGTCACAATGTTCTGTGGACCTGCCATGTTT
ATGTACATGAACCCTGGGACCAATGCCTCCCCCGAGCGGGACAAGAAACTGGCTCTGTTC
TACAATGTCATCTCTGCCTTTCTCAACCCCATAATTTACAGCCTTAGAAACAAAGATGTG
AAGAGGGCTTTTCTTAAAGTGACAGGCTGGGGCAAAGTGCCTGAATGA
>OR.GCA_004027205.1_CteGun_v1_BIUU_PVKB01005576.1_14142_15098-
ATGGGGAACGTCACTACAGCGACTGAGTTTCTGTTGCTTGGCCTGACCAGTGTTCGACGG
CTACAGCCCATCTTCTTTGTGATGTTCTTAGTCGTTTACCTGATTATCTTGGCTGGAAAT
GGAGCTATTTTAGGAATTGTCATTGTGGACCCTAAACTCCACTCCCCTATGTATTTTTTC
CTGGGAAATCTTTCCTGCCTGGATATTTGCTATTCTTCGGTGACACTGCCCAAAGTGCTC
ATGAACCTGCTGTCCAGTTGCAAGTCCATATCTTTCCTTGGCTGCATCGCTCAGCTGCAC
TTCTTCCACTTTCTGGGCTGCACGGAGGCTGTCTTGCTGGCTGTGATGGCCTTTGACCGC
TTCGTGGCCATCTGCAACCCACTTCGCTACACCACCATTATGCAGCCCCAGCTGTGTGCC
TTTCTGGCAGCTGGGGCCTGGACTGCCAGCTTCCTCTATGCTCTGATGCATTCAGTCATG
ACGGCACGCCTCAGCTTCTGCGGCTCTAGGAAACTCAATCACTTCCTCTGTGACGTCAAG
CCCCTCTTGGAGCTGGCGTGTGGGGACACACTACTTAATCAATGGCTTCTTTCCGTGGTC
ACGGGCAGCCTGTCCATGGGCGCTTTCGTCCTCACGCTCCTCTCCTACTTCTACATCATT
GGCTTTCTTCTGTGCAAGAACCGCTCCTGCAGAGCGCTGCGCAAGGCGCTGTCCACCTGT
GCTTCCCATTTCATGGTGGTGTGCCTCTTCTACGGTCCTGTGGGCTTCACGTACATCCGT
CTCGCCTCAGCCACCTCCATGAGTGAGGACCGGATGGTGGCCATCATATACAGCGCTGTC
ACCCCAGTGCTGAACCCACTGATCTACACGCTTAGGAATAAGGACGTGGTACGAGCATTG
AAGGTGTTCAGGAGGAAGCGGCTCAGTGACTGCAGACACAAACACCCACAGGACTGA
>OR.GCA_004027205.1_CteGun_v1_BIUU_PVKB01005639.1_3309_4280-
ATGACATGGGGGAACCAGACTGCCCACTCCGGCTTCATCCTGCTGGGCATCTTTGGCCAC
AGCCCTGCCCACGTCTTCCTCTTCTCTCTGGTCTTGGTCATCTTCACGGTGGCCCTCCTG
GGGAACTCCACCATGACTCTGCTCATCTGCACGGATGCCCAGCTGCACACGCCCATGTAC
TCTCTCCTCAGCAACCTCTCCCTCATGGACCTCATGCTCATCTGCACCTCAGTGCCCAAG
ATGGCCTACAACTACTTGTCTGGCAGGAAATCCATTTCTCTTGTGGGCTGCGGAGCACAG
ATATTTTTCTATGTGTCCCTGCTTGGAGCCGAATGCTTTCTGCTGGCTGCTATGGCCTAT
GATCGCTATGTGGCCATTTGCCACCCTTTGAGATACCCAGTCCTCATGAGCCAGAAAGTC
TGCGTTCTCATGGCAACTTCCTCCTGGATTCTTGGCTCCCTGGATGGCATCATCGAGGCT
GCCACTGCCCTGTCGTTCCCGTACTGCGGTGCCCGGGAAGTGGCCCACTTCTTCTGTGAT
GTCCCCGCCCTGCTTGTGCTCTCGTGCGCTGACACGCTGACATTTGAGAGGGTGATATTT
GTCTGCTGTGTCATTATGCTTCTCTTCCCTGTAACCGTCATCATTGCTTCCTATGGGCGG
ATCGTTCTGGCCGTCATCCGCATGGGGTCCACAGAGGGTCGCCGCAAAGCCTTTGCCACC
TGCTCCTCCCACCTCCTGGTGGTGGGCATGTACTTTGGGCCGGCCATGTACATATACATG
CGGCCCATGTCAGGCCGGTCCCCCGCCCAGGACAGGATGGTGTCGGTCTTCTACACCATC
CTCACGCCCATGTTGAACCCCCTCATCTACAGCCTCCGCAACACAGAGGTGGCCAGGGCG
CTGGCCAAGGCGCTGGCACGGAGCAAGACTGGAGGGAGAGCTGGCCACTCGTGTCTATGG
TTTGTCGTTTAA
>OR.GCA_004027205.1_CteGun_v1_BIUU_PVKB01005639.1_11628_12620-
ATGCCCAATTCCACCAGTGGAACGGAATTTCTCCTCATGGAGTTTTCTGAGGTGCGGAGC
CTGCAGCTGCTGCACGCCGTCACCTTCTCTCTGATCTACGTGGCGACTCTGGGAGGAAAC
GTTCTCATCGTCACTGTCACCACCCTCGAGAGGGGCCTTCACACTCCCATGTACTTCTTC
CTCAGGAACCTGTCCGTGGTGGACGCCTGCTGCATTTCCATCGTGGTCCCCAAGTCCTGC
CTCAACTCCCTGCTAGGCATCAGGGCCATCTCCAAGGCAGGGTGTGCGGCTCAAGTCTCC
CTGGTGGTCTTCTACGTGGAGCTCCTGTTTCTCACTATCATGGCCCATGACCGCTATGTG
GCCATCTGCCGGCCCCTCCGCTACCCTGTCATCATGAGCGCTCGTGTCTGCTCCCACACG
ACCTTGGCCTCTCTGCTCAGCGGCCTGGTCTACACAGCCGCGCACACCATCAACACGTTC
CGACTGCCCTTCTGCGGGTCCAACCTGATCCAGCAGTTCTTCTGCGACATCCCCTCTCTG
CTGCGGCTCTCCTGCTCCGACACCTCCGGCAACGAGGTGTCCATTGTTGTCTCTGGGCTG
GGGGTCGGTGGCTGCTGCTTCCTTCTTATAGTCAGATCTTACGTCCACATCTTCTCCACT
GTGCTCAAGTTCCCCAAGGGAGCAGACAAGAGAAAGGCCTTCTCCACCTGTGTGCCCCAC
ATCCTGGTGGTAGCTGTCTTCCTCAGCTCGGGCTTCTCCGTGTACCTGAAGCCATCCACC
CAACCCGCGACCCTCCAGGACCTGGTGCTCTCCGTACTCTACTCTGTGATTCCGCCCCTC
TTCAACCCGATTATCTACAGCCTCAGGAATGAGCAGGTGAAGTGTGCCATCAGGAAGCTC
ATGGCCAGAATGGTGTATCAGGACACGGACTGGGGATTAGGGAGGCTTTCCCTCGTCGGG
CTCCTGCGGGCCACGCCTTCTGCAACACACTGA
>OR.GCA_004027205.1_CteGun_v1_BIUU_PVKB01005639.1_43890_44825-
ATGGAGAAGAGAAACGCTACTTCAGGCTTCATCCTCCTGGGCCTCTTCAAGCACACGCCA
GCCCACCTTTTCCTCTTCACAGTGGTGCTAACGGTTGCCATCATGTCCCTCTTGGGCAAC
ACCTTCATGCTGCTCCTTATTCACCAGGAGCCCCGTCTCCACACGCCCATGTACTTCCTC
CTCAGCCAGCTCGCCCTTATGGACGTCATGCTGGTTACCGCCATCGTGCCCAAGATGGCA
GCCGGCTTTCTTACTGGGGATCAGTCCATCTCTCCCGCGGGCTGTGGGCTGCAGATCTTC
GTCTCCCTCACACTGGGTGGTGGAGAGAGCTTCCTCCTGGCTGCCATGTCCTACGACCGC
TATGTGGCTGTGTGCCACCCGCTGAGGTACCCCACTCTCATGAGCTGGCAGCGGTGTCTA
CACATGACCATGGGGTCATGGATCCTGGGGGCAGCTGATGGGCTCATACAGTCAGCTGCC
ACTCTGAGCTTCCGCTTCTGCAGTGCACGCGGAATTGATCATTTCTTCTGTGAGTCACCA
GCGTTGTTACGTTTGGCTTGCTCTGACACTTCAGTTTTTGAAAATATTATGTACATCTGC
TGCATGCTGATGCTCCTGGTCCCCTCCTCCCTCATCCTGATGTCCTACAGCGTCATCCTC
ACGGCGGTTCTGCACATGCCTTCCACGGAATCCCGCAAGAAGGCCTTCGCCACCTGCTGC
TCCCATTTAGCTGTGGTGGGCCTCTTCTACGGAGCTGCCATTTTTATTTACATGAGACCC
AAATCCTACAGGTCAGCTAAGCACGATAAAGTCCTATCCGCATTCTACACCATTTTCACC
CCTGCACTGAACCCCCTGATCTACAGTCTGAGGAACAAGGACGTCAAAGAAGCTTTAGAA
AGATGGCTAGGAAAGTGTGTCAACCTAACACACTAG
>OR.GCA_004027205.1_CteGun_v1_BIUU_PVKB01005639.1_71585_72565-
ATGGCCAGCACGGACCCTTTCCTCAGGGGCTCTGGAGATGGGGCAGCCAACGACAGCGCC
CAGGGCCCCTTCATCCTCGTGGGCTTCTCTGACCGCCCCCACCTGGAGAGGGTGCTCTTC
GTGGCCGTCCTGGTGGCCTACCTGCTGACCCTGGTGGGCAACACCGCCATCGTCCTGGTG
GCGAGGCTGGACCCCCACCTGCGCAAGCCCATGTACTTCTTCCTCACGCACCTGTCCTTC
CTGGACCTCGACTTCACCACCTGCTCCATCCCCCAGCTGCTCTACAACCTCCACGGCCAG
GACAAAAGCATCAGCTACGCGGGCTGCGCACTGCAGCTCTTCCTCTTCCTGGGCCTGGGT
GGCGTGGAGTGCCTGCTGCTGGCCGTCATGGCCTACGACCGCCTCGTGGCCGTCTGCAAG
CCCCTGCGCTACACGGCGGTCATGAGCCCCGGCCTCTGCCTGCGCCTGGTGGCGCTGGCC
TGGGGCTGTGGGGTGGCCAACTCCTTGGCCATGTCCCCAGTGACCCTGAGTTTGCCCCGC
TGTGGGCGCCGTCGGGTGGACCACTTCCTGTGCGAGATGCCGGCCCTGATCCGGATGGCC
TGCGTCGACACGGCGGCCGTCGAGGGCACCGTCTTCGTGCTGGCCGTGGGCATCGTGCTG
TCGCCCCTGCTCTTCATCCTGGTCTCCTACGGCCTCATCGCGAGGGCCGTGCTGCGCATG
CGCTCGGCATCGGGGAGGCAGAAGGCCTTCAGCACCTGCGGCTCGCACCTCACCGTGGTC
TCCCTCTTCTACGGGAACATCATCTACATGTACATGCGGCCCGGGAGCAGCTCCTCCCAG
GACCAGGGCAAGTTCCTCACCCTCTTCTACACCGTCGTCACCCCGCTGCTCAACCCCCTC
ATCTACACCCTCAGGAACAAGGAGGTGAAGGGGGCCCTGCGGAGGCTGCTGCTGTGCAGC
GGGGGGCTGGGCGCGGGCTAG
>OR.GCA_004027205.1_CteGun_v1_BIUU_PVKB01005729.1_52668_53672-
ATGCCAGGATGGAGCAATGGCATCTCCAATGAGTCCTACACCAGCTTCCTGCTGGTGGGC
TTCCCAGGACTACAGGAGTCTCGGGCCCTCCTGGTGCTGCCCTTTCTCACCCTCTACCTG
GTGATCCTCTGCGCCAACGCCCTGGTCATCCACACCGTGGCAGCCCAGAGGAGCCTGCAC
CAGCCCATGTACCTGCTCATCGCCCTGCTCCTGGTTGTCAACATCTGTGCTGCCACCACT
GTCGTGCCGGCCATGCTCTTCAGCTTCTCCACACGCTTCAGCCGCATCTCCCTGGCTCGC
TGCCTGGTCCAGATGTTCTGCATATACTTCCTCATCGTCTTTGACTGCAACATCCTCCTG
GTCATGGCACTGGACCGCTATGTAGCTATCTGCTACCCTCTCCGCTACCCAGAGATAGTG
ACAGGCCATTTGCTCATTGGCCTGGTGGTGTTGGCAGCAACCAGAAGCACATGCATCGTT
GCTCCTGTGGTGGGACTAGCCTCCCAAGTCCACTTCTGTCACTCAGATGTGATCCACCAC
TTTGCCTGTGAGCACATGGCCCTCATGAAGCTGTCCTGTGGGGACATTTCACTGAACAAG
ACTGTGGGGCTCACTGTCCGCATCTTCAACAGGGTCCTGGACATGCTCCTGCTTGGAGCC
TCCTACTCCCGCATCATCCACACTGCCTTCAGGATTTCGTCGGGTGGAGCTCGCTCCAAG
GCCCTGAACACCTGCGGGTCCCACCTGCTGGTCATCTTCACCGTCTACTCCTCTACCATG
TCCTCATCCATCGTCTACCGTGTGGCGCACACCGCCTCTCAGGACGTGCACAACCTGCTC
AGTGCTTTCTACCTGCTGCTCCCGTGTCTGGTCAACCCCATCATCTATGGGGCCAGAACC
AAAGAAATCAGGCAGCACCTGTCAACTCTGTTTCAGAGGACACAGCAACAGACCCACACT
GAGAAGCCCCAGTTGCCATCCTCAGATAGGGAGATTCCTGGCTGA
>OR.GCA_004027205.1_CteGun_v1_BIUU_PVKB01005767.1_7883_8833-
ATGAGAAATCACACGGAAATAAGAGACTTTATTCTCCTAGGGTTGTCTGATGACCCAAAG
CTCCAGGCTGTGATCTTTATCTTTCTCTTTGTCACCTACATGCTCAGCATCACCGGGAAT
TTGACCATCATCACTTTAACCCTGCTGGACAGCCGCCTTCAGACCCCCATGTATTTCTTC
CTGAGAAATTTCTCCTTGTTAGAAGTTTCATTCACAACTGCTACTATACCCAGGTTTCTG
GGCACCATTATTTCAGGAGATAAAACCACTTCCTTTAGCAGTTGCATGACCCAATTATTC
TTTTTCATCCTTCTCGGAGTCACTGAGTTTTACCTGCTGGCTGCCATGTCCTACGATCGT
TACGTCGCCATCTGCAAGCCTCTGCATTACATGACCATCATGAGCCCCAAAGTCTGCACC
ATGCTCGTCCTGGCTTCCTGGCTGATTTCTTTCTTAATCATCTTCCCTGCGCTCATGTTA
CTGTTACAGCTTGATTACTGTGGGTCCAACATCATCGACCACTTCACTTGCGATTATTTT
CCCCTGCTGCAACTTTCTTGCTCAGACACAACATTTCTGGAGACGTTGGGATTTTCCTGT
GCTGTGTTTACCCTCATGCTGACCTTGGCGTTAATAGTTCTGTCATATGTACGTATCATC
AGAACAGTTCTGAGGATCCCTTCCGCCAGCCAGAGAACAAAAGCCTTCTCCACGTGCTCC
TCCCACGTGATCGTCACCTCCCTCTCCTACGGCAGCTGCATTTTTATGTACATTAAACCC
TCAGCAAATGAGAGAGAGTCTGTGAGCAAGGGGGTTGCTGTGCTGAATACCTCAGTGGCC
CCCATGCTCAACCCCTTCATCTACAGCCTGCGGAATGAGCAGGTCAAGCGAGCTTTCCTG
AACTTGGCAAGGAAGGGGGCGTTTCTCGCAAGCACGCGAGATGAGGCGTGA
>OR.GCA_004027205.1_CteGun_v1_BIUU_PVKB01005767.1_23714_24652-
ATGAGAAACCACACAATGGTTACAGAATTTGTACTCTTGGGCATATCGGACAATCCAGAA
CTTCAGCCTATGATTTTCATTTTTCTATTTATAACTTATCTATTGAGTATCACAGGAAAC
CTCACCATTATCTTTCTCACTTTGTTGGATCCGCATTTAAAAACTCCTATGTACTTCTTC
CTCCGGAACTTCTCCTTTTTGGAAATTACTTTCACCAGTGTTTCCATCCCCAGATTTTTG
TGTTCAATCGCTACCAAGGTCAAGACAATTTCCTATAGCAATTGCTTAGCTCAGCTCTTC
TTCTTCATCTCCTTGGGTGTGTCTGAGTTTTTCCTGCTGACGGCAATGTCCTACGATCGC
TATGTTGCCATCTGCAAGCCGCTGCACTACACCACCATCATGAGTAGGAAAATCTGCGCC
CTTCTCGTCGCTCTGTCTTGCCTGGCAGGGTTCCTGACCATTTTCCCTCCGCTCATGCTG
GTCCTCAAGTTAGATTTCTGCGCCTCCAACGTCATCGATCACTTCTCTTGTGACTACTTC
CCCATCTTGCAGCTCTCGTGCTCAGACACACGGATGCTAGAGATGATTGGCTTCTACTTT
GCCTTTGTGACTCTCCTCTTCACGTTGGCCTTGGTGATTCTGTCCTATGTGTGCATCATC
CGCACCATCCTGAGAATCCCTTCCTCCAGTCAGAGGAAGAAGGCCTTCTCCACCTGCTCG
TCCCACATGATCGTCATCTCCATCTCCTACGGCAGCTGCATCTTCATGTACGTGAAGCCT
TCCGCAAATGAAAGAGCATCCTTGACCAAAGGGGTGGCTATTCTCAACACTTCCGTTGCT
CCCATGTTGAACCCTTTCATTTACACCCTGAGGAACCAGCAAGTAAAACAAGCCTTCAAA
AACATGGTGCATAAAACGATGTTTCATACAGACAAATGA
>OR.GCA_004027205.1_CteGun_v1_BIUU_PVKB01005767.1_42256_43200+
ATGAAGAACCAACCAATGATAGTAGAGTTCATTCTCTTAGGACTGACAGATGACCCACAA
CTGCAGATCGTGACTTTTCTATTTCTGTTTCTCAACTACACCCTGAGTCTGATGGGGAAC
TTAGTCATTATCCTCCTCACCCTGCTGGATCCTCGCCTCAAGACCCCAATGTACTTCTTC
CTCCGAAATTTCTCCTTTTTGGAAATCCTATTCACAACCGTGTGCACTCCCAGATTCTTG
GTAACCATTGTGACCGGAGACAAAACTATTTCTTATAACAATTGTGCAGCACAATTATTT
TTTATCCTCTTTCTAGGAGTCACAGAGTTTTACCTCCTGGCTGCCATGTCCTACGACCGC
TATGTAGCCATCTGCAAGCCCCTGCATTACCCAGTTATTATGAGCAGCGGAGTGTGCCAC
CAACTTGTGCTTAGCTCCTGGGCAACAGGATTCTTAATCATCTTTCCCCCACTGGTCATG
GGACTCAAGCTGACATTCTGTGCTTCCAACGTAATTGATCATTTTATGCGTGAGACTTCT
CCTATTCTGCAGATCTCCTGCACAGACACACACATCCTGGAGATGATGTCCTTTGTCTTG
GCCGTGGTGACACTTGTGATCACACTGATATTAGTGATTCTCTCTTACAGTTACATCATT
AAGGCTATCCTGAAAACCCCTTCTGCACAACAAAGGACCAAAGAGTTCTCCACCTGTACT
TCCCACATGATTGTTGTGTCCATGACCTACGGTAGTTGCATCTTTATGCACATCAAGCCT
TCTGCAAAGGAACGAGTGACAGTATCCATCGGTGTAGCTTTGCTGTATACCTCTATTGCC
CCTCTACTAAATCCCTTTATTTATACTCTAAGGAACCAGCAGGTGAAAGAGGTCTTTTGG
GATGTATTACAAAAGATTTTGTGTTGTTCAAGAAACAATATTTAG
>OR.GCA_004027205.1_CteGun_v1_BIUU_PVKB01005767.1_50435_51391-
ATGAAGAACCGATCAGTGGAGATAGAGTTCATTTTGCTTGGCCTGACAGATGACCCTCTG
ATACAAATCCTGATTTTCCTGTTTTTATTTTTCAATTACATCTTGACCCTGACAGGGAAC
TTAGTCATCATCCTCCTCACCCTGCTAGATCCCCGCCTCAAGACTCCGATGTATTTCTTT
CTTCGAAATTTTTCCTTCTTAGAAATTTCGTTCACAACAGCATGTATTCCAAGATTCTTG
ACGAGCATTCTCACAGGAGACAAGACAATTTCCTACAATGCTTGTGCAGCTCAATTATTC
TTTTTTTTTCTACTAGGAATTACAGAGTTTTACCTCTTGGCTGCCATGTCCTACGATCGC
TACGTGGCCATCTGCAAGCCATTGCATTATCCCATCATTATGAACAGCAAAATGTGCTAT
CAACTAGTGTTCAGCTCCTGGGCAACGGGATTCCTAATCATCCTCCCTCCTCTGCTCTTA
GGACTCAAGCTGGACTTCTGCGCTTCTAAAGTGATCGATCACTTCCTGTGTGACACATCT
CCCATCCTGCAGCTCTCTTGCACAGACACACAGTTCATAGAACTGATGGCTTTTGTCTTG
GCTGTGATGACGCTGGTCATCACGCTGTTGCTAGTGGTTCTGTCCTACACGTTTATCATT
AAAACCATTCTAAAATTCCCTTCTGCTCAACAACGAACAAAGGCCTTTTCCACTTGTTCC
TCACACATGGTTGTAGTCTCTATTACTTATGGGAGCTGCATCTTTATGTATCTGAAGCCC
TCAGCAAGAGAAAGAGTGACTCTGACTAAAGGTGTAGCTGTACTCAATACCTCTGTGGCC
CCTGCTCTCAACCCTTTCATTTACACCCTAAGAAACCAGCAGGTAAAAGAAGCTCTTAAA
CAAATTCTTCAAAGGTTTTCTTCTTTCCAAAACAGTAAGGCAAAATTCAGACAATAA
>OR.GCA_004027205.1_CteGun_v1_BIUU_PVKB01005767.1_60591_61529-
ATGGGAAACCACACAAGAGTGATACTGTTCATCCTGGCGGGTCTGACCGACGACCCACAG
CTGAAGGTTGTGTCTTTCGTCTTCTTGCTTCTCACCTATCTGCTGAGCATCACCGGCAAC
CTCATCATCATCGCCCTCACCCTAGTGGACGTGCACCTGAAGACTCCCATGTATTTTTTC
CTTCGCAATTTTTCCTTCTTGGAAATTTCCTACACTACTACGTGCATCCCCAAATTGCTA
GTTACTATGGCAACTGGGGACAAAACTATTACCTATAACGGTTGTGTCACTCAAGTGTTC
TTTGCCTTCCTGCTTGGAGCGTCGGAGTTCTACCTGCTGGCGGCCATGTCCTACGACCGC
TACGTGGCCATCTGTAAGCCTCTGCACTACACGACCATCATGAACGGCAAAGTCTGCACG
CGGCTGGTCCTCAGTTGCTGGCTCGCTGGCTTTTTTGTCATCTTTCCGCCACTCCTCTTA
GGACTAGATCTTGACTTCTGCGCCTCCAACGTCCTAGATCACTTCTACTGTGACACCAAT
CCGCTCCTGCAGATCTCCTGCACGGACACGCAGCTCCTGGAGACCATGGGCTTCGTCTCA
GCTTTGGTGACACTCTTGGTCACGCTGGTCATGGTCATAATATCTTACACCTATATTGCC
CTGACGATTCTAAAAATCCCTTCCTCTAGTCAGAGGAGAAAGGCTTTTTCCACGTGCTCT
TCACACATGATCGTTATTTCTATTTCCTATGGCAGCTGCATCTTCATGTATGTTAAACCA
TCTGTCAAACAGAGGGTGTCCTTGTCCAAGGGGATTTCAGTGCTCAATACCTCAGTCGCT
CCGTTATTGAATCCTTTTATCTACACCTTGAGGAATCAACAGGTGAAAACAGCCTTCCTT
AGTACAGTACGCAGGGTTGTAAATTTATGCAACAGATGA
>OR.GCA_004027205.1_CteGun_v1_BIUU_PVKB01005767.1_72339_73277-
ATGAGAAACCGCACCACAGTGACAGCCTTTGTTCTGCTTGGGCTCACAGACGATCCGCAA
TTACAGGTGGTCCTTTTTCTTCTCCTGTTTCTCACCTACCTGCTTAGTGTTGCGGGGAAC
CTGACCATCATCACCCTCACCCTCCTGGATTCGCATCTGAAGACACCCATGTACTTCTTC
CTCAGAAATTTCTCATTTTTAGAAATTTCATTCACAACTGTCTGTATCCCCAAGTTTCTT
GTGAGTATGGCCACGGGGGACAAGAGCATTTCTTACAATGACTGTGCAGCTCAGCTGTTT
TTCACGATCCTCCTGGGGGCAACTGAGTTTTTCCTCTTGGCTGCCATGTCCTACGACCGC
TACGTGGCCATCTGCAAACCCCTGCACTACATGACCATCATGAGCCCTAGAGTCTGCAGC
TTACTGGTGTTTGCCTCGTGGCTGTCCGGGTTCCTGATCATTTTCCCACCGCTCCTTCTG
GGTCTCCAGCTTGACTTCTGCGCTGCCAACTCGGTAGACCATTTTTTCTGTGACGTTTCT
CCTATACTGCAGCTTTCCTGCACAGACACAGACGTCATAGAATTAATGACGCTTCTCTCA
GCCATTCTGACGCTCCTGGTCACCCTGGCGTTAGTGATCGCTTCCTACACAAACATCATC
AGGACCATTCTGAGAATACCTTCCTCTCGCCAGAGAAAGAAAGCCTTTTCTACGTGTTCC
TCACACATGGTTGTCGTGTCCATTTCTTACGGCAGCTGCATCTTCATGTACGTGAAACCT
TCTGCCAAGGAAAGGGTATCTTTGAATAAAGGGATCGCTCTGCTCAGTACGTCGGTTGCC
CCCATGTTGAACCCCTTCATTTACACCCTGAGAAACAAGCAAGTGAAAGACGCTGTTAAG
CACCTGGCCAAAAGGATGGACCTTTTCTCAATGAAGTGA
>OR.GCA_004027205.1_CteGun_v1_BIUU_PVKB01005803.1_39817_40758+
ATGGCAGCAAGTAATGAAAGCCACCCAGAGGAGTTCATTCTGCTGGGTTTTTCTGACCGA
CCTTGGTTGAAGCTTCCTCTATTCATTGTTCTTCTGCTAACGTACCCCACAGCCATGATG
GGAAACATCGCCATCATTGTGGTGTCCAGGGTGGATCCCCGCCTCCACAGCCCCATGTAC
TTCTTCCTCACCAACCTCTCCTTCCTGGACATGTGTTACACCACAAGCATCGTCCCTCAG
ATGCTGCTCAACCTTGGGAGCTCTAAGAAGACTATTAGCTACACTGGGTGTGTCCTTCAG
CTTTATGTCTTTAGCATAATGGGTGGCTCTGAGTGCCTGCTGTTGGCCATTATGTCCTTT
GACCGCTATGTGGCCATCTGCAGGCCTCTGCACTATACTCTTGTCATGAGCCAACGCCTT
TGCATCTTGCTAGTGTCTATTGTGTGGTTGGGTGGAATGGCATATGCCTTCTCAGAGGCT
ACTGTTACCCTACAGTTGCCATTGTGTGGGGTCAATAAACTGGATCACTTGTTGTGTGAG
ATTCCGGTTCTGATAAAGGCCGCCTGTGGTGAAAAGGAGGCCAATGAACTGGCCCTCTCT
GTGGTCTGCATTTTTATGTTAGCTGTGCCTTTATGCTTGATTCTTGCTTCCTATGTCAGC
ATCGGACGTGCTATACTTAGGATTAAATCTTCAGAAGGAAGGAAAAAGGCCTTTGGGACA
TGTTCCTCTCATCTCATTGTGGTTTTCTTATTTTACGGCCCTGCCATTAGCATGTACCTT
CAGCCCCCCTCGTCCATCTCAAGGGACCAGCCCAAGTTCATGGCTCTCTTCTATGGAGTG
GTGACCCCTACACTCAACCCCTTCATCTACACCCTGAGGAACAAGGATGTGAAGGGGGCA
CTAGGCAGGCTGGGGAGGACAGTTTTGAGTTCCAAGTGGTAA
>OR.GCA_004027205.1_CteGun_v1_BIUU_PVKB01005803.1_63242_64204-
ATGGGCATCAATTGCTCCCTGTGGCAGGACAACAGCTTGTCCGTCAAACGCTTTGCTTTT
GCCGCGTTCTCTGAGACGCCTGAGCAGTGTTTCCTCCTCTTCGCCCTTGTCCTCCTTATG
TTCTTAGCATCTTTGACAGGCAATGCTCTCATTGCCTTGGCCATCCGGACCAACCCCACC
CTGCACACGCCCATGTACTTCTTCCTGGCCAACCTGTCTCTCCTGGAGATTGGCTACACA
TCTTCTGTCGTGCCCCAGATGTTGCAGAACCTCCTTCCTGAGGGCCGGTGGATCTCTAGG
GAGGGCTGTGCCACGCAGATGTTTTTCTTCACTTTTTTTGCCATCAGTGAATGCTGTCTT
TTGGCAGCCATGGCTTTTGACCGTTACATGACTATATGTTCCCCTCTCCACTATGCAACA
CGAATGAATAGAGCAGTATGTACCCAATTGGCAATATTTTCCTGGGGAGTGGGATGCACA
GTAGGTCTGGGCCAGACCAACTATATTTTCTCCTTGAACTTCTGTGGCCCTTGTGAGATA
GATCATTTATTCTGTGACCTCCCCCCTATCTTGGCCCTTGCCTGTGGGGACACATCCCAT
AATGAGGTGGCAGTTTTTGTTGTGGCCATCCTTTGCATTTCCAGCCCATTTTTACTGATC
ATAACTTCCTATGGGTGGATTCTAGCTACAGTACTGGCCATGCCCTCTCCAGAGGGCCGC
CATAAAGCCCTCTCCACCTGTTCTTCCCACCTACTTGTGGTCACCCTCTTCTATGGCTCA
GGGTCTGTCACTTACTTGAGGCCCAAGGCCAGCCACTCACCAGGAGTGGACAAGCTTTTG
GCCCTCTTCTATACGGTGGTGACGTCCATGCTTAACCCCATCATCTACAGTTTACGGAAC
AAAGAAGTCAAGGCAGCTCTCCAGAAAACACTGAGCAAGAGAAAGACTTTGACCCAGGGA
TAG
>OR.GCA_004027205.1_CteGun_v1_BIUU_PVKB01005803.1_79435_80388+
ATGGGTAGGGTGATGAAGACAATTAATGCCAGTTTAGGAGGTGATTTTATACTAGCGGGC
TTCTCCGATCAGCCAGAGCTTGAGAAGGTCCTCTTTGTGGGTGTGCTGATTTTTTACCTC
CTGACCCTAGTAGGCAACACAGCCATCATCCTGGTCTCCTGTCTGGACTCCATGCTCCAC
ACGCCCATGTACTATTTTCTCACCAATCTCTCCTTGGTTGATCTTTGCTTCACGACCAGT
GTTGTTCCCCAGCTGCTGTGGAACCTCCACGGTCCAGCCAAGACCATCACTCCTGTGGGC
TGTGCCATTCAGCTCTATGTGTCTCTGGCTCTGGGATCCACTGAATGTGTTCTCCTGGCA
GTCATGGCATTTGACCGCTATGCTGCTATTTGCCGGCCTCTCCATTATGGCACATTCATG
CACCCACGGCTTTGCCAGTCTCTTGCAGGAATGGCGTGGCTGAGTGGGGTGGGCAACACA
CTGATTCAGGGCACCATCACCCTTCAGCTGCCTCGCTGTGGGAACCGTAGGATTTACCAC
TTCATCTGTGAAGTTCCTGCCATGATCAAATTGGCCTGTGTGGACATTCATGCCAATGAG
GTGCAGCTCTTCGTGGCTTCCTTGGTGCTGCTCCTCCTCCCCTTGGCATTCATCTTGGTC
TCTTATGGGTACATCATCCAAGCAGTAGCCAGGATAAAGTCAGCTCAAGCCTGGCATAAA
GTCCTAGGAAACTGTGGGTCCCACCTGTTGGTGGTGTTCCTTTTCTATGGCACCATCACA
GCCGTCTACATCCAGCCCAACAGCTCCTATGCCCACAGTCAAGGAAAGTTCATCACCCTT
TTGTACACCGTGGTGACTCCCACTCTAAATCCTCTGATTTACAGTCTGAGAAACAAGGAT
GTGAAGGGCGCTATGAGGAGGCTGTTGAGAGGACACAAGAGCACACAGCATTGA
>OR.GCA_004027205.1_CteGun_v1_BIUU_PVKB01005862.1_6953_7900+
ATGCAGAGCTTTAACAGAACTACTGCGGTTGGGCAGTTCATCCTGGTGGGCTTCTCCAGC
CTCGGGAAGCTCCAGCTGCTGCTTTTTGCCATTTTCCTTCTCCTGTACTTAACCATCCTG
ATGGCCAACGCGACCATCATGACGGTTATCCGCATCAGCCGGACTCTGCACACTCCCATG
TATGGGTTCCTGTTCATCCTCTCCTTCTCTGAGTCCTGCTACACCTTCGTCATCATCCCC
CAGCTGCTGGTCCACCTGCTCTCGGCCACCAAGACCATCTCCTTTGTGGCGTGTGCTGCT
CAGCTCTTCTTCTTCCTTGGCTTCGCCTGCACCAACTGCTTCCTCATTGCTGTGATGGGC
TACGACCGCTACGTAGCAATTTGCCACCCGCTAAGGTACATGCTCATCATGAACAAAAGG
CTAGGGTTGGGGTTGGTTTCTCTATCGGGAGCCACAGGTTTCCTTATTGCTTTCGTGGCC
ACAAACCTCATCTGTGACATGCCTTTCTGTGGTCCCAACAGAGTTAACCACTATTTCTGT
GACATGGCACCTGTCATCAAGTTAGCCTGCACTGACACGCATGTGAAAGAGCTGGCTCTC
TTCAGCCTCAGCATTCTGGTGATCATGGTGCCTTTTCTGTTGATTATTATATCTTATGGA
TTCATAGTCAACACCATCCTGAAGATTCCCTCCGCTGAGGGCAAGAGGAAGGCTTTTGCC
ACCTGTGTCTCTCACCTCACTGTGGTCTTTGTGCACTATGGCTGTGCATCGATAATCTAC
CTTCGGCCCAAGTCCAAGTCCGCCTCCGACAAGGATCAGTTGGTGGCCGTGACCTACACA
GTGGTCACTCCCCTACTTAATCCTCTCGTCTACAGCCTGAGGAACCAGGAGGTCAAGACT
GCACTGAGAAGAGTTATGGGGATGTCTCTAGCTAGCAAGATAAGCTAA
>OR.GCA_004027205.1_CteGun_v1_BIUU_PVKB01006080.1_3_236-_PVKB01023783.1_3_902+join
ATGGAGGGTCACAATCTCACAGCTGTGACTGAATTCATTCTCCTGGGCATCACCAACCGC
CCTGAGCTGAAGGCACCACTGTTTGGGCTGTTCCTCATTATCTATGTGACATCACTGGTG
GGTAATCTGGGCATGATTATCCTCACCAGTGTGGACCCCAGGCTCCGAACACCCATGTAC
TTTTTTCTCAAGCACTTGGCTGTCACCGATCTCGGCTACTCAACAGCCGTGGGACCAAAA
ATGTTGGTGAATTTTGTTGTGGAGCGAAACACAATCTCCTATTACAGTTGTGCTGCACAG
CTGGCTTGCTTTCTTCTGTTTATTGGCAGTGAGCTTTTCATTCTGTCTGCCATGTCCTAC
GACCGCTATGTGGCCATCTGCAGCCCTCTGCTCTACATGGCCATCATGTCACGGAGGATA
TGCTGGGCGTTGGTGGCAATTCCCTATCTCTACTGCATGTTTCTGTCTCTCCTGATCATC
ATAGAAATTTTCAGTTTACCCTTCTGTGGAGACACCATCAACCACTTCTACTGTGACTGC
GTTCCCTTGATATCTTTGCTCTGTTCAGATACCCGTGAAGTTGAGTTTATAATTATGATA
TTTGCTGCTTTTGATTTGGTTTCCTCTCTCCTGATGGTCCTGGTGTCCTACCTGCTCATC
CTGTGGACCATCCTCAGGATGAAGTCTGCTGAGGGCCGGCGCAAGGCTCTCTCCACCTGC
GGGTCCCACCTGACGGTGGTCACGGTGTTCTACGGGACTCTGATATTCATGTACGTGCAG
CCCCAGGCCAGTCACTCCATCGACACTGACAAACTGTCTTCCATATTTTACACCCTGGTC
ATCCCCATGCTGAATCCCTTGATCTACAGCCTGAGGAACAGAGATGTAAAATGTGCCCTA
CAAGGGACCTGGGAAAAACTGTGCAGTGTCTTTTCTTGA
>OR.GCA_004027205.1_CteGun_v1_BIUU_PVKB01006080.1_5518_6465-
ATGAAAGCGTACAATTTCACCACAGTGACGGAATTCATCCTCATGGGAATCACGACTCGC
CCTGAGCTGCAGGCTCCCTTATTTGGGTTGTTCCTCCTTGTCTACGTGATGTCCCTGGTT
GGCAACTTGGGCATGGTTGTCCTCACCTTGGTTGACTCCGGGCTGCAAACGCCCATGTAT
TTTTTCCTCAGACACCTGGCGTTCACCGACCTTGGCTATTCTACTGCTGTGGGACCCAAA
ATGCTAGTAAATTTTGTTGTGAATCAAAACACAATATCCTTCTCTTTCTGTGCCACACAG
CTTTCCTTTTTTCTCGTGTTCATTATCAGTGAGCTCTTCATTCTGTCGGCCATGTCTTAC
GACCGCTATGTGGCCATCTGCAACCCTCTGCTGTACACGGCCATCATGTCGTGGAGAGTA
TGCTGGGTGCTGGTGGCGATCCCCTACGTCTACTGCACGTTTGTGTCTCTCCTGGTCACC
ATAAAGATTTTCACCTCATCCTTCTGCGGCTACAACGTCATCAGTCACTTCTACTGTGAC
AGTCTTCCCCTGTTATCTTTGGTCTGCTCTAGTACTCATGAAATCGAGGTGATAATTCTG
ATCTTAGCAGCTTTTAATTTGATCTCCTCTCTCCTGGTGGTTCTCATATCCTACCTGCTC
ATCCTGGTGGCCATTCTCCAGATGAAGTCTGCTGAGGGCAGGCGCAAGGCTTTCTCCACC
TGCGGGTCCCACCTGATGGTGGTCACGGTGTTCTATGGGACTCTGATATTCATGTACGTG
CAGCCCAAGTCCAGTCACTCCTTTGACACTGACAAAGTGGCTTCCATATTTTATACTCTG
GTTATTCCAATGTTGAATCCTTTGATCTATAGCTTGAGGAACAAAGATGTACAATACGCT
CTTCAAAGGACATGGAAAAATTTGTGCAATTATCTTTGTAAAAGGTAA
>OR.GCA_004027205.1_CteGun_v1_BIUU_PVKB01006080.1_11474_12415-
ATGAGCGTGAAGAATAACACAGACGCTTCTGTGTTTGTGCTCAAGGGCTTCACAGAAGAC
CCCCAGCTGCAAATCCTGCTCTTCCTTCTGTTTCTGGCAATTTACCTGTTTACTCTCATC
GGAAACATCGGACTGGTTGTATTGGTCATCGGGGATTCCCAGTTGCACACCCCAATGTAC
TACTTTCTGGGAGTTTTGTCTTCCCTGGATGCCTGCTATTCCTCAGACATAACCCCCAAA
ATGTTAGCAGATTTTATGTCCAAAAATAAACTCATATCATTTCGTGGATGTGTTGCACAG
TCAATTTTCGCAGTTTCTCTGGGAACCACAGAATGTTTTCTCTTGGCCGCCATGGCTTAC
GACCGCTACGTGGCCATCTACAACCCCTTGCTGTACACGGTGAGCATGACCCCCAGGGTC
TACGTGCCCCTCATCCTCGCTTCCTTCACCGGGGGAATTCTGCACTCTGTTGTTCACGCA
GTGGCCACGTTTAGTTTATCTTTCTGTGGATCCAATGAAATCAGACACATCTTCTGCGAC
ATCCCTCCTCTCCTGGCCATTTCCTGCTCTGACACTCGCCTGAACCAGCTGCTGCTCTTC
TACTTTGTGGGCTCCATCGAGATCGTCACCATCCTGATCGTCCTCGTCTCCTACGGGCTC
ATCCTGCTGGCCATCCTGAGGATGCGCTCCGCAGAAGGGAAGAGAAAAGTGTTCTCCACG
TGTGGTTCTCACCTGACTGGCGTCTCCATCTACCACGGGACAATCCTCTTCATGTACGTG
AGACCCAGCTCCAGCTACGCTCTGCAGCACGACATGGTGGTGTCGGTGTTTTACACCGTC
GTGATCCCCATGCTGAACCCGGTCATCTACAGCTGGAGGAACAAGGATGTGAAAAAGGCA
GTGAAAAAGTTCTTTGGACAAAGTGGAGTCATGTTAAAATGA
>OR.GCA_004027205.1_CteGun_v1_BIUU_PVKB01006080.1_19731_20666-
ATGAAGAATGCCACAGAGGTCACTGTATTTGTACTCAAGGGCTTTACAGAAAATACCAAT
CTGCAAATCACTCTCTTCTTCCTGTTTCTAGCAATATACCTTTTCACTCTCCTTGGAAAT
ATTGGACTGATTTTATTGGTCATTGTAGATCCCCTACTCCACACCCCAATGTACTACTTT
TTGAGCATTTTATCTTCTGTGGATGCCTGCTATTCCTCAGATATAATCCCAAATATGCTA
ATAGGCTTTATGTCCAAAAATAAGACCATTTCATTTTACGGCTGTGTGGCCCAGTTATCT
TTTGCCACTACTTTGGGTACCACAGAATGCTTCCTCTTGGCCGCCATGGCTTACGACCGC
TATGTGGCCATCTACAACCCCCTCCTGTATGCAGTGAGCATGGCACCCAGGGTCTACGTG
CCCCTCATCCTCGCTTCCTACTTGGGGGGAATACTGCATTCGGCTTTACACACTGTGGCC
ACATTTAGTCTGTCCTGTGCATCCAATGAAATCAGACACATCTTCTGCGACATCCCTCCT
CTCCTGGCCATTTCCTGCTCCGACACTCGCCTGAACCAGCTGCTTCTCTTCCTCTTCGTG
AGCTCCATCGAGATCGTCACCATCCTGGTGGTCCTCGTCTCCTACGGACTCATCCTGCTG
GCCATCGTGAGGATGCGCTCCGCAGAAGGGAGGAGAAAAGTGTTCTCCACGTGTGGCTCT
CACCTGACCGGCGTGTCCATTTACTATGGGACAGTCCTCTTCATGTACGTGAGACCCAGC
TCCAGCTACTCCCTGGAGCACGACATGGTGGTGTCGGTGTTTTACACCATGGTGATCCCC
ATGCTGAATCCAATCATCTACAGCTGGAGGAACAAGGATGTGAAAGACGCAGTGAAAAGA
GTTTTTAGGAAAAAAAATGGTGTAAGCACAAACTGA
>OR.GCA_004027205.1_CteGun_v1_BIUU_PVKB01006080.1_29302_30255+
ATGGATTTGCCTAGAATCCAGGTTAGAAACATGACTGAAGTTGCCGTGTTTACACTCACT
GGTTTCACGGATGATTTTGACCTGCAAGTCTTTCTGTTTTTTCTGTTTCTGGCCATCTAT
ACTTTTACCTTGATAGGAAATCTGGGGCTGGTTGTCTTGGTCGTGAGTGATAGTCGGCTG
CACAAACCCATGTACTATTTTCTCAGTGTCTTATCTTTCTTGGATGCCTGCTATTCCACA
GTTGTCACCCCAAAAATGCTGGTTAACTTTCTTATAGAGAACAAAACCATTTCATTTTTT
GGTTGTGCCACACAGATGCTTCTCTTTGTTACCTTTGGGACTACAGAATGCTTCCTTTTG
GCCGCCATGGCTTATGACCGCTACGTGGCCATCTACAACCCCCTGCTGTACTCAGTGAGC
ATGGCACCCAGGGTCTACGTGCCCCTCATCCTCGCTTCTTATGTTGGTGGCATTGCACAT
GCCACTGTGCATACTGTGGCCACATTTACTCTGTCCTTCTGTGGACCCAATGAAATCAGA
CACATCTTCTGCGACATCCCTCCTCTCCTGGCCGTTTCCTGCTCCGACACTCGCCTGAAC
CAGCTGCTGCTCTTCTACTTTGTGGGCTCCATCGAGATCGTCACCATCCTGATCGTCCTC
GTCTCCTACGGGTTCATCCTGCTGGCCATCCTGAGGATGCGCTCCGTCGACGGGAGGAGA
AAAGTATTCTCCACGTGTGGTTCTCACCTGACCGGCGTCTCCATCTACCACGGGACAATC
CTCTTCATGTACGTGAGACCCAGCTCCAGCTACGCTCTGCAGCACGACATGGTGGTGTCG
GTGTTTTACACCGTCGTGATCCCCATGCTGAACCCGGTCATCTACAGCTGGAGGAACAAG
GATGTGAAAGACGCAGTGAAAAACTTCTTGGAGAGAAATCGGTTTATTAGTTAA
>OR.GCA_004027205.1_CteGun_v1_BIUU_PVKB01006080.1_34697_35647-
ATGGGAAACACTACAGAAGTCACTGTATTTGTACTCACCGGCTTCACAGACGACACGAAT
CTGCAAATCATTCTCTTCTTCCTGTTTCTAACAATTTACCTTTTTACTGTCACGGCAAAC
ATAGGACTCGTCGTGTTAGTCATCGGGGATCCCCGGCTCCACAATCCAATGTATTATTTT
CTGAGCGTTTTATCATTCTTAGACGCCTGTTTTTCTACTGTGATTACTCCAAAAATGCTT
GGGGACTTTGTGTCAAAAACGAAAGTCATCTTACTCCTCGAATGCGCATGCCAGATGTTT
CTTGCTGTTGCGTTCGGGACCACAGAATGCTTCCTCTTGGCCGCCATGGCTTACGACCGC
TACGTGGCGATTTGCAACCCCCTCCTGTACGCAGTGAGCATGGCCCCCAGGGTCTACGTG
CCCCTCATCCTCGCTTCCTACTTGGGGGGAATACTGCATTCGGCTTTACACACCGTGGCC
ACATTTAGTCTGTCCTTCTGTGCATCCAATGAAATCAGACACATCTTCTGCGACATCCCT
CCTCTCCTGGCCATTTCCTGCTCCGACACTCGCCTGAACCAGCTGCTTCTCTTCCTCTTC
GTGAGCTCCATCGAGATCGTCACCATCCTGGTGGTCCTCGTCTCCTACGGACTCATCCTG
CTGGCCATCGTGAGGATGCGCTCCGCAGAAGGGAGGAGAAAAGTGTTCTCCACGTGTGGC
TCTCACCTGACCGGCGTGTCCATTTACTACGGGACAGTCCTCTTCATGTACGTGAGACCC
AGCTCCAGCTACTCCCTGGAGCACGACATGGTGGTGTCGGTGTTTTACACCATGGTGATC
CCCATGCTGAATCCAATCATCTACAGCTGGAGGAACAAGGATGTGCAAGACGCAATGAGA
AGACTGTTTGGGAAACGCCACTGTAAACCCACTGGGGGCTGTCCACAGTGA
>OR.GCA_004027205.1_CteGun_v1_BIUU_PVKB01006080.1_43331_44269-
ATGAACAGATGGAACCACACGCGCACCGGCGGCTTCATCCTCTTGGGACTGACGGATTCC
GCCGAGGTCCAGCAGGCCCTCGTCACACTCTTCCTCCTGGTCTACCTGGCCACCATGCTG
GGGAACGCAGGGATGCTACTGGTCATCCGCCTTCACCCCCAGCTGCACACCCCCATGTAC
TTTTTCCTCACCCACCTGTCACTTCTTGACCTCTGCTACTCAACTGTCATCACACCCCAA
ACCTTACAGAACTTGCTGACTTCCGCCAAGAGCATCTCACGCCTGGGCTGCTTCACGCAG
CTGTACGCCTTTGTCCTCTTGGGGGCGGCCGAGTGCTTTCTCCTCTCCGCAATGGCCTAC
GATCGTTATGTAGCGATCTGCAAGCCTCTGCAGTACACGGTCATCATGTCCGCGAGGCTC
TGCTGCACACTCGTCGCCGGGTCCTATGTGATCGGCTTTCTGGATTCCTCTATCAATGTG
ATTTGCCTGAGTAGATTGCATTTCTGCAAAACTAACATCATCCATCACTTTTTCTGTGAC
ACACCAGCGCTTTTGGCCCTGTCCTGCAGTGACACGCGTGACTTTGAGATCATGATATTC
ATCGTTGCTGGCTCTACCCTGATGGTGTCCCTCATGGCAATATCTGGGTCTTACGCGTTC
ATTCTTTTTACTATCCTGAAGATTCATTCCACCTCTGGCAAGCGGAAAGCCTTCTCCACC
TGTGCCTCCCACCTCCTGGGAGTCACCGTCTTCTACAGCACCATGATTTTTACGTACTTA
AAGCCAAAGAGGTCCTACTCCCTGGGAAAGGACCAAGTGGCCTCGGTGTTTTATACAATT
ATGATCCCCATGCTGAATCCCCTTATTTATAGTCTCAGAAACAAAGAAGTGAAAAAAGCT
GTCCTGAGAATCATGCGGAAGAGAGAAGTCTCCACCTGA
>OR.GCA_004027205.1_CteGun_v1_BIUU_PVKB01006080.1_47878_48816-
ATGGCACAGGGGAATTTTACGCCAGTGAGCAAGTTCGTCCTCCTGGGGCTGACGGATCGC
GCGGACCTGAAGGCCTGGCTTTTCGTGCTGTTCCTGCTCATCTATGCCGTCTGCCTGGTG
GGCAATTTGGGCATGCTCTGCCTAATCCAAATAACTCCCAAACTCCACACACCCATGTAC
CGCTTTCTGAGCTGTCTGTCCCTCGTGGACGCCTGCTACTCATCCGTTTTTGCGCCCAAA
ATGCTGCTGAGCTCCTTTGTTGAACAGGAGACCATCTCATTCTCTGCATGCATTGTGCAA
TACTTTTTGTTCGTGACGCTCCTCACCACCGAGGGCTTCTTGCTGGCCGCCATGGCCTAC
GACCGGTATGTGGCCATCGTGAACCCTTTACTCTACACAGTGGCGATGACCAAAGTGGTT
TGCATCCTGCTAGTGCTTGGGTCCTGTGTAGGAGGCTTAATCAACTCACTGACGCACACT
GTGGGCCTGCTGAGGCTGTCCTTCTGCGGACCCAACGTCATCAGCCACTTCTTCTGTGAC
CTGCCTCCCTTGTTAAAGCTGTCCTGCTCTGACACGTCCATGAACGAACTCCTGCTTTTG
GTTTTCAGTAGCGTCATTGCCTTGGTCACCTTCCTGACAGTGATGGTCTCTTACGTCTTT
ATCGTCGCTGCCATCCTGAGAATCCGCTCCACAGAGGGGAGACGAAAAGCCTTCTCCACG
TGCGTCTCCCACCTCACAGTTGTGACTTTATTCTACGGCTCTATAAGCTTCAGTTACATT
CAGCCGAGCTCTCAGTACTCCTTGGAACAAGAAAAGGTGGTGTCGGTGCTGTACACCCTG
GTGATCCCTATGTTAAACCCGCTGATTTACAGTTTGAGGAACAAGGAAGTGAAGGATGCT
GTGAGAAGAGCCATGGAGAAGAAGTGTTTTCCTGAATAA
>OR.GCA_004027205.1_CteGun_v1_BIUU_PVKB01006080.1_56451_57407-
ATGCGAACTGAGAGAATGCTGGAGGGTAATTACACCCCTTACACGTCGCCGGTGGAATTC
CTGCTTGCTGGGCTCACAGATCGTCTCTCTCTCAAAATCACTCTCTTTCTGATATTCCTC
CTCGTGTACGCGTTCACTGTGGTGGGAAATCTCGGGTTCCTAATCCTAGTCAGAATCGAT
TCCGGCCTCCAAAACCCCATGTACTACTTTCTTAGCCACCTGTCCTTCCTGGACCTCAGC
TACTCCACCACCATCGTTCCCAAAATGCTGGCCAACTTCCTGGCTCCCCGGAAGAGCATC
TCCTTCGGTGGCTGCGCTCTCCAGATGTTCCTCTTCGCTTGCTTCGCGGACGCGGAGTGT
CTCCTCCTGGCCGCCATGGCCCTGGACCGCTTCGCGGCAGTATGCAGCCCGTTGCTCTAC
CCGGCGCTCATGTCCCGGCGACTCTGCCTGGGCCTGGTGGTGCTGGCCTACTGCAGCGGA
AGCGCCACGGCCCTGGTGCATGTGTCCCTCACCTTCAGGCTCCCGTACTGCAGCTCCAAC
GTGGTGGACCACTTCTTCTGCGACATCCCGCCATTGCTGGCTCTGTCGTGCGCAGATACC
CGCCTCAACGAGGTCCTGCTCTTGGCCCTCTGTGGCTTCATCCAGACCAGCACGTTTGTG
GTGATCGGCGGCTCTTACTCCTGCATCGTCGCCACGGTGCTGAGCATCAAGTCCTCAGGA
GGCCGAAGCAAAACCTTCTCCACCTGTGCGTCCCACCTCGTGGCCGTCTCCTTGTTCTAC
GGAGCCCTCCTGTTCACCTACTTGCGACCCGCCGCCCGCTACTCCCCGGCCACTGACAAA
GTGGTTTCCGTGTTCTACACAGTTGTCTTTCCCATGCTGAACCCCATGATCTACAGCTTC
AGGAACAAGGACGTGAAAAGTGCACTCACGCGGGCCTTGGTAAGAAAGTGGCTTTAA
>OR.GCA_004027205.1_CteGun_v1_BIUU_PVKB01006080.1_64299_65255-
ATGGAACCAACAGGACAAAATGCTCCACCAAGAAATCACACTGCATTGGTAGAATTCATC
TTCGTTGGCTTCGCTGACATTCCCAATCTGCACGGATTTCTTTTTGGGGTATTTCTGATA
ATCTACGTAACTATTCTGATCGGAAATACCCTCATTATCATCATAACCAAGATTGATCCT
TCTCTGCAGATACCCATGTATTTTTTCCTCAGGAACTTTTCTTTCTTGGAAATATGTTAT
GTGTCAGTCACTGTCCCCAGATTATTAGCAGATCTCTGTAGACAGAATACAAGTATTTCC
TTGCTGGCCTGTGCTACTCAAATGTACGTGTTCCTGGTCTTGGGTGTCACAGAGTGCTTT
ATCCTGACGTCGATGGCTTACGACAGGTACATGGCCATTTGCAATCCATTACTCTACCCC
CTCCGCGTGAACAGCAGGCTGTGTGTGCAGCTGGCCACTGGCTGCTGGGCAAGTGGGATC
CCTGTTCACGTTGGCTTCACCTACTGGATGTTTTCTCTGCCTTTCTGCGGATCGAAGCAG
TTAAACCACTTTTTCTGTGACATACCTCCAGTCCTGACACTGGTCTGTGGGAACACTTCT
GAGATTGAGATGGTGATTTACGTGATTGCTCTCGTCGTTGTTGCGGTTCCTTTTCTGTTG
ATACTGGGATCTTACGTAAAAATAATTGCTGCCATCCTGAAGCTGCCGTCTGCCACCGGG
CGCGCCAAGGCCTTCTCCACTTGCTCTTCCCACCTCATGGTCGTGGGTTTGTTTTTTGGG
TCAGGCATCATTACTTATCTGAGACCAAAGTCCAGCCATTCAGCTGGAATAGACAAGGTC
CTGTCACTGCTCTACACCGTCGTGACTCCTATGTTTAATCCCATGATATATTGTTTGAGA
AACAAGGAGGTAATGGTGGCCCTGAAAAAGTTCCTGCTGAAATGGACTGCCTCGTGA
>OR.GCA_004027205.1_CteGun_v1_BIUU_PVKB01006105.1_56824_57762+
ATGGTGAGAAGAAATTATTCGACGGTGTCAGAGATTGTGTTGGTGGGACTTACCAGTTCT
TTGGAAACACAGCTTGTCCTCTTTCTAGTTTTCTCTATGTTCTATGTGGCAGGTATCTTA
GGAAATCTCCTCATTGTGCTCACAGTGACCTTTGACTCCCACTTACACTCTCCTATGTAT
TTCCTGTTGGCCAACCTCTCCTTTATTGACATGTGGGTTTCCTCCATCACAGTTCCCAAG
ATGATTTCTGATCTTTTCAAGGAGAGAAAAGTAATTTCTTTTCAAGGCTGCATTGCTCAG
ATGTTCTTCATTCATGTAGTTGGAGGAACAGAGATGGTACTGCTTGTAGTCATGGCACTT
GATCGATACCTTGCTATATGTAGGCCTCTCCGTTACCTGGTCATCATGAACTTCAGAACC
TGTATCTTACTCTTGGTGATGGTCTGGACCATTGGAATCATCCACTCATTCATCCAAGTT
GCATTTGTTGTAAACCTACCATTCTGTGGTCCCAATGAAGTGGACAGCTTTTACTGCGAT
CTTCCTCGATTTATTAAGCTTGCCTGTATAGTTACCTACAGACTGGAGCTCGTGGTCTCC
ACCAATAGCGGCTTCATCTCCTTGGGAACTTTTTTCATTTTGATTATTTCCTACATCTCA
ATCTTGCTCGCTGTTCGGCAACATTCTTCAGGTGGCTTGTCCAAAGCTCTTTCGACACTC
ACAGCTCACATCACAGTGGTGGTCTTATTTTTTGGTCCATGTATCTTTGTGTATTCATGG
CCATTTCTCACAGTGCCTGTGGATAAATTCCTTGCCATTTTTGATGTTGTAATTACCCCA
TTTCTGAACCCTGCCATCTATACTTTTAGGAACAGAGAGATGAAGGTGGCAATGAAGAGA
ATATTCAGCCAGTTGCTCAGTTCCGAGAAGTTGTTTTAA
>OR.GCA_004027205.1_CteGun_v1_BIUU_PVKB01006188.1_28790_29773-
ATGAATCCAGAGAACCTCACGTTGGCCAGGGCCACCCCTGCTGAGTTCATCCTCTTGGGC
ATCACAAACCGCTGGGACCTGCGTGTGACCCTCTTCCTGATCTTCTTACCCATCTACCTG
GTGAGCTTGCTGGGGAACGTGGGCATGGTGCTGCTCATCCGTGCGGATGCCCGGCTCCAC
ACACCCATGTATTTCTTCTTGGCCAGTCTCTCCCTGCTGGATGCCTGCTACTCCTCAGCC
ATTGGCCCCAAGATGCTGGTAGACCTGCTGCTGCCCCGTGCCACCATCTCCTACGCTGCC
TGTGCCCTTCAGATGTTCATCTTTGCAGGGCTCGCGGATGCCGAGTGTTGCCTCTTGGCA
GCCATGGCTTACGACCGCTACGTGGCCATCGGAAACCCTCTCCTCTATACAACAGTCATG
TCCCGGGGTCTATGCCTGGCCTTGCTGGGGGCATCGGGCCTGGGTGGGGCAGTGAGTGCC
TTTGTCCACACGACCTTCACCTTCCGCCTGAGTTTCTGCCGCTCGTTAAAGGTCAACAGC
TTTTTCTGTGATATCCCACCACTGTTGGCCATCTCGTGTGATGATACCAGTCTCAATGAG
CTCCTGCTCTTCGCTGTCTGTGGCTTCATCCAGACAGCCACTGTGTCGGTTATTGTCGTG
TCTTACGGTTTCATCGCTGGAGCTGTAATCCGCATGCGCTCAGCTGAGGGTCGGCAGAGA
GCAGCCTCTACCTGTGGCTCCCACCTCACAGCTGTGGCCATCCTATACGGAACCCTCATT
TTCATGTACCTGCGACCCAGCTCCAGCTACGCTCTGGATGATGACAAGATGGCATCTGTG
TTCTACACCCTCGTCATTCCAGCTCTCAACCCACTCATCTATAGCCTTCGCAACCAGGAG
GTTAAGGGTGCCTTTAGACGGACATGGAAACGATTCTTCTGTCCAGGGCAGGGTATCAGG
GATTGGGCCCAGGAGGCTGGATAG
>OR.GCA_004027205.1_CteGun_v1_BIUU_PVKB01006188.1_54920_55855-
ATGAGAAATCAAAGCAGCACCTTTGACTTCCTACTCCTGGGCTTCTCTAAGCACCCAGAG
CAGCAGCCTCTCCTGTTTGGGCTCTTCCTGGGCATGTACCTGGTCACCTTACTGGGCAAC
TTGCTCATCATCCTGGCCATTGGCTCTGACCAGCACCTCCACACCCCCATGTACTTCTTC
CTGGCCAACCTGTCTTTCATCGATACCTGCTTCACCTGCACCATTGTTCCCAAGGTACTG
GTGAACATCCAGAAACAAGACCACACCATCTCCCACACTGGGTGCCTTACGCAGATGTAC
TTCTTCATGACTTTGACCCTGCTGGATGACTTCCTGCTGACCGTAATGGCCTACGATCGC
TATGCCGCCATCTGCCTTCCTCTATACTATGCCATGATTATGCGTCCCCGACGCTGCCTG
TTGCTAGTGGCCACATCCTGGCTCTGCTCCAATCTCCTGGCCTTTTCACTCACTCTCCTG
ATGGCTCAAATCTCCTTCTGTGCTTCCCGCTCCATCCCACACTTCTTCTGTGACTTACCG
CCACTCCTCAAGCTTGCCTGCTCAGATACCCATACCTTTCAGGTCACAATGTTAACTGAG
GCAGTTCTCTCAGGCGTGATCCCTCTCACGTATGTCCTGGTCTCATATGCCCACATCATG
TGCACAATTCTCAGGATTCCTTCTGCCGGGGGAAAGCACAAAGTCTTCTCTACCTGTGGC
TCTCACCTGACTGTGGTCACTCTTTTCTATGGAACCCTTTTTCTGGTTTATTTCCAGCCA
TCCTCATCCTACTCAGCAGACACTGGAATGATGGTGTCTGTGATATACACAATGGTCACT
CCTATGCTGAACCCTTTTATCTTCAGCCTAAGGAACAGGGACATGAAAGAAGCCTTATGG
AGACTCTTTAGTTTGGGAAAATGCTGTGCTCAATAA
>OR.GCA_004027205.1_CteGun_v1_BIUU_PVKB01006188.1_59887_60816-
ATGTCATGGGAAAACCAGAGCCACATGACTGAATTCCTCCTCCTCGGGCTGACCACAGAC
CCTAAACAACAGGTATGGCTTTTTGTCAGCTTCCTTGCCATGTACCTGATCAATGTGGTT
GGCAACTCAGTCATCATTGCAGCCATCTGGGGGGATGCACACCTACATACCCCCATGTAC
TTCTTCCTCTCCAACCTGTCCCTGGTAGACATCTGCTTCTCCACTGTCATTGTGCCTCAG
ATGTTGGTGAACATGCTGACACAGAGAAAGACCATCCTCTTGTCCCAGTGCCTCACCCAG
ATGTACTTCTTTGTGGCCTTTGGTATCACAGACAGTTTCCTCCTGGCTGCCATGGCCTTC
GACCGTTACGTGGCCATCTGTAAACCTCTGCATTACACCACGGCCATGAGTCCGAGGTGT
TGTCTCCTGCTAGTGACGGCATCCTGGGTGGTTTCCCACCTCCATTCACTCACCCACACA
GTTCTCATGGGCCGCCTCTCCTTCTGCGGACCCAATGTCATCCACCACTTCTTCTGTGAC
GTCCAGCCGTTGTTGACACTCTCCTGCTCTGATACGTCTGTCAACGAGCTTTTGGCCTTC
ACAGAGGGCTCCTCTGTCATCATAAGCCCCTTTATCTTCATTATTGTCTCTTACATGTAC
ATCACCCGTGCTGTTCTCAGAGTGCCTTCAGGAGGAGGCCGGTACAAGGTCTTCTCCACC
TGTGGATCCCACCTAACAGTTGTGGCACTATTCTACGGGACCATCATATCTGTGTATATT
CGCCCCTCTTCTACGTACTCTGTGACAAAGGACCGTGTAGTTACTGTTATGTATACAGTA
GTTACCCCCATGCTGAACCCTTTCATTTACAGCCTAAGAAACAAGGACATGAAACAGGCC
TTGAAAAAGCTGATGAGAAGCACAGAATAG
>OR.GCA_004027205.1_CteGun_v1_BIUU_PVKB01006291.1_56089_57027-
ATGGAAGGGGACAACCGCACGAGGAATCCAGTGTTTCTCCTCATGGGATTCTCTGAGAAG
CCAGAGATCCAGTCTCTCCTCTTTGGGCTGTTCTTGTCTTTGTACCTGGTGACCCTCCTC
GGGAACCTGCTCATCATCCTGGCCATCCTCTCTGACCCCCGCCTGCACACGCCCATGTAC
CTCTTCCTGTCCAACCTGTCTTTTTCTGACATCTGCTTCACGTCCACCACGGTCCCAAAG
ATGCTGCTGGACATTCAGACACAGAGCAAGGCCATCACCCACGCAGGCTGCATCACCCAG
ATGTACTTTTTCACTGTGTTTGGACTTTTGGACAATTTACTCTTGACGGTCATGGCCTAC
GACCGCTTCGTGGCTGTCTGTCACCCCCTGCACTACGTCGCCGTCATGAACCCCACGTGC
TGTGCCCAGTTGCTGCTCCTGGCCTGGCTTATCAGCCTTCTGGGAGCCCTTCCCGAGAGC
CTGACTGCATTGCAGCTGTCTTTCTGCACAGTCGTGAAAATCCCACACTATTTCTGCGAG
CTCCCCGAGCTCCTCCAGCTCGCCTGCTCCGGCGCGTTCGTCAATAACGTTGTGCTGTAT
GTCGTGACGGGTGTCATGGGGTTCTTTCCTCTTGCTGGGATCCTTTTCTCGTATTCTCAA
GTCGTGGCTTCTGTCCTGAGGAGCTCAACCGCGGGGGCTAAGTACAAAGCGTTTTCCACC
TGCGGTTCTCACCTCTCCTTTGTCTCCCTGTTCTACGGCACCTGCCTTGGGGTGTACCTC
AGCTCCACGTGGACACAGAATTCGTGGGCAGGGATGTTTGCCTCAGTCCTGTACACTGTG
GTCACTCCCATGATGAACCCTTTCATCTACAGTCTAAGGAACACGGAAATGAAGACAGCC
CTGAGAACACTTCTGTGCGGCCTGTTGTCCACGCCATGA
>OR.GCA_004027205.1_CteGun_v1_BIUU_PVKB01006528.1_8513_9442-
ATGAAGGAAAATCAGACATGGGCCACAGAGTTCCTTCTCCTGGGATTTTCACTTACTCCC
CAAACGCAGATACTCCTCTTTGGCCTCTTCTCCCTGTTCTACGCCTTTACCCTGCTGGGG
AATGGGGTCATTCTGGGGCTCATCTGCCTGGACTCCAAGCTGCACACCCCCATGTACTTC
TTCCTTGCACACCTGGCCATTGTTGACATTTCATATGCTTCCAACAATGTCCCGAAGATG
CTAGCAAACCTTCTGAATGAGAAAACAATCTCCTTTGCTCCATGCATAATGCAGACCTTT
CTGTACATGGCTTTTGCTCATGCTGAGTGTCTCCTCTTGGTAATGATGTCCTATGACAGG
TTTGTGGCCATCTGCCACCCGCTGCAATATTCCATCATCATGAGTTGGAGAGTGTGCACT
GCTCTGGCTGTGGCTTCCTGGGTATGTGGCTCCCTCCTGGCCCTGGTCCATGTAGCTCTC
ATCCTGAGGTTGCCCTTCTGCGGGCCCCACGAAATCAACCACTTCTTCTGCGAAATTCTA
TCTGTCCTCAAGTTGATCTGTGCTGACACCAGGCTTAATCAAGTGGTCATCTTTGCCGCT
TCTGTGTTCATCTTAGTGGGACCCCTCTGCTTGGTGCTGGTGTCCTACTCGCGCATCCTG
GTGGCCATCCTGAGGATCCAGTCAGGGGACGGCCGCAGAAAGGCCTTCTCCACCTGCTCC
TCCCACCTCTGCGTGGTCGGGCTCTTCTTTGGCAGCGCCATCGTCATGTACATGGCACCC
AAGTCCCGCCATCCTGAGGAGCAGCAGAAGATCCTGTCCCTGTTTTACAGCCTCTTCAAC
CCCATGCTGAACCCCCTGATCTACAGCCTGAGGAATGCCGAGGTCAAAGGTGCCTTAAAG
AGAGTACTGTGGAAACAGAGATCAATATGA
>OR.GCA_004027205.1_CteGun_v1_BIUU_PVKB01006528.1_33226_34161-
ATGGAGGTGGAGAACCAGACACGAGTCACCAAGTTCATCCTGGTGGGGTTCCCTGGTAGC
TTGGGCATGCGTGCTGCAGTTTTCCTGATGTTCTTGGTGGCCTACATTCTAACTGTAGCT
GAAAATGCGGTCATCATCCTCCTGGTGCAGCAGAACCGGCCACTGCACAAGCCTATGTAC
TTCTTTCTGGCCAACCTGTCCTTCCTGGAGACCTGGTACATCTCTGTGACAGTGCCCAAG
CTGCTCTTTAGTTTCTGGTCTCTGAGCAACAGCATCTCCTTCGCCCACTGTATGACACAG
CTTTACTTTTTCATTGCTCTCATGTGCACAGAGTGTGTTCTCCTGGCTGCCATGGCCTAT
GACCGCTATGTGGCCATCTGCCACCCACTCCACTACCCAAACATCATGAGCCATGGGGTC
TGCTTCCGACTGGCTCTAGGTTCCTGGGCCATCGGCTTTGGCATCTCTTTAGCAAAAATC
TACTTCATCTCCCGGCTCAGCTTCTGTGGCCCCAATGTCATCAATCACTTCTTCTGTGAC
ATCTCTCCAGTACTTAACCTCTCCTGCACAGACATGTCCATGGCTGAGTTGGTGGACTTT
GTCTTGGCACTGGTCATCTTTCTCATTCCACTCTCCATCACTGTCCTGTCCTATGGGTGC
ATTCTGGCCACCGTGTTGCGCATGCCTACAGGAAAGCAGAAAGCCTTCTCCACTTGTGCC
TCCCACCTGGTGGTGGTCACCATCTTTTATTCTGCCACAATTTTCATGTATGCCAGACCG
CGGGCCATTCATGCTTTCAATATGAACAAAATCATTTCCATCTTCTACGCTATCGTCACT
CCTGCTCTCAATCCTTTTATTTATTGTCTCAGGAATCGGGAGGTCAAAGAAGCTGTGAAG
AAACTGGCCTCCTGCCAGGCCACTGGGTCTGGCTAG
>OR.GCA_004027205.1_CteGun_v1_BIUU_PVKB01006528.1_42918_43862-
ATGATGAACCTGAGGGGCCTGGGAAATATGAACCAGACATGCATGGCGGAGTTCATTCTC
CTGGGATTGTCCAGTGACGGGGCCACTCAGGTCTTCCTCTTTGTCCTTATTCTGGCCATG
TATTTGGTGACCATGATGGGGAATTCCCTCATTCTTCTTCTGATCAGACTAGACAGCAGG
CTCCACACCCCCATGTATTTCTTCCTTAGTGTTCTGTCCTCAGTGGACCTTTGTTATGGA
AGTAGTGTTGCCCCGCAAATGCTGGCCCACTTGCTCTCAGCCCAAAAGTGCATCCGTTTC
CACAGCTGCGTGCTCCAGCTCTGTGCTTCCCTGGCACTAGGTGGCTCTGAGTTCTTCCTG
CTGGGGGCCATGGCATATGACCGCTATGTGGCAGTGTGTCACCCATTGCATTACACTGTC
ATCATGCACGAGGGGCTGTGCCTGGCATTGGCTACTGGCTGCTTGGTGGCCGGTTTCTCC
AACTCATTGATGGAAACAATCATCACCTTTCAGCTTCCCTTGTGTCACAATGTCATTAAT
CATTTTGCCTGTGAGACCCTAGCAGTGCTTCGGCTGGCCTGTGTAGACATCTCATTCAAT
AAGATCATGGTGGCCTTCTCAGGATGCCTGGTGATCCTGCTTCCCTGTTCTCTAGTTTTG
TTTTCCTATGCACATATAGTTGCTGCCATTCTGCGCATCCGATCTGCTCAGGGACGTCAC
AAAGCCTTCAGGACCTGCGCGTCTCACCTCACTGTGGTTTGTATGTGTTTTGGAGCTACC
ATCTTCACCTATTTGGGACCACACTCTGCCTCCTCTGTAGAGAAGGAGAAGATGGTTGCT
CTGTTTTATGCTGTGGTGGCTCCCTCGTTGAACCCTTTGATCTACAGCTTGAGGAATAAA
GATGTTATGGCTGCTCTCCAGAAACTTTTAGAGACATTCAGATAA
>OR.GCA_004027205.1_CteGun_v1_BIUU_PVKB01006553.1_57704_58630+_PVKB01009440.1_2_199+join
ATGGGGAAGCCCCTGGTGTTGGCGAACATGACCAGAGTCCAGGAATTTATCCTGCTGGGC
TTGTCCACAAGGCAGGGCACCAGGGGTGTCCTGTTTGCCATCTTCCTGACCCTCTACCTG
CTGACCATAATGGAGAACATGCTCATTGTCTACCTCATCTGCAGCCACTGTGAGCTCCAC
AAGCCCATGTACTTCTTCCTGGGCAACCTCAGCTGCCTGGAGATGTGCTATGTGTCAGTG
ACCATGCCCACGCTGCTCGTGGGGCTGAGGACAGGGCCCTATCACATTTCCTTTGTGACC
TGCATGACCCAGCTCTTCCTGTTCATAGTCCTTATCTGCACGGAGTGCACTCTCCTGGCC
TCCATGGCCTATGACCGCTATGTGGCCATCTGCCGTCCACTGCACTACCCGCTGCTCATG
CGGCCCCAGGTCTGCAGGGCCTTGGCTCTGTCCTCGTGGCTGGGTGGACTGGTAGTCTCT
GTGGCCAAGACCACCTGCATTGCCAGCCTGTCCTACTGTGGCCCCAATATCCTCAACCAA
TTTTTCTGTGATGTGTCCCCTCTGCTCAACCTGTCCTGCACTCATGTAGCCCTTACAGAG
CTGGTGGACTTCATCTCAGCCATCGTCATCTTCTGTGGGACACTCCTGGTCGCCCTGGCC
TCTTATTCGGCCATCGGGAGGACGGTTCTCCGCATGCCCTCTGCAGCTGCCAGGCGCAAG
GCTTTCTTCACGTGTGCCTCCCACCTGGTGGTCGTGGGCATCTTCTACTCTGCAGCCCTC
TTCATCTATTGCCGGCCCAGCCGCATCAAATCCATGGACCTCAACAAGGTGCTGTCTGTC
ATCTACACGGTGGCCACACCATTGTGCAACCCGGTCATCTACTGTCTGAGGAACCAGGAG
GTCCATGCCGCTCTGCGGAAGACGTTCCACTGGCCCTGA
>OR.GCA_004027205.1_CteGun_v1_BIUU_PVKB01006611.1_14763_15719-
ATGAGCCCCATGGAGAAACACAACCACACCGCAGTGACCCGGGTCACTGAATTTATTATT
TTGGGGATCACCGACAACCCTGGTCTGCAGGTGCCACTCCTTGGAATCTTTCTCATCATA
TACTTGGTCACAGTGGTGGGCAATCTGGGAATGGTGACCTTGACCCATCTGGACTCTAAG
CTACACACCCCGATGTACTTCTTCCTTAGACATTTGTCAATCACAGATCTTGGTTACTCC
ACTGTCATTGGCCCAAAGATGATGGTAAACTTTGTGGCACACCAGAACACCATCTCCTAC
CATGGGTGTGCCACCCAACTGGCATTCTTTGAGATCTTCATCATCACTGAGCTCTTCATA
CTCTCTGCAATGGCCTATGACCGCTATGTAGCCATCTGCAAACCTCTAATGTACATGGTC
ACCATGGCCGACAAAGTGTGTTGGGGTTTGGTCGTCGCTCCATATCTCTACAGCACCTTC
GTGTCGCTTTTACTCACTGTGAAGCTATTCACATTGCCCTTCTGTGGCTCGAACGTCATC
AGGTACTTCTACTGCGACTGTCTCCCGCTGATGTCCCTGCTCTGTTCTGACACCCATGAA
TTAGAACTGATTATTTTGGTCTTCTCAGGCTGTAATTTGCTCTCCTCCCTCCTGATTGTT
CTCGTGTCCTACGTGTTTATTCTCGTGGCCATTTTCAGAATGAGCTCCAAGGAAGGGAGG
CACAGAGCCTTCTCCACCTGCAGCTCCCACCTCACTGCGGTGGTGGTGTTCTATGGCACA
TTGCTGTTCATTTACTTGCAGCCCAAATCCAGCCACACTTTCGATACTGATAAAATGGCC
TCTGTGTTTTACACACTGGTGATCCCGATGCTGAATCCATTGATCTATAGCCTGAGAAAT
AAAGAAGTTAAAGATGCTCTAAAGAGAACTTTAACTCGATGCAAAATCCTCACTTAA
>OR.GCA_004027205.1_CteGun_v1_BIUU_PVKB01006611.1_20157_21158-
ATGACTCTAAGTGGAAGCTTATCACGTGTCCTTTGTTTCTTCCCAGAAGAAAGAACTGGA
CACAGGGAGGGGCAGAATCTCTCAGTACCCACTGACTTCATCCTGGCAGGAGTCACCAGG
CTGCCCGGGCTGCAGCTTCCACTCTTCGTGACCTTCCTCGCCATCTACACCGTCACGGTG
GTAGGCAACCTGGGCATGATCCTTCTCACCCGTCTCGACTCCCGCCTACACACGCCTATG
TATTTTTTCATCAGACACCTGGCCTTCATTGACCTTGGCGACTCCACTGTCATCTATCCT
AAGATGCTGGTCAATTTTATGGTGAATCGAAACACCATTTCCTACTGTGCGTGTGCCACA
CAGATGGTTTTCTTCGTCTTCTTCATAATCAGCGAACTTTTCATCCTGTCGGCCATGGCC
TACGACCGCTATGTGGCCATCTGCAGTCCCCTGTTGTACAACGTCATCATGTCTCGTGGG
CGGTGCCACGTGCTGGTGGGGATCCCCTACCTCTACAGCACCCTTCAGGCTCTTGTGATC
ACCATTAAGATTTTTACCTTGCCCTTCTGTAGCACAAATGTCAGCCATTTTTACTGTGAT
AATGTTCCCTTGTTACTTATACTGTGCTCAAATGCCCAAGATATAGAACTGTTGATCGTC
CTACTGTCAGCGTTCAACCTGATCTCTTCCCTGTCTGTTGTGCTGTCGTCCTATGCCCTG
ATTCTGTCAGCCATATGCCGGATGCGCTCTGCGGAGGGAAGAAAAAAGGCTTTCTCCACA
TGTGGGTCTCACCTGACTGTGGTGGTGGTGTTCTATGGGACGCTGCTCTTCATGTACGTA
CAGCCCAAGTCCGCCCACTCCTTTGAGTCTGATAAGTTCACCTCCGTGTTTTACACGCTA
GTGATCCCCATGCTGAACCCCCTGATCTACAGCGTTAGGAACAGAGAGGTAAAAAACGCC
TTCCACAGAGTCTTCAGGCATAAGTTAACAAATTGTATGTAG
>OR.GCA_004027205.1_CteGun_v1_BIUU_PVKB01006611.1_35567_36505+
ATGGATGAAGAGAATTTTACTCTGGTTACTGAGTTTATTCTTGTGGGATTGACAGATCGT
GCTGAACTGAAAGTTGTGCTTTTTCTGTTGTTCCTGGTGATTTACGCTGTCACCTTGGCG
GGGAATCTGGGCATGATCTTCGTCATTTATGTCACCCCGAAGCTCCACACCCCCATGTAC
TTCTTCCTCAGCTGCCTTTCCCTGGTGGATGCCTGCTACTCATCCGTCATTGCACCCAGA
ATGCTGACCAACTTCTTGGTGGTGACGGAAACCATCTCCTTCTTGGCCTGTGTGGTCCAA
CACTTGTTCTTTGGGTTGTTCATCACCACAGAGGGTTTCCTGCTGTCCGTGATGGCCTAC
GACCGTTATGTGGCCATCGTCAACCCATTGCTCTACAGCGTCACCATGTCCAAGAGGAAG
TGTGTCATGCTGGTGGTTGGTTCTTGCACAGGGGGGATGATCAATTCATTGACACACATC
ATAAGCCTGGGGAGACTGTCCTTTTGTGGGCCCAATGTTGTGGGTCACTTCTTCTGTGAT
GTCCCCCCACTGCTAAAACTCTCATGTTCTGATACCTCCATGAATCAACTTCTGCTTTTA
ACCTTCTCTGGAGTCATTGCTATGGGTACTTTCTTGGTCGTGATCGTTTCTTACGTATTT
ATTGCTGCTGCTATTCTGAGAATCCGCTCCGCTTCGGGTAGGCAGAAGGCCTTCTCCACA
TGCGCCTCCCACCTGACGGCTGTGACCATCTTCTACGGGACCTTAAGTTTCAGTTACATT
CAGCCAAGCTCCCAGTACTCCGTGGAGCAGGAGAAAGTGGTTTCTGTGTTCTATACGCTA
GTGATTCCCATGCTAAACCCACTAATTTATAGTCTCAGGAACAAGGAGGTAAAGGATGCT
GTGCAAAGGGTCAGGGACGTGAAAAACCTCTCGTGTTAA
>OR.GCA_004027205.1_CteGun_v1_BIUU_PVKB01006668.1_40965_41894-
ATGGTGAATTTTACCCAAGTCGTGGAGTTTGTCCTGCTGGGATTCAGAGGGGGCCCGGGG
ACGCAGGCGACGCTCTTTGCGGCCTTTACGCTCCTGTATGTGGCCGCGGTGGTGGGCAAC
GCAGGCCTGGCTGTGGTCATCAGGGCGGACGCGCGACTGCACACCCCCATGTACGCGCTG
CTGCAGAGCCTCTCGGTCCTGGACGTTTGCTACTCGTCCACGATCGCCCCCAGGGCCCTG
CTGAACTGCCTGGGATGGGGCCACAAGGTGTCCCTGGGGAGCTGTGCGGCCCAGTTCTTT
TTCTTGTCCCTCTTTGGCACCACAGAGGCCTTCCTCCTGGCAGCCATGGCCTACGACCGC
CTGCTCGCCATCCGCACCCCTCTTCTGTACCCGCTGAGGATGTCCCCCCGGGTCTGCGGG
CTGCTGGTGTCGGGGTCCTACGCCGGCGGCCTCCTCAACGCTGTCACCCAGACGACGATG
ACTTTCACCTTGTCGTTCTGTGGGCCCAACGAGATCAACGACTTTTTCTGCGATGTGCTC
CCGCTCCTGTCCCTTTCGTGTTCAGACACGCTCACCAACCAGCTGGTCCTGCTGGGCCTC
TGCGGGTCCATCATCGTGGGCACCTTCCTGGTGGTCCTGGTCTCCTACGCATCCATCGCC
GCCGCCATCCTGAGGATCCGCACCGCTCAGGGGCGTCACAAGGCCTTCTCCACCTGCGCC
GCCCACCTCACGGCCGTGTGCTTGTTCTTTGGGACTGTTTTCTTCATGTACGCGCAGCCC
AGGGCCGGGTCCTCCATGGAGCACAGCAAGGTCGTGTCCGTGTTCTACACGGTCGTCATC
CCTGTGCTGAACCCCCTTATCTACAGCCTGCGGAACCAGGAGGTCAGGAGGGCCCTGAGG
AAGGGCCCGCAGAGACTGTGCCGAGGCTAG
>OR.GCA_004027205.1_CteGun_v1_BIUU_PVKB01006711.1_47553_48500+
ATGGAAACAATCAATGAAACTTTGGGAGCAGACTTCATCCTTTTGGGCTTTTCTGACCAA
CCCCAGCTGGAGCCCATCATCTCTGTGGCTGCCTTCTTCTTCTATATGGTGACTCTGGTA
GGAAACACCACCATCATGCTTGTGTCTTACCTAGACACCCAGCTCCATACCCCTATGTAT
TTCTTCCTATCTCACCTCTCTTTCCTGGACCTCTGTTATACAACTAGCATTATCCCACAG
ATGCTGGCAAATCTGTGGAGTCAAAAAAAGTCCATTACATACGGTGGGTGTGTGCTGCAA
TTCTTCTTTGCCCTGGACTTGGGAGCCACGGAATGCCTCCTACTGGCTGTCATGGCCTAT
GACCGCTATGCTGCTGTTTGTCAGCCTCTGCACTACACAGTAATAATGCACCCTCAGCTT
TGCCAGAAGATGGTGCTATCAGCCTGGTTAGGTGGCCTTGGCAGTGCCTTAATTCTTTGT
TCCTTGACTTTGAAGTTGCCAAGATGTGGGCACCGGAAAGTGGACAATTTTTTCTGTGAG
CTTCCAGCACTGATCAAGATGGCATGTGTCTACTCAAGAGTAATTGAGTTTGTTGTGTTT
ATTCTTGGAGTAATATTTCTTCTACTCCCTCTATCACTGATTCTTATTTCCTATGGCGTT
ATCACTCAAGCTGTAATGAGGATCAAGTCAGCAGCAAGGTGGAGAAAAGTACTTAACACG
TGTGGCTCCCACCTCACAGTAGTAACCCTGTTTTATGGAACAATCATCTATATGTACATG
AAGCCACAACATAGCACATCCCAAGGGGAAGGAAAGTTCTTCACACTCTTTTACACAATC
ATCACACCCAGTCTTAACCCTCTCATCTACACTTTAAGAAACAAAGATGTAAAAACTGCA
GTGAAGAGACTATTGTGGGTTAAAAAATGTGTGAGGAGAAGTAGGTAA
>OR.GCA_004027205.1_CteGun_v1_BIUU_PVKB01006715.1_23176_24132-
ATGCCTGCGTCTAAAAAGATGGCGAGAGGAAATGCCACCCTGGTGACTGAATTTGTCCTC
TTGGGGTTGACGGAGCTCCCGGAGGTGCAGCCCGTCCTCTTCGTGCTGTTCCTCATGGTC
TACCTGGTCACTGTTAGTGGCAATCTGGGGATGATCGTGTTGATCGGCACCGATTCCTGC
CTGCACACCCCCATGTACTTCTTTCTGGCCAGCTTGTCCTGCCTGGACCTGTGCTACTCC
ACTAACGTAACCCCCAAGATGTTGGTGAACTTCTTATCTGAGAAGAAGGCCATTTCCTAT
GCAGCTTGTTTGGTGCAGTGTTACTTTTTCATTGCCATGGTGATCACGGAATATTACGTG
CTGGCCGTAATGGCCTACGACAGGTACGTGGCCATCTGCAACCCTTTGCTTTACAGCAGC
AAGATGTCCACAGGAGTCTGCATTCGCCTAATCGCTGGCCCTTACGTCTACGGGTTCCTC
AGCGGCCTGATGGAAACCATGTGGACATATCGCTTGACCTTCTGTGGCTCCAATGTCATC
AACCACTTCTATTGCGCAGACCCGCCCCTCATCCGACTGTCCTGCTCAGACACATTCATT
AAGGAAACATCCATGTTTGTGGTGGCAGGATTTAACCTGTCCAACTCCCTCCTCATAATC
CTCATCTCCTATGTGTTCATTCTCGTGGCCATCCTCAGGATGCGTTCTGCTGAGGGCCGG
CGCAAAGCCTTCTCCACCTGTGGGTCTCACCTGGTGGTAGTGACCGTGTTTTATGGGACA
CTTTTCTGCATGTATGTCAGGCCTCCCACGGACAAGTCGGTGGAACAGTCTAAAATCCTG
GCTGTTTTCTATACATTCGTGAGCCCCATGTTGAACCCCATCATCTACAGCCTGAGGAAT
AAGGACGTGAAGCAATCTTTTCGAAAGTTAATCAAAAGAAATTTACTTTCTAAATAA
>OR.GCA_004027205.1_CteGun_v1_BIUU_PVKB01006715.1_34140_35108-
ATGTCCATGGCAAACAGCAGCGTGACCACAGGCTTCGTTTTACTGGGGCTCACGGGTCGG
CCAGAGCTCCAGCCTGCCCTCTTTGTGCTGTTCCTGGTCGTCTACCTGGTCACGGTCCTG
GGCAACCTGGGCATGGTCGTGCTGATCAGCCTGGACGCTGGCCTCCACAAGCCCATGTAC
TTCTTCCTCGCTCACTTAGCCTTCGTGGACTTGTGCTACGCCTCCAACGCCACTCCACAG
ATGCTGGCCAATTTTCTGTCGGAGGAGAAGACCATCACCTTCGCGGGCTGCTTCACGCAG
TGCTTCGTCTTCATCGCCCTGCTTCTCACTGAGTTCTACATGCTGGCTGCCATGGCCTAC
GACCGCTACGTGGCCATCTGCGACCCTCTGCGCTACAGTGTCAAAATGTCCAGGAGGGTC
TGCACCGCCTTGGCCTCGCTTCCCTACCTCTACGGATTCTCGGACGGGCTGTTCCAGGCC
ATCCTGACCTTCCGAATGACCTTCTGTCGGTCCAACGTCATCAACCACTTCTACTGCGCC
GACCCTCCCCTCATTAAGCTCTCCTGCTCGGACACGTATGTCAAAGAACACGCCATGCTG
GTCTCAGCTGGTTTCAACCTCTCCGCCTCCCTCTCCATCATCCTGCTGTCCTATACCTTC
ATCATCACCACCATCCTGAGGATGAACTCTGCAGAAGGAAGGCGCAAGGCCTTCTCCACC
TGTGGGTCCCACATGGTGGCTGTCAGCTTGTTTTATGGGACACTCTTCTGCATGTATGTG
AGACCGCCAGCTGATCAGACTGTGGAGGACTCCAAAATCATAGCCGTCTTCTACACTTTC
GTAAGTCCAGTGCTCAATCCGCTGATCTACAGTCTGAGGAACAAAGACGTAAAGCAGGCA
CTGAAGAGTGTCCTCAGACCACGTGCCCTCAGGACGCGGGCAGCATGCGCTCTCTCCAAC
GAGCAGTAG
>OR.GCA_004027205.1_CteGun_v1_BIUU_PVKB01006715.1_44147_45088-
ATGGTGACAAAGAAGAACAGGACCACGGTGACGGAGTTCGTCCTCCTGGGGCTGACGGAC
CGCGCCGAGCTCCAGCCTGTCCTGTTCGCCGTGTTCTTGGCCGTCTACCTCATCACCGTG
ACGGGCAACGTGACCATGATATTTCTGATCAGAACGGACTCCAAGCTCCACACCCCCATG
TACTTCTTCCTCAGCCACCTCTCCTTCGTGGACCTCTGCTACGCCACCACTGTCACTCCC
CAGATGCTGGTGCATTTCTTATCTAAGAGGAAAGCCATTTCTTTCATTGGTTGCATGATG
CAATTTAACTTTTTCATTGCCTTTGTGATTACAGATTATTATATGCTCGCAGTGATGGCT
TACGACCGCTGCGTGGCCATCTGCAAGCCCCTGGTCTACGGCAGCAGCATGTCCAGCCGT
GTCTGCCTGTCCCTGGTAGCTGTAACTTACGTCTATGGCCTGGCCAATGGGTTGGCGCAG
ACAGTCCTGATGCTCCGCCTCTCCTTCTGCGGGCCCAATGAGATCAACCACTTTTACTGT
GCGGACCCCCCACTCATGGTCCTTGCGTGCTCTGATACTTATGTCAAAAAAACCGCCATG
TTTGTGGTGGCGGGGTCCAACCTGAGCTGCTCTCTCGCCATCATCCTCATCTCCTACCTC
TTCATCTTTGCGGCCATCTTACGCATGCGCTCTGCCGAGGGCCGGCGCAAGGCCTTCTCC
ACCTGCGGGTCCCACCTGACGGCCGTCACCATCTTTTTTGGGTCACTCTTCTGCATGCAC
CTGAGGCCCCCTTCGGAGACATCTGTAGAGCAGGGGAAAATCGTCGCTGTGTTTTATATC
TTTGTGAGTCCCATGCTGAACCCTCTGATCTACAGCCTGAGGAACAAGGATGTCAAAGCT
GCGATAAGAAAAGTTATCCGAAAGGAGTTGGTTGCTAAGTAA
>OR.GCA_004027205.1_CteGun_v1_BIUU_PVKB01006802.1_7563_8507-
ATGTGGACCAACAATCAGAGCTTATTAGATAACTTCGTCTTATTGGGATTTTCTGACCGT
CCTTGGCTTGAGACACCACTCTTTGTAATTTTTCTGGTGGCCTACATCTTTGCCTTATTT
GGAAATATGTCCATTATCCTAGTTTCCCGCTTAGATCCTCAGCTAAACAGTCCCATGTAC
TTTTTTGTCTCAAATCTATCCCTTCTGGACCTCTGCTATACCACCAGCATTGTCCCACAG
ATGCTAGTCAACCTTAGGGGACCAGAAAAGACTATCAGCTATGGGGGCTGCATTGCCCAA
CTCTATATATTTTTGGCCTTGGGGTCCACCGAATGTATACTCCTGGCCATGATGGCTTTT
GACCGTTATGCTGCCATCTGCAAGCCCCTCCACTATCCAGTCATCATGAACCACAGGCGC
TGCATACACATGGCTGCTGGGACCTGGGCAAGTGGTTTTGCAAACTCTCTTGTCCAATCC
ACTCTCACTGTGCTGGCCCCAAGGTGTGGACAGAGAGTAATAGACCATTTCTTCTGTGAA
GTTCCTGCCCTTCTGAAACTAGCATGCATAGACACACGTGTGAACGAAGCTGAGCTCAGT
GTTCTGGGAGCTCTGCTGCTCCTGGTACCACTATTCCTCATCTTGGGCATCTATGTACGC
ATTGCCCAGGCCGTGATGAGAATTCGCTCTGCTGAAAGTCGTTGGAAGGCCTTCAACACC
TGTGCTTCACATTTGCTCGTAGTTTTTCTCTTTTACTTCACTGCCATCAGCATGTATGTC
CAGCCTCCCTCCAGTTACTCTCACGACAGGGGCAAGATCATGGCTGTCTTCTACGGCATC
GTCACTCCCACGCTTAACCCCTTTATCTACACACTGAGGAACAAGGATGTGAAAGCTGCC
CTGAGGAGGGCGCTGACCAGGAAGTTTGGGGTCAAGACAAGATGA
>OR.GCA_004027205.1_CteGun_v1_BIUU_PVKB01006802.1_24816_25748+
ATGAAAGCAGTCAACTTTAGTGGACCCACAAGTTTTATCTTACTGGGCTTTTCTGATCAG
CCCCAGTTGGAGAGGGTTCTTCTGCTGGTCATTTCTGTTTTCTACATCCTGACCCTGGTG
GGGAACACAGCAATCATACTGGTCTCATATTTAAGCCCCAAGCTCCACACACCCATGTAC
TTCTTCCTCTCCAACCTCTCCTTCCTGGACCTCTGTTTCACCACCAGCCTTATCCCACAG
ATGCTCTGGAATCTCAAGGGCCCTGAGAAGACCATCAGCTACGTAGGTTGTGTGATCCAG
CTGTACACTGCTTTGGCGCTGGGGTCCACAGAGTGTGTGTTGCTGACTGTCATGGCCTAT
GACCGCTTCAATGCCATTTGCCGGCCCCTCCATTATGGTGTTATCATGCACCCAAAGGTT
CTCCAGCGACTTGCAGCCGTGGCCTGGGTTAGTGGTTTTGTGGAGTCTACAGTTCAGACC
ATCCTTATTTTTCAATTACCACTCTGTAGCCACCACAGGGTTGATGATTTTGTGTGTGAG
GAACCTGCCTTGATTCAAATTGCCTGTGTGGACACAACCTTCCTGGAAAGTGAGCTCTCC
ATTGCTACAGTCCTCTATGTGGTTGTACCCTTGGTGCTCATCCTGGTCTCCTACGGCTGT
ATTGTTAGGAGTGTGCTGAGGGTAAAATCCACAGAAGGCAGGAGGAAGGCCTTTGGGACT
TGTGGGTCTCACCTGATTGTTGTAGTCTTGTTCTTCGGGACTATCTTCTGTGTCTATATT
CAACCCAAGAGCAAGTACAGCAAAAACCCCAAAAAATTCCTCACCCTCTTCTATACAGTC
ATAACACCATCACTTAATCCTTTGATTTATACCCTGAGAAATAAAGAAGTTAAGCAGGCA
ATAAAGAGGTTGCTGGTCAGAGATCCAACTTAG
>OR.GCA_004027205.1_CteGun_v1_BIUU_PVKB01006802.1_33019_33963-
ATGAGCAGCTTCAATGCCACTTTACATCACACGGATGACTTTGTTCTAGTAGGCTTCTCT
GACTGGCCCAGGTTGGAGATGGTTCTTTTTGTGGTCATCTCTTTGTTTTACATAATGACC
CTCCTTGGGAATTCAGCCATCATCACCTTGTCCCGCCTGGACCCCAAGCTCCACACACCC
ATGTATTTCTTCCTGGCACATCTCTCTTTTCTGGACCTCTGCTACACCACTTCCACAGTG
CCCCAGATGCTGACACACATGCGGAGCCATCACAGGACCGTCAGCTTCACAGGTTGCGTA
GCTCAGCTTTTCACCTTCCTGGCTCTAGGGTCTACTGAGTGTGTGCTCCTCTCGGTGATG
GCTTTTGACCGCTACGTGGCTGTCTGCCAGCCTCTCCACTACACAGCAATCATGCATTCT
CGGCGATGCCAGCTGTTGGCAGCAGTGGCTTGGACAGAAGGTTTCAGCAACTCCCTGGTG
CAGACTGTGTTAACTTTTCTTGTTCCCCGCTGTGGGCAGCATAGGGTGGAGAATTTCTTC
TGTGAAGTGCCAGCTATGCTTAAGTTATCTTGTGTGGACACTTGGGTCAATGAGGTGGAG
ATGTATGCAGCTGTGGTGGTCATAAAAGTCATCCCAGCCGGATTAATTATTTTCTCATAC
ATCAACATAGTCAAAGCAGTCTTGAGGATTCCATCATCTGAGGGCCGCAGGAAGGCCTTC
AATACCTGTGGATCGCATCTTCTGGTTGTTGTCATGTTCTATGGTTCTGCCATCAGCAGT
TATGCATACATGGCCCCCAAGAGCAGCTCAGCAAAGCTGAAGGGGAAGCTTCTTGCACTC
TTCTATGGACTCATAACCCCGATGCTCAACCCCCTCATCTACACCTTGAGAAACAAAGAC
GTGAAGGAGGCAGTGAAGAAGCTGAGACGGAGAGGCCAAAGGTGA
>OR.GCA_004027205.1_CteGun_v1_BIUU_PVKB01006849.1_25259_26209+
ATGGCAGGAGGGAACCAGACTGACGGCTTCGAGTTCCTCCTCTGGGGACTGTCAGAGAGG
CCAGAGCAGCAGCATTTCCTCTTCCTGCTCTTCCTGTGCATGTATGTGATCACTGTGGCT
GGGAATCTGCTCATTGTCCTGGCCATCGGTGCCGACGTCCGTCTCCACACCCCCATGTAC
TTCTTCCTCTCCAGCCTGTCCTGTGCAGACATCCTGTTCACCTCCACCACTGTGCCCAAG
GCCCTGGTGAACATCCAGACCCAGAGCAGGTCCATCTCCTACGCAGGGTGCCTGGCTCAA
CTCTACTTCTTCTTGACCTTCGGGGATATGGACATCTTTCTCCTGGCCACGATGGCCTAC
GACCGCTATGTGGCCATTTGCCTCCCTCTCCACTACACCATGATCATGAGCCTCCGGCGC
TGCACCTTCATGGTGACCGCCTGCTGGGCCCTTACAAATCTCGTCGCCATGACCCACACT
TTCCTCATACTCCCCCTCTCTTTCTGCTCTAAGAAGATCATTCCCGATTTCTTCTGTGAT
CTGGGGCCCCTGATGAAGATCTCTTGCTCTGACACCCGGGTCAATGAGCTTGTGCTTCTC
TTTTTGGGGGGTGCAGTCATTTTAATTCCCTTTCTGCTCATCCTGGTCTCTTATGTCCGC
ATTGTTTCAGCCATCCTCAGAGTCCCCTCTGCCCAGGGAAGGCTCAAGGCCTTCTCAACC
TGTGGATCCCACCTGGCTGTCGTTGCCCTCTTCTTCGGGACGGTGATCAGGGCTTATTTG
TGTCCCTCGAATTCTTCCTCCAACTCAGTGGTGGAGGACACAGCTGCGGCTGTCATGTAC
ACAGTGGTGACTCCCCTACTGAACCCCTTCATTTATAGCCTGCGGAATAAGGACATGAAG
GGAGCACTGGTGAGACTTCTCAGGGGCAAGACCTGCTGGAGGGGCCAGTGA
>OR.GCA_004027205.1_CteGun_v1_BIUU_PVKB01006849.1_31956_32903-
ATGGAGCCAGAATCAGGGGCCAATAGGACAGCGATTACTGACTTCATCTTGCTGGGCTTG
GTGGAGACACCAGGGCTTCATCCAGTTGTCTTTGTGCTCTTCTTCTTTGCCTACCTGGTC
ACGGTTGCGGGCAACCTCAGCATCCTGGCCGCCATCTTGGTGGAGCCCAAACTCCACACC
CCCATGTACTTCTTCCTGGGGAACCTCTCCGTGCTAGATGTTGGGTGTATCACCGTCACT
GTTCCGCCCATGTTGGATCGTCTTGTGTCCCACAGGCGTACAATATCCTATGATGCCTGC
CTCACACAGCTCTTCTTCTTCCATCTTTTGGCTGGCATGGACTGCTTCCTGTTGGCAGCC
ATGGCCTATGACAGATTCCTGGCCATCTGTCAGCCCCTCACCTACAGAATCCACATGAGC
CCGACGGTCCAGCGGACATTGGTGGCTGTGTCGTGGTTGTGTGCCTTCACCAACGCACTG
ATGCACACTGTCGCCTTAACTACCCTTGACTTTTGTGGAGGCAAAGAGGTCAATCACTTC
TATTGTGACCTCCCCCAGCTCTTCCAGCTCTCCTGCTCCAGCACCCAACTGAATGAGTTA
TTGCTCTTTGCTGTGGGTTTTATAATGGCGGGTGCCCCTGTGGTTCTCATCATTAGCTCC
TATATCCACGTAGCATCTGCGGTTCTCAAGATCCGTTCCGTGGAGGGCAGGAAGAAGGCC
TTCTCCACGTGTGGCTCCCACCTCACTGTGGTCTGCCTCTTCTATGGGACAGGTATCTTC
AACTACATGCGTCTGGGTTCAGAGGAGGCTTCAGACAAGGATAAAGGGGTTGGGATTTTC
AACACTGTTATCAACCCCATGCTGAATCCACTTATTTACAGCCTCAGAAACCCTGAAGTT
CAGAATGCTGTGCGGCGAGTATTTGTGGGAAGGCGGTCATTGACCTGA
>OR.GCA_004027205.1_CteGun_v1_BIUU_PVKB01006928.1_4372_5337-
ATGGAAGAAAGAAACATTACCAAAGTGACAGAATTTATTCTCTTGGGATTTTCAGTGCAA
AAAGAACTCGAGACGGTTCTCTTCCTGCTCATTTTAGGGGTGTATACCCTGACTTTGGTG
GGAAATGTTGGGATGATTTCACTGATCCGGTTGGATCCTCGACTTCACACACCCATGTAC
TTTTTCCTGAGTAATCTGGCTTTTGTGGACCTTTGCTACTCTTCGTCGGTTGCCCCCAAG
CTCCTGAACACCCTTCTGACAAAGCACAGGTCTATATCTTTCTACGCATGTGCCACTCAG
CTGGGAATTTTCCTGAACTTCTTGATCTCGGAGATGTTCCTCCTTGCCATCATGGCTTAT
GACCGCTATGTGGCCATTTGCAACCCACTTCTGTACATGGTGGTCATGTCCCAGAAGGTG
TGTGTGCGGCTAGTCTTGGGTCCCTACGTATACAGCTTCTCTGTTGCTTTGCTTCACACC
ATAGTTACTTTCCAGCTGATCTACTGTGGCCCCAATGTAATCAATCACTTCTATTGCGAC
GATGTCCCTTTGATGGGCCTGGCCTGCTCGGACACCAGCCTCAAAGAGATCCTGATATTC
ATCTTTGCTGGTTTCAACATGACCAGCTCCTTAACCACCGTGCTGGTCTCTTATGTGTTC
ATTGTGGCTGCCATCCTGAGGATCCAGTCTTCGGCAGGGCGACACAAAGCTTTCTCCACA
TGCGCCTCGCATCTGACTGCGGTCACTATATTCTATGGGACTCTGATTTTCATGTACCTG
CAGCCCAAATCCAACCATTCCCTTGACACAGACAAAATGGCCTCCGTGTTTTACACAATA
GTCATCCCCATGCTGAACCCCATGATCTACAGCTTGAGGAATCAGGAGGTAAAAAACGCT
GTGAGAAAAGTCTTTGGAAAATGTTCTATCCTCCCTCTCACCCATCTAAAAAAGAGTATT
TCCTGA
>OR.GCA_004027205.1_CteGun_v1_BIUU_PVKB01006928.1_23212_24171+
ATGGCCAGCGCCAACGTCAGCTGCGTCACCGAATTCGTCCTCCGGGGGATTACAGACCGG
CCGGATCTACAGGTCCCCTGCTTGGTGCTCTTTCTGGCCATCTACCTGGTGACGGTGCTG
GGCAACCTGGGCTTGATTGTCGTTATCAGGATTGACGCTCGTCTCCACTCCCCCATGTAC
TACTTTCTCAGCCACCTGGCCTTCGTGGACCTCTGTTACTCCTCTGCCATCACGCCGAAG
ATGATGGTGAACTTCGTGGCGGAGCGTAACACAATTCTCTTCCACGCTTGTGCAGCGCAG
CTGGGCTGCTTTCTCACCTTCATGATCACGGAGTGCTTCCTCCTGGCCTCCATGGCCTAC
GACCGCTACGTCGCCATCTGCAGTCCCCTGCACTACTCCACCTTGATGTCGAAGCGAGTC
TGCACCCGACTCGTGGCTGTCCCCTATACCTACAGCTTTCTGGTGGCCCTCCTTCACACC
ATAATCACCTTCCGCCTGACATACTGTGGCCCCAATGTCATCAACCATTTCTACTGTGAC
GATCTCCCCCTCTTGGCTCTGTCCTGCTCAGACACTCACGTGAAGGAGATTCTTATTTTT
GCCTTCGCTGGCTTCGATATGATCTGCTCCTCTTCCATTGTCCTCACCTCCTACCTCTTC
ATCATCGCGGCCATCCTGAGGATCCGCTCCACCCAGGGCCGCCGGAAGGCCATCTCCACC
TGTGGCTCCCATATGGTGGCTGTCACAATCTTCTACGGCACGCTGATCTTCATGTACCTG
CAGCCTAAGTCCAACCATTCTCTGGACACGGACAAAATGGCTTCTGTGTTTTACACCGTG
GTGATCCCCATGTTGAACCCTCTCATCTACAGTCTAAGGAACAAGGAGGTGCAGGATGCC
TCGAGGAAAGCCCTAGAGAAAGGTTGTGAGACCTTAAAAATACTGAGATGGCGAAAATAA
>OR.GCA_004027205.1_CteGun_v1_BIUU_PVKB01006928.1_28927_29868-
ATGGCTCCAGGTAATCACTCGGCGGTATCTGGGTTCATCCTGCTGGGTCTCACAGACAGT
CCAGAGCTTCAAGTGATTCTCTTCGGTGTTTTCTCAGTGGTTTACTCCGTGTCGGTCATG
GGTAACCTTGGGCTGATCGCGTTGATCCTGGTCAGTCCTCATCTGCACACTCCCATGTAT
TTCTTCCTCAGCCACCTGGCTTTTATTGACTTTTGTTTTTCGTCCTCTGTCTCTCCGAAT
ATGCTGGTGCACTTCTGGTTTGAAGTTAAAAATATAACATTTTACACCTGCGCCATTCAG
TTGTGCTGCTTCGTCACCTTTGTTGTTTCTGAATTATACGTGCTGTCCATCATGGCGTAC
GATCGGTACGTGGCCATCTGTCACCCGCTCCTTTACGTCATCCTCATGCCCAGGAGGCTC
TGTATCCAGATGGTCACCAGCACATATGTCTATGGGTTCACTGTGGGCCTCGTACAGGTG
GTTTCCTCTTTCCGCTTGTCCTTCTGTGGTTCCAACGTGATCAACCACTTCTACTGTGAT
GACGTCCCCTTAGTGGCTCTGGCCTGTTCGGACACCCACGTCAAAGAGTTGTTGCTGTTG
ATCTTCGCAGGGTTCAACACCCTTTGCTCTCTCGTGATCGTGGTCATCTCGTACATCTTC
ATCCTCTCCGCCATCCTGAGGATGGATTCGGCTGAGGGCAGGCAAAAGGCCTTCTCCACC
TGCGCCTCCCACCTCACCTCCATCACGATATTTTATGGGACCCTGATTTTCATGTACCTG
CAGCCTAAGTCAAGCCATTCTCTACATACAGATAAATTTGCATCTGTGTTTTATGTGGTA
GTGATCCCCATGTTAAACCCCTTGATCTACAGCTTGAGGAACCAGGAAGTGAAAAGGGCC
CTGAGAAAAATTACAGAGAAGTTGTGTTTGGCAATCAAATAA
>OR.GCA_004027205.1_CteGun_v1_BIUU_PVKB01006928.1_36052_36993-
ATGGCCGCAGGCAACGACTCAGCTGCTGCTGGGTTCATCCTCTTGGGCTTCACAGAGAGT
CCAGGGCTCCAGGTCACTCTCTTTGGTGCCTTCCTGGTGGTCTACTTGGTCAGTGTCCTG
AGCAATCTGGGGTTGATTGTGCTGATCCACCTCAGCCCTCACCTGCACATACCCATGTAC
TTTTTCCTCAGCCACCTGGCTTTTGTTGATTTCTCTTACACCTCCACTGTCACTCCGAAT
GCACTGGTGCATTTCCTGTGTGAGGTTAAAAGCATCGCCTTTCATGCCTGTGCGGCCCAG
GTATGCTGCTTCATCATGCTGTCTGTGTGTGAGATGTACCTGCTGGCCATCATGGCATAC
GACCGGTACGTGGCTATCTGTCACCCGCTCCTTTATGTCATCCTCATGCCCCGGAGACTC
TGCATCCAGATGGTCACCAGCACATATGTTTATGGATTCTCCGTGGGCCTCGTACAGACC
GTGGCCACCTTCCGCTTGTCCTTCTGTGGCTCTAATGTGATCAACCACTTCTACTGTGAT
GATGTTCCTTTAATCGCTCTGGCCTGTTCGGACACTCACGTCAAAGAACTGATGCTGTTC
ATCGTTGCAGGGTTCAATTTCCTTTTCTCTCTCGTGATCGTGGTCATCTCGTACATCTTT
ATCCTCTCCACCATCCTGAGGATGCACTCGGCCGAGGGCAGGCGGAAGGCCTTCTCCACC
TGCGCCTCCCACCTCGCCTCCATCACAATATTTTATGGGACACTGATTTTCATGTACCTG
CAGCCTAAGTCAAGCCATTCCCTGAACACGGATAAAATTGCTTCTGTGTTTTATGTGATG
GTGATCCCCATGTTAAACCCCTTGATCTACAGCTTGAGGAATAAGGAGGTGAAAAATGCT
GTGAAACTAGCTGTAAAAAAGTTGTGTGTGGTGTTCAAATAA
>OR.GCA_004027205.1_CteGun_v1_BIUU_PVKB01006985.1_41857_42810+
ATGAGTTGTCCTCCCAACGCTTCACACTCGCCAGTCTTCTTTCTCCTTGGGTTTTCGAGA
GCCAGCGTCCCCCACAGTCTCCTCTTCTTACTGTTCCTGATGATTTACCTGACCACCATA
TTGGGGAATATCACTCTCGTACTTCTCATCTCTCGAGACTCCAGGCTCCACTCGCCTATG
TACTATTTACTGCGTGGCCTCTCTTTGATAGACTTGGGGCTATCTACAGTCACCTTGCCC
CAGCTGTTGGTCCATCTGGCCACTGATTACCCAGCAATGCCTGCTGCACGCTGCTTGACG
CAATTCTTTTTCTTCTATGCTTTTGGAGTTACGGATACACTTGTCATTGCAGTCATGGCT
CTGGATCGCTACGTGGCCATCTGCGATCCTCTGCACTACAGTTTGGTGATGAGTCGTCAG
GTCTGTGCCCGTTTACTCGCTTTGTGCTGGATGGTGTCCGTAGTGCATACCATGCTGCAT
GTGGGTCTTGTCCTGCCTCTGCGTTGGGCTGAGACTGCTGGGGGCAACGTGAACCTGCCC
CACTTTTTTTGTGATCATCGACCACTTCTGCGGTCCTCTTGCTCTGACACACACTCCAAT
GAACTGGCCATATTCTTGGAGGGTGGCCTCCTCATGTTGGGCCCCTGTGCTCTCATTGTT
CTGTCCTATGCCAGAATTGGGGCCACCATCTTACGTTTGCCTTCAGCCTCCGGTGGCCGC
AGAGCCGTCTCCACCTGCGGATCCCACCTCACCATGGTTGGCTTCCTCTATGGCACTATC
ACTTGGGTCTACTTCCAACCTCCCTCCAAGAACTCTCAGGACCAGGACATGGTGGCTGCA
ATAATGTACACAGCCATGACACCTTTGGCTAACCCATTTGTTTATAGCCTCCGCAATAAG
GAAGTCAAAAGTGCACTCCGCAGGCTGCGCATGCTGGGGAGGGTGGACTCCTGA
>OR.GCA_004027205.1_CteGun_v1_BIUU_PVKB01007146.1_10715_11656-
ATGATGAGCAACCGGTCCTCCGTGATGGAGTTCATTCTTCTCGGATTAACAAGTGACGCC
AAGCTCCAAGCTGTGCTTTTCCTCTTCTTGCTGGTAACTTACATCTTAAGTATCACGGGA
AACCTGGCCATAGTCCTTCTGACCCTACTGGATTGTCGCCTCCAGACTCCCATGTATTTC
TTCCTCCGCAATTTTGCTTTTTTGGAAATATCTTTCACGTCCGTCTTTGTTCCCAAAATG
CTCATCAATATTGCAACCGGAGACAAGACTATCTCCTTTGCCAGCTGCTTCACTCAGTAC
TTTTTTGCAATCTTACTGGGGGCAACTGAGTTTTACCTTTTAGCTGCCATGTCCTACGAT
CGCTATGTTGCCATCTGCAGGCCTCTGCATTACACGACTGTCATGAGCAGGAGACTTTGT
GTCCAGCTTGTCCTGTGCTCCTGGTTCTCTGGCTTCGTGGTTGTCATTGTGCCGCACGTC
ATGACCCTCCAGCTGCCCTTCTGCGCTTCCAACGTCATCAACCATTACTGCTGTGACTAT
ACCATATTGCTGCACTTGTCCTGTGCAGACACGCATTTCATCGAGGTGCTCCAGCTCCTT
CTGGCCGCGGTGACCCTGGTCCTCACCTTGCTGCTAGTCACCCTTTCCTACGCGTACATT
GTCAGAACCATTCTGAGAATCCCCTCTGCTCACCAGAGAAAGAAGGCGTTTTCTACGTGT
TCCTCCCACATGATTGTGGTCTCGCTTTCTTACGGAAGCTGTATCTTTATGTACATAAAT
CCTTCTGTTAAAGATGCGGCAACTTTTAACAAGAGGGTGGCTGTTTTAAATACTTCCGTT
GCCCCTCTGTTGAACCCTTTTATCTATACGCTGAGGAACAAGCAAGTGAAAATAGCCTTT
AAAGACATGGTAAGTAAAATGATAACTTTTTCAAAAGGATGA
>OR.GCA_004027205.1_CteGun_v1_BIUU_PVKB01007146.1_24096_25046-
ATGGTTTGTGAAAATCACACCAGAGTCACTGAATTTATTCTTCTTGGTCTCACCAACAAC
ACTCAGACGCAAGTTTCCCTCTTTGTCTTGTTCCTGGCCATCTACAGCGTCACTTTGTTG
GGGAACTTCCTCATTGTCACTGTCACCAGCGTGGACCCTGCTCTTCAAACTCCCATGTAC
TTTTTTCTCCGAAATCTATCTCTTCTTGAAGTTTGTTTCACTTTGGTCATGGTACCAAAG
ATGCTGGTAGATCTAGTGTCGTCGAGGAAAGCCATCTCCTTTGTGGGATGTGGCACCCAG
ATGTACTTCTTCTTCTTGTTTGGGAGCTCTGAATGTTTTCTTCTTTCGATGATGGCTTAC
GACCGTTTTGTGGCCATCTGTAACCCTCTTCGCTATTCGGTCGTCATGAACAGGTCCTTG
TGCCTATGGATGGCCACAGGCTCCTGGATGTCTGGTGTTCCTGTGCCCATGCTACAGACA
GCTTGGATGATGGCACTTCCTTTCTGTGGACCAAACGCTATAGACCATTTTTTCTGTGAT
GGTCCTCCAGTCCTGAAACTAGTCACTGAAGACACAACCCAGTACGAAATGCAAGCACTT
GTGTCCACACTTTTATTTATCATGTTCCCCTTTTCTCTCATTTTGGTCTCCTACACCCGC
ATCATCACAACCATCCTGAGGATGCCATCTGCCACCGGTCGCCAGAAGGCATTTTCAACT
TGCTCATCACACCTCATTGTGGTGTCCCTCTTCTATGGAACAGCCAGCCTCACCTACTTA
CGGCCCAAATCCAGCCAGTCTCCTGAAAGCAAGAAGCTGGTATCTTTGTCTTACACTGTC
ATCACACCCATGCTCAACCCCATCATCTACAGCCTAAGGAATAATGAAATGAAAGGGGCA
GTCAAGAGAACATTCACACGGAAAGTCTTGCAGAAGTTAGATGTGTTTTGA
>OR.GCA_004027205.1_CteGun_v1_BIUU_PVKB01007225.1_15167_16108-
ATGACTGAAGAAAACTCTACTACTCTACCTGAATTCTTCCTCCTGGGATTCTCTGACCTC
AGGTCCCTACAGGGTCCTCTTTTCTGCATAGTACTTCTGGTCTACCTGGTCACCTTACTG
GGTAACTTCCTGATCATTGTCCTCACAAAATCCAGCCCAATGCTTCATTCTCCCATGTAC
TTTTTTCTGCGCCACCTTTCTGTGGTGGAGCTCCTCTACACTACAGACATTGTGCCCAGA
ACCTTGGCTGATCTGGCCTCCCCAAGCCTCGGAGCCATCTCCTTCCAGGGCTGTGCAGCC
CAGATGTACATCTTCATTGTCCTGGGCATCTCAGAGTGCTGCCTGCTGACAGCCATGGCC
TATGACCGCTATGCGGCCATCTGCCGGCCCTTGCACTACTCTACCCTCATGAGCCAGAGA
ACCTGCATGGCCATGGTGGCCACCTCCTGGCTCCTGGGCATCATTACAGCCACCACTCAT
TCATCACTCATCTTCACTCTGCCTTTCCCTGAACGCCCAATCGTCCCACACTTCCTCTGT
GACATCCTGCCAGTACTGAGGCTGGCAAGCGCTGGAAAGCACAGGAGCGAAATCTCTGTG
GTGACAGCCACTGTGGTCTTCATCATGATCCCCTTCTCACTGATTGTCACCTCTTACGTC
CGCATCCTGGGTGCCATCCTGGCAATGGCTTCCACCCAGAGCCGCCACAAGGTCTTCTCT
ACCTGTTCCTCCCACCTGCTGGTGGTCTTCCTCTTTTTTGGGACAGCCAGCATCACCTAC
ATCCGGCCCCGGGCAGGCTCCTCTGTCACCACAGACCGCATCCTCAGTCTCTTCTACACA
GTCATCACACCCATGCTCAACCCCATCATCTACACCCTTCGGAACAAGGAGGTGACAGGA
GCCCTGCAGCACATGATGAAGAGACAGGTCCCTTCGTTGTGA
>OR.GCA_004027205.1_CteGun_v1_BIUU_PVKB01007244.1_9264_10202-
ATGGACCCACTGCAGAAAAACCACACCTTAAGCTCAGGGTTTATTATCTTGGGCTTTGGG
AACCTGGCTGAACTGAAACTCCTCTTTTTTGGACTCTTTCTGATTATGCATCTTGTCACC
CTAGCAGGGCACACAACCATTGTACTCCTCACGCTCGTTGACCCCTGCCTCCAGACCCCC
ATGTATTTCTTCCTCCGGAACCTCTCAGCAATTGAAATCTGCTATATATTAGTGATTGTT
CCCAACATGCTGGCCAATTTCTTGTCCAGGAACCAGCGGATGCCCTTCCTAGGCTGTGCC
CTGCAGATGCACCTCTTCATTGCCTTGGGTGGGGCAGAATGTTTCCTGCTGCTTGTGATG
GCCTATGACCGCTTTGTGGCCATCTGCAACCCCTTGCGCTACTCCCTCATCATCACCAGA
GTCCTCTGCCTGCAGCTGCTGGCCCTGGCCTGCGTTAGTGGCTTCACACTCTCACTTACT
CTTACCATACTGATATTTCTCCTGCCCTTTTGTCAGTCCCGAGAGATCAATCATTTCTTC
TGTGACATCCCTGCTGTGCTATTCTTGGCTTGTTCAGACACTCGGGCCAATGAAGTGGCA
GTCTTCCTTGTCTGCATGCTCATCCTGCTCATCCCCTTCCTGCTGATCCTGTTGTCCTAT
GGATTCATCATTGCTGCCATCCTCAGAATCCACTCTGCGGAGGGCAGGAGCAAGGCCTTC
TCCACCTGCGCTGGCCACCTGCTTGTCTCTCTTCTCCATTACGGCTGTGCAATCTTCATC
TACATTCGTCCCAAGTCCTGCTACACCCCAGAGCAGGACAAAATTGTGTCTTTAATCTAT
ACCAATGTAACCCCCATGCTCTACCCTATGATCTATAGCTTGAGGAACAAAGAAGTCAAG
GGTGCCCTCAGGAGACTCCTGGAGAGCCACAGCCAGTGA
>OR.GCA_004027205.1_CteGun_v1_BIUU_PVKB01007244.1_25504_26457+
ATGAACTACCAGGAAATTGGAAACCACAGCAAAGTGACTGAATTCATTCTCGTGGGACTT
TCCAACCACCCTACATCTCAGAATGTTCTGTTCTGGGCACTGATGTTTCTGTACCTAGTG
ACTTTGGTAGGAAATAGTATGATCATTTTCCTGGTGGGCATCAACTCTGAGCTGCACACC
CCAATGTATTTCTTCCTCAGTAACTTGTCTTTACTGGACCTTCTGTTCTCTACCAGTGCT
GTGCCCCTGATCATGGTGAACGCCATGCACAACTTCCCCACCATCTCCTACAGCTCCTGT
TTTGCCCAGCTTGCCACTCGAGCCTTTTTGGCTCTGGCTGAGTGTTTTCTTCTTGCCATT
ATGGCTTATGATCGATTTGTGGCTATTTCAGACCCACTCAGGTATAACGTGGCCATGGCT
CCTCGAGTGTGCATTCGGATGGCTCTGGCTGCCTGGATGGCAGCCCTCCTGCTTACTGTC
ATGCCCATTCTGCTCTTTCCCATCAGTTTCTGCGGCCATAACGCAGTCAACCACTTCTCT
TGTGAGGTCCAAGCCATCTTTAAGTTGCTGTGCTCTGACACCATTTCCATAGAGATTATG
ATGATGGCATGTGCTGTCATCTCAATGCCAGTACCTTTAACTTTTATTCTTATCTCTTAT
CTGTGTATTCTCAGGGCTGTCTTAAGAATTCGCCCAACTGAGGCAAGGTTTAAAGCATTT
TCCACATGTGGCTCTCACTTAATAGTGGTCACCATCTACTTTGGGACACTAATATATATT
TATGTGAGACCCCAGACCAAAAAGTCCCAAGATGGGGACAAAATTGTCTCTATATTTTAT
GCAGCAGTGACACCAATGTTGAACCCCCTCATCTACACCCTGAGAAATAAAGATGTGCAA
AATGCTCTCAGAAGAGCAGGTTGTAGGGTCAAGATCAGATGGCCAAGAACATAA
>OR.GCA_004027205.1_CteGun_v1_BIUU_PVKB01007298.1_19597_20553+
ATGAGTTGGGACAATGAAAGTGTCCCTCAGGAGTTTGTTCTACTGGGTTTTTCAGATCGA
CCATGGCTGGAGTTTCCACTGTTTGTGGTGTTCCTGGTTTCCTATATCTTGACCATCTTT
GGCAATGTGGCAATAATTCTGGTATCACGCCTGGATTCCAAACTCCATACTCCCATGTAC
TTCTTCCTTACCAATCTCTCACTCTTGGACCTTTGTTACACCACAAGCACAGTTCCACAG
ATGCTGGTGAACATATGCAGTACTCGAAAGGTGATCAGTTATGGTGGCTGTGTGGCTCAG
CTCTTTATCTTCCTGGCCTTGGGTTCCACTGAATGCCTTCTTCTGGGAGTCATGTCCTTT
GACAGGTTTGTGGCCATCTGCCGGCCTCTCCGTTACTCAGTCATCATGCACCAGAGGCTC
TGCCTCCAGTTGGCAGCGGCATCCTGGCTTAGTGGCTTCAGCAACTCCATGTTGCAGTCC
ACCTGGACACTTCAGATGCCATTGTGCGGCCGCAGAGAAGTAGATCACTTCTTCTGTGAA
GTCCCTGCACTGCTCAAGTTGTCCTGTGTTGACACGACAGCAAATGAGGCTGAGCTCTTT
TTCATCAGTGTGCTCTTCCTTCTGATCCCAGTGATACTCATCCTTATATCTTATGCTTTC
ATTGTCCAAGCAGTGTTGAAAATACAGTCAGTAGAAGGCCGACGGAAGGCTTTTGGGACA
TGTGGCTCCCACTTAATTGTGGTCATACTTTTTTACGGCACGGCCATCTATATGTATTTG
CAGCCCCCTTCTCCTGCCTCCAAAGACCGGGGAAAGATGGTGTCTCTCTTCTATGGTATC
ATCACACCCATGCTGAACCCACTCATCTACACTCTTAGGAATAAAGAGGTAAAGGGAGCT
TTTAGGAGGTTGATTGTGAGGCTTTTCTTAATAAAGAAACAGGGACTACTCAAATGA
>OR.GCA_004027205.1_CteGun_v1_BIUU_PVKB01007306.1_8736_9680-
ATGAGGGCGTCCAATCAATCCGCTGGCTCAGACTTCACCCTGGGGAGCCTCTTCAGTGGC
TCCGGGCCACGCCAGCTCCTCTTCTCCCTGGTGGCGGCCGTGTTCCTCCTGGGCTTGCTG
GGCAACGCCACGCTGCTCTGCCTGATCCGCCTGGACGCTCGGCTCCACACGCCCATGTAC
TTCCTGCTCAGCCAGCTCTCCCTGCTGGACGTGGGCTTCCCTCTGGTCACCATCCCCAAG
ATGGCCTCGGATTTCCTGCGGGGAGGAGGCACCATCTCCTGGGGAGCCTGCGCCGCCCAG
ATATTCTTCCTGACGCTGATGGGCGTGGCCGAGGGCGTCCTGCTGGCCCTCATGTCCTAC
GACCGCTACGTCGCCGTGTGCCGCCCGCTGCAGTACCCGGTGCTCATGAGGCGCCGGGTG
TGCCTGCTCATGGCGGGCGCCTCCTGGCTGGCGGGGGTGCTCAACGCGTCCGTCCAGACG
TCCGTCACCTTCCACTTCCCCTACTGCGCCTCCCGCCGGGTGGACCATTTCTTCTGCGAG
GTGCCCGCCCTGCTGAGGCTCTCCTGCCAGGACACCTCGGCCTACCAGCTGGCGCTGTCC
ACCTCGGGGGTGCTGATCCTCCTGCTGCCCCTCTCCCTCATCGCCGCCTCCTACGGCCAC
GTGCTGGCGGCTGTTCTGCGCATGCGCTCGGAGGAAGCCAGGAACAAGGCCTTCACCACC
TGCTCCTCGCACCTCACGGTGGTAGGGCTCTTCTATGGTGCCGCCGTGTTCATGTACATG
GTGCCCGGCGCCTACCACAGCCCGCAGCAGGACAACGTGGTCTCCCTCTTCTACAGCCTC
GTCACTCCCACGCTCAACCCCCTCATCTACAGCCTGAGGAACCGGGAGGTGCAGATGGCA
TTGATCAAAGTGCTTGGCAGAGCCGGACACCGGCCAAAGTGGTGA
>OR.GCA_004027205.1_CteGun_v1_BIUU_PVKB01007317.1_26714_27670+
ATGACCCAGAGCAATTGTACTTCTCTAGATGTTTTCATTCTGCTTGGTTTCTCTGACCAT
CCGAAACTGGAGATGATCCTGTCAGGAATTGTCACAGTCTTCTACTTTATTACGTTGATG
GGTAACACAGCCATCATTCTTGCATCTCTCCTGGATTCCCGTCTCCACATACCAATGTAC
TTTTTCCTCAGGAATTTATCTTTCTTGGATCTGTGTTTCACAACCAGCATTGTTCCTCAG
ATGCTGGTGAACTTGTGGGGGCCCCGGAAGACCATCAGCTATGTGGGCTGTGTCCTTCAG
CTCTACATCTACATGTGGCTTGGTTCTGTTGAGTGCCTTCTGCTGGCCGTCATGTCCTAT
GACCGATGCACAGCTGTCTGTAGGCCCTTGCACTATTTGGTCATCATGAGCCCACAGCTC
TGCTTCAGGATGATGGCCATGATCTGGAGCATTAGCTTGGCCAATTCCGTCGTGTTGTGC
ACACTCACCCTGAGCTTGCCCAGATGTGGGAACAATCTTCTGGATCACTTCCTGTGTGAG
CTGCCCGCTATGGTCAAGATAGCTTGTGTGGACACCACAGCAGTTGAAATGTCCGTGTTT
GCACTGGGCATTGTCATCGTCCTCACACCCCTCATCCTCATTCTGGTGTCCTATGGCTAC
ATTGCCAAAGCTGTGCTACGAATGAAGTCAAAGGCAGGACAAAGGAAAGCTGTGAATACT
TGTGGATCTCACCTCACGGTGGTGGCCATATTCTACGGAACTATAATCTACATGTACCTG
CAACCAGGAAGCAGTGCCTCCAAGGACCAGGGCAAGTTCCTCACACTCTTTTACACCATT
ATCACTCCAAGTCTCAACCCTCTCATTTACACCCTGCGGAATAAGGACATGAAAGGTGCG
CTGAAGGGGCTGATGGGATGTCACAAGGCTGCAAAAGGGGAGGAGAGCTGGAAATGA
>OR.GCA_004027205.1_CteGun_v1_BIUU_PVKB01007319.1_15618_16553-
ATGGGAAGCTTCAACTTCAGCTCTGGAGAAGCCTTTGTTTTGGTGGGCTTCTCAGACTGG
CCTCAGCTGGAGCTCTTTTTCTTGTTTTTTATTTTAATTTTCTACTCCCTAACCCTCCTG
GGCAACACCACCATCATTACTGTCTCCCGACGGGACCCCCGACTGCACTCGCCCATGTAC
TTCTTCCTCTCCCACCTCTCCTTCCTGGACCTCTGCTACACCACCAGCACTGTGCCGCAG
CTCCTCGTCAACCTTTCCGGGTGGGATCAGACCATCAGCTACGGCAGGTGTGTGGCCCAG
TTGTTCTTTGTTCTGGCTCTGGGTTCCACGGAGAGTGTGCTCCTGGTGGTGATGGCCTTT
GACCGCTATGCAGCTGTATGTCGCCCGCTGCACTACACAACCATTATGCACTCTCATCTC
TGCCATGCACTGGCCATCTCCTCCTGGGTGGGAGGCTTCATGAACTCTCTGGTCCAGACA
GGCCTCATGATGGCCATGCCACTCTGTGGCCATCGTCTGAACCACTTCTTCTGTGAGATG
CCCATATTTATTAAATTGGCTTGTGAGGAAACAAGAGGAACTGAGGCCAAGATGTTTGTG
GCCAGAGCCGTCATCTTGGTCTTTCCCGCAGCATTAATTCTATTGTCTTATGCGCACATC
GCTAAGGCCGTGATGAAGGTGAAGTCAATGTCTGGGCGCAGAAAGGCTTTTGGAACATGT
GGGGCCCACATCATCGTGGTTTCTCTGTTCTATGGTTCAACCATATACACATACCTCCAA
CCCAAGGGCAGTTATTCAGAGAGCGAGGGGAAGTTTGCCGCCTTATTTTATACCATAATC
ACTCCCATGCTCAATCCTCTGATTTATACCTTAAGGAACAAAGATGTGAAGGGGGCTCTG
AAAAAGGTTCTAAGAAGAGGCAGCGACTCGGGATAG
>OR.GCA_004027205.1_CteGun_v1_BIUU_PVKB01007355.1_25975_26949+
ATGGGAAGGGACAATAGCAGCCATTCTCAGGCATTCATCCTGCTGGGCTTTTCTGACCGA
CCGAGGCTGGAGATGACCCTCTTTGCTTGTGTCCTGGTCTTCTATCTTCTGACCCTGGTG
GGCAACTCTGCCATTATCACCCTTTCCCTGTGGGATGCCAGGCTGCACACACCCATGTAC
TTCTTCCTGGGGAACCTGTCTTTCCTGGACCTCTGCTTCACAACGAGCATCGTGCCCCAG
CTGCTGTGGAACCTGTGGGGCCCGGACAAGAGCATCAGCTACCACGGCTGTGCGGCCCAA
CTCTACATCTACATGGTGCTGGGCTCCACCGAGTGTGTGCTGCTGGCCGTCATGTCCTAT
GACCGCTACGTGGCTGTGTGCCGGCCCCTGCACTACAAGGTGGTCATGCACCCAAGGCTC
TGCCTGCAGCTGGTCAGTGTGGCCTGGGGCTGTGGCTTCCTAAACTCCTTCGTCATGTGT
CCCCAGACTATGCGGCTGTCCCGGTGTGGGCGCCGCAGGGTGGATCACTTTCTTTGTGAA
ATGCCGGCTCTGATCGCCATGTCCTGTGTAGACACGGTGCTGGTGGAGGCCCTTGCCTTT
GTCCTGGGGGTGGCCCTGCTCCTGGTGCCCCTGTCCCTCATCCTGGTGTCTTATGGCATG
ATCGCCACCGCCGTGCTGAGGATCAAGTCCACTGCGGGCCGTAAGAAGGCCTTCAGCACC
TGCGGCTCGCACCTCACCGTGGTCTCCCTCTTCTACGGCACCATCATCTACATGTACCTG
CAGCCGGCCAACAGCTACTCTCAGGACCAGGGCAAGTTCCTCACCCTCTTCTACACCGTC
GTCACCCCGAGTGCCAACCCCCTCATCTACACGCTGAGGAACCAGGATGTGCGGGGGGCG
CTGAGGAAGCTTCTGGGTGGCAGGAAGGGGTCGGGGCAGCCTGCTGGGGGTGCCCTTGAG
GCACATATGGGTTGA
>OR.GCA_004027205.1_CteGun_v1_BIUU_PVKB01007438.1_9429_10400+
ATGGCACCCCCAAACGTGTCCTCCGCGGCCAACTTTCAGCTCCTCGGATTCCAGAGCCTC
CTGGAGTGGCAGGCCCTCCTTTTTGCCGTCTTCCTGTTGATTTACGTGCTCACGGTGACT
GGGAACGTGGTGATCATCGCGGTGGTGGGCCAGGATCCGCGCCTGCGCTCCCCCATGTAC
GCACTCCTCGCCCACCTCTCCTTCCTGGAGATCCTGTACACGTCCACTATCGTGCCTCTG
CTCCTGGCCGACCTCGCCTCCCGGGGCCGCGCCGTCTCCTTCGCGGCCTGTATGACCCAG
TTGTACTTCTTCGTGTTCTTTGGGGCCACCGAGTGCTTCCTCCTGGCCACGATGGCCTAC
GACCGCTACCTGGCCATCTGCCGCCCGCTGCACTACCCTGCCCTCATGAGTCCTGCCGCC
TGCCGCACACTGGTGGCTGCGTCCTGGCTGACCGGGGCGGGCACGGGTTTGCTGCCCTCC
CTGCTGGTCAGCAGGCTGGACTTCTGTGGGCCCACCCGGATCGACCACTTCTTCTGCGAC
CTGCCCCCGCTGCTGCAGCTCGCCTGCTCAGGCGTCCAGAGCACCCAGATGGCCATCTTC
CTCCTGGCCATCGCTGTGCTGTGCGTGTGCTTCCTCCTGACGCTCGTGTCCTACGTGTCC
ATTGTGTCCTCCATCCTGAGAATCCCGTCCGCCTCAGGCCGGAGGAAGACCTTCTCCACG
TGCGGCTCCCACCTGGCTGTGGTCAGCATCTACTACGGGACCATGATCTCCATGTACGTG
CGCCCTGACGCCCACCTGTCGCCTGAGCTCAACAAGGTCATCTCGGTCTTCTACACCGTA
GTCACTCCGTTGCTGAACCCCGTTATCTACAGCCTGAGGAATAAGGACTTCAAGCAGGCT
GCGGGGAGGGTCCTGAGGAGGAGGTGCAGCCCCTACGGGACGAGGGTGAAGCGCAGTTTC
CTCATCGGATGA
>OR.GCA_004027205.1_CteGun_v1_BIUU_PVKB01007696.1_11217_12161+
ATGAAGAGGCAGAACCATAGCATGATTACCGAGTTCATTCTGATAGGTTTCTCGAGCCTG
GGCGATCTGCAGACTCTCCTCTTCATTGTCTTCCTCCTCGTCTACATGACCACTCTTACA
GCCAATATCACCATCATGACTGTCATTCGTGTGGACAGGAGCTTACACACCCCAATGTAC
TTCTTTCTTTTTGTCCTTTCCTGCTCTGAAACCTGCTATACGTTAGTCATTGTGCCCAAA
ATGCTGACTGATTTGCTGGTCACGGTTCCTGCTATCTCTTTTTCTGGGTGTGCAGCTCAA
CTTTATTTCTTCGTAGGCTTGGCTTGCACCAACTGCTTTCTCATTGCCGTGATGGGCTAC
GATCGCTATGTTGCCATCTGCAAGCCTCTCAACTACACCCTCATCGTCAGCCGAGCCACC
TGCATGCAGTTGGTTGTCGCCTCCAGCTTCTGTGGTTTCTTGATCTCTGTGGTGGTCAAC
GTCCTGGTGTTCAGCGTGCCCTTCTGTGCCTCCAACAGGATCAACCACTTCTTCTGTGAC
ATTTCCCCTGTCATAAAACTGGGCTGCACGGACACCAACCTCAAGGAAATGGTCATCTTC
TTCCTCAGCATCCTGGTACTGCTGGTGCCCTTTGTGCTAATCTTCATTTCCTACATCTTC
ATTGTGTTGGCCATCCTCAAGATCTCCTCAGTGGAGGGACAGCGCAAAGCCTTCGCCACC
TGCGCCTCCCACCTCACGGTGGTCATTGTCCATTATGGCTGTGCCTCCTCTATCTACTTG
AGGCCCACGTCTCTGTACTCCTCAGACAAGGACTTGCTCCTGGCGGTGACCTACACCGTG
ATCACCCCACTCCTCAACCCCCTTGTCTACACACTGAGAAATAAGGAAGTGAGGATGGCG
CTCAGAAAGGTTCTGAGTAGGTACTCGTTGTCAAAAGCTGTATGA
>OR.GCA_004027205.1_CteGun_v1_BIUU_PVKB01007722.1_13424_14374-
ATGAATCTGAGAAACACCAGTGCCCCAAGCATCTTCATTCTTTTGGGGTTCTCCAGTCAC
CCTTGGCTGGAAATGCCTCTCTTTGCAATGGTTCTTGTCGCATATGTATGCACACTGGCA
GGCAACATCTCAATTATTGTGGTCTCCAGGCTGGACCCTCACCTTGACAGTCCCATGTAC
TTCTTCCTCTCCAACCTCTCTTTCTTGGACCTGTGCTTCACCTCAACCACCATCCCTCAG
CTGCTACGGAACCTGTGGGGCCCAGATAAGTTCATTAGCTATGGAGGCTGTGTGGTCCAG
TTCTATATGTTCCACTTTTTGGGGGCCACAGAGTGCATCCTTCTGGCTGTCATGTCTCTG
GATCGCTACGTGGCCATCTGCAAGCCTTTGAGGTACCCTGCTATCATGCACCAGCGCATG
TGCATCGTCCTGGTAGCGGTGGCATGGCTCAGTGGCTTAGCCAACTCCTTGCTGCAGTCG
TCCCTCACTGTCCAACTGCCGCTCTGTGGGAATAACCATGTGGACAACTTTCTGTGTGAG
GTACCTGTGATGATCAAGATGTCCTGTGTGGACACCTCCTTCAATATAGCTATGCTTTCA
ATTGTGGGTACATTCTACTCTCTTGTTCCCTTGTCCCTTATCCTTGTATCCTATGGGCTC
ATTGTAGCTTCTGTGCTTAAGATTCGGTCCTCAGAGGGAAAGAAGAAAGCCTTTAATACA
TGTGGTGCTCATGTTATGGTGGTATCTCTCTTCTATGGGCCCGTGATTAGCATGTATGTG
CAACCTTCTGCTACGACCTCCCAGGACAAGGACAAAGTCATGTCTCTCTTCTACAGTTTG
GTGACTCCTATGCTTAACCCTTTCATCTACACATTGAGGAACAAGGACGTGAAAGGAGCA
ATGAAGAGGCTCCTTGTCTCATTGTATCACAGAGGAACAGAACAAAAATAA
>OR.GCA_004027205.1_CteGun_v1_BIUU_PVKB01007822.1_12967_13902+
ATGTGGGGGAGGAATCAGACCTCTCTGGCAGACTTCATCCTCGAGGGGCTCTTTGATGAC
TCCCTGACGCACCTTTTTCTCTTCTCCTTGACCATGGTGGTCTTCCTCGTGGCGGTGGGT
GGCAACTCCCTCACCATCCTCCTCATCTGCGCTGACGCCCGGCTTCACACGCCCATGTAC
TTCCTGCTCAGCCAGCTCTCCCTCATGGACCTGATGCACGTGTCCACGACCATCCCCAAG
ATGGCGACCAACTACCTGTCCGGCAAGAGGTCCATCTCGTTTGTGGGCTGTGCAGTCCAG
CACTTCCTCTACTTGTCTGTGGGTGGCGCGGAGTGTCTTCTCCTGGCTCTGATGTCCTAC
GACCGCTATGTCGCCATCTGCCACCCACTGCGTTATGCTGTGCTCATGAGCAGGAGGGTG
GGACTGATGATGGCCGTGGTGTCATGGCTGGGGGCATCCATCAACTCGCTCATTCACACG
CTGATCGTGATGCACTTCCCTTTCTGCGGGTCTCGGAAGATCCACCACTTCTACTGTGAG
TATCCAGCAGTCGTGAAGCTGGTGTGCGGTGATGTCACAGTTTACGAGACCACAGTGTAC
GTCTGTAGCATCATCCTTCTCCTCCTCCCCATCATGCTGGTTTCTACATCCTACGGTTTC
ATCCTCCGCAGCGTCATCCAGATGCGTTCGGCGGGGAGTAAGAGACACGCCTTTGCCACG
TGTAGCTCTCACCTCACGGTGGTGTCCCTCTGGTTCGGTGCCTGCATCTTCTCTTACATG
AGGCCCAGGACCCAGCGCACTCCACTGCAGGACAAAGTTGGTTCTGTGTTCTACAGCATC
GTTACCCCCACTCTGAACCCCCTGATCTATACTCTCAGGAACAAGGACGTGGCCAAGGCT
CTGAGGAAGGTGCTGTGGAGGGACAGTGTCACCTAA
>OR.GCA_004027205.1_CteGun_v1_BIUU_PVKB01007822.1_22161_23096+
ATGTGGGGGAGGAATCAGACCTCTCTGGCAGACTTCATCCTCGAGGGGCTCTTTGATGAC
TCCCTGACGCACCTTTTTCTCTTCTCCTTGACCATGGTGGTCTTCCTCGTGGCGGTGGGT
GGCAACTCCCTCACCATCCTCCTCATCTGCGCTGACCCCCGGCTTCATATGCCCATGTAC
TTCCTGCTCAGCCAGCTCTCCCTCATGGACCTGATGCACGTGTTCACAACCATCCCCAAG
ATGGCGACCAACTACCTGTCCGGCAAGAGGTCCATCTCGTTTGTGGGCTGTGCAGTCCAG
CACTTCCTCTACTTGTCTCTGGGTGGTGCGGAGTGTCTTCTCCTGGCTCTGATGTCCTAC
GACCGCTATGTCGCCATCTGCCACCCGCTGCATTATGCTGTGCTCATGAGCAGGAGGGTG
GGACTGATGATGGCTGTGGTGTCATGGCTGGGGGCATCCATCAACTCGCTCATTCACACG
CTGATCGTGATGCACTTCCCTTTCTGCGGGTCTCGGAAGATCCACCACTTCTACTGTGAG
TTGCCAGCAGTCGTGAAGCTGGCATGTGGCGATATCAGTGTTTACGAGATCACTGCCTAT
ATCAGCACCGTCGTCCTTCTCCTCCTCCCCATCATTTTTGTTTCAATATCCTACGGCGCC
ATCCTCCGCAGCATCATCAGGATGCGTTCGGCGGGGAGTAAGAGGCACGCCTTTGCCACG
TGTAGCTCTCACCTCACCGTGGTGTCGCTCTGGTTCGGTGCCTGCATCTTCTCCTACATG
AGGCGCAGGTCCCAGCGCACTCCACTGCAGGACAAAGTTGGTTCTGTGTTCTACAGTTTC
ATCACTCCTACCCTGAATCCTCTGATCTACACTCTCAGGAATAAGGATGTGGCCAAAGCT
TTGAAAAAATTGCTGCAGACAGACATCATCAAATGA
>OR.GCA_004027205.1_CteGun_v1_BIUU_PVKB01007835.1_7938_8876+
ATGAAAAACCACACGGTCCCCTCAGAGTTCATTCTGCTCGGACTCTCAGATGACCCCGAG
CTGCAGGCTGTCATTTTTCTCTTTCTAATCACCATGTACATATTAAGCGTCACCGGAAAC
TTGACCATCATCGCCCTCACTTTGGTGGACCCGCACCTGCAGACGCCTATGTATTTCTTT
CTCAGGAACTTCTCCGTGTTAGAAATAACCTTTACGTCTGTCTGTATCCCCAGATTTCTG
AACACCATCGTCACTAGAGACAAATCTATCTCCTACAACAATTGCACCACGCAGTTGTTT
TTCTTCATCTTCATGGGCATAACTGAATTTTACCTCTTAACTGCCATGTCCTACGATCGC
TACGTGGCCATCTGCAAACCCCTGCATTACACAACCATCATGAACAGGAGAGTCTGCACG
TTGCTGGTCTTCTGTGCCTGGCTGATAGGATTCTTAAATATCTTCCCCCTGGTCATTCTT
TTCCTCCAGTTAGATTACTGTGGCTCCAATGTCATCGATCACTTCACCTGTGACTACTTC
CCTCTGCTGCAACTGTCCTGCTCGGACACATGGCTCTTAGAAGTGCTTGGCTTTTACTCT
GCCCTGCTGATCCTACTTTGCACTCTGGCACTAATAATCCTGTCCTACGTGTTCATCATC
AGGACAATTTTGAAGCTGCCTTCTGCCAGTCAGAGGAAAAAGGCATTTACCACGTGCTCC
TCTCACATGATTGTCATTTCCATCTCTTATGGCAGCTGCATATTCATGTATGTTAATCCC
TCTGCAAAAGAGAAGGCCTCACTGACCAAAGGAGTAGCTATTCTCAACACCTCTGTGGCG
CCCATGATGAACCCGTTCATATACACGCTGAGGAACCAGCAGGTAAAGCAAGCCTTCAAG
GATGCAGTCTACAAGGTTCTACTCTTCTCTGGGAAATGA
>OR.GCA_004027205.1_CteGun_v1_BIUU_PVKB01007983.1_5878_6816-
ATGGAGAGGTCCCTAGAGTTGGCCAACATGACCAGGGTCCAGGAGTTCATCCTATTGGGT
TTGTCCATGAGACAGGGCACCCGGGACACCCTGTTTGTTATTTTCCTGACCCTCTACCTG
CTGACCCTCCTGGAGAACACACTCATTGTCTACCTCATCTGCAGCCACCGTGAGCTCCGC
AAGCCCATGTACTTCTTCCTGGGCAACCTCAGCTGCCTGGAGATGTGCTATGTGTCAGTG
ACCATGCCCACGCTGCTCGTGGGGCTGTGGACTGGGCCCTACTATGTCCCCTTCACAGCC
TGCATGACCCAACTCTTCTTCTTCATCTCCCTTATCTGCACGGAGTGCACCCTTCTATCC
TCCATGGCCTATGACCGCTATGTGGCCATTTGCTGTCCATTGCATTACCCACTGCTCATG
CGGCCCCACGTCTGTCTGGGCTTGGCTCTGTCCTCATGGCTGGGTGCATTGGTAGTTTCA
GTGATCAAAACAGCATGCATTGCCAGCCTGTCCTACTGTGGCCCCAATGTCATCAATCAC
TTCTTCTGTGATGTGTCCCCTCTGCTCAACCTGTCTTGCACCCATGTGGCCCTCACAGAG
CTGGTGGACTTCCTTTCTGCTATTGTCATCCTCTGGGGTTCGCTTGCTGTGGCCATAGCC
TCCTATGTGGCCATTGCTAGGGCTGTGCTTCGAATGCCCTCAGCCGCTGCCCGCCACAAA
GCCTTCTCCACCTGTGCCTCCCACCTGGTAGTGGTTGGCATCTTCTACTCAGCCACTATC
TTCATTTACGCCCGACCCAGCCGGATGGAAGACATGAACCTCAGTAAGATGCTCTCTGTC
ATCTACACGGTGGTCACTCCCATGTGTAACCCCATCATCTACTGCCTGAGAAACAAGGAG
GTCCAGGCAGCTTTCCGAAGAACTCTGCACGGGTCCTGA
>OR.GCA_004027205.1_CteGun_v1_BIUU_PVKB01008018.1_21607_22545-
ATGGCGGCAGTGAACGAGAGCCTCCCTGAGGGCTTCCTCCTGCTGGGCTTTGCTGACCGG
CCTTGGCTGGAGCTTCCTCTGTTCATCGTTCTTCTGCTAACGTACCCCACGGCCATGATG
GGAAACGTCGCCATCATTGTGGTGTCCAGCGTGGACCCCCGCCTCCACAGCCCCATGTAC
TTCTTCCTCACCAACCTCTCCTTCCTGGACATGTGTTACACCACAAGCATCGTCCCGCAG
ATGCTGCTCAACCTCGGGAGCTCTAAGAAGACCATCAGCTATATGGGGTGTGTGGTTCAG
CTTTATGTCTTTCACATAATGGGAGGCACGGAGTGCCTGCTGTTGGCCATTATGTCCTTT
GACCGTTATGTGGCCATCTGCAGGCCTCTGCACTACACCCTCGTCATGAGTCAGCGTGTT
TGCATCTCCCTAGTGGCTATCGTGTGGTTAGGTGGGATCACTTATGCTGTCTCAGAGGCT
ACTGTTACCCTGCAGCTGCAGCTGTGTGGCATCAATAAGCTGGATCACTTGTTGTGTGAG
ATTCCGGTTCTGATAAAGGCCGCCTGTGGTGAAAAGGAGGCCAACGAACTGGCCCTCTCT
GTGATCTGCATTTTTATGTTAGCTGTGCCCCTATGCCTGATTCTTGCTTCCTATGTCAGC
ATCGGACGTGCCATATTTAGGATTAAATCTTCGGAAGGGAGGAAAAAGGCCTTCGGGACA
TGTTCCTCTCATCTCATTGTGGTTTTCTTATTTTACGGCCCTGCCATTAGCATGTACCTT
CAGCCCCCCTCGTCCATCTCAAGGGACCAGCCCAAGTTCATGGCTCTCTTCTATGGAGTG
GTGACCCCTACACTCAACCCCTTCATCTACACTCTGAGGAACAAGGACGTGAAGGGGGCA
CTAGGCAGGCTGGGCAGGCGCCTTCTCAGTTCCAACTGA
>OR.GCA_004027205.1_CteGun_v1_BIUU_PVKB01008034.1_3_866-_PVKB01009957.1_5888_6121-join
ATGGAGCCACGAAATCTCACAGCGGTGACTGAATTCATTCTCCTGGGGGTCACCGACCGC
CCGGAGCTGCAGGCGCCATTGTTCGGGCTGTTCCTCGTCATCTATGTGACGTCACTGGTG
GGCAACCTGGGTATGGTCATCCTCACCGGAGTGGACCTGAAGCTACAAACGCCCATGTAC
TTTTTTCTCAGAAATCTGGCTGTCACCGACCTTGGCTATTCAACAGCTGTGGGCCCCAAA
ATGTTGGCAAACTTTGTCGTGGAGTGGAACACAATCTCCTACTACGGTTGTGCTGCACAG
CTGGCTTGCTTTCTTTTGTTTATTGGCAGTGAGCTTTTCATTCTGTCTGCCATGTCCTAC
GACCGCTACGTGGCCATCTGTAACCCTCTGCTCTATCCTGTCATCATGTCACAGAAAGTG
TGCTGGGTGCTCATGGGCGTACCTTACGTCTACTGTACGTTCATGTCCCTCGTAGTCACC
ACACAGGTGTTCGGTTTGCCCTTCTGTGGCTCCAAGGTCATCAATCACTTCTTCTGTGAC
TGTGTTCCCCTGCTGTCTTTGCTGTGCTCAAATACACAAAAAGTTGAACTGATAATTATG
AGTTTTGCTGCTTTTGATTTGGTTTCCTCTCTCCTGATGGTCCTGGTGTCCTACCTGCTC
ATCCTGCGGGCCATCCTCAGGATGAAGTCTGCTGAGGGCCGGCGCAAGGCTCTCTCCACC
TGCGGGTCCCACCTGACGGTGGTCACGGTGTTCTACGGGACTCTGATATTCATGTACGTG
CAGCCCCAGGCCAGTCACTCCATCGACACTGACAAACTGTCTTCCATATTTTACACCCTG
GTCATCCCCATGCTGAATCCCTTGATCTACAGCCTGAGGAACAGAGATGTAAAATGTGCC
CTACGAAGGATGTGGGGAAAGATAGCCAGTATCTTCTCGTAA
>OR.GCA_004027205.1_CteGun_v1_BIUU_PVKB01008034.1_12273_13208-
ATGTTCGACACGAAGAACGTCACTGAGGTCACCATATTCGTGCTGCGGGGCCTCACTGAC
AAAGCTGACCTTGGCCTCATCTTCTTTTTTCTGTTCTTAGCAATTTACCTTTTTACGCTC
TTGGGGAATCTAGGCTTGATCGCGTTGGTCCTTGGGGACTCGCGGCTGCACAACCCCATG
TACTATTTTCTGAGTGTCCTATCTTCAGTCGATGCCTGCTACTCCTCCGTTATCACCCCA
AATATGTTAGTGGATTTTATGTCAAAGAAGAAGGTCATCTCGCTGCTTGGGTGTGCGGCA
CAGATGTTTCTCGCTGTCACTTTTGGGACCACAGAATGTTTTCTCCTGGCCGCCATGGCT
TACGACCGCTATGTGGCCATCTACAACCCGCTGCTGTACCCGGTGAGCATGACCCCCAGG
GTCTACGTGCCGCTCATCCTCGCTTCCTACCTTGGGGGCATTCTGCACGCGCTGGTGCAC
ACGGCGGCCACTTTCAGCCTGTCCTTTTGCCGATCTAAGGTGATCAGCCACATCTTCTGT
GACATTCCTCCTCTGCTTGCCATCTCCTGCTCTGACACGCGCGCAAACCAGCTGCTGCTC
TTCTACTTAGCAGGCTCCATTGAAATGTCCACTATCCTCGTCGTCCTCGTCTCCTACGGC
TTCATTCTCTCTGCTATTCTGAGGATCCGCTCCGCAGACGGGAAACGGAAAGTCTTCTCC
ACGTGCGGTTCTCACCTCACCGGCGTCTCCATTTTCCACGGCACCGTGCTTTTTATGTAC
GTGAGGCCGAGTTCCAGCTACGCTTTGGAGCACGACATGATAGTATCGATATTCTACACG
ATTGCGATCCCCGCGCTGAACCCCCTCATCTACAGCCTGAGGAACAAGGATGTAAAGGAG
GCGATGAAAAAAGCGGTTTGGAAAATTGGGTTTTGA
>OR.GCA_004027205.1_CteGun_v1_BIUU_PVKB01008184.1_4226_5179-
ATGACCAGATTCTGGAAAGAGGTCCAAAGCAGAAACCAAACAGAAGTGACAGAATTCATC
CTCTTAGGTCTCTCCGACAATCCGGGTCTCCAAGGCGTCCTCTTTGTGCTGTTTCTCACC
ATCTACTCGGCGACCATGGTGTGTAACCTGGGGATGGTGGCACTGATTGGCATCGATCCT
GGTCTCCACACCCCTATGTACTTCTTTCTCAGCAGCCTGTCCTTTGTGGATGCCTCTTAC
GCCTCTTCCATCACCCGTAAGATGCTGGCGAACCTCCTGGCTGAGAACAAGGCCATTTCT
TTTGGAGGGTGCGCTACCCAGTTCTTCTTCTTTGGCTCCTTCCTGGGGACTGAGTGCTTC
CTGTTGGCGATGATGACGTACGACCGCTACGCGGCCATCTGGAACCCCTTGCTCTACCCA
GTTCTCATGTCTGGGAGAGTTTGTCTCCTGCTAGTAGCTACCTCATTCCTTGCTGGCTTT
GGAAACGCGGCTGTCCACACTGGGATGACTTTCAGCTTGTCCTTCTGCGGCTCTAACAGG
ATCAACCACTTTTACTGTGACACGCCGCCTCTGCTCAGACTCTCTTGCTCTGACACCTCC
ATCAATGGCATGGTCATCATGGCTTTCTCCAGCTTCATTGTCATCAGCTGTGTCACGATT
GTCCTTATTTCCTACCTGTGCATCCTCATTGCCATCCTGAAGACACCATCAGTAGAGGGA
AGGCGCAAAGCCTTCTCCACTTGTGCCTCCCACCTCATGGCTGTCACCATCTTCTTTGGG
ACGATTCTCTTCATGTACTTGAGACCTACGTCTAGCTACTCAATGGAGCAGGACAAGATA
GTGTCTGTGTTTTATACCGTAGTGATCCCCACGCTAAATCCTCTCATCTACAGCTTGAAA
AATAAGGATGTGAAAGAGGCTTGGAGAAAGGTCTCACAGAGACACCTGTTGTAA
>OR.GCA_004027205.1_CteGun_v1_BIUU_PVKB01008184.1_12804_13739+
ATGGACAAAAGAAACGGCTCAACAGTGACGGAGTTCATCTTCCTGGGCATCACTCAGGAC
CCCCAGCTACAGGCCACCTTCTTCGGGGTCTTCCTCATCGTGTACCTGGTCAATGTCGTG
GGGAACGTAGGTATGATCGTCCTCATCATCACAGACATGCACCTTCACACACCCATGTAT
TTTTTCCTGTGCAACCTCTCCTTTGTTGACCTGGGCTACTCCTCAGCCATTGCTCCCAGG
ATGCTGGCCGACTTCCTAACCCAGCACAAAGTTATCTCCTTCTCCAGCTGCGCCACACAG
TTTGCTTTCTTTGTAGGTTTTGTGGACGCCGAGTGCTACGTCCTGGCGGCCATGGCCTAT
GACCGGTTTGTGGCCATCTGCCGACCCCTGCACTACAGCACGCTCATGTCCACGCGCGTG
TGCTTGGCTCTCATGCTGGGCTCCTACCTGGCTGGCCTGGTGAGTCTGGTAGCTCACACT
TCCCTCACTTTCAGCCTCGACTTCTGTGGTTCCAACGTCATCAACCACTTCTTCTGTGAG
ATCCCCCCACTCCTGGCCCTGTCTTGCTCAGATACCTCTGTGAGTGAGATTCTGCTCTTC
AGTTTGTGCGGCTTCATTGAGTTCAGCACCATCCTCATCATCCTCATCTCCTACGCCTTC
ATCCTCGTTGCAGTCATCCGGATGAGCACAGCAGAGGGCCGGCTTAAGGCCTTCTCCACC
TGCGGGTCCCACCTCACTGGTGTCACCCTTTTCTACGGCACAGTCATGTTCATGTACCTG
AGGCCCACATCCAGCTACTCCCTGGACCAGGACAAGTGGGCCTCCGTGTTCTACACCGTC
ATCATCCCCACGCTGAACCCCCTGATCTACAGTCTGCGGAACAAGGATGTCAAAGTCGCA
CTCAAGAAACTTATCAGGAAGAAACCACAAGAATAA
>OR.GCA_004027205.1_CteGun_v1_BIUU_PVKB01008208.1_3366_4316-
ATGGCCCTTAGCAATTCCAGCTGGAAGCTACCCCAGCCTTCTTTTTTTCTAGTAGGTATT
CCAGGTCTGGAGGAAAGTCAGCACTGGGTAGCGTTGCCCCTGGGTGTGCTTTACTCCTTT
GCTCTAGTGGGAAATGTCACCATCCTCTTTATCATCTGGACTGACTCATCCTTGCACCAG
CCCATGTACCTCTTCTTGGCCATGCTCGCTGCCATTGATCTGGTCCTTGCCTCCTCCACC
GCACCCAAGGCCCTTGCCGTGCTCCTGGTTCATGCTCACGAGATTGGGTTCATTGTCTGC
CTGATCCAGATGTTCTTCATTCATGCGTTCTCCTCAATGGAGTCAGGTGTGCTAGTGGCC
ATGGCTCTGGACCGCTACGTGGCCATTTGCCACCCTCTCCGCCATTCTACCATCCTGCAT
CCAGGAGTCATAGGACAAATCGGAATGGTGGTGCTGGCGCGTGGAGTACTTCTCCTCATC
CCCTTCCCTGTTCTGTTGCAAAGCCTCACCTTCTGCCAAGCCACCACCATAGGCCACGCC
TATTGTGAGCATATGGCTGTGGTGAAACTTGCTTGTTCACCAACGACAGTGAACCGAGCC
TATGGGCTTACAGTGGCACTACTTGTGGTTGGGCTGGATGTCTTGGCCATCAGTATTTCC
TATGCCCTCATCCTCCAGGCTGTGCTGAAGGTACCAGGGGGTGAGGCCCGGCTCAAGGCC
TTTAGCACATGTGGCTCCCATGTTTGTGTCATCCTGGTTTTCTATGTCCCCGGAATGTTC
TCCTTCCTCACTCACCGCTTTGGCCACCACGTGCCCCACCATGCCCATGTTCTTCTGGCC
ACCCTCTATCTGCTCGTGCCACCTGCTCTCAATCCTCTTGTCTATGGGGTGAAGACTCGG
CAGATCCGCCAGCGAGTGCTCAGGGTGTTCTACATTAAAGGATTGGTCTGA
>OR.GCA_004027205.1_CteGun_v1_BIUU_PVKB01008257.1_18993_19172+_PVKB01005803.1_83174_84037-join
ATGGTGGCAGTGAACGAGAGCCTCCCTGAGGGCTTCCTCCTGCTGGGCTTTGCTGACCGG
CCTTGGCTGGAGCTTCCTCTGTTCATCGTTCTTCTGCTAACGTACCCCACGGCCATGATG
GGAAACGTCGCCATCATTGTGGTGTCCAGGGTGGACCCCCGCCTCCACAGCCCCATGTAC
TTCTTCCTCACCAACCTCTCCTTCCTGGACATGTGTTACACCACAAGCATCGTCCCGCAG
ATGCTGCTCAACCTCGGGAGCTCTAAGAAGACCATCAGCTATATGGGGTGTGTGGTTCAG
CTTTACTTATTCAGCTCAATGGGAGCCACAGAGTGCCTGCTGTTGGCCATTATGTCCTTT
GACCGCTATGTGGCCATCTGCAGGCCTCTGCACTACACCCTCGTCATGAGTCAGCGTGTT
TGCATCTCCCTAGTGGCTATCGTGTGGTTAGGTGGGATCACCTATGCTGTCTCAGAGGCT
ACTGTTACCCTGCAGCTGCCGCTGTGTGGCATCAATAAGCTGGATCATTTGCTGTGTGAG
ATTCCGGTTCTGATAAAGACCGCCTGTGGTGAAAAGGAGGCCAACGAGCTGGCCCTCTCT
GTGGTCTGCATTTTTATAATAGCTGTTCCCCTATGCCTGATTCTTGCTTCCTATGTCAGC
ATCGGACGTGCTATACTTAGGATTAAATCTTCGGAAGGAAGGAAAAAGGCCTTTGGGACA
TGTTCCTCTCATCTCATTGTGGTTTTCTTATTTTACGGCCCTGCCATTAGCATGTACCTT
CAGCCCCCCTCGTCCACCTCAAGGGACCAGCCCAAGTTCATGGCTCTCTTCTATGGAGTG
GTGACCCCTACACTCAACCCCTTCATCTACACCCTGAGGAACAAGGATGTGAAGGGGGCA
CTAGGCAGGCTGGGCAGGAGTCTTTTTAATTCTAAGTGA
>OR.GCA_004027205.1_CteGun_v1_BIUU_PVKB01008479.1_8488_9489+
ATGGACAAGACCAACTCCACGGAGCAGAGGAACCACAGCGGGAGAGTGAGTGAGTTCGTG
TTGCTGGGTTTCCCAGCCTCAGTATCCCTGCGGGCGCTGTTGTTCTCCCTCTCTCTGCTG
GCCTATGTATTGGTGCTAACTGAAAACACGCTCATCATTACAGCAATTAAGAACCACTCC
ACCCTCCACAAACCCATGTATTTCTTTCTGGCTAATATGTCCTTCTTGGAAATCTGGTAT
GTCACTGTTACAATTCCCAAAATGCTGGCTGGCTTCATTGGATCCAAACAGAGTCGTGGA
CAACTCATCTCCTTTGAGGGCTGCATGACGCAGCTCTACTTTTTCCTAGGCTTGGGCTGC
ACTGAGTGTGTCCTTCTTGCTGTCATGGCCTACGATCGCTATGTGGCCATCTGTCATCCC
CTCCACTATGCTGTCATTGTCAGTGGTCGGCTCTGTGTGCAGCTGGCTTCTGGCTCCTGG
GCTGGAGGTTTTGGCATCTCCATGGTCAAAGTTTTTCTCATTTCTCGCCTCTCTTATTGT
GGCCCCAATGTCATCAATCATTTTTTCTGTGACGTCTCCCCATTGCTCAACCTCTCGTGC
ACTGACATGTCTACAGCAGAGCTTACTGACTTTATCCTGGCTATATTTATCCTGCTGGGG
CCACTGTCTGTCACAGGTGCTTCCTACATGGCCATTACCGGTGCTGTGATGCGCATCCCC
TCAGCTGCTGGACGCCACAAAGCCTTTTCCACCTGCGCCTCTCACCTCACTGTTGTGATC
ATCTTCTATGCAGCCAGTATCTTCATCTATGCCCGGCCTAAGGCCCTCTCAGCTTTTGAC
ACCAACAAGCTCGTCTCTGTGCTCTACGCTGTCATTGTGCCAATACTCAACCCCATCATT
TACTGCTTGCGCAACCAAGAGGTTAAGAGAGCCCTGCGTCGAACTCTACACCTGAGCCAG
GGGCAAGGTGCTAACTCCCAGAAAACTGGAAAAGACAGGTAG
>OR.GCA_004027205.1_CteGun_v1_BIUU_PVKB01008495.1_15721_16071+_PVKB01001950.1_2_787+join
ATGGAAATTTTCAACATCAGTTTTGGAGAAGGCTTCGTTTTGATAGGCTTCTCCGACTGG
CCTCAACTGGAACTCTTCCTCTTTGTCTTCATTTTGGTGTTCTACTCCCTAACCCTCCTG
GGCAACGCCGCCATCATTGCTCTCTCCCGACTGGACCCCCGACTGCACTCGCCCATGTAC
TTCTTCCTCTCCCACCTCTCCTTCCTGGACCTCTGCTACACCACCAGCACTGTGCCGCAG
CTCCTCGTCAACCTTTCCGGCTGGGACCGGACCATCAGCTACGGCGGGTGTGTAACCCAG
CTTTACTTTTTTCTTGCTCTGGTCTCAACCGAGTGTGTGCTCTTGGGTGTGATGGCCTTT
GACCGCTATGCTGCCGTGTGTCGCCCACTGCACTACACAGCCATTATGCACCCCCAGCTC
TGCCACGCACTGGCCATCTCCTCCTGGGTGGGAGGCTTCATAAACTCTCTGATCCAGACG
GGCCTCATGATGGCCATGCCTCTCTGTAGCCACCACCTGAACCATTTCTTCTGTGAGATG
CCCGCATTCCTGAAGTTGGCTTGTGAGGACACAGGAGGGACAGAGGCCAAGATGTTTGTG
GCCCGAGCCATAATCTTGGTCTTTCCTGCAGCACTAATTCTAGGGTCCTACGCACACATT
GCTCAGGCCGTGCTGAAGGTGAAGTCGACGGCGGGGCGCAGAAAGGCTTTTGGGACATGT
GGGTCCCACCTCATGGTGGTTTCTCTTTTCTATGGGTCAGGCATCTACACGTACCTCCAA
CCCACAGGCAGTTATTCTGAGAATGGAGGAAAGTTTGTTGCTCTCTTTTATACTATACTC
AGCCCCATACTCAATCCTATGATCTATTCCCTAAGGAACAAGGATGTGAAGGGGGCTCTG
TGGAAAGTACTTGGAAGAGACAGAGACTTGGCCTCATAG
>OR.GCA_004027205.1_CteGun_v1_BIUU_PVKB01008520.1_8294_9232+
ATGGTGACAAAGAACAGGACCACGGTGACGGAGTTCATCCTCCTGGGGCTGACGGACCGC
GCCGAGCTCCAGCCTGTACTGTTCGCCGTCTTCTTGGCCGTCTACCTCATCACCGTAACG
GGCAACGTCACCCTGATTTTCCTGATCAGAACGGACTCCAAGCTCCACACCCCCATGTAC
TTCTTCCTCAGCCACCTCTCCCTCGTGGACCTCTGCTACGCCACCAACGTCACTCCCCAG
ATGCTGGTTAATATCCTATCCACCAGGAAAACCATTTCTTTCACTGGATGCTTCATACAA
TTTCACCTTTTCATTGCTCTGGTGGTCACAGAATATTATGTGCTCACGGTCATGGCTTAT
GACCGCTACGTGGCCATCTGCAAGCCCCTGGTCTACAGCAGCCGGATGTCCAGCCGTGTC
TGCCTGGCCCTGGTGGCTGCTACCTACATCTTCGGCTTCGCCAATGGGTTGGTGCAGACA
GTCCTGATGCTCCGCCTGTCCTTCTGCGGGCCCAATGAGATCAACCACTTTTACTGTGCG
GACCCCCCACTCATGGTCCTTGCCTGCTCTGATACTTACGTCAAGACAATGGCCATGTTT
GTGGGGGCAGGGTCCAACCTGAGCTGCTCTCTCACCATGATCCTTATCACCTATGTTTTC
ATCTTCGCGACCATTCTACGCATGCGCTCCGCCGAGGGCCGGCGCAAGGCCTTCTCCACC
TGCGGGTCCCACCTGACGGCCGTCACCGTCTTTTATGGGACCCTCTTCTGCATGTACCTG
AGGCCCCTTTCGGAGACATCTGTAGAGCAGGGGAAGATCGTCGCTGTGTTTTATATCTTT
GTGAGTCCCATGCTGAACCCTCTGATCTACAGCCTGAGGAACAAGGATGTTAAAAGAGCA
ATGAAAAAGGTTATGAAAAAAGAATTGTTTGCTAAATAA
>OR.GCA_004027205.1_CteGun_v1_BIUU_PVKB01008531.1_6645_7628-
ATGAAGATGAAGGCGGATCCCAGGCGCAGTGGCACCGACGCTACTGAGTTCCTTCTGCTG
GGCCGGAGCAGCCGGCCAGAGCTGCAGCCCGTGCTTTTCGTGGTCTTTCGCCTGATTCAC
CTCATCACCCCGACTGGGAACCTTGGGATGATCCCCCTTATCAGATTCACCCCTCGCCTG
CAAACACCCATGTATTTTTTCCTGACCCACTTAGCATGTGTGGATATTTTTTATTCCACT
AATGTCTCTCCTCAGATGCTTGTCAATTTCTTATCCAAGAAGAAGACGATCTCCTACCGT
GGGTGTCTGACCCAGTGTTTCGTTTTCGTGACGTTGCTGCTTAGCGAGTATTACATTCTG
GGAGCCATGGCCTACGACAGGTGCATGGCTATCTGCAGCCCCCTGCATTACAACAGCAGA
ATGTCCAGGCCCCTGTGTATCTGTCTGGTCACCTTCCCCTATCTCTGGGGCTCTGCGGTG
GCCACGATGCAGGTAATACTGACCTCTCGCTTGTCCTTTTGCGGGCCCAACACCATCAAC
CACTTCTACTGTGCAGACCCGCCCCTCCTGATGCTGGCGTGCTCTAGCACCTACGTGAAG
CAGATGGCCCTGTTTGTGTCTGCAGGCATCAACCTCACGGGCTCCCTGCTTATCATCCTG
ACCTCCTATGTCTTCATCTTTGTCACCATCTTCAGGATCCACTCCAGCGAGGGGCAGAGA
AGGGCCTTCTCCACCTGCGGCTCCCATCTGACCGCCGTCACCATGTTCTACGGGTCCCTC
TTCTGCATGTACCTCAGACCAGCCAATGAGCGGTCTGTGGAGCAGGGGAAAATCGTGGTG
GTGTTTTGCATTTTTGTGAGCCCGATGCCGAACCCGTTTATCTACAGTCTGAGGAACAAG
GGCGTGAAACAGGCTTTGAGAGGAGTGTGTGCGCGACACCTGAGCAGACTGGAGAAAAGC
TCAATCTCTACGATCTCCCACTAA
>OR.GCA_004027205.1_CteGun_v1_BIUU_PVKB01008661.1_2399_3364-
ATGACAAACCCCAACAGCAGCAGCAGCACCCTGTCCTCCACGTTCTACCTCACAGGTATT
CCTGGCTATGAAGATTTTCACCACTGGATTTCCATCCCGTTCTGTCTCCTCTACCTTGTA
GGAATCATGGGCAACTGCCTCATCCTGCATATTGTCCGCAGGGACCCCAGGCTGCACGAG
CCCATGTACTACTTCCTGGCCATGCTTTCTCTCACTGATATGTGCATGTCCCTGTCCCCA
ATGATATCACTCTTTAGGGTGTTATGGTCCATTTCCAGGGAGATCCAGTTCAACGTATGC
GTAGTGCAAATGTTTCTGATACACACTTTCTCCTTCACTGAATCATCAGTGCTCTTGGCC
ATGGCGTTGGACAGGTACGTGGCTATCTGCCACCCGCTGCGATACGCTACCATTCTCACT
CCGAAACTGATTGCCAAGATTGGAGTTGCATCTCTGCTCAGGAGCGCTCTTCCCCTCATC
CCTCTTCTGGTGCGTCTGGCCTTTTTCCCCTTTTGCCACTCCCATGTCCTTTCTCATTCC
TACTGTCTACACCAGGACATAATCCGCCTTGCCTGCGCTGACACAAAATTTAATGTTATA
TATGGGCTGGTGGTGATAACTATGCTGTGGGGCATGGACTGCGTGGGTATCTTAATCTCT
TACGTTTTTATTCTTCATTCAGTGTTAAGAACTGCATCCCGTGAGGGGAGGCTGAAGGCA
CTAAACACATGCGCATCCCACATCTGTGCCGTCCTCATCCTGTATGTGCCTATGATAGGA
TTATCTCTCATTCACCGTTTTGCCAAGCATTCCTCACCCTTCGTCCACATCTTTATGGCT
CATGTCTACTTAATGGTGCCACCAGTGCTCAACCCTGTCATATATAGTGTTAAGACCAAG
CAGATCCGCCAAGGAGTTCTCCACCTGTTTTCCCCCCTCAAAGAAGTTAGGTCTGTTGTG
ACGTAG
>OR.GCA_004027205.1_CteGun_v1_BIUU_PVKB01008806.1_8265_9212-
ATGCTGCTTTTGTCCAACCAGAGCTGGGCACATGACTTTGTGCTGCTGGGCTTTGCACAC
GTGCCCTATCTGCGCCCCCTGCTGGCCGCACTCTTCCTGCTCACCTTCCTGGCCACATTG
CTGGGCAACGCACTCATCGCGCTGCTGACCACCCTGGACCCCGCGCTGCGCACACCTATG
TACTTCTTCCTGCGCCATCTGGCACTTGTGGAGCTCTGCTTCTCCCTGGACATTGGGCCT
CGCCTGCTGGTGACCCTGCTGCTGCCCGGCCGTGGCATGTCCCCCATAGGCTGCGCTCTG
CAGTTGCTCCTGGTGGTGTCATGCGCCACATCTGAGTCCTTCCTTCTTACTGCCATGGCC
TGGGACCGCTTTGTGGCCATCTGCTGGCCACTGCGCTATGGGGCCCTCATGAGCCCGCGA
CTCTGCCAGCTGCTGGCTGGCTTGTGCTGCTTTGGCTGGGTCCCTGTGTGGCTCTTCTTC
ACCATCTGGCTCTTCAGTTTCCCCTACTGCCGGCCTCGACTTGTCTATTACTACCTCTGT
GACATCCCACCTTTGCTGAGTCTGGTGTGTGCTGATACCAGTCTCTTTGAGGCTAACATC
TTGGTGACAATGATACTTGTCCTGATTGTTCCCTTCTGCCTCATTGCCATGTCCTATGCA
GTGATTCTGGCCACAATCATGCGCATGCCATCCGCCACAGGGCGCCTCAAGGCCTTGTCC
ACCTGCGCCTCTCACCTCATTGTTGTGATCCTCTTCTTTGGCACCACAGGGATCATCCAC
CTGCGTCCCAAGTCCACCTACTCCCCAGAAAGAAAGCAGGGGGTGTCCCTGTCCTATACC
GTGGTCACCCCCATGCTGAATCCGCTCATCTACAGCCTGAGGAACAAGGAGGTGAAGGCT
GCGCTGAAGCGCCTGTGTACTCAGAGAAGAGGTCCCCGTCTCTCATGA
>OR.GCA_004027205.1_CteGun_v1_BIUU_PVKB01008870.1_3492_4427-
ATGGAACCAGGGAATCTCACTTGCGTGTCACAGTTTGTCTTTCTGGGGCTCTCACAGACT
CCAGGGCTCCAGCTTTTCCTATTTCTGCTGTTCTTATGTGTCTACATTGCCACTGTCATG
GGAAACCTGCTCATCATAGTCACGGTGACCTCAGACCCAAGGCTGCACACACCCATGTAC
TTTCTGCTCCGAAACTTGGCTGTCATAGACCTCTGTTTCTCCTCGGTCACAGCCCCCAAG
ATGCTGGTGGACTTCCTGTCTGAGAAGAAAACCATCTCCTTCCAGGGCTGCATGGTTCAG
ATCTTCTTCTTCCACTTCCTGGGAGGTGCCATGGTCTTCTTCCTCTCGGTGATGGCCTAC
GATCGCCTCGTCGCCATCTCCCGGCCTCTGCACTACGTCACCATCATGAGCAACCAGCTC
TGTGCGGGACTGGTGGCAACAGCCTGGGTAGGGGGCTTCATCCATTCCATTGTCCAGTTG
TCTCTGATGCTCCCCCTGCCGTTCTGTGGGCCCAACATCCTGGACAATTTCTACTGTGAT
GTCCCCCAGGTGCTGAGACTTGCCTGCACAGACACATCTGTTTTAGAGTTCCTCATGATC
TCCAACAGCGGGATGCTGGATGTCATCTGGTTCTTTCTCCTTCTAGTGTCCTACTTGCTG
ATCCTGCTGATGCTGAGGTCCCACCCAGGGGAGGCGAGGAGGAAGGCAGCTTCCACCTGT
ACCACCCACATCATCGTGGTGTCTATGATCTTTGTCCCAAGCATTTACCTCTATGCCCGG
CCCTTCACCCCGTTCCCCATGGACAAGGCTGTGTCCATCAGCCACACAGTCATGACTCCC
ATGCTGAACCCTGTGATCTACACCCTGAGGAACCAGGATATGCAGGCAGCAGTGAAGAGA
TTAGGTATGTGCAGGCTAGGTGGTAAAAGGAAGTGA
>OR.GCA_004027205.1_CteGun_v1_BIUU_PVKB01008994.1_11148_11408+_PVKB01025103.1_155_1012-join
ATGAATTGGGCAAATGACAGCTCCTCCAAAGGTTTTATCCTCCTTGGCTTCTCAGACAAG
CCCTGGCTGCAGCTGCCCCTTTTGGTGGTCCTGCTGGTGTCCTACACGTTCACCATCTTC
GGCAATGTGTCCATCATGACCGCGTGCATTCTGGACCCCAGACTCCACACGCCCATGTAC
TTCTTTCTCACCAATCTCTCCATCCTGGACCTCTGTTACACCACCAGCACAGTCCCTCAC
ATGCTGGCCAACATCTGCCGCAACAGGAAGACCATCAGCTATGGTGGCTGTGTGGCCCAG
CTCATCATCTTCCTGGCCCTCGGCGCAACCGAGTGCCTCCTCCTGGCCGTGATGTCCTTT
GACAGGTTCGTGGCCATCTGCCGACCACTGCACTACGTGGTCATCATGAACCGCTGGTTC
TGCCTGCGGATGGCTGCCTTCTCCTGGCTCACTGGCCTCAGCAACTCAGTGCTACAGTCC
GCGCTGACCCTCCACATGCCCCGCTGCGGCCGGCAGGAGGTGGACCACTTCTTCTGCGAG
GTCCCTGCCCTCCTCAAACTGTCCTGTGCTGACACAAAGCCCATCGAGGCTGAGCTCTTT
TTCTTCAGTGTACTGATTCTCCTAATTCCAGTGACCTTGATCCTCATCTCCTACGGCTTC
ATAGCCCAAGCAGTATTGAAAATCAAGTCAGCAGAAGGAAGGCGGAAGGCCTTCGGGACG
TGTGGGTCCCACCTGGTGGTGGTATCTCTCTTTTTTGGAACAGGTATTTACATGTACCTA
CAGCCACCCTCATCCACCTCTAAGGACTGGGGAAAGATGGTTTCCCTCTTCTATGGGATC
ATCACCCCCATGTTGAATCCCCTCATCTACAGCCTTAGAAACAAAGAGATGAAGGACGCC
TTCAGGAGGGTGGTGTCCAGACTCTTTTCTTGTAAAAAATGA
>OR.GCA_004027205.1_CteGun_v1_BIUU_PVKB01009032.1_796_1743-
ATGGAGAGCCATGGCAGAGAAAACCTTAGCTCAGTGTCTGAGTTTCTCCTGCTTGGATTC
TCCAGTGAGTCGCAGATCAGAATGGCCTTGTTCTTCTTCTTCCTGCTCCTCTACCTCACC
ACCCTTCTGGGAAATGGGCTCCTTGTTACCCTCATCTCCTTAGACTCACACCTCCAAACA
CCCATGTACTTCTTTCTCGGCATCCTCTCTTTGGTGGACATGAGCTATGTTACCACCACC
GTGCCCCAGATGCTGATTAATATGGTGTGTCCGAGGAGAGCCATCTCATGGAATGCTTGT
GTGGCCCAGATGTTCATCTTCCTGGTCCTGGGCATTGCTGAGTGTGTTCTCTATGCCATC
ATGGCCTACGACCGCTACATTGCCATCTGCTTCCCCCTGCACTACTCCCTACTCATGAAC
CGTCTAATCCGTATCAAGATGGTCACAGTCTGCTGGTCCATTAGCATCATCGGGGCTCTG
ATCTATACTGTGTTCACCATGTATCTGCCATACTGTGGCCCCTACAAGATCAACCACTTT
TTCTGTGAAGTGCCTGCTGTCCTGAAGCTGGCCTGTGCAGACACATCCTTCAACGACAAG
CTGAACTTCACCTTGGGTTTCATTCTGCTTTTGGTCCCACTCTCTCTCATTCTGGCCTCC
TACACCCGCATCTTTGCCTCCATCTTAAGAATTCGCTCACCTCGGGGCAGGCAGAAGTCT
TTCTCTACTTGTGCCTCCCACATCACTGTGGTCACCATGTTCTATGGGCCAGCCATGCTC
ATGTACATGAGGCCTGGATCCTGGTATGACCCAGAGCGGGACAAGAAGCTGGCCCTGTTC
TACAATGTCGTCTCTGCCTTCCTCAACCCGATCATCTATAGCTTCAGGAACAAGGATGTG
AAGGGGGCCTTTCTGCGCATACTTGGAGTGAGAGGGGTGGCGCCGTGA
>OR.GCA_004027205.1_CteGun_v1_BIUU_PVKB01009136.1_9920_10252+_PVKB01001852.1_351504_352307-join
ATGGATGGTACAAATCACTCAGTGGTGTCCGAGTTTGTCCTTCTGGGACTCACCAGTTCC
TGGGATATCCAAGTATTTCTCTTTGTGTTTGCTTCCATTTTTTATGTGGCCAGCATGATG
GGAAACTCCCTGACCGTGCTCACGGTGGCGTCTGACCCTCACTTGCACTCCCCCATGTAC
TTCCTGTTGGCCAACCTCTCCTTCATTGACCTGGGGGTTTCCTCTGTCACTTCTCCCAAG
ATGATTTATGATCTTTTCAGGAAGCACAAAGTCATCTCATTCAGAGGCTGCATCACTCAA
ATCTTCTTCATCCACGTCATCGGTGGTGTGGAGGTGGTGCTGCTCATAGCCATGGCCTTT
GATCGGTATGTGGCCATTTGTAAGCCTCTCCATTACCTGACCATTATGAATGCAAAAATA
TGCATCTTCTTCTTAGTGGCTGCCTGGATGATTGGCCTTACGCATTCTGTGGTTCAGCTG
GCCTTCGTTGTCAACTTGCCTTTCTGTGGCCCTAATGTGTTGGACAGTTTTTACTGTGAC
CTTCCGCGGCTCATCAAACTTGCCTGCACAGAGACCTACCAACTGGAGGTCATGGTCACA
GCCAACAGTGGCTTCATCTCTGTGGGCTCCTTCTTCATACTGGCCATTTCCTATGTCATC
ATTATTCTCACTGTTCAGAAATTTTCTTCCACTGGCTCCTCCAAGGCTCTGTCCACGCTT
TCTGCTCACATCACTGTGGTTGTCTTGTTCTTTGGTCCTTTGATATTTGTCTACACGTGG
CCTTTTCCCTCCACACACCTGGATAAGTTTCTGGCCATATTTGATGCAGTTGTCACTCCA
TTTTTGAACCCTGTCATCTACACATTCAGAAATAAAGAAATGAAGGTGGCCATGAAAAGA
GTAATCAGACAGCTAGTGGGTTATAGAAACATCTCTTGA
>OR.GCA_004027205.1_CteGun_v1_BIUU_PVKB01009397.1_7559_8521-
ATGTCTGGCTCGGAGCCCGCGATCAGTGGAAACCAGTCCCTCTGCACTGCGTTCACGTTG
GTGGCCTTCTCTTCCCTGGCAGAGCTCCAGCCCGCCCTCTTCGCCGTGTTCCTGACCACG
TACCTGTTCACGCTGGGAGGAAACCTCACCGTCATCGGACTGATCTGGGTCACCCCCTGC
CTGCACACTCCCATGTATTTCTTCCTGGTGAATCTCTCCTTCCTGGAGATGTGTTACATC
ACCAGCGTGGTGCCTCAGATGCTGGTGCACCTGCTGGTGGAGACCAAGACCGTAAGCGTG
GCGGGCTGCGCAGCCCAAATGTACGTGTTCACCATCCTGGGGCTGACGGAGTGCTGCCTG
CTGGCAGCCATGGCTTACGACCGCTTTGTGGCCATTTGCTACCCGCTGCATTACATGCGC
CTGATGAGGCCTGCTGTGTGCCTGAAACTGGCTGCAGCGTCGTGGGCCACCGGGACCGTG
GTGGAGTCCGCCCAGACCACCTGGATCTTCACTCTGCCCTTCTGTGGAACGGGGAAGATT
CAGCACTTCTTTTGCGACATCATGCCTGTCGTGAAGCTGGCTTGTGTGGATACCTCCCGC
CATGAGGTTGTGGTGTTTGTTGTTTCTGTGCTCTTCATTATGAGTCCCTGCCTCCTCATT
CTGGGCTCCTACGGGCGCATCCTTGAGGCCATCTTCAGAATCCCTTCTGCAGCCGGCAGG
CGCAAGGCTTTCTCCACATGTTCTTCTCACATCTTGGTCGTTTCCCTCTTCTATGGCACG
GCCTTATTTACTTATCTCCAGCCCAAGGCCGTGCACACTCCAGACACAGACAAGGCAACA
GCTCTCATGTACACAGTGGTCACGCCTGCGCTGAATCCTGTCATCTATACTTTAAGGAAC
AAGGAAGTGAAGGAAGCTTTTCACAGAGTAATACACAAAAATCCTCTTAGTCAAGAGGTT
TAA
>OR.GCA_004027205.1_CteGun_v1_BIUU_PVKB01009809.1_4211_5167+
ATGGAACCAGGAAATTATACTCAACTTTCAGAATTTCTTCTTCTGGGATTTTCAAAGCAG
CCAGAGCTGCAGCCCCCCATGTTTGGACTTTTCCTGTCCATGTACCTGGTCACGGTGGTT
GGGAACCTGCTCATCGTGCTGGCTATCATCTCCGACCCCCACCTGCACACACCCATGTAC
TTCTTCCTTTCCAACCTGTCCTTCGTGGACATCTGCTTCACCTCTACCACGGTGCCAAAG
ATGGTGGTGAACATCCAGTCCCAGAGCAAAGTCATCAGCTACGCAGGCTGCATCGCCCAG
ATGTACTTCTTACTACTCTTTTCAGGGCTGGACATCTTTCTGCTGACCGTGATGGCTTAC
GATCGCTATGTGGCCATCTGTCACCCCCTGCACTACACAGTTATCATGAACCACCAGCTT
TGCAGATTACTGGTTCTAGCATGCTGGATTGTGGGTGTGCTGAACTCCTTCTTACATACG
TCAATGGCCTTACGGTTGTCCTTCTGTGCAGACCTGGAGATCCCACATTTTTTCTGTGAA
CTCAATCAGGTGGTCCATCATGCCTGCTCTGACATCTTTCTTAATGACTTGGTGATATAT
ATTACGGCCATGGCGCTGGCTGTTGGTCCTCTCGCTGGCATCCTCTACTCTTACTCTCGG
ATCGTTTCCTCCATACGTGCGATCTCATCAGCTCAGGGGAAGTATAAAGCTTTTTCCACC
TGCGCATCTCATCTCTCTGTCGTCTCCTTATTTTATTGTACACTCCTGGGTGTGTACCTT
AGCTCTGCCGTCACCCAGAACTCACACTCAACTGCAACAGCCTCGTTGATGTACACTGTG
GTCACTCCCATGCTGAATCCCTTCATCTACAGTCTGAGGAATAAAGACATAAAAAATGCC
TTGAAAAGATTGTTTGGGAGGGCGATGAGAAGAGGACCAGTTGATCCACCGCAGTAG
>OR.GCA_004027205.1_CteGun_v1_BIUU_PVKB01015017.1_615_1562+
ATGGACCTGGGGGCCTCAGGAAACGGCTCGCTTGTGACCGAGTTTGTCCTGTTGGGCCTA
ACACAGGCTCCAGCTCTACAGCCCCTCCTCTTTGCTGTCTTCCTCTGTGCTTATGCAGCT
ACTATCGGTGACAATTTCAGCATCCTTGCTGCCATCATCGTTGAACCCAAGCTCCACACC
CCCATGTACTTCTTCCTGGGCAACTTGTCCCTGCTGGATGTTGGGTGCATCACTGTCATC
GTCCCTGCCATGCTGAGACAGTTTGTATCCACTGACAGAAGCATTTCCTACAGGTCTTGC
CTCTCACAGCTCTTTTTCTTCCACCTCCTGGCAGGGGCAGACTGCTTCCTGCTGACTGTC
ATGGCCTATGACCGCTACCTGGCCATCTGCCAGCCCCTCACCTACAGCACTCGCATGGAC
TCGGGAGGCCAGAAAGCTTCAGTGGGCGTGACATGGGTCTGTTCCCTCGCTAATGCACTG
ATTCACACCATCGCCCTGTCCACCCTTAAGTTCTGCGGCCCTAATGTGATCAACCACTTC
TACTGTGACCTCCCCCAGCTCTTTCAGCTCTCCTGCTCCAGCACCCAACTCAACGAGCAG
TTGCTGTTTGTAGCAGCAGCCTTCATGGCTGTGGTCCCCTTGGTCCTCATCTCTGTGTCC
TATGCCCATGTGGTAGCTGCAGTCCTGCGAATCCGCTCTGCTGAGGGCAGAAAGAAGGCC
TTCTCCACGTGCAGCTCCCACCTGACTGTGGTGGGCATCTTCTACGGGACAGGCGTCTTC
AGCTACATGAGACTGGGGTCAGTGGAGGCCTCCGACAAGGACAAAGGTGTCGGGATCTTC
ATCACTGTCATAAACCCCATGCTGAACCCGCTCATCTACAGCCTGAGGAATCCTGACGTG
CAGGGTGCCCTGCGCCGGGTGCTCACAGGACGATACCTCCCCAAGTGA
>OR.GCA_004027205.1_CteGun_v1_BIUU_PVKB01019726.1_162_1121-
ATGGGGAACGCCACCCGGATAAGGGAAATTGTCTTCCTCGGTCTCAGCCAGAACCCTGAC
GTGAGCGTGGTCCTGTTTCTTTTCCTGCTGCTGGTGTATGTGACAACTCTTCTGGGAAAC
CTTCTCATCATGGTCACCGTGACCTGGGAGTCGCGCCTTCAGACACCTATGTACTTTTTG
CTGCGTAATTTGTCTGTCGCCGACATCTGCTTCTCCTCGATCACAGCTCCCAAGGTCCTG
GTGGACCTTCTCTCTGACAGGAAGACCATCTCCTTCGATGGCTGCCTCGCTCAGATGTTT
TTCTTCCACCTGATTGGAGGAGTGGACGTATTTTCTCTGTCAGTGATGGCGTTAGATCGG
TACGTGGCCATCTCCAGGCCTCTGCACTATGTGACCATCATGAGTAGAGGCCGTTGCCTC
GGGTTCATAGTGGCCTCCTGGGTGGGTGGCTTCATCCACTCCATCGTGCAGATCTCCCTG
CTGCTCCCTCTCCCCTTCTGTGGACCCAAAGTTCTTGACACTTTCTACTGTGACGTCCCC
CAGGTCCTCAAACTCGCCTGCACGGACACTTTGGTGCTTGAACTGCTGATGATTTCCAAC
AACGGGCTGCTCACCACACTGTGGTTCGCCTTGCTCCTGGTGTCCTATGTGGTCTTATTG
TTGTTACTGCGGTCCCAGGCAGGAGAGGGCAGGAGGAAGGCCGTCTCCACCTGCACCTCC
CACGTCGCCGTGGTCACCCTGCACTTTGTGCCCTGCATCTACGTGTACGCCCGTCCCTTC
ACTGCCCTGCCCTCGGATAAGGCCATCTCTGTGACTTTTACTGTCATCTCGCCTTTGCTG
AACCCCTTGATCTACACTCTGAGGAACCAAGAGATGAAGTCAGCCATGAGGAGACTCAGG
AACAGACTTGGACCGTCTGACCGCATGGGCCAACAGTTTCCTTTGGGTCAACCCTTGTGA
>OR.GCA_004026905.1_HysCri_v1_BIUU_PVJO010000026.1_352265_353215-
ATGACCCCCCACAGACGTGGGAACCTCTCGGACATGTTCTGGCAGGAGTTTGTGCTGGAG
GGATTCAGGGGCGGTGTGGAGACCCAGGCCCTGCTCTTCACTCTCTTCCTGGCCCTGTAC
CTGCTGACCATCGTGGGCAACCTCACCATGATCACGGTCATCACCCTGGATGCCCGGCTG
CACTCCCCCATGTACTTCTTCCTCAAGAACCTGTCCTTCCTGGACCTCTGCTACTCGTCT
GTCATCGCCCCCAACACCCTGGCCAACTTCTTCTCCTCCACCAAAGTCATCAGCCTTGGA
GGTTGTGCAACCCAGCTGTTTTTCTTCTCCCTTCTTGGTACCACAGAGGCTTTACTTCTG
GCTGTGATGGCCTATGACCGCTTCATGGCCATCTGCAATCCCCTGCGTTACCCGCTGACC
ATGTGCCACACAGTCTGTGCCTGCCTTGTTCTGGGCTCCTACTGTGGAGGCTGCCTCAAC
TCCATCGTGGAGACCAGCCTCACTTTTAAAGTCCCCTTCTGCAGCTCCAACCACATTGAC
CACTTCTTCTGCGATGTACTCCCATTGCTCAGGGTCGCCTGTGCTGACACAGCTCTCAAT
GAGCTGGTCACGTTCAGCATCTGTGGCTTCATCCTTCTGGGTGCAATGATTGGGATCTTG
ACTTCCTATGGCTACATCACAGTGACCATCCTCAGGATGCCCTCCAGTTCCAGGAGACAC
AAGGTCTTCTCCACCTGTGGCTCCCACCTGATGGCAGTATGCTTGTTTTATGGAACAGGT
TTTGTTGTATATGGGCAGCCAGGAGCTGTGGAGTCCTTGGAGCAGGGCAAGGTAATCTCT
ATCTTCTACACCCTGGTCATCCCGATGCTCAACCCTCTCATCTACAGTCTGCGGAACAAG
GATGTGAAGGACGCCCTGAGGAGACTGGGGCAGAGACAGGCAGCCCTGTGA
>OR.GCA_004026905.1_HysCri_v1_BIUU_PVJO010000026.1_360927_361892-
ATGACCCACCACAGACGTGGGAACCTCTCAGACATGTTCTGGGAGGAGTTTGTGCTGGAG
GGATTCAGGGGCGGTGTGGAGACCCAGGCCCTGCTCTTCACTCTCTTCCTGGCCCTGTAC
GTGCTGACCATCGTGGGCAACCTCACCATGATCACGGTCATCACCCTGGATGCCCGGCTG
CACTCCCCCATGTACTTCTTCCTCAAGAACCTGTCCTTCCTGGACCTCTGCTACTCGTCT
GTCATCGCCCCCAACGCCCTGGCCAACTTCTTCTCCTCCACCAAAGTCATCAGCTTTGGA
GGCTGTGCAATCCAGCTGTTTTTCTTCTCCTTTTTTGGTACTACTGAGACATTCCTCTTA
GCAGTGATGGCCTATGACCGCTTCATGGCCATCTGCAATCCCCTGCAATATCCCGTGACA
ATGTCCCCCAGGACATGTGCCTGCCTTGTTCTGGGCTCGTACTGCGGAGGCTGCCTCAAC
TCCATCGTGCAGACCAGCCTCACATTCCAGCTCCCCTTCTGTGGCTCCAACCGCATCAAC
CACTTCTTCTGCGATGTGTCCCCTCTCCTGCAGCTGGCTTGTGCTGACACAGCTCTCAAC
GAGCTGGTCATGTTCAGTGTCTGTGGCTCTATCGCTATGAGCGCTACAGTAATAGTCCTG
CTGTCCTATGGCTATATCACAGTGACCGTCCTCAAAATGCATTCAGGATCCAGGGGACAA
AAGGTCTTTTCCACCTGTGGCTCCCACCTCACAGCCGTATGCCTGTTTTATGGAACGCTC
ATTGTCATATACGCCCAGCCAGGGGCTGTGGAGTCCACAGAGCAGGGCAAGTTTGTCTGC
ATCGTCTACACCCAGGTCATCCCGATGCTCAACCCCCTCATCTACAGTCTGCGGAACAAG
GACGTGAAGGACGCCCTGCAGCGGCTGGGGGAGAGACGGCAGCCCTGCGAAAAGGGTGGC
CGGTGA
>OR.GCA_004026905.1_HysCri_v1_BIUU_PVJO010000026.1_378405_379355-
ATGACCCCCCACAGACATGATAACCTCTCAATAGTGTCCTTGAGGGAGTTTGTGCTGGAG
GGATTCAGGGGCGGTGTGGAGACCCAGGCCCTGCTCTTCACTCTCTTCCTGGCCCTGTAT
GTGCTGACCATCGTGGGCAACCTCACCATGATCACGGTCATCACCCTGGATGCCCGGCTG
CACTCCCCCATGTACTTCTTCCTCAAGAACCTGTCCTTCCTGGACCTCTGCTACTCGTCT
GTCATCGCCCCCAACACCCTGGCCAACTTCTTCTCCTCCACCAAAGTCATCAGCTTTGCT
GGCTGTGCCACCCAGCTCTGCTCTTTCTCTCTACTCATCACCACTGAGGGGTTCCTCCTG
GGGGTAATGGCTTATGACCGCTTCGTGGCCATCTGCAGCCCCCTAAGCTATGCTGTGACC
ATGTGCCCCACGAAATGTACCCGTCTGGTGATGGGAACCTACTGCGGAGGCTGCCTCAAC
TCCATCGTGCAGACCAGCCTCACGTTCCAGCTCCCCTTCTGCAGTTCCAACCGCATCAAC
CACTTCTTCTGTGACGTGCCCCCCTTGCTACAGCTGGCCTGTGCCAACACGGCTCTCAAT
GAGCTGGTCATGTTTGGCATCTGTGGGCTCATTATTGTAGGCACCACTCTTGTAGTCCTC
GTCTCCTATGGCTACATCACAGTGACCATCCTCAGGATGCGCTCCGGATCAGGGAGACGA
AAGGTCTTCTCCACCTGTGGCTCCCACATCACAGCTGTGTCCCTGTTCATTGGGACAGTA
TTTGTCATGTACGCACAGCCAGGGGCAGTGGAGTCAATGGAGCAGGGCAAGGTGATTTCC
ATTTTCTACACCCAGGTCATCCCAATGCTCAATCCCCTCATCTACAGTCTGCGGAATAAG
GACGTGAAGGACGCCCTGCAGAGACTGGGGCAGAGGCGGGCAGCACTGTGA
>OR.GCA_004026905.1_HysCri_v1_BIUU_PVJO010000026.1_404972_405910+
ATGAGGGGGGAGAACGTCACCAAGGTCAGCACGTTCATCCTGCTGGGCTTCCCCACGGCC
CCTGGGCTGCAGTATGCGCTCTTCCTCCTCTTCCTGCTCACCTACCTCTTTGTCCTGGTG
GAGAACATGACCATCATCCTCACTGTCTGGAGCAGCGCCTCCCTCCACAGGCCCATGTAC
TACTTTCTGGGCTCCCTGTCTTTTCTAGAGATCTGGTACGTGTCCGACATCATCCCCAAG
ATGCTGGATGGCTTCCTCCTGCAGCGCAGACGCATCTCTTTTGTGGGGTGCATGACTCAG
CTCTACTTCTTCAGCTCCCTGGTGTGCACCGAGTGTGTGCTCCTGGCCTCCATGGCCTAC
GACCGCTATGTGGCCATCTGCCACCCACTGCGCTACCAAGTCATCATGACCACGGGGCTG
TGCGTCCAGCTGGTGGTGTTCTCCTTTGCCAGTGGCTTCACTGTCTCCGTGATCAAGGTC
TACTTCATTTCCAGTGCCACGTTCTGTGGCTCCAACGTCTTGAACCACTTCTTCTGTGAC
ATTTCCCCCATCCTCAAGCTGGCCTGCACAGACTTCTCCACCGCAGAGCTGGTAGACTTC
ATCCTGGCCTTCCTCATCCTGGTGTTCCCACTGCTGGCCACTATTCTTTCCTATGGACAC
ATCAGCCTGGCTGTGTTTAGCATCCCCTCGGCCACGGGCCGCTGGAGAGCCTTCTCCACC
TGCGCCTCCCACCTCACTGTTGTTACCATCTTCTACACGGCCATGATTTTCATGTATGTC
CGGCCCCAGGCCATTGACACACGGAGCTCCAACAAGCTCATCTCTGCCGTGTACACCGTC
CTCACACCCATGATAAACCCCTTAATCTACTGCCTGAGGAACAAAGAATTTAAGGATGCC
TTGAGGAAGGCTTTGGACGTGGCTCAAGCTCCACGGTAG
>OR.GCA_004026905.1_HysCri_v1_BIUU_PVJO010000925.1_23369_24319+
ATGGACAACCTCACCATCTTCACAGAATTCCTCCTCATGGATGTTGCCAGCTCCCGGGAG
CTCCAGGTCCTGCAAGGTGTGCTGTTCTTAGTGATTTATCTGGGTGCAGTAACTGGGAAT
CTCCTGACTGTCACTCTCATCACGACAGACACACGTCTACACTCTCCCATGTACTTTTTC
ATAAGCAATTTATCCCTCATAGACCTCGGCAGCATCTCAGTTGTCGTTCCCAAAGTCATA
ATAAATTCCCTGACAGGCAGTAAGACAATCTCTCTGAAAGAATGTGCTGCACAGATTTTC
CTGAATATCCTTTTCGGAGCAGTAGAGATTGCGTTCCTGGTGGTCATGTCCTATGACCGC
TATGTGGCCATCTGCCGCCCTCTGCACTACGGGCTCATCATCACCCCAAGTCTGTGCTCC
CAGACCGCAGCTGGTTCGTGGGCCTCTGGTCTGGTCTATTCTGCTCTCCACACAGGCTCT
CTGTTCAGGCTTCCCTTCACCAAGACCAATGTGATCCAGCAATATTTCTGTGATATTCCT
CAAATTCTGAGGATTTCATCTTCAGATGTCCAGTATTCTGAATTTATAATCATTGTTGTA
TGTGTTTGCCTTGTCTTAGCATGTAATGCATTTATATGTATTTCATACCTTAATATATTT
TCAACTGTTCTTAAGATGCATTCAGTGGAAGTCCGTAACAAAGCCATGTCCACCTGTACC
CCACAGTTGGTGATTCTCTTTATGTTTTTCATTTCTGTGGCGGTGGCTGTCTTAGGTCCC
ACTGCAGAGAAACCATCCTTAAAGAATCTGCTGACTGCTGTGTTCTACACCGCGGTGCCC
CCATTTGCAAACCCCTTCATCTACAGTCTGCGCAACAGGGAGATCAGTGCTGCTCTGCGC
AGAATGTTCTGTAGATATTCCAAGGCCCCGGTCAAGGGTTTTCTTGACTAA
>OR.GCA_004026905.1_HysCri_v1_BIUU_PVJO010000925.1_41900_42856+
ATGGAAGGGCGCAACATATCCTCTTCAGACTTCACCTTCCTGGGGCTGTTCACCAGAGAG
GAAACCTCAGGTCTTCTCTTTGCCACCATCTCTGTCATCTTCTTCACTTCACTGGTGGCC
AATGGGATGATGATCTTCCTGATCCACGCTGACTCTTGCCTCCACACGCCCATGTACTTC
CTCCTCAGCCACCTTTCCATCATCGACATGATGTACATCTCCACCATCGTGCCCAAGATG
CTGATGGACTATCTGCTTGGCCGGAGAACCATTTCCTTTGTGGGGTGCACAGCCCAGCAC
TTCCTCTACCTCACCCTTGTGGGGGCTGAGTTCTTCTTGCTGGGCCTCATGGCCTACGAC
CGCTATGTGGCCATCTGCCGCCCCCTGAGATACCCGGTGCTCATGAGCCGCCGGGTGTGC
TGGATGATCGTGGCAGGCTCCTGGTTTGGGGGTTCTCTGGATGGCTTCCTCCTCACGCCC
ATCACCATGAGCTTTCCCTTCTGTAGCTCCCGGGAGATTCAGCATTTCTTCTGTGAGGCT
CCCGCTGTGCTGAGCTTGGCATGCGCAGACACGGCCCTGTATGAGACGGTGATGTACGTG
TGCTGTGTGCTGATGCTGCTCATCCCTTTCTCAGTGGTAGTCGCTTCGTATGCCAGGATA
CTGACCACTGTCCACCACATGAGTTCCGTGGAGGGGAGGAAGAAGGCCTTTGCCACCTGC
TCATCCCACATGCTCGTGGTAACCCTGTTCTATGGGGCTGCCATGTACACATACATGGTG
CCACACTCTTACCACACGCCAGCCCAGGACAAGCTCTTCTCTGTATTCTACACCATCCTC
ACACCCATGCTAAACCCCCTCATCTACAGCCTGAGGAACAAGGATGTGACCGGGGCACTG
AGGAGGGCGCTGCAGAGACTCGGGTCTTCCCAGAGAGTGTCCGGGGAGGCCTTCTGA
>OR.GCA_004026905.1_HysCri_v1_BIUU_PVJO010000925.1_65707_66702+
ATGGAGAATGCTTCCCAGAACTCCACTGACTTCATCCTCTTGGGCCTCATCGCCCACCCG
ACCCTCCCGGGCCTGATCTTCGCGGTGGTCTTCTCCATTTTTGTGGTGGCTGTCATCGCA
AACGTGGTCATGGTTCTGCTCATCCGTGTGGACCCCCGCCTCCACACACCCATGTACTTC
CTGCTCAGCCAGCTCTCCATCATGGACACCGTCTACATCTGTGTCACCGTCCCCAAGATG
CTCCAGGACCTCCTGTCCGAGGGGAGGACCATCTCCTTCCTGGGATGCGCGCTCCAGATC
TTCCTCTACCTGACCCTGATTGGAGGGGAGTTCTTCCTGCTGGGCCTCATGGCCTACGAT
CGCTACGTGGCTGTGTGCAGCCCTCTGCGCTACCCGGTGCTCATGAGCCGCAGGGTCTGT
CTGTGCATGGTGCTGGGCTCCTGGCTGGGCGGTTCCCTGGACGGCTTCATGCTGACGCCC
GTCACCATGAGCTTCCCCTACTGTGCGTCCCGGGAGATCGATCACTTTTTCTGCGAGATC
CCGGCCGTGCTGAGGCTGTCCTGCGTGGACACATCGCTGTACGAGACGCTGATGTACGCG
TGCTGCGTGCTAATGCTGCTGGTCCCCATCTCCACCATCGCGGTCTCCTACGCACGCATC
CTGCTCACTGTGCACCACATGACCTCGGCCGAAGGCCGGCGCAAAGCCTGGACCACCTGC
TCTTCGCACGTCCTGGTGGTGAGCATTTTCTATGGGGCGGCCTTCTACACCAACGTGCTG
CCCCACTCCTACCACACGCCCGAGAAGGACAAGATGGTGTCCGCCTTCTACACCATCCTC
ACCCCGCTGCTCAACCCACTCATCTACAGCCTGCGCAACAGGGACGTGGCTGCAGCTTTG
AGAAGGACCCTGGGGAGGTGCGCGTCCTCCCCGAGAGTCAGGGCCAGGGACGCGTCCCTG
AGAGGCTGGGGGAGCAACAGCACCCGGGCCTGGTGA
>OR.GCA_004026905.1_HysCri_v1_BIUU_PVJO010000925.1_76911_77903+
ATGTGCCGCTGCTCCCTGCAGCTGCCACAGGCAACGTCGATGAGAAACACAACTTCCTCT
TCTGACTTCACACTGCTGGGGCTTCCAGTGAGCAAGGAGGCTACAGGAATTGTATTTACA
GTTATCTTCGCAATCTTTGTGGTGGCTGTAACAGCAAACTTGGCCATGATACTCTTGATT
CAGGTGGACTCCCAGCTCCACACCCCCATGTACTTCCTGCTCAGCCAGCTCTCCATTATG
GACACCCTCTTCATATGCACCACTGTCCCAAAGCTCCTGGCGGACATGGTTTCCACAAAG
AAGACCATTTCCTTTGTGGCCTGCGGCATCCAGATCTTCCTCTACTTGACCATGATAGGT
TCAGAGTTCTTCCTGCTGGGACTCATGGCCTATGACCGCTACGTGGCTGTCTGCAACCCT
CTTCGGTACCCGGTTCTGATGAACCGTAAGGTGTGCCTTCTGCTAGCTGCTGGTGCTTGG
TTTGGTGGCTCTCTTGATGGCTTTCTGCTCACCCCCATCACCATGAATGTCCCCTACTGT
GGCTCCCACAGTGTCGACCACTTCTTCTGTGAGATCCCTGCGGTGCTCAAACTGGCCTGC
GCAGACACGTCCCTGTACGAGACCCTGATGTACATCTGCTGTGTGCTCATGCTGCTCATC
CCCATCTCCATCATCTCCACCTCCTACTCTCTCATCTTGTTAACCGTCCACCACATGCGC
TCTGCAGAGGGACGCAAGAAGGCCTTCACCACTTGTTCATCCCACCTGACTGTCGTCAGC
ATTTTCTACGGGGCTGCCTTCTACACATATGTGCTGCCCCAGTCATTCCACACACCAGAG
CAGGACAAGGTGGTGTCTGCCTTCTATACCATTGTCACACCCATGCTTAACCCGCTCATC
TACAGCCTCAGAAACAAGGACGTCATGGGGGCATTTAGGAGGGTGTTCACACGTTGCTCT
GCAGCTCAGAAAGTAGGAACGGGCAGCAGCTAG
>OR.GCA_004026905.1_HysCri_v1_BIUU_PVJO010000925.1_104704_105660-
ATGCACCGGAATGAGTCCTCCATAACAGATTTCATCCTCCTGGGCCTCTTCCCCAAGTTT
CGGCATTCTGTTATCCTCAACTCCGCGATCGTCTTGGTCTACATCCTTGCCTTCCTGGGA
AACGTGCTTCTGATTGCCCTGATCTGGGGGGACTCTCAACTCCATACGCCCATGTACATC
CTCCTCAGTCAGCTCTCTCTCATTGACTTGACGTTAACCTCCACAATTGTCCCAAAAATG
GCCTTCAACTTCTTCACAGGAGAAAGGACCATCTCGTGGGTTGCCTGTGGAACGCAGAGC
TTCTTTTTCCTGATGTTGGGAATGTCAGAGTGCCTCATCTTGACCCTCATGGCTTATGAT
CGCTACGTGGCTGTCTGCAACCCACTGCGCTACCCCAGCCTCATGAACCCGCGTGTCTGT
CTGCATGTGGTTGCTGGGTGCTGGGCTGGAGGCTCATCAGGTTCACTCATCCACACCATC
TACCCCATGCATTTTCCTGTCTGTGGCTCCCGGGAGATCCACCACTTCTTCTGTGAGGTC
CCGGTGCTCATCAAGCTGTCCTGCCAAGACACTTCAGTGTACCAGTCAGTGGTGGTGGTG
ACAAGCATCGTGCTGCTTGTTGTCCCTTTTGGTCTCATCACAGCTTCCTACACGCTTATC
TTCCTCACTGTCTTCCGCATGAACTCTGTCAAGGGCAAGAGGAAAGTTCTGGCCACGTGC
TCCTCACACCTCACAGTAGTGAGTCTCTTCTTTGGCCCAAACATCTTCATCTACATGACT
TTCACTTCCTCTCACAGTCCAGAGCAGGACCAGGCACTCTCTGTTTTCAGCAACATCCTT
ACTCCCATGCTGAACCCCGTCATCTACAGCTTAAGGAACACGGAGGTGGCAGCAGCCCTC
AGGAAGCTGGCCGGGAGATGTGTGGCGTTTCAGTACCTCAGGGGTCCCTCCATGTGA
>OR.GCA_004026905.1_HysCri_v1_BIUU_PVJO010000925.1_121597_122661+
ATGTATGTTTTATATTTGCTATCATCGTTCAATAGTGTTCTGTCGCAAGCTCTAATAACA
AACTGCTTCACTTCTACGACATTCCTCTCTCTGCCATTCCCGGTCTTCACAGCCACGGTC
AGAGGAAATGAGACGGGACCCGCTGATTTCACACTCTTGGGCTTCTTCCCAGAATTCAGA
CACATCACAGCACTGGTCTCTGTCATCCTCCTGATCTACACGGCCGCCTTCACTGGCAAC
GCTCTTCTGATCGTCCTCATCTGGCGGGACTCCCAGCTGCACACCCCCATGTACTTCTTG
CTCAGTCAGCTCTCTTTAATGGATCTTGCACTGACCTCCAGCATCGTTCCTAAGATGCTC
ACCAACTTCTTTTCTGGATGGCGGAACATCTCCTTCCTGGGTTGCGGGATGCAGATTTTC
TTCTCCCTGACTGTGGCCATTGCAGAATGCATCCTCATAACATTCATGTGCTTCGATCGC
TACGTGGCCATCTGTAAGCCCCTCCGGTACACGGTCATCATCAGCCCCAGGGTCTGTCTG
CAGATGGCGGCCATGGCGTGGGCTGGGGGTATGCTCGCCTCCCTGGGTCACACCGCTTTC
ACCTTACACTTTCGCATCTGCAGCCCCAGAGAGATCCCCCACTTCTTCTGTGAAGTCATG
GCCGTCCTCAGGATTGTCTGCGAGGATATCTCCGTTTACGAGAAGGCCGTGGTGGCCACC
AGCATCCTCGTCGTGCTGCTTCCCTTGCTGCTTATCTTGTCCTCCTATGCTGTCATCTTC
CTGGCCGTGCTACGGATGAGCTCCCCAGAGGGCAGGAGCAAGGCGCTGGCCACCTGCTCC
TCTCACCTGTGCGTGGTGGGGCTCTACTTTGGTCCTGGGATGTTTATCTACATGAGACCT
GGCTCTGCCAAGACTCCAAAGCTGAATCAGGGTTTATTTCTGTTTGGAACGGTCCTGACT
CCTTTCCTGAACCCGCTTGCCTATAGTTTCAGGAACAAGGAAGTTCTCAGCTCACTGAAA
AGGTTGGTGGGGTGGTGTCAGGGCAGAAATGTCATTGTCAGTTGA
>OR.GCA_004026905.1_HysCri_v1_BIUU_PVJO010001451.1_19342_20322+
ATGACACCTGGAGAGCTAGCCCTGGCCAGTGGCAACCAGACCCCCGTTACCAAGTTCATC
TTGCTGGGATTTTCCAACTACCTGGGCCTCCAGGAGCTTCTCTTCGGAGCCTTCCTGCTC
GTCTACACAGTGACGGTGGTGGGCAACCTGGGCATGATGGCCCTTATCTTCACTGACGCC
CGCCTCCACAGCCCCATGTACTTCTTCCTCAGCGTTCTCTCCTTCCTTGATATTTGTTAC
TCCTCTGTGGTCACACCCAAGCTCCTGGTCAACTTTCTGGCCTCAGACAAGTCCATCTCT
TTAGAGGGCTGCGTGGTCCAGCTGATGTTCTTCGTGGTTCATGTGACAGCCGAGAGCTTC
CTGCTGGCCTCCATGGCCTACGACCGCTTCATGGCCATCTGCCGACCCCTCCATTACAGT
TCTGTCATGACCAAGGGGACCTGTCTCCAGCTGGTGGCTGCTTCCTACGCTTTTGGTGGT
GCCAACTCCGCTATCCAGACTGGGAATGTCTTTGCGCTGCTCTTCTGTGGGCCCAACCAG
GTGACACACTACTTCTGTGACATCCCGCCCCTCCTGCGCCTGGCTTGCGCCAACACAGAC
ACAGCAGAAGTGGTCCTCTACGTCTTCTCTGCCCTGGTGACCCTCCTCCCTGCCATAGTC
ATCTTCACCTCCTACTGCTTGGTCCTGGTGGCCATTGGGAGGATGCGCTCAGCAGCTGGG
CGGGAGAAGGCCCTCTCTACGTGTGCCTCTCACTTCCTGGCCATCACCATCTTCTATGGC
ACTGTGGTTTTCACCTATGTCCAACCCCATGGCTCCACCAACGAGGTCGGTGGCCAAGTA
GTATCCGTGTTCTACACCATAATAATCCCAATGCTCAACCCCTTCATCTACAGCTTCCGC
AACAAGGAAGTACAGGACGCCCTGCAGAGGAAGCTCCGGGTCAGTGTCTTTCCCTGCCGA
CCCCTCAAGCTTGTCTGCTGA
>OR.GCA_004026905.1_HysCri_v1_BIUU_PVJO010001507.1_6289_7239+
ATGATCTGGAATTTATTCATGAAGACAGAAAACCTCACTTGGGTGACTGAATTTGCTTTC
CAGAGTTTCTCCAGCTTTCATGAACACAAACTTACCCTCTTTGTGATATTTCTTACCTTG
TACTTTTTGACTCTGGCTGGCAATGCCATCATTGTGATAATCATCAGCATCGATCGTCAC
CTTCACACACCCATGTACTTTTTTCTCGGTATGCTTTCCACTTCAGAGACCGTGTACACG
TTGGTCACTGTACCACGGATGCTCTCTAGTCTCTTGGATCTAAACCAACCGATCTCCCTG
GCGGGCTGTGCCACTCAGATGTTCTTTTTTATCGCTCTGGCCATCAACAACTGCTTTCTG
CTCACAGCGATGGGGTATGACCGCTATGTAGCCATTTGTAACCCAATGAGGTACTCAGTT
ATCATGAACAAAAAAGTATGTGCCCAGCTGGTCTGGGGGGCCTGCAGCCTCGGGCTGCTT
GTGGCCATAATCCAGATTTCATCTGTGTTCAGGCTGCCTTTTTGTGATAGAGAAGTGGCC
CATTATTTCTGTGACATCCGCCCAATTATGAAACTCTCCTGTACTGATACGACTGTCCAT
GACATAATTAATTTTGTCATCAGCTCAGTGGTTATTGTGGTGCCCATGGGGTTGGTCTTC
ATCTCTTACATCCTCATCATCTCCACCATCCTCAAGATTGCTTCTGCCGCGGGCCGGAAG
AAGGCCTTTGCCACCTGTGCCTCCCACCTCACTGTGGTCATCGTCCACTATGGCTGCGCC
TCCATCACCTACCTCAAGCCCAAGTCAGAGAATACCAGAGGTGAGGACCAGTTGATTTCA
GTGACTTATACAATTTTTACTCCACTCCTTAACCCTGTAGTGTATACTTTGAGGAACAAA
GAGGTCAAAGATGCCCTTTACCGTGCTATTGGTAAGAAACCTCTTGCCTAG
>OR.GCA_004026905.1_HysCri_v1_BIUU_PVJO010002409.1_12153_13112+
ATGGAGGGATTCAACCATTCCAGAGTATCTGAATTTGTGTTACTTGGACTTACTGATTCC
CTTGAGCTCTGGATCTTCTTTTTTGTTGTATTTTCCATTTTGTATTTAATGACCATGTTT
GGTAACTGCTTGATCTTGCTCACTGTCCTGTCCACCTCGCACCTCCACTCCCCCATGTAC
TTCCTGCTCTGCAACCTGTCTCTGGTTGATATGTGCCTGTCTTCCTTTGCCACACCGAAG
ATGATCATGGACCTCTCTGCCCAGCGCAAGACCATTTCTTTTGAGGGATGCCTTTCTCAG
ATCTTCTTTTTGCACCTCTTCACTGGGACTGAGATTGTTCTGCTGATCTCCATGTCTTTT
GACAGGTATACTGCCATATGCAAACCTCTCCATTACTCAAAAATTATGAACCAGAAAATG
TGTATTGGGCTTGTGGTATCTTCCTGGACAGTGGGTGTCCTGCATACAATCAGCCAGTTA
ACTTTTACCCTCTATCTGCCCTTCTGTGGTCCTAATGTTATAGACAGTTTCTTCTGTGAC
CTTCCATTGGTTCTCCAGTTGGCTTGTATAGATGTGTACGTTCTTGGGATCTTCATGATC
TCCACAAGTGGCGCGATCGCTCTTACAAGCTTTCTGATTTTGCTCACTTCCTACATCATT
GTTCTTGTCACTGTCAGGGACCACACCTCCACAGGCTCCTCTAAAGCTCTCTCTACCTGT
ACTGCACATTTCATAGTCGTGCTCATGTTTTTTGGGCCTTGCATATTCATTTATGTGTGG
CCTTTCACAAGCTTCCTGGTGGACAAAATCCTTTCGGTTTTTTACACTATCTTCACCCCT
TTTCTGAATCCACTTATTTATACATTGAGAAACCAGGAAGTAAAAGCAGCTGTGAGGAAG
AAACTATATAACCAATATTTCAGTTTTGGGAAAACCACTCCACAACGTCCAGGGCAATGA
>OR.GCA_004026905.1_HysCri_v1_BIUU_PVJO010002409.1_23279_24223-
ATGGCCTGGAGCAATCAGTCGGTCGTGACAGAATTTATACTCCTGGGTCTGTCTGGCTCT
TCAGAACTTCAGATCTTTTACTTCCTGTTTTTCTCCATAGTCTACGCAGCCACGGTGCTG
GGGAACCTCTTTATAGTGCTCACCGTCATGTTAGAGCCGCGCCTTCACTCTCCTATGTAC
TTTCTGCTGGGCAATCTCTCCTTCATTGACATGTCCCTGGCCTCATTTGCAACCCCCAAA
ATGCTTGCAGACTTCCTCAGTGAACATAGAGCCATCTCTTTTGAAGGCTGCATAAGCCAG
ATATTCTTCCTACATCTCCTAGGAGGTGCTGAGATTGTCCTGTTGATCTCCATGTCCTTC
GATAGGTATGTGGCGATCTGTAAGCCTCTGCATTACTTGGCCATCATGAGCAGGAGGATG
TGCACGGGGTTTGTGATACTGTCCTGGGTTGTGGGCATCTTTCATGCTCTGAGCCAGTTA
GCATTTACTGTGAATCTGCCTTTCTGTGGACCCAACGAAGTAGACAGCTTCTTTTGTGAC
CTCCCTTTGGTGATTAAACTCGCATGTGTAGACACGTACATTTTGGGGGTGTTCATGATC
TCCACCAGTGGCATGATCGCCTTGGTGTGCTTCATCCTGCTGGTCATCTCCTACACCATC
ATTCTGGTCACCGTCCGGCAGCGTTCCTCTGGCAAATCCTCCAAAGCGCTCTCCACTTGC
AGTGCCCACTTCACTGTGGTAACTCTTTTCTTCGGCCCGTGCATTTTCATCTATGTGTGG
CCTTTCACAAATTTCCCAATAGACAAAGTACTCTCGGTATTTTACACTATATTCACCCCC
CTCTTGAATCCAGTAATCTATACTTTTAGAAATAAGGATGTCAAGGATTCCATGAGGAAA
CTAAGCAAGAGTATCTTTAAATCTAGGAAAACTCATGCACCTTGA
>OR.GCA_004026905.1_HysCri_v1_BIUU_PVJO010002409.1_36754_37716+
ATGATGACAATGGATATGGATAATAAGTCTACTGTGCCTGAATTTATTTTGCTGGGACTC
TCTAAATCCTGGGAACTACAGATGTTTTTCTTTATGGTGTTTTCTTTGTTTTATGTGGCA
ACGATGGTGGGTAACAGCCTCATAATCATCACAGTTATAGCTGATTCTCACCTACACTCT
CCTATGTACTTCCTACTTTCCAATCTTTCCATCATTGATATGTCTCTTGCTTCCTTTGCT
ACCCCCAAGATGATTACAGACTACCTAAGTGGTCACAAAACCATCTCTTTCAGTGGCTGC
ATCACCCAGATATTCTTCCTACACCTTTTCACTGGTACTGAGATTATTTTGCTAATGGCT
ATGTCCTTTGACAGATATATTGCAATTTGTAAGCCCCTTCGCTATGCTTCAGTCATTAGC
CCCCAGGTGTGTATTGCCCTTGTGTTGGCTTCCTGGGTTGTAGGAATTATGCATTCAATG
AGCCAGGTCATATTTGCCCTCACATTGCCATTCTGTGGGCCCAATAAGGTAGATAGCTTT
TTCTGTGACCTCCCTGTGGTGTTCCAGCTGGCTTGTGTGGAAACTTATGTTCTGGGACTC
TTTATGATCTCAACAAGTGGCATAATTGCTTTGTCCTGCTTTATTCTGTTGTCTAACTCG
TATGTTATTGTCCTGGTTACAATCAAGCATCATTCTTCTGGAGGATCATCTAAGGCCCTT
TCTACATGCACAGCTCATTTTATTGTTGTCTTCATGTTCTTTGGGCCCTGCATCTTCATA
TATATGTGGCCCCAGAACAGCTTTCTGATAGAAAAGATTCTGTCTGTGTTTTATACTATC
TTTACTCCTATTCTGAACCCAGTAATTTACACTTTGAGGAATCAAGAAGTAAAGATAGCA
ATGAAGAAATTGAAGAATAAGTTTTTAAATTCCAGCAAGGCTAGTCCCTTTCATTATTTT
TAA
>OR.GCA_004026905.1_HysCri_v1_BIUU_PVJO010002409.1_53254_54204+
ATGGAGCAGCAAAATTATTCTAGAGTGACTGAGTTTGTGCTGCTGGGCCTCTCAAGTTCC
TGGGCGCTCCAGTGCTTCTTCCTGGTGTGTTTTAACCTCTTGTACATAGCCATTGTACTG
GGGAACTTCCTTATTGTCTTCACAGTGGTTTCTGAACCTGCCCTGCATACACCCATGTAC
ATCATGCTCAGTAATCTCTCTGTTCTTGATGTTCTTCTGGCCACTTATGCAACCCCAAAG
ATGATCCATGATTTCCTTCATGAGCCTAAAATCATCTCCTTTGAGGGCTGCATGGCGCAG
ATATTCCTGCTGCATGTCTTTGCAGGTGGTGAAATGGTGCTCCTTGTAGCTATGGCGTAT
GACAGGTACGTAGCTATATGCAAACCTCTTCATTATGCAACCATCATGAACTCGTGCAAG
TGCACAGGCCTGGTGGTAGCCTCGTGGGTCATTGGGGTTTTGCACTCTCTGAGTCAGTTA
GCTTTCACTGTAAACCTGCCCTTCTGTGGCCCAAACATAGTGGATAGTTATTACTGTGAC
CTTACTTTGGTTATCAAGCTCGCATGTACAGATACTTATATCCCGGAAGTGTTGATGCTT
TTGGACAGTGGTCTCATGGGTGTGACTTCATTCTTGCTTCTGCTGATCTCGTACGCAGTC
ATCCTGGTTACTGTGCGGCGTCATTCCTCAGCGGACACGGCCAAGGCCCGCAGCACTTTG
ACTGCCCATATCACTGTGGTGACCCTCTTCTTTGGACCCTGTATCTTCATTTATGTCTGG
CCTTTTGGCAACTTCCCGGTGGATAAAGTCTTTTCTGTGTTCTCTACAGTTTTCACACCT
ATATTGAACCCCATTATCTATACACTGAGAAACAAAGAGGTCAAATTTGCAATGTACAAA
TTGAAGGCCCGGTATGTAAGATCCAGATTGCCTTTCCTCTTTCACACATAA
>OR.GCA_004026905.1_HysCri_v1_BIUU_PVJO010002409.1_65775_66698+
ATGGACCAAAGAAATAAATCAAAAGTGACTGAATTTGAATTGCACAGTCTTTCAGGTTCT
CGAGAGTTACAACTTTTCTATTTTGCATTTTTTACATGTTTGTATGTATCCATTATATTG
GGAAACATCCTCATTGTGCTCACAGTCATTTCTGAAGCAGCGCTGCACACACCCATGTAC
TTCTTACTTAGTAATCTCTCCTTCATTGATGTGTGTCTATCCACATTTGCTACCCCCAAA
ATGATTATTGACTTCCTTGCAGAGCATAAGACCATCTCTTTCGAGGGCTGCATGGCCCAG
ATATTCTTTCTGCATGTTTTTGCTGGTGGTGAAATGATGCTTCTTGTGGCCATGGCATAT
GACAGATATGTAGCTATATGTCGACCCCTACACTATACAGCCATCATGAGTATACGCAAG
TGCATAGGCCTCGTGGCAGGCTCCTGGCTCACTGGGGTTCTGCACTCCATAAGTCAGTTG
GTCTTCACAGTTAATCTTCCATTCTGTGGCCCAAATAAAGTGGATAGTTTTTTCTGTGAC
CTTCCCCTTGTTATCAAACTTGCTTGCACCGATACCTATATTCTTCAGGTCCTGATGCTT
TCAGACAGTGGCCTAATGGCCATGCTGTCCTTTGTGCTCTTGCTCATCTCATACATGGTC
ATCCTGAGGACCGTGCGACGGCGCTCATCCAGTATGGCCAAGGCACGGGCCACCCTGACT
GCCCACATCACTGTGGTGACCCTCTTCTTCGGGCCCTGTATCTTCATTTATGCTTGGCCA
TTTAGTGATTTACCAGTGGATAAGGTTCTCTCAATATTTTATACCGTTTTTACCCCACTC
TTAAACCCCCTGATTTACACCTTAAGAAATAAGGAAGTGATATTAGCAATGCGAAAACTA
AGGAATCAGCAAGTGAGTTCTTAA
>OR.GCA_004026905.1_HysCri_v1_BIUU_PVJO010002409.1_81431_82369+
ATGGAGAAGACCAATTCTTCAGTGGTGTCTGAGTTTGTGTTGCTGGGACTCTCTAGTTCT
CAGGAACTCCAATTTTTCTTTTTTGTCTTCTTCTCCATGTTGTATGTGGTCATTGTCTTA
GGGAACCTTCTCATTATCATCACGGTGACTTCTGATGCCAGGCTGCACTCCCCCATGTAT
TTCCTGCTGGGAAACCTTTCCTTTGTTGATATTTGTCAGGCTTCTTTTGCTACACCTAAG
ATGATTGCAGATTTTCTGAGTGAACACAAGACCATATCGTTCAGTGGCTGCATAGCCCAG
ATTTTCTTTATTCACCTTTTCACTGGAGGAGAGATGGTGCTACTGGTCTCCATGGCCTAT
GACAGGTATGTGGCCATATGTAAACCCCTACACTATCTGATCCTCATGAACCGAAGGACA
TGCACCATCTTTGTAATGGTGTCCTGGGCTGTGGGCTTTGTACACACGTTAAGTCAGTTA
TCATTTACTGTGAACCTGCCTTTTTGTGGACCCAATGTAGTAGACAGCTTTTTTTGTGAC
CTTCCTCGAGTGACCAAACTTGCTTGTCTGGACTCTTATGTCATTGAAATACTAATTGTG
GTTAACAGCGGCATTCTTTCCCTAAGCACTTTCTCGGTCTTGGTCAGCTCTTACATCATT
ATTCTTGTCACAGTCCGGTTCAAGTCTTCAGCTGCAATGGCCAAGGCATTTTCTACACTG
GCTGCCCACATGACAGTGGTAATATTATTCTTTGGACCATGCATCTTCATCTATGTATGG
CCCTTTACTACGTATGCCATGGATAAAGTTCTTGCCATCTTCTATACTGTTTTCACTCCC
ATCCTGAACCCCATTATTTATACACTAAGGAACAGAGATATGAAGGTTGCCATGAGTAAA
ATTGCAACCCATTATCTGAGCCCCCTCCCCAATTTCTGA
>OR.GCA_004026905.1_HysCri_v1_BIUU_PVJO010002409.1_95276_96211+
ATGGCTCACACTAATGAATCGATGGTGTCTGAATTTGTGCTTCTGGGACTCTCTAACTCC
CGGGAACTTCAGCTTTTCTTTTTTGCCATCTTCTCTATAGTCTATGTGATATCAATACTA
GGAAATGTCATGATTATTGTGATAATTTTATGTGACTCCCATTTGAACTCTCCTATGTAC
TTCCTGCTCAGTAACCTTTCTTTTATTGATATTTGCCAGTCTAACTTTGCTACCCCCAAG
ATGCTTATGGACTTTTTTGTTGAGCACAAGACTATCTCCTTTGAGGGCTGCATGGCCCAA
ATATTCCTTCTTCACAGTTTTGTTGGAAGTGAGATGATGCTTCTTGTAGCTATGGCATAT
GATAGGTTTATAGCTATATGTAAGCCTCTGTACTACAGTACAATTATGAGCCGGAGGCTT
TGTGTAATTTTTGTGTCTATTTCCTGGGCAGTGGGTATTCTTCACTCTGTGAGCCACTTG
GCTTTTACAGTGGATCTGCCATTCTGTGGTCCCAATGAGGTAGATAGCTTCTTCTGTGAC
CTTCCTCTAGTGATAAAGTTAGCTTGCATGGACACATACGGGATGGAAATTATAGCCTTA
ACTAACAGTGGCCTGATATCATTGAGCTGTTTCCTGGCTTTACTTATTTCCTATACTGTC
ATTTTGGTCACTGTTCAACATGGGTCCTCCAGAGGGTCATCTAAGGCACTTTCTACTTTA
ACCGCCCATATCACAGTGGTCATTCTTTTCTTTGGGCCTTGCATTTACTTCTATATATGG
CCTTTTAGTAGACTTTCTGTGGATAAGTTCCTTTCTGTCTTCTATACTGTTTGTACACCC
TTGTTGAATCCCATTATCTACTCTCTGAGGAATGAAGATGTTAAATCAGCCATGCGGAAG
TTGAGAAACCATCATGTAAACTCCTGGAAAGACTAA
>OR.GCA_004026905.1_HysCri_v1_BIUU_PVJO010002409.1_119614_120588+
ATGAATGAGACAAATCATTCTCGGGTGACTGAATTTGTGTTGCTGGGACTCTCCGGTTCC
AAGGAGCTCCAACCTTTCCTGTTTCTCATCTTTTCACTACTCTACTTAGCAATACTTCTG
GGCAACTTTCTCATCATCCTCACTGTGAGCTCAGACCCCCGCCTTCATACCCCCATGTAC
TTTCTGCTTGCAAACCTGTCTTTCATAGATGTGTGTGTTGCCTCTTTTGCTACCCCCAAA
ATGATTGCAGATCTTCTTCTTGATCGCAAGACCATTTCATTTGATGCCTGCCTAGCACAG
ATTTTCTTTGTTCACCTCTTCACTGGGGGCGAGATGGTACTTCTTGTATCCATGGCCTAT
GACCGCTATGTGGCTATATGCAAACCTCTCCACTACATGACAATCATGAGCCGCCGTGTG
TGCATTATTCTCGTCTTCATCTCCTGGTGTGTGGGCTTCATTCATACTACTAGCCAGTTG
GCCTTTACTGTCAACTTGCCTTTTTGTGGTCCTAATCGGGTTGACAGCTTTTTCTGTGAC
CTCCCTCTAGTGACCAAACTAGCCTGCACAGATACTTATGTTGTCAGCTTACTAATAGTG
GCAGACAGCGGCTTTCTTTCCCTGAGCTCCTTTCTGCTCTTGGTTGTCTCCTACACTGTG
ATACTTGTTACCGTCAGGAAACGCTCCTCCACGAGCATGGCAAAGGCCCGCTCCACCCTG
ACGGCTCACATCACTGTGGTCACGCTCTTCTTCGGACCATGCATTTTCATCTACGTGTGG
CCCTTCAGTGGTTATTCAGTGGACAAAGTCCTTGCTGTGTTCTATACCATTTTTACTCCC
ATTTTAAACCCAGTTATCTACACTCTGAGGAACAAAGAAGTGAAGGCAGCTATGTCAAAA
CTGAAGAGCCGGTTTTTAAAGCCTGGCCAGGTGTCTGCACTCATCAGGAATGTTCATTTT
CTGGAAACAAACTAA
>OR.GCA_004026905.1_HysCri_v1_BIUU_PVJO010002409.1_133969_134943+
ATGAATGAGACAAATCATTCTCGGGTGACTGAATTTGTGTTGCTGGGACTCTCCAGTTCC
AAGGAGCTTCAACCTTTCCTGTTTCTCATCTTTTCACTACTCTACTTAGCAATACTTCTG
GGCAACTTTCTCATCATCCTCACTGTGAGCTCAGACCCCCGCCTTCATACCCCCATGTAC
TTTCTGCTTGCAAACCTGTCTTTCATAGATGTGTGTGTTGCCTCTTTTGCTACCCCCAAA
ATGATTGCAGATCTTCTTCTTGAGCACAAGACTATTTCTTTTGAAGCTTGCTTAGCTCAG
ATTTTTTGTGTTCATCTTTTTGCTGGGGGTGAAATGGTTATGCTTGTATCCATGGCCTAT
GACCGCTATGTGGCTATATGCAAACCTCTCCACTACATGACAATCATGAGCCGCCGTGTG
TGCATTATTCTCGTCATCATTCCATGGTGTGTGGGCTTCATTCATACTATGAGCCAGTTG
GCATTTACTGTCAACTTGCCTTTTTGTGGTCCTAATCGGGTTGACAGCTTTTTCTGTGAC
CTCCCTCTAGTGACCAAACTAGCCTGCACAGATACTTATGTTGTCAGCTTACTAATAGTG
GCAGACAGCGGCTTTCTTTCCCTGAGCTCCTTTCTGCTCTTGGTTGTCTCCTACACTGTG
ATACTTGTTACCGTCAGGAAACGCTCCTCCACGAGCATGGCCAAGGCCCGCTCCACCCTG
ACAGCTCACATCACTGTGGTCACGCTCTTCTTCGGACCATGCATTTTCATCTACGTGTGG
CCCTTCAGCGGTTATTCAGTGGACAAAGTCCTTGCTGTGTTCTATACCATTTTTACTCCC
ATTTTAAACCCAGTTATCTACACTCTGAGGAACAAAGAAATGAAGGCAGCTATGTCAAAA
CTGAAGAGCTGGTTTTTAAAGCCTGGCCAGGTGTCTGCACCCATCAGGAATGTTCTTTTC
CTGGAAACACAGTAA
>OR.GCA_004026905.1_HysCri_v1_BIUU_PVJO010003227.1_25366_26310-
ATGGAAACAAGCAATGGAAGTTTGAGGACAGACTTCATCCTTCTGGGCTTTTCCAATCAA
CCCCAACTAGAGCACATCATCTCTGTATTTGTCTTCATCATCTATATTGTGACTCTGGTA
GGAAACACAACCATCATAGTTATATCTTATCTAGATGCCCACCTCCATTCCCCTATGTAT
TTTTTCTTATCTAACCTGTCTTTTCTGGACCTCTGTTATACAACTAGCATTGTTCCCCAG
ATGCTGGTAAACATACGGGGTCCAAAAAGATCAATTTCATGTGGAGGTTGTGTGCTCCAG
TTCTTCTTTGCCCTAGACTTGGGATCCACAGAATGTCTTCTCTTGGCTGTGATAGCCTAC
GACCGCTATGCTGCTGTCGGTCAGCCTTTGCACTACACAGTGATCATGCACCCTCGGCTT
TGCCAGAAGATGGTGCTCTCACCCTGGTTGGGTGGCCTTGGCAGTGCCTTGATTGTTTGC
TCACTGACTTGGAAGTTACCAAGATGTGGGCGCTGGAAAGTAGATAATTTTTTCTGCGAG
ATGCCAGCATTGGTCAAGATGGCTTGTGTATATTCAAAAGTAATTGAATATGTTGTCTTT
GCTCTTGGGGTTTTGTTTCTTCTAGCACCTCTGTCACTAATTTTCATTTCATATGCAGTT
ATCACCCAAGCTGTAATGAAGATCAAGTCACCAGCAAGGTGGCACAATGTCCTTAATACA
TGTGGTTCCCACCTCACAGTAGTAACTCTGTTTTATGGAACAGTCATTTATATGTACATG
AAACCACAGAATACCACATCCCAAGGCGAAGGAAAGTTTTTTACACTCTTTTATACAATT
GTCACACCCAGTCTTAACCCTTTCATCTACACTTTAAGAAACAAAGATGTAAAAGCTGCA
ATGAAGAGAATTTTGTGTCTTAAAAAATGTTCAGTAAAAGTGTGA
>OR.GCA_004026905.1_HysCri_v1_BIUU_PVJO010003704.1_16260_17204+
ATGACTGGGGGAGGGAACAGCACAGCAGTTACAAAGTTCATTCTCTTGGGATTCTCTGAG
TTTCCCCAGCTCGTCCTTGCCCTCTTTTCAATATTCTTGGGGATCTACGTCATGACGATG
TCGTGGAATGTGGGCCTCATCACACTCATCAGGATGGACGCCCATCTCCATACACCCATG
TATTTTTTCCTCAGTAATTTGTCCTTCTTGGATGTCTGCTATATCTCCACTATAGCCCCT
AAGATGCTCTCAGACTTCTTCAAGAAGCGTAAGTTCATCTCCTTTATGGGGTGCATCACG
CAGTACTTCTTCTTCTCCAGCCTGGGTCTCACCGAGTGCTGTCTTCTGGTGGCCATGGCT
TATGATCGCTACGCTGCCATTTGTAACCCTCTGCTCTACGCCGCCATCATGTCCCCCGCC
CTCTGTGTGCAGATAGTAGCAGGATCTTGCATGATGGGATTCTTTGGCTCGTTCGTCCAA
CTGTGTGCTTTGCTGCATCTGCATTTCTGTGGGCCAAATGTCATCAACCATTTCTTCTGT
GACCTGCCACAGCTGCTGATCTTATCGTGCTCGGATACCTTTTTCTTCCAAGTCATGACC
TCCGTGCTGACAGTGATCTTTGGCCTCCTGTCTGTCTTGGTTGTCACGGTTTCCTATGGT
TACATCATTGCCACCATTCTGAAGATGGCTTCAGCTGAAGGCAGATCTAAGGCCTTCAAC
ACCTGTGCTTCTCACCTGACAGCAGTGGTGCTTTTCTTTGGCTCGGGAATCCTTGTTTAT
ATGTACCCTAACTCTGGAGATTCCCCGAGCCAAAACAAGTTGGCATCAGTCTTATACACT
GTTATAATCCCCATGCTAAATCCACTGGTCTACAGTCTAAGGAACAAGGAAATCCAAGGT
GCGCTAAGCAGATGGAAGAAGGGACTCTTCTCCAGCCATTGCTAA
>OR.GCA_004026905.1_HysCri_v1_BIUU_PVJO010003704.1_34265_35215+
ATGGCTGGAGAAAGGAATAATACAACAATCACCAAATTCTTCCTTTTGGGATTCTCAGAG
TTTCCTGAGCTCAGGATTGTTCTTTTTGTAGCATTACTGGGGACTTACCTCTCGACGGTG
GCCTGGAACCTGGGACTCCTCCTCCTGGTTAGGACGGACGCCTGCTTACACACACCTATG
TACTTCTTCCTCAGCAACTTAGCCTTCTTAGATTTCTGCTATGTTACCTCCACAACCCCT
AAAATGCTCTCAGACTTCTTCCAGAGGCCCAAATCCATCTTCAGGGGGTGCACCACGCAG
TACTTCTTCTTCGCTGGCCTGGGTCTCACCCAGTGCTGTCTTCTGGCGGCCATGGCTTAT
GATCGCTACGCCGCCATTTGTAACCCTCTGCTCTACGCCACCAGCGTGTCCCCCGCCCTC
TGTGTCCAGATGGTGGGTGGAGCCTACATAACTGGATTCTTTGGTTCACTGATCCAACTC
TGCGCTCTACTTCAGCTCAATTTCTGTGGGCCAAATGTCGTCAACCACTTCTTTTGTGAC
CTGCCTCAATTATTAGTCCTAGCCTGCTCTGAAACCTTTTTCCTGCACGTCATGAAGTTT
GCAATAGCAGTGATTTTTGGTATGACATCTGTAATAGTTATCACCGTCTCCTATGCTTAT
ATTGTTGCTGCCATTTTGAAGATTAGCTCAGTGGAAGGTGGGTCCAAGGCCTTCAATACT
TGTGCTTCTCACCTGACGGTGGTCACTCTGTTCTTTGGATCAGGACTTTTTGTCTATATG
CATCCCAGCTCTGATAATTCTCTGGGCTATGACGAGATGGCCTCACTCTTCTGCACGGTG
GTGATTCCCATGTTGAATCCTTTGATTTACACTCTGAGGAACAAGGAAATCAAAGATGCC
ATTAGGAGGCGGAAGAAGCGAGTGTTCTCCTATTGCCAGGTCTCCTGTTAA
>OR.GCA_004026905.1_HysCri_v1_BIUU_PVJO010003732.1_6206_7135-
ATGGAAAAGGAAAACACAACGTTGCTGAGAGAATTTGTTCTCGCAGGACTTATACATGGA
CCGCAGTGGAAAATCCCCCTGTTCCTGGTGTTCTTGGTGATATACCTCGTCACTGTTGTT
GGGAACCTGGGTCTGATTGCTCTCATCTGGAGAGACCCTCATCTTCACATCCCCATGTAT
TTTTTCCTTGGGAGTTTAGCCTTTGTTGATACATCTATATCATCCACAGTGATTCCAAAA
ATGCTGGCCAACTTCTTTGCTAAGAGTAAAATCATCTCTCTGTCTGCATGTATGATACAG
TTTTTTTCATTTAATATTGGTGCAACTACAGAATGTTTTCTCTTGGCAGCAATGGCTTAT
GATCGATATGCAGCCATATGTAATCCTTTACTCTATCCAGTGATAATGACTAATAGGCTA
TGCATACGTCTGTTAGTCTGGTCATTTGTAAGTGGTCTTCTTCATGCTTTAATTCATGAA
GGTTTTTTATTCAGATTAACCTTCTGTAATGCCAACATGATACATCACTTTTATTGTGAC
ATTATATCATTGTTTAAGATTTCTTGTACAGATCCTTCTCTTAATTATTTAATAGTTTTT
ATTTTCTCTGGTTCAATCCAGGTATTCACTATTTTAATTGTTCTTGTCTCTTACACATTT
GTTCTCTTTACGGTGTTAAAAAAGAAGTCTCTCAAAGGCATAAGGAAAGCTTTCTCCACC
TGTGGAGCACATCTCTTATCGGTGTCTTTGTACTATGGGCCTCTGCTCTTCATGTATGTG
CACCCTGCATCTCCGCAAGTAGATGATCAAGATATGATGGTCTCCCTATTTTATACTGTC
ATAATTCCTGTGTTAAATCCAATTATCTACAGTCTGAGAAATAAGCAAGTCATAGATTCA
CTGACGAAGTTCTTAAAGAGATACATTTAG
>OR.GCA_004026905.1_HysCri_v1_BIUU_PVJO010003732.1_26217_27140-
ATGGCAGAAGTCAATAGGACTCTGGTGACCAACTTTGTCCTCATGGGACTGACAGAGCGT
CCAGGGTTACAGGTACCCCTATTCCTGGTGTTTCTTGTCATCTACCTCATCACCATGCTG
GGCAACCTTGGACTGTTCGCTCTCATCTGGAAGGACCCCCACCTTCACACCCCCATGTAT
TTATTTCTCAGCAGTTTAGCCTTTGCAGATGCATGCATTTCATCCTCTGTGACTCCCAGG
ATGCTTATCAACTTTTTATCTAAGAATCATAAAATGTCTTTGGTTGAGTGTTTTACCCAA
TTTTATGTTTTTGGTTCCAGTGCGACCACAGAATGTTTCCTCTTAGTAGTGATGGCCTAT
GACCGCTATGTAGCCATATGTAAACCCTTACTTTATCAGGTGGTAATGTCCAACAGCCTC
TGTTCTTGGTTTATAGGTATTTCATATTTTTTTGGTTTTCTGCACTCAGCAATTCATGTG
AGTTTGTTGGTTAGGTTAACTTTCTGCAGGTCCAATATCATAAATTATTTCTACTGTGAA
ATTTTACAACTGTTCAAAATTTCTTGCACTGATCCAACAATTAACATATTTCTGGCTTTA
ATCTTTTCGGCCTTTATACAAGTCTTTACTTTTATGACAATTATCATCTCATACTTTTAT
GTCCTTTCTACCATCCTGAAAAAGAAGTCTGAGGAAGGCAAAAGCAAAGCCTTGTCCACC
TGCAGCGCCCACATGCTCTCTGTGTTGTTGTTTTACGGCACTCTCTTCCTCATGTACGTG
CGCCCAGGGTCTGGCACAACTGACAACCTGGACAAAATGCATTCTATATTTTACACAATA
ATAATTCCCCTAATAAATCCTTTTATATACAGCTTGAGGAACAAAGAAGTTATAGATGCC
TTGAGAAGAATAATAAAAAAATAA
>OR.GCA_004026905.1_HysCri_v1_BIUU_PVJO010003732.1_40233_41156-
ATGATGGAGGCAAACCAGACGCTGGTGACTAAGTTTTTTCTCAGTGGGATAACAGATCGT
CCAGAGTTGCGGGTCCCTCTGTTCCTGGTGTTCTTTTTGATTTATGTAACTACTGTGGTG
GGCAACACTGGATTGATTTTTCTCATTTGGGGGAACTCCCGTCTTCACACTCCCATGTAC
TTCTTCCTCAGCAGTTTAGCCTTTGCAGATGCTTGTACTTCCTCCTCAGTGGTCCCCAGG
ATGCTTGTCGACATTTTAGACAGAGGCCAGATGATGTCCCTCTTTGAGTGCATGGCCCAA
TATTATTTTTTTGGTTTTAGTGCGACCACAGAATGTTTCCTCCTGGTAGTAATGGCTTAT
GATCGCTATGTAGCCATTTGTAACCCTTTGCTCTACCTGGTGGTGATGTCCAATAGACGC
TGCACTTGGCTGATAAGTGCATCATATGTAATTGGTTTTCTGCATCCCATAATTCATGTA
GGTTTATTATTTAGATTAACTTTCTGTAAGTCAAATATAATCGATCATTTCTACTGTGAA
ATCTTGCCACTGTATACAATTTCTTGCACTGACCCATCTATTAATGCATTAGTAGTTTTT
ATTTTTGCTGCTTTTATACAAGCTATTACTTTTATGAGTATTGTAGTCTCTTATACTCAT
GTGCTTGTTGCCATCCTGAAAACAAAGTCTGAAAAGGGCAGAAGCAAAGCCTTCTCCACT
TGCAGCGCCCACCTGCTCTCTGTCTCTTTATTTTACGGCACTCTCTTCTTCATGTATGTG
CGCCCTGGGTCTGGTCCAGATAAATACCAGAATAAAATATATTCACTGTTCTACACCATT
ATAATTCCCCTGCTAAACCCATTTATTTACAGCCTAAGAAACAAAGAAGTTTTAAGTATA
CTGAGAAATGTGATAAAGAAATAA
>OR.GCA_004026905.1_HysCri_v1_BIUU_PVJO010003757.1_64889_65908-
ATGGGTGAGGATGGAAATACCAGCATCTTCAACATCTCCTACACTGACTTCTTCCTGGTG
GGTTTCCCTGGATTGCAGGAGGGACGGTCCCTCCTGGTTTTACCTCTTACCTTCCTCTAT
GTGAGCATCATCTCTGCCAATGCCCTGGTCATCCACACAGTGGTAGCCCAGCGGAATCTG
CATCAACCCATGTATGTGCTCATCGCCGTGCTCCTGGCTGTCAACATTTGTGCTGCCACA
GCTGTGATGCCTAAAATGCTGGAGGGCTTTGTGCGTTATGCTAACCCCATATCGCTGCAC
AGCTGCCTGGCCCAGATGTTCTTCATCTACTTTACCCTCCTTCTGGACTACAATCTCCTG
CGAGCTATGGCTCTGGACCGCTATGTGGCCATTTGCCATCCACTCCGCTATACCGACCTG
ATGACCTCCCACCTGCTAGGTCTGCTGGCCATTTTTGCCCTGACACGGAGCCTGGGAGTG
GCAGTCCCCTTGGTGGTGCTAACTGCACGGGCTCAATTCTGCCATACGGCAGTGATTCAA
CACTTCACCTGTGAGTACATCGCACTGCTGAGCATAGCTTGTGGAGACCTGTCCTTCAAC
AACCAGTTGGGGCTGGCTATGCGCTTGGTCACTGTGACCTTTGATCTGTTCCTGTTAGGA
ACCTCCTACACACGCATCATCTATGCTGCCTTCCGGATCTCTTCTGGGGGAGCCCGAGCC
AAGGCCCTGCACACTTGTGGTTCCCACTTACTGGTTATTCTCACCATCTACCTCTCTGGC
CTTTCCACTTCCATTGTCTTCCGAGTGGCCAAGACTGTGTCTCAGGATGTCCAGAATCTA
CTCAGCGCCATATACTTACTAGTCCCAGGAGCCTTGAATCCTCTCATTTATGGGGTAAGG
ACTACAGAAATCCGGCAACATGTAGAAAAGATGCTCTGTAAGAAGGAATCACTCCAGGAG
GCTAAAGAGAAGCCAAAGAGGTTGCAGAGCATGGGAGTGGAGAGGAAGTTTCCAGGATAA
>OR.GCA_004026905.1_HysCri_v1_BIUU_PVJO010003757.1_73722_74726-
ATGATGTCAGGGTGGAGCAACGGCAGTTCCACCGGCTCCTACACCAGCTTCCTCCTGATG
GGCTTCCCAGGCTTGAGGGAGTCCTGCATCCTCCCAGTGCTGCCCTTCCTCAGCCTCTAC
CTGCTGATCCTCTCTGCCAACGCCCTTTTCATCTGCACTGTGATAGCCCAACGCAGCCTG
CACCAGCCCATGTACCTGCTCATCGCCCTGCTCCTGGGTGTCAACATCTGTGCCGCCACC
ACTGTGGTGCCCGCCATGCTCTTCAGCTTCTCCACTCACTTCAACCGCATCTCCCTGGCC
CGCTGCCTGGTCCAGATGTTCTGTATCTACTTCCTCATTGTGTTTGACTGCAACATCCTC
CTGATCATGGCACTAGATCGTTACGTTGCCATCTGCTACCCGCTCCGCTACCCAGAGATA
GTGACAGGCCAGCTGCTAGCTGGTCTGCTGGGGGTGGCAGCAGCCAGGAGCACAGGCATA
GTCGCTCTGGTGGTGGGGCTGGCCTCCTGCGTCCGCTTCTGCTGCTCAGATGTGATCCAC
CACTTTGCCTGTGAGCACATGGCCCTCATGAAGCTCTCCTGCGGGGACATTTCACTGAAC
AAGACCGTGGGGCTCACCGTCCGCATCTTCAACAGGGTCCTGGACATGCTCCTACTGGGA
GCCTCCTATGCCCACATCATCCATACTGCCCTCAGGACTTCGTCAGGTGGAGCCCACGCC
AAGGCCCTCAACACCTGTGGCTCCCACCTGCTGGTCATCTTCACCATCTACTCCTCCACC
ATGTCCTCATCCATCGTCTACCATGTGACCCACACTACCTCCCAGGATGTTCACAACCTG
CTCAGTGCCTTCTACCTGCTGCTCCCGTGTCTGCTCAACCCCATCATCTATGGGGCCAGG
ATCAAAGAAATCAGGCAGCATCTGAAAACCCTCTTCCATAGGACACAGCAACAGGTCTCC
AAGAAGCCCCAGCTGCTGTCCTCACATAGGGGGATTCCTGGCTGA
>OR.GCA_004026905.1_HysCri_v1_BIUU_PVJO010004195.1_18028_18966+
ATGAGAAATGGCACAGCAATCTCAGAGTTCGTCCTCCTAGGTTTTCCTGGTAGCCAAGGA
[truncated: 13,525,209 more chars]
