# Supplementary material for: Synchronized Expansion and Contraction of Olfactory, Vomeronasal, and Taste Receptor Gene Families in Hystricomorph Rodents
Source: Mol Biol Evol. 2024 Apr 23;41(4):msae071. doi: 10.1093/molbev/msae071 (PMC11035023; doi:10.1093/molbev/msae071)
Supplement: msae071_Supplementary_Data [file msae071_supplementary_data.zip › SuppleDataS3.txt]

Supplementary Data S3. Amino acid sequences of 1,237 intact V1R genes from 17 Hystricomorpha species. Each gene name is composed of the genome assembly name, contig name, initial position (bp), terminal position (bp), and coding strand ('+' or '-'). 'join' indicates an intact gene generated by combining two truncated genes (see Materials and Methods). 

>V1R.GCA_004027205.1_CteGun_v1_BIUU_PVKB01001545.1_4544_5479+
MSHPRLEVGIIFLIQTAAGILGNSSLLCLYNFSLLSGHKMKHTDLILSQL
ALANNVTLLSRGIPQTMAAFGWKYFLDDAGCKMVLYFHRVSRGVSLNATC
LLSGFQAITICSQTSWWRLRTRFSKCLGFCGFSFWILQLLLNAYIPMQVT
GPKSSQNTTVNMNFIYCSSLTPNRFLILLHAVIFSSVDLLCLCLMVWASG
SMVFVLHRHRQRVQHIHSHRLILRSSREARATCTILILVSMFVSFYCLSS
ILTLSVTVIGHPSRSLVDISVFLAACFPALSPFAVISSDTRVSQIFVAPE
KNFFSNLVKHL*
>V1R.GCA_004027205.1_CteGun_v1_BIUU_PVKB01001545.1_64576_65487+
MSSRNLAMGFFFFSQAAVGILGNSSLLFHYFLSVLTGKSLMPKDHILKHL
TLANFLTIVSRIPQRMAEFELRYFLDDLGCKLVIYINRVSRGVSLYTTCL
LSCFQVITVSTSNTVWVKLTHRAIRYMSPSCALCWLTQLLLNSRITVRVS
DLHSNRNATKRFSLGYCSGFVSGSIVTPLYVFLLCLTDGLCLGLMAWASG
SMVSILCRHKKRVQYIHSAHQSPRVSPEARATRFILILVSTFITFYSLSS
TLVLYIVFFDDPNLWVMKIFAFLETCFPTICPFVLISNSNCASRLCLPCW
RNR*
>V1R.GCA_004027205.1_CteGun_v1_BIUU_PVKB01001545.1_94622_95527+
MIPENLAMGILFFSQTGVGILGNFSLLFHYFFSEFARKNLLPKDMIIKHL
TFANSLTIISRGIPQTMAEFGWKYFLDDTGCKLVFYIYRVARGVSLYTTC
FLSCFQAITINPSNTRWPKLKPRATKYIGPSCVLSWLVNLFLNIMVTMRV
TGPNNSRNITKRLNFGYCSGFVSGTITTSLYMTLLSFTDALCLGLMAWAS
GSMVSILYRHKKQVQYIRGVHQSPRMSPEARATQTILILVCTFVTFYSLS
SILVLYSPFFGSPRLTVVNIFAFLETCFPTICPFVLINSASWNYFPCLGK
R*
>V1R.GCA_004027205.1_CteGun_v1_BIUU_PVKB01001676.1_13645_14622+
MLNKKNKVYCNTSFRDTFYSEITIGISANAILLAFHIRMWLLRQRPRLTD
LPIGLLALIHIVMLLITGFISIDSFVSQGRIWSDITCKSFVYLHRVMRGL
SFCITSLLSVLQAVTLSPRSSCLAKLKHKSSRHFLCFLFFLWVFYTSFSS
HLVISIAATSNMTSNYVMYVTKSCNLPPMSYFLRHAISTLLTIREVFVMG
LMSLSSGYMVIFLCRHKKPTQHLHRTNLSPKASPEQRATWIILLLLTFFL
ATSTVDSIVFYTRIMLHDNPTLYCIQILVAYSYATVTPLVFIGSEKRITS
ILRSMCGRQQICNYLVVYKFLKIRG*
>V1R.GCA_004027205.1_CteGun_v1_BIUU_PVKB01001676.1_25469_26431+
MNKNNKVYSNDHVRITFYSEIAAGVSANTTLLAFHIRRCLLRQRPRLTDL
PTGLLALTHLVTLLITGFLATDIFTTRGRFWDDITCKSLIYFYRLMRGLS
ICTTSLLSVFQAITLSPTSSCLAKLKQKSSRHYLCSLLFLWVFYTSLSSH
LVISIAATPNLTSDKFLYITESCSLVPMSYPLRHSFSTLLTVREVFFMGL
MAVSSGYMMLLLCRHKKRSQHLHSTSVSPKASPEQRAAWIILLLLSFFLV
MTILDSIVSYTRILLDNNPILYCIRILMAHSYATVSPLVLIFTEKRIVNF
LRSICAGQLICNYSLTYKLS*
>V1R.GCA_004027205.1_CteGun_v1_BIUU_PVKB01001676.1_39714_40646+
MNKKNNVYSNTNMRNTFYSEIVIGVSANATLLAFHICVWLLRQCPRLTDL
PIGLLALIHLVMLLTTGSISTDIFMSQGRSWDDITCKSLIYLYRLMRGLS
ICTTSLLSVLQAVTLSPRGSCLAKLKHRSYHLYLCSLLFLWFFYTSVSSH
LVISITATPNLTSDNVMYVTESCSFVPLNDFLRHVFSTLLTFREVFFMGL
MALSCVYMVFLLCRHKKRSQHLHSTNLSPKVSPEQRATWILVLLLIFFVV
MSILDSIVSYTRITLENNPTFYCIQLLVAHSYATISPMVFISTEKRIISL
LQSMCRRQQF*
>V1R.GCA_004027205.1_CteGun_v1_BIUU_PVKB01002111.1_167425_168324+
MTSVDLYFGTVFLLQIVIGTLGNFSLLCHCTFLHFSGCRLRTTGVILRHL
AVANSLVILSRGVPEAMTAFGLKNLSDLGCKLVFYAHRVGRGVSMGSTCL
LSVSQAITISPQNSRWAQLKGRAPRCISTSNILCWVLHLLLDASISLLFT
NKLTTKNITKAIDFQYCSARLPDRSTSAVNAVLSYFHDILCLGLMIWASS
SMIFILYRHQQRIHHIHSRNISLSASPVTRASQSILVLVSVFVSFYSLSS
ILHGLFYLYGKTVRWLVKTSALMNSCFAAASPFILMNCECGVSRPTWKQ*
>V1R.GCA_004027205.1_CteGun_v1_BIUU_PVKB01002111.1_177251_178177-
MASTNMTIGIMFIVQIVVGTLGNISLLSQYLFLHFSACKARSTDPILRHL
MVANFLVILPRGIPEALLAFGREDFLNDLGCKLVYYIHSLGRGVCFGTTC
LLSVFQAIAISPSTSRWVELKARAPRYMTTSIVLCWVLQLLLNLTFAVNI
TRKLKNASFTGKVDFPYCSDTYHKTRLYSTTAALISIADIVCTGLMLWAS
GSMVFILYRHKRQVLHIHSRFSRETRATQSILVLVTIFVCLYIVCTSMKL
YLTFSPKPIFVAFTVTAFTNACFPTLCPFVLMSRGYRAPRICCVRSERST
PSSSLNKV*
>V1R.GCA_004027205.1_CteGun_v1_BIUU_PVKB01002111.1_191859_192875-
MNYGAQRNESSQNVEEMLEENKKMASSDLALGMVFFSQTVTGLLGNIFLL
CHHLFLYHTDSRLKPTDLILTHLFIANILVIVSRGLPQTMEASGLGHFFY
DLCCNGLLYIYRVSRGVSIFTICVLSVFQNVVVSPVNSVWKGLKVKVPNY
IGFFIGLYWILAMTVNLFFPLYPLHVSGKGPNRNITRKINKGLCSTKGYG
KVTASVYTALVVFPEVCFSLLMIWASGSMVIMLYTHKQQTRHIHSSKVLP
RSPESRATHSILLLVSTFVSFYTVTSLLSISIALFDNFSRVMTSVYDVVS
LCFPTVSPFLVMSQDSSLSCLCFVWIRKTSSPHFMRNK*
>V1R.GCA_004027205.1_CteGun_v1_BIUU_PVKB01002111.1_202238_203143+
MASVDLQFGILVLFQIVIGTLGNFSLLCHYAFLYYSKCRPRSTDLVRRHL
TVANFLVILSRGIPQTMAALGFEDFLKDLGCKLVFYVHRVGRGVSMSTTS
LLSVFQAIIICPRNSRWAEHRMRALKCIGPSTVLCWVLHMLLNVRVPLIM
LGRWSNRSITKVIDFQYCSAMVPGKVIASVSTTLTYFHDILCLELMVWAS
GSMVFNLYRHKQRVYHIHRHRISSSSSSPEARATQSILVLMCAFLSFYTL
SFIIYGLLSLCDKNIWWLVNASPLINSCFPTVSPFILMSHERGVLRLIWK
K*
>V1R.GCA_004027205.1_CteGun_v1_BIUU_PVKB01002111.1_214239_215174+
MASINMALGLIFMSQTAAGILANFSLLYHYVSLCFTGWRLRRTDLVAWHL
TVANALVMLSKGVPQTVAAFGVKYFSEGVGCILHLYIYRVARGVSISTIC
LLSVFQMVMISPMNSAWKDLKVKLSKHIGLSAFLCWILYMLVNCVFPLYT
ISKRGSINITEKKDGVYCSGIRDKISDFLYTTFLLFPEVSCSGLMIWSSI
SMVLILYRHKQQVQHIRGTNISSASSPESKATHSILALVCTFVSFYTLSS
FFYACIATFNVSSLWVVNISALISTCFPTVSPFVLMSREAVVCRLWVKFL
DFIRCMKSPQV*
>V1R.GCA_004027205.1_CteGun_v1_BIUU_PVKB01002111.1_224110_225045-
MAWEDVTTGMVFLAQVVIGILGNFSVLCHDMGLYFSGYKSKPTDSILRHL
TVANSLVILSRGIPEAMAALGLQDFLSDLGCKLVFYAHRVGRGVSMGSTC
LLSVFQVITVSSRSSTRADVRPRYIGLANVLCWVFYMLLNIRIPEYISGK
WKNVNITETLDFRYCSSNLHDKGRDLDYAGFILTSDALCLGLMTWASGSM
VFILSRHKKQMRHVHRTSVSPRASPETRATHSILALVTTFVSFYTLSSVT
FMCFNFVDKRTQWLVNTSALINACFPIVSPFILLSRGPQGCRLCSVCTLR
EAHLPRPIRTM*
>V1R.GCA_004027205.1_CteGun_v1_BIUU_PVKB01002111.1_238268_239233+
MQNLLHACVNIESKDNNRMTSVDVSISTVFLVQIVIGTLGNATLLTQNLF
LYFSGCKTRSTAVILRHLTVANSLVILSRGIPEVMAAFGLEDFLSDLGCK
LVFYAHRVGRGMGFGTTCLLSVFQAITISLGSFRWAELKVRAPRCMNPCT
VLCWLFHMLLNLTFPVTVTAKWKNTNITKKVASGYCSSQNGTNALYSVTV
PLISIIDLLCLGLMLWSSTSMASVLLRHKQQIRYIHNTSLCMSSPEARAT
RSILILLSIFLCFYFLSAIFQMYLTFSQNYSPFLLSVAALTNACYPTLCP
FVLLSHGHGISCGHCGMNTAI*
>V1R.GCA_004027205.1_CteGun_v1_BIUU_PVKB01002111.1_249063_249965-
MTPRALSVGIFSAFQTGAGTLSNASLLFFYLLSELSGKTLTPKDLILKHL
TLANSLAIISRGIPQTMAEFGLTYFLGDLGCKLVFYVYRVSRGVSLYATC
LLSCFQAATISASNSRWGKIKSRVTRCLGPSCLLSWLMNLLLNIMVPLRV
MGPRHGRNITGGLNFGYCSGFLVTPLFVVLLCCSDGLCLGLMAWASGSMA
NVLCRHTRRVQYIQGAQKSPRVLTEARATRTILILVSTFVTLYSVSSFLV
LYVALFAQPSPWLINVLALVETCFPTFCPLVLTNSNTSAFRIYFSPGGKR
*
>V1R.GCA_004027205.1_CteGun_v1_BIUU_PVKB01002111.1_267665_268570+
MIIMDLKFGIIFLFQIVIGTLGNFFLLHYYFSLYFSGGCRLRFTDVVLRH
LTMANSLVILSRGIPEIMVAFGAKGFLDDVGCKFVFYLHRVGRGVSMDTT
CLLSVFQAMTISPRDSIWAELKKRVLKYLGPSNILCWILHMLLNIRVSML
LVGKRDNKNFSKTMEFQYCSVTLPEKDTGTIFAAYALFHDILCLKLMVLT
SGSMVFTLYRHKQRVSHIHSHEATSRPSPETRASLSVLALVSTFLLLYTL
SSTIHGWFFLYDKTAWWLVNIAALTNSGFPTVSPFILLSRERGIFMLVWK
K*
>V1R.GCA_004027205.1_CteGun_v1_BIUU_PVKB01002111.1_277169_278116-
MATVDVTTGMVFLAQVVIGILGNFSVLLHYMGLYFSGCKPKSTDVILRHL
TVANLLVILSRGIPETVTAFGLKHFLSNLECMLVFYAHRVGRGVSMASTC
LLSVSQAITISLRSSTWAELKGKSPRYVEFSSILCWVFYTLLNIIVPVYL
TGKWSNGNNTATINFGYCSFYVSDRSTGLYFSIFITTPDVVCLGLMTWAS
GSMVFILSRHKKQMRHVHRTSVVSPKASPETRATHSILALVSTFVSFYAL
SSITYIYFSFLDKRTQWLVNTSALINACFPTVSPFVLLSRGPQRCWLCSV
CTLRDAHLPRPIRTK*
>V1R.GCA_004027205.1_CteGun_v1_BIUU_PVKB01002111.1_285956_286894+
MASGEVTIKIIFLSQTVFGVLGNMSLLFHYFFLYFTGHRLRSTDLILQHV
LVANSLVLLCRGVPQTTVAFGLTDFLNDLGCKFVFYLHRLGRGVPMDSTC
LLSVFQAITTSPQHSRWAELKMKSHRYLGSCILLCWVLQVLLNLNTSVYV
TGKSNDINITLQKDLGFCSADHADPPTLSLYATLLLFPDVTSLSLMLWSS
GSMIFILYRHKRQVQYMHRTNVSLRSSLESRATRRILFLVSTFVSRYTLS
SVFQICIDQISKPSWLLLNIAALVCVCFPAACPFMLTSDNFPVYRLCAWA
RNVKSPDLNSDV*
>V1R.GCA_004027205.1_CteGun_v1_BIUU_PVKB01002111.1_294022_294978-
MRSTASRDVSMGTIFLSQSVLGILGNVSLLHYYLFQSHSTNRLRSTALIF
THLLIANCLVIFSKGLPQTIVAFGLKHFLSDFTCRFILYIQRVGRSVSIG
TTCFLSVYQTVMISPMNSRWKDLKVKVPQYTGFSILLCWTLHIIINLIFP
VYDLYVSMKWSTRNITAIRDMGYCSVVEHTAAMGSVYTALVIFPEVSLFV
LTTWCSGSMIFILYRHKQRVQHIHSSNVPRRSPEARATHSILLLVSTFLS
FYMLTSLFHISVAFLSNLSLGLVRTSEVLSVCFPTVSPFLLMSQDSSISR
TCFVWIKNAKLTIVTRHM*
>V1R.GCA_004027205.1_CteGun_v1_BIUU_PVKB01002111.1_305107_306027-
MVVAIAMVNLFQTLIGTLGNFCLLYHYNVLYFIKCRLKFTDMIRWHLVVA
NSLAILSRGIPETMAAFGLKGFLSNLGCKLIFYLHRVGRGVSISTTCLLS
VFQVITVSASSSRWVGLKAKALNYTGVLNILCWILHMLVNTIVLLYMTDK
QSHENVTYKKQFGSCSSVTHQKSTKIFHAILLSLPDVVCVGLMLWASSSM
VLILYKHRQRMRHICRTNFTPRSSPETRATKTILLLVTTFVSFYTLSSIF
QAFFVFNDNPDWVLAHVGVIVTGCYPIVSPFVLMGQGTGISRLCFSQVRN
AGAAAR*
>V1R.GCA_004027205.1_CteGun_v1_BIUU_PVKB01002111.1_314878_315858-
MIITTLSRKMTKLATSVVLTGMFLSQSVIGILGNFSLLHYYLFQSHSKRR
PRPTELLLKHLCVANCLVIISEGIPQTTVAFGMRHFVNEFVCHFILYVQR
VGRGVSVETICLLSVFQTIMISPVHSRWKDLKVKAPQYIRISIFLCWVLC
SMINLIFCLHYLYVSRKWSNGNITRKRDMGYCSFVDDATITGSIYTALVI
CPEVSFSLIMTWCGGSMVLILHRHMQRVQYIHSSFVSFRSPEARATRSIL
LLVSTFLSFYMLSSLFRVSIAFYSNSNLALVCTSQVFSLCFPTISPFLLM
NQDSSVSNTCCVLKKYPKLTIVSRNM*
>V1R.GCA_004027205.1_CteGun_v1_BIUU_PVKB01002309.1_3438_4448+
MFLQSNFYDKFWFSMQSRKMTKLATSVVLKGMFLSPSVIGILGNFSLLHY
YLFQSHSKRTLRPTELILKHLCVANCLVIILEGIPQTIGAFGMRHFADDF
GCLFILYGQRVGRGVSIGTICLLSVFQTITISPIHSCWKDIKVRAPRYIR
ISISLCWILCGMVNLILTLHDLCVSGQWSSGNITKRRDMGYCSIVDHGTI
MGSVYIVLVTCPEISFSVLTTWCSGSMVFILHRHMQRVQYIHSSNVPSRS
PEARATRGILLLVSTFLSFYMVSSLFRVCIAFYINLSVGLVRTSQVLSLC
FPTVSPFLLMSQDSAVSKACFVWIKNTKCTVVTRNV*
>V1R.GCA_004027205.1_CteGun_v1_BIUU_PVKB01002309.1_17336_18310+
MHLGAQRNNCCQLLKTMRKIASRDVSMGMVFLSQSVIGILGNFSLLHCYH
FRSHSKHRLNFTALVLKHLLVANCLVIFSKGLPQTVVAFGLKHFFNDFGC
QFILYVQRVSRGVSIGTICLLSAFQTITMSPMRSCWKDLKVKVPQCFGIS
MSLCWTLCGMVNLIFTLHDLCVSAQWSSENITKRRDMGYCSTVDHGTIMG
SVYIVLVICPEISFFVLTTWCSGSMVFILHRHMQRVQYIHSSNVPSRSPE
ARATRGILLLVSTFLSFYMVSSLFHISIALYSNLSLGLVRTSQVLSVCFP
TISPFLLISQDSSISRMCSVCLKI*
>V1R.GCA_004027205.1_CteGun_v1_BIUU_PVKB01002309.1_28270_29208-
MVSGEAIMGMIFLSQAVFGVLGNISLLLHYLFPYFTGHRLKSTDVILQHL
LLANSLALLSRGVPQTMAAFGLTDFLRDLGCKLVFYLHRVGRGVSMGSTC
LLSVFQAITISPQRSRWAELKEKAPKYIDSCVLLCWVLHLLINITIPIYV
KRKMKNVNMTIQKDLVFCSSHGADPITLPLHAALLVFPDLVCLSCMLWSS
LSIVFILYRHKRQVQHIRRTHVSPRSSPESRVTRRVLFLVNTFVSFYTLS
SILQVCFTNTTKPSWLLVNTAALVSMCFPAACPFVLMNDNFRLCRLCVGV
RNMNSLLCSRND*
>V1R.GCA_004027205.1_CteGun_v1_BIUU_PVKB01002309.1_38476_39378-
MASTDLKFGIIFLFQIVIGTLGNFFLLHYYFSLYFSGCRSRFVDAVLRHL
MVANIVVILSRGIPDTVAAFGMKDFLSDFGCKLVFYLHRVGRGMSLDTTC
LLSVLQAITISPRGSVWAELKGRAWEYLGSSAVLFWVLHVLLNIQISMCI
TGKGNSKNFSRAIEFQYCSVLVPEKDIDKFVATCALSHDILCLKLMVWAS
SSIVFILYRHKQRVSHICSHNVSWRSSPETRVSLSTLLLVFTFMFSYTFA
SAVHVLLSFYDKSATRLVTTAALINTCFPTLSPFILLSRERGVSTFIWKK
*
>V1R.GCA_004027205.1_CteGun_v1_BIUU_PVKB01002309.1_46899_47786-
MDFNFGFIFLFQTVIGILGNFSLLCHYTFLCFSGYRSRSTDVFLWHLTVA
NSLVIVPRGVLETMGTFGMKGFITDLGCKVVFYAHRVGRGVSMDSICLLS
VFQAIAISPRDSIWAVLKGTALRYMGPSNILCWVLHMLLNYRVSMLVTKK
RNSTHLRSVDFQYCSALLPENNTRVVFDSWMLSHDVFCLKLMVWTSGFMA
FLLLKHKKQVRHIHRHSATPSSDPVARASHNILILASTFVSLYAFSSAIG
TCCTIYNTVLWLANSSALISSCFPTACPFILMSRESKMSLLVWKK*
>V1R.GCA_004027205.1_CteGun_v1_BIUU_PVKB01002309.1_60184_61104+
MASKEETIGIAFLVQAVIGILGNVCFLSQHLFLYFTGCKTRSTDEIIGHL
TVANSLVILSRGIPEVMAAFGLQDFLSDLGCKLVFCAHRVGRGVSMGSTC
LLSVFQAITISARSSRWAELKVKAPRYITTSTILCWVLPLLLNLNVLLSL
TSKQRIKNITKKVDLGYCSSQGDKKILYSVTVPLISITDLLCLGLMLWSS
ASMASILLRHKQQVQYIHSTGLRTSSPETRATRSILILLGIFLCFYFLSA
IIQMYLTFSQNHSPLLLTVAALTNACYPTLCPFVLLTRGHSLSSVCRGYC
GLNTAT*
>V1R.GCA_004027205.1_CteGun_v1_BIUU_PVKB01002309.1_85361_86326-
MNISHWELTSSSRYLATGMLFLLQTAAGILGNFCLLYHYLILYFTKCTFR
PTDLILMHLNVANTLVILSKGVPETMAAFGLKDIHSDIGCKLLFYFHKLG
RDVSMGSTCLLSVFQVITISPRSSRWAELKGKAPKYLVTSSALCWVLNMV
LNIVVPVCMTSKWNSKSYANKRDYGHCSAVLRDNVTNTLYIPLVLLRDIL
CLGLMLWSSSSMVFILYRHKRQMQHIHSSVSPRSSPESRAARSILVLVST
FVSLFSVSSIFHIALSIFKHPGLWLVNTSVLITGCFPALSPYILMSHDSR
VSALHFVGIRNPKPTNVLNVL*
>V1R.GCA_004027205.1_CteGun_v1_BIUU_PVKB01002309.1_233908_234807+
MRMAFGDVVLRLLFLAQTGIGVLGNIFLLSTYVSTSFAGQARRPTHVILT
HMAVANFLVLLFKGIPQMIFIWGIANILGNTGCKLVYYVHRVARGLSLCT
TCLLSNFQALTISPRGSGCVGLRARAWRNINVSCLLCWTFNLLINTFILI
HMEGFRHIHNSTEIRDYGLCSSRNSETSAPKYTILLTFPDVVFLGLMAGA
SVYMVLLLYRHRQRVRHLHTSSDSHRFSPEAKATQTILLLASTFIFFYLI
NSFITVHISAMFRSHLWLQHATTFLAACYPTISPLILMLRDPRAPACCS*
>V1R.GCA_004027205.1_CteGun_v1_BIUU_PVKB01002309.1_253471_254370+
MTMTFGDVVLTLLFLAQTGFGVAGNAFLLSAYACATCTAHAQRPTHLILT
HMTMANFLIVLFKGIPQMTLIWKVTPILGNTGCKLFHYINRVARGLSICT
TCLLSNFQALTISPRAGGSGRLKDQTWKNINFSCLLCWTLNLLVNFFIPL
NMQGLQHTHNSTKMQSYGLCSSGSAEGAAKNYLFLLTLTDVVFLGLMAGA
SVYMVLLLYRHRQRVRHLHILRNSHGFSPEAKAIQTILLLASTFIFFYFT
NSILIIFNALYLKSRLWLQHASAFLVTCYPALSPLILILRDPQAPTCCS*
>V1R.GCA_004027205.1_CteGun_v1_BIUU_PVKB01002345.1_213771_214673-
MTWSNLTQRIIFLSLTGPGIVGNIFIFVRHVYFFVMVTEKSPIDFLLVHL
SFSNIIIICGTGIRVITTVFHFNNFLDHVGCKAVVYLERVARGLSICTTC
LLSMVQAITISPRTTLWRKLKPRTAWQVLPSLLLFWVLNFLISSNLLHYI
TSVSSVNNSKSELYVAHCYILPSGLVVRWLFLSLMALRDVIFQSLMGWSS
GYMAFHLYEHHKHVLYLHKSRSANNSSPEIRAIRSTLILMTCFLFFYWAD
FIFSLYIGSMLPRISKILNIKIVLALGYASASPFVLMRRGVHVAKYSRGN
*
>V1R.GCA_004027205.1_CteGun_v1_BIUU_PVKB01002345.1_248913_249848-
MILNLVKGILFTFLTGLGTVGNIFVFVNQMLMFGSTKKKSTHLILMHLGF
TNIIVLLSKGLPRTIAAFGMRNFLDDIGCKIVCYLERVARGLSVCTSSLL
TVVQAITMSPRHSTRRMLKPRTASTILVLFPFLWTYNSLTNINLLLYITS
TNINASKINESDYYCYFRPENNKIRWIILILMVLRDGLFQGVMCGASGYM
VFLLHKHHQNVLHLQNSKFLYKTPPEIKAAQNILILMLCFLFFYWADCFF
SLLLNSCLENNFMLNIREFMTLGYAILSPFVLIHRDGCLGKYRRGQYKRK
TLRKMSIFSFQ*
>V1R.GCA_004027205.1_CteGun_v1_BIUU_PVKB01003323.1_63787_64683+
MNFNVVNKTIYVILAALGIVGNTTVFVNYSCNFGHGIKNKSIQLILIHLV
FTNTILLLSKGMPKTVTAFGLRNFLGDSGCKIVVYLERVSRGLSVCTSSL
LTMVQAITVSPRNSGWRRLKLRSTGHICSFFLFFWIFNSLLAMNLVHSIT
DISMNMLKANKSDYSCYFLPERQKMKWLFLTFMVLRDAVFQVVMCGSSGY
MVFLLHKHHQSALYLQNPKIRYKTAPEIKAAQNVLLLMLCFFFFYWIDCV
LSSSISFFIDDQFMVINIREFLAIGYAILSPFVVIHRDGYRVDCWHVH*
>V1R.GCA_004027205.1_CteGun_v1_BIUU_PVKB01003323.1_96855_97748-
MILNLVKGTILAFLSGLGTIGNTAVFVSYIVMFVGTEKCIYLILIHLAFT
NIVTILSKGMPSTIAALGVRNFLDDTGCKIVAYLERVARGLSISISSLLT
VVQAITMSPRHSRWRNTKPRSAWHILCVFPFFWIPNLLIGVNLVLYITST
QPNKTQINVNEYYCDFRPENQEKKWIFLILMVFRDAIFLSVMGWSSGFMV
FLLRKHHQHVLHLQNSRKTYQTPPEIKAAQSILLLMVCFLFFYCIDCVLS
VFMSNPLGNFSMIMNIRDFLTLGYTILSPFVLIYRDGHLAECWRERH*
>V1R.GCA_004027205.1_CteGun_v1_BIUU_PVKB01003323.1_111360_112340-
MYSYNRLFWIQLCLSLKYIMFYNQMNRILCVSLTGLGIVGNTSVFMNYVV
NFGKSTKNKLIHLILTHLVFTNIIMLLSKGVPKTTAAFGIRNFLDETGCK
IVCFLEWVARGLSICTTTLLTVVQAITMNPRHSWWRKLKLEYSRYILALL
LFFWVLNSLIGMNLFNSITDIKINSSQIYKSDNYCYYLPKNREIEMIFLT
LMVLRDVVFQGAMGWASGYMIFLLHKHHQHVLYLQNSKLLYKTPPEIKAA
QSVLFLMFCFLFFYWTDCVLTIVTCSTLDNHSMAINVREFLTLCYSVLSP
LVLIHREGHLADCLKDKETLRKFFHC*
>V1R.GCA_004027205.1_CteGun_v1_BIUU_PVKB01003323.1_121746_122696+
MLSLKTCFLGSTFLPIREEMISNLVKGTLFLIPTGLGIMGNTFVLFNYIL
VFGGTEKKSVHIILIHLAFTNIIMLLSKGMPKTIAAFGPGNFLSDIACKF
TVYLERVARGLSICTSSLLTVVQAIAISPTNSVWRKLKLKNQWHVLPIFG
ILWILNSFISMNLPFFITSINSVNISQVTKSDKYCYFLPESWIIKWTFLT
LMVLRDVVFQGAMGGASGYIALLLHKHHQHVLYLQNSKLYKTPPEIKAAK
SVLLLMVCFLFFYWIDCAFSLFISCSLDITSIILNIRSFLTLGYTIVSPF
VLIHRDGHLAQCLHGH*
>V1R.GCA_004027205.1_CteGun_v1_BIUU_PVKB01003323.1_144901_145860+
MSSFLCFCVFGLILSAKSEMTWSDIIHRAIFLFLTGPGIVGNSLIVVIHV
YTFLMGPEKKPIDFILIQLALSNIIIICSTGVRGIAIIFYLRNFLDSVGC
KIAIYLERVARGLSICNTCLLTVIQAVTISPKFSARRKFKLHTTWQILPC
LLLFVILNLLISSNLLHYITAVSSMNKSVTGIYAGFCYMLPSRLIIKWLF
LSLMALRDIVFQSLMGWSSGYMAFHLYKHHKCVLYLHKSRFSNSSSPEIR
ATQSTLVLMICFLFFYWVDFILSFYTGSTVTHDSTILYIKVFFGLGYAVL
CPFVLVSRGVRATQHRRTH*
>V1R.GCA_004027205.1_CteGun_v1_BIUU_PVKB01003323.1_167840_168733-
MILKHVKGTIFVFLFVAGIMGNMFVFVKYMLMFGGTEKKSIHLILIHLVF
TNIIMLISKGVPNIIAAFGFRKFLDDIGCKIVVYLERVARGLTICTSSLL
TVVQAITISPRHSGWRRLKPNSVSHILLLFLFFWILSSFISMLLLFSITS
TSMNISQMSESNNYCYFLPESENIKWILLIFMILRDAMFQSVMGGASGYM
VFLLHKHHQQVLHLQNSKFFYKKSPEIKASQSVFILMLGFLLFYSTDCIF
SLASNSFLEDSSIISNIREFLTLGYAILSPFVLIHRDGHLGECWRAQ*
>V1R.GCA_004027205.1_CteGun_v1_BIUU_PVKB01003323.1_185763_186653+
MVLKLPFIIIFLFLTVLGIGGNISVFLNYVLMFRGMEKKPIHLILIHVTF
TNILTLLSKGVPKTMDDFGMKNFLGDIGCKIFYLERVTRGLTICTTALLT
VVQAITMSPRHSWWRRFKPASAWHILPWLLFFWMLNSLISMNLLHYILSK
STNTSETSKSENYCYFPPSFQKMNWVFLAFMVIRDAVFQCAMCGASGYII
FLLHKHHQHVLRLQKSNVLYRTPPEIKAAQSVLILMLCFLFFYWIDCIMS
LYLMFYLRHAFFTVNLQQFLTLGYAIISPFVLIHRDGYLSECRKIQ*
>V1R.GCA_004027205.1_CteGun_v1_BIUU_PVKB01003323.1_200610_201521+
MKILNITKGVILAFLTGLGTIGNTSIFVNYVLMFGGSEKKSLQIILIHLT
FTNIITLLSSGMPSTIAAFGLRNFLSNIGCKTVSFLERVARGLSICTSSL
LTVVQVMTISPTHSKWKRIKPRTEWHFLSLLILFWMLNSLIGMNLLLYVT
NTSMSTSYINESKSYCYFQPDNQNMKLIFLTLMVIRDVVFQSVMGGASGY
MVFLLLKHHQRVLHLQNYKVLYKTPPEIKAAQSVLFLMICFLFFYWADCI
LSLCIICFLENNSVLLNIREILTLGYAFLSPFVLIHRDKHLSMCWRGQWT
EKH*
>V1R.GCA_004027205.1_CteGun_v1_BIUU_PVKB01003453.1_164863_165777-
MNRHHRFASLLDIYNMFLFEVSVGILANTILLLFRVHTSFVEHRPKPNDL
TIGHLALIHIVMLLAVGFISTDMFGFKDVWDDITCKSVIFLQRLMRGLSI
CTTCLLSVLQAITLSPRNSCLTKFKHKSAHHNQYCFLFFLGLNMFSSGHF
LVSTVATPNVTSQRLMFITQSCSLQPINHILKNISLTLMTFRDVSFIALM
ALSSGYMVILLCRHTRQTRHLHSTRVSPKASPELRASQTILLLMSFFMVM
YLLDYVITSTSGELWNSDPVHHCVQMLVSNGYATLSPLVLIRNEKIITRR
LTPI*
>V1R.GCA_004027205.1_CteGun_v1_BIUU_PVKB01003453.1_181723_182670+
MNKHRRFSSLTVVQNMFFFEVSFGITANTLLLLFHILTFLLEHRLKPTDL
TICHLALIHIVMLLSVGFIAKDIFGFQNLWDDITCKAVIFLHRVMRGLSI
CTTCLLSVLQAIALSPSSSCLAKFKHRSSHQSLWCFLFLWVLNMFLSGRF
LVSTVATPNVTSHSLMFVTQSCSLWPINYLLKYISFTLFAFWDVSFMGLM
ALSSGYMVILLCRHKTQSQHLRRNSPSPKTSSVQRATQTILLLMSFFMVM
YLLDSAIASPSGVFWNHDPIHHCVQMVVGNGYATVSPLVLISTEKQMIRC
LAFISQKASKSLLIH*
>V1R.GCA_004027205.1_CteGun_v1_BIUU_PVKB01003453.1_189377_190336+
MKMSRDIQVFSLITIQIMVFFEVSIGITANTVLFLFHVFTFLLEHRQKLA
DLTIGHLALIHVVMLLTVGFTAVDIFGFQNLWDDITCKSVFFFHRLTRGL
SICTTCLLSVLQAITLSPRSSCVAKFKHRPSHHNLWCFLFLWVLNMFISS
RFLVTTVATPNVSSHSLMYVTESCSLWPISYILKYTSFSLATLRDVSLIG
LMTLSSGYMVILLHRHKRQSQHLHSSNLSLKISPEQRATQTILLLMSFFM
VMYLLDFVIASTSGMLWNHDPIRLCVQMLVGSGYATVSPLVLISTEKRMT
KCLTSIWEKDRNVCSFRDE*
>V1R.GCA_004027205.1_CteGun_v1_BIUU_PVKB01003847.1_15479_16333+
MFSLEITFGILLTSQMCIGVTGNLLLFVLLILAQPHLKKPIDSIIVHLTL
VNTMNIVFTLTPYITSSFGVRNLLNDAGCKAVLYINRVTRGLSICTTSLL
STFQAITISPINSKWAWLKSKLTLSIFPLLLFYWIINMLVYIHIIETVRA
RGNVTFVGCGYTDVYCQTRKVLNTPVGTFISVILIRDLLFVFLMIWTSLY
MVSLLFRHHRRAQHIHRPRLSSQLSPEHKATHSILLLVTCFVFFYCSNNI
LTIYSFYSPEKIIMFEVITVLLSSCYPAISPILL*
>V1R.GCA_004027205.1_CteGun_v1_BIUU_PVKB01003847.1_33681_34616+
MLLQDSFFVFFLISQLCIGITGNSLLFVCCISTFFIQTHPRRPVHSIFMH
LTFIDMLTVTFTLLPYILSSLRERKFLGDTGCKAVMFSYRVTRGISICTT
SLLSVFQAITISSSSSYWAWFKSKLSMWLSLSFLFFWIINILINIPIIQA
ISVNDSIILGGQGFSHASCLSRKFVPQNPELNLGVVLIPDLLSVVLMIWT
SLYMVNLLYRHHKSIRHIHSPGLSSQPSPEHKATQSIICLVCGFVFFFCS
NNILTVYSLYVPSKKPMLERISGMLSSCHPTICPFVLMTKNSMISPLPML
RNTCCPRAFRG*
>V1R.GCA_004027205.1_CteGun_v1_BIUU_PVKB01005446.1_20373_21317+
MILNLAKGMILALLTGLGTAGNISVFVNYMLIFANTEKKPVQIILIHLVF
TNSITLLSAGMPRTIAAFGLRNFLSNAGCKIISYLERVARGLSICTSSLL
TVVQAIIMSPRHSRWKKLKPRSAWHILPLLLFFWILNSLISVNLLFYITS
ISTNTSNISKLYSYCYFRPANQKMKWIFLILMMLRDGLFQGVMGGASGYM
VFLLYKHNEHILHLQNSKLLYKTPPEIKAAQSVLFLMLCFIFFYWVDCIL
SLFINSFLEDASVLINIRDFVTLGYAILSPFVLIHRDEYLTKCYKAQQDR
KTLRKCSSLDPFLK*
>V1R.GCA_004027205.1_CteGun_v1_BIUU_PVKB01005446.1_37137_38057+
MILNIVKGTIFAFLSGLGSVGNISVFASHMLIFQGTEKKFIHLILIHLAF
ANIILLLFYGIPRTMAAFGIRNFLDDINCKIVVYLARVARGISICTSSLL
TVVQAITMSLRHSKWRKLKPRSSWHILPLFPFFWILNSLIGINLVHSITS
TSMNTSQISLSEIYCNFQPENQKTGLIFLALMVLRDAVFLGAMGGASGYM
VFILHKHHQHVLHLQKSKVLYRAPPEIKAAQSVLLLMLCFCFFYWADCVL
SLYINSLLENNSVIFNIREFLALGYAVLSPFVLIHRDEHLTECWRAERRE
RHWENV*
>V1R.GCA_004027205.1_CteGun_v1_BIUU_PVKB01005446.1_57622_58515+
MTGSNFLYRTIFLSLTGPGIAGNLILFMKHACTSTVGTEKKPIDFILIQL
AITNVMTLCCTGIAAIRSTFHFSNFLDNVVCKSVIYLARVARGLSICTTC
LLSVVQAITISPKTTPWRKLKPHTAWQVLPCLLLFWILNFLISSNLLHYI
TAVRSTNKSEIEMPVGYCYMLPPGQIIRCLFLLLMTLRDVIFQSLMGWSS
GYMAFCLYKHHKRVLYLHSSNNSNPEIRATLSILMLMTCFLFFYWADFII
SLYVGSILTVNPIIVSTNIILGVGYASLSPFVLISRDVHPVKHWCRH*
>V1R.GCA_004027205.1_CteGun_v1_BIUU_PVKB01005446.1_84459_85349+
MTLQMFLNIIKITIFIFLTGLGTVGNTFVFVNYTYIFFRGPVKKLIHLIL
IHLGFINIVMLFSNGVPQTISAFGLGNFLDDTGCKIVVYLKRVARGLSIC
TSSLLTVVQAITISPQHFGWRRFKPRSAWHILLLFLFIWILNSLISINLL
LCIPSKSKNMSQRSASDKYCYFLPRRQKINWIFLTLMALRDTVFHAAMGG
TSGYMVFLLCKHHQHVHHLQNSKLLCKTPPEIKAAQSVLLLMLSFLSLFL
TDCVISLYLSVSLDKYSLTVDVYEYLALGYAILSPFLLIHRDGHLA*
>V1R.GCA_004027205.1_CteGun_v1_BIUU_PVKB01005713.1_245_1156+
MNNNNKLYNHIDIRDVFFSEVVFGVLANTVLLLVCIFNNRPKPIDLPVGL
LALVHTVMLLTKAFIAADTFKSQEYWNDLTCKSVVTLHRLTRGLSICATC
VLSVLQAITLSPTSSCLAKFKHKSPRPSLCCVFLLWLFYMSLSGPFLFSI
SATHNVTSQSLVFVTKSCSLQALSYFLRHLFSILTTCRDACFMGLMSVSS
GYMVTLLCRHKKQSRRLLSTSLSPKASPEQRATRTILLLMSFFVIMYILD
STISSSRIMRYNDPTRLCVQMLLANGYATVSPLVFISTKKWVINFLKSMW
GGQ*
>V1R.GCA_004027205.1_CteGun_v1_BIUU_PVKB01005713.1_23836_24777+
MNKNKKVFGNAHIRNTFCSEVIIRVLANALLLAFHIRTWLLRQKSNLTDL
PIGLLALIHLLMLLIVGSITPDLFTSQGRSWDDITCKSLVYLHRVMRGLS
VCTTSLLSVLQAVTLSPRSSCLAKLKHRSSRHHLCCLLLLWLFYTSVSSH
LCISIFAIPNQTSANFMYVTASCTIAPLGYLLRHVLSTLLIFRDSFLMGL
MAISGGYMVVLLFRHKRQSQSLHCTKLALRASPEQKATRTILLLLSFFLF
MSTLNCFASYARTLLNDNPIIYCIHIFMAHSYATLCPIVFISTGKSIINF
LRSKCRRQVCGFQ*
>V1R.GCA_004027205.1_CteGun_v1_BIUU_PVKB01005713.1_34167_35096+
MNKSYPMHSNTTVRNTFYLEVAVGVSGNVILLVFHIRMWLLRQRPRLTDL
PIGLLALTHIVMLLLMTGSIAPDIFMSQGRFWDDITCKSLIYSYRVMRGL
SVCTTSLLSVLQAITLSPRSSCLAKLKHRSSCSQLCLLLFPWVFYTSVSS
HLVISGTATSNRTSGNFLYVSEFCSIVPMSYFLQRAFSTLLLFREAFFMG
LMVLSSGYMVVLLCRHKKQSQSLQCNKLTPKASPELQATWTILLLLSFFV
VMSILDSFTTYLRTSFNNNPVVYCIHILVTHSYATVSPLVFIGAEKRIIN
FLSSRFGGQ*
>V1R.GCA_004027205.1_CteGun_v1_BIUU_PVKB01005713.1_44665_45591+
MTKNNREYSNINIKSAFYSEIAIGVPPNIFLLIFHIRLWLLRQRPKPTDI
PIGLVALFHLVILLTSAFIGADIFMPQARSWDDITCKSLIYFYRVMRGLS
ICAISLLSVLQAVTLSPRTSCLAKFKHRSLYHYLCSLLFLWVLYASITSH
LLISTVATPNLTSYNFMYITESCSLLYKGHSLQHAFSMLLTFRESFFMGL
MALSGGYMVILLCRHKKQSQQLYLTKLSSREPPEQRATRTVLLLLGFFLF
MSILDSFCNYARNVLKDCSVIYFIQLFVSHSYATVSPLVFISTEKRIVIF
PRSVCGGR*
>V1R.GCA_004027205.1_CteGun_v1_BIUU_PVKB01005713.1_50428_51354-
MSKTHSVYSNIHIRNTFYSEVAIGVSANALLLVFHIHVCLLRQKPRLTDL
PIGLLALTNLVILLITAFIAADNYVAQGTFWDDTTCKSLFFLFRMMRGLS
ICTTSLLSVLQAITLSPTNSCLAKFKYRSSYHYLYSLLLLWALYASITSH
PLISTVATLNLTSDNFMYLTKSCSVSKKSHHLRHALPTLLTIRETFFMGL
ITISGIYMSILLCRHKKRSRFLYHTKLSSKASPEQRATWTILLLLIFFMF
MSILYSICSYVRNVRDDNPVLYYTQLLVCHGYAAVSPLVFISTEKRIISF
FRSVCRGQ*
>V1R.GCA_004027205.1_CteGun_v1_BIUU_PVKB01005713.1_63505_64452-
MNKDSELHIFIAIKNTFFSQVSIGISANTILLLFHILTSLPGRRPKPTSM
TIGHLALIHLLMLLVMGVITTDILGSCGFWNDLTCKSVIYLYRVMRGLSI
CTTCMLSVLQAITLSPRGSCLAKFKCKSSNENLFSLFFLWVFNMFTSIRF
LVSTVATPNVTSDNLLFITESCSLWPLSYFLKYLFSTLVTIRDIGPIGLM
AISSGYIVTLLCRHKRQSRHLHRNCLSPKTSPEQRATQTILLLMSFFVVM
YFFDYIIYLTLGMFRNNDPLSLCVQMVVGNSYATISPLVLISTEKQTTKF
LKSLWGKTNKCLIVQ*
>V1R.GCA_004027205.1_CteGun_v1_BIUU_PVKB01005713.1_74724_75635-
MNKDNKLYSDTDIRNVLFSEVVIGVSANTILLLLCFFNNRPKPTDLPVGL
LALIHTVLLLTRAFITTDTFRSQRYWDDITCKSLLSLYRLMRGLSICTTC
MLSVLQAVTLSPTSSCLAKFKHKSPRPSLCCLLFLGLFYMSITGPFLISI
VATHNVTSHSLIFVTKSCSLWSWSYSHRHLFSMLTLFRDVSLIGLMSLSS
GYMVTLLCRHKKQSRHLFSTSLSPNASPEQRATRTILLLMSFFVIMYILE
SSIASSRIMRYNDPTRLCVQMLLANGYATVSPLVFISTEKRVINFLKSIQ
ERQ*
>V1R.GCA_004027205.1_CteGun_v1_BIUU_PVKB01005953.1_70963_71901-
MVSGEAIMGMIFLSQAVFGVLGNISLLLHYLFPYFTGHRLKSTDVILQHL
LLANSLALLSRGVPQTMAAFGLTDFLSDLGCKLVFYFFRVGRGVSMGSTC
LLSVFQAITISPQCSRWAELKEKAPKYIDSCVLLCWVLQMLVSISTPIYV
RRKMKTVNITTHKDLGFCSSDHSDPITFPFSAALLLFPDLVCLSCMLWSS
LSMVFILYRHKRQVQHIRRTHVSPRSSPESRVTRRILFLVNTFVSFYTLS
SIFQVCITNTTKPSWLLVNTAAIVSMCFPAACPFVLMNHNFPLRRLCEWV
RNTKFLSRDRNV*
>V1R.GCA_004027205.1_CteGun_v1_BIUU_PVKB01006073.1_69359_70282+
MNSARLNLGIIFLSQTGIGLVGNSSLLFLSNRTLFTEHHLRPTDLVLNQL
VLVNSMVLFSKGVPQTLETFGWKHILGDSGCKLVFYLYRVGTGVSFSTVC
LFSGFQAIKLDPSICRWLNFKIKSIKFSGFCCFLCWIPHVLINSFIPLIV
NGALNTNNLSVESNYEYCSWVKPEGYSLLFIVLYFFPNLTSLLFIIWASG
SMILFLHRHKQRVQHIHSHSFPSRPSREARAQRTILILVSSFITFYFLYT
ILTIWMTLVANQGQWMVSSSVLVASCFPEFSPFVLIISDSHVSRLWSACM
ARKKDFA*
>V1R.GCA_004027205.1_CteGun_v1_BIUU_PVKB01006291.1_40642_41559+
MKDTFQEYGVKMIFLSEAVAGFLGNFLLVYNYDFLNFSRGTGRATDLILK
HLSIANVLVLLSKGVPQTMTAFEWTHSLSDIGCKCVIYAHRVGKGMCMGS
TCLLSVSQATIISPQSSRWAKLKVVASKRIGLSTILLWILNMLINIMTPI
YVTSKRNNTINLGFCSSVVGNNKIIESFVLTLMSSYEVLCVGLMLGSSGS
MVLILHRHKKQVQHIHSTKLSRKSSPESRATQSILLLVSTFVSFYFLSYC
VSLLLVLFRDPSGWLVNTYALTTVGFAVVSPFVIMSRDPRIPQLNSACCE
VNTWF*
>V1R.GCA_004027205.1_CteGun_v1_BIUU_PVKB01007019.1_13138_14046+
MILNLIKGTIFAFVSGLGSVGNISVFVNCIIMFEGTEKKSIHLILIHLAF
ANIILLLFNGIPRTIAAFGLRNFLDDTSCKIVAYLARVARGISICTSSLL
TVVQAITMSPKHSKWRRFKPTSAWHILPSFLFFWILNSTIGINIIHSITS
TRMNISQIRMSESYCNFRPANQKMELIFLTLMVLRDAMFQGAMGGASGYM
VLLLYKHHQHVLHLQKSQFLYKTPPEIKAAQSVLFLMLCFCFFYWADCVL
SLYINSLLENSSVIFNIREFLALGYATLSPFVLIHRDGHLAECCRAHRRQ
RH*
>V1R.GCA_004027205.1_CteGun_v1_BIUU_PVKB01007205.1_27083_28075-
MFNGMMVTTILKKMTEVGSRDVLIGMVFLSQCVIGTLGNFCLFHYYISQS
HTKSRLRSTDLILKHLSIANILVIFSKAPPQTILAFGLRHFFNDLGCKFI
LYVQRVSKVVSVGTICLLSVFQTIMISPMDSCWKDFKVKASQYIGFSTLL
SWTLHMVLNLIFPLYDLYVSRKWSRRNITKRRDLGYCSVVDNGTIMGSVY
TALVVFPEAFCFGLTTWCSGSMVFILYRHKQRVQHIHSSDVPSRSPEARA
TRSILLLVSTFVSFYMFSSLLQIAIAFYPNLSLGLVRAAEFISACFPTIS
PFLIMGQDSSIPRMCFGGIKNTTPLTIRNV*
>V1R.GCA_004027205.1_CteGun_v1_BIUU_PVKB01007205.1_36050_37057-
MSAGEQRNDCYHSPREASEITDKLGSRDLAVGVIFLSQTIVGVLGNFSLL
CHHLCLRHAESRARSTHLILRHLCVANSLVILSRGLPHTMEAFGLRHTFS
DFTCKFLLYIDRVGRGVSIFTVCILSVFQNITISPMNSRWKDLKVKPPKY
IGVSICLCWVLQMLVNLILPLYVSGEKYNRNITRKTYMGFCSAQGRGAVL
GSMYIAFVVFPEVCFSALMVWASGSMIVILHRHKQRVQHIHTAKFPSRSP
ESRATHSILLLVSTFVSFYTVSSIFHSSIALLYNLSWWLVSTSRLISVCF
PTISPFLVMSQDSSILRYCFGWIRKTNLCILIKNI*
>V1R.GCA_004027205.1_CteGun_v1_BIUU_PVKB01007597.1_4668_5636+
MLLLLIKMNEDNKLYTFIAIKNAFFSQVGVGISANTVLFLFHMFMFLLRH
RPKPTDLTIGHLALIHLLMLLIMGVIATDIFGSQWHWDDLLCKSAVSLYR
LMRGLSLCTTCLLSVLQAVTLSPTSSRLAKFKHRSSSENLCCFFFLWVFN
TFISSRFLISAVATLNGTSDGLLFVTESCSLWPLSYFLRLFFSALVTFRD
VSLIGIMSVSSGYMVTLLCRHKKQSQHLHGTSLLPKASPELRATWAILLL
MSFFVIMYFVDCIISFFLGVLWNKDPVRLCVQMLVTNCYATISPLVLLST
ERRKVKFLKSMLGRDSKHLIIK*
>V1R.GCA_004027205.1_CteGun_v1_BIUU_PVKB01007597.1_15248_16198-
MMSKMRKMSSFTDMRNTVFSEVTIGVMANTILLFFHILKFLLKLRPKPTD
LTVGQLALTHLVMLLTVGAMAADTFGSQGWGDDVTCKVVVYVYRLMRGLS
LCATCLLSVLQAITLSPTGSCLAKFKRKSSHPNSCCLLFLWAFNVIISGR
FLIAITATPNVTSDSLVFVTESCSLEHISYLFRYICFSLVNIHDVSLLAL
MAMSSGYMVSLLCKHTRQSQYLHSTSPSPKSPPETRATRTILLLMSFFLV
MYFLDTVVSASSGILWNNGPTYHCVQMLVGNGYAAVSPLVLMSTEKRMLK
YLTFMRKKDNKCLFTK*
>V1R.GCA_004027205.1_CteGun_v1_BIUU_PVKB01007995.1_4778_5734+
MLLLLIKMNEDNKLYTFIAIKNAFFSQVGVGISANTVLFLFHMFMFLLQH
RPKPTDLTIGHLALIHLLMLLIMGVIATDIFGSQWHWDDLLCKSAVSLYR
LMRGLSLCTTCLLSVLQAITLSPTSSRLAKFKHRSSSENLCCFFFLWVFN
TFISSRFLISAVATLNGTSDGLLFVTESCSLWPLNFSLRLFFSTLVTFRD
VSLIGIMSVSSGYMVTLLCRHKKQSQHLHGTSLLPKASPELRATWAILLL
MSFFVIMYFVDCILSFSLVMLWNRDPVRLCVQMLVTNCYATISPLVLLST
ERRLVKVLKSMLGRIVNV*
>V1R.GCA_004027205.1_CteGun_v1_BIUU_PVKB01007995.1_10318_11274-
MMSKMRKMSSFTDMRNTVFSEVTIGVMANTILLFFHILKFLLKLRPKPTD
LTVGQLALVHLVMLLTMGVIATDTFGSQGWGDDVTCKVVIYVYRLMRGLS
LCATCLLSVLQAITLSPTGSCLAKFKRKSSHPNSCCLLFLWAFNVIISGR
FLIAITATPNVTSDSLVFVTESCSLARISYLFRYICFSLVNIHDVSLLAL
MAMSSGYMVSLLCKHTRQSQYLHSTSLSPKSPPETRATRTILLLMSFFLV
MYFLDTVVSASSGILWNNGPTYHCVQMLVGNGYAAVSPLVLMSTEKRMLK
YLTFMREKDSDCLNKIDR*
>V1R.GCA_004027205.1_CteGun_v1_BIUU_PVKB01008055.1_11668_12609+
MEMNKNRKHSSLIDIHNIFFIEVSFGIMANTVLLLSYILICLLGHRPKLT
DLTIGHLAFIHIVMLLTVGLLCADIFGFQNSWNDIVCILVIFLYRLMRGL
SFCTTCLLSVLQAIILSPRSSCLAILKHKSSYHILFSFFLLWIFNMIISG
RFLISITATPNVSSHSLMYVTEFCSFRPLNYLLQYISFTLMTFRDVFFIG
LMALSSGYMVFLLHRHKRQCQHLHSTSLSPKVSPEQRASKSILLLMSFFI
VMYFLDIVITSISGILRNNNTVYHCVQMLVGNGYATLSPLVLIRSDKQMI
QSLTSIWRKGSKV*
>V1R.GCA_004027205.1_CteGun_v1_BIUU_PVKB01008844.1_7005_7952+
MFSKEAIFGLVLISQMCLGVTGNSLLFVVLIYTFLTRPDLKKPIDYIVLH
LTLINAMTIMFALIPYITSSFGVRKLLDDAGCKAVLYIYRVTRGLSICTT
SLLSALQATTISPVNSKWARLKLKLTTSIFRLFLFFWIINMLIYIRVIEA
VRAIGNVTLVGHGYYHIYCQSQPVFKQISTMFATVILTHDLLFVGFMVWT
SLYMMSLLVRHRRRARHIRSQTLSSQPSPEHQATHSILLLVSCFVFFYFS
NDFLTIYSFYMPEKGTMFEGISTLLSSCYSTFSPFVLLKHNKIIAQLTSS
NIVMRCICPQRVLSG*
>V1R.GCA_004027205.1_CteGun_v1_BIUU_PVKB01012259.1_1359_2372-
MSCAQRNECYHSLKEILEKNNEVVSRDLGMGVVFLSQSVVGLLGNFSLLY
QLFSRYHTESKLKSTDVILIHLFTANSLVILSKGLPNTMAAFGLKSFLNE
FGCECLLYFYRVGRGVSVFTVCVLSVFQNVKISPVNSCWKDLKVKAPKYI
GISVCLCWILQIVTNPIFPLYVSYVFGKLHNRSITGRRDRGFCSTSDHGT
VTGSMYTAFVVFPEVCFSVIMIWASGSMISILHRHKQRVQHIHSTKVPSR
SPESRATHSILLLASTFVSFYTLSSIFHTFTALFYNLSWWLGSISHLFSV
CFPTVSPFLVMSRDSSLSRLCFVCTRRRNPFNLTRNM*
>V1R.GCA_004027205.1_CteGun_v1_BIUU_PVKB01012595.1_2176_3066-
MVLNLVNEVIFFFLSGLGIMGNIFVLASYIWIFGVTENKSVRLILIHLIL
TNIMTLLSKGVRRTLSDFGVRIFLDDIGCKILYLERVSRGLSICTTTLLT
VVQAFTMCPRHSELRRLKPRTVWQILSWLLFFWILNSLISMNLLNFVLSR
NMNTSQITNIENYCSFQLKSQTVNWTFLTFMATRDAVFLGAMGGASGYMV
FILHKHHQHVLHLQKSKVLYRAPPEIKAAQSVLSLMLCFLFFYLADCIMS
LYLMFLLRDIHFTVILQEFLTVGYAIVSPFVLIHREGHLAGCQRIQ*
>V1R.GCA_004026905.1_HysCri_v1_BIUU_PVJO010003768.1_81031_81984-
MDGLVFTNINWSIIFLTQTSFGILGNSSLFCLYNFSLLTAQVLRHIDVIL
TQLFLANILVLASKGIPQTMAAFGLKDFLDEAGCKLVFYLHRVARGVTLN
TTCLLSGFQAIKLCSHFSGWMETKIRSPKCIGFCCFLCWILNILINIHTT
VNVTGPENSINMSRQNTYRYCSAPVAKGLIFALTAIIYTLADATCLGLMV
WASGFTVLLLHRHKQRVQHIHSQSLSPRSSHEARATCTVLILVSMFVSFY
CLGSILSFWVTQTLRPGPWLVNTSVLLSTGFPTVSPFVFVFRDTLISQFC
LVPWTRKTSVATLFSGS*
>V1R.GCA_004026905.1_HysCri_v1_BIUU_PVJO010003768.1_102589_103515-
MLVLFSLTPDKPKTLRSFSDLEMFPQNLVWGIFSLSQTGVGILANFSLLF
HYIFSVFHGKILTPRDLIIEHLTLASSLLIITNGIPQEIIQFALRYFLDD
TGCKLVTRLYRVARGISLYTACLLSCFQALTVSPSNTRWVKLRHRAMKYI
GPCCSLNWIVHLLLNLLVPLRVTGASNSGNVSKTLKFGPCAGSVSGSFLT
PLNIFLNTFSDALCLGLMAWASGSMLSTLYMHRRQVQCIHSAPRSPRVCP
EARATQTILILVCTFVTFYSLSSILVVTCAIFGSSRLHIYQISLHLQEHV
SPHFVPLF*
>V1R.GCA_004026905.1_HysCri_v1_BIUU_PVJO010006038.1_24624_25568+
MKMNKKRTFSSYTDLRNTVFFEVAIGITANTVLLLFHVLTFLLKHRPKPL
DLTIGHLALIHLVLLGTMGFIATDTFRFQGWRDNFTCKSIIYVNRVMRAL
SICTSCLLSVLQAITLSPRNSCLAKFKQKSTQHYPYCLVFLWVFNMLLNG
RFLVSIGATPNVTSHSLMFVTESCSQWPISFLFRYTFFSLVNIQDVSLIG
LMALSSGYMVTLLCRHKRKFQHLHRTSFCPKSAPEERATWTILLLMGFFM
LMYCLDCIAFSSSGILWNNEPINYCVRMLVGSGYATICPLVLMSTEKRMI
KCLTSRWGKTANVQ*
>V1R.GCA_004026905.1_HysCri_v1_BIUU_PVJO010006650.1_83711_84613+
MTSVDLKFGMLFLFQTVIGALGNAALVYHYCVLHFSGCRSRSTDVIVRHL
TVANTLVVLSRGIPETMVACGSKHFLSDVGCKLVFYVHRVARGMSVSSTC
LLSVSQAITVSPRSSRWAGLKVKALKCAGSCNIFGWVLNILLNIRVPLLM
TAKGKNQNVTKYINFQYCSAMLPDKGTDSVFAALLLSHDILCLELMIWAS
GSMVSILHRHEQRVHHIRRHTISSGPSPETRATHSILVLVSVFVSFYILS
SLIHFWFSFYDETAWWLTKTSAFTNACFPTASPFILMSRERCVRRLVWNK
*
>V1R.GCA_004026905.1_HysCri_v1_BIUU_PVJO010007675.1_17683_18681+
MSRVTQRNDCLHNLNEILEGNDKVSSNDLAIGIIFLFQTTIGVLGNFFLL
YHYIFISHKRSSLRSTDVILKHLFIANLLVLLSRGVTQTMAVFGLKQFFI
ESVCTFLLYTERVSRVVSIGTICILSVFQNIMISPINSCCKAIKGPAQKY
VDFSLNFCWIANMAINLFFPLYTLHLSGAGYGRNLRRRINVGHCCIVDYR
ADLAFIFLALVILPEVTFSVLMICASGSMILILYRHKQQVQHIHITNVSI
RSPESRATKSILLLVITFISFYTLSTVFRISITVVYNLSSWLVRTSEVIS
LCFPSLSPFVVMSQDSSVFRPCSAWIKNTQPR*
>V1R.GCA_004026905.1_HysCri_v1_BIUU_PVJO010007675.1_72048_72989-
MAASGMVIGVTFLLQSMLGVLGNSFLLYHYLLLYFTGCRLRCTGVILMHL
IVANFLTLLCKGVPQTMAAFGGQVSLNDVGCKLLFCVHRVGRGMTIGSTC
FLSVFQAVTISPRDSRWAELRVKAPKYVGSPLCLIWVLNSLVNIVFLMYM
TGKGSKKNLTSLKNYGYCSSVHSDKTTESLHAALLSVPDALCLGLMLWAS
GSMVCILHRHKQRMRHIRRTHVTPRSSPESRATKSILLLVSAYVCFYTLS
CIFQVCLALIYNPSWFLVNTAAIVAGCFPTLSPFLLLSSDSSASRFCFAC
MRNGKTPDLQRNV*
>V1R.GCA_004026905.1_HysCri_v1_BIUU_PVJO010011764.1_10739_11680-
MKKRNKLFSNSNIRITFYSEVVIGISGNAILLLFHIVMFLLKHRPRLTDM
PIGLLALNHLLMLLIKGFITADIFTSQERLWDNITCKSLMYLYRSMRGLS
ICISCQLSILQAITLSPRSSCLAKFKHKSSGQNLHFLLLFLWVFYTSVSS
HLVISIAATPNFTSGNILYVTESCSLIPMNYFLQHIFPTLLIFREAFFMG
LMSISGGYIVILLCRHKKQSQHLQSTKLSPKAYPEQRATRTILLLLCFFL
VMTSLDILCYSRIALSNNPVFYCIQILMDHSYATVSPLVFITTEKRIINF
LRFMCRRQICGYQ*
>V1R.GCA_004026905.1_HysCri_v1_BIUU_PVJO010012544.1_31466_32419+
MSSLVICVSPKVWLVWSVIQKMLWTSLIQQIIFLSLTGPGILGNILIFVR
HVYIFVLIPEKKPTDFIIIHLAFSNAVIICTTGIREIATVFYFRNFLGSV
GCKTVVYLGRVARGLSICITCLLSVVQAITISPRNTLRKFKPRTAQHVLP
YIFLFWISNFLISSNLLHYITAVSSMNRSHVGVYVGYCYLLPSRQTVRWL
FLSLMALRDVIFQSLMGWSSGHMALRLYEHHQRVLYLHSSRLANSSSPQI
RATLSTLVLMTCFLFFFWMDFIFSFYIGSTVTNQSTLLHIKVLLELGYAV
LSPFVLMRRDICVTKHW*
>V1R.GCA_004026905.1_HysCri_v1_BIUU_PVJO010012544.1_49075_50043+
MCFHIINTPICAFLTGLGTLGNTSVFVTYMCNFGGATKNKSIHPILIHLV
VTNILMLISKGTPKTMAAFGMRNFLDDPGCKIVCYLERVARGLSVCTSSL
LTVVQAGAISPGHSKWRRLKPRSAWHVLALLLSFWGLSSLIGMNLLHSIT
NISMNSSQISNSDSYCYFLPESKKIKWIFLTCMVLLDAGFQGIMGGASGY
MVFVLQRHHQRVLHLQNSKSLYKTSPEIKAAQSVLLLILCFLLFYWIDCL
LSLFISSFLVNQSVVINTREFLTLGYAVLSPFVLIHREGFLSHCWTTWWD
RKILRLYCSICLFNKRQICNIS*
>V1R.GCA_004026905.1_HysCri_v1_BIUU_PVJO010015696.1_3994_5013-
MNTEPGDDRMASVDVKVGTVFIVQMVVGTLGNVSLLSRDLFLHFSGRKTR
STDFILRHLTVANSLAIFSRGIPETLAAFGLEHFTSDIGCKLVFYVHISS
RGVSFGSTCLLSVFQAIAISPRDWKWAEFKGKALKYLNTSTALCWVLQLV
LSFSFAVSMTTKLKTINITNKIDFAYCSDPRSVRGLYSVSVALLFISDSV
CLGLMLWASGSMVLILHRHKQRVRHIHRTNTSSRSAPETRATRSILVLVS
VFVCFYIPSTIMHIYLTFCVNPSSFLCTLGALINGCFPTVCPFLLLSCGA
SVSRIGCVCCGRSTEPSEHNRKNMCNACFSGLRCGCTGT*
>V1R.GCA_004026905.1_HysCri_v1_BIUU_PVJO010015696.1_20663_21610-
MLNTVNDRMASMGVYVGIMFLVQIFIGTLGNLSLLGKYLFLCFSRCKTRS
IDLILMHLVVANFLVILSRGIPETIAAFGFEDFLSDFGCKFVFYVSRVGR
GVAFGSTCLLSVSQAITISPMSSRWAELKVKAPKYIRIFTVLCWFLHLVL
NISFSLSLTSSLKTKNMTNKIDFAYCSDPRTTSGIYMAHAVYTAITDILC
VGLMCLASSSMLFILFLHKRQVQHIHRTRNSNSSSPETRATRSILILVTI
FVVFYFLSCIMQTYVTFFSGSRIFLFTLDAFTSACFSTVSPFVFMICGHY
VSGICCVYSERNRVV*
>V1R.GCA_004026905.1_HysCri_v1_BIUU_PVJO010017665.1_10747_11691+
MTLSLVKGTSFLFLTGLGTVGNVFVFVSYMYMFGGTEKKSIYIILMHVAF
TNIVMLLSNGVPKTLSAFGLGNFLDDTSCKIVVYLGRVARGLSVCTSSLL
TVVQAGTISPAHSRWRRLKPRSAWCVLHIFLLFWILNSLISMNLPFSIKN
INSLNTSQIINSDKYCYFLPKSWNVRWTFLTLMVLRDAVFQALMGGASGY
MVFVLRRHHQRVLHLQKSKFLCRTPPEIKAAQSVLLLMLCFLFFYWADCF
ISLHLTFCLEHDSITAHVPEFLTLGYALFSPFVLIHRDGYLAECWRAQKE
REDIGKKSIYSFSE*
>V1R.GCA_004026905.1_HysCri_v1_BIUU_PVJO010017665.1_33235_34128-
MALNIVKGVVFFCLTGLGTTGNIFVFMNHMWFVGSTKKKSMHFILIHLVF
TNIILLLSKGFPRTIAAFGVRNFLGDTGCKIVCYLERVARGLSVCTSSLL
TVVQAGTISPRHSRWRRLKPRSARCILALLISFWGLSSINSMNLLYIIRS
INMNSSEISKSDNYCDFLPKHEKMNWIFLILLVLRDMGFQGVMGVASVYM
VFVLHKHHQRVLHLQKSKFLYKTPPDVKAAQSVLLLMLCFLFFYWTDCVT
TLYIIFFFKNDSITISLQEFLTFGYAILSPFVLIHRDGHLAECWHAQ*
>V1R.GCA_004026905.1_HysCri_v1_BIUU_PVJO010019035.1_27981_28913-
MFPSDMIFGVFFIFQICFGVLGNSLLCMAYLCTFLAQPHLRKPVDVICTH
LTLVNILTTTFTLMPVIMSSFGARHFLEDVGCKVVLYVFRVTRGLSICTT
SLLSAFQAIMISPTNTVWSWLKSKLSTLVFPSFLFFWIINMLIYIPVIQH
VRAISNYTLIGRGFSHSYCQTRSFVDDKIGSHVSVLLFQELLFVFLILWT
SLYMVSLLYRHHRRVQHVRSPGLSSQPPAEHIATRRILWLAGCFVFFYCS
NNVVTYYSFYTPEKIPSLVQINEILSTCYPTICPILLMKNNKVRSVFTSS
LSMLKITHTL*
>V1R.GCA_004026905.1_HysCri_v1_BIUU_PVJO010020016.1_2534_3445+
MIWSNFIWRIIILSLTGLGIGGNFCLFVKYVYAFVVDLKKKPIDFILIQL
AFTNAVTLWTSGILNVRLPFHFNNFPGTVGCKVMVYLGRVARGLSICTTC
LLSVVQAITISPRDTLWRKLKRQTAWHVLPYIFFFWVSNFLISSNLLHYI
TAVSIMNRSAIGVYVGHCGHCYMLPSSQIVRWLFLSLMALRDVIFQSLMG
WSSVYMALRLYEHHQRVFYLHSSRLTNNSTAEIRATLNILILMTCFLFFY
WMDFIFSFYIGTVSTPDSTILNIKVFLGLGYASLSPFVLISRDVHMGKCW
HSH*
>V1R.GCA_004026905.1_HysCri_v1_BIUU_PVJO010021329.1_5286_6239+
MKMNKNNVLRRFTGLHIMFFFEVSLGIMANTVLLLFHVLTFPLKHGPKPT
NLTVGHLALTHVVMLLTLSFITRDMFGFKKLGGDITCKSVIYLYRLMRGL
SICTTCQLSVLQTIILSPRSSCLAKFRRRSSHHNLSCFLFSWIFNMFISS
RFLISAGAAANMTSHNLMFLTESCALWPINYLFNYTYFSLMTVRDVSFIG
LMVLSSGYMMLLLCRHKRQSRHLHSTSLSPKASPEQRATRTIVLLMSFFM
IMYCLDYAVTSTSGMLWKSDPIHHCVQMLVGNGYATVSPLLLISTEKQIT
TFLISMWRKGTNCLITQ*
>V1R.GCA_004026905.1_HysCri_v1_BIUU_PVJO010022718.1_11216_12058+
MVAGNLDLGVVFLAQTGIEIFGNSFLLSFYSFFLLTGHKLRHTDLILSQL
ALANSLVLLSKGIPQTIVAFGWKYFLDDVGCKLVFYFHRVGTRVSFSTVC
LLNGFQAIKLNPSICRWMELKIQSLRFIGFCCFLCWTVHLSMNSCLVLLV
NGPLNCKNFTVKTDCGSCSWTMPERYSSLYTLLYFSLDFISVGFMIWASG
SMVLVLHRHRQRVQHIRSHSPSPRPSHEARATCTILVLVSSFGTFHSVYT
VSTIWSTLVSNCGHWNSGQLCTCGLMFPSI*
>V1R.GCA_004026905.1_HysCri_v1_BIUU_PVJO010026331.1_1175_2107-
MRMISTARVLEIAFLFQIGIGVVGNALLFVGYTHIFIVNAKQRPICLIIA
HFSMVYMLLVCTTGVPEAAAALGYRAPVDNVVCKTNTYLQRLSRGLSICL
TSLLSILQTITISLNSSRWAALKTRNSLYILYSFFFVWILNLLISSNMIV
SMAALKNGNVSKVIAKSCFILPMNVLIKWFFLIFLALRDVSFLGSMCVTS
GYMILHLYRYHRQTQHLRRSSTPFKMNHEMRATKKIIILTLCFISFYGLE
MILSISLGYFPKNEPVILNVKQFTGVSFAFLSPVMLLSNDSQLHIFWASV
FEKIRKQLTK*
>V1R.GCA_004026905.1_HysCri_v1_BIUU_PVJO010027122.1_16319_17224-
MESEDGLINLICRLILLALTGLGIGGNSFLFVKHVYVLVMGTQKKSIDLI
LIQLAFTNLLTLCTAAISDRRSAFHFLSDIGCKTVVYLGRVARGLSICTT
YLLSLVQAITISPRNTLWRKLKPRTAWQVLPYLLLCWIINLLISSNLLHY
ITAASSMNGSQIGMYVGYCYLLPSRQTVRWLFLSLMALRDVIFQSLMGWS
SRHMALLLYEHHKCVFYLHSSRLANSSSPEIRAMLSILILMTCFLLFYWV
DFIFSFYIGSIVTCNFTVLNMKICLGLGYVVFSPFVLISRDVLQVKCWRS
H*
>V1R.GCA_004026905.1_HysCri_v1_BIUU_PVJO010027647.1_8392_9315-
MLARNLAVGMIFLSQTITGILANLSLLYHYLSLRFAGYRLKPTDVIVRHL
IIANSLVMIFKGVPQTLATLEVKYFFHDVGCTLLLYVHRVARGVSISTTC
LLSVFQTIKISPMNSSWKQLKAKLPRHTGVCIFLNWILHMLVNCIFPLYS
INKYNTKNITKIKDFRYCPAGFRDKTTEVLYAALVLFPEVSCSVLMVWSS
GSMVLILHRHKQQVQHIRRTRDSPRSSPESRATQSVLVLVCTFVSFYTLS
SFFHAYVAIFSIPSWWLVNTSALISTCFPTVSPFVLMICNATASRISVKF
SNFIRHM*
>V1R.GCA_004026905.1_HysCri_v1_BIUU_PVJO010030730.1_9909_10847+
MIPNATIFAVFLLSQICIGVTVNSSLLLLLLNTFLFQPQLRRPIDSIMVH
LTIVNIFTIIITLIPYVKFSLGVRHFLDDVGCKVMLYLSRVTRGVSIGTT
SLLSTFQAITILPVPSKWVLLRSKLAAWIIPSLLFFWIINMLIHIIVIKR
IRAIHNFTLVGPGYSQAYCQTRPMRNNSAKSFLSLILMHDLLFLALMLWS
SHYMVSVLYRHHRRVQHVHSPSAQTAPEIKATRNILFLTSCFVFFYCLNN
FFTFYSFYIHKKNPSWGGIGAVLSSCYPTICPFILMKNNKIVPQFRSCIR
TRIIHLQRVFGV*
>V1R.GCA_004026905.1_HysCri_v1_BIUU_PVJO010055109.1_465_1382-
MKNNNSRFSSFIDLQYMFLFEVSIGIAANTVLLLFYVLIFLLEHRLKPTK
LTVGHLALIYTVMLLTVRFIATDIFGYQDIDNDITCTSVIYLNRLTRGLS
VCVTCLLSVLQAVTLSPRGSRLAKFKLKSLHQNLRCCFFVWVLNMLLSVR
FLMSTVATPNGTSQSLMLLSTSCSLLPITSLLKYTFFSLMTFEHVCCIGL
MALSSVYTVILLCKHKRQSWQRHSTSLSPKASPEQRATWTILLLMSFFII
LYTLDCVIGSASSISWNHDPVHHSVLMLAGNGYATVSPLVLISTERRMAK
CLIFM*
>V1R.GCA_004026905.1_HysCri_v1_BIUU_PVJO010055782.1_1078_1935+
MTEVLGNFSLLYHYLFLYFAGCRLRCMDVILTHLIVASFLTLLCKGVPQT
MAAFGGLVSLNDVGCKLLFYVHRAGRGMTIGSTCFLSVFQAVTISPRDSR
WAELRVKAPKYVGSSLCLIWVLYSLVNILFLIYVTRNWTNKNFTGLKDYG
YCSSIRINKTAEPLHAAVLSVPDALCLGLMLWASGSMVCILHRHKQRMRH
IRRTHVTPRSSPESRATKSILLLVNTYVCFYTCPCLFRVCLALIYNPSWF
LVNTTATVAGLFPTLSLTKKREREREKFHPKVLCV*
>V1R.ThrSwi_NIG_v1_Scaffold00008_26392012_26392986-
MKMNRKSRFSGFTDIQHMFFFEVTAGIMANTILLLFRVLTLLLERRPKST
DLTIGHLAFIHILMLLTVGCIAMDIFGYQDLGDDIICKCVIYLYRLMRGL
SVSTTCLLSVLQAITLSPRSSCLAKFKQKSLQQNVCCFLFLWIFNMLISG
RFLNFTIAIPNVTSHRLMFVTQSCSLLPISSFLKYVSLSLMTFQHMAFIG
LMALSSGYMVILLYRHKRQSQHLHGSSLSPQASPEQRATGTILLLMSFFT
VMYVLDCVIESISTLLWNHNPIRHCVQMLVGNGYATVSPLVLLSTERRVS
KCFVSMWGKYTKCFSFMMDHFSDN*
>V1R.ThrSwi_NIG_v1_Scaffold00008_26407040_26408002+
MHIVCSKLMRMNKNIRYSGFTDIQHMIFFEVSIGITGNTVLLLFHVLTFF
VELRPKPTDLTIGHLAFIQMVALLTVGFIAMDNLGYQLMGNDITCASVIY
LYRLMRGLSICTTCVLSVLQAITLSPRSSCLAKFKQKSLCQKLCCFFFLW
AFNMVISSRFFISTVATPNVTSPSLMSLTKSCSHLPESSLLRNIYDSLTA
FEYTSCIGLMTLSSGYMVIVLCRHKRQSQHLHSTSLSPKASPEQRATQTI
LLLMSFFIVMYSIECVMGLTFSIPWKNALMHHCIVMLVGNVYAMISPLLL
ISTEKRIIKYLLFMLGKDSE*
>V1R.ThrSwi_NIG_v1_Scaffold00008_26436291_26437253-
MHIVCSKLMRMNKNIRFSGFTDIQHMIFFEVSIGITGNTILLLFHVLTFL
LKRRPKPTDLTIGHLAFIHTVMLLTVGFIAIDNLGYQDMSNDVTCASVIY
LYRLMQGLSICTTCLLSVLQAIILSPRTSCLAKFKQKSLCQKLCCFLFLW
VFNMVISSRFLISTVATANMTSQSLMFLTKSCSLLPVSSLLKYIFLSLTA
FEYTSCLGIMVFSSVYMVILLCRHRRQSQHLHSISLFPKVSAEQRATWTI
VLLMSFFIAVYSLDCVLGSTSSIMWNNNLIHLCVLTLVGNGYAAVSPLVL
ISSERRMIKCLMLMWGKDSD*
>V1R.ThrSwi_NIG_v1_Scaffold00008_26452816_26453742+
MKKYNVFSSFIDLQHVFFFEISIGIIANMVLLLFHVLTLLLERRPKPTDL
TIGHLALIHTVMLLTVSFIGIDTFGVQDLGDDIVCKCVIYLYRLMRGLSV
STTCLLSVIQAITLSPRSSYLAKFKQKSLVQNLYWFLFLWLFNMINNGRF
LISIVATPNVSTHSIMFLTNSCSLLPVSNLLKYISISLLSFQHMSLIGLM
VLSSGYMVIFLCKHRRLSQHLHSTRLFPKASPEQRATQAILLLMSSFFVI
YILDSVLASTSDMLWKLDPIHCCIQLLVGNGYATVSPLVLISTERRVSAF
FRSMSWKR*
>V1R.ThrSwi_NIG_v1_Scaffold00008_26465713_26466633-
MKVNENSRLSGFTNIQHIVFFEVSVGIVANTVLLLSRVLIFLLQHRPKPS
DLIIGHLAFVHILMLITKSFLAIDIFRYQILQTDNTCKSAIYLNMSTRDL
SICTTCLLSVFQAITLSPRSSCLAKFKHKSLHHSLCCFFFFWVLNLIISG
RFLISTVANPNGTSLGALLLTTSCSLFPIRSLFKYTFFSLMTFQHVLFIG
LMVLSSGYMVVLLCRHKRQSQHLHSTSLSPRASPEQRATQTILLLTSFFL
FMYSWECILGFIWSVLWNIDPIYYCVLILVGNVYATVSPLVLISSERRVI
RFLTFR*
>V1R.ThrSwi_NIG_v1_Scaffold00008_26485330_26486277-
MKMNTNNKVFRFIDIQYLFFLEVSIGIIANMILLLFYIIIFLLGHKSKPI
DLTIGHLAFIHIVMLVTVAFIAIDIFGFQVLGNNIKCKSIIYLHRVMRGL
SLCTTCLLSVLQAITLSPRSSCLAKFKQKSLHQNSFCFLFLWVFNMLISG
RFLISTIATPNVTSHSLMFVTQSCSLWPISYLLKYISFSLMTFQEISVIG
LMGLSSGYMVILLYRHRRQSQHLHSTSLSPKAAPEQRATHTILLLMSVFI
VLYVLDCIMSSTSGVFWKRNYIHDCVQMLVGNGYATISPLVLISIEKRMI
KCLTSMLGKTINLCL*
>V1R.ThrSwi_NIG_v1_Scaffold00008_26496676_26497623-
MKMNTNNKVFRFIDIQYLFFLEISVGIIANMILLLFYIITFLLGHQSKPI
DLTIGHLAFIHIVMLLTAVFVAIDIFGFQVLGNNIKCKSIIYLHRVMRGL
SLCNTCLLSVLQAITLSPRSSCLAKFKQKSLHQNSFCFLFLWVFNMLISG
RFLISTIATPNVTSHSLMFVTQSCSLWPISYLLKYISFSLMTFQEISVIG
LMGLSSGYMAILLYRHRRQSQHLHSTSPSPKASPEQRATHTILLLMSVFI
VIYALDCFITSTSGVFWKRNHIHDCVQMLMSNGYATISPLVLISTEKRMI
KCLTSMLGKTANLCL*
>V1R.ThrSwi_NIG_v1_Scaffold00008_26506000_26506935-
MKMNTNSKIFRFFDIQYLFFLEVSIGIIANMILLLFYIITFLLGHKSKPI
DLTIGHLAFIHVVMLLTAVCIAIDIFGFLVLGNNIKCKSIIYLYRIMRGL
SICTTCLLSVLQAITLSPRSSCLSKFKQKSLHQNACCFLFLWVFNMLISG
RFLISTIATPNVTSHSLIFVTQSCSLWPISYLLKYINFSLITYQEISVIG
LMGLSSGYMVILLYRHKRQYQHLHSTSLSPKASPEHRATHIILLLMSVFI
VLYALDCVITSTSGVFWKHNHIHHCVVMLVGNGYATISPLVLISAEKRMI
KCLTSMLRKDN*
>V1R.ThrSwi_NIG_v1_Scaffold00008_26530945_26531943+
MEMKKNSKVFRFLDIQYLFFFEASIGIIANTILLLFHVLTFLLGHRPKPI
DLIISHLSFIHLVMLITVCLIAMDIFRYQGLWDDITCKFVIYLNRLMRGL
SICTTCLLSVLQAITLSPRSSCLAKFKQKSLCCSLCCFLSLWVSTMLFRG
SFLISTIATPNVTSHSLMFVTQSCSLRPNNYLLKYIFFSLMTFQEIFAIA
LMGLSSGYMVILLYRHKRQSHHLHSTSLSPKASPEQRATQTILLLMIFFI
VIYAVDCVITSTSGVFWKHNHIHLCVQMLVGNGYATISALVLISTEKRLT
TSSPSIFQKIIDVCLFGGGKFLQGRANALNMY*
>V1R.ThrSwi_NIG_v1_Scaffold00008_26543506_26544447+
MELKKNTRFSNFVDLQNVFFFEVSIGIVANTILLLFHVLTFLLERRLKPT
DLTISYLALIHIVMLLNVGFIGIDIAGFQGLWSDITCKFVIYLQRLMRSL
SICTTCLLSVLQAITLSPRSSCLAKFKEKSLHHSLCCFLFLWVFNMLISG
RFLIATVATPNVSSQSLIFVTESCSLCPISHLLKYIFFSLVTFRDVSFLG
LMALSSGYMTILLCRHKRQSQHLHSASLSPKASPEQRATRTILLLMSFFM
IMYFFDGVISSISGMLWKSEPIHYCVQMLLGNGYATFSPLVLIHPEKCMM
KGLLSMWGRLVNV*
>V1R.ThrSwi_NIG_v1_Scaffold00008_26551974_26552921+
MKMNTNNKVFRFIDIQYLFFLEVSIGIIANMILLLFYIITFLLGHQSKPI
DLTIGHLAFIHIVMLLTVAFIAIDIFGFQVLGNNIKCKSIIYLYKLMRGL
SLCTTCLLSVLQAITLSPRSSCLAKFKQKSLHQNSFCFLFLWVLNMLTSG
RFLISTIATPNVTSHSLMFVTQSCSLWPISYLLKYISFSLMTFQEISVIG
LMGLSSGYMAILLYRHRRQSQHLHSTSLSPRASPEQRATHTILFLMSVFI
IIYALDCVITSTSGVFWKRNHIHHCVQMLVGNVYATISPLVLIRAEKRMT
KCLTSMLGKTVHLFL*
>V1R.ThrSwi_NIG_v1_Scaffold00008_26569392_26570312+
MELKKNTRFCGFVALQNVFFFEVSIGIMANAILLLFHVLTFLLERRPKPT
DLIISYLALIHIVMLLTMGFIGIDIAGFQGLWSNITCKFVIYLYRLMRGL
SICTTCLLSVLQAITLSPRSSCLAKFKQKSLHHSLCGFLFFWVLNLITNG
RILISAVATWNVTSSGGLLLTTSCSLLPISSLLKYMFFSLMTFQHILFIG
LMVISSGYMVILLCRHKRQSQHLHSTNLSLRASPEQRATRTILLLTSFFF
VMYSLDFVLGSVSSVQRGADPVLHCVLILVGHVYAIVSPLVLISSERRMI
RCFTLM*
>V1R.ThrSwi_NIG_v1_Scaffold00008_26578538_26579485+
MKMNTNNKVFRFIDIQYLFFLEVSIGIIANMILLLFYIIIFLLGHKSKPI
DLTIGHLAFIHIVMLLTVAFIAIDIFGFQDLGNNIKCKSVIYLYKLMRGL
SICTTCLLSVLQAITLSPRSSCLSKFKQKSLHQNSCCFLFIWVFNILISG
RFLISTIATPNVTSHSLMFVTQSCSLWPIGYLLKYITFSLMTFQEISVIG
LMGLSSGYMMILLYRHRRQSQHLHSTSLSPKASPEQRATHTILFLMTVFI
VIYALDCIITSTSGVFWKHNHIHHCVQMLVGNGYATISPLVLISAEKRMI
KCLTSMLGKAVDLCL*
>V1R.ThrSwi_NIG_v1_Scaffold00008_26599736_26600683+
MNENNTLYRFIGLYIMFFLEVSIGIIANSVLLFFHVLKFLLVHRPKPINL
TIGHLAFIHIVMLLTLSFITRDWFGFKNLGDDIICKCVIYLHRLMRNLSL
CTTCLLSVLQAITLSPRSSCLAKFKQKSSHTNHFCFLFLWIFNMLITSRF
LISTGSSANVTSHNFIFLTESCALWPTSYSFQDMYFSMMTIRDVPFIGLM
VLSSGYMVILLFRHKKQSQHLHSTSLSLRASPEQRAIWTILLLMSFFMVM
YFLDYAITFTSGMSWESDPLRHCVQVLVVNGYVTVSPLILISTEKQIITF
LVSMWSKDSKYFIIQ*
>V1R.ThrSwi_NIG_v1_Scaffold00019_2949999_2950889+
MRNTVFFEITIGIIANTVLLLFHILIFLLKRRPKPLDLTIGQLSLIHLVE
LVTVVFITADMFWFQDWRNDLICKSIIYVNRLMRALSICSTSMLSVFQAV
ILSPRNSFLAKFKHTSSHQYPYCLVFLWVFNMVLNGRLLFSIAATPNGTS
HRIEFVTRSCSLWPISYLFRYIFFSLANIQDICVIGLMGLSSGYMVTLLC
RHKRQFQHLHKTSLSAKASPEEKATLTVLLLMGFFMFMYVLDCIGFFSSG
ILWGDDPLYNCVQMLVSNGYATVCPLVLMSTEKRMIKWFISKWERQ*
>V1R.ThrSwi_NIG_v1_Scaffold00019_2967457_2968407+
MKMNKKRKISSYTNIRNTIFFEITIGITANTVLLLFHICMFLLKHRPKPL
DLTIGQMALIHLVLLVTMGFIATDIFGFLAWGSDLICKSVIYVNRLMRAL
SICTTCLLSVLQVIILSPRNSCLTKFKHKSSHQHSCCLVFLWMFNMLLNG
RFLVSIGATPNVTSHSLVFVTESCSQWPISYSFRYIFLSLVNIQDISLIV
LMGVSSGYMVTLLCRHKRQFRHLYNTSLSIKASPEKRATRTILALMGIFM
LMYFLDCLIFSSLVILWDNDPIYVCVQMLVGNGYATICPLVLISTEKRMI
MHLTSKWKDCKCSSVQ*
>V1R.ThrSwi_NIG_v1_Scaffold00019_2989581_2990525-
MNKKRKISSFPDIRNTVFFEITVGITANTVLLLFHIFTFLLKHKPKALDL
TIGQLALIHLVLLVTVGFITADTFEFQGWGSDLTCKLIVYVYRLMKNLSV
CTTCFLSVLQAITLSPKNSCLAKFKHKSSYHYPCCLVFLWVFNMLLNGRF
LVSIGVTPNLTSHRVMFITESCSQWPISYSFRYIFLSLTNIQDISFIGLM
ALCSGYMVTLLYRHKRQFQHLHSTSLSAKSSPEERATRAILLLMGFFMFI
YVLDCIAFFSSGILWDNVPIHHCIQMLLGNGYATVCPLLLMSIEKRMINW
FTSRWKKTVNIQLW*
>V1R.ThrSwi_NIG_v1_Scaffold00019_12539650_12540594-
MKMNKKIKISSYTDLTNTVFFEVVIGIIANTVLLLFHILTFLLSHKPKPL
DLTVGHLALIHLVLLVTMGFIAIDTLGSQAWGNDLTCKSVIYVNRLMRAL
SICTTCLLSVQQAIILSPRKSCLAKFKHKSSHHCSCCLLFLWVFNMLLNG
RFLVSIGATPNVTSHILMFVTESCSQWPISYLFRYIFFSLANIQDISLIV
LMALSSGYIVTLLCRHKRLFQHLHSNSLSPKASPEERATRTILVLMGFFM
IMYFLDCVAFSSSGILWNNEPINYCVRMLVGNAYATLCPFVLMSTEKRII
RWITSRWEKTINLQ*
>V1R.ThrSwi_NIG_v1_Scaffold00019_12554275_12555222-
MKTNKRKFWSFSDIKNIIFFEIIVGITANTILLLFHILTFLLKHRPKPLD
LTIGQLALVHLVLLVTVGYIAVDFFGFQTRGDDFMCKSVIYVQRLMRALS
VCTTCLLSVLQAITLSPRNSCLAKFKQKSSHHYPCCLVFLWVFNMLLNGR
FLVSIGATPNATSHNLLFVTASCSQWPISHFFRYIFLSLVNIQDISFIVL
MGLSSGHMVTLLCRHKRQFRHLHSTSLSPRASPEERATKTILVLMTLFVI
MYLGDCVTFSSLGILWKSDPILHCILMLVGNGYATVCPFVLMSTEQRMIR
CLTSRSEKDSKCSNH*
>V1R.ThrSwi_NIG_v1_Scaffold00019_12570129_12571046-
MNKKGNVSSFFHIIFFEVTVGITANTVLLLFHILTFLLKHRPKPLDLTIG
QLALIHLMLLVTMGFIATDIFWFQNWGNNLMCKSIIYVNRLMRALSICTT
CLLSVLQAITLSSRNSCLAKFKHTSSQHYPYCFVFLWVFNILLNGRFLVS
IGATPNVTSHSLMFVTESCSQWPISYLFRYIFLSLVNAQDVCFIVLMGLS
SGYMVTLLCRHKRLFQHLHNTSLSPKASPEERATRTILVLMGLFMFMYFL
DCVTFSSRGTLWKNDAILHCIHMLVGNGYATVCPFVLMSTEQRMISCLTS
RWKKQ*
>V1R.ThrSwi_NIG_v1_Scaffold00019_12583331_12584302-
MKFLFSFSSDITVCFYQMKREIFSYIDLRNIIFIEVTSGIVGNSVLLLFH
ILTFLLKHKPKPFDLTVGHLALIHLVLLVTMGFIATDTFWFQDWGNDFTC
ISVIYVNRLMRALSICTTCLLSVLQAITLSPINSFLAKFKHTSSHHYPWC
LVFLWVFNMLLNGRFLFSIGATPNVTSHSLLYITESCSQWPISYLFRYIV
YSLVNIQDISFIGLMAVCSGYMVTLLCRHRRQFQHLHSIRLSTKLSPEER
ATRTILLLMGFFMFMYFLDCASFSSRGTLWKNNPIPFCMHILVGNGYATV
CPFVLMSSEKRMISCLTSRWKAQ*
>V1R.ThrSwi_NIG_v1_Scaffold00019_12601287_12602213-
MNKKRKFSSYTNIRNTIFFEINIGIIGNTVLLLFHILTFLLKHKPKPLDL
TISQLALIHLVMLVTLVFIATDAFGSQAWGNDLMCKSVIYVYRLMRALSI
CTTCLLSVLQAITLSPRNSCWEKFKHRCTHYYSYFLVFLWVFNILLNSRF
LVSVGATPNVTSHSLMFVTESCSQWPISYLFWYLFLSLVNIQDVCFIVLM
GLSSGYMVTLLYRHKRQFQHLHSTSLSPKSSPEEKATRTILMLMGFFMFM
YSLDCVIFSSLGVLWNNDPIYYCVLMLVGNGYATISPFVLMSTEKRMIRC
LTPRQEIR*
>V1R.ThrSwi_NIG_v1_Scaffold00019_12613881_12614852-
MKFLFSFSSDITVCFYQMKREISSYTDLRNIIFFEVTSGIAGNSVLLLFH
ILTFLLKHKPKPFDLTVGHLALIHLVLLVTMGFIATDMFWFQDWGNDFTC
ISVIYVNRLMRALSICTTCLLSVLQAITLSPINSFLAKFKHTSSHHYPWC
LVFLWVFNMLLNGRFLFSIGATPNVTSHSLVYVTESCSQWPISYLFRCIF
HSLVNIQDISFIGLMAVCSGYMVTLLCRHRRQFQHLHSIRFSTKLSPEER
ATRTILLLMGFFMFMYFLDCASFSSRGTLWKNDPIPFCMHILVGNGYATA
CPFVLMSTEQRMISCLMSRWKRQ*
>V1R.ThrSwi_NIG_v1_Scaffold00019_12655567_12656487+
MRVNKKRKFSKLVDIRNVIFLEITIGIIGNGVLLLFHILRFLLKHRPKPL
DLTIGQLALIHLVMQVTMGFIAADTFEFQGWVDGLMCKLLVYAHKLMRAL
SICTTCLLSVLQAITLSPRNSCLAKYKHKSSYHCLCCLLFLWVFNMLLQG
RFLISIGATPNVTSHSLVFVTESCSQWPISYLFRYIFFSLANIQDICFIV
LMGLSSGYMVTLLCRHKMQFRHLHSSEHSPKSSPEERATRTILLLMGLFM
FLYFLDCVTFSFLSILWKNEPVYYCVHMLVGNGYATISPLVLIKTEKRII
NCMPSK*
>V1R.ThrSwi_NIG_v1_Scaffold00019_12677352_12678284+
MKVNKKRQLSHFMDIRNIVFFEVTIGIMANTVLLLFHIFTFLLKHRPKPL
DLTIGQLALVHLVMLLTMGFIGADTFGFQKWENHLTCKLVIYTYRLMRAL
SICVTCLLSVLQAITLSPRNSCLAKFKHKSSFHCLHCLLFVWVFNMLLNS
RFLVSIGATPNVTSQSLVFVTESCSQWLISHLFRYAFFSLVNIQDISFIG
LMAVCSGYMVTLLCRHKRQFQHLHSTSLSPKSTPEERATRTILMLMGFFT
FMYFLDCVTFFFSGIWWNNGPVYHCIQMLMGNGYATVCPLVLMSTEQRMI
KWSTSRWERQ*
>V1R.ThrSwi_NIG_v1_Scaffold00049_15431166_15432080-
MESEDHLINSVSRVIFLALTGPGIAGNVCLFAKHVFMSVWSLKKNPIDLI
LIQLALANVLTLCTTGVAGGRSAFHFDDFLSNTGCKTVVYLSRAARGLSI
CTTCLLSVVQAVTVSPRPTLWTKLKPRTARQVLPYFFLFWVMNLLISSNL
LHYVTAVGGVNRSAVGPYVGHCYLLPARRPVRWLFLSLMALRDVAFQGLM
GCSSGHMAVRLYEHHKRVRYLRSSRPAAGPSPEVRAALSTLVLTLCFLFF
FWTDFIFSFCIGSMITHNFTILNIKIFLGLGYSVLSPFVLINRNVFVVKC
WPSH*
>V1R.ThrSwi_NIG_v1_Scaffold00049_15443023_15443964+
MISSTRYFVDPVFSVHMELNLVKGTVFLFITGLGTMGNIAVFVTYTLILA
VREKKSIYLILIHLSFTNVITLLFKGMPRTIAAFGVRNFLDDTGCKIVVF
LDRVARGLSICASSLLTVAQAATLSPRRSRWRRLKPWSAWHLLPPLLLCW
VLNSVISMNLLRYIASIRMNTSKFTKSDNYCSFQPKNQEIRWLFLTLMVI
RDAVFQGLMGGASGYMAFLLHTHHQRVLHLRTSKILYQTPPEIKAAQNIL
LLMFCFLFFYWVECILNLFLNSFPENNFIVLDIREFLTFGYASLSPFVLI
YRERPLRECRNFL*
>V1R.ThrSwi_NIG_v1_Scaffold00049_15453457_15454413+
MSFLVIYVFPKVLLDGSEVPKMLWMNLIQGIIFLSLTGPGIWGNVLLFIR
HIYAFALIPEKKTIDCIIVHLACSNTVIICTTGMRDIATVFYFKNFLGSA
GCKTVVYLSRAARGLSICTTCLLSVVQAVTVSPRPTLWTKLKPRTARQVL
PYFFLFWVMNLLISSNLLHYVTAVGGVNRSAVGPYAGHCYLLPARRPVRW
LFLSLMALRDVAFQSLMGCSSGHMAVRLYEHHKRVRYLRSSRPAAGPSPE
VRAALSTLVLTLCFLFFFWTDFIFSFYIGSTVTNETTLLYMKLFLELGYA
AVSPFVLMSRDVRVAQLR*
>V1R.ThrSwi_NIG_v1_Scaffold00049_15512475_15513494+
MVVKLVKGIIFFFPVGLGTLGNILLFMKYLLLIGDIGKKTMHFILIHLVL
VNILLLLSMGIPSTVVAFGLRIFLDDTGCKIVCYLGRVARGLSICTSSLL
TVAQAGTLSPRRSRWRRLKPRSAWHLLPPLLSFWGLNSMVSINLLYIVTA
TNMNATHISSSENYCDFLPKSQSLNWIFLGLLTLRDSVFLGIMCGASGYM
VFLLHKHHQRVLHLQTSKFLYKTPPEVKAAQTVLLLMLCFLFFYWTDCAT
SLCINFLFKIDSIIIILQEFLSIGYAIICPFVLIHRDGHLGARQDPQYDA
KFLRKKLCVPLVFLQVRMNVLFSLFHWAHDSSHRSALKP*
>V1R.ThrSwi_NIG_v1_Scaffold00065_11398120_11399016-
MTSTNLIQKTILSFVGPGIGGNIFILVRQIHTFVMGPEKKTIDFILIHLA
LSHAILICITGIRGVAIVYHVRNFLDSVGCKTVIYLTRVARGLSICDTCL
LSVVQAITISPRTTLCRKLKPQTTRQVLLCLLLLLIFNFLVSSNLLHYIT
SVSSVNRTGMHVYTGYCYMLPSRETVRWLFLALMTLRDLIFQSLMACSSG
YMALHLYKHHKRVLYLRSLRFANKASPEIRATLRILVLMACFLFFYWADF
TFSFYIGSTLTHTSIILDFQILLGFGYAVLSPFVLMSSDMCVAKMLKC*
>V1R.ThrSwi_NIG_v1_Scaffold00065_11416391_11417287-
MVLNLAKEVTFFFLTGLGTMGNIFVFMNYIYIIGSTEKKSLHLILIHLVF
TNIILLLSKGVQRTVVTFGLRNLQDITGCKIVVYLERVARGISICTSSLL
TVVQASTISLRHCGWKRLKPKSAWHVPSLLLFFWILNSLVSMNLFYIIIN
INLNSSQIGKSDYYCGFLPKNQKTNLIFITFMALRDTASQCLMGGSSVYI
MVLLHRHHQRVLHLRLSTSLYKTPPEIKAAHSVLLLMLSFLVFYWTDCFI
SLYLIFTFKKSNSIIIHVEEYLTLGYALLSPFVLIHRDEHLAKCWHPQ*
>V1R.ThrSwi_NIG_v1_Scaffold00071_9174146_9175069+
MNTNNNLFSNINMRITFYSQVVVGVSGNAILLFFHISVFIVGHRHKLTDL
PIGLLALSHLVMLLIEGVIITDIFTSQARFWDDTTCKSVIYLYRSMRGLS
VCITCQLSVLQAITLSPRSSCLAKFKYNSSCDNLCSLLVIWLLHTCITSH
LVVNIGATPNLTSENILYVTESCSLLPMNYFLQHIVVILSAFRDAFFIGV
VSLSGGYIVILLFRHKKQSQHLHSTKLSPKASPEQRATRTILLLLCFFVI
VSSLDIISNSRIVLNSNKMFYCIQILTAHGYATVSPLVFISHEKRIINFL
RIMCGRQ*
>V1R.ThrSwi_NIG_v1_Scaffold00071_9199441_9200364+
MNTNNNLFSNINMRIMFYSQVVIGVSGNAILLFFHISVFIVGHRHKLTDL
PIGLLALSHLVMLLIEGVIITDIFTSQARFWDDTTCKSVIYLYRSMRGLS
VCITCQLSVLQAITLSPRSSCLAKFKYNSSCDNLCSLLVIWLLHTCITSH
LVVNIGATPNLTSENILYVTESCSLLPMNYFLQHIVVILSAFRDAFFIGV
VSLSGGYIVILLFRHKKQSQHLHSTKLSPKASPEQRATRTILLLLCFFVV
MTSLDIMSHSRIVLNSNKMFYCIQILTAHGYATVSPLVFISHEKRIINFL
RIMCGRK*
>V1R.ThrSwi_NIG_v1_Scaffold00090_122199_123101+
MMWSNLIQRIIFLSLTGLGIIGNILIFAKHIHVFVKITEKRSIDFIFIHL
AFSNMIMICSTGIRGTITIFYFRNFLDSVGCKIVIYLERVARGLSICSTC
LLSVVQVIIINPTATLWKKLKPKTAWQVLPYLLLFWIFNFLIGSNLLHYI
TAVNSMNQSGIKMYVGHCYMLPPSQIVRWIFLSLMALRDLIFQSLMGWSS
GYMAFLLYTHHKRVLYLHSSRSANNSSPEIRATQRTVILMICFLYFYWAD
FIFSFYMGSVLSYGSTILNIKIFLTLGYPSVSPFVLMSRDIYVAKYRSAC
*
>V1R.ThrSwi_NIG_v1_Scaffold00090_215525_216478+
MISTTRILGIAFLFQIGIGVLGNAILFVGYTHIFIVNAKQRPTCLITAHL
SLVHMLLVCTSGVPEAAAALGYKVLVDDVICKTNTYLHRVSRSLSICLTS
FLSILQSITISPTSSYWAVFRTRKSLYILYSFFFVWILNLLISSNMIISM
TAFKNGNISKVITKSCSILPMNDLIKWFFLIFLALRDVSFLGLMGWSSGY
MILHLYRHRKQTQHLRRSSTLFKMNHEMRATKNIVILTLSFLCFYGLDMS
FSISLGYFPRKGPVILYVKQFIGVSFALLSPVVFLSNDSQLHRFWASVYE
KIRNQLTKMEEQMLTKC*
>V1R.ThrSwi_NIG_v1_Scaffold00121_1605016_1605942-
MFLHDTVLGVFLICQMCVGIMGNSLLLLLCVYVFFQPLLRKPIDSIFMHL
ALVNILTIIFTLLPYIMLSFRVQYFLDDIGCKIVVFSFRVTRGLSICTTS
LLSAFQAITISYKNPKWTWLKAKLSVLIFPSFFFFWIINMFIYIPIIESV
KAISNFTLAGRGYFHAYCQTRQYVDNKPGSYISAILIRDLLFVALLLWTS
LYMVNLLYRHHRTAQHVHSQRNFSQTAAELKATQSILLLASCFVFFYFLN
NFMTLYSFYMPKKMPVWEGISGILSSCYPTFCPFFLIKNNKIISQFTASF
FIMKITSC*
>V1R.ThrSwi_NIG_v1_Scaffold00137_68836_69816+
MNHVTQRNVCYTSLNENVEGNNKISSKDLAVGVTFLVQTVTGVTANLFLF
HNFIFHIARLRPTDVILKQLCIANSLVLLVTGVPITLAAFGLKYFISDLG
CKCLLCIRRVGRGVSIGTICMLSVFQNIIISPTDSCWKECKGKVRNFIDF
SICFCWIINIVVNLTIPLYDQYSFVKGYDRIIKKKVLVGLCCLLDHEEVI
RSLYLALIVFPEIFVSLLIVWSAGSMIFILYRHKQQVQHIHITNVSLRSP
ESRATQSILFLVSTFVSFYTVSTMFRISITVSYNLNSLLVSVSDLLSTCF
PTISPFLIMSQDSSLFRQSFACARNT*
>V1R.ThrSwi_NIG_v1_Scaffold00137_89602_90504+
MASSDMKFAVLFLFQVVFGTAGNLALLCHYCILSLRGCRSRATDVILRHL
TMANTMVIVCRSFPETIAAFGVQDFLSDIGCKLMFYGLTLGRSMSFSTTC
LLSVFQAISISPMSSRWPELKAKALKSIVPCTVICWVLHMLTNIRVPLLM
TNKRSYRNNTNMIDFQYCSARAPGKDQNNIFMALSLSHDILSLKLMIWSS
SSMVLILYRHQQRTRHIHTYSTTRRPSPEARASQSILTLVCTFVCFYILT
SFTYVWLSLYDKQTWWLIKACIFSTGCFPTISPFILMRREHGVCRSVCKV
*
>V1R.ThrSwi_NIG_v1_Scaffold00137_99484_100458+
MEFRHLAIGMTFLCQTVTGLLANGALLFHYLSLCGTGYKLRPTDLIAEHL
TLANSLVMLSKGVPQTAQAFGVKYFSQGFRCTLVLFVYRVVRGVSVGTTC
LLSVFQTVKISPRDSWWQQLKTKLPKYTGLCIFLSWILHMLVNSIFPVYS
ISKCGSKNITKIKEFGYCSAICRDKITEALYTSLVLLPEVSCSGLMLWSS
GSMILILHRHKQQVQHIRRTNGSHRSPPESRATQSILVLVCSFVSFYTLS
SFFYACLGNFRISSWWLLNTSDLISTCFPTVSPFVLMSCNSTAARLRIKL
SHFLRSMLGPWCCTKVSGVVAADQ*
>V1R.ThrSwi_NIG_v1_Scaffold00137_123751_124725-
MEFRHLAIGMTFLCQTVTGLLANGALLFHYLSLCGTGCKLRPTDLISEHL
TLANSLVMLSKGVLQTVQAFGVKYFSQGFRCTLVLFVYRVVRGVSVGTTC
LLSVFQTVKISPRDSRWQQLKSKLPKYTGLCIFLSWILHMLVNSIFPVYS
ISKCGSKNITKIKEFGYCSVTCQDTFMIALYTSLVLLPEVSCSGLMLWSS
GSMILILHRHKQQVQHIHRTNRSHRSSPESRATQSVLVLVCSFVSFYTLS
SFFHACLGTFKISSWWLLNISDLISTCFPTVSPFVLMSCNTTAARLWIKL
SDLMRSMLGAWCCTKVSGVVAADQ*
>V1R.ThrSwi_NIG_v1_Scaffold00187_544400_545296-
MRMTPRDLILGLLFLAQTGIGVVGNTFLLSAYAPTSCTGRAPRPTHLILT
HMAVANFLVLLSKGIPHMMLVWGMTPILGNAGCKLVYYTHRVARGLSLCT
SCLLSNFQAITISPRAAGWLGPKEWAWKKVSFACVLCWIFNLLINIFIPI
HIKGLQVIHNSTKIKSYGLCSSVSPTVTDAKLPIIMMLPDLVFLVFMAWA
SVYMVLLLHRHHHRVKHIHTVGNCHRFSPEARATGTILLLTSTFILFYSS
NSILAIYDAVLKFGLWLQHTISFLVACYPTLGPLILLLRGPQAPAFCS*
>V1R.ThrSwi_NIG_v1_Scaffold00187_606083_607024-
MEASRRTIGGIFLLQTVIGVLGNSSLLCRYLFLHFTGCRSRFTDVLLKHM
MIANLLTLLCRGVLETVAAFGWQVCLSDVGCKLLTYLHRLGRGGSIGSTC
FLSVFQAITICPRDSRWAELKFKAPKYVGSSLCLVWILYGFVNVIFLTYM
TGKCSKKNHTNLKDFGYCSSVRHDNTMDSVYSVLLSLPDAFFLGLMLWSS
GSMVCILHRHKQQMRHMHRASVTPRSSPEARATKTILLLVSTYICFYTLS
CIFQVILSFTYNPGWLLVNTTAILAGCFSAVSPFLLLTSDFSTFGFCFLC
ISNRKTLNSMRNM*
>V1R.ThrSwi_NIG_v1_Scaffold00187_662186_663166-
MNHVTQRNVCYTSLNENVEGNNKISSKDLAVGVTFLVQTVTGVTANLFLF
HNFIFHIARLRPTDVILKQLCIANSLVLLATGIPITLAAFGFKYFISDLG
CKCLLCIGRVGRGVSIGTVCMLSVFQNIIISPTDSCWKEYKGKVRNFIDF
SICFCWIINIVVNLTIPLYDQYSFVKGYDRIIKKKVYIGLCCLVDHEVVV
RTLYLALIVFPEIFVSLLIVWSAGSMIFILYRHKQQVQHIHITNVSLRSP
ESRATQSILFLVSTFVSFYTVSTIFRTSIAVAYNLNSLLVSVSDLLSTCF
PTISPFLIMSQDSSLFTQSFACARNT*
>V1R.ThrSwi_NIG_v1_Scaffold00187_734235_735182-
MAHGDVAAGVCYLSQTLIGALGNVSLLYHYTFHFTAKRRLRSTDLILRHL
VVANSLTILFRGVPETVAAFAVEDFLSDLGCKLVFYGHRVGRGVSIGSTC
LLSVFWVITISPRWAELKLKAPRYTGTLSALCWLLHMLVNIIVLVHMTDK
WSQNNLTSRREFGYCSAVRQNKDRKILHAVLLSIPDASCLGLMLWASGSM
VCILYRHRQRMQHLHKNNVLHRSSPGARATKSILLPVSSFVYFYTLSSIF
QALFTLYNNPNGFLLNVAAVVTGCYPTISPFLLLSHDSRVQRLLFACVRN
VKSSNIMKTMSPPCF*
>V1R.ThrSwi_NIG_v1_Scaffold00187_747949_748935+
MFPAGSSAQTTRNGRMAASDVLIGGIFFSQTVIGVVGNSSLLCHYLHLRF
TGSRSRSTDVIVEHLIVANLLTLLCRGVPHTVAAFGWQVCLGDVGCKLLF
YLHRLSRGGSIGSTCFLSVFQAITISPRDSRWAELKVKAPKYVGSSLCLF
WVLYGLVNVNFLSYITGTWSKKNHTSLKYHGYCSSVRHDRTTETFYAVLL
SLPDAFCLGLMLWSSGSMVCILHRHKQQMRHMHRASITPRSSPEARATKT
ILLLVSTYVCFYTLSCIFQVVLSFTYNPGWLLVNTSTVAAGLFPTVSPFL
FLSCHCSLSIFSLVFIRNRKALAHMRNS*
>V1R.ThrSwi_NIG_v1_Scaffold00645_19351_20337+
MFPAGSSAQTTRNGRMAASDVLIGGIFFSQTVIGVVGNSSLLCHYLHLRF
TGSRSRSTDVIVEHLIVANLLTLLCRGVPHTVAAFGWQVCLGDVGCKLLF
YLHRLSRGGSIGSTCFLSVFQAITISPRDSRWAELKVKAPKYVGSSLCLV
WILYCFVNVIFLTYMTGKCSKKNHTNLKDFGYCSSVCHDRTTETFYAVLL
SLPDAFCLGLMLWSSGSMVCILHRHKQQMRHMHRASVTPRSSPEARATKT
ILLLVSTYICFYTLSCIFQVILSFTYNPGWLLVNTSTVAAGLFPTVSPFL
FLSCHCSLSIFSLVFIRNRKALAHMRNS*
>V1R.ThrSwi_NIG_v1_Scaffold04792_998_1930-
MVVKLVKAIIFFSLIGLGTLGNILLFMKYLLLIGDIGKKTMHFILIHLVL
VNILLLLSKGIPSTVVAFGLRIFLHDTGCKIVVFLDRVARGLSICTSSLL
TVAQAATLSPRRSRWRRLKPRSAWHLLPPLLSFWGLNSMVSINLLYIVTV
VNMNATHISNSENYCDFLPKSQSLNWIFLGLLTLRDSVFLGIMCGASGYM
VFLLHKHHQRVLHLQTSKFLYKTPPEVKAAQAVLLLMLCFLFFYWTDCAT
SLCMNFLFKIDSIIILQKFLSIGYAIICPFVLIHRGGHLAARQDPQYDAK
FLRKKNCAFH*
>V1R.GCA_004026965.1_PetTyp_v1_BIUU_PVIR01000998.1_40081_40977+
MRMTPGDLIVGLLFLAQTGTGVVGNTFLLSAYAPTACTGHAPRPTHLILT
HMAVANFLVLLSKGIPHLMLVWGMTPLLGNTGCKLVYYTHRVARGLSLCT
TCLLSNFQAITISPRAAGWMGPKHHAWKNISFSCVLCWIFSLLINIFIPI
HIEGLQTAHNSTKMKSYGLCSSKSPRINDAKLPIILTLPDVVFLVFMAWA
SVYMVLLLHRHHQRVKHIHTVGSCHRFSPEARATHTILLLTSTFILFYSS
NSILAIYDAVLKFGLWLQHTISFPVTCFPTLGPLILLLRGPHAPAFCS*
>V1R.GCA_004026965.1_PetTyp_v1_BIUU_PVIR01001634.1_109775_110719-
MKMNKKRKFSSYTGLRNTVFFEVIIGITANTALLLLHVLTFLLNQKPKAL
DLIVGQLALIHVVLLVTMGFIAIDTLGSEALGNDLTCKSVIYVNRLMRAL
SICTTCLLSVLQAIILSPRNSCLAKFKHKASHHCLCCLIILWVFNMLLNG
RFLVSIGATPNVTSHSLMYVTQSCSQWPVSYLFRYIFFSLVNSQDICFIV
LMGLSSGYMVTLLCRHKRQFRHLHSTRISPKSSPEERATQTILVLMGFFM
FMYFLDCVTFSFSGILWNSEPINYCVRMLVGNGYATICPFVLMSTEKRII
RWIASQWGKTINLH*
>V1R.GCA_004026965.1_PetTyp_v1_BIUU_PVIR01003234.1_76355_77308-
MKMNRNSRFAGFTGIQHTFFFEVSVGLIANMMLLLFHILTFLLEHRSKPT
DLTIGHLAFVHILMLLTVGFVAMDIFGYQDLRDDIICKCVIYLYRLMQGL
SVSATCLLSVLQAITLSPRSSCLAKFKQKSLYQNLCCFVFLWVFNMLINS
HFLNFTVAIPNVTSHSHMFVSQSCSLLPINSSLQYISLSLMTFQHMASIG
FMALSSGYMVILLCRHRRQSQHLHHTSLSPKASAEQRAIWTILLLMSFFT
VMYVLDCVIESISTFLWNHSPIHHCVQMLVGNGYATGSPLVLISTERRMN
KCFIFMWGKDSKCFFIS*
>V1R.GCA_004026965.1_PetTyp_v1_BIUU_PVIR01003234.1_89579_90469+
MYIIILEVSIGITGNTVLLLLHVLTFFAGHSPKPTDLTICHLAFIHLVKM
LTVGFIAMDIFTYQAFQNDISCKCVIYLYRLMRGLSICTTCLLSVLQAIT
LSPRSSCLAKFKQKSLHQNLFCFLLLWVFNMIISGRLLISTVAASNVTSH
SIFLTKYCSLLPISSLLKYVFFSLTAFEYVSCIGLMALSSGYMVALLCKH
KKQSRHLHSTNLSPKASPEQRATQTILLLMSFFIVMYSLDCVMVLTFSVV
WNNDLIHHSVLTLVGNGYATVSPLLLMSTKRQMLKCLMFMSGRDSE*
>V1R.GCA_004026965.1_PetTyp_v1_BIUU_PVIR01004013.1_35033_36022-
MSHIMHRNDCHHNVDTTLKGNDKTYSKDMAIGIILLSQTITGVLGNCFLL
YHYFFFFYKGSTLRCTDVILTHMLIANLLVLLSKGVPHTIVVFGLKQFFS
DFVCKMLLYVERVSRIVSISTICILSVFQNIMISPMNSCWKNVKGKVQKY
IGLSISFCWILNMAVNLIIPLYAAYSSGDYNSRDIRKKIDVGYCCLIDYG
IVMGSVYMALVIFPEVSLSLLTIWASGSMIFILYRHKQQVQRIHTTNVSL
RSPESRATQSILLLASMFVSFYTLSSIFHMFTIVVYRPSSWWVSTCGIIS
VCFPTICPFLIMIQDSSIYRHCCMWIRNI*
>V1R.GCA_004026965.1_PetTyp_v1_BIUU_PVIR01004013.1_78557_79498+
MAASEVVIGVIFFSQTVIGVLGNSCLLYYYLFLHFTGCRLRNTDVILKHL
IVANLLIFLCRGLPHTMAAFGWHVSLGDVGCKLLYYLHSLSRGVSIGSTC
FLSIFQAITISSTNSRWAKLKFKVHKYVGFSLCMIWVLYGLVNVIFLKYM
TVKWIKENHTSLKDFGYCSGVRHDKTIDSIYTALLSLPDAFCLALMLWAS
SSIVCILHRHRQQMRHMHRTNVTPGSSPEARATKAILLLVSTYVCFYTLS
CIFQACLSLMYNPNWFLVNTSAIVAGCFSTVIPFLLLSWGSSVSTLSFAA
IWNRKAPAHMRNR*
>V1R.GCA_004026965.1_PetTyp_v1_BIUU_PVIR01006054.1_22394_23323-
MYLATGVIFLSQTVLGVLGNFFLLYHYLFLYHTKSRLRVIDFILRHIFIA
NSLFIISKILPQTMVAFGLKYYFTDFVCRLILYVERVGRGVSVNNICLLS
IFQAIMISPLNSGWKNFKVKAVKYISFSISFCWFLHIVTNLFPFYVIYVS
RKWYSRNITKKRDVGFCSVTDHGTILGLIYIALVTFPEIIFSVLMICASG
FMVFTLYQHKRQVQYIHRTNVPLRSPESRATKSILLLVGTFIAFYTMSSI
LNIFVALFPEVCWWLLSISNVISVCFPTVSPFLVMNQDFSRFYFVWKRNT
MSFPPIRNK*
>V1R.GCA_004026965.1_PetTyp_v1_BIUU_PVIR01006054.1_50185_51126+
METSRMTVGLIFLLQTTIGILGNSSLLYHYLFLHFTGLRLRFTDVLLKHL
LVANLLTLLCRGVPETVAAFGWHISLGDVGCKLLSYLHRVGRGGSIGSTC
FLSIFQAITISSTNSRWAKLKFNVHKYVGSSLCMIWVLYGLVNVIFLKHM
TGRWIKENHTSLKDFGYCSSVRHDKTIDSIYTALLSLPDAFCLALMLWAS
SSIVCILHRHKQQMRHMHRTNVTPGSSPEARATKAVLLLVSTYVCFYTLS
AISQACLSLIYNPSWLLVNTCAIVAGGFPTVSPFLLLSSDFSAFGFCFFC
VRDRKILNSMRNM*
>V1R.GCA_004026965.1_PetTyp_v1_BIUU_PVIR01006198.1_23751_24674+
MNTNSKWFSNINMRVTFYSQVVFGVSGNAILLLFHVSLFIVGHRHKLTDL
PIGLLALSHLVVLSTEGVLTADIFTSQAKFWGDITCKSIIFLYRSMRGLS
ICITCQLSVLQAITLSPRSSCLAKFKYNSSCDNLCYLLVIWALYTSISSH
LVINIVTTPNFTSENILYITESCSLLPMNYFLQCIVLTLLTFRDAFFIVL
VSLSGGYTVVLLFRHKKQSRHLHSTKLSPKASPEQRATRTILLLLCFYVV
VSSLDIMCSSRIALNTNPIFYCIQILTSHGYAAVSPLVFISTEKRISKFL
RMVCGRH*
>V1R.GCA_004026965.1_PetTyp_v1_BIUU_PVIR01007366.1_17777_18709+
MEMKKHNIFSSFTDLQHIFFFEVSIGIIANMVLLLFHIFTFLLEWRPKPT
DMTIGHLALIHTVMLLTMGFIGIDMFGVQDLRGDVICKCVIYLYRLMRGL
SVSTTCLLSVLQAITLSPRSSCLAKFKQKSLRQNLCCLVFLWLFNMLISG
RFLISIVTTPNMTSNRVMFLTNSCSLLPISKLLKYISISLLSFQHMSFIG
LMALSSGYMVIFLCKHKRLSQHLHSNSLFPKTSPEQRATQAILLLMSSFV
VMYVLDSVLASTSDMLWNLDPTHRCVQLLVGNGYATVSPLVIISTERRMI
SFFRSMAWKT*
>V1R.GCA_004026965.1_PetTyp_v1_BIUU_PVIR01007366.1_32304_33239-
MKMNKNSIFSGFTGIQHMIFCEVSIGILASTVLLLFHILTFLLEHSHKPT
DLIIGHLAFVHILMLITMGFITVDIFRYQVFQDDITCKSVMYLNMLTRDL
SICTTCLLTVLQAITLSPRSSCLAKFKHKSLYHSLCCFLLFWVLNLIISG
RYLISTVATTNVTSHSALFLTTSCSLLPITSLLKYTFFSLMTFQHILFIG
LMVLSSGYMVILLCRHKRQFQQIHSTSLSPRASPEQRATRTILLLTSFFL
VMYSLDCGLGFTTSVLWNTDPIHYCVLMVVGNVYATVSPVVLISSERRMI
TCLTLRKKYSK*
>V1R.GCA_004026965.1_PetTyp_v1_BIUU_PVIR01007366.1_54081_55040-
MNMNKNSIFFCFNDIQHIIFIEVGIGIIANVVLLLFHILTFLLGNRPKPT
DLIIGHLALIHTVMLLTVGFMAMDILDYQNLEDDITCKFVFYLNRLTQDL
SLCTTCLLSVLQAITLSPRSSCLAKFKQKCLHYSVCCFLFIWIFNMLISG
RILISTVAIPNVTSHSFLFLTNSCSILAISSFLKYLFFSLMVLMYVSCTG
LMMLSSGYMVILLSKHRRQSHHLHSTSLSLKGSPEQRATRTILLLMSFFI
VMYTLECVIRSTFSVLWKHDPVYHCVLMVVGNGYATVSPLVLLSSERRMI
QCLTLTWEKTVSDLLFHYV*
>V1R.GCA_004026965.1_PetTyp_v1_BIUU_PVIR01014298.1_15872_16786+
MNTNNKLFSNINMRVTFYSQIIIGASGNAILLLFHVSLFIVGHRCKLIDL
PIGLLALSHLVMLLIKGVIITDIFTSQANFWDDIACKSVIYLYRAMRGLS
ICITCQLSVLQAITLSPRNFFLAKFKYNSSCDNLHFLLVIWVLHASTNSH
LVINIVATPNFTSENILYVTESCSLLTMHYLLQHLLLILLTFRDAFFIVL
VSHSGVYIVILLCRHKKQSQHLHSPKISPKSSPEQRATRTILLLLCCFVV
LSSLDIISHSRTVLNSNEVIYCIQILTAHGYATFSPLMFISSENRIINFF
ENHV*
>V1R.GCA_004026965.1_PetTyp_v1_BIUU_PVIR01014478.1_153_1043-
MVLNIIKTTIFILLIGLGTIGNMFVFVNYLCMFVMGPGKKSIQLILIHLA
FTNIIMLFSKGIPKTVAVFGLENLLSDTSCKTITYLERVARGLSICTSSL
LPVVQAVTLSPRHSRWRRLELKGPPHILPLLFFLWILSLLISMNLIRSVL
SKNTSQTSKSDKNCYFLLELQEKNWIFLIVMALRDTVFLGVMGGASVYVV
VFLYTHHQRVLYLQHKVFYKTPPEIKASQSVLLLMLCFLLFYWTDCAISL
YVITSLEKDFLAVTVQEFLTPGYAIVSPFVLIHRDGHLTECWRASQ*
>V1R.GCA_004026965.1_PetTyp_v1_BIUU_PVIR01014478.1_14231_15181-
MAVNLVKGIIFFILTGLGTLGNILLFINYLCLIRDSGNKSMHFILIHLVF
TNIILLLSKGIPRTVAAFGVKNFLDDTGCKMVCYLERVARGLSICSSSLL
TVAQAVTLSPRRSRWRRLELRSTRHVLPLLLSFWGLSSVVSMNLLYIVTA
TNVNATQFSDSENYCDFMPKSPRLNWVFLSLLTLRDAVFQGIMGGASGYM
IFLLHKHHQRVLHLQKSKVLYRTPPEIRAAHSVLLLMLCFLFFYWTDCAT
SLCLNFSFKTDSITIYLQEFLTIGYAMLSPVVLIHRDGHLAKCQRAQYDV
KFLRNRNCLFHLSFCR*
>V1R.GCA_004026965.1_PetTyp_v1_BIUU_PVIR01014478.1_26084_27022+
MALNLVKAMIFLSPNVLGVLGNIFVFVNYVLLLGGSEKKTIHFILIHLAF
TNIIMIFAKGIPKTISAVGQKNFLDDTGCRIFVYLERVARGLSICTSSLL
TVVQAVTVSPTDSVWRRLKLKSPWHILPIFVFLWILNSLISMNLPFSIIS
INSVNMSQISKGDMYCGFIPQIWIIRCAFLVLMVSRDAVFQCAMGGASGY
LVFVLHKHHQRVLHLQKSKVLCKTPPEVRAAQSVLFLMLCFLFFYWVDCA
LSLFLSSSLNINSMILNIQEFLTLGYAILSPFVLIHRDGHLGTCFTARKH
RNSCINLFCKLV*
>V1R.GCA_004026965.1_PetTyp_v1_BIUU_PVIR01015832.1_23691_24590-
MIWINFIQRIIFLSLSGFGIIGNILISAKHTYVFVKNTEKRPIDFIFIHL
AFSNLIMICSMGIRGTNTIFYFRNFLGSIGCKTVIYLERVARGLSICSTC
LLSMVQVITIKPMATLWRKLKPQTAWQVLPYLLLFWIFNFLISSNLLHYI
TAANSMNRSGIEMYVGHCYMLPSSQIVRWIFLFLMALRDLIFQSLMGCSS
GYMAFLLYRHHKRVLYLHSSRFANNSSPEVRATQRTVILMICFLYFYWAD
FIFSFYMGSVLPYGSTLNIKIFLTLGYPSVSPFVLMSRDIHVAKYRSAH*
>V1R.GCA_004026965.1_PetTyp_v1_BIUU_PVIR01016864.1_7896_8837+
MELKKNTRFSSFVAIQKVFFFEVSIGIMASTVLLLLYVLIFLLERRPKPT
DLTISHLSFIHIVMLITACLIAMDTFRHRGVWNDITCKCVIYLYRLMRGL
SICTTCLLSVLQAITLSPRNSCLAKFKQKSLHHSLCCFLFLWVFNMVISG
RFLIVTIATLNVSSQSLMFVTESCSLQPISYLLRYIYFSLVTFRDVFFLG
LMALSSGYMVILLCRHKRQTQHLHGTNQSPKASPEQKATRTILLLMSFFM
IMYFLDGVSASISGMLWKSEPIHYCVQMLLGNGYATFSPLVLISSEKRVI
EYLLSMWRRSVNI*
>V1R.GCA_004026965.1_PetTyp_v1_BIUU_PVIR01016864.1_18363_19322+
MCASSIMELRKNTKFSSFVALQQMLFFEVSIGITANTILLLFHVITFLLE
RRPKATDLTIIHLSFIHIVMLKTACLIAIDIFRHQGVWNDITCKCVIYLY
RLMRGLSICTTCLLSVLQTITLSPRSSYLAKFKPKSLHNSLCCFLFLWVF
NMVTSGHFLITPIATPNVTSHNFMFVTQSCSLWSISYLFIYFYFPLVTFR
HVVFLGLMALSSGYVVILLYRHKRQSRHLHSSSLSPKASPEQRATRTILF
LMSFFTIMYFLDGIIASVSGILWKSEPIHYCVQMLLGNGYATFSPLVLIN
SEKRTVKGFLSMWKRSVNV*
>V1R.GCA_004026965.1_PetTyp_v1_BIUU_PVIR01016864.1_29146_30075+
MNTNSKVFRFVDIQYLFFLEVSIGIIANMILLLFYILTFLLEHRPKPIDL
TIGHLAFTHIVMLLTVAFIAVDIFGFQDLGNTIKCKSVIYLYRITRGLSI
YTTCLLSVLQAITLSPRSSCLAKFKQKSLHQNSCYFLFLWVFNMLISGRF
LISTIATPNVTSHNLMFVTRSCSLWPISYILKYITFSLMTFQEISVIGLM
GLSSGYMVILLYRHKRQSQHLHSTSLSPKTSPEQKATWTVLLLMSVFIVI
YALDCVITSTSGVFWKHNHIHHCVQMLVGNSYATISPLVLISTGKRMIKC
LTTLLWKDS*
>V1R.GCA_004026965.1_PetTyp_v1_BIUU_PVIR01017371.1_7884_8792+
MTSVDVKFGVIFFFQTVIGTIGNLALLCHYCIVYLSGYRSRATDVILRHL
TVANTLVILSRGVPETMAAFGVQDFFSDVGCKLAFYVHRVGRGVSVSATC
LLSVFQAISISPSNSRWAELKVEVLKSMSPSSDFCWLLHTLLNIRVPMLI
FIAKGKNQNITKHINFHYCSAMLPDKGTDSVFSALILSHDIVCLALMVWA
SGSMVFILLRHRQRVQHIHRHKVSSRPSPETRATQSILVLVSAFVSFYTL
SSIIHVLFPLYHEGIWWLVKTSAISNACFPAASPLILMSREQCVLRLISR
SK*
>V1R.GCA_004026965.1_PetTyp_v1_BIUU_PVIR01017371.1_16181_17083-
MTSMKVEIGILFLVQMVIGTTGNFFLLIQYSVFYFSRGKSRSTDVILRHL
TVANSLLILSRGVPETMAAFGVEDFLSDVGCKLVFYIHRVGRGVSMGSTC
LLSVCQAVTINPREDKWKRVKVRALKYRSPATILCWVLNLMLNTIILEKV
TANQKNETTLCKRDRGFCYARECDGVSQPLITALLAIADAVCMVLMLWTS
GSTILMLCMHKQQIRYISRRSSPETRATHGMLVLVCTYVTCYTITCTMQV
TLSVFYTPSSLTLSCAALVNACFPTICPFVLMSCDQTVSRVCGVCHRRNT
*
>V1R.GCA_004026965.1_PetTyp_v1_BIUU_PVIR01017371.1_26279_27229+
MTLDLKSGILFLSQMVFGITANFSLLFHYICLQFSGNRTRSTDVIVRHLA
VANSLVLLCRGVPEIRAAFGESHFLSDVGCKLVFYVQRVSTGVSMGSTCL
LSVFQVIIISPRSSIWAELKAKAPKYTDPSPVFCWVLQMLLNLRVPILLT
DNRNSRNITKTMDFGYCSAVPDNKDPGVVFSVLIVSHDIVCLSLMIWASG
SMVFILLRHRQRLQHIHRHSVSSRPSPETRASQSILVLVSAFVSFYTLSS
AFHVYIAFMHDSAWWLGTTHALTSACFPAVSPCILMRREHCVLRIIWKEK
NVSVIHVNNNFSSDIQ*
>V1R.GCA_004026965.1_PetTyp_v1_BIUU_PVIR01017371.1_32979_33902-
MTPRSLAVGMIFLSQTATGILANFSLLYHYLSLSFAGYRLKPTDEIVQHL
TIANVLVILFKGIPQTMATFEIKYLFHNVGCSCLLYVYRVARGVSVGTTC
LLSVFQTVKISPRESCWKQLKTTLPKYTAFSIFLSWILHMLVNCIFLFYS
LSKGSSKNITNIKGFGYCTAVFRDKVTEVLYTVLVLLPEVSCSGLMLLSS
GSMIFFLQRHKQHVQHISRKSNSHRPSPESRATQSVLVLVCTFVSCYTLS
SSFYVSIVNFSIPTWWLLNISALISTCFPTVSPFVLMSCNSTAARLWTKL
SDFLRCM*
>V1R.GCA_004026965.1_PetTyp_v1_BIUU_PVIR01021461.1_14623_15519+
MTWSDLIKLGIILSLMVPGIIGNTLLFVRNVYTSVTVPAKRAMDFVLIHL
VLSNVVMTSVGGIGIISTLFCFGNFPGHIGCKTMTYLGRVARGLSICTTS
LLSVIQAIHISPRPTLWRKFKPQTTRQVLPCIFFFWILNFLISSNLLYSV
SAVSSMNHSGMCIGQCYVLPPRQVVKWLFLSLMTLRDFTFQNLMGFSSGY
MAFHLYKHHKRVFYLHSSRSANSSSPEIRATHSILILMTCFLFFYWADFI
FSFCIGSTTTLNSAIINTKLFLELGFSSLSPFVLISRDIHIVSCWHSH*
>V1R.GCA_004026965.1_PetTyp_v1_BIUU_PVIR01024105.1_2644_3615-
MKFFLFFFSETIVCFYHMKRIISRYTDLRNIIFFEITSGITANTVLLLFH
VLTFLLKHRPKPLDLTIGQLALVHLVLLVTVDFITTDMFWFQNWGNDLTC
KSVIYINRLMRALSICTTCLLSVLQAITLSPRNSCLAKFKHKSSHHYPCF
LVFLWVFNMLLNGRFLVSIGATPNVTSHSLMYVTESCSQWPISYLFRCTF
YSLVNIQDISLIMLMGLSSGYMLTLLCWHKRQFQHLHSARLSPKSSPEER
ATRTILLLMGLFMFMYFLDCAIFSSRGTLWENDPVLHCIHMLVGNGYATL
CPLVLMSTEQRMISCLTSRWKRG*
>V1R.GCA_004026965.1_PetTyp_v1_BIUU_PVIR01024105.1_14394_15326-
MKMNKRRKFSSYTNIRNTVFLEITIGITANTVLLLFHILTFLLKRRPKPL
DLAIGQLALIHLVLLVTMGFIATDTFWSQAWENDFMCKSITYVNRLMRNL
SICTTCLLSVLQAITLSPRISCLAKFKLKSSHHYSCCLFFLLFFNMLLNG
RFLVSIGVTPNVTSHSLMYVTESCSQWPISYLYRYIFLSLMNSQDICLIG
LMGLSSGYMVTLLWKHKRQFQHLHSTRISPKSSPEERATRTILMLMGFFM
LMYFLDCVTFCFLGILWNSDPINHCVLMLTSNGYATVCPFVLISTEKRIF
MCLTSMWQRQ*
>V1R.GCA_004026965.1_PetTyp_v1_BIUU_PVIR01024105.1_24373_25287-
MGKKRKISSFSDIGNMVFFEITIGITANTVLLLFHILTFLLKHRPKHLDL
TIGQLALVHLVMLITMGFIAADTFGFHNWRNDLICKSIIYVNRLMRALSI
CTTCLLSVLQAIILSPRNSWLAKFKFKSSHHYPHCLGFLWVFNMLLNGRF
LVSIGSTPNVTSHSLVFVTESCSQWFITYSFKYIFLSLTNIQDISFIVLM
GLSSGYMVTLLCRHKRQFQHLHSTRLSPKSAPAERATRTILMLMGFFMLM
YVLDCITFFSSGILWDNVPTHHCVQMLMGNGYATICPLVLMSTEQRMSKY
FTLS*
>V1R.GCA_004026965.1_PetTyp_v1_BIUU_PVIR01024147.1_7644_8585+
MEFKKNTRFSNFFAIQNVLFFEVSIGIMANTILLFVYVFIFLLEHRPKPT
DLTISHLSFIHIVMLIIVCLTTIDTFRHQGVWNDITCKCVIYSYRLMRGL
SICTTCLLSVLQAITLSPRSSCLTKFKPKSLHHSLCCFLFLWVFNMTING
PFLISIMATPNVTSHDLLFVTQSCSLWPLIYVLKYTYSSLVTFQHVSFLG
IMALSSGYMVILLCRHKRQTQHLHSTSLSPKASPEQRATQTILLLMSFFM
IMYFLDGIIASISVMLWKSEPIHYCVQMLLGNGYAIFSPFVLINSEKRTI
KGLHSMWRRSVNF*
>V1R.GCA_004026965.1_PetTyp_v1_BIUU_PVIR01024147.1_24075_25016+
MEFKKNTRFSSFVAIQNVLFFEVTIGIMANTILLLLYVLIFLLERRPKPT
DLTISHLSFIHIVMLITACLIAMDTFRHQGVWNDITCKCVIYLYRLMRGL
SICTTCLLSVLQAIMLSPRISCLAKFKPKSLLQSLCWFLFLLVLNMIISG
RFLISSMATPNVTSHNLMFVTQSCSLWPLSYILKYTYFSLVTFRHVSFLG
LMALSSGYMVILLCRHKRQTRYLHRTSLSPKASPEQRATRTILLLMSFFV
IMYFLDGVSASISAMLWKSEPIHYCVQMLLGNGYATFSPLVLISSEKRMI
KGLLFIWGRPVNV*
>V1R.GCA_004026965.1_PetTyp_v1_BIUU_PVIR01024472.1_2562_3536+
MESRDWAIGMMFLAQTLTGLLANGALLSHYVSLSCTGYKLRPTDVIAEHL
TIANCLVLLSKGVLQTVQAFGVKYFSQGIRCTLVLFAYRVVRGVSVGTTC
LLSVFQTVKISPRDSCWKQLKTTLPKYTGFSIFLSWTLHMLVNCIFPFYS
ISKCTNENITKIKEFGYCSAICRDKVTEVLYTSLVLFPEVSCSGLMLLSS
GSMIFFLQRHKQHVQHIRRTSDSHRPSPESRATQSVLVLVCTFVSFYTLS
SFFYACFGNFIIPTWWLLNISDLISTCFPTVSHFVLMSCNSTAAKLWIKL
SDFLRSMIRARYCTKVSDIIVADQ*
>V1R.GCA_004026965.1_PetTyp_v1_BIUU_PVIR01024472.1_16124_17041-
MASRSWTVGMVYLSQTIIGTMGNVFLLYHLIYLHFTKGTLRTTDLIVKHL
VVANTLTILCKAVPETMAAFGLKDFLSDSGCKLVFYLQRVGRGVSIGSTC
LLSIFQVVTISPRTSRWAKFKLRSPRSMGIFSMVCWIFHMLLNTVVLMRM
TDKLNHKNITYKREFGYCSAVRHKDGKILHAAILSIPDVLCVGLMLWTSG
SMVSVLYAHKQRMRHIHKTSIPYRPSPETRATKSILLLVSTFVYFYTLSC
IVEMFIVLYSYPDLFLVSSAVALSGGFPTVSPFLLLRRDSGAFRHSFCSV
WSRKR*
>V1R.GCA_004026965.1_PetTyp_v1_BIUU_PVIR01024472.1_22887_23888-
MSKRRGLSLRRQTSHSGPGSVAFKDFAMATVYFCQTLIGTLGNFSLLYHF
TGLHFTKYQLRVTDQILRHLVVANSLFILFRGVPETMAAFGLEDFLSDLG
CKLVFYVHRVGRGMSISSTCLLSVFQVITISPRWAELKVRAPKYTGTLST
LCWTLHMLMNIIVLVYMTDKRSHKNITYRKEFGYCSADHQDKGRKILHVV
LLSIPDAVSVGLMVWTSGSMICILHRHKQRMRHIHKTNIPHRPSPETRAT
KTILLLVSTFVYFYTLSSIFQAILILYNNPNRFAVNTAAVVTGGYPTVSP
FLLLSHYPSLCGLSRGCVRTTKPCKARRSMYLP*
>V1R.GCA_004026965.1_PetTyp_v1_BIUU_PVIR01025422.1_12866_13792+
MNKRGKVSGFFDIRNIIFFEITIGITANTVLLLFHILTFLLKRRPKPLDL
TIGQLALIHLVLLVTMGFIATNTFWFQNWGNDLMCKSVIYVNRLMRGLSI
STTCLLSVLQAITLSPRNSCLAKLKHKSLHHYPYYFVFLWIFNMVLNGRF
VVSIGATPNVTSHSLMFVTDSCSQWPISYSFRYIFLSLVNSQDICFIGLM
GLSSGYMVTLLCRHKRQFQHLHSTRISPKSSPEERATQTILTLMGFFMFM
YSLDCVIFSSLGILWNNDPVHYCVQMLVGNGYATLYPLVLMSTEQRMIRR
LTSRWRRQ*
>V1R.GCA_004026965.1_PetTyp_v1_BIUU_PVIR01026483.1_13534_14520-
MNICGFLSYLLSASLNVKMHKNRFRSFINFKKMFFFEITTGILANLILFL
FHFFVFLLEDKLKPIDSLIGHLALSHVVMLLALGIMFIDIFSFQNFWNDL
TCKCIIYLYRLMRGLSICTTCLLSVLQAITLSPRSSCLAKFKQKSLHHSL
CCFLLLWVVNMIISSFFIISTIATPNISSSGIMFVTESCSLWPIDYLLKY
TYFSLITFRDVFFLGFMALSSGYMVIFLCRHKKQSQHLHSTSLSPRASPE
QRATWIILSLTSFFMITYFLDYVIVSTSTIFWNQDPIRYFVQAFLSNVYA
TISPLVLISTEKRMIKCFASMRWRTVSV*
>V1R.GCA_004026965.1_PetTyp_v1_BIUU_PVIR01026483.1_19131_20066-
MKMNTNSKVFRFIDIQYLFFLEVNIGIIANMILLLFYILTFLLEHRPKTI
DLTVGHLAFTHIVMLLTVTFIAVDIFGFQDLGNTIKCKSVIYLYRIMRGL
SICTTCLLSVLQAITLSPRSSCLAKFKQKSLHQNSCCFIFLWVFNMLISG
RFLISTIATPNVTSHNFMFVTQSCSLWPISYVLKYVSFSLMTFQEISIIG
LMGLSSGYMVILLYRHKRQSWHLHRTSLSPKTSPEQRATRTILLLMSVFI
IIYAVDCVITSTSGVFWKHNHIHHCVQMLVGNGYATVSPLVLISSEKRMI
KCLTTLLWKDS*
>V1R.GCA_004026965.1_PetTyp_v1_BIUU_PVIR01026634.1_3699_4628-
MKMRSEVSLEMGILFLIQTGAGILGNTSLLCLYNFSLLCGQKIRPTDLIL
NHLALANNFGLLSRGIPQIMSAFGWKYFLNDAECKVVLYFHRVARGVSLS
ATCLMSGYQAIQLYPGISWWKFRNRVSKYLGFCGFFFLILQLLINVCIPM
SVSGPRNSQNINMNMNYRYCSLLKPNRLLSLLYAVLFSSIDITCVGFMAW
ASGSMVLVLHRHKQQVQHIHSHSLTARLFHEARATRTILILVSMFASFYS
LSSVLTLCVALFGNVSQWLVDMSVFLAACFPALSPFVLISRDTRVSQIFD
ACTRKHFLS*
>V1R.GCA_004026965.1_PetTyp_v1_BIUU_PVIR01028939.1_3411_4331+
MKMNTKRKLSRFSDIRNIIFFQITLGIIANTVLLLFHVLTFLLKRRPKPL
DLTIGQLTLIHILLLVTLGFIAIDSFGLHTLRNDFMCKLIIYVNRVMRGL
SICTTCLLSVFQATILSPRNSCWANFKHKSSHHYLHYVVFLWLFNMVLNV
RFIISIGATPNVTSHSLMFVTESCAQWPIGYLSGYIYLSLTNVQDICFIG
LMGLSSGYMVTLLCRHKRQFQHLHSTNLSPKVSPEKRATQTILVLMSFFM
FIYLWDCVTFSTVGILWKNDPLFHCIHMLVGSSYATICPLVLMSTEQRMI
RWLISR*
>V1R.GCA_004026965.1_PetTyp_v1_BIUU_PVIR01028939.1_13343_14260+
MKTNKKRNFSRFSNIRSIIFFEITIGITANTVLLLFHILTFLLMQKTKPL
DLAISQLALIHLVLLVTVGYIATDFFGFQTWRNDLTCKSIIYVNRLMRAL
SICTTCLLSVLQAITLSPSNSCWAKFKHKSHLYPCYLLFLWVFNVLLNSR
FLVSMGATPNVTSQNLLFVTESCSQWSISDLFRFIFLSLVNIQDFCFIGL
MGLSSGYMVTLLCRHKRKLQHLHSSFLSPRASPEKRATKTILVLMSLFMF
LYLWDCVTFSSFGILWKNDSILHCIHMLVGNGYATICPFVLMSTEQRIIK
CLSSR*
>V1R.GCA_004026965.1_PetTyp_v1_BIUU_PVIR01033258.1_4183_5112+
MKMNTKRRISSYTNVRNTIFLEITIGITANAVLLLFHILIFLLKHKHKPL
DLTVGQLALVHLMLLVTMGIIATDTFWLQKWRNDLLCKSVVYVYRVMRAL
SISTTCLLSVLQAITLSPRNSWLAKFKHKSSHYYQCCLVFLWVFNMLLNG
LFLVSIGATPNVTSHSLMFVTESCSQWPISYSFRYIFFSLANIQDISFIG
LMGLSSGYMVTLLYRHKRQLQHLHSTSLSTKSSPEQRATWTILVLMGVFM
LMYFLDCLTFSSLVILWDNDVVYFCVQMLVGNGYAMICPLVLISTEKRMI
MCLTSGWKD*
>V1R.GCA_004026965.1_PetTyp_v1_BIUU_PVIR01037176.1_6411_7337+
MASLDLAMAMIYLSHTIVGILGNFSLYHYICIFSTKYRLRSTDLILKHLT
VANSFTLLFRGVPETMAAFGLEDFLSDLGCKLVFYVHRVGRGVSIGSTCL
LSVFQMIIISPRNSRCAELKLTAPKYIGLFSIICWIFHMLLNTIILMYMT
DKWSHKNITYRKEYGYCSGIRQQKDRTILNAVLLSVPDAFCVGLMLWTSS
SMVSVLYSHRQQMRHIHSTSVTPRSSPEARATKTILLLVSTFVSFYTLSS
IFQAFFVLYNNPNKFLRNTAAIVTGCYPTISPFLLMKHYPCLSRLLLVYV
RKTKSTVL*
>V1R.GCA_004026965.1_PetTyp_v1_BIUU_PVIR01039423.1_7141_8103+
MIVTDDFLNNILAGSNVFCSKVKMESTFVKGTIFLFLTGLGTMGNICVFV
SYMPILAVRENKSIHLILVHLSFTNVITLLSKGVPRIIAAFGVRNFLDDT
GCKTVAYLERVARGLSICTSSLLTVAQAVTLSPGRSLWRRLELRSTRYVL
PLLLFYWILNSLISMNLLHYIGSISTNTSKFSKSDNYCTFQPKNQTIKWL
FLTLMVIRDAVFQSLMGGASGYMVFLLHKHHRRVLHLQKSQFLYKTAPEI
KAAQSVLLLMLCFLFFYWVECILSLFLNSFSENNFIMLDIQEFLTLGYAS
LSPFVLIHREGPLRECRKFF*
>V1R.GCA_004026965.1_PetTyp_v1_BIUU_PVIR01040707.1_3636_4559-
MNAKNKLFSNINMRVTFYSQIVICIPSNAILLLFHVSLFIVGHRRKLTDL
PISLLALSHLVMLLIEGVLITDMFSSQANFWDDITCKSVIYLYRSMRGLS
ICITCQLSVLQAITLSPRSSCLVKFKYNSSCDNLRFLLVIWMLYTSISSH
LIINIVATPNLTSESILYITESCLLLPMNYFLQHVLLTFLTSRDAFFIVL
VSLSGRYIVILLGRHKKQSQHLHSTKLSPTASPEQRATRTILLLLCFFVV
MTSLGIISHSRIALKNNSIFYCIQILTAHGYATVNPLVFISSEKRIINFL
RIVCGRQ*
>V1R.GCA_004026965.1_PetTyp_v1_BIUU_PVIR01041179.1_5292_6221+
MDVTIGRVFLFQIVIGSLGNFSLLSQYLFLYFSGYKSRPIDLILMHLTVA
NLLVILSRGIPETTAAFGVEHFLSDVGCKLVFYVHRVGRGVTIGNTCLLS
VFQAIIISSKCSRWAEIKIKAQKYISTCTAHWWVLHLMLNITFLASVTAK
WKDTNITSEEDSAYCSARGYEKFLSVTVAFFSIPDALCLVLMLWASISMV
FILYRHKQQVKHIHKINISSTSSPETRAIYSILILVCTYVNFYIISCFIQ
VSLAVFHNHHSLLRIAALINACFPTLCPFVLMNCNHSLSRICDYYCGNST
PSPKFIRKK*
>V1R.GCA_004026965.1_PetTyp_v1_BIUU_PVIR01041973.1_4688_5623-
MKMDENNTFYRFIGLYIAFFLEVSIGIMANTVLLLFHVLKFLLEHRTKII
NLTIGHLALIHMGMLLALSFIIRDLFGFKNLLDDIICKCVIYLYRLMRNL
SICNTCLLSVLQAITLSPRTSCLAKFKHKSSHNNHFCLLFLWVFNMVITS
RFLISTGAAANVTSYNFMFYTESCIIYTMIYTLQDMYFSLMTIRDIVFIG
LMVLSSAYMVILLCRHRRQSQHLHNTSLSPKASPEQRAIWTILVLMSYFM
ITYILDYAITFTSVTSWKVHRVHHCVQMLMVNGYATVSPLILINTEKQII
TFLVSMWSKDH*
>V1R.GCA_004026965.1_PetTyp_v1_BIUU_PVIR01044579.1_9974_10897-
MTPRSLAVGMIFLSQTATGILANFSLLYHYLSLSFAGYRLKPTDEIVQHL
TIANVLVLLFKGIPQTMATFEIKYLFHNVGCSCLLYVYRVARGVSVGTTC
LLSVFQTVKISPRDSCWKQLKTTLPKYTGFSIFLSWILHMLVNCIFLFYS
LSKGSSKNITNIKGFGYCTAVFRDKVTEVLYTVLVLLPEVSCSGLMLLSS
GSMIFFLHRHKQHVQHIRRTSDSHKSLPESRATQSVLVLVCTFVSCYTLS
SLFYVSIVNFSIPTWWLLNISALISTCFPTVSPFVLMSCNSTAARLWTKL
SDFLRCM*
>V1R.GCA_004026965.1_PetTyp_v1_BIUU_PVIR01045639.1_2976_3881+
MASVDVKFGVIFFFQTVIGTIGNLALLCHYCIVYLSGYRSRATDVILRHL
TVANTLVILSRGVPETMAAIGVQVFLSDVGCKLVFYVHRVGRGVSFSTTC
LLSVFQVISISPSSFRWAELKVEVLKSMSPSSVFCWLLHTLLNIRVPMLI
FIAKGKNKNITKHINFHYCSAMLPDKGTDSVFSALILSHDIVCLALMVWA
SSSMVFILLRHRQRVQHIHRHKVSSRPSPETRATQSILVLVSAFVSFYTL
SSIIHVLFPLYHEGIWWLVKTSAVSNACFPAASPLILMSREGGIFRLTRK
K*
>V1R.GCA_004026965.1_PetTyp_v1_BIUU_PVIR01046233.1_9514_10347+_PVIR01074607.1_3_320+join
MSSFHHGVKDKHQIFQFVVIQKVFLFEVSIGVLANIILLLFHALTFLVEQ
RPKPTDLTISHLALIHILMLLTVGFVCIETGGFQDLWNDITCKCMIYLYT
LMRGLSICTTCLLSVLQAITLSPGNSCLAKFKQKSLHHTQCCFLFLWVFN
MIINSRILICTVATPNVSSPSLMVVTASCSLKPISYLLKYIYFSLVTFRD
VFFLGLMALSSGNMVILLCRHKRQTQHLHSTSLSSKASPEQRATQTILLL
MSFFTIMYLLDGVFTSISIIFWKREPIHNYVQVLLGNGYAIFSPLVLISS
EKHTIKGFLSMWKRSVNV*
>V1R.GCA_004026965.1_PetTyp_v1_BIUU_PVIR01046275.1_6068_7060-
MFASSTFHYASSSMKMNENNTFYRFIGLYIIFFLEVSIGIMANTVLLLFH
VLKFLLEHRTKIINLTIGHLALIHIVMLLALSFITRDLFGFKNLGNDIVC
KYVIYLYRLMRNLSICNTCLLSVLQAITLSPRTSCLAKFKHKFSRNNHFW
FLFLWIFNMVITSRFLISTGATTNVTSYNFMFLTESCILWTLSYSLQDMY
FSLMTIRDIAFIGLMVLSSGYMVILLCRHRRQSQHLHSTSLSPKASPEQR
AIWTILVLMSFFMVMYVLDYAIAFTSTMSWKVDRVRHCVQMVVVNGYATV
SPLILINTEKQIITFLVSMWSKDRKYLIIQ*
>V1R.GCA_004026965.1_PetTyp_v1_BIUU_PVIR01048214.1_2131_3123-
MKIFFSDIYYFSLYFKVNKNLKISSFSCIRNIIFLEIIIGITANTVLLLF
HILTFLLKHRPKPLDLTIGQLALVHLVKLVTVVFITADTLWFQDWRNDFI
CKSIVYISRSMRALSISTTCLLSVLQAVILSPRNSCLANFKHKLSHYYPS
CLVFLWVFNMLLSSRFLISIGATPNVTSHNLMFVTKSCSQWPISYLFRYI
YFSLVNVQDICFIGLMGLSSGYMVTLLCRHRRQLQYLHSISFSTKTSSEV
KATQTILLLMSFFLLVYILDWVTLLFSGVLWDNKSLSHCVRMLVGNGYAA
VSPLLLMSTEKRMIRWFMFRWKMFSDCSFL*
>V1R.GCA_004026965.1_PetTyp_v1_BIUU_PVIR01048373.1_635_1561+
MFLHDTVLGFFLICQMCIGMMGNSLLFILCIFVLFRPHQRKPIDSIFMHL
ALVNILTIIFTLLPYVMLSFQVQYFLDDIGCKIVVFSFRVTRGLTICTTS
LLSAFQAITVSSNNSKWAWLKAKLSRLIFPSFFFFWIINMLIYIPIIKSV
IAISNFTLAGRGYYHAYCQTRQFVDNTPGSYISAILLRDLLFVVLLIWTS
LYMVNFLYRHHRRARHLRSSRCSSQTAAELKATQSILLLVSCFVFFYCLN
NFMMLYSFYMPKKMQALEEISGILSSCYPTFCPFFLLKNNKIISQFATSF
SMRGMTSC*
>V1R.GCA_004026965.1_PetTyp_v1_BIUU_PVIR01053683.1_3661_4590+
MNENNTFYRFIGLYVMFFLEVSIGIMANTVLLLFHVLKFILEHRTKIINL
TIGHLALIHIGMLLALSFITRDLFGFKNLGNDIVCKCVIFSYRLMRNLSI
CTTCLLIVLQAITLSPRTSCLAKFKHKSSCNNHLCFLFLWIFNMVITSRF
LISTGATGYVTSYNFMFLTESCVLWIMNYSLKDMYFSLMTIRDIVFIGLM
VLSSGYIVILLCRHRRQSQNLHNTSLSPKASPEQRAIWTILVLMSFFMIT
YILDYAITITSAMSLKMNRVHHAVRMLVINGYATVSPLILINTEKQIITF
LVSMWNKEC*
>V1R.GCA_004026965.1_PetTyp_v1_BIUU_PVIR01053956.1_5986_6918-
MNKNSKFSGFTDIQHMVFCEVSIGITGNTVLLLFHVLTFLQERRPKPSDL
TIGHLAFIHTVMFLTVGFISIDSFGYQVMSNDIICTSVIYLYRLMQGLSI
CTTCLLSVLQAITLSPRSSCLAKFKHKSLHQNLHCFLFLWVFNMLLSGRI
LISTVATPNVTSHSLMSVTKSCSVFPIRSFLKYIFFSVMVFEYTSCLGLM
ALSSGYMVILLYRHKRQCQHLPSTSLSPKVFAKQKATRTVLLLMSLFIVF
YSLDCVLRSTSSIMWNNDSVHPCVLFLMSNGYATVSPLVLISSERRMIKC
LTFMLRKGGE*
>V1R.GCA_004026965.1_PetTyp_v1_BIUU_PVIR01056184.1_542_1474+
MNKNSKFSGFTDIQHMVFCEVSIGITGNTVLLLFHVLTFLQERRPKPSDL
TIGHLAFIHTVMFVTVGFISIDSFGYQVMSNDIICTSVIYLYRLMQGLSI
CTTCLLSVLQAITLSPRSSCLAKFKHKSLHQNLHCFLFLWVFNMLLSGRI
LISTVATPNVTSHSLMSVTKSCSIFPIRSFLKYIFFSVMVFEYTSCLGLM
ALSSGYMVILLYRHKRQCQHLPSTSLSPKVFAKQKATRTVLLLMSLFIVF
YSLDCVLRSTSSIMWNNDSVHPCVLFLMSNVYATVSPLVLISSERRMIKC
LTFMLKKGGE*
>V1R.GCA_004026965.1_PetTyp_v1_BIUU_PVIR01057286.1_3703_4626-
MASLDVSLGIIFLFQILTGTLGNLSLLGKYLFLYFGGHKTRPINLILLHL
TVANLLVLLPRGISEAMAAFGMEDFLGDLRCKLVLFFGRVGWGVAFGSTG
LLSVFQAVTIGSRGSRWAELKVKALKYISTITVYCWVLHLVLNVSFPLSL
TSRLRNKNITNEINFVFCSDPRIMRGVYSGHAVLTAIADVLGMGLMLFSS
SSMLFTLFTHKRRVQHIRGTRMSSGLSPKTRATCSILILVSIFVFFYFLS
CIMQIYVTFFSRSRILLFSLTAFINACFSTVCPFVFVICGHYVPGICCVY
SGKNRVF*
>V1R.GCA_004026965.1_PetTyp_v1_BIUU_PVIR01057408.1_2_340-_PVIR01056429.1_5907_6713-join
MKMNKERKISSYTNVRNTVFLEITIGITANTVLLLFHILTFLLKHRPKPL
DLTIAQLALVHLVLLITMGFIATDTFWSQAWRNELTCKSVIYVQRLMRAL
SICTTCLLSVLQAITLSPRNSCLAKFKRKSSHHYPCCLAFLWVFNMLLNG
RFLVSIDATPNVTSHSLMVVTESCSQWPISYSFRYIFLSLTNIQDISFIG
LMGLSSGYMVTLLCRHKRQFQRLHSISLSTKSFPEKRATRTILILMGVFM
LMYFLDCLTFSSLVILWDNDVIYICVQMLVGNGYATICPLVLMSTEKRMI
VCLASRWKDWKCLSV*
>V1R.GCA_004026965.1_PetTyp_v1_BIUU_PVIR01061070.1_722_1651+
MFPSVIIFSFFLFSQIFLGVTANSSLLVAFMYTLLSQRSLRRPIDSILIH
LSVVNNLTIIVTLIPHIASSFGVRHFLDDAGCQVMLYMYRVTRGVCMCTT
SLLSTCQAITISPMNFSLARLKSKLSASIMPSLLVSWIINLLIYIHVIET
VKAIGNSSFVGSGYSDVYCQTGQMSNKSSVPYISLILIHDVVFLMLMLWT
SLYMASLLYEHHKRAQYVHSPSSQTSPEITATHNIILLVSCFVFFYCSHN
SFTLFTFYMHRKIPVLQGINAMLSSCYPSVCPLLLMKNNKIFSQVFRCTG
KLKLYSVAS*
>V1R.GCA_004026965.1_PetTyp_v1_BIUU_PVIR01066488.1_3705_4607-
MASRDLKFAVLFLFQTVIGATGNLALLCHYCILYLSGCRSRATDVILRHL
TVANTLVILCRGVPETMAAFGVQDFLSDVGCKLVFYFQAVGGGVSFSTTC
LLSVFQAVSISPRSSRWAELKAKALKFVVPSTVISWVLHMLLNIRVPLLL
SDKMNYRNNADTVDFQYCSARSPDKDQNSIFAAFTLSHNILCLKLMIGSS
SSMVFILYRHQQRTQHVHRHSVTSRPSPEARASQSILTLLCAFVCFYALS
SVTYAGFSLYDKGAWWLMKASAFSSGCFPTASPFILMTRELCACRSRWRL
*
>V1R.GCA_004026965.1_PetTyp_v1_BIUU_PVIR01080461.1_112_1029+
MARVNVAMGVLCCSHILIGVLGNFCLLHHYIFHFIIKCRLRSTDLILRHL
VIANSLAILFRGVPETMAAFGLEDFLSDLGCKLVFYVHRVGRGVSISSTC
LLSVFQVITTSPRWAELKVRAPKYTGTLSTLCWMLHMLVNIIVLVYMTDK
RSHKNITYRREFRYCSADLHDKGRKILHAVLLSIPDALCLGLMLWASGSM
ICILHRHKQRMRYIHKINIPHRPSPETRATKTILLLVSAFVYFYTLSSIF
QAIFILYDNSNRFLLNVAAVVTGGYPTISPFLLLSPDSRVHRLLFSCIRS
TKHLM*
>V1R.GCA_004026965.1_PetTyp_v1_BIUU_PVIR01084243.1_1270_2187-
MMGKKRKISSFSDIGNMVFFEITIGITANTVLLLFHILTFLLKHRPKPLD
LTIGQLALVHLVMLITMGFIAADTFGFHNWRNDLICKSIIYVNRLMRALS
ICTTCLLSVLQAIILSPRNSWLAKFKFKSSHHYLHCLGFLWVFNMLLNGR
FLVSIGSTPNVTSHSLVFVTESCSQWFITYSFKYIFLSLTNIQDISFIVL
MGLSSGYMVTLLCRHKRQFQHLHSTRLSPKSAPAERATRTILMLMGFFML
MYVLDCITFFSSGILWDNVPTHHCVQMLMGNGYATICPLVLMNTEQRMSK
YFTLS*
>V1R.GCA_004026965.1_PetTyp_v1_BIUU_PVIR01092092.1_1414_2355-
MNKNNKFSRFLNIQHIFFFDISIGLIANTVLLLFRVLTFLLEHRPKPTDM
TIGHLTFIHLVMLLTVSFITIDLWGSKYLVDDVTCAIVIYWYRLMRGLSL
CTTCLLSALQAITLSPRNSCLAKFKHKSMYQNLYGFVFFWIFNMLINSRF
LISTGAIPNVTSDNSMFLTEFCYLWPINYSLKYIYLSLMTFQDVSCIMLM
ALASGYMVILLCRHKRKMQHLHSTSLKASPEQRATQTILVLMSFFIVMYF
LDCFISYNSGVLWISDPIHQCVQLLVCNGYATVSPLVLISTEKRMIRYFI
SRWRKNGQHMFVQ*
>V1R.GCA_004026965.1_PetTyp_v1_BIUU_PVIR01104216.1_378_1319+
MNKNNKFSRFLNIQHIFFFDISIGLIANTVLLLFRVLAFLLEHRPKPTDM
TIGHLTFIHLVMLLTVSFITIDLWGSKYLVDDVTCAIVIYWYRLMRGLSL
CTTCLLSALQAITLSPRNSCLAKFKHKSMYQNLYGFVFFWIFNMLINSRF
LIFTGAIPNMTSNNSMFLTEFCYLWPINYSLKYIYLSLMTFQDVSCIMLM
AFASGYMVILLCRHKRQMQHLHSTNLKASPEQRATQTILVLMSFFIVMYF
LDCFISYNSGVLWISDPIHQCVQLLVCNGYATVSPLVLISTEKRMIRYFI
SRWRKNGQHMFVQ*
>V1R.GCA_004026965.1_PetTyp_v1_BIUU_PVIR01115349.1_28_969+
MAASEVVIGVIFFSQTVIGVLGNSSLLYHYLFLHFTGCRLRSTDGIVTHL
ITANLLTLLCRGLLHTMAAFGWHLSLSDITCKLLFYLHRISRGGSIGSTC
FLSVFQAITISPRGSRWAELKVKAPKYVGSSLCVFWVLYGLANVNFLTYI
MGTWSKKNNTNLKYHGYCSSVRHDRTTETLYAALLSLPDAFCLALMLWAS
SSIVCILHRHRHQMRHMHRTNVTPGSSPETRATKAVLLLVSTYVCFYTLS
CIFQVILSFTYDPSWLLLNTSTAAAGFFPAVSPFLFLSCHCSVSTFSFVS
VRNRKSPAHMRSR*
>V1R.GCA_004026965.1_PetTyp_v1_BIUU_PVIR01119617.1_128_1051+
MTPRSLAVGMIFLSQTATGILANFSLLYHYLSLSFAGYRLKPTDEIVQHL
TIANVLVLLFKGIPQTMATFEIKYLFHNVGCSCLLYVYRVARGVSVGTTC
LLSLFQAFKISPRDSCWKQFKTILPKYTGFSIFLSWILHMLVNCILLFYS
LSKGSSKNITSIKGFGYCTAVFRDKVTEVLYTVLVLLPEVSCSGLMLLSS
GSMIFFLQRHKQHVQHISRKSNSHRPSPESRATQSVLVLVSTFMSCYTLS
SLFYVSIVNFSIPTWWLLNISALISTCFPTVSPFVLMSCNSTAARLWTKL
SDFLRCM*
>V1R.GCA_004026965.1_PetTyp_v1_BIUU_PVIR01124515.1_729_1646-
MARVNVAMGVLCCSHILIGVLGNFCLLHHCIFHFIIKCRLRSTDLILRHL
VIANSLAILFRGVPETMAAFGLEDFLSDLGCKLVFYVHRVGRGMSISSTC
LLSVFQVITISPRWAELKVRAPKYTGTLSTLCWMLHMLVNIIDLVYMTDK
RSHKNITYRREFRYCSADLHDKGRKILHAVLLSIPDALCLGLMLWASGSM
ICILHRHKQRMRYIHKINIPHRPSPETRATKTILLLVSAFVYFYTLSSIF
QAIFILYDNSNRFLLNVAAVVTGGYPTISPFLLLSLDSRVHRLLFSCIRS
TKHLM*
>V1R.GCA_000247695.1_HetGla_female_1.0_JH602109.1_12216509_12217447-
MNKKRKFSSYTDLRNTVFFEVTIGIIANTALLLFHILAFLLKHRPKPLDL
GISQLALIHLVLLVTVGFIAADTFGFQGWGSDLMCKSVIYVNRLMRALSI
CTTCLLSVLQAITLSPRNSCLAKFKHKSSHHYPCCLVFLWVFNMLLNGRF
LVSIGATPNVTSHSLVFVTESCSQWPISYLFRYIFFSLANIQDISFIGLM
ALSSGYMVTLLCRHKRQFQHLHSTSLSPKASPEERATQTILVLMGLFMFM
YFLDCVTFSFLGILWNSEPISYCVRMLVGNGYATVCPLVLMSTEKRIIKW
LTFKWKKTVNLQ*
>V1R.GCA_000247695.1_HetGla_female_1.0_JH602109.1_12274868_12275800-
MKVNKNRKISSFSDIRNTVFFEVTIGIIANTALLLFHILAFLLKHRPKPL
DLGISQLALIHLVLLVTMGFIATDTFKFQGWEDGLTCNLVVYMHRLMRAL
SICTTCLLSVLQAITLSPRNSCLAKFKHKSSHHYPCCLVFLWVFNMLLNG
RFLVSIGATTNVTSHSLVFVTESCSQWPISYLFRYIFFTLVNIQDISFIG
LMALSSRYMVTLLCRHKRHFQHLHSTRLSLKSPPEERATQTILLLMGFFM
FMYFLDCVTFSSLAILWKNDPTHLCIQMLVGNGYATICPLVLMSTEKRMI
KCLTFRWERQ*
>V1R.GCA_000247695.1_HetGla_female_1.0_JH602109.1_12368219_12369151+
MKMNEKRKFSSFSGIRNTVFFEVTIGIIANTALLLFHILTFLLKHRPKPL
DLGISQLALIHLVLLVTMGFIAADTFRFQDWRSDLICKSVIYVNRLMRAL
SICTTCLLSVLQAITLSPRNSCLAKFKHKSSHHYPCCLVFLWVFNMLLNG
RFLVSIGATPNVTSHSLMFVTESCSQWPISYLFRYVFFTLVNLQDISFIG
LMALSSGYMVTLLCRHKRQFQHLHSTSLSPKASPEERATWTILAVMGFFI
LMYFLDCFTFSSLVILGKNDPIHVCVQMLVGNGYATICPLVLMSTEKRMI
NCLTSRWERQ*
>V1R.GCA_000247695.1_HetGla_female_1.0_JH602109.1_12406013_12406990+
MFLLFFSDMYCYSFSIKVNKKKNLSSLSGIRNTVFFEVTIGIIANTALLL
FHILAFLLKHRPKPLDLTIGQLALIHLMMLVTLVFIATDTFGFQGWENDL
TCKSVIYVYRLMRALSICTTCLLSVLQAITLSPRNSYLAKFKHKSTHHYP
RCLVFLWVFNMLLNGRFLVSIGANPNVTSHSLMFVTESCSLWPISYLFRY
IFLTLANIQDISFIGLMAVSSGYMVTLLFRHKRQFQHLYSTSLSPKASPE
EKATQTILLLMGFFIFMYFFDCITFSSSAILWNKSPIHHCVQMFVSNGYA
TICPLVLMSTEKRMIKWFTSRWERQ*
>V1R.GCA_000247695.1_HetGla_female_1.0_JH602130.1_196761_197654-
MEMNKNTKFFRILDTKYLFFFEVSIGIVADTVLLLLYVLIILLEHRPKPI
DLTITHLFFTNVIMLVTTCLTALDIFGYQDVGNDITCKYVIYLHRLMRGL
SISTTCLLSVLQAITLSPRSSCLAKFKQKSLQWNLCCFLFLWVFNMLISG
RFLISTIATPNVTSHNLMFVTQSCSLWPISYLLKYITFSLMTFQEISVIG
LMGLSSGYMVILLHRHKRQSQHLHSTKLSPKASPEQRATQTILFLVSVFI
IIYALDCVITSTSGVFWKHNHIHHRVQMLAGNGYATVSPLVLISTET*
>V1R.GCA_000247695.1_HetGla_female_1.0_JH602130.1_230764_231684+
MKTNKNSRFSGFTDIQHMVFFEISIGIIANIILLLFHVLIFLLECRPKPA
DLTIGHLAFIHIIMLLNMGFIAVDIFGYQDLWDDITCMSVIYLNMLMRGL
SICTTCLLCVIQAITLSPSSSCLAKFKQKSLYQNLCDFLLLWVFNLIISG
RMLISTVATPNVTSNSLMLITTSCSLLPISSFLKYIFFSLMTFQHMSFIG
LMVLSSAYMVILLCKHKRQSQHLHSTSLSPRASAEQRATQTILLLMSFFI
VMYSLDCVIGSTSSILWNHDPIQHCVLMLVGNGYATVSPLVLNSSERQMI
RCLIFM*
>V1R.GCA_000247695.1_HetGla_female_1.0_JH602130.1_299292_300221+
MKINRFSSLIGIQHMVFFEVSIGIIANMILLLFHVLTFLLEHRPKPTDLT
IGHLALIHIVMLTTVSFIAVDTFGYQDLGNDIKCTSVIYLNRLMQDLSIG
TTCLLSFIQAITLNPRSSCLAKFKQKSLHQNLCCYLFLWVFNMIINGRIL
ISTVAIPNVTSHSFMFLTTSCPFLPISSFIKYTFFSLMTFQYMLFIGFMA
LSSGYMVILLCKHKRQSQHLHSTSLSPRASAEQRATRTILLLMSFFIVIY
SLDCIICSTSSVLWNTNPVHHCVLMLLGNGYATISPSVLISSERRMLKCF
MFLWGKDSE*
>V1R.GCA_000247695.1_HetGla_female_1.0_JH602130.1_321490_322401+
MLFASSPMKMNNNSRFSSFIGIQHMFFFEVSIGIMANTVLLLFHVLTFLL
EHRPKPTDLTIGHLSLIHIVMLLTMGFIAIDIFRYKDLGNDIMCKSVIYL
HRLMRGLSVCTTCLLSIHQAITLSPRRSCLAKFKQKSLHQNLCFLFLWVF
NMLISGCFLNFTVAIPNVTSHNFMFVTRSCSLLPIRSFLKYISLSLMTFQ
HMSFIRLMALSSGYMVILLCRHKRQSQHLHSTSHSPKASAEQRATWTILL
LMSFFTVMYILDCVIESISTLLWNHDPVHHCVHMLVGNGYATLSPLVLIS
TER*
>V1R.GCA_000247695.1_HetGla_female_1.0_JH602145.1_794340_795263+
MCSANLDLGIVFLTQTGLGLVGNSYLLCMYNFTVLIGHHLKPTDLILNQL
VLTNLVVLFSKGVPQTLSTLGWEYFLDDAGCKLVFYFYRVSTGVSFSTVC
LLNGFHTIKINPSICRWMELKIRSLKFTGFCCCLCWIPHLLINSFLPLIV
YGPLSKKNLSIENNYEYCSWITPQGYSPLYTALYFFPNLMSLIFMIWASG
SMVLVLHRHRLRVQHIRRHSFSPNPSHEARATRTILVLVSSFVTFYSVYV
IFSIWMTLVTHQGQWMVNSSVLVASCFPAFSPFVLIISDSRISQRWFACR
EKTKVFS*
>V1R.GCA_000247695.1_HetGla_female_1.0_JH602145.1_842196_843152+
MMSTAPDFDAMAAGNLDLGIIFLTQTAVGVFGNSFLLCFYTFCLLTGHKL
RLTDLILNQLVLANSLVLLSKGILQTIVAFGWNSFLDNVGCKLVFYFHRV
ATGVSFSTVCLLNGFQAIKLNPSICRWTELKIQSLTFIGFCCFLCWIPNL
SVNSCIIVIVNGPLNCKNVTVRTSCGHCSWAMPERYSSLYAFLYFSLDFI
SVGFMIWASGSMGLVLHRHRHRVQHIRSHCFSPSPSHEARATCTILILVS
SFVTLYSLYTILTIWMTLVSNRGQWIVNSSVLVASCFPALSPFVLIVRDS
RISLFCFACREKQIVLPK*
>V1R.GCA_000247695.1_HetGla_female_1.0_JH602145.1_2701089_2701988+
MAPVDLRIAVIFLFQIVTGTAGNLALLGHYCILYFSGCRSRPTDVILRHL
IVANLLVILSRGIPETMAAFGLQNFLSDVGCKLVFYVHRVGRGVSMGSTC
LLSVFQAITISPRSSRWAELKRKALKFIGLSNILCWGLHMLLNVRVPMLM
SDKGNNGNSTKTIDFQYCSATLPDKEKGSLFAVLIISHDILCLALMIWAS
GSMVFILFRHKQRVQHLHRYSSRRSSPETRASQSVLILVSAFVFFYALSS
ALHVLFSFHYEGTWWLVTTSVISNACFPTARPSILMSRECSLCRLIKKN*
>V1R.GCA_000247695.1_HetGla_female_1.0_JH602145.1_2710944_2711846+
MAPVDLRIAVIFLFQIVTGTAGNLALLGHYCILYFSGCRSRSTDVILRHL
IVANLLVILSRGIPETMAAFGLQSFLSDVGCKLVFYVHRVGRGGSMGSTC
LLSVFQAITISPRSSRWAELKRKALKFIGLSNILCWGLHMLLNVRVPMLM
SDKGNNGNSTKTIDFQYCSATLPDKEKDSLFGVLAFSHDILCLALMVWAS
GSIVFHLYRHKQRVHHLRSHKISSPSSPETRATQSTLILVTAFISFYALS
SIIHVLFLLHDGTAWWLVKTSAFSNTCFPTASPLILMSRERCVSRVIWKK
*
>V1R.GCA_000247695.1_HetGla_female_1.0_JH602145.1_2731400_2732320+
MSASASKTGRMEAAMGVVFLSQIVCGVLGNFFLLHHYLLLYFTGHRLRST
DLILQHLMVANSLFLLSRGVPQTMAAFGLRDFLNDFGCKLVFYLHRVSRG
MTISRTCLLSGFQAITISPRNSRWAQVKVKAPKYIDCCVFLCWILQMLVN
IICPIYVAGKWSKRNIMLKKDLGFCSANHADTIITVSLYSVVLLFPDVAG
LTLMVCTSISMLLILYRHRQHVQYIHMTKVSKSSTESRATQRILVLVNTF
VSSYILSSIFQVYISNSYQPNWLLVSIGAFMSLCFPAFCPFVLMIHDFWC
PGSVSG*
>V1R.GCA_000247695.1_HetGla_female_1.0_JH602145.1_3044747_3045760-
MSLAQRNDCHHSLQEILEGNDKIPSRDLAVGIMFLSQTMVGVLGNFSLLY
HYFFLRHVKSRLRSIDLILKHLFIANSLVILSKGPSQTMVAFGSKHLFSE
FSCRLILYVLRVGRAVSIFTTCLLSVFQTIIISPMDSCWKNLKTKAPKYI
GFSMSLCWLLQIGVHFTFPLYVWYVSGKSDSRNITRKRHMALCSVVDYGT
IMGSAYIALVVFPEVSFIVLTIWASGSMIFVLYRHKQQVKHIHSTNVSST
SSESRATKSILLLVSTFVSFYIISSTFHICSALSYNLSWWLVRISGLISV
CFPTISPFLIMSQDSSISMVWFVWIRNRKSPLLLRNI*
>V1R.GCA_000247695.1_HetGla_female_1.0_JH602145.1_3057509_3058444-
MNKTMSSMDMAIGIMLLSQTTVGILGNFSLLYYYLVLYYQGCILRPTDLI
LKHLFIANTFVILSQGVPHTMSAFGLKHSFSDFGCKVILYIQRVGRGVSV
GTTCLLSVFQTIMISPMNSCWKDLKVKVPRYIESSISLCWVLYVVISLIF
PVYIYAKWNSKNITKDKYFGFCSTAGSDKITYSIYTVLFVFPEVLFSVLI
IWGSGSIIFFLYRHKQQVQYIRSTMVSLRSSPESRATQNIFVLVCTFVIF
YTLSSLLYIYVAFTYNPSVWVMNISALLSVSFPTVSPFVVMNRDPTVPRL
CFIWIRNTRTS*
>V1R.GCA_000247695.1_HetGla_female_1.0_JH602145.1_3182364_3183260+
MRKTPGDFILKLLFLAQTGVRVVGDTFLLSAYAPTSCTGHAPRPTHLILT
HAAVANFLVLLSKGIPHMMVIWGMTPILGNTGCKLVYYIHRVARGLSLCT
TCLLSNFQAITISPRAGGWVGPKDRSWKKISFSCVLCWIFNLLINVFIPI
RIVSLRHNCSSTMVLDHGLCSSEKPETSASTGTLLLTFMDVAFLGLMTWA
SVYMILLLYKHQQRVKHIHSTSTSHRFSPEAKAMQTILLTASIFIFLYSV
NSCLTIYVALFKAHLWLQHITTFLAASYPTTSSLILVFQDSQGSAYCS*
>V1R.GCA_000247695.1_HetGla_female_1.0_JH602145.1_3218163_3219062+
MRMTPGDFILKLLFLAQTGVGVVGNTFLLSAYAPTSCTGHAPRPTHLILT
HAAVANFLVLLSKGIPHMMVIWGMTPILGNTGCKLVYYIHRVARGLSLCT
TCLLSNFQAITISPRAGGWVGPKDRSWKKISFSCVLCWIFNLLINTFIPI
HIEGLQQNHNSTKVRDYGLCSSRNSQTSTPKYTFLMTLADVVFLGLMAWA
SAYMALLLYRHQQRVKHIHSSSNTHRFSPETKATQTILLIASNFILFYLI
SSFLTIYNTVFFKSRPWLQHMTTFLAACYPTVSPLILMLRDPRAPNCCS*
>V1R.GCA_000247695.1_HetGla_female_1.0_JH602145.1_5541472_5542419+
MFLGIIFFGILLFSQICIGVMMNSSLFAIFMYTFLTQPNLMKPVDFIMIH
LTVVNTLNIIFTLIPHIMALFGVRYFLDDIGCKVISYTYRITRGVSISTT
SHLSAFQAITISPMNSMWVWFKSKLSSWIFPSFFVFWIINMLIYIHIIET
VRANGNFTIVDHKYFHAYCQTRPSESHTSGLFSSIMLMDDLLFLVLMIWA
SLYMVSLLYRHQRRAQHVHRHSLSSQPSPEIKVTHSILLVVSLFVFFYCL
KNYFTYYSFYGQKKFPGSLGIGEMLSVCYPIICPFMIMKNKKIISYFISS
LSGTRIVCPKRVHSG*
>V1R.GCA_000247695.1_HetGla_female_1.0_JH602145.1_5554218_5555123-
MFISDLIFGFSLISEMFFGLMGNLLLLIFYMFTFLIQPHLKKPLDIIFIH
LTLVNILTIMFRLLPDIMSSFGLRQFLDSTGCKAFLYTYRVTRALSICTT
SLLSAFQAIMISPSNSKWAQLKSKLSMWISPSFFAIWIINTVGYTPIIKT
VRASSNFTVIGSVFSQAYCHANHYGYILTTSFLYVTLTQDLLFMVLMIWS
SLYMVNLLYRHHQRTQHVHSPSCSSHLYAEHKATHSILLLVSCFVLNYGS
NNIILFCLTFGPKNIPRLDKINGVLSSLYPTICPYILIRNKKIIPKINSS
F*
>V1R.GCA_000247695.1_HetGla_female_1.0_JH602145.1_5609788_5610735-
MFLFDTIFGFVLVSQVCVGVLGNSLLFVLYMCIFLFQPHLKKPIDSIFMH
LTIVNILTITFSLLPDAMSYFGVKHFLNDVGCQAVLYIFRVSRGVSICTT
SLLSTFQAITISPSNSKWVLLKSKLSMLIFPSFLFFWIINMLIYIHVIKF
VRAKRNSTLVGRGYSHVYCEGHQLGNGNFGVFFSVILIRDLLFLVLMIWT
SLYMTILLYRHQRRARHVHSPDLSFQTSREHKVIYLVLLLVSCFVFFFCS
NNVLTIYTFYAPKKIVTIDVINGMLSSCFSTVCPFLLMRNNKIISQLTSC
FSVMDITCFQRVLSG*
>V1R.GCA_000743615.1_DMR_v1.0_KN120512.1_1031353_1032333-
MLYASPMKMNKKSRFSSFIGIQHIFFFEVSIGIMANTVLLLFHVFTFILE
HRPKPTDMTIGHLSLIHVVMLLTSGFIAIDIFGYKDFVNDITCKSVLYLY
RLMRGLSVCTTSHLSVLQTITLSPRSSYLAKFKQNSLNQNLYCFLFLWVF
NALISGPFSNFTVAISNVTSHSFIFLTQSCSLLPIRSFIKYISLSLMTFQ
HMSFIGLMALSSVYMVSLLCRHKRQSQHLYSTSHSPKASAEQRATRTILL
LMSFFTAMYILDCVIESIPTWLWNHDPVRHCVHMLIGSGYATLSPLVLIS
TERRMIKCFVFMWQKHSKCLFKFHDG*
>V1R.GCA_000743615.1_DMR_v1.0_KN120512.1_1096579_1097517-
MKMKKISRFSSFIHIQHMVFFEVSIGIIANLILLLFCVLIILLECRAKPA
DLTIGHLAFIHTMLLLNMVFIAMDIFGYQDLWDDITCTSVIYLSRLMRDL
SVCTTCLLSVLQAITLSPRSSYLAQFKWKSLLQNPCYLLFLWVFNMIING
RMLISTVATPNVTSNSVMLLTTSCSLLPISSFLKYMFFSLMTFQHILFIG
LMAVSSGYMVNLLCKHKRQSQNLHSTSLSPRASAEQRATWTILLLMSFFI
VMYTLDCVIGSIFSILWNNDPFHHCVLLLVGNGYATVNPLVLISSERRMM
RCLIFMWGKDSR*
>V1R.GCA_000743615.1_DMR_v1.0_KN120512.1_1111364_1112332+
MEMNKNSKFFRFLDAQCLFFFEVSTGIIANIILLLLYMLIFLLQHRPKPI
DLTITHLLFIHIIMLVTVCLIALDIFGYQDLGNDITCKCVIYLHRLMRGL
SICTTCLLSVLQAITLSPRSSHLAKFKQKSLHQNLYCLLFLWVINMLISG
RFLISTIATPNGTSHKLMFVTKSCSLWPINYLLKYITFSLMTFQEISVIS
LMGLSSVYMVILLYRYKRQLQYLHSTNLSPKASPEQRATQTILLLMSVFI
VIYAMDCVITSTSGVFWKHNQIHHCVLMLIGNGYATISPLVLISTKKQMT
KCSASTFWKIVNVCLFSDGKFL*
>V1R.GCA_000743615.1_DMR_v1.0_KN120512.1_1156608_1157711+
MEMNKNRNFFKFLDIQYLFFFEVGIGIIANTVLLLFYVLIFLLEHRFKPI
NLTIIHLSFIHIIMLVTGCLIALDIFGYQDLGNDIACKSAIYLNRLMRDL
SICTTCLLSAFQAITLSPRSSCLAKFKQKSVHQSLYCFLFLWVFNMLISS
DFLISTIATPNGTSHNLVIATQSCSFWPISYLFKYIIFSLVTLQDMIFIS
LMGLSSVYMVILLNRHKRQSQYLHSTNLSPKASPEQRATQTILLLMSVFV
VIYFLDCVISSSSGSSPSLHSTNLSPKASPEQRATQTILLLMSVFVVIYF
LDCVISSSSGVFWKYSQIYYCILMLFSNGYATISSLVLISTEKQMTKCST
SMFRRAVNVCSFHHGLL*
>V1R.GCA_000743615.1_DMR_v1.0_KN121407.1_565854_566789-
MAVATLGMGVIFLIQMAVGLLGNFSLLCLYSFTLLTGNKVRPTDMILNQL
ALANSFVLVSRGVPQMTVAFGSNCLLHEAGCKLVFYLHRVARGVTLSTSC
VLSGFQAVKLCPNFSTWLELRVRSSKCIGFTCFLCWILHLLVNIFVPLKV
VGQMYSKNLSVKINYGCCSSLSPDRAVQFLVVSLFFAVGFVCFALMVWTS
SSMVLVLHRHGQRVQHIHSHSCYPRPSHEARATRTILILVISFCLFYSFS
SILHVWITLFAIPGQWLVNMSMILSSCFPTFSAFVLIHSDTRFSEFYFAC
QTRKQLFLVCK*
>V1R.GCA_000743615.1_DMR_v1.0_KN121407.1_617488_618426+
MAAGNLDLGTIFLAQTAIGIFGNCFLFCFYTFCLLTGYNLRLTDLILNQL
VLANSLVLVSKGISQTTVAFRWKHFLGDVGCKLVFYLHRVGTGLSFSTVC
LLNGFQAIKLNPSICRWMELKIRSLTFIGFCCFLCWIPNLSINSCMIVIV
NGPLNCKNITVRTTCGPCSWTMPERHALLYTLLYFSLDILSVAFIIWASG
SMVLVLHRHRQQVQHIHGHSLTPESSHVARATCTIMILVSSFVTFYSVYI
ILTIWATLVSNRGQWIVNSSVLAASCFPAFSPFVLIFRDSRICHFFMVCW
ETQTVLHKQLTL*
>V1R.GCA_000743615.1_DMR_v1.0_KN121407.1_2257623_2258480+
MASADWRFGVIFLFEIGIGASGNLALLCHYCILCCRGCRPRSADVILRHL
TVANTLAILSRGIPETMAAFGMEGFLSDAGCKPVFYAHRVGRGASMGSTC
LLSVFQAVGIGPRRSRGAELKAKALNHIGSSSALCWGLHMPLSVRVPVLG
SDTGVNGNITETVDFQCCSATLPDKDKASLFGVLTLSHDILCLELMVWAS
GSTVFILFRHKQRVHHLHSHSSCRSSPETRASQSILVLVSAFVSFYTLSS
TLYVSFSFYFEGTWWLLTTSAVSKACFPLPAPSFS*
>V1R.GCA_000743615.1_DMR_v1.0_KN121407.1_2272455_2273357+
MASADWRFGVIFLFEIGIGASGNLALLCHYCILCCRGCRPRSTDVILRHL
TVANTLAILSRGIPETMAAFGMEGFLSDAGCKPVFYAHRVGRGASMGSTC
LLSVFQAVGIGPRRSRGAELKAKALNHIGSSSALCWGLHMPLSVRVPVLG
SDTGVNGNITETVDFQCCSATLPDKDKASLFGVLTLSHDILCLELMVWAS
GSTVFILFRHKQRVHHLHSHKISSRPSPETRATQSIVILVCAFVSFHALS
SIIYFLFPLHYETAWWLVKTSAVSNACFPTAGPLILLSREQCVSRVIWKK
*
>V1R.GCA_000743615.1_DMR_v1.0_KN121407.1_2289498_2290394+
MTTDLKFGILFLFQIVIGTTGNLSLLFHYISLQFSGNKTRSADVILRHLT
MANSLVILSRGIPETMASFGVKQFLSDAGCKLVFYAHNVGKGVSIDSTCL
LTLFQAISISPRRSVWAELKVKALRYISSSTVFCWVLQMLLNIRLPIILT
NNNSKRNITKTIDFQYCSAGPHDRDPGSVFAVLRLSHDVLCLALMIWASG
SMVFILFRHKQRVHHLHRHSSCRSSPETRASQSILILVSAFVFFYTLSST
LHVCMALTRGCTWWLVTASAFINACFPFASPFILLSREHWASRFIWKK*
>V1R.GCA_000743615.1_DMR_v1.0_KN121407.1_2303575_2304474+
MTFIDLKFVILFLFQTATGALGNFSLLCHSIFLYFSGYRSRSTDVILRHL
TVANTLVILSRGIPETMAAFGAEDFLSDAGCKLVFYVQAVGRGVSFSTTC
LLSVFQAITISPRSSGWAEVKLKALKYIWSCAIVSWVIHMLLNIRVPLLV
NDKRNNKNITDITDFQYCSATSSDKDQNSIFAALTLSHNILCLKLMIWSS
GSMVFILLRHKQRTRHLHRHSSCRSSPETRATQSILILVCAFVSFSTLSS
IWYVWFILYRKAAWWLVKAHALTSGCFPTTSPFILMTREHCACRPMWKT*
>V1R.GCA_000743615.1_DMR_v1.0_KN121407.1_2317223_2318242-
MASADVNVGIVFIVQLVLGTLGNFSLLSQDLFLYFSGCTTRPTDSIRRHL
TVANLLVILSRGIAETMAEFGLEHFLGDAGCKLVFSVHALGRGVAFGSTC
LLSVFQAITISPMDWKWAQFKGKAPKYRSTFTTLCWVLNLLFTFSFVTIT
SKLETVNITNKIDLTYCSDPRSIRGSYSASVSLVCISDILCMGLMLLASG
SMVCILYRHKQQVRHIRSPHVSSRSSPETRATRRVLVLMNIFACLYITSA
TMRVYLTFSENHSFFLRSLGTFINGLFPTICPFLLLSHGHSVSSISCVCS
ARSTEPPDHSRRNACTACFSVLTKGWTPAPRNSLKMQRT*
>V1R.GCA_000743615.1_DMR_v1.0_KN121407.1_2334306_2335184-
MPSVSVSVGIIFLGQIFIGTLGNLSLLGKYLFLYFRGYKTRPIDLILVHL
TVANILVILSRGIPETLAAYGLEDFLSDFGCKCVFYASRVGRGVAFGSTC
LLSVFQAITISPSYFRWAKLKVKAPKYISTFTALCWVLHLALNTSFSLTL
TSRLKTRNITNKIDFAYCSDPRTTKGVYTGHAVCTAIVDVLCMAVMLLAS
GSMLFILFMHKKQVRHMHRTRGSSRSSFETRATHTILIVMSIFVFFYFLS
SVMQIYVTFFGRSIILLFSLTYFTSACFSTVCPFVFMTVASM*
>V1R.GCA_000743615.1_DMR_v1.0_KN121407.1_2344944_2345939+
MPHLALQGPGLRQQGTGRMTASEVVMGVIFLSQIVLGVLGNCSLLYRYLF
LHFTGCRLRSTDLILKHLIVANLVTLLCRGVPETMAAFSWQVCLSHAGCK
LLFYLHRLSRGASMGSTCLLSVSWAITISPRDSRPAELKVKAAKYVGSSL
CLIWVLCGLVNVIFLTHMTGKWSKKNHTSLKDFGYCTSVRQDKTTESLYT
VLLSVPEVSCLGLMLWTSSSMVSVLYRHRQQMRHIHRTNVTPRSSPESRA
TKTILLLVSTYICFYALSCIFQVWLSLTYNPHWLLLNTSAIVAGLFPAVS
PFLLLSRDSSVSRLSVAFIRNRKAPAHVTNG*
>V1R.GCA_000743615.1_DMR_v1.0_KN121407.1_2588355_2589260+
MTPGDFILRLLFLAQTGIGVVGNIFLLSAYAPTSCAGHARRPTHLILSHM
ATANFLVLLFKGIPHMMFIWGVTPTLGNGGCKLLHYVPRVARGLSLCTTC
LLSHFQAITISSRAGGRVGSKDRVWKNVNFSCVLCWVFNLLINVFIPIRV
GSLPHNRSSPTVLDYVLCSFEKSDTSVPTGALFLTFPDVVFLGLMARASV
HMVLLLYRHHLRVRHIYTHSNSHGFSPEAKATRTILLTAGTFLFVYSINS
FLVLYKNVFFKSCLWLQHMTAFVVTFYPTVSPLLVLGNHRAPNCCSEMPR
K*
>V1R.GCA_000743615.1_DMR_v1.0_KN121451.1_786179_787141-
MFLPYHLKMNKKRKFSSYTDTRSIVFFEITTGIIANTILLLFHILTFLLK
NRPKPLDLTIGQLALIHLLMLVTMGFIATDTLGFQAWWSDLTCKSVIYVN
RLMRSLSICTTCLLSVLQAITLSPRNSCLAKFKHKSTHHYPCGLVFLWLL
NMLLNGRFLVSIGATPNVTSQSLMFVTESCSQWPISSLFRYIFFSLVNIQ
DVSLIGLMAISSRYMVALLCRHKRQFQHLHSTSLSLKASPEERATRTILV
LMVLFMFMYFLDCVTFASLGILWNNEPISYCVRMLVGNGYATICPFVLMS
TEKRIIRWLTFKWEKAVNLQ*
>V1R.GCA_000743615.1_DMR_v1.0_KN121451.1_818614_819501+
MVFFEITIGVVANTVLLLFHILKFLLKQRPKPLDLSIGHLALIHLVMLVT
VGLVATDTFGFQGWEKDLTCKLVIYVNRLMRALSLCTTCLLSVLQAIALS
PRNSCLAKFKHRSTHHYPCFLVFLWIFTMLLNGRLLVFIGATPNVTSHSL
MFVTESCSHWPIKSLFRYIFLTLANTQDVSFIGLMALSSGYMVTLLCRHK
RRLQHLHSTSLYPKTSPEERATQTILLLMGFFTFIYFLDCITFSSSAILW
KNDPIHHYVQMLVGNSYATGCPLVLMSTEKRMTKWLTSRWKRLNV*
>V1R.GCA_000743615.1_DMR_v1.0_KN122054.1_297120_297986-
MVLNIIKITIFILLTGLGTVGNMFVFVNYMSMFIMEPRKKSIHLILIHLA
FTNIIMLLSKGVLKTMAVFSSGNFLSDTSCKIGSYLERVARGLSICTIAL
LTGVQAITISPGHSRWRKLKLKDPWHILPLFFFFWILNPLISMNLIRSVL
SKNTSQTSKSDPNCYFMLKLQGKNWIFLILMGLRDTVFLGVMGGASGYMV
FLLHTHHQRVLYLQNNKVYKIPPELKAVQSVLLLMLSFHFFYWTDCAISL
YIIASSEKDFLAVNVHEFLGPAYAIVSPFVLIHRGTPG*
>V1R.GCA_000743615.1_DMR_v1.0_KN122054.1_313329_314231-
MIWSNFVWRIIIFSVAGLGIGGNFFLFAKHVYASVMGLKKKPMDFIIIQL
TLSNAITLWASGILDIRLPFHFNDYSGSVVCKIVVYLGRVARGLSICTSC
LFSMVQAITISPRTVLWGKLKPQSPWQVLTSLLLFWIINFLISSNLLHYV
TSVSSMNRSAVGMYLRHCYMIRSKQIIRWLFLSLMALRDVIFQSLMGWSS
GHMAFCLYEHRKRVLYLHSSRLAKNSSPEIRATIRILILMICFLFFYWAD
FIFSFYIGSVLAPDSMILNIKVFLGLGYASLSPFVLISRDVSKVKYCHSH
*
>V1R.GCA_000743615.1_DMR_v1.0_KN122054.1_348512_349414+
MKIEMDYNLANRTVYVFLAGHSLVWNISIFVNNMYSVRGGIKTKSIHLII
IHLAFTNIIMLVSKGVPKIIPAFGVRNFLDDTGCKIVAYLERVARGLSIC
TSALLTVVQAAAISPRHSRWRRLKPRASWQVFPLLLFFWILNSLIDINLV
YSITNISMNISQLRKSDTYCFYLRGRQKMKWLFLTVMVLRDAVFQGFMGG
ASGYMVFLLHKHHQRVLHLQSCKLLYKTPPEIKAAQSVLLLMLCFLFFYW
IDCVLALYISFENHSMVINIREFLTIGYAILSPFVLIHRKGHLANCRHAH
*
>V1R.GCA_000743615.1_DMR_v1.0_KN122054.1_378594_379508-
MVVNIFKGVNFFFLLGLGTVGNIFLFMNYVCCIGDTAKKSMHFILIHLVF
TNIILVLSKGIPRTIAGFGVRNFLDDTGCKMVCYLQRVARGLSICTSALL
TVVQAITISPRHSRWRRLEPRTVWHVLPLLLSFWGLNSMLSINLLYIVTS
TYRNSSHSSENDNYCDFLPQSPKINWIFLSLLALRDIVFQGIMGGASGYM
VFLLHKHHQRVLHLQSSRFVYKTPPEIKAAQSVLLLMLCFLIFYWSDCVT
SLNLHFFSKTDSVTINLQEFLTIGYAVLSPFVLIHRDGHLAECWHALAGR
KMTN*
>V1R.GCA_000743615.1_DMR_v1.0_KN122054.1_433649_434593-
MVVNLVKGTIFLSPTVLGILGNVFVFVNYMLILGGSEKKSIHFILLHLAF
TNIIMLFAKRIPKTLAAFGQKIFLDDTGCKTVVYLERVARGLSICTSALL
TVVQAITISPTDSVWRRLKLKTPQHTLLIFVFFWILNSLISMNLPFSIIN
INSVNISQISKGDKYCHFLPESWTTRWTFLTLMVLRDAVFQCTMGGASVY
LVFVLHKHHQRVLHLQQAKLLYKTPPEIQAAQSVLLLMLCFLFFYWADCA
FSLFLSSSLNLHSMILNIQEFLTLGYAILSPFVLIHRDGQLSGCLHSQED
RKMHRNYLTDLFCK*
>V1R.GCA_000743615.1_DMR_v1.0_KN122054.1_472418_473362-
MFLQNCYLPDASFLFMKIEMVYNLANSTIYVFLARLSIIGNIFVFVNNMY
NVRGGAKSKSIHFIIIHLAFTNIITVVSKGVPKLIPAFGVRNFLGDTDCK
IVAYLERVARGLSICTSALLTVVQAATISPRHSSWRRLKPRTVWHVLPLF
LFLWILNSLIGMNLLHCVKSSSMNISQFSKRDYCYLQPQNQKIRSLFVTL
MVVRDAVFQGVTGGASDYMVFLLHKHHQCVLHLQSSKLLYKTRPEIKAAQ
NVLLLMLCFLFFYWIDCVLALCVSFANLSMVINIREFLTVGYAVLSPLVL
IHREGHLADGRHAH*
>V1R.GCA_000743615.1_DMR_v1.0_KN122054.1_484632_485549+
MALNFAKRVIIFILSGLGIIRNIFVFMNYMCFIRDTKKKFMHLILIHLVF
TNIILLLSKGIPTTIATFGLRNFLDDNTGCKIVVYLERISRGLSICTSAL
LTVVQASTISPRHSRWRRLEPRTVWHVLPLLLSFWGLNSMVSINLLYIVT
STYRNSSHSSENDNYCDFLPQSPKINWIFLSLLALRDTVFQGIMGGASGY
MVFLLHKHHQRVLHLQSSRFVYKTPPEIKAAQSVLLLMLCFLTFYWADCV
TSLYLHFFSKTDSVTINLQEFLTIGYAVLSPFVLIHRDGHLAECWHALAG
RKMTN*
>V1R.GCA_000743615.1_DMR_v1.0_KN122054.1_521481_522395+
MVVNIFKGVDFFFLLGLGTVGSVFPFMNYVCCIVDTSKKSMHFILIHLVF
TNIILVLSKGIPTTIASFGLSNFLDDTGCKIVVYLERVARGLSICTSALL
TMVQAITISPRHSKWRNLGPRTVKHAVPLLLSFWGLNSMLSINLLYIVTS
TYRNSSHSSENDNYCDFLPQSPKINWIFLSLLALRDTVFQGVLGGASGYM
VFLLHKHHQRVLHLQSSRFVYKTPPEIKAAQSVLLLMLCFLIFYWADCVT
TLYLHFFSKTESVTINLQEFLTIGNAVLSPFVLIHRDGHLAECWHALAGR
KMTN*
>V1R.GCA_000743615.1_DMR_v1.0_KN122054.1_544042_544932-
MILNLVKGTILAFLTGLGTVGNIFVFVNHILMFEGTEKKAVHLFLIHLAF
TNIIMLLFKGMPQTIAAFGVRNFLEDTGCKIVVYMERVARGLSICTSALL
TVVQAVTISPRHSVWKKLKPRSAWLILPSFFFLWIYNFLMNINLLLYMTG
TNVNTSQISTSDYYCYFQPESQQIRWVILSIMVFQDAMFQGITCGASGYM
VFVLHKHHQRVLHLQSSKFLYKSSPESKAAQSILLLMLCFLFFYWADCIS
CLLFNSFLKNNVVLNIREFLALGYATLSPFVLIHRDGHMSECWCMH*
>V1R.GCA_000743615.1_DMR_v1.0_KN122054.1_560090_561001+
MKSEDYLINLTCKVIFLALIGPGTGGNSFLIVKHVYMAITDFQKKPTNLI
LIQLAFANMLIICAVGITDRSVFPFSGFLGSVGCKTVVYLGRVARGLSIC
TSCLLSMVQAVTISPRTMLWGNLKPRTSWQILPYLLLCWIINFLISSNLL
HYVTSVSSMNRSVIGMHAGYCYFLPSRQIIRWLFLSLMALRDVIFQCLMG
WSSGHMAFCLYEHHKLVLYLHSSRMAKNSSPEIRATLSTLILMTCFLFFY
WADFIFSFYIGSMVTHDFTILNIKKFLGLGYTVLSPLVLISRDAHMVKCW
HGH*
>V1R.GCA_000743615.1_DMR_v1.0_KN123228.1_1798665_1799594+
MFPGDTVFGLVLLCQMCLGLMGNTFLFMIYIYKSLSQPHLKKPVVSIFMH
LTLVNILTIIFALLPPIMLSFGVQYFLNNTGCKTVVFLQRVTRGLSICTT
ALLSAFQAITISFNNSKWMWLKAKLPVLILPSFFFFWIVNMLTYIPIISR
MVAIHNFTFVGHGYFHAYCQTRPFVRSKPGPYISVILIRDLLFMILMLCS
SLCMVSLLYRYHRRAQHIHSPRYSLQTAAALKATRSILVLVSCFVLFYCL
NNLMTLYSFYTPKKILVLEEINAILSSCYPTFCPFLLIKNNKIISQYTTS
FSMMRISCC*
>V1R.GCA_000743615.1_DMR_v1.0_KN124246.1_2629387_2630310+
MNINNKLFSNINMRITFYSQVVIGVSSNAFLLLFNIFMFILGHRPRFTHL
PISLLALSHIVILLIEGFITADIFTTQARFWDDITCKSVIYLYRLMRGLS
ICVTGQLSVLQAITLSPRSSYLAKFKHKTSCDNLCFLFFLWVFYTSISSH
LVISIAATPNLTSQNILYITESCSLLSMNYFLQHILLALLTFRDTIFIGI
VSLSGGYIVILLRRHKKQSQHLHSTKISLKASPEQRAIRTILLLMCFFVI
MTVLDIISHSRIVLNNNPIFYCIQILMAHGYATVSPFVFITTEKRIINFL
RIMCGRQ*
>V1R.GCA_000743615.1_DMR_v1.0_KN125205.1_823776_824678+
MISVDMVTAIAIVTQIGIGMVGNSSFLFPYIYSLSRKHGLRPIAHIISHL
ALANTLWILCGEIPQTMAAFGLQYFLDDVGCKLVFYFHRVAWGNSLSTTC
LLGGIQALSVNLTNMRWSELKSKSIKHINSTCILSWVFHLLVNIVVPMRV
TGQKSSRNNTVNSNLKYCSRLFFDTTTESVCLFIFSSIDIICLGFMTWAG
GTMILFLHRHKQQVQYIRSTRQSPQTSPESRATKSILLLVSTFVLFYSLS
SIFEAYIFLFDNPQSWLVNTSVILTSCFPTFSPFLLFKSNISIFHFCSSC
*
>V1R.GCA_000743615.1_DMR_v1.0_KN125438.1_12571925_12572818+
MVLNLVKGVTLFFLTGLGTMGNIFVFMNYICIIGGTEKIYMHLILIHLVF
TNTILLLSKGIPSTIAAFGLRIFLDIIGCKIVIYLERVARGVSICTSSLL
TVVQAITISPRHCVWKRLQPKSAWHILPLLLFFWILNSLLSMNVFSVITN
INLNSSQIDKSDFYCGLPLKKQKINFIFVTLMALRDTAFQSLMGGSSVYI
VFLLHRHHQRVLYLKLSKFFYKTPPEIKAAQSVLILMLSFLFFYWTDCAI
SLYFIVSFKNASTIVNLQVFLTLGYAVLCPFVLIHRDGHLVKCCHSQ*
>V1R.GCA_000743615.1_DMR_v1.0_KN125438.1_12664227_12665132+
MNSKDDLNFIRKIVFISFTGTGIAGNLFLFVKHVYTAGLKTGKKPTDFIV
IQLAFANVITLWISGISHIRSPFNFHYFLGNVSCKIVIFLGRVARGLSLC
TTCFLSIVQAITISPRNTPCPLKPQKKCQVLSCLLLLWILNFLISSNLLH
YIRAVNTTAIRMHIGCCYMMSSRQIIRWIFLSLMTLRDIIFQSLMGWSSG
YMALHLYNHHKRVLYLHSSRLANNSSPEIRATLSVLILMVCFLFFYWADF
ILSFYRGSTMTLDFTMLNIKIFLDLGYVVLSPFVLISRDVHMVKCWHRQR
I*
>V1R.GCA_000276665.1_ChiLan1.0_AGCD01078663.1_5928_6878+
MVYKMFHNSVIFSFFVIFETCFGVTANSSLFVAFIYTFLTQPNLMRPIDF
IIIHLTVVNNLTILVTLIPYIKASFGVRQFLDDTGCQVMLYTGRVTRGVS
ICTTSLVSIFQAITISPLNSKWAWLKSKLSATIMPSLLIFWIINLLIFIR
VIETISAIGNFSLVGYGYSNIYCQTGEKTIRSSASFISLILSHDIIFLIF
MLSTSFYMASFLYRHHRRAQYVHKPSSQTAPEIKATQNILLLVSFFVFFY
CSNNFVTLFTFYSHKKIPALEGISGMLASCYPSISPLFFMKNNKMLSNFF
HFTMRRFMCPQTVFSG*
>V1R.GCA_000276665.1_ChiLan1.0_JH721874.1_14915467_14916408-
MEIKKSTRFSSFAVIQNMFFFQVSLGITANTVLLLFHVLTFLLQHKPKST
DLIIGHLALIHIVMLLIVGVIAVDIVGFPDLWNDITCKCVLYLYRLMRGL
SICTTCLLSVLQAITLSPRSSYLTKFKQTSLHQNLCCFLFLWVFNMIISS
RFLISTIATPNVSSQSLMFVTESCSLWPISYLVKYIYFSLVTFRDVSFIG
VMALSSVYMVSLLCRHKRESQHLHSTSQSPKASPEQRATQTILLLMSFFM
TMYFLDCVIASTSGMLWKNDSIHYRIQMFLGNGYATFSPLVLISTEKRMI
KGLVSMWGRSVNV*
>V1R.GCA_000276665.1_ChiLan1.0_JH721874.1_14947178_14948113-
MKMKKNSKIFRFIDIQYMFFFEASIGIIANTILLLFYVLTFLLQHRLKPT
DLTIGHLAFIHIVMLVTVVFITIDIFGYQGLGNDIKCKSVIYLYRVMRGL
SICTTCLLSVLQAITLSPKSSCLAKFKQKSLYQNLCCFLFLWVFNMLMSG
RFLISTIATPNMTSHNLVFVTQSCSLWPINSFIKYITFSLMIFQEIPVIG
LMGLSSVYMVILLYRHRRQFQHLHRTSLAPKTSPEQRATHTILLLMSVFI
VIYVLDSVISSTSGVFWKHNQVHHCVQMLIGNGYATVSPLVLISTEKRMI
KCSTSMFWNDT*
>V1R.GCA_000276665.1_ChiLan1.0_JH721874.1_14978145_14979131-
MKMIKNSKIFRFIDIQYVFFFEVSIGIIANTILLLFYILTFLLQHRLKPT
DLTIGHLAFVHIVMLVTLGFIAIDIFGYQGLGDDIACKSVIYLYRVMRGL
SICTTCLLSVLQAITLSPRSCCLAKFKQKSLHQNLCCFLCLWVFNMLIRG
RYLISTTATPNMTSHNLMFVTHSCSLWPISYVLKYITSSLMIFQDISVVG
LMGLSSVYMVILLYRHRRQSQHLHRTSLAPKASPEQRATHTILLLMSVFV
VIYALDCVISSTSGVFWKPNQIHHCVQMLIGNGYATISPLVLISTEKRMI
KCLTSMYWKNGECLFIGDDSFSDSGKLF*
>V1R.GCA_000276665.1_ChiLan1.0_JH721874.1_14997711_14998679-
MEIKKSTKFSRFFVIGNMFFFEVSLGIVTNTVLLLFHVLTFFLQYRHKPI
DQTIGHLALIHLVMLLTVGFMFIDISGFEDFWNDATCKCVLYLYRVMRGL
SISTTCLLSVLQAITLNPGNSCLAKFRQKPLHQNLCCFLFLWVFNMIASG
RFLISTIATPNVSSQSLIFVTESCSLRPISYLVKYIYFSLVTFRDVSFIG
LMMFSNGYMLILLCRHKKRSQHLRSTSLSPKASPEQRATQTILVLMSFFM
IIYFSDGVIASTSGILWKNDPIRYCVQMLLSNGYATFSPLVLISTKKQMI
KGLVSMWGRSVNVRLFTDEYLP*
>V1R.GCA_000276665.1_ChiLan1.0_JH721874.1_15022049_15022969-
MKMNKNSKIFKFIDIQYMFFFEVIIGIIANTVLLLFYVFLFLLEHRLNPI
NLTIGHLALIHIVMLGTCFITIDIFGFQVLGDDITCKLVIYLHRVMRSLS
ICTTCLLSVLQAITLSPRSCCLAKFKQKSLPQNLCYFLFIWVLNMVISAR
FLISTIATPNVTSPNLMFVTQSCSLWPVSYLLKYITFSLMILQEISVIGL
MGLSSVYMVLLLYRHRRQSQHLHSTKLSPKASPEQRATHTILLLMSVFIV
IYALDCVISSTSGVFWKRNQIHHYIQMLVGNGYATICPLVLISTEKRMMK
CLTSRS*
>V1R.GCA_000276665.1_ChiLan1.0_JH721874.1_15050578_15051513-
MKMNKNSKLFRFIDIQYVFFFEVSIGIIANTILLLIYVLTFLLQHRLKPT
DLIIGHLAFIHIVMLVTLGLIAIDIFGFQSLGDDITCKSVLYLYRVMRGL
SICTTCLLSVFQAITLSPRSSCLAKFKQKSLPQNLCCFLCLWVFNMVISA
RFLISTIATLNVTSHNLMFVSQSCSLWPVSYLLKYITFSLMIFQEISVIG
IMGLSSVYMVILLYWHRRQSQHLHRTSLSPKASPEQRATHTILLLMSVFI
VIYALDCVISSTSGVFWKPNQINLCIQMLVGNSYAMISPFVLINTRKGVI
KCVTTTFWKDS*
>V1R.GCA_000276665.1_ChiLan1.0_JH721874.1_15084042_15084995+
MKVNKNSKYSCFIGMQHMVFFEVSVGIIANMVLFLFHVLTFFLGHRPKAT
DLTVGHLAFIHIVMLLTVGFIAIDNFGYQDLNDDITCTSIIYLNRLMRDL
SICTTCLLSVLQAITLSPRSSCLAKFKQKSFHQSLCRFLFLWVLNMVISS
RMLISTVATPNVTSHSLMFLTKSCSLLPINSFLKYMFFSLLSFQHMSCIG
LMMLSSLYMVILLYKHKTQSQHLHNTSLSPKSSAEERAARTVLLLMSFFI
VMYTLDSAIGLTSSVMWNSDRIHYCVLMLIGNGYATVSPLVLISTERRMI
KCSIFMWWKVNKWFYIS*
>V1R.GCA_000276665.1_ChiLan1.0_JH721874.1_15099427_15100413-
MKKDSILSSITDLQYMFFFEVSIGVMANVALLLFHVLKFLLKHRPRPTDL
TIGHLALIHTVMLLTVGFIAMDMFGFQDLGDDITCKSVIYLYRVMRGLSI
CTTCLLSVLQAITLSPRSSCLAKFKQKSLHQNLCCFFFLWVLNMLTTGRF
LISTVATPNVTSHSLMFVTRSCSLLPRNSSLKYISISLWGFQQMCFIGLM
ALSSGYKVLLLCRHERQSQHLHSTSLSPKASAEQRATRTILLLMSFFIVM
YILDSVIASTSEMLWNFDQIRHCVQLLVGNCYAAVSPLVLISTERRVIRF
LDPCGGKIVNVCKFSDGKFFWKATMDLN*
>V1R.GCA_000276665.1_ChiLan1.0_JH721874.1_15126430_15127404+
MKMNKNSRFSSFIDIQHMFFFEVSLGVMANTALLLFHVLTFLLQRKPKTT
DLTIGHLALIHIVMLLTVGFIAMDIFGFQDLGDGITCKCVFYLYRVMRGL
SICTTCMLSVLQAITLSPRSSCLAKFKQKSLHRNLCCFCFLWVFNMLISG
RFLISTVATLNVTSHSLMFVTKSCSLLPISSFLKYMSLSLMISQHISFIG
IMALSSGYMVILLCKHERQSQRLHCISLAPKTSPEQKATWTILLLMSFFI
VMYILDSVIEYTSAMLWSYDPVRHCVQMLIGNGYATVSPLVLISTERRFI
KCFTRMWGKHSKFLCFMMGNLSDN*
>V1R.GCA_000276665.1_ChiLan1.0_JH721881.1_21854981_21855904-
MNVKNELFSNNNIRITFYSQVVIGVSGNAILLLFHVIIFLAGHKPRLTDL
PVVLLALNHLVMLLIEGFITGDIFTSQPGFWDDITCKSVIYLNRSMRGLS
ICITCQLSVLQAITLSPRSSCLAKFKHKSSYHNLRSLLFFWVFHISISSH
LFISITATPNSTSENILYVTESCSLLPMSYLLQHIFFILLTFRDLFFMGL
VSLSGGYIVTLLCRHKMQSQHLHNNRLSPKGSAEQRATRTILLLLCFFVV
MTSLDTLTYSRIVLNNNPIIYCIQILMAHGYATVSPLVFISTEKRIIDIL
RLMCGRK*
>V1R.GCA_000276665.1_ChiLan1.0_JH721881.1_21911814_21912737+
MNVKNELFNNINIRITFYSQVVIGVSGNAILLLFHVIIFLVGHKPRLTDL
PTVLLALNHLVMLLIEGFITGDIFTSQAGFWNDITCKSVIYVYGLMRGLS
ICITCQLSVLQAITLSPRSSCLAKFKHKSSCHNLRSLLFFWLLYVSVSSH
LVFSIAATPNFTSENIWYVTESCAFIPMNYFLRHILSTLLAFREAFSVGV
LALSGGYIVTLLCRHKKQSQHLHNNRLSPKGSAEQRATRTILLLMCFFVV
MTSFGTVTYSRIVLNNNPIFYCIQILMAHGYATVSPLVFISTEKRIINFL
TFVCGRQ*
>V1R.GCA_000276665.1_ChiLan1.0_JH721881.1_22001302_22002195+
MLSNFMKGTIFAFLTGLGTVGNIFVSVNYVLIFAGTEKKSIHLLLIHLAA
TNIITLLSMGMPSTIAAFGVRNFLDDIGCKIVAYLERVARGLSLCTSSLL
TVVQAVTVSPRHSKWRKLKPRSAWYILPLCLFFWILNSSVGMNLLLYITS
TSMNTSKGSVNGNTCRFRPGNQKIKWTFLIIMLIRDVMFLGVMGGASGYL
LFLLHRHHQRVLFLQTSKSLYNAPPEIKAAQSVLLLMLCFVFFYWTDCVF
SLLINTFMESNSILLNIRNFITLGYAIVSPFVLIHRDRHLTECWRAP*
>V1R.GCA_000276665.1_ChiLan1.0_JH721889.1_12240723_12241640-
MSKKRKFSSFSDIKNTVFFEITIGITANTVLLLFHILTFLLRHRPKPLDL
TIGQLALIHLVMLVSMAFIATDTFGFQDWSDDLTCKSVIYINRLMRALSI
CTTCLLSVLQAITLSPRKSCLAKFKHKSSHYYPCCLVFLWAFNILLNTRF
LISIGATPNVTSHSLLFVTESCSQWPISYLFRYVFLSLVNVQDISFIGLM
ALSSGYMVSLLCKHKRQFQHLHSTSLSPKSAPEERATRTILLLMGFFMLM
YFLDCVTFSSSGILWRNEPISYCVRMLVGNGYATICPFVLMSIEKRIMKW
LKFRC*
>V1R.GCA_000276665.1_ChiLan1.0_JH721889.1_12270196_12271125-
MKMIKKRKFSSYTGVRNIVFSEVSIGIVANTVLLLFHILTFLLKHRPKPL
DLTISQLALIHLVMLGTMGFIAPDTFGFEDWWSDLMCKLVFYVNRLMRAL
SLCTTCLLSVLQAIMLSPRNSCLAIFKHKSTHYYPCCLGFLWVFNMLLNT
RFLVSIGATPNVTSHSLMFVTESCSQWPISYLFRYMFFSLANVQDVSFIG
LMALSSGYMVSLLSRYKRLLQHLHSTNLSPKSSPEDRATRTILVLMGFFT
FMYFLDCVIFSVSGILWKNDPIHLCVHMIVDNGYAAICPFVLMSNERRMM
RCLISRWKR*
>V1R.GCA_000276665.1_ChiLan1.0_JH721889.1_12306829_12307755-
MNKKRKISSYIDIRNTVFFEITVGITANTVLLLFHIVTFLLKHRLKPLDV
TIAQLALVHWMLLVTMGFIATDTFGFENWGRDLMCKSVIYVNRLTRALSI
STTCLLSVFQAITLSPRNSCLEKFKHKSSHHYPCCLIFLWVFNMLLNIRF
LISIGATPNVTSHSLVFVTESCSQRPISYLFRYIFLSLVNVQDISFIGLM
ALSSGYMVSLLCGHKRQLQHLHSTNLSPKISPGQRATQTILLLTSFFMLM
YFLDCVTFSSLVILWNNDPINLCVQMLVGNGYATICPFVLMSTEKRMIEW
LISRWKRQ*
>V1R.GCA_000276665.1_ChiLan1.0_JH721889.1_12324110_12325018-
MKMNKKRKFSSYTDIRNIVFFEVSIGITANTVLLLFHSLTFLLRHRPKPL
DLTIAQLALIHLVMLVTVGFIATDTFGFEGWGSDLMCKSVIYVNRLMRAL
SMCTTCLLSVLQAIMLSPRNSCLAKFKHKSTHYYPCGLVFLWIFNMLLSG
RYLFSVGATSNVTSHSSVYVTESCSQWPISYSFRYIFLSLVNIQDISFIG
LMALSSGYMVSLLCRHKRQFQYLHSTIFSPKSSPEERATRTILLLMSFFM
LMYFLDCVIFLSSGIVWENSPIHHCVQMLVGSGYATICPFVLMSTEKRMI
RC*
>V1R.GCA_000276665.1_ChiLan1.0_JH721889.1_12349676_12350584+
MKMNKKRKFPSYTALRNTVFFEITIGISANTVLLMFHILTFLLKHRPKPL
DLTIAQLALVHLVMLVTVGFVAADTFGFENWGNDLMCKTVIYANRLTRAL
SICTTCLLSILQAITLSPRNSCLAKFKHKSSHCYPCGLVFLWIFNMLLNG
RFLVSIGATPNVTSHSFVFITESCCQWPISYLFRYIFLSLVNVQDISFIG
LMALSSGYMVSLLCRHKRQFQHLHSTSLSPKLSPEERATWTILLFMGFFM
LMYFLDCIIFLSSGILLKNDPVRHSVQLLVGSGYATISPFVLMSTEKRMI
RC*
>V1R.GCA_000276665.1_ChiLan1.0_JH721889.1_12364461_12365399-
MVKKKGKISRFFDVRSTFFLEITIGITANTVLLLFHILTFLLKHRPKPLD
LTITQLALIHLVLVGTMGFIATDIFEFQGSLDGLMCKLVIYVQKLMRSLS
ICTTCLLSVLQAITLSPRNSCLAKFKHKSSHHYPCYLVFLWVFNMILNTR
FLVSIDAIPNVTSHSLVFVTESCSQRPITYLFRYIFLSLVNIQDISFIGL
MALSSGYMVSLLCRHKRQFQHLHSTNLSPKASPEERATRSILLLMGFFML
MYFLDCATFSSRAILQNNDPINLCVHMLVGNGYATICPFVLMSSEKRVIA
CLRYRWKRLRIF*
>V1R.GCA_000276665.1_ChiLan1.0_JH721889.1_12382789_12383739+
MMVKKKRKIFMTFYVRRIFFFEITVGITANTILLLFHSLTFLLKHRPKPL
DLTVAHLALIHLVMLVTMGFVAADTFEFQGWVDGLTCKLVIYVHRLTRSL
SICTTCLLSILQAITLSPRNSCLAELKHKSSHHYPCCLVFLWIFNMILNT
RFLVSIGATPNVTSHSLLFVTESCSQWSISHLFRYIFLSLVNIQDISFIG
LMALSSGYMVSLLCRHKRQFQHLHSTNLSPKASPEERATQSILLLMGFFM
LMYFLDCVTFSSRAILWNNDPINLCVQMLVGSGYATVCPFVLMSTEKRMI
ECLTSRWKKYKCSRIC*
>V1R.GCA_000276665.1_ChiLan1.0_JH721889.1_12408690_12409616+
MMVMKKGTFLRFFNVRNTIFFEITLGISANTVLFLLHILTLLLKHRPKPL
DLTIAPLALIHLEMLVTMGFIAADIFEFQGWGDGLVCKLVIYVHRLMRSL
SICTTCLLSVLQAITLSPRNSCLEKLKYKSSQYPCCFVFLWIFNLILNTR
FLVSIGATPNVTSHSLMFVTESCSQWPISYLFGYVFLSLVSIQDISSIVV
MVLSSGYMVSLLCRHKRQFQQLHSTNLCPKASPEEATRSILLLMGFFMLM
YFLDCVTFLTLAILWKNDPINICVQMLVCNCYATVCPFVLMSTEKRMIVC
LKSTWKRL*
>V1R.GCA_000276665.1_ChiLan1.0_JH721889.1_12434233_12435165+
MMVKKNRKFSQIFHMRSTVFFEITVGISANTVLLLFHIPTFLLKHRPKPL
GLTIAHLALIHLVMLGTMGFIAIDIFEFQGWEDGLVCKLIIYVYRLMRAL
SICTTCVLSVLQAITLSPRNSCLEKFKHKSSHHYPCCLVFLWVFNMILNT
RFLVSIGATTNVTPHSLVFVTESCSQWPVSYLFRYIFLSLVNIQDISFIG
LMALSSGYMVSLLCRHKRQIQQLRSTNLSPKASPEERATRSILLLMGFFM
LMYFLDCVAFSSRAILQNNDPIYLCVQMLVDNGYATICPFVLMSTEKRMI
QCLTSRWKRL*
>V1R.GCA_000276665.1_ChiLan1.0_JH721889.1_12472731_12473702-
MLLSSDIYCSSLAMLVKRKRNSFMFFDVRSAVFFEITLGILANTVLLLFH
ILTFLLKHRPKPLDLTIAHLALIHLVMLVTMGFIAADTFEFQGWEDGLMC
KLVIYVHRLMRSLSICTTCLLSVLQAITLSPRNSCLEKFKHKSSHQYPCC
LVFLWVFNILLNTRFLVSIGATPNVTSHSLVFVTESCSQWRISYLFRNIF
LSLVNIQDISFIGLMALSSGYMVSLLYRHKRQFQHLHSTNLSPNASPEEK
ATQSILLLMGFFMLMYFLDCVTFSSRAILWKNDPINLCVHMLVGNGYATI
CPFVLMSTEKRMTECLTSRWKRL*
>V1R.GCA_000276665.1_ChiLan1.0_JH721889.1_12493906_12494838-
MMVKKKRKFFKIFDMRSAVFFEITVGILANNVLLLFHILTFLLKHRPKPL
DLTIAHLALIHLVMLVTMGFIAADTFEFQGWLDGLMCKLVIYVHRLMRSL
SICTTCLLSILQAITLSPRNSCLEKFKHKSSHHYPCCLVFLWVFNILLNT
RFLVSIDATPNVTSHSLLFVTESCSQWRISYLFRNIFLSLVNIQDISFIG
LMALSSGYMVSLLCRHKRQFQHLHSTNLSPKASPEERATQSILLLMGFFM
LMYFLDCVAFSSRAILWHNDPINLCVHMLVGNGYATICPFVLMSTEKRMT
ECLTSRWKRL*
>V1R.GCA_000276665.1_ChiLan1.0_JH721889.1_12527999_12528931+
MMVKRKRTFSRFFDVRSAVFFEITIGISANTVLLLFHSLTFLLRHRPKPL
DLTIAHLALIHLVMLVTMGFIAADTFEFQGWLDGLMCKLVIYMHRLMRSL
SICTTCLLSVLQAITLSPRNSCLTKFKHKSSHHYPCCLVFLWVFNMILNT
RFLVSIDATPNVTSHSLVFVTESCSQWPISYLFKYVFLSLVNIQDISFIG
LMALSSGYMVSLLYRHKRQFQHLHSTYLSPKASPEEKATWSILQLMGFFM
LMYISDCATFSSRATLWHNELISLCVQMLVGNAYATICPFVLMSTEKRMT
ECLTSMWKRL*
>V1R.GCA_000276665.1_ChiLan1.0_JH721889.1_12592444_12593376+
MSLAMMVKKKRKFSRFFDVRSTFFFEITIGITANTVLLLFHILTFLLKHR
PKPLDLTIAQLALVHLVMLVTMGFIAADIFEFQGWEDGLTCKLVIYVQKL
MRSLSICTTCLLSILQAITLSPRNSCLAKFKHKSSRHYPRCLVFLWVFNM
ILNTRFLVSIDAIPNVTSYSLVLVTESCSQWPISYLFRYIFLSLVNIQDI
SFIGLMALSSGYMVRLLYRHKRQLQHLHSTYLSPKVSPEERATRSVLLLM
GFFMLMYFLDCVTFSSRAILWNNDPINLCVQMLVGSGYATICPFVLMSTE
KRMTECLKYR*
>V1R.GCA_000276665.1_ChiLan1.0_JH721925.1_12745104_12746018-
MGSEDHPMHSIFRIIFFALIGPGIGGNALLFVKHVSLSIMGLQKKPVDLI
LIQLAFANVLTLCVARITERRSPFHSDNFLSDIGCKIVVYMERVAWGLSI
CTTCLLSMVQATTISPKTILWRKLKPQTTRQVLSCLLLCWIINLLLSSNL
LHYITAVSSMNRSEVGVYAGPCYLLSSGQTVRWLFLSLMALRDVLFQGLM
GWSSGHMAFRLYEHHQRVLYLHSSRLAVNSSPEIRATLNILILMACFLLF
YLADFIFSFYIGSMVTRDFTILNIKIFLGLGYAVLSPFVLISKDVYQVTC
WHSD*
>V1R.GCA_000276665.1_ChiLan1.0_JH721925.1_12768775_12769713+
MILHLVKGIVLAFLTGLGAAGNIVVFVSHILMFGGMEKKAIHLILIHLAF
TNIIMLLSKGVPRTITAFGMRNFLDDIGCKMVCYLERVARGLSVCTSSLL
TVVQAISMSPRHSRWRRLQPRSAWLILPLFPFLWIFSFSTNVNLPLYITS
ASVNTSQISKSDYYCYFQPESQKVRWIILSSMVFWDAVSQCITCGASAYI
VFLLHKHHRRVLRLQRSKFLYKTPPEIKAAQSVLLLMLCFLFFYWADCVF
SLLVNCFLENNPILNIREFLTLGYAILSPLVLIHRDGHAVDCWSTQWERG
TFRKYLFILFFQ*
>V1R.GCA_000276665.1_ChiLan1.0_JH721925.1_12806475_12807386+
MTCCFISAIICAFLTGLGILGNMLIFVIYMCNLGRDTKNKLIQLILIHLI
FTNILMLVSKGVPKTIAAFGMRNFLDDLGCKIICYLERVARGLSICTSAL
LTVVQAITISPRHPGWRKPKPRSAWCILLLLLSFWGLNSLIAMNLLYSIS
NISMNSSQINHSESYCYLLPQSKKVKWIFLTCMVLRDVGFQGIMGGASGY
MVCVLHKHHQQVLHLQNSKFLYTAPPEIKAAQSVLLLMLGFLLFYWIDCL
LSLYINSSLSTQSTVTNARAFLTVGYAVLSPFVLIHREGHLGHCWSTCET
ERH*
>V1R.GCA_000276665.1_ChiLan1.0_JH721925.1_12822837_12823739+
MLWMNLIQGIIFLSLTGPGIWGNIFIFIRHLYIFALIPEKKPIGFIIIHL
AFSNAVIICTTGIRDIVPAFYFRNFLGSVGCKAVVYLGRMARGLSICTTC
LLSVVQAVTISPRATLWGKLKPQTAWQVLPYFFLFWISNLLLSSNLLHYI
TAVSSMNRSEIGMYAGHCYLLSSRQTVRWLFLSLMALRDVLFQGLMGWSS
GLMAFRLYEHHQRVLYLHSSRLAVNSSPEIRATLSTVILMTCFLFFFWTD
FIFSFYIGSTVSNETTLLYIKIFLELGYAVLSPFVLMSRDASGAKRWRAQ
*
>V1R.GCA_000276665.1_ChiLan1.0_JH721925.1_12844992_12845900-
MYFHIISTIWAMLTGLGISGNTSVFVTYMCNLGQDTKNKSIQLILMHFIF
TNTLMLVSKGVPKTIAAFGVRNFLDDIGCKIICYLERVARGLSICTSALL
TVVQAVTISPRRSGWRKLKPRSAWCILLLLLSFWGLNCLIATNLLYSITN
VSMNSSQINNSESYCYFLPESENVKWIFLTCMVLRDAVFQGVMSGASGYM
VCVLHKHHQQVLHLQNSKFLYTAPPEIKAAQSVLLLMLGFLLFYWIDCLL
SLFISSSIVFQSTVISAREFLAVGYAVLSPFVLIHREGHLGHCWSPCGTE
RQ*
>V1R.GCA_000276665.1_ChiLan1.0_JH721925.1_12891704_12892654-
MGFNFVKGVIFFFLTGLGMTGNIFVFMNCTCFIGGTKMKSTPLILTHLVF
TNIILLLSKGIPRTIAAFGFRNFLSDIGCKVVVYMERVARGLSICTSSLL
TVVQAITMSPRHSAWRRAQPRSAWHVLPLLLSLWGLNAMVSMNLLYIVSS
TNMNSSQISKSDVYCGFLPKSQKVNWIFLTLLALRDTVFQGLMGGASVYL
VTLLHKHHQRVLHLQKSKVVCKTPREIKAAQNVLLLMLCFLFFYWTDCFT
SLYLAFSFKSDSITINLQEFLTFGYAILSPFVLIHRDGFQAKCWHALQGG
KILRNCLLHSPFYRWK*
>V1R.GCA_000276665.1_ChiLan1.0_JH721925.1_12961954_12962862+
MYFRIINTIWTFLTGLGILGNTLVFMFYVCNFGEDNKNKSIQLILIHLDI
TNMLMLVTQGIPKTIPVFGVRNFLDDIGCKIVCYLHRVARGLSICTSALL
TVVQAITISPRHSMWRTLKPRSSWYILLLLLSFWGLNSLIAMNLLYSITN
VSMNSSELSNSERYCYLLPESEKTKWIFLTCMVLRDAVFQGVMGVASGYM
VWVLYKHHQQVLHLQNSKFLYTAPPEIKAAQSVLLLMLGFLLFYWIDCLL
SLFISSSLVTQSTVISAREFLAVGYAVLSPFVLIHREGHLDHCWRTCETE
RH*
>V1R.GCA_000276665.1_ChiLan1.0_JH721925.1_12972566_12973516+
MGFNFVKGVIFFFLTGLGMTGNIFVFMNCTCFIGGTKMKSTHFILTHLVF
TNIILLLSKGIPRTIAAFGFRNFLSDTGCKVVVYLGRVAQGLSICTSSLL
TVVQAITMSPRHSAWRRAQPRSAWHVLPLLLSLWGLNAMVSMNLLYIVSS
SNMTSSQISKSDVYCDFLPKSQKVNWIFLTLLALRDTVFQGLMGGASVYL
VTLLHKHHQRVLHLQKSKVVCKTPHEIKAAQSVLLLMLCFLFFYWTDCFT
SLYLAFSFKSDSITINLQEFLTFGYAILSPFVLIHRDGFQAKCWHALQGG
KTLRNCLLHSPFYRWK*
>V1R.GCA_000276665.1_ChiLan1.0_JH721925.1_12994242_12995153-
MYFHIINRTIWTFLTGLGILSNTLVFILYVCNFGGAIRNKSIQLLLIHLL
FTNILMLVSKVVPKTIAAFGVRNFLDDVGCKTVCYLERVARGLSICTSGL
LTVVQAITISPRDSGWRRLKLRSPCYVLLLLFSFWGLNTLISMNLLHSIT
NIRMNSSQVSNSEGYCFFLLENKKVKWIFLTGMVLQDVGFQGIMGVASGY
MVCVLYKHHQHVLYLQNSKFLYTAPPEIKAAQSVLLLMLCFLFFYWLDCL
FSLFISSSLVTQFTVINAGEFLAVGYAILSPFILIHREGHLGHCCSTRRA
GNH*
>V1R.GCA_000276665.1_ChiLan1.0_JH721925.1_13014685_13015593+
MLSYIVKGTIFAFLTGLGTMGNIFVFVNYVVILSGNEKKSIHLILMHLTV
TNTITLLSKGMPTTIAAFGVRNFLDDKACKIICYLERVARGLSICTSALL
TVVQAITISPIHSAWRRLKPRSAWCILPVILFLWGLNCLIAINLLYSITN
ISMNSSQISNHERYCNFLPESKKVKWIFLTGMVLRDAVFQGIMGGASGYM
VCVLYKHHQQVLHLQNSKLLHTAPPEIKAAQSVLLLMLCFLLFYWIDCLL
SLFISSSLVTQSTVINAREFLTLGYAVLSPFILIHREGHLGHCWSSCGTE
GH*
>V1R.GCA_000276665.1_ChiLan1.0_JH721925.1_13056058_13056990-
MIWNLVKGIIFFFPTVLGILGNVFVFVNYILFLGGTEMKSIHFILIHLAF
ANSIMLFAEWVPKTIAALGQQNFLHDTGCKIVIYMVRVARGLSICTSGLL
TVVQAVTISPTDSMWRRLKLKSPWHILPIFVFFWILNSLISMNLPFSVIS
INSVNISQISKGDKYCYFLPEGWIIRWTFLTLMVLRDAVFQAIMSGASGY
LIFALHKHHQHVLYLQSSNVLYRAPPEIKAAQSVLLLMLCFLVFYWSDCA
FSMCFSYSLNIDSVILNIHKYLTLGYAILSPFVLIHRDGRLGACFHSQED
RKAHRNCRSY*
>V1R.GCA_000276665.1_ChiLan1.0_JH721925.1_13086714_13087604+
MVLNMIKITIFILLTGLGMVGNIFVFVNYMCVSCMDPGKKPIRLILIHLT
ITNVIMLFSKGMPKTVAEFGLENFLNDTGCKIVACLERVARGLSICTSSL
LTVVQAITLSPRHSRWRRLKLKNPWHILLFFLFFWILNLLISINLIRSIL
SRSKNTSQSSKSDKYCYFLLKIRGENWLFLIFMALRDTMFLVVMGGASVY
MVLLLHTHHQRVLHLQNKFLRKAPPEIRAAQSVLLLMLSFLFFYWTDCAI
SLYVTLSLEKDFLAVSVREFLTLGYTIVSPFVLIHRDGHLAEYWHA*
>V1R.GCA_000276665.1_ChiLan1.0_JH721943.1_185597_186499+
MSWSNLIQRIIFLSLSGLGSIGNILIFIKHIHVFVMITEKRPIDSILIHL
AFSNTIIICSTGIRGTTTIFYFRNFLGSVGCKIVIYFERVARGLSICTTC
LLSVVQVVTISPRTILWRKFKPQTTGQVLLCLLLFWIFNFLISSNLLHYI
TAVRSMNQSGIRIYIGHCYMLPSRQIVRWIFLSFMAVRDLIFQSLMGWSS
GYMAIRLYKHHKRVLYLYSSRFANNSSPEIRATQRILILMICFLYFYWAD
FIFSFYMGSILPDGSTTLNIKIFLVLGYAGVSPFVLMSRAVHVAKYRNAH
*
>V1R.GCA_000276665.1_ChiLan1.0_JH721954.1_8280036_8280923+
MAFNLVKGVIFFFLTGLGTVMNISVFMNYICIIGSTEKKSMHLILIHLVF
TNTILLLSKGIPRTIATFGLRNFLDNIGCKIVVYLERVARGLSICTSSLL
TVVQAITISPRHCGWRKLNPKSAWHIFSLFLLFWILNSLISINLFYIITN
INLNSSKTGENDSYCFLPRSQKINWIFLTLFTLRDTMCQGVMGGSSVYMV
FLLHRHHQRVLHLQLSKFLYKTPPEVKAAQSVLLLMFSFLFFYWTDCFLS
LYLIFAFKNESITNNLQEFLILGYAILSPFVLIHRYEHRSKCWHA*
>V1R.GCA_000276665.1_ChiLan1.0_JH721954.1_8316812_8317792+
MNSKDNWSNLIRKITFFSLTGTGTAGNSFLFVKHLYTLGVETKKKGTDFI
VIQLAFANAMTLLASGIAHIRSPFHFHYFLGDVGCKVVIFLGRVSRGLSL
CTTCLLSVVQAITISPLNTSWTKLKPQKKWQVLSCLLLFWFLNFLISSNL
LYYIRAVNSINRSVIRIHVGYCYMMPSRQIVRWLFLSLMTLRDIIFQSFM
GCSSGYMAVYLYEHHKRVLYLHSSRSANESYSRSANQSPEIRATLSILIL
MTYFLFFYWADFVFSFYTGSTVTHEFTILNIKIFLGLGYAILSPIVLISR
DAHMVKCWHRHRESAEAAFYTNSLGN*
>V1R.GCA_000276665.1_ChiLan1.0_JH722018.1_183363_184295-
MSHISQRNDCYTDLNENLKGNDKIAANDLAVGIIFMSQTVIGVVGNFFLL
CHYTFVFHTGRRLRYTDVILKHLFVANALVLLSRGIPHTVAAFGLKHFFN
DFKCKCLLYIERVGRGVSIGTVCLLSVFQNIIISPMDSCWKDVKGKAQKY
IGFSLGFCWILNVLGSLIFPLYAWYSSVKGYDRIIKKKVNIGYCCLVEYG
VVIPSIYIALIVFPEVCFSLLIVWASGSMISILYRHKQRVQHIHIANASL
RAPESKATHSILFLVSTFISFYTLSTIIRISVTFAYNLSLWLVSACELIS
VSQFVVSECL*
>V1R.GCA_000276665.1_ChiLan1.0_JH722018.1_275402_276472+
MSLDTQRNDCYSNLHDIFKGNDKITSKDLAVGIIFSSQTIIGVTANFFLL
CHYFFNFQHGRRLRSTDVILKHLCLANSLVLLSGGVPQIMAAFGLKHIFS
DIVCKCLLYIERVGRGVSIGTICLLSVFQNIIISPMNSCWKDIKRKTQEY
IGFSIHLCWILNVLVSLIIPMYAWYSSVKGYDRIIKKKVNIGYCCLVDYG
VVIGSVYIALVVVPEVCFSLLIVWASGSMISILYRHKQRVQHIHITNVSL
RSPESRATQSILFLVSTFISFYTLSTIIRISIALSYNPSSGLVSASDLIS
LCFPTISPFLSISQCSSMFRHCFACTKNTKPLQLFQKCTTCILWQYFLLF
TLHFFL*
>V1R.GCA_000276665.1_ChiLan1.0_JH722018.1_294383_295381+
MSHVMQGNECQHNMNEILEGNDEMRSNNLAIGIIFLSQIIIGILGNFFLL
YHHFFLVHKGNSLRSTDVILKHFFVANLFVLFSRGVPHTMVVFGWKQFFS
DFVCKLLSYIERVGRVVSIGTICILSFVQNIMISPMNSCWKDVKGRVLKY
IGLSLRLCWILNMVFNLIIPLYSGYLSGKGYGENIRKKVNVGYCCLVDYG
VVLGSIYISFVVVPEVCFSLLIIWTSGSMIFILYRHKQQVQHIHTSNVSL
RSPESRATQSILLLVSTFISFYTVSTIFHTSMTVLPRLGSWLLGTSKVIT
VCFPTISPFLIMSQDPSILRHGFTYTRNTQPF*
>V1R.GCA_000276665.1_ChiLan1.0_JH722018.1_322947_323945+
MSPVTQRNDCYSHLQEILKENDKITSKDLAVGIIFLSQMITGVMGNFFLL
CNNILIFHPERRLRATDVILKHLCLANALVLLSGGVPQTMAAFGLKHFFI
DIVCKCLLYTERVGRGVSIGTMCLLSVFQNIIISPMNSCWKDFKSKTQEY
IAFSIPFCWVLNMVVILIIPLYALYLSAEGYDRHMTKKIYVGYCCVVDYR
VLMGSIYIALVVFPEVCFSLLTVWASGSMIFILYRHKQRVQHIHITNVSL
RSPESRATQSILFLAITFISFYTLSSIFRVSIIVVNDHSSWLGSTADVIS
LCFPAISPFLIMSKLSSMFIHCFAGIRSRKLF*
>V1R.GCA_000276665.1_ChiLan1.0_JH722018.1_352361_353359+
MSYATQRNDCYSNLSDILKENGKITSKDLAVGIIFLSQTIIGVMGNFFLL
CHYIFVFHPGRRLMSTDVILKHIFIANSLVLLSRGVPQTMGAFGMKHFFN
DIVCKCVSYLERVGRGVSICTICLLSVFQNIIISPMKSCWKDIKGKAQDY
MCFSVGLCWILNMVVILIIPLYSLYLSAEGYDRHMTKKIYIGYCCVADHR
LLMGSIYIALVVFPEVCFSLLIVWASGSTIFTLYRHKQRVQHIHITNVSL
RSPESRATQSILFLVITFICFYTLSSIFRISTTVVNDRNSLLVSTGDVIA
MCFPTISPFLIMGQHSSILIRCFSCRRNTQPL*
>V1R.GCA_000276665.1_ChiLan1.0_JH722018.1_429771_430847+
MSLAQRNDCQHNSKEILEGNDKIACRDLALGILFLSQTVIGILGNFSLLY
HYVFLHHRQSRLRFIDLILMHLCIANSLVILSNGSSQTIVAFGSKYLFNE
FGCHVTLYVFRVGTTMSICSVCFLSVFQTIIISPTNSCWKYHKIKSPKYI
GFIISFCWLLHMGVNFIFPLYMLHASGKLESRNITKERHLGFCAVVDYGT
TMNSVYIALVVLPEVSLIVLTIWASGSTIFVLYRHKQQVKHIHCTNVSLR
SPELRATKSILLLASTFVTFYIISSIFHSFIALFYNLSWWLVNISCLISL
CFPTISPFLVMSQDSSISVFWFVWIRNTKHLFSAEIYNCIFSRSFVLCTP
QFIMKGTT*
>V1R.GCA_000276665.1_ChiLan1.0_JH722018.1_445988_446935-
MTKTEPMYLALGMIFLLQTIVGVLGNLFLPYHYLFLYHSKSKLRYIDLIL
RHIFIANSLLILSKGPPQIIVAFGLKHSFNDFVCKLILYVERVGRGMSIG
TICLLSIFQTIMISPTNSCWKNLKIKAPKYLGLSICLCWFQHTVVNFIFP
IYLLSMSAKRYSRNITKRREMRLCPLVDHGKILGSVYMALVAFPEVIFSI
LMICASGSMIFTLYQHKQRVQHLHRKNVFSRSPESRATKSIFLLVGTFVS
FYSMSSIFNFSIAFFPEIYWWLVSISDVISLCFPTMSPFLIMSQDSSISR
LCFFWIRNTLSPYKK*
>V1R.GCA_000276665.1_ChiLan1.0_JH722018.1_467893_468906-
MSLAQRNDCQHNLKEILERNDKIASRDLALGILFLSQTVIGILGNFSLLY
HYVFLHHRQSRWRSIDLILMHLCIANSLVILSNGSSQTIVAFGSKYLFNE
FGCHVTLYVLRVGRTMSICTICLLSVFQTIIISPTNSCWKNLKVKAAKYT
GFCMSLCWLLHMGVNFIFPLYTLHAFGKAEGRNITKERHVGFCAFVDYGT
TTSYIYIAVVVSPEVAFIVLTIWASGSTIFVLYRHKQQVKHIHTKNVSFR
SPELRATKSILLLVSTFVSFYIISSIFHIFVALFYSLSWWLVNISRLISL
CFPTISPFLVMSQDSSISLFWFVQIRNTKMPLLIRNI*
>V1R.GCA_000276665.1_ChiLan1.0_JH722018.1_500333_501268-
MNNRMFSRDIAIGIMFLSQTTVGILGNFSVLYYYLVLYYQDCTLRSTDMI
LKHLFIANFFIILSHGVPHTMAAFGLKHSFNDFSCKILLYIHRLGRGVST
AMTCLLSVFQTIMISPMNSCWKDLKVKAPRYTESSISLCWILYVVISFIF
PIHAYVKQNSKNMTKSRYFGFCSTEGNNIISSIYLVLFIFPEVLFSVLII
CSSCSVIIFLYKHKQQVQYIRTVASRRASPESRATHSIFVLVCTFVIFNT
VSSILYIYVAFMHHPSVWLVNISALLSVSFPTVSPFVFMRRHSTVLRLCF
VWIRNPRIGQS*
>V1R.GCA_000276665.1_ChiLan1.0_JH722018.1_534070_534984-
MSFRDLAIAVMSFSQTTVGILGNFSLLYYYLVLGQNRCTLKSTHLILRHL
IIANSMIILSKSLPQTMTAFGLKHFLNDFGCKILLYFQRVGRGVSIGTTC
LLSIFQTIMISPMNSCWMDLKVKAPRYVGFSTAFCWILYMVVNLIFPMYV
YGKWNSQNMTKKRDLGYCSTVGGDKIVDSLYTVLFVFPEVLFSVLIIWGS
SSMVFILYRHKQRAQHIHSSNVSLKSSPESRATHSILVLLCTFVMFFFLS
SILNVCVALFYNPSWWLVNISALLSVSFPTVSPFVLMNRASTVPRFCLGN
IKIH*
>V1R.GCA_000276665.1_ChiLan1.0_JH722018.1_653203_654063+
MNPVDFILGLLFPIQTGVGVAGNTLLLSVYAPTSCTAHAPRPTHLILTHM
AVANFLVLLFKGIPHTMLIWGITPILGNTGCRLVYYIHRVARGLCLCTTC
LLSNFQAITISPRSGRRMGLKDQARKNISFSCALCWIFNLLINTFIPIDI
TGLKHTYNSTKVWKYSLCSSKNSETPSKYTFLLTFPDVVFLGLMAGASVY
MVLLLYRHQQTVKHIHTTNNSHRFSPETKATQTILLLASTFVLFYLINSL
ITIYLSSFLKPHTGLQHITTFLAACYPTISPLILML*
>V1R.GCA_000276665.1_ChiLan1.0_JH722018.1_668713_669606+
MTAGDFILKLLFLAQTGVGVAGNTLLLSVYAPTSSTAHAPRPTHLILTHM
AVANFLVLFFKGIPHTMLIWGITPILGNTGCRLVYYIHRVARGLCLCTTC
LLSNFQAITISPRSARRMGLKDRAHKDVSFSCALCWILNLLINTFIPVHI
EGLQHIHNSTKIQSYGLCSSKSPRTTDAKLPIILTLPDVVFLVLMARASV
FMVLLLYRHRQQVKHIRTQGNFHKVSPEAKATQTILLLASTFILFYSSNS
ILTIYNVVVLKFYLWLQHTISFLAACYPTLGPLILMLQDPQAPTCCS*
>V1R.GCA_000276665.1_ChiLan1.0_JH722018.1_687163_688056+
MTAGDFILKLLFPIQTGIGVVGNTLLLSAYAPTSCTAHAPRPTHLILTHM
AVANFLVLLFKGIPHMMLIWGITPILGNTGCKLVYYIHRVARGLSLCTTC
LLSNFQAITISPRPGGMIGLKDRAWKNISFSCILCWIFNLLMNTFIPINI
EGLQHSHNSTMVRDYGLCSSRNSETSTPKYAFLMTLADVLFLGLMAWASA
YMVLLLYRHQQTVKHIHTTHNSHRFSPEAKATQTILLLASTFILFYLINS
FLAIYNTVSFKPHLWLQHTTMFLAACYPTISPLILTLQHPQAPNCCS*
>V1R.GCA_000276665.1_ChiLan1.0_JH722029.1_770136_771086-
MASKDLAIGMTFLTQTVTGILANVVLLFHYLSLCFTGYKLRPTDLIAEHL
TIANTLIMLSKGVLQTVQAFRIKYFSQVIRCTILLYVYRAARGVSVSTTC
LLSVFQTVKISPMNSIWKQLKVKLPKHIGFSIFFIWSLYMLVNCFFPFYN
ISKYSSKNITKIKDFGYCSAGLRDKIVDALYATFVLFPEVSCSGIMIWSS
GSMIFILHRHKQQVQHIRRTNVSHKSSPEFRATQSVLVLVCTFVCFYTLS
SFFYACVVNFSIPSWWLMNTSALVSVCFPTVSPFILMSCNSTASRLWFKI
SNFFRNIKCTTFHKVK*
>V1R.GCA_000276665.1_ChiLan1.0_JH722029.1_818117_819010+
MNLIFGMIFLSLLVIGSLGNCTLLHHYAFLYFRGCRLRSTDVILRQLTIA
NLLLILCRGILEVMSDFGLKHFLNDAGCKLAFYVHRVARGVSLSTTCLLS
VFQAITISPWNSRWAELKGKVLKHIGPFNIFCWVLHMFLNIRIPMLMTAQ
RKKENMTKAMDFQYCSTRSHDKDPGLVFAALIFSHDILCLELMIWASGSM
VFILYKHKQRVHHIQRHNISSRSSPETRASQSILALVSAFVSFYTLSSVA
QILFSLYGNVTWWLIKTSALINTCFPTVSPFILINRERSVSWLTSKK*
>V1R.GCA_000276665.1_ChiLan1.0_JH722029.1_860875_861825+
MSHAGCGRMTSKNFPMALVCLSYTIIGILGNFSLLYHYIFLYVTKCRIRA
TDQIIKHLVLANSLTILFRGVPETLAAFGLKDFLSDVGCKLVFYVHRVGR
GVSIGSTCFLSVLQVITISPRNSKWADIKLTATKYVGIFNTLCWTLHMLL
NIVVLMYMTDNWSNKNNTYKKEYGYCSGIRQQKAKTVLYAAMLSVPDVFC
MGLMLWTSSSLVSILYRHKQRMQHIHKTNITYRSSLENRATRTIILLVST
FVYFYTLSSIFQAFFILYNNPIRFLQNMAAILTGLYPTISPFVLMKHYPR
ISSLLFLACVSKKKIL*
>V1R.GCA_000276665.1_ChiLan1.0_JH722029.1_902097_903053+
MASRDLAIGMTFLTQTVTGILANIVLLFHYLSLCFSGYMLRPTDLIAEHL
TIANTLIMLSKGVSQTVQAFGIKYFSQGIICTVLFYVYRVARGVSVSTTC
LLSVFQTVKISPMNSSWKQLKAKLPKHISFSIFLIWSLYTLVNGIFPFYR
SHKYSGKNITKKKEYGFCSTGFRDKIIEALYAAFILFPEVSFSGIMIWSS
GSMIFILHRHKQQVQYILRTNVSHKSSPESRATQSVLVLVCTFVSFYTLS
SIFYACVLNFNIPSWWLMNTSDLISTCFPAVSPFVLMSCNSTASRLWFKF
SSFVRSMQSAFFCTKVSG*
>V1R.GCA_000276665.1_ChiLan1.0_JH722029.1_918624_919520+
MMDLEFVIPFFFPIVIGSLGNVSLLCHSIFRYFSGCRSGFTDVILRYLTV
ANSLCIVCRGIPETMAALGMENILNNVGGKLVFYVHRVARGVSFSTTCLL
SVFQAITISPRSSRWAELKVKALKCIRPCPIIFWILHMLLNIRVPVLVSD
KRNNKNITDTIDFRYSSAMSPDKDRHSIFVALTLSHDILCLKAMIWSSGS
MVFILYRHKQRTQHIHGHKIPSRSSPETRASQSILILVCAFVSIYALSSI
MYVWFSFYDRAAWWLIKTSALIDVCFPAASPFILMTCEQWACRPKWKK*
>V1R.GCA_000276665.1_ChiLan1.0_JH722029.1_946463_947353-
MDLKFGIIFLFQIVIGTMGNFSLLYNYMFLHFSGYRPRPTDLFLRHLIVA
NSLVILSRGMPETMEVFGKEHFLDDLGCKFVFYLHRVGRGVSIDTTCLLS
VFQAITLSPGNSIWAHLKMKALKYKGPSIILCWVLHLLLTIRLPVLITDK
RNKKNFSKTIDFQHCSVMLPENNTGTVFAAMTLSHDILCLNLMIWASGSM
VLILYRHKQRVQHIHRQSSSRSSPETRASQNILALVSAFVFFYTLSSTLH
ACFTLVDKRALWLISSTPIISAGFPTISPFILMSHECSVSRLFRKK*
>V1R.GCA_000276665.1_ChiLan1.0_JH722029.1_988836_989759-
MASRVVYILIIFLVQIFIGTLGNLSLLGQYLFLYLSRYKTRSIDLIIMHL
IVANFLVILSRGIPETMAAYGLEDFLSDFGCKFVFYVSRVGRGVAFGSTC
LLSVFQAITISPSSSRWAELKVKFPKYISTFTVLCWVLHLVLNISFSVSL
TSRLKNKNITNKIDFAYCSDPRTTKGIYTAHAVYIAIFDVLCMGLMLSAC
GSMLFILFMHKRRVQYMHRTSNFFRSSPETRATQSILILVIIFVFFYFLS
CIMQVYVTFFSHSRIFLFTLDAFLSACFSTVCPFVFMICGHYVNGICCVY
SKRNTVI*
>V1R.GCA_000276665.1_ChiLan1.0_JH722029.1_1015446_1016378-
MLILILHNRRMTTMDLKFVILFLFPIVIGSLGNFSLLWHSIFLYFSGCRS
RSTDLILRHLTMANLLVILSRGIPEAMAALGKEDFLNNVGCKLVFYVQMV
GKGVSFSTTCLLSVFQAITINPRSSKWAVLKVKSLKCIGPCPIIFWVLHM
LLNFRVPMLVSDKRKNTNITNTIDYQYCSAIHSSKEKNNIYMALTLSHDI
LCLKLMIFSSGSMIFILYRHKQQTQHIYRHKIPSRSSPETRVSQKILILV
CAFVSFYVLTSIMNVWLSLHDKTAWWLIKTSALIHICFPTASPFILMTRE
QCVCRPMWKK*
>V1R.GCA_000276665.1_ChiLan1.0_JH722029.1_1032325_1033407+
MFFLKSQFTSMNIEHRNDSMASMDVKIGIAFIVQVVIGTVGNFSFFSQDI
FLCYSGYKKRSTDLILRHQTVANFLVILSKGIPETMARFGLEHFLSDFGC
KFVFYVHVLSRGVSFGSTCLLSVFQAITISPRDWKWAQFKRKVPKYTSIS
TAMCWVLHLLLSFGFAVSITSKLKTRNITDKMDFAYCSDVHPIRGLYSLS
IALISISDILCMGLMLFASGSMVCILYRHKQQVQHIHRSKSSSRSSPESR
ATHSVLVLVSVFVFFYTPSAIMHMYLTFSGKPSSFLHTLGAFINGCFPTI
CPFLLLSCGHSVSRVSCISCARNTEPEPSHHSRKNLCTTCFSVLSYGRTP
LPRTVKMQGT*
>V1R.GCA_000276665.1_ChiLan1.0_JH722029.1_1079109_1080002-
MTSVDFTIGIILLFQIIFGILGNFALLYHYIFLYFNTYKARSIDLILRHL
TVANSLFIIFRGIPETMAAFGLKHFLSSVGCKIIFYVHRVARGVSLSTTC
LLSVFQAITISPRSSRWAELKRKALKCIGPLNVFCWVLHMFLNIRILMLM
TAQRKKENMTKAMDFQYCSARPHDNDPGSVFAVLVFSNDILCLELMIWAS
GSMVFILYKHKQWVHHIHKHNISSRASPETRACRSILTLVSAFVSFYSLS
CIIHILFSLYDNTTWWLIKTSALINSCFPTASPFILISREHCVTRLI*
>V1R.GCA_000276665.1_ChiLan1.0_JH722029.1_1106831_1107760+
MASKEAAMGVVFLSQTVCGALGNFFLLRHYLLLSFTGHQLKSTDLILQHL
MVANSLSLLSRGVPQTMTAFGLEDFLDDLGCKAVLYLHRVGRGVSVSITC
LLSGFQAITIGPRNFRWAKLKVKAPKYTGFCIFMCWTLQILVNIISPIYV
TAKWSNRNITLQKDLGFCSANHADTVTLQLYAVLLLFPDVASLSLMIYTS
ISMLFILYRHRQQVQYIHRINVSSKSSTESRATRRILALVNTFVSSYTLS
SIFQVCVSNSQKPSWWLLNIGAFSSLCFPAFCPFVLMIHNSQCPALCLGK
KKKSVYFFS*
>V1R.GCA_000276665.1_ChiLan1.0_JH722038.1_1067336_1068226+
MVFVDMVMGIAILTQTGIGLVGNSSFLFLYIYRLSRKHRLRPVAHIISHL
ALANTLWILCGEIPQTMAAFGLQYFLDDVGCKLVFYCNRLAWGNSLTTTC
LLGGVQALSINPTNVRRSELKTKSIQHITSTCILSWVFHLLVNIVVPVTV
TGQKNSRNNTVNSNLKYCSRLFFDTITESVCLLFFSSIDIFCLGFMIWAG
GSMILFLHRHKQQVRYIHSLRQSPHISLESRATKSVLLLMSTFVLFYSLS
STFEACIFLSDNPQSWLVNTGVILTSCFPTISPFLLLKSNVCIFHF*
>V1R.GCA_000276665.1_ChiLan1.0_JH722044.1_328543_329469+
MVAGNLDLGVIFLAQTGIGIFGNSFLLCFYSFCLLTGYKLRHTDLILNQL
VLANSLVLLSKGISQTIVAFGWKYFLDSVGCKLVFYFHRVGTGVSFSTVC
LLNGFQAIKLNPSICRWMELKIRSLRFIGFCCFLCWIQNLSINSSIVIVV
NGPLSCKNITVRASCGHCSWTMIERYSSLYAFLYFSLDFISVGFMIWASG
SMVLALHRHRQRVQHIHSHSLSSRPSHEARATRTILILVSSFVTFYSVYI
ILTIWSTLVSNRGQWTVNSSVLVASCFPAFSPFVLIISDSRISQFFITCR
RGQLVLPK*
>V1R.GCA_000276665.1_ChiLan1.0_JH722044.1_372741_373664-
MCSAQLNLGIIFLTQTGLGLTGNFSLLCLYNFILLTGHHLRPIDLILNQL
VLTNLVVLFSKGVPQTLAAMGLEHFLDDAGCKLVFYFYRVSTGVSFSTFC
LFSGFQAIKLNPSICRWMERKIRSLRFTGFCCFLCWIPHLSINSFLPLIV
NGPLSKKNLSIENNYDYCSGIMPQGYISLYTILYFFPNLMSLIFMTWASG
SMVLVLHRHRQQVQHIYSHSLSPRPSHEARATRTILILVSSFVTFYSVYI
ILTIWMTLITNQGQWTLNSSMLVASCFPAFSPFVLIVSDSRISQCRIACR
ERAKVFS*
>V1R.GCA_000276665.1_ChiLan1.0_JH722044.1_426988_427899-
MSPNSLTIRIIFVAQTGVGILGNILLLYHYVFISYPGRKLKQVDFILKNL
ILANCLVLLSRGIPHTIIVLGLQYSMGDIGCKLVFYLHRVARGVTLGTTC
ILSGCQAITISPSHHQWVKLKAKVPKYMRFSVTLCWILHMLANSVFPIFI
TGAKESSNHTHYRDLGSCSSTSSERVASLLHSVILSSIDVLSLGFMLWVS
VFMMLILYRHKQNVLHIHSKNLSSKFSAETRATQTILVLLITFFSTYTLS
SFFTFYMSYFDRPRRWLVDTSALLAASFSCVSPFVLISRDPHFSLLCFAC
CPK*
>V1R.GCA_000276665.1_ChiLan1.0_JH722044.1_506682_507593-
MIPEHLVMGIFFFSQTTVGILGNWSLLFHYFFSVYTGKNLTPTDQIITHL
TFANSLAIMSRGIPQTMRQFGSKYLLDDTGCKLTLYLNRISRGISLNTTC
LLSCFQALTISPRSGKWVAWKHRTTKYISPCCSLGWLIHLLLNIMITMRV
TGYPNSENFTNRFHYGFCSGFVSGTITTPLYVSLLCCTDGLCLGLMAWAS
GSMVSILYGHKRQVRYIHSAHRSPRVSPEARATQTILLLVCTFVTCYSLS
STLVVYVTFFENPRLWVINIFAFLETCFPMFCPFVLINNNSTSRSYFSCW
GSR*
>V1R.GCA_000276665.1_ChiLan1.0_JH722044.1_575544_576530-
MSPENLAMGILFLTQTGVGISGNFLLLFYYSFFVFTGKSLTLKDLLIQHL
TFANFWVITSRGIPQTMAEFGMKYFLGDTGCKLILYLYRVARGISLYTTC
CLSCFQAVTISSSNRWRTLKQRATKYFGPSCSLSWLVHPLLNMLISMRTV
GPRNNKNSSKTFNFGYCSGFVTDTMATAIYALILCCTDGLCLGLMAWASG
SMVSILYGHKRQVRYIHSAHRSPRVSPEPRATQTILLLVCTFVTFYALSS
ILLLHSAMFGNTNVWAMNVFTFIETRFPTLCPFVLISNSNSVSRLLSLLC
EQVIFSEQCTSSSDVHSVMCWYIASFIR*
>V1R.GCA_000276665.1_ChiLan1.0_JH722044.1_608520_609473-
MDGIVFANLNWAMVFLTQTSIGILGNSLLFCLYNFSLFTAQVFRLIDAIL
IQLFLANNLVLFSKGIPQTMAAFGLKDFLGETGCKLVFYLHRVARGVTLS
TTCLLSGFQAITICSTFSGLSETKIRSPKYLGFCCFLCWILNLLINTRTI
MNVMGPKNSRNMSRQSMYRYCSAPVTNGLIFTLLATIYILTDWTFLGVMV
WASGSMVLLLHRHKQRVQHIHSPSLSPRTSHEARARCTVLILVSIFVSFY
ALAGILSFWITQTPSPSPWLLSTSALLSSGFPTFSPFVFLFSDTHVSQFC
VLSWTRKTNIPPLFSGL*
>V1R.GCA_000276665.1_ChiLan1.0_JH722044.1_631869_632795+
MSSANVDMGIIFLIQTSTGILGNSTLLCFYSFLLFSGHTVRPTDLILGQL
VLANSMVLFTRGVPQTVACFGWKPFLDDVGCKLAFYLHRVGRGVSLSTTC
LLSVFQALKLCTNYFQSFGIQIQSPRCISFCCVLLWVLHLFINIIVPLNM
TQLVDSKNVSVMRKNFGYCSAPVLDKLTAGLHAVLFSLFDVMTLGIMCWA
SGSMVLALHRHRQRVQHIHSHSLSSRPSHEARATRTILILVSSFILFNSI
ASIFTFCFSFVNPGHRVVQTSLLASLCFPTLSSFLLISTDSRISQFCFSC
WQRQQYIC*
>V1R.GCA_000276665.1_ChiLan1.0_JH722044.1_657337_658290+
MDGIAFANLNWAMVFLTQTSVGILGNSLLFCLYNFSLFTAQVFRLIDAIL
IQLFLANNLVLFSKGIPQTMAAFGLKDFLGETGCKLVFYLHRVARGVTLS
TTCLLSGFQAITICSTFSGLSETKIRSPKYLGFCCFLCWILNLLINTHTI
MNVTGPKNSRNMSRQNMYRYCSAPVTNSLIFTLLATIYVLTDWTFLGVMV
WASGSMVLLLHRHKQRVQHIHSPSLSPRTSHEARARCTVLILVSMFVSFY
ALAGILSFWITQTPSPSPWLLSTSALLSSGFPTFSPFVFLFSDTHVSQFC
VLSWTRKTNIPPLFSGL*
>V1R.GCA_000276665.1_ChiLan1.0_JH722063.1_3670_4617+
MAFRDLAMAMVYFSQTLIGTVGNVLLLYHCSCLHFTKSKLRPTDLILKHL
LVANSLVILFRGVPETMAAFGLKDFLSDLGCKLVLYVHRVGRGVSIGSTC
LLSVFQVITISPRNSRWTDLKLTAPEYVSIISILCWILHMLLNTIVLMYV
TDRRCHKNITYRKEFEYCSTIRQQKSRTILHAALLFLPDALCVGLMLWTS
SSMISILYRHKLRMQHVRKTNFTQRSSPETKATKTIILLVSTFVCFYSLS
SIFQALFTLYNNPDRFLVNVAAVVTGGYPTVSPFLLIKHFPCISNLTDCV
RNKKTYNVKRIMQLS*
>V1R.GCA_000276665.1_ChiLan1.0_JH722063.1_30312_31232-
MASRDSAIGMTFLTQTVTGILANVVLLFHYLSLCFTGYKLRPTDLIAEHL
TIANTVIMLSKRVSQTVQSFGIKYFAQGIRCLLPLCVYRVARAVSVSTTC
LLSVFQTVKISPMSSSRKQLKANLPKHIGLSIFLSWRLNMLVNCFFPFYS
INKYSSKNITKEKKGFCSAVFRDKIVDVLYTTLVLFPEVSCSGLMIWSSG
SMIFILHRHKQQVQHIRSTTVSHKSSPESRATQSVLVLVCSFVCFYTLSS
FFYAYLAHFNIPNSWLMNTSDLISTCFPAVSPFILMSCNSTASRLWFKLL
NVFRSI*
>V1R.GCA_000276665.1_ChiLan1.0_JH722063.1_108582_109541-
MLSRRSLCLRIRILNRVNDRMASGAVYIVIIFLVQIFIGTLGNLSLLGKY
LFLFLTGYKTRSIDLIVMHLTVANFLVILSRGIPETMAAYGLKGFLSDFG
CKFVFYVSRVSRGVVFGTTCLLGVFQAVIISPSNSRWAELKMKFPQYIST
FTVLCWVLHLVLNISFSVSLTSSSKKKNLTNKIDFAYCSNPHTMKGIYAG
YAVYTTIIDVLCMGLMLSACGSMLFILCMHKRRVQHMRRTSNSFRSSPET
RAIHSILLLVSIFEFFYFLSCIIQIYVTFFSHSRILLFTLGAFINACFST
VYPFVFLIHGHYVSGICCI*
>V1R.GCA_000276665.1_ChiLan1.0_JH722063.1_165496_166395-
MASMDLKFVILFLFPIVIGSLGNFFHFWHSTCLYFSGCRSRFIDFILRHL
SVANLLVILSRGIPETMAALGMEEFLNNVGCKLVFYVQMLGKGVSFSNTC
LLSVFQAITISPRSSRWAELKVKALKCIGPCPIICWVLHMLLNIRVPMLV
SDKRNNKNITNTIDYQYCTAMSPDKDKNSIFVALTLSHDILCLKLMIWSS
GSMAFILYRHKQRTQHIHRHISSRSSPETRASQSILMLVCTFVSLYALTS
IMNVWFSFYSKPAWWLVKTSALIHVCFPTISPFILMTREQLVCRLMWKK*
>V1R.GCA_000276665.1_ChiLan1.0_JH722063.1_278326_279225+
MTSLDLKFVILFLFPVVTGSLGNVSLLCRFIFLYFSGCQSRVTDVILRHL
TVANSLYILSRGIPETMAALGMEDFLNNIGCKLVFYLQAVGRGVSFSTTC
LLSVFQAITISPRSSRWAELKVKALKCIGPCPAICWVLHMLLNIRVPMHV
SDKRNNKNITNTIDFQYCSAMNSAKVENSIFAALSLSHNILCLKLMIWSS
GSMVFILYRHKQQTQHIHRHISSRSSAETRASQSILLLVCTFVSVYALSS
IMYVWFTLYDKTAWWLVKTSALTNACFPVASPFILMTREQIVCRPLWRK*
>V1R.GCA_000276665.1_ChiLan1.0_JH722063.1_356667_357605-
MAFRDLAMAMVYLVQTLIATLGNFFLLCHCTCLHFTKCRLRSTDLILKHL
VIANSLVILFRGIPETMAAFGLRDFLSDLGCKLVFYVHRVGRGVSISSTC
LLSVFQVITISPRSSRWAELKLTAPKHVSTFSILCWILHMLLNTIVLMYV
TDRWGHKNITYRKEFGYCSTIRQQKSRTILHAAVMFLPDALCVGLMLWTS
SSMISILYRHKLRMQHVHKSNLTHRSSPETRATKTIILLVITFVYFYSLS
AIFQAFFTLYKNPNSLLVNVAALVSGGYPTVSPFLLMKHHPSISSLLDCL
RNAKTCNVMRIM*
>V1R.GCA_000276665.1_ChiLan1.0_JH722063.1_389482_390411-
MASRDLAMAVVYFSQTLMGTLGNFSLVCHYTCLHFAQCRLTFTDQILQHL
FVANSLVLLFRGVPETMAAFGLKDFLNDLGCKLVFYVHRVGRGVSIGSTC
LLSVFQVITISPGNSRWAELKLTVHKYINIFIIFFWILHLLLNTIVLPNV
TDKLHHKNITYNKEFGYCSRVSQQNSRKVLHAALLSLPDALCVGLMLWTS
SSLISILYRHKLRMRHIHKTNIPSRVSPETRATKTIILLVSTFVYFYTLS
SIFQAFFTLYNNPNRFLVNVAAVITGGYPTVSPFLFMNHYSSISSLAPDC
VRNKKLVML*
>V1R.GCA_000276665.1_ChiLan1.0_JH722063.1_405733_406635+
MTMIDLEFVILFFFPIVIGSLGNVSLLCHSIFCYFSGCRSRFTDVMLRHL
TVANSLYILSRGIPETMAALGMENVLNNVECKLVFYVHRVSRGVSFSTTC
PLSVFQAITISPRSSRWAEWKVKALKCIGPCPIICWVLHMLLNIRVPMLV
SDRKNNKNITNTIDFQFCSAMSPDKDKHSIFVALTLSYDILCSTLMIWSS
GSMVFMLYRHKQQTEHIHRYNISSRSSAETRASQSIPILVCAFVSIYALS
SIMYVWFSLYNTAVWWLVKTAALTDVCFSAASPFILMTREQCVSRPLWKR
*
>V1R.GCA_000276665.1_ChiLan1.0_JH722063.1_429287_430189-
MTSMDLKFVILLIFPIVIGSLGNFSLLCHFIFLYFSGCSTRSTDLILRHL
TVANLLVILSRGIPETMAAAGVEDFLSNVGCKLVFYVLIVGKGVSFSATC
LLSVCQAITISPRSSRLAELKVKALKYIGPCCILLWLLHMLLNFRVPMLV
SDKWSSRNMANIIDYQYCSAIISGKGNTWFFTVLSLSHDILCLKLMIWSS
GSMVFMLYRHKQRTQHIHRHKISSRSSAETRASQSILILVCAFVSFYTLT
SFTYFLFSVYDKSAWWLVNTSALTIVCFPTASPFILMTREQCVCRPLWRK
*
>V1R.GCA_000276665.1_ChiLan1.0_JH722063.1_478161_479087+
MASMDLAMAVVYFSQTLIGTLGNFSLLCHYTCLHFTQCQLRSTDLILKHL
FVANSLVILFRGVPDTMAAFGLKDFLNDLGCKLVFYFHRVGRGVSIGSTC
LLSVFQVITISPRSSRWTEFKLTANKYISIFSILCWILHMLLNTIILQYI
TDRWRHKNITYRKEFGYCSRVYQHSWKVLHAALLSLPDALCVGLMLWTSS
SSVSILHRHKLRMWHIHKTNMPSRVSPETQATKTIILLVSTFIYFYTLSS
IFQAFFTLYNNPNRFLVNVASVVTGGYPTVSPFLLMNHYPSVSCLSLDCT
RKTKPVMS*
>V1R.GCA_000276665.1_ChiLan1.0_JH722063.1_500248_501171-
MASKDLAMGMTFLTQTVTGILANVVLLFHYFSLCFTGYRLRPTDLIAEHL
TIANTVIMLSKGVSQTVQAFGVKYFSQITRCTVLLYVYRVARGVSVSTTC
LLSVFQTVKISPMSSRWKQLKAKLPKHIGLSVFLCWSLNMLVNCIFPFYS
INKYSSKNTTKIKYFRYCSSGFPDKITEALYAAFVLFPEVSCSGIMIWSS
SSMIFILHRHKQQVQHIRRTNVSHKSSPESRATQSVLVLVCSFVCFYTLS
SCFYASVVNFSIPSWWLLNTSALISTCFPAVSPFVLMSCNSTASRLWFKF
SGFVRRR*
>V1R.GCA_000276665.1_ChiLan1.0_JH722063.1_520539_521441-
MTSMDLKFVILFLFPIVIGSLGNFSLLWHSICLYFSGCRFRSTDFILRHL
TVANLLVILSRGIPETMAALGIEDFLNNVGCKMVFYLQAVGKGVSFSTTC
LLSVFQAITISPRSSRWAELKVKALKCIGPCPVICWVLHMLVNIRVPMLV
SDKMNNTNIINTIDYQYCSAMISSKDKISIFAALRLSHDILCLKLMIWSS
GSMVFVLYRHKQRTLHIHRHKIPSRSSAETRASQSILTLVCVFVSFYVLS
SILNVWFSLYYEASWWLVKISALIYACFPTLSPFLLMTHEQCVCRFMWKK
*
>V1R.GCA_000276665.1_ChiLan1.0_JH722063.1_530648_531616+
MASTDIKIGIVFIVQVVIGTVGNFSLFSLDIFLYYSGYKTRSTDLILRHQ
TVANFLVILSKGIPETMARFGLEHFLSDFGCKLVFYVHVLSRGVCFGNTC
LLSVFQAIIISPRESKWAQFKEKVPKYTRNSTTLCWVLQMLLSSRFAATI
TSKLKTRNITNKIDFAYCSNVQSVEHLYSVSIALISISDILCMGLMLFAS
GSIVCILHRHKHRVQHIHRTNSSARSSPETRATHSVLVLVSVFVCFYIPS
AIMHMYQVFSGKHSSFLHTLGAFINGCFPAICPFLLLSRGHSVSQVSCIC
CARNAEPEPSHHSRKTCAPPAF*
>V1R.GCA_000276665.1_ChiLan1.0_JH722063.1_554372_555313+
MTTSEGVIGVIFLLQTVVGVLGNSSLLYHYLSLYFTGCRLKCTDLILKHV
IVANLLTLLGRGVPHTIAAFGWQVSLGDVGCKLLFYLQRISRGGTIGSTC
FLSVFQAITISPRNSRWAELKVKAPKYVGSSLCLIWVLYSLVNVIFLMYT
TGNWSKKNLTSLKYHGYCSSIRHDKTTESLYAALLSLPDVLCLGLMLWTS
SSMVSILYRHKQQMRHIHRTNVSPGSSPESRATKTILLLVSTYVCFYTLS
CIFQVSLLFIYNPTWFLVNISAIVAGFFPTVSPFLILSCDANICAFCFDN
IRNRKSPTRMRNG*
>V1R.GCA_000276665.1_ChiLan1.0_JH722064.1_430864_431766+
MSPVDLKFGVVFLVQVVLGTLGNLALLYHYCILYFSGCRSRSTDVILRHL
TVANSIVILSRGIPETMAAFGLKDFLSDVGCKLVFYVHRVGRGVSISTTC
LLSVFQAITISPRSSRWAELKVKALKCSGLSNGLCWVLHLLLNVRVAMLV
TDRWNNRNITKAVSFQYCSAALPTKSTGFDFGAFTCFHDISCLALMVWAS
GSMVFTLYRHERQVHHIHRHSSASRPSPGTRASQSILVLVSAFILFYTLS
SVVYVLFSFYHEGAWWLVQTSAFANACFPTTSPFILMSREGGACRLIWKK
*
>V1R.GCA_000276665.1_ChiLan1.0_JH722064.1_440414_441316+
MSPVDLKFGVVFLVQVVLGTLGNLALLYHYCILYFSGCRSRSTDVILRHL
TIANSIVILSRGIPETMAASGLKDFLSDVGCKLVFYVHRVGRGVSISTTC
LLSVFQAITISPRSSRWAELKVKALKCSGLSNGLCWVLHLLLNVRVAMLV
TDRWNNRNITKAIDFQYCSGTLPDKNAGYLFGALTHFHDVLCMEFIIWAS
GSMVFNLYRHKQRVHHIHSQNSSSGSSPESRATQSILVLVSAFVSFYAVS
SAIHVWFSLHGETAWWLARISAFINACFSEASPFILMSRERRVSRLIWKT
*
>V1R.GCA_000276665.1_ChiLan1.0_JH722064.1_464901_465824+
MVATNVHIGAAFLVQVATGTLGNLFLLSQYLFHYFSGCRSRATDLILRHL
TVANLLVILSRGIPETMAAFGFEDFLSDLGCKLVFYVHRVGRGVSMSSTC
LLSVFQATTISPRSSKWTELNVEAKKYTSISTVLCWLLHMLLNVTFPATV
TAKWRNKNVTSKLDFAYCSGPGYEKVLYSITTALFSISDTLCMGLMICTS
SSMVSTLYKHKKQVQHIYKLNVGSRSSPVTRATDGILVLVCTYVHFYTIS
CIIQVYLAVFQHPSTLLLTTAALINTCFPTLCPFVLMSHDHSLSKIFRFY
CRRNTVI*
>V1R.GCA_000276665.1_ChiLan1.0_JH722064.1_512013_512915+
MSAMDLKFVIFLLFPIVFGSLGNVSLLCQSVFLYFSGCRSRSTDVILRHL
TVANFLYILCRGIPETMAALGMEDFLNNVGCKLVFYLQAVGKGMSFSTTC
LLSVFQAITISPRSSRWAELKVKALNCIGPCTIICWVLHMLLNIRIPILV
SDKKSNKNVTNIIDFQYCLIMSPDKDTNSIFAALSLSHDILCLKLMIWSS
GSMVFILYRHKHQTQHIHRHNISPRSSAETRASQSILTLVCTFVSFYALS
SVIYVWFSLYDRAAWWLVKTSTLTSACFPAASPFILMAREQCACRPLWRK
*
>V1R.GCA_000276665.1_ChiLan1.0_JH722064.1_576131_577033-
MSSMDLKLLTLFLFLIVIGSLGNLSLLRHSICLYFSGCRLKFTDVILRHL
TVANLLVILSRGIPEIMAAFGVEDFLNSIGCKLVFYVQTVGRGVSFSTTC
LLSVFQAITISPRSSRWAELKGKALKFIRPYPNIFWALYMLVNIRVPMLV
SDKRSKTNITNTIDYQYCSAMISSKDKNSIYVALRLSHDILCLKLMIWSS
GSMVFMLYRHKQQMQHIDRPKISSRSSPEVRVSQRILILVCAFVSFYALS
SIMYVWFSFYDKGAWWLVKTSALIHVCFPTASPFILITREQCVHRPMWKR
*
>V1R.GCA_000276665.1_ChiLan1.0_JH722069.1_4287_5186+
MFDNSVIFSFFVIFETCFGVTANSSLFVAFMYTFLTQPNLMRPIDFMIIH
LTVVNNSTILVTLIPYIKASFGVRQFLDDTGCQVMLYVYRVTRGVSICTT
SLVSTFQAITISPINSKWAWLKSKLSAMIKPSLLIFWIINLLIYIHVIEK
IRAIGNYSFVGRGYSNIYCQTGRMTGNSSFSFISLILTHDIIFLILMLST
SLYMVCLLYRHHRRSQYVHKPSLWTAPEIKATQNILLLVSCFVFFYCSNN
FFTLFTFYSHKKSPSLGGISGMLSSCYPTICPLFLMKNNKIFSKFFHFT*
>V1R.GCA_000276665.1_ChiLan1.0_JH722069.1_54232_55170+
MSHNAVFFGFFLIFQTCIGVMANSLLFVAFMYTFLTQPNLTRPIDFIMIH
LTVVNNLTVIVTLIPYIKASFGVRQFLDDTGCQVMLYAYRVTRGVSICTT
SLVSTFQAITISPINSKWAWFKSKLSTMIKPSLLAFWIINLLIYIRVIET
IRATGNFSLVGHGYSHAYCQTEPMTPTQLWSYISIILTHDLVFLMLMLST
SLYMVSLLYRHHRRVLYIRSTSSQTSIETKATRNILLLVSCFVFFYCSNN
FVTLYSISTHKKIPALEGVNAVLASCYPTICPLFLMKNNQLFSKFFFFTV
LRFICPQTVFSG*
>V1R.GCA_000276665.1_ChiLan1.0_JH722069.1_69940_70845-
MFLGDKLFGFVLISEIFLGLIGNLLVFILYMFTFLINPHLKKPIDLIFTH
LTLVNVLTIMFRLLPDIMSSFGLRQFLDNVGCKIFLYAYRVTRGLSICTT
SLLSVFQAITISPSNSQWEWVKSKLSKWIFPLFLFFWIINMLTYIPIIET
VRANRNFTAVGSVFSQAYCHVNHYGYVITASFLCMTLTRDLLFVVLMIWS
SLYMVNLLYRHRQRTHHVHSLCHSSQLSPEHKATHSILLLVSCFVFFYGS
NNIIMFCLFFRPKKIPGLDRINGVLSSWYPAICPFILMKNKKIISKFNLP
F*
>V1R.GCA_004027595.1_DinBra_v1_BIUU_PVLD010000396.1_279473_280393-
MNVRNNLFSDIYIRITFYSQVVIGVSGNAILLLFYVIKFLVGHKPRRTDL
PIGLLALNHLVMMLIEGFITGDIFTSQAGFWDDITHKSVIYLNRSTRGLS
ICITCQLSVLQAITLSPRSSCLAKFKHKSSHRNLRSLLFFWVLYISISSH
LFLSITATPNLTSENVLYVPESCSLLLMSYLFQQMFFTLLTFTDVFFMGL
VSLSSGYIVILLCRHKKQSQHLHSKPSPKASPEQRATRIILLLMCFFAVM
TSLDTITYSRIVLKNNPVIYCIQILVSHGYATVSPLVFITTEKRIIDNLR
LMCGRR*
>V1R.GCA_004027595.1_DinBra_v1_BIUU_PVLD010004357.1_67852_68760-
MSPIGLTIRIIFVAQTGVGILGNILLLYRYVFISYPGRRLKHMNLVLRSL
ILANCLVLLARGIPHTIVVLGLQYSVGDIGCKLVFYIHRVARGVTLGTTC
ILSGFQAITISPSHHQWVKLKAKVPKYMRFSLTFCWILHMLVNSVFPIYI
TGVRESNNHTHYIDLGYCSSICERMTSLLYSVILSSIDVLCLGFMVWVTV
FTMLILYRHKQNVLHIHSKNLSSKFSAETRATQTIFILLITFFSIYIVSS
FFTFYMSYFERPCQWLIDTSALLAASFFCFSPFVLISRDPHFSMLCSVCC
PK*
>V1R.GCA_004027595.1_DinBra_v1_BIUU_PVLD010006635.1_3717_4730+
MSLALRNDCQHNLKEILEGNDEIASRHLVIGIMILSQTVIGILGNFSPLY
HYVFLCHRQSRLRSIDMILMHLFIANSLVILSNGSSNTLVAFGFKHLFNE
FSCNVTLYVRRVGRTMSICTVCLLSVFHTVVISPMNSYWKNLKIKAPKYI
GFCMALCWLLHMGVNFIFPLHTLHVSGKAESRNITKERHLGFCTVVDYGT
TMTSVYIALVVLPEVSFIVLTMCTSGSVIFVLYRHKQQVKHIHSTSVSSR
SPESRATRSVLLLVSTFVAFYIISSIFHSFTALFYNLSWWLVNISRFFSL
CFPAVSPFLVMSQDSSVSMFRFVWMRSTKIPPLVRNT*
>V1R.GCA_004027595.1_DinBra_v1_BIUU_PVLD010006635.1_21187_22200+
MSLAQRNDCQHNLKEILEGNHKAASRDLAVGIMFLFQTVIGMLGNFSLLH
HYVFLDHMQSKLRSIDLILMHLFIANSLVILSNGSSQTIVAFGLKYLFNE
FRCKVTLYVHRVGRSMSICTVCLLCVFQTIVISPMNSCWKNLKIKAPKYI
GFCMALCWLLHMGVHFIFPLYVLHVSGKAESRNITKERHLGFCTVVDYGT
TMTSVYIALVVLPEVSFIVLTICTSSSIIFLLYRHKQQVKHIHSTSVSSR
SPESRATRSVLVLVSTFVAFYIISSIFHIFTALFYNLGWWLENISRLFSL
CFPAVSPFLVMSQDSSISMSWFVWMRSTKIPPLIRNS*
>V1R.GCA_004027595.1_DinBra_v1_BIUU_PVLD010006635.1_37097_38056+
MLEEMTKTEAVYLALGMIFLLQTVVGVLGSVFLLYHYLCLCHTKSKVRCI
DLILKHIFIANSLLILSKGLPQIMAAFGLKHPFNDFVCKLILYVQRVGRG
VSIATTCLLSIFQTIMISPANSCWKNLKVKAPEYLGFSIYLCWFQHTVVN
LIFPLYVLHRSGKLYSRNTTKKRELRFCSLADGGKMLGSVYMALVAFPEV
IFSTLMTCASGSMIFTLYQHRQRVKHLHRTNVFSRSPESRATKSILLLLG
TFISFYSMSSILNFSIAFYPEVYLWLVNVSNVISLCFTMISPFLIMSQDS
SIPRPCFVWIRNALSPYKK*
>V1R.GCA_004027595.1_DinBra_v1_BIUU_PVLD010006635.1_90079_91077-
MSHVTQRNDCSSNLNDILKENEKITSKDLAVGIFFLSQTIIGVMGNFFLL
CHYFSFFHPGRRLRSTDMILKHLCIANSLVLFFRGVPQTMGAFGLKHLLS
DIVCKYLLYLERVGRGVSIGTICLLSIFQNIIVSPTNSCWKDVKDKAQDY
MCFSIGLCWVLNMVVILIIPLYSLYLSAQGYDRIMTKKINVGHCCVTDNR
ALIGSIYVALVVFPEVCFSLLIVWASGSMIFFLYRHKQRVQHIHIINVSL
RSPESRAIQSILSVVITFLSFYTLSSIIRISLTVYNHHNSLLIDFGDVFG
MCFPTISPFLIMGQYSSIFTHCFSCRRNTQAL*
>V1R.GCA_004027595.1_DinBra_v1_BIUU_PVLD010007915.1_77638_78558-
MNMNKNSRLYGVIGIQQVFFFEFSIGIIANIVLLLFHVLTFLLGHRSKPT
DLTISHLALIHILLLLTVSFLAIDTFGYWDLKDDITCTSVIYLNRLMENL
SISTTCLLSVLQAITLSPRSSCLAKFKQRSLYQNLCCFLFLWVFNMLISG
RFLISTVATPNVTSHGFIFISKSCSLWSTSSFLKYIFFSVMTFHYVSCIG
LMALSSGYMVILLCRHKTQSQYLHSTSQFPKASPEERATQTILLLMSFFI
VVYCLDCVMHSMSSIIWKHNPLHHYVLMLVSNCYATVSPLVLISSERQMI
KRLLFM*
>V1R.GCA_004027595.1_DinBra_v1_BIUU_PVLD010010509.1_29371_30294-
MVAGNLDLGTIFLAQTGIGIFGNSFLCCFYSFSLLTGYRVRHTDLILNQL
VLANSLVLLSKGISQTIVALGWKYFLDNVVCKLVFHFHRVGTGVSFSNVC
LLNGFQAIKLNPNICRSMELKIRSVRFIGFCCFLCWVQNISINSLVRIVV
NGPLSCKNTTVRTSCGHCSWTMIYGYSSLYALLYFSPDFISVGFMIWASG
SMILSLHRHRQRVQHIHSHSLSPRPSHEARATRTILILVSSFVTFYSVYT
LLTIWSTLVSNRGQWTVNSSVLVALSFPAFSPFVLLVSDSRISQFFTACR
ERTTCSS*
>V1R.GCA_004027595.1_DinBra_v1_BIUU_PVLD010010509.1_52667_53590+
MAAGNLDLGTIFLAQTGIGIFGNSFLLCFYSFSLLTGCKLRHTDLILNQL
VLANSLVLLSKGISQTIVAFGWKYLLDSVGCKLVFYFHRVGTGVSFSTVC
LLNGFQAIKLKPNICRWMELKIRSIRFIGFCCFLCWIQNLSVNSLILIVV
NGPLSCENITVRTSCGHCSWAKPERHGSLHALLYFSPDFISVGFMIWASG
SMILSLHRHRQRVQHIHSHSLSPRPSHEAKATRTILFLVSSFVTFYSFYI
ILTIWSTLVSNRGQWIVNISVLVGSCFPALSPFVLIVSDCRISQFFIVCR
ERTTCSF*
>V1R.GCA_004027595.1_DinBra_v1_BIUU_PVLD010010638.1_22993_23946+
MDGLVFANLNWALVFFTQTSVGILGNSLLFCLYNFSLFTTHMLRLIDAIL
IQLFLANNLVLFSKGIPQTIAAFGFKDFLGETGCKLVFYLHRVARGVTLS
TTCLLSGFQAITICSSFSGRMDTKIKSPRYLGFCCFLCWTLSLLINTHTI
INVSGPRNSRNMSIQNMYRYCSSPVAKGLTFTLIATLYILTDWTFLGLMV
WASGSMVLLLHRHRQRVQHIHSQGLSPRTSHEARARCTVLTLVSMFVSFY
ALAATLSFWITQTLSPSPWLVSTSVLLSSGFPTFSPFVFIFSDTHVSQFC
FVPCTRKTNIPPLFSSF*
>V1R.GCA_004027595.1_DinBra_v1_BIUU_PVLD010011854.1_10583_11512+
MPSTDLAMAMIYFSQTLIGTLGNFFLLYHYSCLSFTKCQLRSTDLILKHL
IVANSLVILFRGVPITMASFGLKDFLSDLGCKLVFYIHKVGRGVSIGTTC
LLSVFQVIVISPRSSRWAEFKLTASKHISIFNILCWILHMLLNTIILKYV
TDRWHHKNITYRKEFGYCSRVYQENSGEVLHSTLLSLPDALCVGLMLWTS
SSSVSILYRHKLRMRYVCKTSTPSRLSPEARATKTIILLVSTFVCFYTLS
SIFQAFFALYNNPNSFPVNVASVVTVGYPTVSPFLLMNNYPSISCLSLDC
LRKTKPVMS*
>V1R.GCA_004027595.1_DinBra_v1_BIUU_PVLD010011854.1_56521_57471+
MVSKDLAIGMTFLTQTVTGILANIVLLFHYLSLCYSGYKLRPTDLIAEQL
TIANTLIMLSKGISQTLQAFGIKYFSEVIGCTILLYVYRAARGVSVSTTC
LLSVFQMVKVSPMNSTWKQLKVKLPKHIGLSMSLSWSLNMLVNGIFPFYN
INKYNTRNITKIKNFGYCFAEFRDKIVDALYATFVLFPEVSYSGLMIWSS
GSMIFILHKHKKKVQHIHRANVSHKSSPESRATQSVLVLVCTFVSFYTLS
SFFYACVVNFNSPSSWLMNISALISTCFPTVTPFILMSCNSTASRLWFKF
SNFFRNIKCTTFYKVK*
>V1R.GCA_004027595.1_DinBra_v1_BIUU_PVLD010012768.1_2787_3710-
MASRDLAIGMTFVIQTVTGILANVVLLFHYLSLCFTGYKLRPTDLIAEHL
TIANTLIMLSKGVSQILQAFGIKYFSQGIRCTVLLYVYRVARGVSVSTTC
LLSVFQTVKISPMNSSWKQVKARLPKYIVFSLFLSWSLYILVNGIFPIYS
ISKYSSKNFTKKKEYGFCSEGFRDKIIEALYQAFILFPEVSCSGLMIWSS
GSMIFILHRHKQQVQHIRRTKVSHRSSPESRATQSVLVLVCTFVSFYTLS
SFFYACVLYFNIPSQWLMNASDLISTCFPAVSPFVLMSCNSTASRFWFKF
SSFVRRM*
>V1R.GCA_004027595.1_DinBra_v1_BIUU_PVLD010012768.1_34690_35613-
MASGGMYIVIIFLIQIFTGTLGNLSILGKYLFLFLSGYKRRSIDLIVMHL
IVANFLVILSRGIPETMAAYGLEDFLGDFGCKFVFYVSRVGRGVAFGSTC
LLSVFQAITINPSNSRWAELKVKFPKYISTFTILCWVLHLVLNISFSVSL
TSSLKKKNITNKIDFAYCSDPCTTKVLYTAHAVCTAIIDVLCMGLMLSAC
GSMLFLLFMHKQRVQHMHRSSNFFRSPPETRATHNILILVSIFEFFYFLS
CIMQVYVTFSSHPRIFLFTLNAFINACFSTVCPFVFTLCGHYANGICCVS
SERNRVT*
>V1R.GCA_004027595.1_DinBra_v1_BIUU_PVLD010014417.1_12421_13422-
MQINITDIFLAPSYLVYEQEMILNLVKGIIFFSPIVLGILGNVFVFVNYI
LFLGGTEMKSTHIILIHLAFANIMLFAKWVPKTIVALRQLNFLHDTGCKI
AVYTERVARGLSICTSSLLTVVQAVTISPTDSVWRRLKLKSPRCILHIFV
FFWILNSVISMNLPFSIVNINSVNISQISKRDKCCYFLPKSWIIRWTFLT
LMVLRDSVFQAIMSGASGYLVFVLHKHHQRVLYLQSSNFLYKTPPEIKAA
QSVLLLMLCFLVFYWADCACSIFFSSSVNIDSVILNIQEYLTLGYAILSP
FVLIHRDGHLGACFHSQKDRKTHRNCFIDLFCK*
>V1R.GCA_004027595.1_DinBra_v1_BIUU_PVLD010014922.1_12802_13728+
MNKKRKFSSFHDIRNTIFFEITIGIIANTVLLLFHILTFLLKHRPRPLDL
TISQLALIHLLLLVTMACIATDFFGLQDWGSDLICKSVIYLNRLTRALSI
CTTCLLSVLQAVTLSPRNSCLAKFKHKSTHHYLCCLVFLWVFNMLLNGRF
LVSIGATPNVTSQRLMFVTESCSQWPISHVFRYLFLSLGNVQDISCIGLM
ALSSGYMVTLLCRHKRQVQHLHNTSLSLKSAPEERATWTILVLMGFFMFM
YLLDCVTFSSLGISWKNNPIHHCTQMLVGNGYAAICPFVLMSTEKRMMRC
LTSMWKRQ*
>V1R.GCA_004027595.1_DinBra_v1_BIUU_PVLD010014922.1_42187_43101+
MNKKRKISSFSGIKNIVFFEITIGISANTVLLLFHILTFLIKHKPKALDL
TIGQLALIHLVMLVTMALIVTDTFGFQNWGNDLTCKSVIYVNRLMRALSI
CTTCLLSILQAITLSPRNSCLAKFKHKSTHYYPCCLILWIFNVLLNSRFL
VSIGATPNVTSHSLMFVTESCSQWPISHLFRYIFLSLVNIQDISLIGLMA
LSSVYMVSLLCRHKRQVQHLHSTSLSPKSSPEERATRSILLLMGFFMLMY
FLDCVTFFSSGILWNNEPINHCVRMLVGNGFATICPFVLISIEKRITKWL
KFRC*
>V1R.GCA_004027595.1_DinBra_v1_BIUU_PVLD010016023.1_30169_31071-
MTAMDLEFVIPFIFPIAIGSLGNVSLLYLSIFRYFSGCRSGFSDVILRHL
TVANSLCIVSRGIPDTMTALGMENILNNIGWKLVFYVHRVARGVSFNTTC
LLSVFQAITISPRSSRWAELRGKALKCIGPSPIIFWVLHMLLNIRVPMLV
GDKRNNKTITDTIDFQYSSALSPDKNKHSIFVALTLSHDILCLKLMVWSS
GSMVYILHSHKQQTQYIHRHKISSRSSPETRASQSVLILVCAFVSFYALS
SIMYVWFSLYDRAAWWLVKTSAITDICFPAASPFILITRGQHECGPKWKK
*
>V1R.GCA_004027595.1_DinBra_v1_BIUU_PVLD010016618.1_2741_3679+
MILNLVKGTILAFRTGLGTAGNIAVVGNHMLMFGGAEKGAVHLILTHLAF
TNTTTLLPKGVPRTIAAFGVRNFLDDIGCKIVCYLQRVATGLSVYTSSLL
TVVQAISMSPRHSRWRRLQPRSAWLILPLFPCLWIFSFSTNINLPLYITS
ASVNTSQISKSECYCHFQPEGQKVRWVILSNMVFWDAVSQGITCGASVYM
VFLLHKHHHRVLHLQSSKFLYTAPLEIKAAQSVLLLMLCFLFFYWADCVF
SLLVNYFLDNNPILNIREFLTLGYAILSLFVLIHRDGHVVDWWCTQWEKG
TFRKFLCLLSFW*
>V1R.GCA_004027595.1_DinBra_v1_BIUU_PVLD010016618.1_25954_26865+
MDFGFISAIICAFLTGLGISGNMSVFVIYMYSFAWDFKNKSVQLIPIHLI
FTNISVLVSKGVPKTIAAFGVRNFLDDMGCKTIVYIERVARGLSICTSGL
LTVVQAITMSPRHSGWRKLKPRSAWCILLLLLFFWGLNSLIAMNLLYSIT
NISMNSSQVSNSEGYCYFLLESKKIKWVFLTDMVLRDAGFQGIMGGASVY
MVCVLHKHHQQVFHLQHSKFLYTAPPEIKAAQSVLLMMLCFLLFYWLDGL
LSLFISSSLGTQSTVSNAREFLTVGYTVLSPFVLIHREEHLGHCQSTWGA
ERC*
>V1R.GCA_004027595.1_DinBra_v1_BIUU_PVLD010016833.1_14529_15470+
MEASGMTIGVIFLLQTMFGVLGNSSLLCHYLFLYFTGCRLMTTKLIYKHL
IIANLLTLLCKGIPQTIAAFGWQISLSDMECKLLFYLHRVGRGGSIGSTC
FLSVFQAITISPRDSRWAKLKGKTPKYAGSFLCPIWVLYSLVNVIFLMYM
TGNVNKKNLTSLKDFGYCSSVRHDKTSQILHAALLSLPDVVCVQLMLGTS
SSMISILYRHKQQMRHIHRTNVSPRFSPESRATKIILLLVSTYVCFYTLS
CIFQLSLLLIYNPNWVLINTATIMAGCFPTLSPFLLMSSDSSACSFRFAF
TRNTNTPNLMRNM*
>V1R.GCA_004027595.1_DinBra_v1_BIUU_PVLD010016833.1_20680_21621-
MSFRDLVVAIMSFSQTTIGILGNFSLLYYYLVLGHDRCTLKSTHLILRHM
TVANSIIVLSKPLPQTMTAFGLKHFLSDFGCRILLYIQRVGRGVSVGTIC
LLSVFQTIMISPMNSCWMDLKVKAPRHIGVSIAFFWILYMVINLIFPMYA
FVTWNSQNTTKTRDWGYCSTVGSDKIVDSLYTVLFVFPEVLFSVLIIWGS
SSMIFILYSHKQQAQHIRSSHVPPKPSPESRATQSTLALLCTFVLFFLLS
SISHVCVAFFYNSSWWLVNINALLSVSFPTVSPFVLMSRGSAVPRFCFVW
LRNTKSTNAFIII*
>V1R.GCA_004027595.1_DinBra_v1_BIUU_PVLD010017985.1_19152_20114-
MMVKKQRKIFRFFDVRSTFFSEITIGISANTVLLLFHILTFLLKHRPKPL
DLTIAQLALVHMVMLVTMSFIAADIFEFQGWGDGLTCKLVIYVQKLMRSL
SICTTCLLSVLQAITLSPRNSCLAKFKHKSSHHYPSCLVFLWVFNMILNS
RFLVSIGATPNVTSHSLVFVTESCSQWPISYLFRYLFLSLVNIQDISFIV
LMALSSGYMVSLLCRHKQQFQHLHSTSLSPKASPEEKATQSILLLMGFFI
IMYILDCVTFSSRATLWHNDPVSLCVHMLVGNGYATICPFVLMSTEKRMI
ECFTSRWKRVSMFQHSRPDR*
>V1R.GCA_004027595.1_DinBra_v1_BIUU_PVLD010017985.1_34549_35481+
MLMKKKRKFFKIFDVGSTVFFEITIGITANTVLLLFHILTFLLKHRPKPL
DLTIAQLTLIHLVMLVTMGFITADIFEFQGWEDGLTCKLVIYVNRLMRAL
SICTTWLLSILQAITLSPRNSCLAKFKHTSSQHYLCCLVFLCVFNMLLII
RFLASIGATRNVTSQSLVFITESCSQWPISYLFRYLFLSFVNIQDISFIV
LMALSSEYMVVLLCRHKRRFQHLHSTSLSPKASPEERATQTILLLLGFFM
LMYVLDCVTFSSRSILWNTNPIHLCVHMLVGNGYATICPFVLMSTEKRMI
EYFTSRWKRV*
>V1R.GCA_004027595.1_DinBra_v1_BIUU_PVLD010018107.1_24093_25013+
MKMNQKRKLSSYTDIRNTVFLEITIGISANTVLLLFHILTFLLKLRPKPL
DPTIAQLALVHWMLLVTMGFIATDTFGFEDWGSDLMCKSVIYVNRLMRAL
SICTTCLLSVLQAITLSPINSCLVKFKHKSSHHYSCCLVFLWVFNTLLNS
RFLVSIGATPNVTSHGLVFVTESCSQWPISHLFRYIFLSLVNVQDISFIV
LMALSSGYMVSLLCRHKKQFQHLHSTSLSPKTSPGQRATQTILLLTSFFM
LMYFLDCVTFSSLVILWNNDPIHHCIQMLVGNGYATVCPFVLMSTEKRMI
ECFRSR*
>V1R.GCA_004027595.1_DinBra_v1_BIUU_PVLD010018112.1_18695_19618+
MDLAMAVVYFSQTLIGTLGNFSLLCHYTCLHFTQCQLRSTDLILKHLFVA
NSLVILFRGVPDTMAAFGLKDFLSDLGCKLVFYVHRVGRGVSIGSTCLLS
VFQVIMISPRSSRWTEFKPTANKYICIFNILFWILHMLLNTIILKYVTDR
WRYKNITYRKEFGYCSRVYYQQNSGRVLHVALLSLPDAFCVGLMLWTSSS
SVSILYKHKLRMQHIHKTNVRSRVSPETRATKTIILLVITFVYFYTISSI
FQAFLALYNNPNRLLVNVAAVVTGGYPTVSPFLLMNHYPSIPCLSLDCTR
KTKPVML*
>V1R.GCA_004027595.1_DinBra_v1_BIUU_PVLD010018662.1_10111_11007+
MALVYLSHTTIGILGNFCLLFHYIFLYVTKFRLRATDQIIKNLVLANFLA
ILFRGVPETMAAFGLKDFLGDLGCKLVFYLHRVGRGVSIGSTCFLSVFQV
ITISPRSCRWADLKLTAPKYIDIFSTLCWTLHLLLNTVVLMYMTDKWRYK
NITYKKEFGYCSSVRYDNARIILHAALLSAPDAFCVGLMLWTSSSLVSIL
YKHKQRMQHIHNTNIPYRSSPETRATIILLVSTFVCFYTLSSIFIVIFIL
CKSPIRFLQNMSAIITRLYPTISPFFLMKHYLSISSLFLACIRSKKIL*
>V1R.GCA_004027595.1_DinBra_v1_BIUU_PVLD010018691.1_16536_17438+
MTSVDLKFVILLLFPVVIGSLGNFSLLCHFIFLYFSECSTRSTDVILRHL
TVANLLVILSRGIPETMAALGMENFLNNVGCKLVFYVLMVGKGVSFSTTC
LLSVFQAIAISRRSSRWAELKVRAVKCMGPCTVLLWLLHMLLNFRVPVLM
SDKWSSINMTNIIDYQYCSAIISDKGKTLFFTALSLSHNILCLKLMIWSS
GSMVFILYRHKQQTQHIHGHKISSRSSPETRASQSILMLVCAFVCFYALS
SFTYVWFSVYDKTAWWLVRTSVFTNVCFPTASPFILMTREQCVCRTLWRK
*
>V1R.GCA_004027595.1_DinBra_v1_BIUU_PVLD010019368.1_9649_10572-
MVAGNLDLGTIFLAQTGIGIFGNSFLCCFYSFCLLTGYRVRHTDLILNQL
VLANSLVLLSKGISQTIVALGWKYFLDNVGCKLVFYFHRVGTGVSFSNVC
LLNGFQAIKLNPNICRSMELRIRSVRFIGFCCFLCWVQNISINSLVPIVV
NGPLSCKNTTVRTSCGHCSWTMIYGYSSLYALLYFSPDFISVGFMIWASG
SMILSLHRHRQRVQHIHSHSLSPRPSHEARATCTILILVSSFVTFYSVYT
LLTIWLTLVSNRGQWTVNSSVLVASSFPAFSPFVLLVSDSRISQFFTACR
ERTTCSS*
>V1R.GCA_004027595.1_DinBra_v1_BIUU_PVLD010019569.1_264_1187-
MASRDLAIAMSFLAQTVTGILANVLLLLYYLSLCFTGHRFRPTDLIAEHL
TIANTVIMLSKGVSQTLQAFGIKYFSQVIRCTVLLYIYRAARGVSVSTTC
LLSVLQMVKISPMTSSWKQLKAKLPKHIDFSIFLSWILYVLVNCIFLFYN
INKYGSQNITKINDFGYYSSGFRDKITEALYAALILFPEVSCSGIMIWSS
ASMIFILHRHKQQVQHIRRTNVSHRSSPESRATQSVLVLVCTFVSFYTLS
SIFYACVLNFNIPTWWLINTSALISTCFPAVSPLVLMSCNSTASRLWFKF
SNFFKNV*
>V1R.GCA_004027595.1_DinBra_v1_BIUU_PVLD010019610.1_20913_21842+
MASRDLAMGVVYFSQTVIGTLGNFSLLHHFICLHFPKCRLRPTHLILKHL
VVANSLVILFRGVPDTMAAFGLKDFLSDLGCKLVFYVHRVGRGVSMGSTC
LLSVFQVITISPRSSRWAELKLIAPKYVRIFSILCWILHMLLNTIILMYV
TDRWHHKNITYRKEFGYCARVSQQKSRKVLHVALLSLPDALCVGVMLWTS
SSLVSILYRHKLRMQHVHKTNVLHRSSPETRATETIIFLVSTFVYFCTVS
SIFQAFFTLYKNPHSLLVNVAAVFTGGYPTVSPFLLMKRYPSISCLSLRC
ARNTNPVVV*
>V1R.GCA_004027595.1_DinBra_v1_BIUU_PVLD010020317.1_20428_21369+
MEIKKSTRFSNFVVIRNIFFFEVSLGFMANTVLLFFHVLTVLLQHRPKPT
DLTIGRLALTHIVMLLTVGFIAVNISGFPDLWNDITCKCVIYLYRLMRGL
SICTTCLLSVLQAITLSPRSSCLAKFKERSLHQNLCCFLFIWVFNMIISG
RFLISTIATHNVSSQSLMFVTESCSLWPISYLVKYIHFSLLTFRDVSLIG
LMMVSSGYMVLLLCRHKRKSQHLHSTSLSPKACPEQRATQTILVLMSFFM
IMDFSDSVTASTSGMLWKNGPIHYCIQMFLGNGYATFSPLVLIGSEKRMI
KGLVSMWGRSVNV*
>V1R.GCA_004027595.1_DinBra_v1_BIUU_PVLD010020819.1_11297_12208-
MSPENLAVGILFLAQTGVGLSRNFFLFFYYSFFAFAGKNLMLKDLLIQHL
TFANSLLIVSRGIPQTMAEFGMKYLVGDTGCKLVVYLYRVARGISLCTTC
FLSCFQAITISSSNRWRTLQQRATKYFGPSCSLRWFVHLLLNILISMRIV
GPRNNKNISKTFNLGYCSVFVPDTMTTVIYALLLCCTDGVCFGLMAWASG
SMVSILYRHRRQVRYIHSALHSPRVSPEARVIQTILILVCTFVTFYALSS
ILVLYSAMFRNTNVWVMNIFTFIETCFPTLCPFVLMSNSNSVSKLYFPCC
VKR*
>V1R.GCA_004027595.1_DinBra_v1_BIUU_PVLD010020980.1_16998_17921-
MASKGVYILIIFLVQIFIGTLGNLYFLGQYFFLFLSGYKTRSIDLMLMHL
IVANFLVILSRGIPETMAAYGLENFLSDFGCKFVFYVSRVGRGVAFGSTC
LLSVFQAITISASNSRWAELKVKFPKYISTFTVLCWVLHLVLNISFSVSL
TSRLKTRNITNKVDFAYCSDPRTTKGVYTAHAVCTAIIDVFCMSLMISAC
GCMLYLLFMHKRRVQHMHRSSNFFRSPPETRATHSILILVSIFIFFYFLS
CIMQVYVTFFSHPRIFLFTLNAFISACFSTVCPFVFMLCGHYVNAICCVS
SKRNRVI*
>V1R.GCA_004027595.1_DinBra_v1_BIUU_PVLD010021013.1_28585_29526+
MLFILFLGKRMASENLAMGMYLLTQAGVGVSGNFLLLCYYSCFAFTGKNL
MLKDLLIQHLTFANSLVIVSRVIPQTMAEFGMKYLLDDTGCKLVLYLYRV
ARGISLYTTCCLSCFQAITISSGNRWRTLQQRVTKYFGPSCSLSWFVHLL
LNILISMRIVGPRNNKNISKTFNLGYCSGFVTDTMAAVIYALMLCCMDGV
CLGLMAWASGSMMSILYRQRRQVRYIHSAHHSPRVSPESRAIQTILILVC
TFVTFYALSSILVLYSAMFRNTNVWVRNVFAFIEMCFPTLCPFVLISNSN
SVSKLYIPCCVNR*
>V1R.GCA_004027595.1_DinBra_v1_BIUU_PVLD010021183.1_6539_7432-
MDLIFGMIFLSLIVIGSVGNCTLLHHYAFLYFSGCRLRSTDVILTNLTVG
NLLLILCRGIIQVMSDFGLKHFLNDVGCKLTFYVHTVARGVSLSTTCLLS
VFQAITISPRSSRWVELKGKALKCIGPFNVFCWVLHMFLNIRIPMLVTAQ
RNTENMTEAIDFQYCSARSHGKDPGIVFAALIFFHDVLCLQLMIGASGSM
VFILYKHKQRVQHIQRHNISSRSSPETRASQSILALVSTFVSFYTLSSIA
QVLFSLYGNVTWWLVKTSMLINTCFPTVSPFILINREQSVSWLTARK*
>V1R.GCA_004027595.1_DinBra_v1_BIUU_PVLD010021183.1_27217_28164+
MMILHPYGRMTPRDFVIATAFLTQTVTGILANVVLLFHYLSLCFTGHRFR
PTDLIAEHFTIANTVFMLSKGVPQTLQAFGIKYFSQVIRCTVLLYIYRAA
RGVSVSTICLLSVFQMVKISPMTSSWKQLKAKLPKHIGFSIFLSWILYVL
VNCIFPSYSISKYSNKNIIKIKEYEFCSSVLRDKIIDVLYTIFVFFPEVS
CSGLMFWSSGSMIFLLHRHKQQVQHIHRTNISHRSSRVQGHTKCPCPCVL
LCAFYTLSSFFYAYVVNFNIPTWWLMNTSDLISTCFPAISPFILMSCNST
ASRLWFKFLNFFKSM*
>V1R.GCA_004027595.1_DinBra_v1_BIUU_PVLD010021239.1_17122_18132+
MSLAQRNDSQNVKEILEGSDEIASRNFAIGIILLSQTVTGILGNFSLLYR
YVFLCHMQSRLRSIDMILMHLFVANSLVILSNGSSHTLVAFGLKHLFNEF
SCNITLYVCRVGRTMSICTVCLLSVFQSIVISPMNSCWKNLKIKAPKYIG
FCMALCWLLHMGVNFIFPLYVLHVSGKAESRNITKERHLGFCTVVDYGTT
MNSVYIALVVSPEVCFIVLTMCTSGCIIFVLYRHKRQVKHIHSTSVSSRS
PESRATRSVLVLVSTFVAFYIISSIFHIFTALFYNLGWWLVNISRLFSLC
FPAVSPFLVMSQDSSISMSWFVWMRSTKIPPLLRNT*
>V1R.GCA_004027595.1_DinBra_v1_BIUU_PVLD010021439.1_29615_30556+
MDSRIISTIVWTFLTALGILGNTSVFVIYTCNFRIAMKSKLIQLILIHLL
FTNTLVLVSQGIPRAIEDFGMRNFLDDAGCKIVAYVHRVARGLSICTSGL
LTVVQAIIISPRHLAWRRLQPRSAWHLLPLCLFFWILNSSIGISLLLYIT
STSMNISKGSVNYKACYFRMENLKAKWTFLTVMVIRDVTFLGAMGTASGY
MVFLLHKHHQRVLCLQISRSLYKAPAEIRAAQSVLLLVLCFVFFYWTDCV
FTLCTNAFLENNSMLFTIRNFVTLGYAVVSPFVLIHREGRLAECWRALQN
RAGLERTISCSFL*
>V1R.GCA_004027595.1_DinBra_v1_BIUU_PVLD010021953.1_13198_14133-
MNHAQQKNVICGSEIRSPLPFSPCHWKPGKSLPFCHSFCLSFSGCRPRTT
DFILRHLTVANLLVILSRGIPETLAALGVEDFLNNFGCKLVFYVQVVGKG
VSFSTTCLLSVFQAITISPRSSRWTELKGKALKCIRPCPIISWALHLQLN
IRIPMLVRDKMNNTNITNSIDYQYFSAVISSKDKISTFAALRLSHDILCL
TLKIWSSGSMVFILYRHKQRTQHIHRHKIPSRPSPETRAPQSILMLVCAF
VSFYALSSIMNVWFSLYHEAAWQVVKTSALIYACFPTVSPFILMTREQCV
CRFMWNKRAHI*
>V1R.GCA_004027595.1_DinBra_v1_BIUU_PVLD010022286.1_27628_28569+
MDFRVISTAVWTFLTALGILGNTSVFVIYTCSFRRAMKNKLIQPILIHLL
FTNILMLVSQGIPRAIADFGMRNFLDDAGCKIVAYVHRVAQGLSICTSSL
LTVVQAIIISPRHSAWRRLQPRSAWHLLPLCLFLWVLNSSTGISLLLYIT
STSMNISKGSVNYKACYFRMENLKAKWTFLTVMVIRDVTFLGAMGTASGY
MVFLLHKHRQRALCLQISRSLYKAPAEIRAAQSVLLLMLCFVFFYWTDCV
FTLCTNAFLENNSMLFTIWNFVTLGYAVVSPFVLIHREGCLAECWRALQN
RAGLERTISCSFL*
>V1R.GCA_004027595.1_DinBra_v1_BIUU_PVLD010023285.1_10914_11804+
MTSRDFAMAVVFFSQTLIGTLGNFSLLCHYTCLHFTKCQLRATDQILKHL
FVANALAILFRGVPETMAAFGLKDFLSDLGCKLVFYLHRVGRGVSIGSTC
LLSAFQVITISPRSSRWAELKPVAHKHVNIFSILCWIPYLLLNTIVLLCV
TDKLHHKNITYRKEYGYCSGTHHQKSRKFLYAALLLLPDALCVELMLWTS
SSLFFILYRHKLRMQSIHKTNISGRFSPENRATKTIILLVSTFVCFHTLS
SIFQAFFTLYKNPNRFLVHIAAVVTGGYPTVSPFLLMSHCKGNYCH*
>V1R.GCA_004027595.1_DinBra_v1_BIUU_PVLD010023502.1_12277_13215-
MAFRNLAMAMVCFFQTLIGTLGNFFLLYYCTCLHFTKCRLRSTVLILKQL
VIANSFAILFRGVPETMAGFGLKDFLSDLGCKLVFYVHRVGRGVSMGSTC
LLSVFQLITISPRSSRWADLKLTAPKYISISSILFWILHMLLSTTVLMYV
TDKWYHKNITYRREFGYCSTIRQHKPSPILTAAVLFLPDALCVGLMLWTS
SSMISILYRHKLRMQHVRKSNFTHRSSPETRATKTTILLVSTFVYFYSLS
SIFHAFFTLYKNPNSLLVNVAAVVSGGYPTLSPFLLMKHYTRISCLIGCV
SNKRTCNVMRIM*
>V1R.GCA_004027595.1_DinBra_v1_BIUU_PVLD010023502.1_23978_24901+
MAPTQVNIEMLFLVQMVIGTMGNVSLLGQCLILYGNGCKSRSIDVILMHL
TVANTLVILSRGIPETMAALGAEDFLSDVGCKLVFYVHRVGRRVSMGSTR
LLSVFQAITISPRSSRWAELKARALNHIGTFTAPCWATTMILNVTFPVQV
TAKWKKRNITSTIDFGYCSAPGYERVLKSVSAALFSLSDALCIGLMLCAS
GSMVFTLHRHKQRVRHTPKTSVSCRSSPVARATHRTLVPVCTYVKFYTLS
CIVQACVAVFHSPSALLLTSAALMNISFPTVCPFLLMSWKHSASVLICAS
HRRSRAT*
>V1R.GCA_004027595.1_DinBra_v1_BIUU_PVLD010023831.1_8992_10005+
MELAQRNDCQHNLKEFIEGNDEIASRHLAIGIIFLSQTVIGILGNFSLLY
HYVFLCHIQNRLRSIDMILIHLFIANSLVILSNGSSHTLVAFGLKHLFNE
IICNVTLYVLRVGRTMSICTVCLSSVFQTIVISPMNSCWKNLKIKAPKYI
GFCMALCWLLHIGINFIFPLHKLHFSGKLESRNITKGRHLGFCTVVGYGT
TMASVYIALVVLPEVCFIVLTMWASGFIIFVLYTHKWQVKHIYSSSVSSR
SPESKATRSILLLVSTFVAFYIISSIFHIFIALFYNLGWWLENISCLFSL
CFPAVSPFLVMSQDSTISMFWFVWMRSTKIPPLVRNT*
>V1R.GCA_004027595.1_DinBra_v1_BIUU_PVLD010024572.1_11891_12829-
MFQNSTIFSFFIIFETCFGVTANSLVCVAFMYILLTPPNLMRPIDFILIH
LTVVNNLTIILTLIPYIKASFGVKQFLDDTGCQLVLYTSRVTRGVSICTT
SLVSIFQAITISPMNSKWARLKSTLTATTMPSLLLFWIINLLIYIRVIET
VSATGNFSLVGRGYSTVYCQTQRFTRNSSFSFISIVLIHDIMFLIFMLST
SIYMASLLYRHHRRAKYVHKHSSQTAPEIRATQNILLLVSCFVFFYCSNN
FLTLFTFYSHKKNPALASITGMLSSCYPTICPLFLMRNNKVLSKFFHFTL
RRFICPQTGFSG*
>V1R.GCA_004027595.1_DinBra_v1_BIUU_PVLD010025178.1_6823_7755+
MIVKKHRKFPRIFDVKSTVFFEIIIGITANTVLLLFHILIFLLKHRPKPL
DLTIMQLALIHLVMLVTMGFIATDIFDFQGWEDGLMCKLVIYVYRLMRAL
SICTTCLLSVLQAITLSPRNSCLAKFKHKSSHHYPCCVVFLWVLNVILNT
RFLVSIGATPNVTSHSLVFVTESCSQWPISYLFRYIFLSLVNIQDISFIA
LMALSSGYMVSLLCRHKRQFQHLHSTSLSPKASPEERATQSILLLMGFFM
LMYFLDCVAFSSRAILWNNDPISLCVQMFVCNGYATICPLVLMSTERRMT
ECLTSRWKRL*
>V1R.GCA_004027595.1_DinBra_v1_BIUU_PVLD010025178.1_22205_23113-
MKMNKRRKFSSYIDIRNTVFFEITIGISANAVLLLFHILTFLLKHRPKPL
DLTIAQLALVHLMMLVTVVFIAADTFGFEDWGSDLMCKSVIYVNRLTRAL
SICTTCLLRVLQAITLSPRNSCLAKFKHQSSQHYPCGLVFLWIFNMLQNG
RFLVSIGATPNATSHSYVFVTESCSQWPISCSLRYTFLSLVNIQDISCIE
LMALSSGYMVSLLCRHKQQFQHLHSTSLSPKSSPEEKATWTILLFMGFFM
IMYLLDCVIFLSSGILWKNDPIHHCVQMLVGNGYATVSPFLLMSTEKRMI
RC*
>V1R.GCA_004027595.1_DinBra_v1_BIUU_PVLD010025824.1_13824_14726-
MIWSNLIQRIIFLSLSGLGSIGNTLIFVKHTHVFVMVSRTRPIDPVLIHL
AFSNTVIICSTGIRGTITVFYFRNFLGSVGCKMVIYFERLARGLSICTTC
LLSVVQVVTISPRTTLWRKFQPQTTGQVLLCLLLFWIFNVLISSNLLHYI
TAVKSMNQSGIRMYIGHCCMLPSRQIVRCIFLFFMALRDLIFQSLMGWSS
GFMAFRLYKHHKRVLYLYSSRFANNSSPEIRATQRTLILMFCFLYFYWAD
LIFSFYMASFLPDGSTTLNIKIFLVLGYAGISPFVLMIRDVCVAKYRNVH
*
>V1R.GCA_004027595.1_DinBra_v1_BIUU_PVLD010025955.1_16132_17025-
MLWMNPIQGIIFLSLTGTGIWGNILIFVRHLYIFVLIPEKKPIGFIIIHL
AFSNTVIICTTGIREIVPAFYFRNFLGSAGCKTVVYLGRVARGLSICTTC
LLSMVQAITISPRAMLGGKLKPQTAWQVLPYFFLFWTSNLLLSSNLLRYI
TAVSGMNRSEIGMYAGPCYLLSSKQTVRWLFLSLMALRDILFQGLMGWSS
GHMAFRLYKHHKRVLYLYSSRVAMNSSPEIRATLSTVILMTCFLFFFWTD
FIFSFYIGSTVTNENTLLYIKIFLELGYAVLSPFVLMSRDVRVTKPQ*
>V1R.GCA_004027595.1_DinBra_v1_BIUU_PVLD010026278.1_15138_16070-
MMMKKKTTFSRFFDVRSTFFFEITIGITANTVLLLFHILTFLLKHRPKPL
DLTIAQLALIHLVMLVTMGFIAADIFEIQGWGNGLTCKLVIYVQKLMRSL
SICTTCLLSTLQAITLSQRNSCLAKFKHKSSHHYSHCFVFLWVFNMILNT
SFLVSTGATPNVTSHSLVFVTESCSQWPISHLFRYIFLSLVNIQDISFIV
LMALASGYMVSLLCRHNRQVQHLHSTSLSPKASPEERATRSILLLMGFFM
IMYFLDCVTFSSRAILWNNDPINLCAQMLVGNGYVTICPFVLMSTERRMT
ECLTSRWKRL*
>V1R.GCA_004027595.1_DinBra_v1_BIUU_PVLD010026735.1_4940_5839+
MASEETAAGVVFLSQTVCGAIGNFFLLHHYFILSFTGNQLKSTDLILQHL
MIANSLSLLSRGVPQTMAAFGLRDFLNDLGCKAMFYLHRVGRGVSISTTC
LLSGFQAISISPRNFRWTKLKVKAPKYAGFGVFMCWTLQILSNIISPVYV
TAKWSNRNITLQKDLGFCSANHADTVTLSLYAVLLLFPDVASLSLMVSAS
VSMLFILYRHRQQVQYIHRISVSSKFSTESRASRRILGLVNTFVLSYTLS
SIFQVCVSNSQKPSWLLLNIGAFSALCFPAFCPFVLMIHDFQRPASVSQ*
>V1R.GCA_004027595.1_DinBra_v1_BIUU_PVLD010026831.1_7389_8321+
MMVKKQGKFSRFFDVRSTVFFEITIGISANTVLLLFHIFTFLLKHRPKPL
DLTITQLALIHLVMLITMGFITADIFEFQGWEDGLTCKLVIYVYRLMRAL
SICTTCLLSILQAITLSPRNSCLAKFKQQSSHHYPYCLVFLWVFSMNLNT
RFFVSIGATPNVTSHTLVFVTESCSQWPISYLFKYIFLSLVNIQDISFIV
LMALSSGYMVSLLCRHKRHVQHLHSTNLSTKASPEERATRSILLLTGFFL
LMYFLDCVIFSSQATLWHNDSISLCVQMLVGNGYATICPFVLMSSRKRMI
EFLMLRWKCL*
>V1R.GCA_004027595.1_DinBra_v1_BIUU_PVLD010026905.1_1069_2022-
MLVKKKRKFFKIFYVRSTVFFEITIGITANTVLLLFHILTFLLKHRPKPL
DLTIMQLALIHLVMLVTMGFIAADTFEFQRWEDGLMCKLIIYVHRLMRAL
SICTTCLLSILQAITLSPRNSCLAKFKHKPSHHYSCCLFLWVFNLILNTR
FLASIGATPSVTSHSLVFVTESCSQWPISYSFRYIFLSLVNIQDIVSIVL
MALSSGYMVSLLCRHKRQFQHLHSTSLCPKSSPEETASRSILLLMGFFML
MYFLDCVTFSSRAILWNNDPINLCVHMLVGNGYATVCPFVLTSIEKRMTE
CLTSRWKNINFPVFADG*
>V1R.GCA_004027595.1_DinBra_v1_BIUU_PVLD010029358.1_5171_6076-
MFPVDKLFGLVLISEIFLGLIGNLFIFILYMFTFLFNPHLKKPIDLIFTH
LTLVNILTIMFRLLPDIMSSFGLRQFLDNVGCKIFLYAYRVTRSLSICTT
SLMSVFQAITISPSNSQWAWLKSKLSAWIFPSFLFFWIVNMLTYIPIIET
ARANSNFTAVGSEFSQAYCHVKHYGYVTTTSFLCLTLTRDLLLVVLMIWS
SLYMVNLLCRHHQRAQHVHSPRYSSQPSPEHKATHSILLLVGCFVFFYGS
NNIIMFCLFFRPKKIPGLDRINGVLSSWYPAICPFILMKNKKIISKFNLS
F*
>V1R.GCA_004027595.1_DinBra_v1_BIUU_PVLD010029608.1_5929_6822+
MDLIFGMIFLSLLVIGSVGNCTLLHHYAFLYFSGCRLRSTDVILRNLTVA
NLLLILCRGIIQVMSDFGLKHFLNDVGCKLIFYVHMVARGVSLSTTCLLS
VFQAITISPRSSRWVELKGKALKCIGPFNVSCWVLHMFLNIRIPMLMVAL
GKNENMTEAIDFQYCSTRSHDKDPGIVFAALIFFHDVLCLQLMIGASGSM
VFILYKHKQRVHHIQRQNISSRSSPETRASQSILALVSTFVSFYTLSTIA
QVLIALHSNVTWGLIKASALINTCFPAASAFILISRERSAFRLTTRK*
>V1R.GCA_004027595.1_DinBra_v1_BIUU_PVLD010029613.1_7666_8619+
MDGLVFANLNWALVFLTQTSVGILGNSLLFCLYNFSLFTARVLRLVDVIL
IQLFLANNLVLFSKGIPQTMVAFGLKDFLGEAGCKLVFYLHRVARGVTLS
TTCLLSGFQAITICSSSSGRMDTKIKSPRHLGFCCFLCWILSLLINTHTI
INVSGPRNSRNMSIQNMYRYCSSPVAKGLTFTLIATLYSLTDWTFLGLMV
WASGSMVLLLHRHKQRVQHIHSQGLSPRTSHEARARCTVLILVSMFVSFY
ALAAILSLLVTQTLSPSPWLVSTSVLLSSGFPTFSPFVFIFSDTHVSQFS
FVPCIRKTNIPPLFSSF*
>V1R.GCA_004027595.1_DinBra_v1_BIUU_PVLD010031530.1_11160_12119+
MKMKKDSKLSSFTDLQYIFFFEVSIGVIVNMALLLVHVLKFLLEHRPRPT
DLTIGHLALIHTVMLLTVGFIARDLFGFQDMWDDITCKCVIYLYRVMRGL
SICNTSMLSVLQVVTLSPRSSCLAKFKQRSLHQNLCCFLFLWVFNMLMSG
PFLISTVATPNVTSHSLLFVTQSCSLLSSNSFLKYMSMLLLGFQQMSFIG
LMALSSGYKVLLLCRHERQSQHLHSSSLSPKASAKQRATQTILLLMSFFT
VTYILDNVIASASEMLWNLDKIRHCVQLLVGNCYATVSPLVLISTERRVI
TFLNLCRGKVVNGCKFSDG*
>V1R.GCA_004027595.1_DinBra_v1_BIUU_PVLD010031937.1_6438_7325-
MDFVDTVMGIAILTQTGIGMVGNSSFLFLYTYRLFRKHQLRPVDHIISHL
ALANTLWILCGEIPQTMAAFGLQYFLDDVGCKLVFCVHRLAWGNSLTTTC
LLGGVQVLSINPTNGRRSELKSKLIKHINSTCTLSWVFHLLVNIIVPVRV
TGQKNRNNTVNSNLKYCSRLFFDMVTESVCLLFFSSIDIICLGFMVWAGG
TMVLFLHRHKQQVRYIHSLRQSPHVSPESRATKSILLLMSTFVLFYSLSS
IFEACIFLSDNLHSWLVNTSAILTSCFPTISPFLLLKSNIYIFHF*
>V1R.GCA_004027595.1_DinBra_v1_BIUU_PVLD010032723.1_7766_8683-
MILSQTVIGILGNFSLLYHYAFLCHMQSRLRSIDMFLMHLFIANSLVILS
NGSSHTLVAFGLKHLFNEFTCNVTLYVCRVGRTMSICTMCLLNVYQTIVI
SPINSCWKNLKIKAPKYIGFFMALCWLLHMGVNFIFPLHMLHLSGKAESR
NITNKIHLGFCTVVQYGMAMTSVYIALVLSREVSFIVLTMCTSGSIIFVL
YRHKRQVKHIHSTSVSSRSPESRATRSVLVLVSTFVAFYIISSIFHIFTA
LFYHLSWWLANISRFFSLYFPAVCPCLVMSQDSSISMFLFVWMRSTKIPP
LLRNT*
>V1R.GCA_004027595.1_DinBra_v1_BIUU_PVLD010032840.1_5287_6225-
MLHSSIIFCIFIIFETCFGVIANSLLCVALMYTLLTQPNLMKHIDFITIH
LTVVNNLTITLTLIPDIKACSGVRQFLDDTGCKVIMYAYRVTRGVSICTT
SLVSVFQAITISPINSKWPRLKSTLSATIMPALLFFWIINLLIYIHVNET
VSAIGKFFLVGRGYSNIYCQTKRFTGNSSFSFISIMLTHDIMFLTLMLWT
SLYMVNLLYRHHRRARYIHEHSSHAAPEIRATQNILLLVSCFVFFYCSNN
FLTLFTFYSHKKNPALASITGMLSSCYPTICPLFLMRNNKMLSKFFHFIL
RRFICPHTVFSG*
>V1R.GCA_004027595.1_DinBra_v1_BIUU_PVLD010034017.1_7041_7979+
MKMNKHSKYSCFIGIQHMVFFEVSIGIIANMVLFFLRVLTFFLGHKPKAT
DLIVGHLAFIHIVMLLTVSFIVIDIFGHQDLKDDITCTSVIYLNRLMRGL
SICITCLLSVLQAITLSPTSSCLARFKQKSWHGNLCCFLVLWVLNMITSG
RMLISTVATPNVTSHSFIFLTKSCSLLPINSFFKYMFFSLQSFQHLSCIG
LMMLSSMYMVILLYKHKMQSQHLHSTGLSPKASPEERATRTVLLLMSFFI
VTYTLDSVIGLTSSVKWSSDHIHHFVLILVGNGYATVSPLVLISSERPVR
KCSMFIWWKVSK*
>V1R.GCA_004027595.1_DinBra_v1_BIUU_PVLD010035003.1_4199_5134-
MKMNKNSKLFRFADIQYVFFFEISIGIIANTILLFCYVLTFLVQHRLKPS
DLTIGHLSLIHIVMLVTVGLIAMDIFELQSLGNDIKCKSVIYLHRVMRGL
SICTTCLLSVLQAITLSPRSSCLAQFKQKSLHQNFCCFLFLWVLNMVISA
RFLISTIATPNVTSNNLMFVTQSCSLWPISYLLKYITFSLMILQELSVIG
LMGLSSVYMVILLYRHKRQSQHLHRTSLSPKASPEQRATKTILLLMSVFI
VLYVLDCVISSTSGVFWKRNQVHHYVQMLAVNGYAAISPLVLINTEKRMI
KCFTSMFWRDS*
>V1R.GCA_004027595.1_DinBra_v1_BIUU_PVLD010036872.1_447_1367+
MKMNKISKLSGFIYIRNMFYLEVAVGIVANTVLLLFHVLTFLLGHRLKPI
DLTIGHLAFIHVVMLLTVGLIAMDTFEFQYLGDDITCKCVVYLYALMRGL
SICTTCLLSIFQAITLSPRNSCLTKFKQKPLHQNLCCFLFLWVFNMFISG
RFLISTVATPNVTSHRFMFVTQSCSLLPTSYLLKSVSISLLSFQHMSFTG
LMALSSGYMVLLLCRHERQSQHLHSSNLSPKASAEQRATQTILLLMSFFI
VMYILDNVTASTSAMLWNCDPIRYFLQMFVGNGYAAVSPLVLISTTKRMI
KFLTSM*
>V1R.GCA_004027595.1_DinBra_v1_BIUU_PVLD010037415.1_496_1404-
MKMNKKRKLSSYTDIRNIVFSEVSIGITANIVLLLFHILTFLLKHRPKPL
DLTVAQLALIHLVMLVTVGFIAIDTFGFEGWGSDLMCKSVIYVNRLMRAL
SICTTCLLSVLQAIMLSTRNSCLAKFKHKSTHYYPCCLVFLWIFNMFLNG
RFLFSVGATPNVTSHSAVYVTESCSQWPVSYLFRYIFLSLVNTQDISFIG
LMALSSGYMVSLLYRHKKQFQHLHSTIFSPKPSPEERATWTILLLMSFFM
LMYFLDCVMFSYSGILWKSSSVHLCVQMLVGSGYATICPFVLMSTERRMI
KH*
>V1R.GCA_004027595.1_DinBra_v1_BIUU_PVLD010040024.1_3538_4551+
MSLAQRNDCEHNLKEVLEGNHKTASRDLAVGIMFLSQTVIGMLGNFSLIY
HYIFLDHMQSKLRSIDLIFMHLFIANSLVILSNGSSQTIVAFGLKHLFNE
FSCKVTLYVLRVGRSMSICTMCLLSVFQTIVISSMNSCWKNLKIKAPKYI
DFCIAFCWLLHMGVHFIFPLYVLHVSGKAESRNITKERHLGFCTVVDYGT
TMNSVYIALVVLPEITFIVLTMWASGFIIFVLYRHKRQVRHIHSTSVSSR
SPESRATRSILLLVSTFVAFYIISSIFHIFTALFYNLGWWLVNISRLFSL
CFPAVSPFLVMSQDSSISMFWFVWMRSTKIPPLLRKI*
>V1R.GCA_004027595.1_DinBra_v1_BIUU_PVLD010041541.1_5293_6222-
MKKNSKFFRFADIQYMFFFEVSVGIVANTVLLFFYVLTFLLRHRLKPTDL
TIVHLALIHIVMLVTVGFIAIDIFGYQGLGDDITCKSVIYLYRVMRGLSI
CTTCLLSVLQAITLSPRSSCLAKFKHKSLHQNLYCFLFLWIFNMLVGGRY
LISTIAMPNMTQHKLMFVTQSCSLSPISYLLKYITFSLMICQDISVIGLM
GLSSVYMVILLYRHKRQSQHLHRTSLSPKASPEQRDTQTILLLMSVFIVI
YVLDCVISSTSGVFWKPNQVHHCVQMLIGNGYAAVSPLVLINTEKRMNKS
LTSVFWKDS*
>V1R.GCA_004027595.1_DinBra_v1_BIUU_PVLD010042862.1_2173_3132-
MGKHNELLSNINIRITFYSEVAIGVSGNAILLLFHIVLLFLGHRRRLIDL
PVGLLALNHLVILVIVGYIGTDLFTTQGRLWDDITCNSLISLFRSMRGLS
ICITCQLSALQAIILRPRSSCLAKFKHKSSCHNLCPILFLWVLYTSVSSH
LIISIAATSNLTRAHLMYVTESCSVLPMHYFLRHIVSPLLICREAFFIVF
VCLSGGYIVLLLWRHKKLSRYRHSTTLSLKESPELKATRTILLHMSFFVV
MSILDSMNSYSRTMFSDNAVYHYIQVLIAHSYATVSTLVFITTIKCIINL
LRSMCGRKQMWLSVMYKIP*
>V1R.GCA_004027595.1_DinBra_v1_BIUU_PVLD010043301.1_3368_4306+
MSKQNELLSNINIRITFYSEVAIGVSGNAILLLFHIVLLLLGHRRRLTDL
PVGLLAVNDLVILVIEGYIGTDLFTTQGRRWDDVTCKSLIFMFRSMRGLS
ICITCQLSVLQAIILSPRSSCLAKFKHKSSCHNLCPILFLWVLYTSVSSH
LIISIAATSNLTRAHLMYVTESCSVLPMHYFLRHIFSPLLICREAFFIVF
LCLSGGYIVLLLWRHKKLSRYLHSATLSLKESPELKSTRTILLHMSFFVV
MSILDSMISYSRTMFNDNAVFYCIQVLIAHSYATVSPLVFITTEKRIINF
LRSMCGRNQMWL*
>V1R.GCA_004027595.1_DinBra_v1_BIUU_PVLD010044308.1_1078_2013-
MKMKNTSKFFRFVDIQYMFFFEVSIGIAANTVLLLFYILTFLLRHRLKPT
DLTVGHLALIHIVMLVTVGFIAIDIFGYQGLGDDVTCKSVIYLYRVMRGL
SICTTCLLSVLQAITLSPRSSCLAKFKHKSLHQNFCYFLFSWVFNMFMSG
RFLNSTTATPNVTYHNLVFVTHSCSLWLTSSFLKYITFSLMILQEIPVIG
LMGLSSVYMVILLYRHKRQSQHLHRTSLSPKASPEQRATQTILLLMSIFI
VLYALDCVISSTSGLFWKPNQVHHCVQMLLGNGYAAISPLVLISTEKRMI
KCLTSIFWKDS*
>V1R.GCA_004027595.1_DinBra_v1_BIUU_PVLD010049233.1_2550_3488-
MFQNSILFSFFAIFETCFGVTANSLLCVAFMYTLLTRPNLMRPIDFILIH
LTVVNNLTIILTLIPYIKASFGVKQFLDDTGCQLMLYTRRVTRGVSICTT
SFVSIFQAITISPINSQWARLKSTLSATTVPSLLIFWIINLLIYIHVIET
ISAIGNFSLVGRGYSTIYCQTHRFTSNSSFSYISIILTHDIIFLIFMLLP
SIYMASLLNRHHKRAKYVHKHSSQTAPEIKATQNILLLVSCFVFFYCSNI
FLTLFTFYSHKKNPALEGISGMLSSCYPTICPLFLMRNNKMLLKFFHFTW
SRLICPHTAFSG*
>V1R.GCA_004027595.1_DinBra_v1_BIUU_PVLD010050670.1_1317_2246+
MNKNSKFFRFVYIQYVFFFQVSIGIAANTVLLFFYVLTFLLRHRLKPTDL
TIGHLALIHIVMLVTVGFIAIDIFGYQGLGDDITCKSVIYLYRVMRGLSI
CTTCLLSVLQAITLSPRSSCLAKFKQKSLHQNLYCFLFLWVFNMLVGSRY
LISTTAAPNMTRHKFMFVTQSCSLLPISYFLKYITFSLMILQEIPVIGLM
GLSSVYMVILLYRHKRQSQHLHRTSLSPKASPEQRATQTILLLMSVFIVI
YVLDCVISSTSGVFWKPNQVHHCVQMLIGNGYAAVSPLVLINTEKGMIKS
LTSVLWKDS*
>V1R.GCA_004027595.1_DinBra_v1_BIUU_PVLD010051500.1_899_1858-
MKMKKDSKLSSFTDLQYVFFFEVSIRVIANMALLLVHVLKFLLEHRPRPT
DRTIGHLALIHTVMLLTVGFIARDLFGFQDMWDDITYKCVIYLYRVMRGL
SICNTSMLSVLQVVTLSPRSSCLAKFKQRSLHHNLCCFLFLWVFNMLMSG
PFLISTVATPNVTSHSLLFVTQSCSLLSSNSFLKYMSMLLLGFQQMSFIG
LMALSSGYKVLLLCRHERQSENLHSSSLSPKASAKQRATKTILLLMSFFI
VTYILDNVIASASEMLWNLDKIRHCVQLLVGNCYATVSPLVLISTERRVI
TFLNLCRGKVVNGCKFSDG*
>V1R.GCA_004027595.1_DinBra_v1_BIUU_PVLD010057319.1_358_1299-
MIFSDLAVVMVYFSQTLIGTLGNFFLPYFCTCFHFTKWQLRSTDLILLHL
FVANSLIILCRGVPETMAAFGLKDFLSDLGCTLVFYAHREGRGVTMGSTC
LLSVFQLTKISPRSSRWADLKLPAPKYVSISSILCWILHMLLNTIVLMYI
TDKLYHNNITYREEFGYCSTIRQQKSRSILTPAVLFLPDALCVGLMLWTS
SSMIFILYRHKLRMQHVRKINLTHRSCPETRATKATILLVSTFVYFYSLS
SIFQVFFFTLCKDPNSLLLNFDVVATGGYPAVSPFLLMKYSPSISGLCVH
VRNTKTCNFMRSI*
>V1R.GCA_004027595.1_DinBra_v1_BIUU_PVLD010071484.1_110_1057-
MIFRDLAMVMVFFSQTVVGTLGNFFLLYLCTCLHFTKWRLKSTDLTLKHL
FVADYLVILYRGAPETMAAFGQKDVLSNLGCKLVFYVQRVGRGVSMGSTY
LLSVFQVITLSPRSSRWADFKLTAPKYVSIPSILCWIVHILLNTFILMYV
TDKRYQKDITYRKEFGYCSTIRQRKSHPILTPIVLVLPDALCVGLMLWTS
CSMISVLYRHKLRMQRVRKTNLTHRSSPDTRATKTIILLVSTFVYFYSLS
SIFQAFLTFYNKPNILLINVAAVVTGGYPTVSPFLLMKYYPRTSSLCDHV
RNRKTCNFMRSIYLS*
>V1R.GCA_004027025.1_MyoCoy_v1_BIUU_PVJA010001710.1_14755_15651-
MDWKLGIIFIFQIVIGTTGNFSLVCNYVYLHFSGHRSKSTDLFLRHLTVA
NSLVILSRGIPNTMAAFGKENFLDALGCKFVFYLQWVGRGVSMDSTCLLS
VFQAISISPRSFVWAQLKMKVKSLKYMGPSIILCWVLHLLLTVRILLLIA
DKQNTYNFSKTLHFKYCSLTFHENTTGTLFTALTLTHDILCLQLMIWTSG
FMIVILYRHKKQVRHMQRRNSSRASAETRASQSILALVSSFVFFYTLSST
LNACFSLVDKTALWLVDITPLISACFPTVSPFILMSRECFLHRLTWKN*
>V1R.GCA_004027025.1_MyoCoy_v1_BIUU_PVJA010001710.1_29439_30341-
MTSVDLKLATIFSLPVVIGSLGNFSFLCRSVSLHFSESRSRLTDSMLRHL
TVANLLVLLSRGIPEVMAALGMEDFLNNVGCKLLFYVLMVGKGVSFSTTC
LLSMVQAITLSARSSRWTELKAKALKHIGPCAVLLWFLHMLINFRVPMLV
SDKWRSGNTTNIIDYQYCSAKISSKDQNSIFTALSLSHDVLCLKLMVWSS
GSMVLILYRHKQRTQHIQRQKISSRSSPETRASQSIIFLVGAFVCSYTLS
SLTHVWFSVYDKTAWWLVKASFFTSACFPTVSPFILMTREQCVCTPMWNK
*
>V1R.GCA_004027025.1_MyoCoy_v1_BIUU_PVJA010001710.1_70886_71809+
MSARDLALGIIFLTQVVAGTLGNVVLLFHYLSLCLTGYRLKPTDLIVVHL
TVANTAIVMSKGVAQTVEAFGVMYFSQVLKCTLLLYIYRVGKSVSVSTIC
LLSVFQALKISPMNSSWTELKAKLPKYIGLSIFLDWILCVLVHCIFPFYA
VSKYRSKNTSKVKDFSYYCSDFGDKIAEALYTALVLFPEFLCFGLMLWAS
CSMVLTLHKHKQQVQYISRRNVSQESSPETRATQSILVVVCTFVILYIIP
SFIYVWVINFSIPSLWFLNGSAVISICFPSLSPFVLMKCNSTASKFWYRF
SCFFRST*
>V1R.GCA_004027025.1_MyoCoy_v1_BIUU_PVJA010001710.1_84958_85899+
MTATEVAVGVIFLLQTIIGALGNSSVLYHYLFLYFTGVKLRCTDLIVKHL
IVANLLTLLVRGVPHCIAAFGWQVSLGDVGCKLLFYVQRISRGGTIGSTC
LLSVFQAITISPRNSRWAQLKGRAPKYAGSSVCLFWALYSLVNVISLVFI
TGKQSNHNLTNLKYHSYCSSVRHNKITESLFAALLSFPDALCVGLMLYSS
SSMVSILQRHEQQTKYIHRTNVRLGSSPESRATRSILLLVITYVCFYTGS
CIIQICTSFTYNPTWILVNTSIVISGLFPASSPFLLLSHDTRAGKCCLAN
IRNRKSPTHMRNG*
>V1R.GCA_004027025.1_MyoCoy_v1_BIUU_PVJA010001710.1_101169_102167-
MIHVTQRNECQHTTNERLHENDEMHFKDLAIGIIFLGQIIIGILGNVFLL
YHHVFLLYKGNSLRFIDVILKHFLIANLCVLFSKCVPYTMVAFGMKRFFS
EFVCKILLYVEKVSRTVSIGTICILSVVQNITISPMNSCWKDVKGKVLKY
TGFSIHLCWILNMVFNLIIPVYTWYLSRKSDSESIVKRINAGYCCLADYG
VVIGSIYIALVVVPEVCFSVLIVLAGGSMVFTLYRHRRQVQHIHNSKDSL
RSPESRATKSILVLVGTFLSFYTLSTFFRTSMATLPKFGSWLLSTSDVIS
MCFPTISPFLIMSQDPSIFRHCFACTRNTKHR*
>V1R.GCA_004027025.1_MyoCoy_v1_BIUU_PVJA010001710.1_117017_118042+
MSNNTKINSCDNKNDFSQGNDNIMAKDVAIGIIFLLQTVTGVSGNFFILY
HYSFGFRIKRRLSCTDMILKHLLVANSLVLLSKGIPETMATFGLKQLFNN
TVCKYLLYIERVGRSVSIGTVCLLSVFQNIIISPMNSCWKVLKDKAQDYI
RFSTCLCWILNMAVVSIIPLYAMHLDAEGYHRSIKKRINIGFCCVVDYRA
LMGSIYVALVVVPEVCFSMLIVWTSSSMIFILRRHKQSIQHIHVTNPSLR
SPESRATHNILLLVSTFVSFYTPSSLLRISIIVVSVFSSWVESTADVVSM
CFATTSPFLIMSQHSSMFMPCFSCRRSTQILSYFHKYINFM*
>V1R.GCA_004027025.1_MyoCoy_v1_BIUU_PVJA010002180.1_9140_10084-
MDGLVLVNVNWAVLFLTQTSVGILGNSVLFCLYNFSLFSAQVLRLIDTIL
TQLLLANILVLLSKGVPQTMAAFGLKGFLDGTGCPLVFYLHRVARGVTLS
TTCLLSCFQAIVIGHSSSGWMETKIKSRKYLGFCCFLCWLLNFLINAHTV
VNVAGPKNSRNMSIQNVYRYCYAPLPKGQMFTLLATIYVLTDWTFLVLMV
WASGSLVLLLHRHQQHVQHIHSQRLSPTCPEARASCTVLALVSMFVSFYA
LAGMLSLWITQTPSPSRWLMNAVVLLSSAYPAFSPLVFLFRDTHVSQLCL
LPWTRNTARLFSRL*
>V1R.GCA_004027025.1_MyoCoy_v1_BIUU_PVJA010002391.1_25116_26039+
MEMMDLAIAMLFLTQTVTGILANIVLLFHYLSLCFSGYRFKPTDLIAVHL
IIANTVIMLSKGVSQTVQAFGIMYFSQIIRCRILLYVYRVARSVSVSTTG
LLSVFQNVKISSMKPSWNQLKVKFPKHIGFSILLIWVLSILVNCIFPLQN
IRVNSSKNITKIKGCEYYPSGYRYKIIETMYSAFVLFPEVLCSGLMLWSS
GSMVFILHRHKQQMQHIHKTKDSQKSFPESRATKSILALVCAFVSFHTLS
SFFYVCVANLHIPNWWFMNTSTLISTSFPTASPFLLMRCDSTASRLWLKF
SAMFRSV*
>V1R.GCA_004027025.1_MyoCoy_v1_BIUU_PVJA010002391.1_35757_36752-
MNIEQRNENMSSVDLKIGTAFLVQVVFGTVGNFSLFSQDVFLYLSGCKPR
STDLIIRHQTVANFLVILSKGIPETWARFGLENFLNEFGCKLVFYVHVSS
RGVSFGSTCLLSVFQAIAISPRHSRWGRFKGNIPKYIGTLTSLCWGLHLL
ISFNFAVSITSTWNARNITDKNDFVYCSDMHPIRGLYSLSVALISISDSL
CMALMLLASGSIVCVLYRHQLRVQHIHRTNSSSRPSPEIRATHSVLRLVG
VFVCFYIPSAVMQMYLTFSGEHSHFLYSLGAFINGCFPAICPFLLLTQGH
SVSRVSCMCSARSTEPELSNHNTKDMHTFCF*
>V1R.GCA_004027025.1_MyoCoy_v1_BIUU_PVJA010002391.1_56389_57330+
MTFVDLKFAVFLLVPIVVGSMGNFSVLCHSIFLYFSDNRSRSTDLILSHL
TVANLLVLHSRGIPEIMASFGREDFLSDVGCKLVFFVLMVGKGVSFSTTC
LLSVFQAIIISPRSCGWAEMKVKAGKLIGPCTVILWVLHMASNFRVAMYV
TDKWNSRNVTNIIDYQYCSVVILDEDKDKKRLFSALSLLHDILCLKLMVW
SSGSMVFILYKHKQRTRHIHRHGTSPRSSPETRASQSIIILVCAFVSFYT
LSSITYVWYTLYDKTAWWLVKASVLTNACFATTSPYILMAREHFLCRTLW
KTWTRTSPPQNCQ*
>V1R.GCA_004027025.1_MyoCoy_v1_BIUU_PVJA010002391.1_95340_96269-
MASTDLKFAIPFLSSIVIGSLGNLSLLCHSFFLYFSGFQVRFTDGIVRHL
AVANSLYILSRGVPEAMVALGMEDFLNSVGCKLVFYLQAVARGVSFSTTC
LLSVFQAITINPRISRWPKLKAKALKCVGLCSIISWILHMWLNIRVPMLV
SDKRNHKNITNTIDFQYCSSMSVPKDKTSIFVALTLSHDILCLKLMLWSS
GSMVFILYQHKQRMCEVHRHNTSTKSENRASHSILILVCTFVSFYALYSF
TYVCFAFRDGPSLWLVKMSALIHAGFPTISPFILITRGQCVYSFMWKKHT
HIPPHQTFA*
>V1R.GCA_004027025.1_MyoCoy_v1_BIUU_PVJA010002801.1_6356_7279-
MTSVNTYIATAFLVQIIPGSLGNLFILSQNLFHYFSGCRPKTTDLILRHI
TVANFLVILPRGIPETMAALGLEDFLSDLECRLVFYMHRVGRGVSMGSIC
LLSVFQAITISRRSYKWTQLNLKAQAQVITSAVLCWLLHMLLNIVFPVQV
TAKWKNKNITNKIDFVYCSGQEYDNAFPYVTITLFSISDAISMCLMLWAS
CSMVSRLCKHKKQVQHIYRLQVGSGSSSVTRATHSILVLTCTCVHFYTIS
CIIQMCLAVSYYPSPVLLTTAAFISACFPTLYPFVLMSFEPRLSKIWCLC
YRRNTVI*
>V1R.GCA_004027025.1_MyoCoy_v1_BIUU_PVJA010002801.1_16156_17082+
MTTAELKYVVLFLCLIVTGSLGNFSLLWHPVCLSFSGYRFRSMNFILRHL
TVANILVILSRGIPEVMAALGQEDFLSNVGCKLLFYVQMIGKNVSFNSTC
LLSIFQAITITSRSSSWATLRVKALKYMRAFPTIFWLLNMVLNVRVPMLV
SDKRNKTNTISAIDYQYCSAVNSSKDESFVFVALRLSHDIVCLKLMIWSS
VLMVSTLYRHRQRMQRIHQHKVSSRSSPEARASQSILTLVCAFVSFYALS
SVMNVWFSFYNKAAWWLVKTSALIHALFPTISPFILMTREPCLCGPGVRS
KHTLDPIR*
>V1R.GCA_004027025.1_MyoCoy_v1_BIUU_PVJA010002801.1_34261_35163-
MSPRDLAIAITFLTQSATGIVGNVVLLFHYLSLSITGYKLKLTDLIAQHL
TIANTVIMLSKGVSQTLEAFGVMYFSQIIRCTLLLYVYRVARGVSVSTTC
LLSVFQTLKISPTTSSWTAKLPKHIGFSICLDWILCMLVHCIFPFYAISK
YGSKNMSEVKDFAYYCSDFGDKITEVLYSAFVLFPEFLCSGLMVWSSCST
IFILRRHKQQVRYISRTNASQKSSPETRATQSVLVLVCTFVSMYTLSSLF
YGCVINVYVPSSWFLNICALISTCFPTVSPFILMRCDSTASKLWHNFSCF
*
>V1R.GCA_004027025.1_MyoCoy_v1_BIUU_PVJA010002801.1_62873_63775+
MTSVDLKLAMLFSLPVAIGSLGNFSFLCHSIFLHFSERRSRSTDSMLRHL
TVANLLFLLSRGIPEIMAPLGMEDFLGNVGCKLVFYILMIGKGVSFSTTC
LLSMYQVITLSPRTSKWTELKAKALKYIGPCAVLLWFLHMLINFRVPMLM
NDKWRSRNTTNVIDYQYCSAKTSSKDQNSIFTALSLSHDILCLKLMVWSS
GSMVLILYRHKRRTQHIHRHTISSRSSPETRASQSIIFLVGAFVCSYTLS
SLTHVWFSVYDKTAWWLVKVSFLTNTCFPTVSPFILMTREQCVWKPMRKK
*
>V1R.GCA_004027025.1_MyoCoy_v1_BIUU_PVJA010002801.1_91885_92787+
MTSVDLKFAAIFSLLVIIGSLGNFSFLCRSVSLHFSESRARSTDSMLRHL
TVANLLVLLSRGIPEIMAALGMEDFLNNVGCKLLFYVLMVGKGVSFSTTC
LLSMVQAITLSARSSRWTELKAKALKHIGPCAVLLWFLHMLINFRVPMLV
SDKWRSGNTTNIIDYQYCSAKISSKDQNSIFTALSLSHDMLCLKLMIWSS
GSMVLILYRHKQRTQHIQRQKISSRSSPETRASQSIIFLVCAFVSSYTLS
SVTNVWFSVYDKTAWWLVKASFLGNACFPTVSPFILVSREQCVCRHMRKS
*
>V1R.GCA_004027025.1_MyoCoy_v1_BIUU_PVJA010003609.1_6585_7532+
MTKVNSVYLAIGMIFLSQIMVGFLANFFLFYCYLLLYHTKSKLRYIDLIL
KHISIANSLLVLSKGLPQVMVIFGMKHAFNYFICKFIMYMERVGRGVSLN
MICLLSVFQTVMISPMNSCWKDLKVKAPKYIGLCICLCWFQHIVVNFIFP
IYLLSESGKLHSRNTTKRREIRFCPLRHQGAILGSVYLAFITFPEVIYSV
LMICSSGSMIFTLYQHKQRVRHIHRTNVFSTSPETRATKSILLLVGTFIS
FYSISSLFNFSIAFFPEVYWWLVSISDVISMCFPMISPFLIISQDASLSR
LCFALIRSTHPYCKK*
>V1R.GCA_004027025.1_MyoCoy_v1_BIUU_PVJA010003609.1_73010_74008+
MRHLTQRNDCYNNSNEILMQNDKLISRNLVVGIIFLSQTIIGVAGNFFLL
YHYIFVLHTGRRLRPTDVILKHLFIANSFVLLSRGVPEIMGAFGLKYLLN
DIICKSLFYFERVGRGVSMCTICLLSVFQNIIISPTSRCWKDIKVKTREY
VGLSTRLCWILSMFVILIIPLYALYLDAKGYGRSNARRINVGYCCILDYR
VLMGSIYIAFIVFPEVCLSLLIVWASSSMIYILYRHKKRVQHIHFTNASL
RSPESRATQNILVLVSTFVSFYTVSSISRMYTTSVYDRHLLFVSTSEVLS
LCFPTISPFLIMGQHSSLFIHCISWIRSTKAL*
>V1R.GCA_004027025.1_MyoCoy_v1_BIUU_PVJA010006097.1_45260_46201-
MNSKDDWSNLIRRIMFPSLTGIGIVGNFFLFMKYFYIIRVETEQKPTDFI
VIQLAFTNAMTLWASGISYIRSPFHFDYFLGNVGCKVVIFLGRVARGLSL
CTTCLLSVVQAITISPMNTPWTKLKPQKKRQVLCCLLFFWFLNFLISSNL
LHYITAVNSINRSVTRVHVGYCSMMPSRQTVRWLFLSLMTLRDIIFQSLM
GWSSMYMAVRLREHHKRILYLHNSRSANNSSPEIKATLSILILMTYFLLF
YWTDFIFSFYTGSTVTHEFTILNIKIFLGIGYEILSPFVLISRDSHMVKC
WQTERTQGNSLPH*
>V1R.GCA_004027025.1_MyoCoy_v1_BIUU_PVJA010006097.1_69081_70022+
MTWINLIQRTILLSLTGSGLVGNIIIFVTYIHALVMGHEKKSTDLILIHL
AFSHAIMICSIGIRGVAVVFYFRNFLGNIGCKAVVYMGRVARGFSMCNTC
LLNMIQAITISPRTTLWRKHKPQNAWQILPCLLLLWIFNFLISSNLLSYI
TSASRMNRTGIAMYVGHCSMMPSRQTIRWIFLSLMTLRDIVFQSLMGQSS
VYMAVRLYEHHRHVCYLHNSRSPHNFTPEIRATLSIVILTACFLFFYWTD
FIFSFYVGYNLTHASTILHVKIFLLLGYAVLSPFVLMSRNTHVAKYMGGM
SPCQFSSRITHAY*
>V1R.GCA_004027025.1_MyoCoy_v1_BIUU_PVJA010010337.1_39318_40280+
MKMNKDSKSSRFLDVQYMFFFEVSIGVIGNMILLLFHVLKFILEERPRPT
DLTIVHLALIHTVMLLTVGFIAIDIFGYQDLGDDVTCKSVIYLYRFMRGL
SICTTCLLSVFQAITLSPRSSCLARFKQKSLHQNLCCFLFLWGLNMLTSG
HFLISTVATPNVTSHSLIFVTQSCSLLLINPALNYICISLMSFQQFCFIG
LMALSSGYKVLLLCRHERQSKHLHSTSLSLKASAEKRATETILLLMSFFT
VLYICDSVITSASGTLWNFDQIRRDVQLMIGNGYATVSPLVLISTERRVI
TLIRYMWRKDKKNVCELSGG*
>V1R.GCA_004027025.1_MyoCoy_v1_BIUU_PVJA010010528.1_22388_23311-
MASRNVYIVIIFLVQIFIGTLGNLSYLGKYLLLFVHGYKTKSIDLIIMHL
IMANFLVIFSRGIPETIAAYGLEDFLGDLGCKLVFYLNRVGRGTAFGSTC
LLSVFQAITISPSNSRWAELKVKFPKYISAYTVLCWVLHLVLNISFSVSL
TSRLRTKNTTNRIDFAYCSDPRTIRGVYTVHAVFSAITDIICMVLMLLSC
GFMLLTLFVHKQRVQRMGRTSNSLRSSPETRATHSILILVSIFLFFYFMS
CIMQIYVTFFSRPRMLLFTLDAFISACFSTVCPFVFMISGYYTSGVCCVW
SERNRVV*
>V1R.GCA_004027025.1_MyoCoy_v1_BIUU_PVJA010012983.1_7317_8225-
MLRGMILSCVKGTILAFLTAVGTAGNILISVNHVLMFGDTEKKAVRLILI
HLAFTNVIMLLFKGVPKTIAAFGVRNFLNDIGCKIVCYVAQVARGLSVCT
TSLLVVIQAVTMSPSYSRWKRLQPGSAWLIFPLFPFLWMFNFLMNTNLLL
YITSASVNTSQMKMSDYYCYFQPENQKVRWIILGSLVFRDAVSQGVMCGA
SGYLALLLHRHHQRVLHLWSSKLLCKTSPEIKAARSVLLLMLCFLLFYWA
DCVFSLLLNSSCENNLILNVREFLTLGYPIFSPFVLLHRDGRVAERCSCR
KR*
>V1R.GCA_004027025.1_MyoCoy_v1_BIUU_PVJA010017222.1_28102_29007+
MLSYMVKGTILAFLTGLGTMGNILVFVNYMLIISGTEKKSVQVILIHLAV
TNTITLLSKGMPSAIAAFGVRNFLGDRGCKVVCYLERVARGLSICTSGLL
TVVQAVTMSPRESRWRKLMPRSVWCIASVLGFFWCLNSLIAVNLIHSVTD
SINSSLVGKSKHYCYLLPESKKVKWIFLTCMVLRDMGSQVVMGGASGYMA
SVLHKHHQRVLHLQASKFLYTAPPEIKAAQSVLLLMLCFLCFYWIDCLLS
LFVSSSLFNWLSVIHVQHFIALGYAVLSPFVLIHRKGHLGHCGCSWGTER
R*
>V1R.GCA_004027025.1_MyoCoy_v1_BIUU_PVJA010020350.1_6937_7950+
MSLAQGNNCQHNLKEILEGNKKIASRDLAIGTIFLLQTAVGIMGNFSLLC
HYLSLQHTKRRLRSTDLILMHMIFANSLVILSKGPSQTIVAFGLKDLFNE
FTCNLNLYVLRVGRAMSICTVCLLSVYQTIIVSPMNSCWKNLKGKAPKHI
GFTMTLCWLLHMAVNFIFPLYMLLVSGKPEMRNITRKRYTAFCTASDYGS
SMISVYIVLVLSPEVGLIVLTVWTSGSMVFVLHRHKQQVKYIHNANVSFG
SPESKATKSILFLVSNFVSFYIFSSIFHIFAALLYNLSWWLVNISGFISV
LFPTVSPFLVISQDSSLSVSWFVCKRSTKITLLTRNM*
>V1R.GCA_004027025.1_MyoCoy_v1_BIUU_PVJA010020907.1_4784_5710-
MSPAQRNNCHRTSNEIFEGNEKITSRDLAMGTMFLLRTVVGLLGTFSALY
HVFLHHMESRMRSVDLILQHLLIANSLVILSKGPFQTMIAFGYKHLISEF
ICKLNLNLLRVGRAMSICITCCLSVFQMIIVSPMNSCWKNLRRKVPKHIG
FCMCLCWLLHVGINSIFPMYTFHMSGKLESRNITRTRHVRSCTAVDYGAI
MGSVYIALVVTPEVSFILIAMWTSGSMMFKMYRHKKQVKHMHSANAFSRS
PESRAIGSVLLLVSTFVSFYFISSILHIYSAVFINLSSWLVNISDFLCVF
QLSVPFWS*
>V1R.GCA_004027025.1_MyoCoy_v1_BIUU_PVJA010020907.1_12473_13486-
MNFARRNNCYHTSNEILEGKEKIAVRDLAIGTMYLLQTTVGIMGNFPLLY
YYFFLHHPESRPRPIDLILKHLFIANSLVILSKGPSQMMVAFGLRDLFNE
FTCNLNLYVLRVGRAMSICTVCLLSVFQTIIISPVNSCWKNHKGKAPKYI
GFTMPFCWLLHVGINSIFPLYPLHVCGKSACRNITRKRHMGFCTLVNYGT
TTGLIYIVLVLLPEVCFLVLTVWTSGSMIFALYRHKQEVKYIHSTNDSSR
SPESKATKSILLLVGSFISFYIMSCFFHILMTLFHNLSWWLVNISGLISV
CFPTVSPFLFLTQDSSLSMFWFLWIRSIKIPLLPKNM*
>V1R.GCA_004027025.1_MyoCoy_v1_BIUU_PVJA010022350.1_21847_22719+
MIIGTTGNFFLLSQYLFLSFTGSKLRSTDLILWHLTVANTMLMLSRGIPE
IMTAFGLKDFLSDVGCKLVFYVHRVGRGVSMGCTCLMTVFQAIAISPSDW
KWKNLKGKSLEYLTPSTVLCWALHLLLNVIVLMNVAANQKNKTITHKTDF
GYCYGKGFEKVSVSIIVALLAINDTLCIVLLLCASGSMVFILYTHKRRVQ
YIHRKNISSRSSPETRTTYSILILVCIYVIFYAITCTMQISLTIVYNSSS
LFFAVSALMNSCFPTVCPFLLISRDQTLSRVYGIYHRRNM*
>V1R.GCA_004027025.1_MyoCoy_v1_BIUU_PVJA010023407.1_14758_15744-
MFPNAMVFGFVLISMVCIGLMANSSVFVAFTYPILTQSNLKRPIDFITIH
LTVVNNLSIIVTLIPYVKASFGVRQFLDDTGCKAILYLYRVSRGVSICTT
TLVSTFQAITISPMNSKWAVFKSKLSATILPSLLTFWIMNFTIYIHVIEH
IRAIDKVPLVGTGYSNVYCQTSRMSVNETWSFVSIILACDLTFLMLVLCT
SLYMVSLLCRHHRRARYVCTPTSHASAEIKATQSILLLVSCFVFFYCANN
VITIHLIYSPIKYPVLEGISAVLSSCYPIICPFLLIKNNRILGPAGWLSC
LKLLQGLQFDPQHHMLHQSCPEGGLSQP*
>V1R.GCA_004027025.1_MyoCoy_v1_BIUU_PVJA010024798.1_25889_26902+
MNFAQTNNCHHNLKEILEGNEKIALRDLAIGTIFLFQTVVGIMGNFFLLC
HYFFVQHTERRLRSTDLILRHLFLANSLVILSKGPSQVMVAFGLKDLFNE
FGCILNMYVLRVGRAMSICTVCLLSTYQTIIISPVNSFWKNLKRKARKYV
GFSMTLFWLLHIAVNFIFPLHIWLMSGKSEIRNITRKRHMAFCTTADYGS
TMVSVYIAVVLSPEVGFIVLTMWTSGSMIFVLYRHKQRVKHIHSTNVSSR
SPESKATKSILFLVSNFVSFYVFSSIFHIFTALFYKLSWWLVNISGLISV
LFPTISPFLIISQDSSLSIFWFVWIRNPKITLLTGNL*
>V1R.GCA_004027025.1_MyoCoy_v1_BIUU_PVJA010024800.1_12142_13035-
MVLNTIKITVFILLTGLGTLGNVFVFINYTCMSFMDPGKKSVHLILIHLT
ITNIIMLFSKGMPQTIEFGLGNILSDLGCKTVGYLERVARGLSICTSSLL
TVVQAATMSPSRSRWRRLKLKDPRYLLPFFLLFWILNLSVSMNLMRAILS
TGKNVSQSSQGDKYCYFLLNIRGENWIFLIFMALRDSVFLGAMGGASVYM
VLLLHTHHQRVLHLQNLKSLCKTPPEIKAAQSILLLMLSCLCFYWTDCVL
SLYMTLSSERDFLAVNVQEFLALAYAIASPFVLIHRDRHLAEYWRAQ*
>V1R.GCA_004027025.1_MyoCoy_v1_BIUU_PVJA010024800.1_26891_27790-
MTWSNFIWRMTILSLTGLGIGGNFCLFVKHVFASVMALKKKLIDLVLIQL
AFTNGIALWSSGVYVGLSLHFNSYLGIVGCKTVVYLGRVARGLSICTSCL
LSVIQATAISPRTTLWGKLRPRTAWQVLPCLLLFWISNLLISSNLLHYIT
TVSSMNRSEVKMYLGHCYLLSSTKAVQGLFLTLMALRDIFFQGLMGWSSG
HMARHLCEHHKRMLYLRSSPLPNNSSPEIKATINILILMICFLLFYWADF
VFSFYIGSVLTTDPTILNTKIFLELGYAIVSPFVLISRDANMVRCWHKS*
>V1R.GCA_004027025.1_MyoCoy_v1_BIUU_PVJA010025167.1_15373_16314+
MTSKNLALALISLSHTTIGTLGNLSLLCHYIFLYVSKCRLRATDHITKHL
VVANLLTILFRGVPETMSAFGLQDFLSDLGCKLVFYVHRVGRGVSIGSTC
FLSVFQVITISTWHSMWADLKLTAPKCIGISNTLCWTVHLLLNTVILRYM
TDKCSYKNVTYKIEFEYCCAICYGSSRMIMHVALLPLPDVLCVGFMLWTT
SSLISILYRHKQRMKRIRKTNVPYGTFPGTKATKTIIMLASTFVYFYTLS
SIFQLTFIVYNNPLWFLRKMAAIVTGIYPTISPFLLMKHYPSIYNVFLTC
VRNKKFWNTMRSR*
>V1R.GCA_004027025.1_MyoCoy_v1_BIUU_PVJA010026584.1_19565_20578+
MSLAQGNNCHHNLKEILEVNDKIAAQDLVIGTIFLFQTVVGIMGNFSLLC
HYFFLQHTERRLRTIDSILKHLFLAHCLVILSKGPSQTMAAFGLKQLFSE
FSCNLNLYFLRVGRAMSICTMCLLSVFQTIIVSPVNSCWKNLKRKAPKYI
GFCMTLCWLLHMGVNSIFPLHILLASGKSEMRNVTRKRHMAFCTASEYGS
SMVSVYIAFVVSPEIGFIVLMMWTSGSMISVLYRHKQRVKHIHNTNISSR
SPESKATKSILFLVSNFVSVYVISSIFHILTALFYELSWWLVSISGLVSV
LFPTISPFLVISQDSSLSTFWFVWRRSTKITFLTRNV*
>V1R.GCA_004027025.1_MyoCoy_v1_BIUU_PVJA010027425.1_21214_22215-
MNPGIQRNECHHNPNETFYENGEIYFKDLAIGLIFLCQVIAGVLGNLFLL
YHHVFLLYKGNKIRFTDVILKHFFIANLCVLFAKGIPYTTVAFGMKELFR
EFVCKILFYVEKVGRTVSIGTICILSVVQNIMISPTNSCWKDVKVKVLKY
TGLSIHLCWIVNMLFNLIVPLYTWYLSTKHDSEYSVKKINAVYCCLVDYG
VVAMDVIYIALVVVPEVCFSVLIVWASGCMVFTLYRHKQRVQHIHNSNDP
LRCPETRATKSILVLVSTFVSFYTLSTFFHTSMAILPKKHSWLMNTSYVI
SMCFPTISPFLIISQDSSILSHCSACIRNRKLL*
>V1R.GCA_004027025.1_MyoCoy_v1_BIUU_PVJA010029157.1_10794_11732-
MFPNAIYFGFFLIFQICIGVMANSSLFVALKHTILIQTKLKRPIEFIIIH
LTLVNILSIIVILIPLVMASFGVRQFLDDTGCQAVLYVYRVARGISICTT
SLLSTFQAITISPMNSKWAVFKSKLSIMIVPTLVFFWIINLLIYAPVILY
TRSIGTVTRVRYSYAHVYCRNGGTQTNSTWSYVGLILTCDIVFLMLMICT
SLYMVGLLHRHHKRTQYVRSTMAQTSAEIKATQNIVLLVCCFVFFYCANN
VVTMHLVYSPRKYPVLEGLSSGLSSCYPIICPFILVKNNRIFSNFFHFTL
MRIFCPQAVFRG*
>V1R.GCA_004027025.1_MyoCoy_v1_BIUU_PVJA010031168.1_18002_18937-
MKMNKNGFSSFIYIKHIALFEISVGIISNIVLLLFQVLTFLLESKIKPVD
LTIGHLAFIHLVMLLTISFIAIDNLGYEVWGDYVTCSSVIYLNRLMRDLS
ISTTCLLSVLQAITLSPRSSCLAKFKQKSLHQNLLCFLFLWVFNIVNSTR
ILISTVATSNMTSPRVLFHTKSCSILSISSFLKYIFLSLVAFKYTIGIGL
MALSSGYMVILLCRHKRQSQHLHRTSLSPKESPEQRATKTVLLLMSFFIV
FYSLDCIIRPTSSIVWSTDRVHSWVLMLVGNSYATVSTLLFLSSERRVVK
CFMFVLRRDGK*
>V1R.GCA_004027025.1_MyoCoy_v1_BIUU_PVJA010032061.1_4928_5863+
MLWLNLTQGIVFLSLTGPGIWGNTLLFLRHLHTVVCIPEKNPIGFIIIHL
AFSNVVIICTTGIRDLVPVFHFRNFLGSFGCKTVVYLGRAARGLTICTTC
LLSVVQAITISPRTMLWGKLRPRTPRQVLSYFCLFWASNLLISSNLLHYI
TAVSSMNRSEVGVYTGRCYLLSSRHTVRCLFLSLMVLRDVVFQGLMGWSS
SHMALRLYEHHKRVLYLRSSRLAANSSPEIRATLSTLTLMTCFLFFFWTD
FIFSLYIGSTVTNETALLHTKIFLELGYSVVSPFVLMSRDVRVSKQRRIL
AVGLPSTPAPP*
>V1R.GCA_004027025.1_MyoCoy_v1_BIUU_PVJA010036160.1_16361_17326-
MTATKVAVGVIFLLQTVIGALGNSSVLYHYLFLYFTGAKLRCRGLIVKHL
IVANLLTLLVKGVPHSIAAFGCQVSPGDVGCKLLFYLQRISRGGTIGSTC
LLSVFQAISISPSISRWAQLRVKASKYADFCLCLFWALYSLLNVIFLVSI
TGTRSKQNLASFKYHGYCSSIHHNEITESFYAALLSCPDVLCVGLMLWTS
SYMVSILHRYKQQMKYIRRTSGRPRASPESGATKSIVLLVVTYVCFYTVS
CVVQVCMSFTYSPTWILVNMSVIISGCLPTVCPFLLMSHGASECKCCFIK
IRNRKSYLYEEWVNCIFCYNY*
>V1R.GCA_004027025.1_MyoCoy_v1_BIUU_PVJA010038699.1_4514_5401+
MIFSLLKGTVLAFMTGVGTVGNIIVFESHIRMFWSTEKKAMHLILIHLAF
TNVIMLLSKGIPRTIAAYGVRHFLNDIGCKILSYLERVARTLSVCTSSLL
PVVQAISVSPSPCRWRRLRLRSARFLLSLFPFLWMFSILTNITLLLYITS
TAENTSQISTSDYYCYFQPENQKVRLVILSTMVFRDAVSQGVMCGASGYL
ALLLHRHHQRVLHLRGSKLLCKTPPEVKAAQSVLLLMLCFLLFYWADCVC
NLVLNFFLEDNLTLNLKEFLSLAYAILSPFVLIHRDGHLAECCHT*
>V1R.GCA_004027025.1_MyoCoy_v1_BIUU_PVJA010042878.1_7379_8272+
MDWNFSRGVMCTFLTGVGIAGNIFVLTSYALTLAGTERTCVRLTLIHLSF
SHIIMLLCKGLPKTVAAFVARNGLDDTSCKVIVYLQRVARGLSICTSSLL
SVGQAIAMSPRRSGWRRLQPRSAWLLLPLLLVFWILNCAIGMNLLYYVKS
FSTNTTELTSIDGFCDFQPKNPQIRWLFLALMVLRDTVFQSVMGGASVYI
VLVLHKHHQRVLHLQRSKCLYKTPPEIKAAQSVLLLMLCFLLSYWIEYIL
SLFLNSFLKGNVIIHNIRELLPFAYLSLSPFLLIHRDGHLRACGRGP*
>V1R.GCA_004027025.1_MyoCoy_v1_BIUU_PVJA010042996.1_13255_14235+
MSYGTERNNCYSNLNDILKENDQITGKDWAGRTIFLSQTVIGIMGNSFLL
LYNSFIYQPGRRVGPTDVILKHLFAANSLVLLSEGVPQTMAAFRFKHIFN
DTVCKCLLYIGRVGRGVSIGTICLLSVFQNIIICPMISRWTDVKGKAQEY
IGFSICYCWIFNMLVSVIIPLYAWYSSVQGVDTVTKKKISIGYCCLIDYG
VVNASIYIVFVIFPEICFSLLIVWASGSMIFNLYRHKKNVQHIHVTSTSL
KSPESRATKRILFLVGTFTSFYSVSTIIRISVTLSYDVSLWLVSFSDIIA
LCFPTVSPFLIMSLYSSIYKHCFDCS*
>V1R.GCA_004027025.1_MyoCoy_v1_BIUU_PVJA010043524.1_4588_5511+
MVAGNVQLGTISLFQTGIGILGNSCLLCFYSFCLLTGYNVRHTDIILNQL
VLANLVVLFSKGISETFVAFGWNYFLDSARCKLVFYFYRVGTGVSFYTIC
LLNGFQAIKLNPSLCRWLELKIQSQRFIGFCCFLCWIPNLSINSYVAIAV
SGPLNCTNNTLSTTCGYCSCQMPEVYSSLYALLYFSLDFVSVGFMTWASG
SMVLALHRHRQRVQHIRSHSLSTRPSHEARATRTILVLASSFTTFYSGHA
ILKIWMTLGTNRGQWSVSSSVLVASSFPTFSPLVLVVSDARISLFFSACR
ERSTCSS*
>V1R.GCA_004027025.1_MyoCoy_v1_BIUU_PVJA010045925.1_13743_14675+
MCSGNVAIGVMFLSQTTVGILGNLSLVWHCLVVYDKERTLRSTNVLLKHL
SLANFFIILSHGVPHTMAAFGFKGSLNDSGCKVLLYIHRLGRGVSVALTC
LLSVFQTITISPMRSCSNGLRVTAPRYIEPSISLCWVLYGMINFIFPIYA
YDKRNSKNMTMNRYFGFCSIDGSNNITSTIYLVFFICPEVLFSVLITGGS
VSMMCFLYRHKHQVQYIHTAACPRSSPESRATQSIFVLMCTFLIFNTVSS
LLYTYVAFMHHPGTWLVSVSALLSVSFPTVSPFVFMRSLLCNQLLHWLHK
KCKTSPVISM*
>V1R.GCA_004027025.1_MyoCoy_v1_BIUU_PVJA010046254.1_12089_12991+
MVFVDMVMGIVILTQIGVGIVGNCSFFFPYVYCLSRKHRLRPIAHIVSHL
ALANTLWIFCGEIPQAMEDFGLQYFLDDVGCKLVFYFHRLAWGNSLSTTC
LLGGIQALSINPTNARRSKLKSKSIKHIHSTCVLSWVFHLLVNIIVPVSV
TGQKNNKNNTATSNLKYCSRLFFDVMTESLCLLLFSSVDMICLGFMIWAG
GTMILFLHRHRQQVGYIHSMRQSPQRSPERKATKSILLLVSTFVLFYSFS
STLEACISLSNHPQSWLVNTGVILTSCFPTFSPFLLLKSNLCAFHFCSSC
*
>V1R.GCA_004027025.1_MyoCoy_v1_BIUU_PVJA010047347.1_10738_11676+
MLAHSFFMKMNKIKLSSFTYMRNVFYLEITIGITANTALFLCHVLTFLLE
HNLKPIDLTIGHLSLIHIAMLITVGLIAMDTFEFQYFGDDITCKCVIYLY
GLLRGLSICTTCLLSVLQAIILSPRSSYLAKFKQKLLPQNLCCFFFLWVF
NMLISGRFLISTIATPNVTSHSLMFVTQSCSLLPTSYILKYISISLLSFQ
HVSFIGLMVFSSGYMVFLLCRHRRQSQHLHSTSLSPKAFAEQRATKTILL
HMSFFIIMYIVDSVTASTSAIFWDYDPIRYFVQMLIGNAYATVSPLVLIS
TAKRMIKFLTLM*
>V1R.GCA_004027025.1_MyoCoy_v1_BIUU_PVJA010047767.1_7483_8406-
MVAGNVQLGTISLFQTGSGILGNSCLLCFYSFCLLTGYNVRHADIILNQL
VLANLVVLFSKGISQTIVAFGWNYFLDSAGCKLVFYFYRVGTGVSFYTVC
LLNGFQTIKLNPSLCRWVELKIQSQRFIGFCCFLCWIPNLSINSYVAIAV
NGPLNCTNNTLSTTCGYCSGIMPNAYNTLYTLLYFSIDIVSVGFMTWASG
SMVLALHRHRQRVQHIRSHSLSTRPSHEARATRTILVLVSSFTTFYLVHT
ILIIWMTVGTNRGQWLVSSFVLVASSFPTFSPFVLMASDSRISLFFSAFR
ERSTCSS*
>V1R.GCA_004027025.1_MyoCoy_v1_BIUU_PVJA010048856.1_13585_14007+_PVJA010130889.1_3_824+join
MFPNAVYFGVFLIFQVCAGVLANSSLFVALTYTISVQPKVKRPVDFVIIH
LTLVNNLSIIVTLIPYIQASFGVRRFLDDTGCQAVVYVHRVSRGVSICTT
SLLSTFQAITISPLNSKWAVYKSKLSAMIVPSFIIFWILNLLIYIHVIES
VRSIGNVPLIGAGFSHVYCQTGRMEINTTQSYMSIVLACDAVFLMLMLCT
SLYMVSVLHRHHQRAQYTQRPRSQTSAEMKAAQNILLLVSCFIFFYCSNN
IITVFTFYSHIKKTVLEGIRAILSSCYPTICPLVLIKNNRVFSNFFHFPP
VQIFCPQTVFSV*
>V1R.GCA_004027025.1_MyoCoy_v1_BIUU_PVJA010050961.1_6108_7007-
MKFVILFLFLIVIGSLGNFYLLWHYIYLYFSGCRSRPIDFILINLIVANL
LFIVSRGIPETMAALGMEDFLSDVGCKLTFYVQVVGRDVSFSTTCTLSVL
QAITLNPRNSKWTELKIKSLKFIRYCPIIFWVFHMLINFRVPMLVSDKRN
NANRTNTIDYQYCSAVISSADISSVLLAIKLSYDVFCLELMVWSSGSMVF
ILSRHKQRMQHIHARNSSSRSTAETRASQSILVLVCAFVCFYALSSIITA
WFSAYDRAASWLGKTSALIYAGFPTVSPLILVTREECACRPIWKKQTHI*
>V1R.GCA_004027025.1_MyoCoy_v1_BIUU_PVJA010053445.1_3783_4796-
MSCTQGNNCQHNVTEILEGNEKLALRDLAIGTIFLFQTVVGTMGNFSLLC
HYFLIQHTERRLRSTDLILRHLFLANSLVILSKGPSQIMVAFGLKDLFNE
FGCILNMYVLRVGRAMSICTVCLLSIFQAIITFPVNSCWKNLKRKAPKYV
GFSMTLCWLLHMAVNFIFPLHMLLVSGKSEIRNITRKRHTAFCTAADYGS
TMVSVYIAVVVSPEVGFIVLTMWTSGSTIFVLYRHKQRVKHIHSTNVSSR
SPESKATQSILFLVSNFVLFYVFSSIFHIFTALFYKLSWWLVNISGLISV
LFPTISPFLVISQDSTLSIFWFFWIRNPKITLLTRNL*
>V1R.GCA_004027025.1_MyoCoy_v1_BIUU_PVJA010054867.1_2344_3234-
MALIFVKGIICFFLTGLCTMVNISVFMNYICVTRGSEKKSTHFILIHLVF
TNAVLLLSKGIPRTIATFGLRNFLDNTSCKIIVYLERVARGLSICTSSLL
TVVQAITISSRHYGWKRLNPKSVWHISSLLLLFWILNSLISMNLFYIITD
INLNLSKARQSDNYCHFLPRSQKINLIFLALFTLRDTVCQGVMGGASAYM
LFLLHRHHQRVLHLQLSKFLYQTPPELKAAQSVLLLMSSFLFFYWADSFL
SLYLIFTFKNDSIARSLQEFLILGYAMLSPFVLIHRDQRLVKCWCV*
>V1R.GCA_004027025.1_MyoCoy_v1_BIUU_PVJA010056611.1_6111_7007-
MQLHLVGDTVFAFLIGLGTAGNIFVCMSYALMSLTSAGADRNSLHLILTH
LSFTHIIMLLSQGLLKTAVASVLGSFVDDTGCKVAIYLKRVARGLSICTT
GLLTLVQAITMSPRHSGWRKLQPRSALVLLPLLVSFWILNSAIGMNLLYY
IKAINTSKFTSSDDKCNFQAQNPHIRWLFLALMVLRDAVLQGLMGGASVY
IVLVLHKHHQRVLHLQGSKLLYTAPPEIKAARSVLLLMLCFLLSYWTECA
LSLFLNFSLKNNAIVVRTRELVTMSYPILSPFLLIHRDGHLRGCGRGQ*
>V1R.GCA_004027025.1_MyoCoy_v1_BIUU_PVJA010057690.1_4864_5880+
MSTDERNNCHHILKDLLKGNEKIASRDLAIGTIYLLQTVVGIMGNFSLLY
HCCFFHHSEIRLRSTDLILKHLFVANSLLILSKGLSRTMVAFGLKQLFNE
FSFCNFNLFVIRVGRAMSICTVFLLSIFQSIILSPRNSCWKNLKIKAPKY
IGFSMSLCWLLHIGVNFIFPLYLLQLSGKSASRNVTRKIYVGFCIAEDYG
TTMASVYIALIAFPEVCFIMLTMWTSGSMILVLYRHKQRVKHIHSTNVAS
RSPESKATKSILLLVSNFVSFYIISSIFQAFTALFYNHSWWLVNISGLIS
MLFPTISPFLVMSQDSSVSISWLVWIRNTKIPFLTRNT*
>V1R.GCA_004027025.1_MyoCoy_v1_BIUU_PVJA010058630.1_8579_9484-
MQLHLVRGTVFAFLIGLGTAGNIFVCMSYALMSAGTDRNSVHLILTHLSF
THIIMLLSQGVQKIATAFVLRNFLDDTGCKVAIFLHRVARGLSICTTGLL
TLVQAITTSPKHSGWRKLQPRSALVLLPLLVSFWILNSAIGMNLLYYIKS
TNTSKFASSDDKCDFQPQNLHIRWLFLALMVLRDAVLQGLMGGASVYIVL
VLHKHHQRVLHLQGSKFLYTAPPEIKAARSVLLLMLCFLFSYWIEYMLTL
FLNSLLGNNAIVFNIRELLTMVYPILSPFLLIHRDGHLRGCRRDYLKKLF
V*
>V1R.GCA_004027025.1_MyoCoy_v1_BIUU_PVJA010061491.1_3319_4242-
MVAGNVQLGTISLLQTGIGILGNSCLLCFYSFCLLTGYNVRHTDIILNQL
VLANLVVLFSKGISETFVAFGWNYFLDSAVCKLVFYFYRVGTGLSFYTVC
LLNGYQAIKLNPSVCRWLELKIQSLRFIGFCCFLCWIPNLSINSYVAIAV
SGPLNCTNNTLSTTCGYCSCPIPNAYNTLYVLLYFSLDFVSVGFMTWASG
SMVLALHRHRQRVQHIRSHSLSTRPSHEARATRTILVLASSFATFYSGQA
ILKIWMTLGTNRGQWLVSSSVLMASSFPTFSPFVLVVSDARISLFFSACR
ERSTCSS*
>V1R.GCA_004027025.1_MyoCoy_v1_BIUU_PVJA010066404.1_4807_5706-
MASVDLKFGVIFLLQIVVGTLGNSALLCHYCVLCFSGCRSRLTDAILRHL
TVANSIVIVSIGIPEAMAAFGLKHFLGAVGCKLVFYAHRVGRGVSIGSTC
LLSIFQALSISPRSSVWAELRARAQKYVGVSSSLCWALNMLLNVRVALLV
TDKWNGRNTTRTVSLLYCSVMLPNKDTHSALGTLRFFYDILCLSLMVSAS
GSMVFILHRHEQRVHCLHRHSVSARPSAGTRASQSILVLVSAFIPSYTLT
CVVHILLSVYCEGSWWLFKTGAFMNACFATASPFILMGREGGLVRLTRK*
>V1R.GCA_004027025.1_MyoCoy_v1_BIUU_PVJA010066903.1_1292_2194+
MTSGDLKFGVIFILQIVIGTLGNLALLCHYCVLCFSGCRSRLTDAILRHL
TVANSIVIVSIGIPEAMAAFGLKHFLGAVGCKLVFYAHRVGRGVSIGSTC
LLSIFQALSISPRSSLWAELKARAQKYVGVSSSLCWALNVLLNVRVALLV
TDKWSGRNTTRTVFLQYCSVMLPNEDTHSALGTLRFFYDVLCLSLMVSAS
GSMVFILHRHEQRVHCLHRHSVSARPSAGTRASQSILVLVSAFMLFYTLS
FVINILFSLYYEGSWWLVKTFALTNAGFATASPFILMGREGGALRLLWQK
*
>V1R.GCA_004027025.1_MyoCoy_v1_BIUU_PVJA010069097.1_1549_2436-
MILNLVKGTILALLTGLGATGNTVVFGRHMCMYRYTEKKAMHLILIHLTF
TNITMLLFKGIPKTIAAYGVRNFLDDTGCKTVCYLERVARGLSVCTSSLL
TVVQAITMSPSHSRWRRLQPQSARFILSLLPFLWMFSFLTNINLLFYITS
ISENTSQINISDYYCYFQPENQNIQLIILCAMVFRDAVSQGVMCGASGYI
VFLLHQHHQRTLHLRSSKFLCKTPTEVKAAQSVLLLMLCFLLFYWADCVL
NLLLNFFFENNLMLNLKEFLTLGYAILSPFVLIHRDGRVAEHCCT*
>V1R.GCA_004027025.1_MyoCoy_v1_BIUU_PVJA010078953.1_3187_4095+
MTPGDFILRLLFLSQTGTGLVGNAFLFSLYAPTPCTGHAVRPTHLILTHM
AVANFLILLSKGMPHMMLTWGITPVLGNTGCRLVFYIHRVARGLSLCTTC
LLSNFQAITIGPKARGILGLTDRAWKSTSFSCVLCWIINLLINTFIPINI
EGLQPTHNSTKLRDYGLCFSRNSETSTQKYAFLMTLVDVVFLGLMAWASA
SMVLLLYRHQQTVKHIHTANNSRRFSPEKKATQTILLLASTFTLFYLMNS
FLTMYYMVFFKSRIWLHHATMFLAACYPTISPFVLMLRDPRAPRCCSSTL
TK*
>V1R.GCA_004027165.1_CteSoc_v1_BIUU_PVKA01005143.1_34929_35822-
MLFNFMKGSILAFLTGLGMMGNIFVFVNYMLIFAGTGKKSIYLIVIHLAV
TNIIILLSVGMPSTIAAFGVRNFLGDIGCKIFVYLERVARGLSICMSSLL
TVVQAITISLRHPNWRRLLPRSAWYLLPLLLFFWILNSSIGTNLLLYITS
ISMNTSKGTISGNICHFRPENQKIKWTFLTIMVIRDVMFLGVMGGASGYL
LFLLHRHHQRVRYLQISRSLHKAPPEITAAESVFLLMLCFVFFYWTDCIF
SLFINTFMENNAILLNIRNFMTLGYAIFSPFVLIHRDRHLTECWKTL*
>V1R.GCA_004027165.1_CteSoc_v1_BIUU_PVKA01007166.1_27732_28673+
MNSKDDWSNLIWKTTFLSLAGIGIAGNFFLFVKHLYTLHVDTEKKPTDFI
IIQLAFTNALTLWASGISYIRSPFHFHYSLDNVGCKAMIFLGRVARGLSL
CTTCLLSVVQAITISPVSTPWTKLKPQKKWQVLSCLLFFWFLNFLISSNL
LYYIRAVNSINRSVTKIYVGYCYMMPSRQAVRWLFLSLMTLRDIIFQSFM
GWSSGYMAVRLHEHHKRVLYLHNSRSANNSSPEVRATLSILILMTYFLLF
YWADFIFSFYTGSTVTHEFTILNIKIFLGVGYAIFSPFVLINRDTHMVKC
WHSTENMGKFHCT*
>V1R.GCA_004027165.1_CteSoc_v1_BIUU_PVKA01007823.1_39868_40770+
MTCMDLKPGLLFLLQIVIGTLGNLVLLYHYCILRFRGCRSRWIDVILRHL
TVANSVVIVSRGIPESMTTFGWKHFLSAAGCKLIFYVHRVGSGVSMGSTC
LLSIFQAISISPRSSRWAELKVKAQKHIGLSNSLCWVLNMLLNIRVAMLV
TDKLSNKNITKMLSFHYCSVMLANKDTHLALGTFIFFYDIMCLSLMIWAS
GSMVLILHRHEQQVHHIHRHRISLRPSPATRASQSILALVSAFMFFYTLS
SVIHILFYLYHEGSLWLVRTSAFTNACFATASPFILVGREGGVLWLIWKK
*
>V1R.GCA_004027165.1_CteSoc_v1_BIUU_PVKA01007823.1_63949_64842+
MTTVDLKFGVIFPLQIVIGTLGNLVLLYHYCILHFRGCRSRSIDVILRHL
TVANSIVIVSRGIPEVIAGFGLKHFLSAVGCKLIFYAHREGRAVSMGSTC
LLSIFQTISISPRSSRWAELKVKAQKCVGLSNSSCWVLNMLLNISMAMLV
TDKWSNRNTPKMLSFQYCSAILPKKDTRSAFGTLHIFYDIACLSLMILAS
ASMVFILHKHKQRVHHLHRLGGLAPGTRASQSILILVSAFMLFYSLSSVI
HILLSHCHEGFWWLIKSSAFTNGCFATANPFILMGQEGGVLRLNWKK*
>V1R.GCA_004027165.1_CteSoc_v1_BIUU_PVKA01007844.1_30093_31037+
MKMNKDSLPSRFLDLRNMFFLEVSIGVIANIILLLFHVLKFIQKDRPRPT
DLMIAHLALIHTVMLLTVGFIAIDIFGYQNLGDDITCKCIVYLYRLMRSL
SICTTCLLSVLQAITLSPRSSCLAKFKQKSLNQILCYFIYLWVLNILTSG
HFLISTVATPNMTSIRHIFVTQFCCLLLINPLLNYISISLMSFQQLSFIG
FMALSSGYKVLLLCRHERQLKYLHSTSLSLKASAEKRATEIILLLMSFFT
VLYICDSVITSASGMLWNFDQTRHSVQLIIGNGYATVCPLVLISSERRVI
MFIKSMCRTNKKCF*
>V1R.GCA_004027165.1_CteSoc_v1_BIUU_PVKA01007844.1_47942_48901-
MLYTSFAKSMQKNTRFSIISDIQYVFFIEVSIGIIANIVILLLRVLTYLL
GHRPKPTDLTIGHLALIHIMLLLTMSLLAVDTFRYWELGDDIMCTSVIYM
NRLMRALSSSTTCLLSILQAITLSPSSSCLAKFKQKSLRQNLCCLLFLWV
FNMLICGRFLISTVSSSNVTSHTLMFITQSCALLPINSILKYISLILMIF
QQMSLIVLMILSSGYMVILLYIHKRQSQHLHSTYKSAKASPEERATKKIL
LLMSFFIVMHCVDCVMQSMSSIVWNHNLLRHCFLMLVGNGYASVSPLVLI
NSERQMFRRLMFMYGKVGK*
>V1R.GCA_004027165.1_CteSoc_v1_BIUU_PVKA01008660.1_1173_2186+
MSTDQRNNCYNTLKEILKGNEKVTLSYLAIGTIYLLQTVIGIMGNFSLLY
HYIFLHHSESRLRSTDLILKHLFIANSLVILSRGLSQMMVAFGLKCLFNE
FSCYLTLYVLRVGRAMSVCTVCLLSMFQVIIISPMNSCWMNLKMKAPKYI
DFSMSLCWLLYIVVNLIFPLYLLQVYGRSESRNITRKRYMGFCTAADYGT
AMAFTYIALVQFPEICFIVLTMWASGSMVFLLYRHKQKVKHIHRTNASSR
SPESKATKSILLLVTNFVSLYIISSIFRIFIAFFYNLSWWLVNISGFISV
VFPTISPFLVMNQDSSLSIFWFVWIRKTKIPLHTRNM*
>V1R.GCA_004027165.1_CteSoc_v1_BIUU_PVKA01008660.1_55034_55978+
MTRTDSIYLAIEVVLVSQTVVGLLANFFLLYHYIFIYYGKSKLRCADLIF
KHILIANSLLILSKGLPHTMVAFGLKHSFNYFVCKLILYGERVGRGMSIN
SICLLSVFQTITISPMNCWKYLKIKAPKYIGLYIGFCWFQHTVVNLIFPV
HVMIVSGKFHSTNITTKREMRFCSIVDQWTALGSVYLVLVAFPEIIFSVL
MICSSGSVIFTLYQHKQRVQHIHKTNVLYRSPQYRANKSVLLLVGSFVSF
YCISSTFTFSVALFPEVYWWLVSISDVISMCFPTIIPFLVMSQDSSLFRL
CFIFVRNIHLADKT*
>V1R.GCA_004027165.1_CteSoc_v1_BIUU_PVKA01008766.1_4446_5399+
MTSRNVYIVIIFLVQIFIGTLGNLFFLDKYLFLLLHGYKIRSIDLIIMHL
TNANFLVILSKGIPETMVAYGLQDFLSDFECKLIFCLSRVGRGIAFSSTC
LLSVFQAITISPNNSRWAELKVKFPKFVSTFTVLCWVLHLVLNISFSVSF
MSRLRTKNITNRIAFAYCSDPRTTRRVYTVHAVLPTITDVFCIRLMLLSC
GSIVFILFMHKQWVQHMHRTSNSFRSSPEARATRSILTLVSIFVFFYFLS
CIMQIYVTFFSHTGFLLLTLSAFLSACFSTVCPFVFMISGHYTSGFSCVL
SERNRVIYLQEKHACSA*
>V1R.GCA_004027165.1_CteSoc_v1_BIUU_PVKA01011173.1_51199_52137+
MFPNAVFFGFFLISQVGVGVVANSSLFIALMYNFLTQPKLMRPVCLIMTH
LTVVNILSILVTLIPYIEESFGVKQFLDDTGCKAILYTNRASRGVTICTT
SLMSTFQAITVSPFDSKWSQLKSKLPATTMPTLLSFWIINLLIYFRVIET
MRAIGNYTPVGHGYSHAYCQSGSLKHNYTWLYVSIILACDLVFLILMLCA
SLHMIILLSRHHRRAKRVCNPTSKTSAEIKATQNILLLVTCFVFFYCSNN
MVTLFSFYSQTKKTALESISAMLSSCYPTICPFVLVKHNKIFSKFFQFTV
MRFICPQTTFTD*
>V1R.GCA_004027165.1_CteSoc_v1_BIUU_PVKA01011527.1_8250_9194+
MVWNLVKGIVFLCPTILGILGNVFVLVNYFLFLGDTKMKSVYFILIHLAF
TNIIMLFAKGIPKTMAALEQKTLLHDAGCKTVVYMVRVARGLSICTSSLL
TVVQAVIISPTDSVWRMLEVKKPWQILSIFVFFWILNSLISMNLPFSIIN
INSMNISQISEADKYCYFVSEGWIMRWTFLVLMVLRDAVFQGVMGGASGY
LVFALHKHHQRVLYLQTSKFLYTAPPEIRAAHGVLLLMLCFLVFYWADCA
FSMFFSSSLNFISVILSIQEYLTLGYAILSPFLLIYRDGHLRTCFHRQED
RKTCRNSCIDNLFK*
>V1R.GCA_004027165.1_CteSoc_v1_BIUU_PVKA01011905.1_28879_29730+
MCSAKLNLEIIFLMQTGLGLMGNSSLLCLYNFTLLTGHHLRPTDLILYQL
ALANWVVLLSKGVPQTLATTGWEHFLDDAGCKLVFYFYRVGTGVSFSTAC
LFSGFQAIKLSPHICRWMELKIRSLRFTGFCCFLCWIPHLSINSFLPLIV
NGPLSKKNLSRENNYDYCSWIMPQGDRPLYTILYFFPNLMSLILMTWASG
SMVLALHRHRQRVQHICSHSLSPRPSHEARATRTILGLVSSFATFYSVYV
ILTIWMTLLTNRGQWRLKSSMLVASCFPAFSGD*
>V1R.GCA_004027165.1_CteSoc_v1_BIUU_PVKA01013927.1_3873_4823-
MTDNSSMKINKNSKYFRFIDIQYLFFLEVTIGMMANTALLLFYVLLFVLE
HRTKPIYLTIGHLALIHIAMLVTCSLTIDIFGFQYLQDDIKCKSVIYLHR
MMRSLSICTTCFLSVLQAITLSPRSSCLAKFKQKSLYQNLCCFLFLWVFN
ILINSRFLISTVFTPNVSSNNLMFVTQSCSFLPISYLLKYITFTLIIFQE
IFAIGLMGLSSVYMVILLYKHKRQSQHLHSTHLSPKASPEQKATQTILLL
MCLFVVIYALDCVISSTSGVSWKRNQIHHCIQMLLGNAYATISPFVVINT
EKRMIKCFTSMSLKDN*
>V1R.GCA_004027165.1_CteSoc_v1_BIUU_PVKA01013927.1_33810_34781-
MEMKKHSKLFRFIDIQYLFFFEVNVGIIANVVLLFSFFSIFFLEHRLKPI
SLTITHLSFIHIVMLVAVSIIAIDIFGYKDLGDDITCKYVIYLHRLMRGL
SISTTCLLSVFQAITLSPRSSCLAKFKQKSLHQNLYCFLFLWVFNMLINS
RFLISTIATPNVTSHNLMFVTQSCSLWPISYLLKYISFSFMTLQEITVIG
LMGLSSVYMLILLYRHKRQSQHLHSIHLSPKASPEKKATQTILLLMSVFI
VIYSLDCIITSTSGVFWKHNQIHHCIQMLVGNGYATVSPLVLISTERRMA
KCLASALLKYVNSCLCIGVKFLS*
>V1R.GCA_004027165.1_CteSoc_v1_BIUU_PVKA01015468.1_23236_24144-
MTPGDVILRLVFLAQTGIGVVGNTFLFSLYATTLCTGHALRPTHLILTHM
SVANFLILLCKGTPHMMLTWGITPILGKIGCKLVFYIHRVARGLSLCTTC
LLSNFQAITISSRPRGMICFKHGSWKNISFSCVLCWIINLLINTFIPINM
ESLQHSHNSTEFQDNGLCSSRNYETSTPKYAFLMTLVDFVFLGLMAWASV
YMVLLLYRHQETMKHIHTTSSSHRLSPEAKATQTILLLASTFILFYLVNS
FFTMYYTVFLKSHLWLQHATPFLTACYPTISSLILVLRDPRVSNCCSSML
TM*
>V1R.GCA_004027165.1_CteSoc_v1_BIUU_PVKA01015468.1_39080_39976-
MTPGDFILRLLFLTQTGIGVVANMFLFSLYAPTSCTSCTLGPMHLILTHM
AVANFLVLLFKGIPYTMLVWGITPILGNIGCKLVYYMHRVARGLSLCTTC
LLSNFQAISISSRHGMWMRPKYRAWKNTNLSCVLCWFINLLVNTFIPIHI
EGLQHIGNSTKIKSYGICSSKILRTTDAKLPIILLLSDVLFLVFMARASV
YMVVLLYRHHQKVKHIRTIGKSQKLSPEAKATQTILLLASTFILFYSSNS
ILIIYDDVVVVKFCLWPQHTISFLAACYPTLGPLVLILQDPQTPTWCC*
>V1R.GCA_004027165.1_CteSoc_v1_BIUU_PVKA01017276.1_12374_13288+
MFLSDLIFGFFLLAEILLGLIGNLLLFIFYMFTFLIHPHLKKPIDVIFTH
LTLVNILTIVFRLLPDIIFSFGLRQFLDNVGCKAFLYAYRVSRGLCICTT
SMLSAFQAITISPSNSQWVWLKSKLSTWITPSFFAFWVINMLTYTPILET
VRSSSNFILLGSVFSQAYCHANQYEYVFTISSLCVTLTQDLLFVVIMIWS
SLYMVNLLYKHHQRAQHVHSPRCSSQLHIEHKATRSILFLVSCFVFSYGS
NNIILFCLFFRPKTVMGLDRINGFLPSLYPTICPYSLIKNKKIISKINSY
FSDI*
>V1R.GCA_004027165.1_CteSoc_v1_BIUU_PVKA01017890.1_12858_13793-
MASKDLAIGLTFLTQVITGIIANVVFLFHYLSFVFTGYRLKHIDLIAEHL
TLANTMIMLSKGVLQTMEVFSIKYFSHVLRCTILLYIFRVARGVSVSTTC
LLSVFQTLKISSMNSPWKELKAKLLNHIDFSIFLIWMLYMLVNCIFPFYD
MIQYSRKNITKEKDSGFCSVGLRDQITDALYSILILFPEVLCSAIMIWSS
GSMIFILHRHKQQVQHIHRISCPETRATRSVLVLVCTFVSFYTLSSLFYV
CVVNFYIPSGWFMKTSALISTCFPTVSPFVLMTYNSTASRLWLKFSKFFR
KMYITILHKVY*
>V1R.GCA_004027165.1_CteSoc_v1_BIUU_PVKA01017890.1_41904_42881-
MAYKNVYILIIFLVQIFIGMLGNLSFLGKYLFLFFHGCKTRSIDLIIMHL
IMANFLVILSRGIPETMAAYGLQGFLSDFGCKLVFNLSRVGRGVAFGSTC
LLSVFQAITISPSNSRWSKLKVKLPKYVSTFSVLCWVLHLVLNISFSWTL
MSKLSTRNITGKLNFAYCSDPRTTRGVYTVHTVLSIITDIFCIWLMLLSC
GSMVFILFMHKRRVQHMHRTSNSFRSSPESRATRSILVLVSVFVFFYFIS
CIMHIYVTFFSHRRIILFSLETFLNACFSTVCPFVFMISGHYTSGICCIW
SKRNSHLTSKVIHLCCLVSLLLNCG*
>V1R.GCA_004027165.1_CteSoc_v1_BIUU_PVKA01018174.1_7795_8700-
MLPYIVQGIILACLSGLGIMGNIFVFLNYMLIILGNEKKSVQFILINLTI
TNIITLLSKGMPSTISAFVVRNFLNDIGCKMVCYLDRVARGLSICTSGLL
TVVQAITISPRNSAWRKLRPRSAWSVLPVLLFLWSLNSLIAMNLLHSITN
SINSSQGGNNRHYCYLLPESKKVKWIFLTCMVLRDGGSQFIMGGASGYIV
YVLYKHHQQVLHLQSSKFLYKTPPEIKAALSAVLLMLCFILFYWIDCLLS
LFMSLSLFNWFTVISVQHFISLGYAALSPFVLIHREGHLRRCGCTWGAER
P*
>V1R.GCA_004027165.1_CteSoc_v1_BIUU_PVKA01018174.1_28373_29254+
MYFSIISTTIWIFLTGLGILGNTSVFLIYLYNFGESIRNKSIQLILVHLL
FTNVLMLISKGIPKTIAAFGMRKFFSDIGCKMVVYMERIARGLSICTTGL
LTVVQAVTISPRDSGWRKLKPSSVWRVLHVLLFFWCLNSLIAINLLYSIT
SVSVNASQVSNSEYYCSLTPENKKVKWIVLTFMVLRDAGFQGIMGGASGY
MVCVLYKHHQQVVHLQSSKSLYRTPPEVKAAQSVLLLMTGFLGYYWIDCL
FSLFISSSLVTESTIIIARDFITLGYAILSPFVLIHRKGHLGH*
>V1R.GCA_004027165.1_CteSoc_v1_BIUU_PVKA01018881.1_33798_34754+
MKMNKIKLSSLSYMRSMFYLEVTIGVIANTVLLLCYILTFLLEHNLKPID
LIIGHLALIHIVMLITVGSIALDTFEFQYFGNDIMCKCVIYLYGLLRGLS
VCTTCLLSVLQAIILSPRSSCLAKFKQKLLNQNLRWFFFLWIFNMLISAR
FLISTVATPNVTSHSLMFVTQSCSLLPTSYILKYVSISILSFQHMSFIGL
MVLSSGYMVLLLCRHRTQFQYLHSTGLSPKASAEQRATKTILLIMSFFII
IYIFDSVTASTSAILWDYEPIRYFIQMLTGNAYATVSPFVLISTAKRMIK
GSGRWLSGISTSLASTMA*
>V1R.GCA_004027165.1_CteSoc_v1_BIUU_PVKA01018958.1_38952_39887+
MKMNKYGKFFRFIDIQYLFVFEASIGIIANIILILFYVLIFLLQSKPKPL
DFLIGHLALAHLGMLVPASLTAIDIFGLEKLGDNLKCKLVIYLHRVMRGL
SICITCLLSVFQAIIISPRSSCLAKFKQNSLHQRLCCFLFLWVFNMLISG
RFLISTIATPNVTSHNLMFVTQSCSLRPISYLLKYITFSLMTLQEITVVG
LMGLSSVYMVIILYRHKRQSQYLHRNTSSLKASPEQRATQIICVLMSIFV
VIYALDCIISSTSGVFWKRTQIHHCVQMLVGNFYATISPLVLISTEKRII
KCLTSLYWKES*
>V1R.GCA_004027165.1_CteSoc_v1_BIUU_PVKA01020288.1_27092_28042+
METKKSTGLSSFVSIQNMFFFEVSIGIMANTVLLLFQFLTFLLQHRPKPT
NLTIGHLTFIHLTMLLTVGFMCIDIFDFQDFWNDITCKFALYLYRLMRGL
SVCTTCLLSVLQAITLSPRSSCLARFKQKTLHQNLCCFLFLWVFNMVISS
RFLISTVATPNESSQSLMFVTKSCSLWPISYSVKYMYFSLMTFRDVIFIG
FMVLSSGYMVTLLCRHKKQSKHLHSTSLSPKATPEQRATQTILLLMSFFM
TMYFSDSVIASTSGMLWKNAPIHYCVQMLLANGYATVSPLVLISTEKPMI
RSLVYVGKVNKCLIIR*
>V1R.GCA_004027165.1_CteSoc_v1_BIUU_PVKA01021615.1_12418_13317-
MNPVDLIFGLLFPAQTAIGVAGNMFLLIVYAPTSCTGQALQSTHLILTHM
AVANILVLLFKGIPHIMLIWGVTPLLGKVECALVYYIHRVARGLSLCTTC
LLSKFQAITISSRHGRWMRPKDRTRKNINFSCVLCWIFNLLINTFIPIDI
GGLQHTHNSTKRRKYILCSSKGSEAPLEYTFLLTVPDILFLGLMAQASIY
MVFFLCRHQQTVKHIHTRNNSRRFSPEAKATQTIIFLASIFILFYLINSF
VTIYISSFLKSFIWLQRPSQIVHRIIWLQHMTTFLAACYPTISPLILML*
>V1R.GCA_004027165.1_CteSoc_v1_BIUU_PVKA01022221.1_21206_22120+
MAMRDLAIGMIFLTQTVIGIVANVVLLFYYLSLCFTGYRLRPTDVIAEHL
TIANTLIMLSKGVSQSVQAFGLKYFSQVLRCTILLYVYRVARGMSVSTTC
LLSVFQTVKISPLNSNWKQLKFSNHVDFSIFLSWILYMLVNCIFPFYTFN
KYSIKNVTKVNNSGYCSGFRDKTIELLYAAFVLFPEVSCSGLMIWSSCSL
ILILDRHKQEVQHIHRTNNSHKYSPESRATKSVLVLVCNYVCFYTLSSFF
YACVVRFNILSWWLTNASKLISTCFPTVSPFVLMSCNSTASRLWFKFSNF
FRSM*
>V1R.GCA_004027165.1_CteSoc_v1_BIUU_PVKA01023573.1_13149_14087+
MFPNAIYFGIFLICQVCIGVLANSSLFLALTYTFLTQHNLKRPIDFLMIH
LTVVNNLSIIVTLIPYIKAYFGVRQFLDDTGCKAFLYVYRATRGVSMCTI
SLVSTFQAIIISPMNSKWAVFKSKLSTAIKPSLFVFWLINLLIYIHVIER
VRAIGKDALVGHGYSHVYCQTERMPTNVTSSYISIILAHDLVFLMLMLWT
SLYMVSLLYRHHRRAQNIRSTFSQTSAEVKATQNILLLVSCFVLFYCSNN
FVTLLAFYSHKKNVFLDGITAMLSACYPTICPFVLMKNTKMFSTFFHFML
MWVKCPQTVFSA*
>V1R.GCA_004027165.1_CteSoc_v1_BIUU_PVKA01023616.1_4052_5002-
MIPTSTTAPRDLAIGMTFLTQTVTGILGNVVLLFHYFSLCLTGYRLKPTD
TIAQHLTIANTVIMLSKGISQTMEAFGIKYLSHVLKCTLIVYVYSVARGV
SLSTTCLLSVFQIVKISPMNSSWKELKAKLPKHIGFSIFLNWNLCMSLHC
FFLFYVISKYNSKNITKVKDFAYYCSDFADTNTEAIYSAFVLFPEILCSG
LMIWSSCSMIFILQRHKQQVQYISRKNISQKLSPESRATQNVLVLVCTFV
SFYTLSSLFYVCVVNFHIPSWWRMNISALISTCFPTVSPFVLMSCNSTAS
RLWLKFSCFFRIMRST*
>V1R.GCA_004027165.1_CteSoc_v1_BIUU_PVKA01023616.1_25955_26893+
MSSRDLVKAMIYFSQTLIGTLGNFSLLCHCICLHLTKFQLRSTNQILRHL
AVANSLVILFRGVPETMAALGLKDFLSDLGCKLVFYVHRIGRGVSIGSTC
LLSVFQVIMICPMNSHWAKLKSRIHKYVSIFSTFCWIFHMLLSTIIPLYV
TDKWHHKNITYQKEFGYCSSIRQKKSMTIMYTALLTLPDVLCVVLMLCTS
SSIISILYRHNLRMHHMHVINVTCRSSPETRATKTIVLLVSTFVCFYSLS
LIFHAFFILYNNPNRFLVSTAAVVTGSYATVSPFLLMKHSPNISNLLDCT
RKTKTPHITRRV*
>V1R.GCA_004027165.1_CteSoc_v1_BIUU_PVKA01024077.1_12781_13794-
MIFAQRNNCHYSLKEILEGNEKMALRDLAIGTIFLLQTVVGIMGNFSLLY
HYILLHSTERRLKFIELIHMQLSIANSLVILSKGPSQTMVAFGLKNLFNQ
FSCNLNLYAIRVGRAMSICIMCFLSIFQTIIISPRNSCWKNLKTKTPKYI
GFSMSLCWLLHMGVNFIFPLHLLQASQKSEIRNITRKRHMAFCTVADYGS
AMASVYIALVVFPEVGFIVLTVWACGSMIFALYRHKQRVKHIHSANVFSR
SPESKATKSILLLVSNFVSFYIISSIFHMFTALFYNLSWWLVNISGLMSV
LFPTICPFLVMSQDSSLSMFWFAWVRNTKILLLTRNI*
>V1R.GCA_004027165.1_CteSoc_v1_BIUU_PVKA01024221.1_9847_10794-
MLTIINDRMACTNVYIGTAFLVQIITGTLGNLFILSQYVYHYFCGCRSRS
RDLILGHLTLANFLVILSRGVPETMAAFGLEDFLSDAGCKVVFYVHRVGR
GMSMGSTCLLSVFQAITICSQSFQWTKFNVKAKKYIQRSIFLCWLLPMLL
NATFPMTMTAKWKNKSIINKINFAYCSGAMYEKVLYTITTSLFLTSDALC
MGLMLFTSSSTVFVLCKHKKQVQHIYGLKAGSKSSPVTRATNSVLALVCI
FVHFYSISFIIQGCLAVFQYPSTSLLTTAALINTCFPVLCPFVLMSSDHS
LFNICYFYFRKNSVI*
>V1R.GCA_004027165.1_CteSoc_v1_BIUU_PVKA01025529.1_31304_32242-
MKIHKDSRLSGFTGIQHMVFFEVSIGIIANTVLFLFHVLTLFLRHRPKPT
DLTIGHLSFIHILMLLSESFIVLDTFGYHDLKDDIICTTVIYLYKLMRDL
SVSTTCLLSVLQAITLSPRNSCLAKFKQKSLQHDLLCFLSLWVFTMFING
RMLISTVSTHNVTSHSFMVLTKSCSLLPVTFFLKYTFLSLMIFQHMSCIG
LMKLSSMYMVILLYKHKMQSQHLHCTSLSPKPCPEERATQTILLLLSFFI
FLYTLDSALSSTSSIMWNIDPIHHCVMLLVANAYATLSPLLLISTERRMT
MRFIFMWWKINK*
>V1R.GCA_004027165.1_CteSoc_v1_BIUU_PVKA01025844.1_9716_10645-
MPSVDIKIGTAFLVLLVFGTVGNFSLLSHDIFLNLSGCKARSTDLILRHQ
TVANFLVILSKGIPETLARFGLENFLNDFGCKLVFYAHVLSRGVSFGSTC
LLSVFQAIIISPIDSKWGQFKGKVSKYTYTLTALCWVLQLLMSLSFAVSI
TSTLNARNVTDKIDFVYCSDMHPIRGLYSLSIAMISISDILCMGLMLFAS
GSIVCILYRHKHRVQHIYRTNRSSRSSPEIRATHSVLVLVSVFVCFYIPS
AIMQMYLTFSGKQSSFLHTLGAFINGCFPAICPFLLLSQGHSVSRIRCIC
CARNTEPEL*
>V1R.GCA_004027165.1_CteSoc_v1_BIUU_PVKA01026402.1_19230_20180+
MASRNLATAMVFFFQTLIGTLGNVSLLYQYICLHFTKYQLRSTDQILKHL
VFANTVVIMCRGIPDTMAAFGLKDFLNDLGCKFVFYVHRVGRGVSICSTS
LLSVFQVIIISPRNSTWAGLKVTASKYISIFSKLFWIFHLLLNTIIVLNV
TDKWHHKNITYRKEFGYCSRASQLKSKKILHATLLSLPDVLCVGLMLWTS
GSLVSTLYRHKQRMKHILKTNITQRSSPETRATKTIILMVSTFVCFYTLS
SIFQAFFTMYSNPNRFLLNVAAVVTGAYPTVSPFLLVKHYPGMSCPFADC
VRRRKPCNVLKSMEVP*
>V1R.GCA_004027165.1_CteSoc_v1_BIUU_PVKA01026448.1_8445_9389-
MASRDLAMAVIYISQTLLGLLGNFSLLCHYTCLHFMNCQLKSTDLILMHL
TVGNSLVILFRGVPETMATLGWKDFLSDLGCKLILYIHRVGRGVSIGTTC
LLSVFQVVKISPVKTGCEKLKLIVRKYINFFSICCWTLHMLLSIGVPMHV
TDKWYHRNITYTKEFGYCSRVSPEKSRKLLNTALLFLPDALCVGLMLCTS
SCMVSMLQKHKLRMKYVHKTNSTQGSSPETRATKSIILLVRSFVCFYSIS
SIFNVFFTSHGNPSRFLLNVSALVNGGYPTVSPFLLLKHYPSISSFCVCK
KSRTCNTMRIIPIS*
>V1R.GCA_004027165.1_CteSoc_v1_BIUU_PVKA01027457.1_12723_13736+
MASRHLAIRMTFLSQTVSGILGNVALLFHYLFLCFTGYKLKTTDVIAEHL
TLANTVIMLSKGISQTMKAFGIQYFSETTRCTILLYIYTVARGVSISTTC
LLSVFQAMKISPMNSSWKILKHQVPKNMGFTIFLIWIHYMLVNCVFPFYA
ISKSNSKNITKIKLFGRYCSNFRDKISEVLYAALLLFPELLCSGLMIWSS
CSMIFVLHRHKQQVQYISRTNVSQKSCPETRATQSVLVLVCTFVSFYTLS
SCFYTYVVNFYISSLWLMDTCGLISTFFPTISPFILMRCNSTASRLWFTF
LYFFQNHIGSTAKIRGVHRLFFRKTDRKNEVVVQCNW*
>V1R.GCA_004027165.1_CteSoc_v1_BIUU_PVKA01027475.1_20140_21138-
MYHALQRNECQHNTNESLYENDDIYSKDLAMGTIFLCQVIIGVLGNFFLL
YHHLFLLYKRKNLRFIDVILKHFFIANLCVLFSKGVPYTMVAFGMNQFFS
EFVCKILFYIEKLGRTVSIGTICILSVVQNIMISPMNSCWKNVKNKALKC
ASLSIYLCWILNMVFNLIIPIYTWYLSGNGYGENIIKKVNAGYCCLVDYG
VVIGSIYIALVIVPEVCFSVLTVWASGSMVFILYRHKQQVQNIHISNDSL
RSPESRATKSILLLVSTFICFYTLSTFFRTSMSILHKLGSWLVSTSEVIS
MCFPMISPFLIMSQDPSTLRQCFACTRNTKLQ*
>V1R.GCA_004027165.1_CteSoc_v1_BIUU_PVKA01028494.1_11588_12526-
MFPNAVYFGFFLISQVFTGVLGNSLLFLALTYTFLTQRNLKRPIDFLMIH
LTVVNNLNIIVTLIPYIKAAFGVRQFLDDTGCKAFLYVHRTTRGVSICTT
SLVSTFQAITVSPMNSKWAGFKSKLSTTIISSLILFWLINLLINIRIIET
VQQVGKVFLVGYGYSNAYCQTTKMANNGTRSFLGVALAHDLAFLMLMLWT
SLYMVSLLYRHHKRAQNIRSTFSQTSTEVKATQNILLLVSCFVFFYCSHN
FIILFTFYSHKKYILLEGIGIVLSACYPAICPFVLMKNAKMFCTFFHFTL
MRVKYPQTVFSG*
>V1R.GCA_004027165.1_CteSoc_v1_BIUU_PVKA01029563.1_11321_12253+
MKIDQKRKLSSYTNIRNILFSEVSIGIIANAILFLFHITTFLLKHRPKPL
DLTIAQLALIHLVMLVATEFIVTDNFGFANWGNDFMCKLVLYVNRLMRAL
SLCTTSLLSVLQAIMLSPRNSYLEKLKYKASHHYPYCLALLWVFNMLLNV
RFLVSIGATPNVTSQNLVFVSESCSQWPISYLFRFIFFSLMNTQDISFIG
LMAVSSGYMVKLLCRHKKQVQHLHRISLSPKAFPEERASRIILALMGFFV
LMYFLDCVVFTVCSVLWENGPVHLCVRALVGNCYAAICPFVLMSTENRML
RCLTSMWKRQ*
>V1R.GCA_004027165.1_CteSoc_v1_BIUU_PVKA01029929.1_6914_7846-
MNKNSRISGFFGIQYIFFTEVSIGLIANIILCLLHVLTLILEHRLKPTDL
TICHLAFIHSVMLLTVYFTALENFGYRDLKDDITCTSVIYLYKLMRELSI
STTCLLSVLQAITLSPRRSCLTKLKQISLHQNLYCFLFLWVLNMFISGRM
LLSIVATPNMTSNSFMALTKSCSLFPISSFIKYMTFSLSIFQHMSYVGLM
LLSSVYMVILLYKHKIQFQHLHSTRLSPKTCPEQRATRTILLLLTFFIVL
YTVDSALMSNYSIMWKIDPIHYCVLLLVSNGYATVSPLLFISTERRISKC
FIFMWRKADT*
>V1R.GCA_004027165.1_CteSoc_v1_BIUU_PVKA01030357.1_6384_7304+
MVSEGVYAVIFLAQIFIGTLVNLSFLGNYFFLYLSGYKKRYIDLIMMHLT
VANLLVILSRGIPETMAAFGLEDFLSDFGCKFVFYASRVGRGVAFGSTCL
LSVFQTITISPSNSRWAELKVKFPKYISRFTVLCWVLHLLLNISFPLSLT
SRLKTKNITNKIDLAYCSIPHITKWVYMAQTVFSTITDVLCMGLMLLSCG
FILFILFKHKQQVQYMHRTRNSFRSSPETTATHSILILVSIFVFFYFMSC
IMQIYLTFFNHSKILLFTLAAFISACFSTVCPFVFIIYGHYLSAICSVCS
KKRRVI*
>V1R.GCA_004027165.1_CteSoc_v1_BIUU_PVKA01030831.1_11593_12531+
MNMNKNNRFSSIFHIQYIIFLEVSIGIVANIILLLFHVLTFLLGHRTKPT
DLTIGHLALTHIMLLLSVSFLMTETFGYWELGNDIVCAFIFYVNMLMRGL
SISTSCLLSVLQAITLSPRSSCLSNFKQKSLHENLCVFLFLWLFNMLICG
RFLISTVATRNVTSCSLMFITQTCSLLPISSFIKYISLTLMIVQQMSFTG
LMALSSVYMVILLYRHKRESQHLHSSSRSPKISPEERATRTILLLMGFFI
VMYCMDCVVQSMSSITWNHNPLHSFFLMLVGNGYATVSPLVLISSERQII
KRIIFMWRKVSK*
>V1R.GCA_004027165.1_CteSoc_v1_BIUU_PVKA01031509.1_11752_12696-
MASRDLAMTTVYISQTLIGILGNYSLLCHCICLHFTKCQLKSTNLILMHL
AIGNSLAILFRGVPETMATLGWKDFLDDLGCKLIFYVHRVGRGVSIGSTC
LLSVFQVLTISPVNTSCAKLKLTVSKHVNFFSICCWTLHVLLSIAVLIYV
TDKRYHKNITYAKEFGYCSRVSTEKSGKLLITALLFLPDALCVGLMLCTS
SCMLSMLYMHKLRMKYVHKTNSTQRSSPETRATKSIILLVSTFVCFYSIS
SIFHIFFSLFENPSRFLLSVSAIVNGGYPTVSPFLLLKHYPSVSLFCICK
KSRRCNTMRIIPIP*
>V1R.GCA_004027165.1_CteSoc_v1_BIUU_PVKA01031820.1_12135_13076+
MSSRDMAIGIMFLSQTAVGILGNLSLCCYYLVLYDKNCTLRSTDLILKHL
SLANFFIVVSHGVPHTMAAFGMKDFFNDFGCKILLYIHRLGRGVSTALTC
LLSVFQTIMISPMNSCWKDLKVRAPRYIESSIYFCWVLYVIINFIFPMHA
YGKQNSKNVTTKRYFGFCTTKGISRIISSVYLVLLILPEVLFSVLIFCGS
VYMMYFLYKHKKQVQYIHTMTSPRSSPESTATQSILGLVCTFVIFNTLSS
LLYIYVAFIHYPSVWLVNISALLSVSFPTVSPFVFRKKLHCIGALCCMYK
KCLKMGQPNSSGD*
>V1R.GCA_004027165.1_CteSoc_v1_BIUU_PVKA01031844.1_23206_24120-
MSSEDLAVGITFLTQTAIGILGNVVLLFHYVSLCFAGYRLRPTDLIAEHL
TIANTVIMLSKGVSQTMEAFGVMHFSYHLRCTLLLYVYRVARSVSLSTTC
LLSVFQTLKISPMNSSWKELKIKLPKHIGFSIFLDWILCMLVHCIFSFYA
ISKYSSKNITKAKVFAYYCSDFGDKIIEALYSTLVLFPEIMCSGLMIWSS
CSMIFILHRHKQQVQYISKTNVYQKSSAESRATQSILVLVCTFVSLYTLS
SFFYGCVVNFYIPSRWIMNISAVISICFPTVSPFILMRCNSTASKFWHKF
SCFI*
>V1R.GCA_004027165.1_CteSoc_v1_BIUU_PVKA01031961.1_214_1158-
MLWANLIQGVIFLSLSGPGIWGNIVVFIRHFYIIVLIPQKKPIGFIITHL
AFSNAVIICTTGIRDLAPVFYFRNFLGSTGCKTVVFLGRVARGLSICTTC
LLSVVQSITISPRTTLWGKLRPRTAWQVLPYFFFFWVFNLLISSNLLHYI
TATSSMNRSEVGTYAGRCYLLSSRHAMRWLFLCLMALRDVLFQGVMGWSS
GHMALRLYGHHKRVLYLHSSQVANNSSPEIRATISTLILMTCFLFFFWTD
FIFSFYIGSTVTNETTLLYIKIFLELGYSVLSPFVLMSRDVCVSKQRQIQ
GEIRRVTFYTSSVD*
>V1R.GCA_004027165.1_CteSoc_v1_BIUU_PVKA01031961.1_21541_22488-
MIFSTKNLLDPTFNVYKVKMGWNFIRGATYTFLTGMGFVGNIFVFISYML
MLAGTGRKSMHFILSHLSFTHIIMLVCKGLPKTIAAFVSRNFLDDTGCKV
VVFLQRVARGLSICTSSLLTVVQAITMSPRHSWWRRLQPRSGWLLLPLLL
FWILNSAIGMNLLYYIKSFSTNTSEFTSNDDLCDFQPKSPQMRWIFLMLM
ALRDALFQGLMGGASIYIVLVLHKHHQRVLHLQGSRFLYKTPPEIKAAQS
VLLLMLCFFLSYWIECILSLFLNSFLKGNVIIHSIRELLPLAYLSLSPFL
LIHRDGHLRVCGRAP*
>V1R.GCA_004027165.1_CteSoc_v1_BIUU_PVKA01032760.1_16379_17326-
MTEADFVYLAIGMIFLSQTMVGFLANFFLLYHYIFLYHTKSKLRYTDLIL
KHISIANSLLILSKGLPQVMVNFGLKHTFNYFVCKFILYIERVGRGVSIG
TICLLSVFQTIMISTMNSRWKYLKIKAPKYINLCNCLCWFQHIVVNLIFP
VYLMNVSENFHSRNITKKREIRFCSAADQGAILGSIYLAFITFPEVIFSV
LMLCVSGSMIFALYQHKQRDRHIHRTNFFSRSPESRATKSILLLAGTFIS
FYSISSLFNFCIALFPEVYWWLVSISDIISMCFPTISPFLVMRRDSFLSR
LCFAFIRNTHFADKT*
>V1R.GCA_004027165.1_CteSoc_v1_BIUU_PVKA01033604.1_15729_16664-
MKTASRDLVIGTIYLLQTVVGIIGNFSLLYHYFFLQNTERKLRSIDLILK
HLFIANSLVLLSKGPSQTMVAFGLNRLFNEYSCNLNLYVFRVGRAMSICT
VCLLSVFQTIIVSPMNSGWKNLKRKAPKYIGFSTSLCWLLHIRVNFLFTL
HLLQLTENSENRNITRKRYLGYCSVADFGTTIVSVYIALVVFPEACFIFL
TIWASSSMIFVLYRHKQQVKHIHTSVSSRSPESKVTKSVLFLVSTFVSFY
MISCIFHIFIAFFNNLNWWFASISSLISLCFLTVSPFLVMSQDSSLSMSL
FVWIRNKSFSP*
>V1R.GCA_004027165.1_CteSoc_v1_BIUU_PVKA01034191.1_3307_4251-
MKMNKDSRSSNFIDIQDLFFFEVSIGVIANMVLLLFHVLNFILERRPRPT
DLIIGHLALIHTVMLLTVGFIAIDIFGFHDLGDDITCKCVIYLYRLMRGL
SVNITCLLSVLQAITLSPRSSCLAKFKQKSVHQNLCCFLFLWGLNMLTSG
HFLISTIASPNVTSHSLMFVTQSCSLLPISSSLKYTSSSLLGFQNMSFIG
LMALSSGYKVLLLWRHERQSQHLHSTSVSPKVSAEKKATRTVLLLMSFFI
VMYILDSAIAFTSEMLWNFDQIRHSVHLLVGNGYATVSPFVLIFTERRVI
TFFRSMWKKDDKFL*
>V1R.GCA_004027165.1_CteSoc_v1_BIUU_PVKA01035585.1_20021_20935+
MNKKRKFSSFSEMRNTVFFEVTTGIIANTVLLVFHICTFLLKHRPKPLDL
TISQLALIHLILLVTMAFIAVDFFGFLDWGNDLICKLVIYVNRLMRTLSI
CTSCLLSVLQAIMLSPRNSYLAKFKHRSAHHYLCCFVFLWIFNMFLNGRF
LVTISATPNVTSHSLMFVTESCSQWPISYFFRYLFLALVNVQDISFIFMM
AFSSGYMVSLLCRHKRHFQHLHSKRLSQKASPEEKATWSILLLMGFFIIM
YILDCVIFSVFGILWKNDTISLCVRMLVGNGYATVCPFVLMSTEKRMIRY
LTFR*
>V1R.GCA_004027165.1_CteSoc_v1_BIUU_PVKA01035668.1_5083_5994+
MSPHGLAIRIIFVAQTGVGILGNLMLLYNYIFIPDPDQRLKHIHLVIKNL
ILANSLVLLCRGIPHTIVIMGLRYSMGDIGCKFVFYLHRVAWGVTLGTTC
ILSGCQAITIGPNHHHRMKVKAKDPKYMALSITICWILHMLLNSVFPMYI
TGASESTNSSQYRHLGYCSSIVIERMENLLYSVIMSSIDVLSLGFMVWAS
VSTMLFLYRHKQNVFHIHSKNLSFRFTAETRATQTIFILLITFFSIYTLS
SFFTVYMSYFDQPSPWLVNISALLATSFSCCSPFVLISRDAYFCRLFCLL
PKE*
>V1R.GCA_004027165.1_CteSoc_v1_BIUU_PVKA01035807.1_15913_16845+
MMMKKKNKFSKFFDIRTTVFFVLAIGITANTVLLLFHILTFFIKHRPKPL
DLTMAQLALIHLVLLVTMGFIVTDTFESQGWEDTLMCKLVIYVQKLMRAL
SICTTCLLSIIQATTLSPRNFCLAKFKHKSSHHYPYCLGVLWLFNMILNA
RFLVSIGATPNTTSENLVFVTESCSQWPISHFFRYIFFSLVNIQDISFIG
LMALSSGYMVSLLCRHKKQSQHLHNTRSSPKTSPEEKATQSILLLMGFFM
LMYLLDCVTFSSRAILWNNDPINICVHMLVGNGYATICPFVLMSTEKRMT
ECLPFRWKRQ*
>V1R.GCA_004027165.1_CteSoc_v1_BIUU_PVKA01036221.1_2688_3629-
MLFDFSFMKMNKNNRLSSFIGLQHLLSFELSIGIIANMVLLLFQALIFLL
EHRPKTVDLTIAHLAFVHLVMLLTTNFTILDIFGYHNLNDDITCISVIYL
NRLMRDLSISTTCLLSVLQAITLSPRSSCLAKFKQKSLQQNLCCFLILWV
FNMAINGRMLISTVAMHNRTSHSFIHLTKSCSLLPISFFFKYMFLSLTSL
LHMSCIALMLLSSGYMVILLHKHKIQSQHLRSTSLSPETSPERRATRTIL
LLLTFFIVLYTLDSVIGSTSSIMWNIDPIHRCVLLLVGNGYATVSPLLFI
TIERRMIKCFLFQ*
>V1R.GCA_004027165.1_CteSoc_v1_BIUU_PVKA01036304.1_8755_9705+
MTKGEPMHLAVGMIFLSQTIVGILGNCFLLYQSLFLYHTKSKLRCIDLIL
KHMFMANSLLLLTKGLPQKMVAFGWKHSFNDFICKFILYGERMRRAVSIS
TICLLSVFQTIMISPMNSCWKDLKIKAPKYIGLCICLCWFQHMLVNSIFH
LHLLYVSGKLYNRNITKKREMGYCSLVDQGTILGSVYLSLVTFSEATFSV
LMVCASGFMIFILYRHKQQVLHFHKTKVASGSAESRATKSIVLLVATFVS
FYSMSSIFNISIALFPEVYWWLMGISDIISVCFPTISPFLVMNQDSSTYS
LCFVWLRSTHCFIRNK*
>V1R.GCA_004027165.1_CteSoc_v1_BIUU_PVKA01036588.1_12643_13584-
MTASEIVIGVIFLLQIVSGLLGNSAFLYHYLFLFFTGFKLRCTDVIIKHL
IVANLLTLLVRGVPHSIAAFGWQLSPGDVGCKLLFYLQRISRGGTIGSTC
FLSVFQAITISPRISRWEELKVKAPKYADSSMFLFWILYSLVNVIFLVSI
TGTQSNQNLTDFKYHSYCSSIRHNKITESLYAALLFFPDVLCVGLMLWTS
SSMVSILQRHRHQMKCIRRTNVRPGSSPESRATKTILLLVITYVCFYTVP
CIIQVYSSFTYNPTWILVNTSLIIAGFFPTVSPFLLLSPDTSACKCCFAN
RRNKKSLSQMTNG*
>V1R.GCA_004027165.1_CteSoc_v1_BIUU_PVKA01037080.1_19228_20157+
MNKNRFSSFIYVKHIAFFEISIGIIANIVLLLFQVLKFLLEHKVKPTDLT
IGHLAFIHLVMFLTVIFIGIDYIGYQVLGDYITCASVIYLNRLMRDLSIS
TTCLLSVLQAITLSPRSSCLEKFKQKSLHKNLLCFLFLWVFNSVNSTRIL
ISTVATPNVTSPSFMFLTKSCSLLPISFFLKYIFLSLVAFKYMTCIGLMA
LSSGYMVILLCRHKRQSQHLHRTSLSPKVSPEQRATKTILFLMSFFIVFY
SLDCVIRPTSSIVWSSDPMHNWVLMVVGNSYATVSSLLLISSERRMTKCF
IFVLRRNTK*
>V1R.GCA_004027165.1_CteSoc_v1_BIUU_PVKA01037586.1_15371_16354+
MFPNAVYFGFFLISQVFAGVLENSSLFVALTYTFVTQHNLKRPIDFLMIH
LTVVNNLNITVTLIPYIKAAFGVRQFLDDTGCKAFLYVHRTTRGVSICTT
SLVSTFQAITVGPMNSKWAGFKSKLSTTITFSLILFWLINLLINIRIIET
VQQVGKVSLVGYGYSNAYCQTVKMANNGTWSFLGTVLVHDLVFLMLMLWT
SLYMVSLLYRHHRRAQNIRSAFSQTSAEVKAIQNILLLVSCFGLFYCSHN
IIILLTFYSHTKYILLEGTGIVLSACYPTICPFVLMKNAKMFSTFFHFTL
MRHKCPKTLFSGKFDSTPENYGITVND*
>V1R.GCA_004027165.1_CteSoc_v1_BIUU_PVKA01038275.1_6883_7821+
MKINKNRRLSAFIGIEHMVFFEVSIGIIANAVLFLFHVLTLFLGHRPKPT
DLTIGHLSFIHLLMLLSESFIALDTFGYHDLKDDITCTTVIYLYKLMRNL
SISTTCLLSVLQAITLSPRSSCLAKFKQKSLQHDLFCFLFLWIFTMFING
RMLFSTVTIHNVTSHSFMLLTKSCFLLPVSSCFKYIFFSLMIFQHMSCIG
VMKLSSVYMVILLHKHKMQSQHLHSTSLSPKTGPEQRATRTILLLLSFFI
VLYTLDSALSSISSIMWNMDPINHCVLLLVANAYAALSPLLLISTERRMT
KYFTYMCWKVNK*
>V1R.GCA_004027165.1_CteSoc_v1_BIUU_PVKA01038770.1_14334_15278+
MFPGDKIFLFFLLSEILLGLIGNLLIFILYMFTFLIHPHLKKPIDLIFTH
LTLVNVLTIVFRLLPDIAASFGLRHFLDSVGCKVFLYAYRVTRGLCICTT
SQLSAFQAITISPSNSQWAWLKSKLSVWILPSFLSFWIINMLTYVPLIET
VSVNTNFTVVDSEFSQAYCHVKHYGYVVTASFLCMTLTRDLLFLVIMICS
SLYMVNLLYIHHQRSQYVHSACHSSQPSPEHKATHSILLLVTCFVLFYGS
NNIVIFCLFFRPKKISGLDRINGVLSSWYPTMCPFILMKNKKVFSKFNIF
LKKLSFLVQFGHIQ*
>V1R.GCA_004027165.1_CteSoc_v1_BIUU_PVKA01039389.1_13365_14306+
MLRNTDLSHNNRRINTMDMKFAILFLFLIVIGSLGNFYLLWHYILIYFSE
CRSRSTDFILKNLIVANLLLILSRGIPETMTALGMEDFLNNVGCKLIFYV
KVVGKGVSFSTTCVLSVFQAITISLRRSKWIQLKLKSLKFIKYCPIIFWA
LHMLINFRVLILVSDKRNKINMTNIIDYQYCSAMISSKDINSILLAVKLS
HDFLCLKLMIWSSGSMLFILGRHKQRMKHIHMHNISSRSTAETRASQSII
LLVCAFVCFYALSSIMTAWFSVYDRAAWWLSKTSALIYACFPTISPFILM
TRERCVYSSIWKK*
>V1R.GCA_004027165.1_CteSoc_v1_BIUU_PVKA01040212.1_8356_9246+
MPLNLVKGIIYFFLTGLCTTVNMSIFMNYICIIGGSEKKSMHLILIHLVF
TNIILLLSIGIPRTIATFGLRNFLDSIGCKITVYLERVARGLSICTSSLL
TVVQAIILSPRHYGWRKLNLKSVRYIFSLLLLFWILNSLISMNLFYNITD
INLNSSKASKSDNYCRSLPRNQKTNLIFLTLFTLRDTLCQGVMGGSSAYM
MLLLHRHHRRVLRLQLSKFLYGTPPELKAAQSVLLLMFSFLFFYWTDCCL
SLYLIFTFKNDSIAINLQEFLILGYAMLSPFVLIHRDRHLTRCWHA*
>V1R.GCA_004027165.1_CteSoc_v1_BIUU_PVKA01041531.1_13277_14230+
MDGLVWVNINYALVFLAQTTVGILGNSALFCLYSISFFTAQVCRLIDVIL
VQLFLANILVLLSKGIPQTLAAFGLKDFLDETGCKLVFYLHRVARGVTLS
TTCLLSCFQAIIIGQRFSGWIETKIKSQKYLAFFCFFCWLLSLLINGHAV
VNVRELENSRNTSMQNSYRYCYAPVATGLSFTLLATLYVLTDWTFLGVMV
WASGSVVLMLHRHKQRVQHIHSHRVSPASSHEARASCTVLILVSMFVSFY
ALAAISSLWITQTTNPSPWLMNTAVLLSSAYPAFSPFVFLFSDTHVSQLC
VLSWTRNTSTACLFSRF*
>V1R.GCA_004027165.1_CteSoc_v1_BIUU_PVKA01042323.1_724_1698+
MNLAQGNNCQHNLKEIVKGNEKVASQDMAIATIFLLQTVVGIVGNFSLLC
HYFFLELTERRLRSIDLILKHLFLANCLVIISKGPSQIMVAFGLKDVFNE
FSCNLNLYFLRLGRAMSICTTCLLSVFQTIIISPMNSCWKNLKRKAPKYI
GFSMSLCWLLHMGINFIFPLYILLVSGKSEIRNITKKRHTAFCTAADYGS
IMVLVYIALVVSPEVGFILLTIWTSGFMIFVLYKHKQQVKHIHSTNISSR
SHEAKATKSILLLVSTFVSFYIISSIFYIFTALFYKLSWWLVNISGLLSV
LFPTISPFLVISQDSSLSMFWLCG*
>V1R.GCA_004027165.1_CteSoc_v1_BIUU_PVKA01042357.1_20_994-
MVKKMRKISRVFDIRNTVFFAIAIGISANTVLLLLHILTFLLKHKPKPVD
LTIAQLALIHLVMLVTMGFIATDTFEFQGWKDDLMCKLVIYVYRLMRALS
ICITCLLSVLQAITLSPRNFCLGKFKHKFSHEYSRCLLFLWVFNMILNTR
FLVSIGATPNMTSYSLIFVTESCSQWPISYLFRYIFLSLVNIQDISFIGL
MALSSGYMVSVLCRHKRQFQHLRSTSLSPKASPEERATKSILLLMAFFMI
MYFLDCVTFSSRAILWNNDPINICVQVVLGSGYATICPFVLMSTEKQMIQ
FLAFRWKTLQKIKNLVIDNFLPNN*
>V1R.GCA_004027165.1_CteSoc_v1_BIUU_PVKA01042508.1_13900_14820+
MASINVYIATVFLVQIFTGSLGNLFILSQYLFRHFRGCRPRTTDLILRHL
AVANFLVILSRGIPETMAAFGLELVFSDVGCKFVFYVHRVGRGVSMGSTC
LLSVFQAITISCKSSQLTEFNVKAKKYMSTSVVLCWILHMLLNVSFPLTM
TAKWKNRSITNKIDFAYCSGPGYEEVLYSIIIVLFSISDALCMGLMLYAS
SSMVFMLCKHKKQVQHIFAFNVGSRSSPVTRATNNILALVCTYVHFYTIS
CIIQVCLAVLHHPSTSLLTTAALINTCFPTFCPFVLLSSDFSLSNICCLY
CRSAVT*
>V1R.GCA_004027165.1_CteSoc_v1_BIUU_PVKA01043400.1_5100_5999+
MIPREGATGVIFLSQAVCGVFGNLFLLQRYLLLYFTEHQLKSRDLILYHL
MVANSLSLLSRGVPQTMAAFGLQNFHNDYGCKFMFYLYRVGRGMSMSITC
LLSGFQAITISPRKFTWAKLKIKAPTYIGSCIFMCWSLQVLVNIIVPLHV
TAKRGKRNMTEKKDLEFCSTNRVDTVTQSVHVVLLLFPDVVCLSLMLYTS
ISMLVILYRHKQKVQYIHRMNVSSKSSTESRATQKILFLVNSFVTFYTLS
SIFQVCISNSPKPNWLLLNVSAFMSLFFPAFCPFLLMIHDFQCPGSMSV*
>V1R.GCA_004027165.1_CteSoc_v1_BIUU_PVKA01043502.1_10684_11673-
MHFCISLRYLLYTSFHMKINEDRRSPNFINMQKMFAFEISIGVIANVILL
LFHVLTFLLHDKLKPTDHIIGHLAFIHIMMQLSVGFMFIDSFSFQDFWND
ITCKCVFYLYKLMRGLSVCTTCLLSVLQAITLSPRSSCLARFKQKTLHQN
LCCFLFLWVFNMVISSRFLISTVATPNESSQSLMFVTKSCSLWPISYSVK
YMYFSLMTFRDVIFIGLMVLSSGYMVTLLCRHKKQSKHLHSTSLSPKATP
EQRATQTILLLMSFFTIMYFSDSVIASISGMLWKNDPVCYSVQMLLANGY
ATVSPLVLISTEKRMVKCLTFMWWRTINI*
>V1R.GCA_004027165.1_CteSoc_v1_BIUU_PVKA01044747.1_1318_2265+
MILNLLKGAVLAFLTGLGTAGNVFVFTNHVLLFGGTEKKAMHLILIHLAF
TNVIVLLSKSIPKTIAAFGVRNFLDDIGCKIVCYLERVARGLSVCTSSLL
TVVQAITVSPSHSRWKRLQPSSSRFILSLFPFLWIFSFLTNVNLLLYITS
TSENTSQLSTSDYYCYFQPGHQKVRLIILAAMVFRDALAQGVMCGASGYM
VRVLHQHHQRVLHLQSSKLLCKTPTEVKAAKSVLLLMLCFLLFYWADCVS
NLLRNFFLENNLILNFKEFLTLGYAIFSPFVLIHRDGCVAKCYSSQKERG
TFRTYLLPACFQQIN*
>V1R.GCA_004027165.1_CteSoc_v1_BIUU_PVKA01045297.1_4689_5618-
MDGLVLANLNWALVFLTQTSVGIFGNSVLLCLYNISLFTSPALRLIDAIL
IQLFIANILVLFSKGIPQTMAAFELRDFLDETGCKLVFYLHRVARGVTLS
TTSLLTCFQAIIIGQRFSGWIETKIKSRKYLGFCCFLCWLLNFLINARTV
VNVTGPKNSRNTSMQNTHRYCYAAVTKGLTFMLTATIYFFTDWTFLGVMV
WTSGSMVFLLHRHKQHIQHIHSHRVSPTSSHEARASCTVLILASMFVSFY
ALAGILSLWITQTMSPSPWLLNTAVLLSSAYPAFSPSVFVFSDTHVSQFC
ISRGQETQI*
>V1R.GCA_004027165.1_CteSoc_v1_BIUU_PVKA01046287.1_3218_4144-
MNKKRTFSSYNVIKNTVFFEITIGITANMILLLFHILTLLHKHRPKPLDL
TIAQLALVHWLLLVTMSFIATDTFGFEGWGSEVMCKSVIYVNRLMRALSI
STTCSLSALQAIILSPRNSSLAKFKHKSLHYYPRWLVFLWILNILLNIRF
LISMGATPNVTSHSLNFVTESCSQWPISYFFTYVFLSLVNIQDISFIGLM
ALSSGYMVNLLCRHKRQFQHLHHSNLSPKASPGERATQNILVLTGCFILM
YCLDCVIFSSLVKLRNNDLIYHCLQMLVGNGYATVCPFVLMSTEKRMREW
LITVRKRH*
>V1R.GCA_004027165.1_CteSoc_v1_BIUU_PVKA01046399.1_11134_12144+
MSFSQRNNCNYTFKEILEENKKIALRDLAIETMFLLQTVVGIMGNFSLLC
HYFFLQHTERRLRSIDLILRHLFIANSLVILSKGPPQTMVSFGLKQLFNE
FSCSLNLYVLRVGRAMSICTMCLLSVFQIIMISPMNSFWRNLKRKAPKYI
GFSMSLCWLLHMGVNFIFPLNMLLVSGKSEIKNMTKKRHLPFCTVVDFST
TIVSVYMALVVSPEVCFILLTMWTSVSIIFVLYRHKQQVKHIRRANVSSR
SPETKASKSILLLVSNFVSFFIISSIFHIFASLLKKFNWWLVNISGLISV
LFPTISPFLVMSQDSSLSVFWIKNRKISLLTRNIEL*
>V1R.GCA_004027165.1_CteSoc_v1_BIUU_PVKA01046484.1_5880_6785-
MLPYIVKGIILAFLTGLGIIGNIFVFLNYMLIISGNEKKAVQFILINLTV
TNIITLLSKGMPSTISAFGVRNFLSDIGCKMVCYLERVARGLSICTSGLL
TVVQAITISPGDSAWRKLRPRSAWSVLPVLLFLWGLNSLIAMNLLHSITN
SINSSQGGNNRHYCYLLPESKKVKWIFLTCMVLRDGGSQFIMGGASGYIV
YVLYKHHQQVLHLQSSKFLYKTPPEIKAAQSVLFLMVCFILFYWIDCLLS
LFVSSSLFNWFTVISVQHFISLGYAALSPFVLIHREGHLCRCGCTWGAER
P*
>V1R.GCA_004027165.1_CteSoc_v1_BIUU_PVKA01048171.1_6027_6920+
MDMKFAILFVFLIVIGSLGNFYLLWHDIFIYFTGCRSRSIDFILRNLTVA
NLLLILFRGIPETMAALGMEDFLSNIGCKLILYVQVVGKDVSFSTTCMLS
VFQAITISPRQSKWTELKVKSLKFIKHCSIIFWVLHMLINFRVPILVRDK
RNNTNLTNAIDYQYCSAMISSKDMNSILLAVKLSHDFLCLKLMIWSSGSM
LFILGRHKQRMQHIHTHSISSRSTAETRASQSIILLVCAFVFFYVLSSIM
TAWFSVYDRAASWLSKTSALVYACFPTISPFILMTREQCVYRLLWKK*
>V1R.GCA_004027165.1_CteSoc_v1_BIUU_PVKA01049062.1_6758_7663+
MELKPGRGTIFAFLVGLGTAGNIFVLVSYALMSVGTDRKSMHFILIHLSF
AHIIMLPCQGVPKAIAAFALRNFLDDTGCKVVVFLQRVARGLSICTSSLL
TVVQAITMSPRRSEWKGLQPRLARVFLPLLLFFWILSSAIGMNLLHYVKQ
TNISKFTSNNDGCDFQPKSPQMRWIFLMLMALRDALFQGLMGGASIYIVL
VLHKHHQRVLHLQGSRFLYKTPPEIKAAQSVLLLMLCFILSYWIECILSL
LLNSLLKNNATVFNIRELLTVSYPILSPFLLIHRDGHLRGCGRGQQQKPC
I*
>V1R.GCA_004027165.1_CteSoc_v1_BIUU_PVKA01055822.1_2660_3661-
MQSMPHFPLQGPPLTHKGQGRMAAIEVIYGVIFLLQTVIGVLGNFSLLYH
YMFLYFSGCKLKCTDLFLKHLLVANLFTLLARGVPHTTESFGQRVSLGDV
GCKILFYLHRISRGVSIGSTCALSVFQAMTISPRDYRLAEFKVKAHKYVG
STFCLFWILYGLVNIVVLVTITENCSTTNFTSLKYHGYCSSIRLNEVTES
LYPVLLILPDALCVGLMLCTSSFMVSILHRHEQQMRQIHKTNVSSISSPV
SRATKTILLLVSTYVCFYTLSCTFQFCWSFTYNPTWLMVNTSTIIAGLFP
TVSPFLLLNCNARACTCCFASTQNRKSIHTRNG*
>V1R.GCA_004027165.1_CteSoc_v1_BIUU_PVKA01056927.1_8571_9509-
MFPNAVHFGSFLICQVCIGVLANSSLFVALIYMFLTQHNLKRPIDFLMIH
LTVVNNFNIIVALIPYIKASFGVRQFLDDTGCKAFLYVYRATRGVSICTT
SLVSTFQAITISPMNSKWAVFKSKLSTTITPSLILFWLINLLIYIRIIEN
VRAIGKDALVGHGYSHVYCQTERMRTNGTWSYVSIILAHDLVFLMLMLWT
SLYMVSLLYRHHRRAQNIRSTFSQTSAEVKATQNILLLVSCFVLFYCSNN
FVTLLAFYSHKKNVLLDGIAAMLSACYPTICPFVLMTNTKMFSTFFHFTL
MLVKCPQTVFSG*
>V1R.GCA_004027165.1_CteSoc_v1_BIUU_PVKA01058439.1_1040_1966+
MTPKDLAMGMMFLTQTVTGILANVVLLSHYISLCSSGYRLKPTDLIAKHL
TIANTVIMMSKGVSQTTEAFRVRYFSQTIRCILLLYVYRVARGVSISTTC
FLSFFQTMKISPMNSSWKDLKAKLPKNIGFSVFLNWILYILVNCIFPFYN
ISKYSSKNITKIKHSSAYYCSDFRDKITDALYSAFVLFPEVLCSGLMIWS
SCSMIFILHRHKQKVKYIFRTNVSQKSPPETRATQSVIVLVCTFVSFYTL
SSFFYACVANFYIPSGWLMNTSDLISTCFPTVSPFVLMSCNSTASRLWLK
LSHFFRNI*
>V1R.GCA_004027165.1_CteSoc_v1_BIUU_PVKA01059116.1_6165_7067+
MTRMDLKFVIFFLIPIVIGSLGNFCLLWHSIFFYLSGHRVRPIDLILRHL
TVANLLVIFSRGIPETMSVLGMKDFLSNVGCKLVFYVQMIGKGVSFSTTC
LLSVFQAINISPRSTKWAKIKVKALKYIGLCPFVFWVLHMLLNFRVALFV
VDKRNNTEITTTIDYQYCSVLNSSRHKNSIFVALTLSHDILCLQLMTWSS
GSMVFILYQHKKRTQHIHRHNTPTSSSAETRASQSILILVCAFVSFYVLT
SIMNVWFSFDGKPALWLVKTSALIHACFPTISPFILMTREQCVCSPKWKK
*
>V1R.GCA_004027165.1_CteSoc_v1_BIUU_PVKA01060577.1_2907_3848-
MTWINLIQRTILLSLIGPGLVGNILIFMIYIHTFVMGCAKKPTDLILIHL
AFSHTIMICSIGIRAVAAVFYFRNFLGNIGCKTVLYMGRVARGFSICNTC
LLSMVQAITISPRTTLWRKHKPQTAQQVLLCLLLLWIFNFLISSNLLNYI
TSASRVNRTGIEMYTGHCYMMPSRQAVRWLFLSLMTLRDIIFQSLMGQSS
VYMAVQLHEHHKRVLYLHNSRSPNNFSPEIRATLSILILTACFLFFYWAD
FIFSFYIGFSLTHTSTVLNIKTLLLLGYAGLSPFVLMSRNTRVAKYVADM
FLYQFSSRITHAY*
>V1R.GCA_004027165.1_CteSoc_v1_BIUU_PVKA01062911.1_4347_5300-
MKMNKNSRISAFLGIQHMVFFELSIGILTNMVLFLFHVLTFLLEYRAKTT
DLTIGHLAFIHLLMLLTVNFIAIDIFGYQDLKDDITCTFVIYFNRLMRDL
SISTTCLLSVLQAITLSPRSSCLAKFKQKSLQQNLGCFLFLWVFNMVTSG
RFLISTVATSNVTSHSFMLLTKSCCLSPISSFLKYMFLAMMGFQHMFCIG
LMMFSSVYMVVLLHKHKTQSQHLHNTSLSPKTSPEQRATQTILLLLSFFI
VLYTLDSVIGSTSSVMWTSDPFVHCVLLLVGNGYATVSPLVFISTEKRLV
KCFIPMWWKVTGGFFIS*
>V1R.GCA_004027165.1_CteSoc_v1_BIUU_PVKA01065189.1_76_1014+
MFPNAVHFGSFLICQVCIGILANSSLFVALIYMFLTQHNLKRPIDFLMIH
LTVVNNLNIIVTLIPYIKASFGVRQFLDDTGCKAFLYVYRATRGVSMCTT
SLVSTFQAIIISPMNSKRAVFKSKLSTAITPFLILFWLINLLIYIRIIEG
VRAIGKNALVGHGYSHVYCQTEKMPTNGTWSYISIILAHDLVFLMLMLWT
SLYMVSLLYRHHRRAQNIRSAFSQTSAEVKATQNILLLVSCFVLFYCSNN
FVTLLAFYSHKKSVFLDGIAAMLSACYPTICPFVLMKNTKIFSTFFHFTL
MRIKCPQTALSG*
>V1R.GCA_004027165.1_CteSoc_v1_BIUU_PVKA01070937.1_2257_3243+
MRPATQRNDCYNNVTQNDKLISRNLVVGIIFFCQTIIGFAGNFFLLYHYI
FVFHTRRRLRSTDVILKHLFIANSFVLLSRGVPEIMGAFGLKQFLNDVVC
KSLFYFERVGRGVSICTICLLSVFQNIIISPMNSCWKDIKGKTQGCIGLF
TGLCWILNMAVILIIPLYALYLDAKGYGRIFTRKINVGHCCIVDYRALMG
KLYIALVVLPEVFISLLIVWSSSSMIFVLYRHKQRVQHIHVTNASLRSPE
SRATQNILVLVITFISFYTVSSISRIYTTSVHDRNSLFVSASEVISLCFP
TTSPFLVMVQHFSIFINSISCITSTKSL*
>V1R.GCA_004027165.1_CteSoc_v1_BIUU_PVKA01071193.1_1316_2257-
MQPHIRMEMKDLAMAMIFLIQTVTGILANVILLLHYVSLCLTGYRLRPTD
LIAKHLTIANTVIMLSKGVSQTMQAFGIKYFSQIIRCTILLYVYRVTRGV
SVSTTCLLGVFQNVKISPMNPSWKQLKVKFPKYIGLSILLIWIFSILVNC
IFPLYNINKYNSKNVTKIKDFEYCSSVYRDKIKEAIYSAFVLFPEVLCSG
LMIWSSGSMIFILHRHRQQVQHICRTNYSQKSSPESRATQSILVLVCSFV
SFYTLSSFFYACVANFNIPSWWLMNTSALISTCFPTISPFLLVRCNSTAS
RLLLKFSNFFRRM*
>V1R.GCA_004027165.1_CteSoc_v1_BIUU_PVKA01078361.1_2317_3240+
MMASIKVEIGIVFLVQIVVGTLGNFFLLSQYLFLSFTGSKSRSTDLIFRH
LTVANTLLILSRGIPETMAAFGLEDFLTDIGCKLVFYVHRVSRGVSMGST
CLMTVFQAIIISPSDWKWKKLKGKALKYLNPSTVLCWVLHLMLNIVIPVN
VTAIQKTKNITYTRDFGYCSAKRLEKGLDSITAALLAITDTLCIVLLLCA
SGSMVFILYTHKRQVQYIHKKNISSRSSRESRATHSTLILVCTYVIFYAI
TCTMQFSLTIVYNSSSLLLAVAALMNACYPTVCPFLLISRDQTLATVYGI
YHRRNME*
>V1R.GCA_000260255.1_OctDeg1.0_JH651538.1_18845817_18846776+
MVILLMISSTSASLAEMFSSYKVKMELKFVRGTVFAFLIGLGTVGNIFVF
VSYALMSAGTDRKCMHLILIHLSFTHIIMLPCQGLPKIVAAFVLRNFLND
TGCKVVVYLQRVARGLSICTSSLLTVVQAITMSPRHSGWRRLQPRTAWVF
LPLLLFFWILNSTIGMNLLHYVKKTNTSKFTSNNERCDFQPKNPQIRWLF
LILMVLRDAVFQGLMGGASVYIVLVLHKHHQCVLRLQSSKLLYTAPPEIK
AAQSVLFLMLCFILSYWIECILSLFLNSLLENNAIVFNIRELLTMSYPIL
SPFLLIHRDGHLRGCGRGQ*
>V1R.GCA_000260255.1_OctDeg1.0_JH651538.1_18875908_18876837+
MILNLLKGTVLAFLTTLGTAGNTFVFISHVLMFGGAEKKATHLILIHLAF
THIIMLLSKGMPSTIAAFGVRHFLDDTGCKVVCYLERVARGLSICTSSLL
TVVQAFTVSPSHSRCRRPRSAWFILLLFPFLWIFNFLTNLTLLVYIRSTS
ENTSQISTSDYYCSFQPENQKVRWIILGTMAFRDAVSQGVMCGASGYMVL
LLHQHHQRVLQLRSSKVLCKTPAEVKAAQSVLLLMLCFLLFYWADCVCNL
LISMVENNLIINVREFLTLGYAILSPFVLIHRDGHVAACHFPQRESGAFR
RYLLPAAFQ*
>V1R.GCA_000260255.1_OctDeg1.0_JH651538.1_18955464_18956402+
MILNLAKGTILAFMTVNGTAGNIVVFVSNIRMYRGSEKKATHLILIYLAF
THIIMLLSKGMPSTIAAFGVRHFLNDVGCKVVCYLERVARGLSVCTSSLL
TVFQAFTVSPSHSRWRRLQPSSSRSILLLFPFLWIFSFLTNINLLLYITS
ASKNTVQISTSDYYCYFQPESQKVRLMILGTMVFRDAVSQGIMCGASGYM
VLLLHQHHQRVLQLRSSKVLCKTPAEVKAAQSVLLLMLCFLLFYWADCVF
NLLLNFFFENNLILNFKEFLTLGYVILSPFVLIHRDGHVAESCCTKGTRR
TFRKYLLPTSFQ*
>V1R.GCA_000260255.1_OctDeg1.0_JH651538.1_19022821_19023750+
MILILVKGTILAFLTALGTVGNIIIFVSHTHMFWGTEKKSMHLILIHLAF
TNIIMLLFKGIPRTIAAFGVRNFLDDIGCKVVCYLERVARALSVCTSSLL
TVVQAVTMSPSHSRWRRLQPKSAWLIVTVFPFLWIFSFLTNINLLLYITS
VNTSQVTTSEYYCYFQPENQKVRWSILSAMVFRDALSQGVMCGASGYMVF
LLHQHHQRVLQLRSSKFFYKTPAEIQAAQSVLFLMLCFLLFYWADCVFSL
LLNSFLQNNLILNAREFFTLGYAILSPFVLIHRDGHISECYSTHGKRTLR
RYFFPVSFQ*
>V1R.GCA_000260255.1_OctDeg1.0_JH651538.1_19061983_19062921+
MILNLGKGTILAFLTGLGTVGNTVVLESHTRMYRGSEKKAMHLILIHLAF
TNIIMLLSKGIPRTIAAFGVRHFLDDTGCKVVCYLERVARGLSICTSSLL
TVFQAFTVSPSHSRWRRLQPSSSRYILLLFPFLWIFSFLTNINLLLYITS
ASENTSQISTSDYYCYFQPESQKVRLMILGTMAFRDAVSQGVMCGASGYM
VLLLHQHHQRVLQLRSSKVLCKTPAEVKAAQSVLLLMLCFLLFYWADCVF
NLLLNFFLENNLILNFKEFLTLGYAILSPFVLIHRDGHVAECCSSQRERG
TFRKYLLPACFP*
>V1R.GCA_000260255.1_OctDeg1.0_JH651538.1_19086089_19087027+
MILNLVKGTVLAFLIGLGTSGNTVIFVSHIRMYWGAEKKATHLILIHLAS
TSIIMLLFKGIPRTIAAFGVRHFLDDTGCKVVCYLERVARGLSVCTSSLL
TVVQAFTVSPSHSRWRRLQPRSGWFILPLFPFFWIFSFLANINLPLYITS
TNVNTSEVTTNDFYCYFQPENEKVRWIILGTMAFRDAVSQGVMCGASGYM
VFLLHQHHQCVLQLRSSKVLYKTSAEIKAAQSVLLLMLCFLLFNWADCIF
SLLVNSFLENNLILNVREFCTLGYAILSPLVLIHRDRHMTECCFTQGRRR
NFRRHLSPVSFQ*
>V1R.GCA_000260255.1_OctDeg1.0_JH651538.1_19110761_19111708-
MLWVNFIQGIIFLFLTGPGIWGNTLIFIRYFYIIVFIPEKKPISFIIIHL
AFSNAAIICTTGIRDLAPVFYFRNFLGSTACKTVVYLGRVARGLSICTTC
LLSVVQAITIGPRTTLWGKLRPRTPWQVLPYFFLFWVSSLLVSSNLLWTI
TAVSSMNRSEVAMYAGGCYLLPSRHMVQWLFLALMALRDVLFQGLMGWSS
GLIALRLYEHHKRVLYLRSSRLANGSSPEIRAMLSTLILMACFLFFFWTD
FMFSFYIGSTVTNESTLLYIKIFLELGYSILSPFVLMHRDVRVSKQRQIQ
GGICGTTFYTNSSIN*
>V1R.GCA_000260255.1_OctDeg1.0_JH651538.1_19208195_19209151-
MLSSERYMLKFLHIKLEMLPYIVKGTILSFLTGVGIMGNIFVFLNYIPII
SGNEKKSVQFILIHLTVTNIIILLSKGMPSAIAAFGVRNFLSDIGCKIVC
YMERMARGLTICTSGLLTVVQAITISPGDSAWRKLRLRSAWSVLPVLLFL
WGLNSLIAMNLLHSITNSINSSQVGNNKNYCYLLPESKRVKWIFLTCMVL
RDVGSQFIMGGASGYIVYVLHKHHQQVLHLQCSKFLYRTPPEIKAAQSVV
LLMLCFILFYWIDSLLSLFVSSSLFNWFTVINTQHFLSLGYAVLSPFVLI
HRERQLHHCGCTWETERH*
>V1R.GCA_000260255.1_OctDeg1.0_JH651538.1_19259703_19260599+
MLSCTVKGIILVFLTGLGTTGNIFFCVNYLLIITGKEKKSIHLILIHLTV
TNTITLLSKGILSTVVAFGARNFLNDIGCKMVAYLNRMARGLTICTSSLL
TVVQAITISPRDSGWRKLKPTSAWRILWVLLFFWGLNSLISINLLHFITN
SSMNSSQFSNSEHYCHLLPDSKKVKWISLSCMMLRDVGFQVIMVAASGYM
VLVLHKHHQQVLHLQTPKFLYTTPPEVKAAQSVLLLMLCFLLFYWIDCLF
SLLIFSSSVYPSTIINAQVFLTLGFAVLSPFVFIPRQGHLRQCWRILG*
>V1R.GCA_000260255.1_OctDeg1.0_JH651538.1_19314005_19314898+
MYFCIICTTVWTFLAGFGILGNTSVFVIYVCNFRRATKKKLIQVILIHLV
FSNILMLVSHGIPKIVADFSVRNDLDDIGCKIVAYLHRMARGLSICMSGL
LTVVQAISMSHRHSWWRKLQPRSPWCIPLLLISFWGVNALICINLLHSIK
SMRINSSQVSESYSYCYFLPESKKTKWIFLTCMILRDMGLQGIMGGASGY
MMCVLHKHHQQVLHLQTSKFLYTTPPEIKAAQSVLLLMLFFLLFYWIDCV
LSLFISSSLVTQSTFKSAQEFLTLGYAVLSPFVLIHREGHLHHYRST*
>V1R.GCA_000260255.1_OctDeg1.0_JH651538.1_19398607_19399593-
MQIKITDALMVPTYPVYGKKMVLNLVKGIIFLSPAVLGILGNVFVFVNYF
LFLGGTKMKSIHFIFIHLAFTNIIMLFAKGIHKTMAVLGQKTLLHDAGCK
IVVYTVRVARGLSICTSSLLTVVQAITVSPTDSVWRMLKLKTPWQIFSIF
VFIWILNSIISMNLPFSIVNINSVNISQVSKGDNYCYFLPEGWIIKWTFL
ILMVLRDAVFQGLMGGASGYLMFVLHQHHQRVLYLQSSKFLYTTPPEMKA
AQSVLLLMLCFLVFYLADCAFCMFFSSSVNINSVILNIQEYLTLGYAILS
PFLLIHRDRHLGTYFQSRGQRKMQKLLH*
>V1R.GCA_000260255.1_OctDeg1.0_JH651547.1_4558167_4559120-
MNSQDDGSNLIRKIMFLSLTGIGIAGNFFLFVKHLYTLHVETEKKSTDFI
VIQLALANAMTLWASGISYIRSPFHFHYSLGNVGCKVVIFLGRVARGLSL
CTTCLLSVVQAITISPVNTPWTKLKPQRKWPVLSCLLFFWLLNFLISSNL
LHYIRALNSINRSVTKIHVGYCYMMPSRQAVRWLFLSLMTLRDIVFQSLM
GWSSGYMAVRLHEHHKRVLYLHNSSPANNSSPEVRATLSILILMTYFLLF
YWADFTFSFYTGSTVTHEFTILNIKIFLGVGYAIFSPFVLISRDTHMVKR
WHRHRDLGESPSNVNTL*
>V1R.GCA_000260255.1_OctDeg1.0_JH651547.1_4600033_4600917+
MTWITLIQRTILLSLTGPGLVGNIIMFVMYIHTFVTGHEKKPTDLILIHL
AFSHTIMICSIGIRGVAAAFYFRNFLGNTGCKIVVYMGRVARGFSICNTC
LLSMVQAITISPRTTLWRKHKPQTAWQVLPCLLLLWIFNFLISSNLLNYI
TSASRMNRTGIEMYIGHCYMMPSRQTVRWLFLFLMTLRDIVFQSLMGQSS
GYMAVRLYEHHKRVLYLHNSRSPNNFSPEIRATQSILILTACFLFFYWAD
FIFSFYIGFNLTHTSTILYIKIFLLLGYVVLSPFVLMSRNTRVA*
>V1R.GCA_000260255.1_OctDeg1.0_JH651547.1_4614184_4615131-
MAVMGLVAEEAVVDVWPLKMPLNLFKRIIYFFSTGLHTMVNISVFMNYIC
IIGGSEKKSMHLILTHLVFTNTILLLSKGIPRTIATFGLRNFLDSTGCKI
IMYLERVARGLSICTSSLLTVVQAITISPRHYGWRKLNPKSVWHIFSLLL
LFWILNSLISMNLFYIITDVKLNSSKAGKSDNYCRFLPRSQKINSIFLTL
FTLRDAICQGVMGGSSVYMMCLLHRYHQRVFHLQLSKFLYQMPPELKAAQ
SVLLLMFSFLFFYWTDCLLSLYLIFTFKNDSITTSLQEFLVLGYAMLSPF
VLIHRDRHLTKCWNA*
>V1R.GCA_000260255.1_OctDeg1.0_JH651564.1_43051_44058+
MLPMCFFSMKMNKNSRFSSFINVYHMFFFEASIGIIANTFLLVFYVLTFL
LEHRFKLTNLTIGHLAFIHILMLLTASFIAMDIFGFQDLGDGIAGKCVIY
CYRLMRGLSVSTTCLLSVTQAITLSPRSSSLAKFKHNSLYLNLCCFLYLW
VFNMLISGRFLISTVATPNVTSQNLIFITQSCSLLSINSFLKYISLSVMI
FQHMSFIGLMALSSGYMLILLYMHKRQSQHLHSTCQGPKSSPEQRATKTI
LLLMTFFIVMYILDSVIEYTSAMLRKHNAIHHCIQMLVGNGYATVSPLVL
ISTERRLMKGLFHINVGKTGIFFRFMMGYFLPSSN*
>V1R.GCA_000260255.1_OctDeg1.0_JH651564.1_69134_70066+
MNENNRFSSGFDIQYIFFFEVSIGIIANTVLLLSHVLTFLLGHRAKPTDL
TISHLAFIHVRLLLTVSFLTADTFGFWELGTNIICTSIIYCNRIMQNLSI
SISCLLSVLQAISLSPRSSCLAKFKQKSLIQNLYCFLFLWLLNILICGRF
LVSTVAITNVTSHNLIFVTRSCCLLPITSILKYISLSLMIFQQISLIGIM
ALSSGYMVILLCRHKRQSRHLHSTSQTPNTSPEKKATRTILLLMGFFIVM
HCVDCVMQSISSIVWKQNLLHHCFLMLVSNAYASISPLVLISSEKRMIKR
LICTWGKDRK*
>V1R.GCA_000260255.1_OctDeg1.0_JH651564.1_105080_106018+
MNKYNRSSNCIDIQYIFFLEVSIGVVANMVLLLFHVLKLLLECRPRPTEL
AIFHLALVHTVMLVTVVFIAIDMFGFQDLGDDVACKCVIYLNRLMRGLSI
CFTCFLSVLQAITLSPRNSCLANFKRKSLNQNLCCFLFLWVLNMLTTVHF
LIFTVSAHNVTLHSLMFVTQSCSLLPINSSFKYISISLLGFQQISFVGLM
ALSSGYKVLLLCRYERQSQHLHSTSLTPKASAEKRATQTILLLMSFFAVL
YIFDSVIGSISGMWWNFDQIRYCVQLLIGNGYATVSPLVLINSERRVITL
FISMWRKDSKCL*
>V1R.GCA_000260255.1_OctDeg1.0_JH651564.1_142966_143925+
MKMKKNRRFSSFINMQHIFLFEVSIGIIANTFLLLFHILTFLLEHRLKST
DLVIGHLAFIHILMLLTVGFIAMDIFGFHDLGNGITCKYILYYYRVMRGL
SISTTCLLSVIQAITLSPRSSCLAKFKQKSLHQNLCCFLFLWLFNMLICG
RFLISTVATPNATLHSLMFVTQSCSLLPIRSFLKYISLSLMIFKHMSFIG
LMALSSGYMLILLCRHKRKSKHLHSLYQPPKSSPEQRATWTILLLMSFFI
VMYILDSVIEYTSAMLWNHGPILHGIQMLLGNGYATFSPFVLISTERRLI
KWFIFMWGKHRNFLLFRDG*
>V1R.GCA_000260255.1_OctDeg1.0_JH651564.1_2836933_2837880+
METKKSTRLSSFVPIQNMFFFEVSIGIMANTVLLFHFLTVLLQHMPKPTD
LTTGHLAFIHLTMLLTVGFMYIDIFHFQDFWNDITCKCVLYLYRLMRGLS
VCTTCLLSVLQAITLSPRSSCLARFKQKTLHQNLCCFLFLWVFNMIISSR
FLISTVATPNVSSQSLMFVTESCSLWPISYSVKYMYVSLMTFRDVFFIGL
MVLSSGYMVILLYWHKKQSKYLRSISLSPKASPERRATQTILLLMSFFMI
MYFSDSVIASTSGMLWKNVPIHYCVQMLLANGYATVSALVLISTEKLITK
ASVYVGKVNKCLIIH*
>V1R.GCA_000260255.1_OctDeg1.0_JH651564.1_2905178_2906119+
MNFCISLRYLLYTLFHMKLNKNRKSPIFINTQKMFAFEISIGVIANTVLL
LFHVFTLLLHDKLKPTDPTIGHLAFIHITMLLTMSFMFIDSFSFQDFWND
ITCKCVLYLYKLMRDLSICTTCLLSVLQAITLSPRSSCLARFKQKTLHQN
LYCFLFLWVFNMIISSRFLISTVATPNVSSQSLMFVTESCSLWPISYSVK
YMYFSLMTFRDVIFIGLMVLSSGYMVTLLCRHKKQSKHLHSISLSPKASP
EQRATQTILLLMSFFMTMYFSDSVIASISGMMWKNDPVCYSVQMLLANGY
ATVCPLVLISTEK*
>V1R.GCA_000260255.1_OctDeg1.0_JH651564.1_2936060_2937049+
MKMNKNSKLFYVLDIQHLFFFDISIGLIANNILLFFHVFTFLLKHRLKPT
DLTIGHLALIHIVMLLTVSFIATDFFGIQYLGDNVTCIAVIYLHRVMRGL
SISTTSLLSVLWTITLSPRSSCLAQFKHKSLPQNLCGFLFVWVFNMIINS
RFLISTGAIPNVTSHNLMFLTKSCCLWPINYLIKYMYLSLMTFQDVSCIG
IMAFSCGYMVILLYRHTGQSKHLYNTSLPPKASPEQRATQTILLLTSFFI
VMYFLDCFFTYTSGVLWISDPILHRVQLLVCNGYATVSPLLLISTEKQMI
KYFISKWRNKSKTFVYSVMNSFPKDKQIV*
>V1R.GCA_000260255.1_OctDeg1.0_JH651586.1_8533012_8533902+
MLSNFMKGTILAFLTGLGMMGNIFVFVNYMLIFANTEKKSIYLILIHLAV
TNIITLLSMGMPSTIAAFGMRNFLSDMGCKIFAYLERVAPGLSICTSSLL
TVVQAITISPRHSNWRRLQPRSSWHLLLLLLFFWVLNSSIGMNLLLYITS
ISMNISKGTMSDTTCHFRPENQKIKWTFLAIMVIRDVMFLSIMGGASGYL
FLLHRHHQRVHCLHISRSLYKTPPEIKAAESVFLLMLCFVFFYWIDCIFS
LFINTFMENNAVLLNIRNFMTLGYAIVSPFVLIHRDRHLTECWKAL*
>V1R.GCA_000260255.1_OctDeg1.0_JH651721.1_2047299_2048207-
MTPGDVILRLLFLVQTGIGLVGNTFLFSLYVSTSCTGHALRPTHLILTHM
AVANFLILLCKGMPHMMLTWGITPILGNTGCKLVFYIHRVARGLSLCTTC
LLSNFQAITISPKPRRMICLKDGAWKNFSFPCVLCWIISLLINTFIPINI
EGLQHTHNSTKLRDYGLCSSRNSETSTPKYAFLMTLVDVVFLGLMAWTSA
YMVFLLYRHQQTMKHIHTTTNSHRFSPETKATQTILLLASTFILFYLMNS
FLTIYYTVFFKPHLWLQHATIFLTACYPTISPLILMLRDPQAPKCCSSMQ
TK*
>V1R.GCA_000260255.1_OctDeg1.0_JH651721.1_2106210_2107223+
MRLAQSNNCHYTLKEILEENENITSKDLVIGTIYLLQTVVGVMGNFSLLY
YYFFLQHTERKLKSIDLILKHLFIANSLVLLSKGPSQTMVAFGLKHLFNE
YSCNLNLYVFRVGRAMSICVTCLLSVFQTIIISPMNSCWKNLKRKAPEYI
GFSTSLCWLLHVGVNLFFPLYLLQLAGNSESRNIPRKRHLGYCTVVDFGT
TIVSVYIALVVAPEVCFIFFTIWSNGSLIFVLYRHKQQVKHIHSSNVSSR
SAESRATKSILLLVSNFVSFYMISCIFHIFIALFYNLSWWFVNISGLISL
CFPTVSPFLVMSQDSSLSIFLFVWIRNTKISFLKRNM*
>V1R.GCA_000260255.1_OctDeg1.0_JH651721.1_2125528_2126460+
MHLAVGMIFLSQTVVGILGNFFLLYHSLFLYHTKSKLRCIDLILKHMFIA
NSLLLLTKGLPQTMVAFGWKHSFNDFVCKLILYVERVGRGVSICTICLLS
VFQSILISPMNSCWKDLKIKAPKYIGLCICFFWFQHMAVNSIFPLHLLYV
SGNLHSRNITKKREMGYCSLVDQGTILGSVYLALVTFPETTFSVLMVFSS
GSMTFTLYRHKQRVRHIHKTNVFSGSAESRATKSIVLLVGTFLSFYSMSS
IFMICIALFPEVNWWLMCISDIISVCFPTISPFLVMNQDASTYNLCFFWL
RNTHFFIRSK*
>V1R.GCA_000260255.1_OctDeg1.0_JH651721.1_2150818_2151723+
MSRSDMAIGVMFLTQTTLGILGNLSFVCYYLLLHDKESALRSTDLILKHL
SLANFFIILSHGVPHIMAAFGMKESFSDFGCKILLYIYRLGRGVSTALTC
LLSVFQTITIGPVYFCWKDLKVRAPRYIESSIYLCWILYVIINFIFPMQA
YGKQNNKNMTTNRYFGFCSIKVSSNLFSSIYLVLLILPEVLFSVLIICGS
AAMMYFLYQHKKQVQYIHTTTSPRSSPESRATQSIFVLVCTFVIFNTLSS
LLHIYVAFTYHPSVWLVSFGALLSLSFPTVSPFIFMRRFHCTGALCKNSP
I*
>V1R.GCA_000260255.1_OctDeg1.0_JH651721.1_2192299_2193312+
MSLAPRNNCHYTLKEILEENEKIALQDLAMGTISLIQTVVGIMGNFSLLY
HYILLHNTKRKLKSIELIHMHLFIANSLLILSKGPSQTMVAFGLKNLFSQ
FSCNLNLYVLRVGRAMSICAMCFLSVFQATIISPMNSCWKNLKRKAPKYV
GFSMSLCWLLHMGVNFIFPLHLLQASGKSESRNITRKRHLSFCTVADFGT
TMVSVYIALVVSPEVCFMVLTIWACSSMIFALYRHKKQVKHIHSTNLSSR
SPESKATKSILLLVSNFVSFYIISSVFHIFTALFYNLSWWVVNISSLISV
LFPTISPFLVMSQDSSLSMFWFAWIINTKIPPLTRNI*
>V1R.GCA_000260255.1_OctDeg1.0_JH651721.1_2214949_2215809-
MNTVDLIFGLLFPAQTAIGVVGNMFLLIVYSPTSWTGQALQPTHLILTHM
AVANFLVLLFKGIPHTMLIWGMTTLLGNVECTLVYYVHRVARGLSLCTTC
LLSNVQAITISSRHGRWIRPKDRAWRNISFSCVLCWIFNLLTNTFIPIDI
WGLQHTHNSTKQWKYSLCSCKSSETSSKYTFLLTFPDVLFLGLMAQASIY
MVLFLYRHQQTVKHIHTGNNSHRFSPEAKATQSIICLASTFILFYLINSM
VTIYISGFSKHLILLQHMTAFLAACYPTISPLIVML*
>V1R.GCA_000260255.1_OctDeg1.0_JH651721.1_2241940_2242881+
MEASGLTIAMIYLLQTVIGVLGNSSLLYHFLFLYFTGCRLRPINLILKHL
IGANLLSLLCKGVPYTVVAFGGQVSPGDVGCKLLFYLHRVGRGVSIGSIC
FLSVFQAIVISSREARWANLKGKVSKNVGFFLCPIWVLYSLVNVIFLIYI
TGSRHKENITNLQDFGYCYSIHHDKHAQLLHAVLLSLPDALCLELMLWAS
SSMVFTLYRHKQQMRYMHRTNVSPSSSPESRATKTILLLVSTYVCFYTLS
CIFQVYLSLTYNPSWYLVSTTAIVSVCFPSVSPFLLMSSDTNACRSCFAC
VRNKNSPDLLKNM*
>V1R.GCA_000260255.1_OctDeg1.0_JH651721.1_2265815_2266900-
MSFAQRNNCHFTFKEILEENKKIASRDLAIGIVFLLQTVVGIMGNFSLLY
HYFFLKHTERKLRSIDLIMRHLFMANSLLILSKGPSQTMVAFGLKQLFSE
FSCSLNLYVLRVGRAMSICTVCLLSVFQTITISPMNSCWKTFKIKAPKYI
GFSVSLCWLLQMGINFIFPLHSLQVSGKSEIRNITKKRQLPFCTVVDFST
ATVSVYIALVVSPEVCFIALTMWTSVYMIFALYRHKEHVKHIHSTNIPSR
SPESKASKSIFLLVSTFVSFYIISSIFHIFAALSKNLSWWLVNISGLISV
LFPTISPFLVMSQDSSLSMFWSAWIKNRKIPSSYKKYIVVHFDSIFLFCA
PHLTPRGNTEV*
>V1R.GCA_000260255.1_OctDeg1.0_JH651721.1_2297867_2298880-
MSLAQGNNCQHSLKEILEGNEKIASWDLAIGTIFLLQTVVGIMGNFSLLC
HYFFRQHTERRLRSIDVILLNQFLANSLVILSKGPSQTMVAFGLKDLFNE
FSCNLNLYAIRVGRAMAICTMCLLSVFQTIIISPMNSCWKNLKRKATKYI
GFSMSLCWLLRMGVNFIFPLHMLLVSGSSELQNITRKRHTAFCTVADYEP
TLVSVYVALVASPEIGFILLTVWTSGSMIFVLYRHKQQVKNIHSTNMSFR
SHESKATKSILFLVSNFVSFYIISSIFYIFAALFYNLSWWLVNIFGFISL
FFPTISPFLVTSQDSSLSMFWFAWIRNTKISPIKGNM*
>V1R.GCA_000260255.1_OctDeg1.0_JH651721.1_2364170_2365075-
MSSRDMALGMMFLSQTTIGILGNLFVVCYYLVPYDKESTLRSTDLILKHL
SLANFFIILSHGVPHIMAAFGVKDSFSDFGCKILLYIHRLGRGVSTALTC
LLSVFQTITVSPMNSRWKDLKVRAPRYIDSSIYLCWILYVIVNFIFPMHA
YDKQNGKNMTTKRYFGFCSTKGNSNIISSIYLVLLILPEVLFSVLIICGS
VSMMYFLYKHKKQVQYIHTTTSPRSYPESRATQSIFGLVCTFVIFNTLSS
LLYIYVAFMYHPGVWLVSISALLSLSFPTLSPFVFMRRLHCTGALCCMDK
K*
>V1R.GCA_000260255.1_OctDeg1.0_JH651721.1_2515137_2516081+
MTNRTSSRDIEIGIMFLSQTTVGILGNLFVVCYYQVLYNKEYTLKSTNLI
LKHLSVANFFIILSHGVPHTMAALGFKDSFNDFGCKILLYVHRLGRVVSI
ALTCFLSVFQTIMISPINSCVKDLKLRAPRYIESSISLCWILYVVINLIF
PIYAYDKRNSKNITMNRYFGFCSIEGSNNITSTIYLLFFIFPEALFSVLI
ICGSVSMMFFLYRHKQQVQYIHTTTSPRSSPESRATQIIFGIVCTFVIFN
TLSSLLYIYVAFTYHPSVWLLNISAFLSVCFPTVSPFVFMKRLSCTEILH
CLDKKCKNLSIVSM*
>V1R.GCA_000260255.1_OctDeg1.0_JH651721.1_2540115_2541128+
MSTDQRNNCHTNLKENLKGNEKMCLRDLAIGTIYLLQSVVGILGNFSLLY
HYFFLQHSERRLRSTDVILKHLFIANSLVIISKGLSQTMVAFGLKRLFNE
FSCSLTMYVLRVGRAMSICSVCLLSIFQIIIISPMNSCWKNLKIKAPKYL
GLSMSLCWLLYIAVSFIFPLYFLQVSGRSESRNITRKIYVGFCTASDYGT
TMAYAYIALVLSPELCFIVLTMWTSGSMIFVLYRHKQKVKHIHRTSASSR
SPASKATKIILLLVTNFVSFYIISSIFSIFIAFLNNLSWWLVNISGFISV
VFPTISPFLLMSQDSSLSIFWFVWIRKTKIPLLMRNM*
>V1R.GCA_000260255.1_OctDeg1.0_JH651721.1_2586696_2587652-
MKKMSLRDLAIGTIYLLQTVVGILGNFSLLHHYFFLHHSERRLRSTDMIL
KHLFIANSLVIASRGLSQMMVAFGLKRLFNEFSCNLTMYVLRVGRAMSIC
SVCLLSIFQTIIISPMNSCWKNLKIKAPKYIGLSMSLCWLLYIGVNFIFP
LYLLQVSGRSQIRNNTRKVYVGFCTASDYGTTMAFTYIALVQFPEVCFIV
LTMWTSVSMIIFLYRHKQKVKHIHRASASSKSPESKATKSILLLVTNFVS
FYIISSIFRIFIAFFYNLRWLLVNISGFISVVFPTISPFLVMSQDSSLSV
FWFVWVRKIKIPLLTRNM*
>V1R.GCA_000260255.1_OctDeg1.0_JH651721.1_2624449_2625378-
MYLTIGMIFLSQTVVGILGNFILLYHYLFFYHAKSKLRYINLILQHIFIA
NSLLLLAKGPPLITVAFGWKEFFSDFVCKLILYVERVGRGVSISTICLLS
VFQRIMISPVNSCWKDLKIKAPKYIGLCICLCWFQHMAINSIFPLYLSYV
SGKWHNRNITKKRKMAFCSRVDAGTIPGLVYVTLVTFPEATSSVLMICAS
GSMIFTLYRHKQQVQHIHRTNVFSGSAESRATKSIFLLVSTFVSFYSMSC
IFHFSIILFPEECWWLVSISDIISVCFPTISPFLVVSQDSSISRLYFDCI
RNTLLAKKK*
>V1R.GCA_000260255.1_OctDeg1.0_JH651721.1_2651695_2652777-
MSADQRNNCHNTLKEILKGNEKIPLRDFTIGTIYLLQTMVGILGNFSLLY
HYFFLHHSESRLKSTDMILKHLFIANSLVIFSRGLSQTMVAFRLKCLFNE
FSCNLTLYVLRVGRAMSICSVCLLSIYQTIIISPMNSCWKNLKIKTPKYI
GHSMSLCWLLYIGINFIFPLCLLQVSGRSENRNITRKRHMGFCTIADYGA
TVAYAYIGLVQFPEVGFIVLTMWTSASMIFVLYRHKQKVNHIHRNNASSR
SPVSKATKSILLLVTSFVSFYLISSIFRIFIAFFYNLSWWLVNTSGFISV
VFPTISPFLVMSQDSSLSIFWFVWLRKQKSLFLKEICNCIFCNYFLVFSP
HLTVRGKVEV*
>V1R.GCA_000260255.1_OctDeg1.0_JH651721.1_2665359_2666369+
MNLGQRNNCHHTLNEILEENEKIALRDMAMGTLYLLQTVVGILGNFPLIY
HYFFLHHTESRLRSIDLILKHLYIANSLVILSKGPSQTMVAFGLKNLFNQ
FSCNINLYVLRVGRAMSICTMCLLSVVQAIIISPMNSRWKTFKIKAPKYI
GLSMSLWWLLQMGINFIFPLHSLQASGKSGSRNITRKRHLGFCTIVNYGT
TTGSVYIGLVLSPEICFIVLTMWTSGSMIFVLYRHKQKVKHIHSTNVSSR
SPESKATKSVLILVINFVSFYIISSIFHIFIALSYNLNWWLVNISGLISV
CFPTISPFLFLSQDSSLSMFLFRWRRNTKVPHTRNM*
>V1R.GCA_000260255.1_OctDeg1.0_JH651721.1_2713101_2714108+
MNPAQRNDCRHTLEEILEGNEKIAWRDLAIGIIFLIQTVVGLLGNFSLLY
HFFLHHMQSRLRSIDLILEHLFIANSLVILSKGPSQVMAAFGLKHLISEF
ICKLNLNLLRVGRAMSICITCLLSVFQTIVISPMNSCWKNLKIKVPKYIG
FCMCLCWLLHMGINFIFPLCALHISGKSESRNITRIRHLGFCTVVDYGET
MHSVYVALVVSPEVSFIVITVWTSGSMIFMMHRHKKQVKHIHSTHVSSRS
SVSRAIKSIFLLVSTFVSFYFISSMLHIYRAVFINFNWWFMNISGLISVC
FPTISPFLVMSQDSSIFMFWSDWVRNAKSLLVKNI*
>V1R.GCA_000260255.1_OctDeg1.0_JH651721.1_2781718_2782665+
MAKAYFVSLAIGMIFLSQTMVGFLANFFLLYHYIFLYHTKSKLRYVELIL
KHISIANSLLILSEGLPQVMVNFGLKHAFNYFVCKFILYMERVGRGVSIS
TICLLSVFQTIMISPINSCWKDLKIKAPKYIGLCICLCWFQHIVVNFIFP
VYLMNVSENFHSRNITKKREMRFCSVADQGEILGSVYLTFITFPEVIFSV
LMVCASGSMIFTLYRHKQHVRHIHKTNVFSRSPESRATKSILLLVGTFVS
FYSISSLFNFCIALFPEVYWWLVSISDVLSLCFPTICPFLVMNQVSFLSR
LCFAFIRNTHLADKT*
>V1R.GCA_000260255.1_OctDeg1.0_JH651721.1_2820463_2821470+
MVTITLCRKIIKSKKESLEKMTKVEPMHWAIGMIFLWQTMVGVLANFFLF
YHYLSLYHTKCKLRCIDLILKQILIANTLLTVSKGLPQTMAAFGLKHSFN
DFVCKLIFYVERVGRGVSISTICLLSVFQTVMISPMNSYRKDLKIKAPKY
IGLCICLCWFQHTVINFIFPLHISYASEKLYSRNTTKKREIRFCSRVDQG
TNLGSVYLALVAFPEVIFSVLMICSSGSMIFTLYQHKQRIQHIHRTNVFS
KSPESRATRSILLLVGTFVSFYSLSSILNLSIALFPEVDWWLMSISDVLS
LCFPTISPFLVMIQDSSLSRLCFAWIRCALLLYKS*
>V1R.GCA_000260255.1_OctDeg1.0_JH651721.1_2888536_2889507-
MWSATQRNGCYNNVNSILPQNDKLISRDLAVGIIFLCQTIVGVTGNFFLL
YHSIFVSHTGRRLRPTDVILRHLFVANFFILSSRGVPEIMVAFGLKQFLN
DIVCKSLSYFERVGRGVSICTICLLSVFQNIIISPMNSCWKDIKSKTQEY
IGLSTSLCWILNTTVIFIIPLYALHLDAKGYGRSIAKKINVGFCCVADYR
ALMGKLYIALVILPEVCISLLIVWSSSSLICVLYRHKKNVQHIHVTNASL
RSPESRATQNILVLVSTFICFYTLSSIFRIYIISVHDHDSFFTSISEVIS
LCFPTTSPFMVMVQHCSSSLRSP*
>V1R.GCA_000260255.1_OctDeg1.0_JH651721.1_2937582_2938580-
MTPATQRNDCYNNSNEIITQNDKIISRNLVVGIIFLCQTIIGVAGNFFLL
YHYIFVFHAGRRLRPTDVILKHLFIANSFVLLSRGVPEIMGAFGLKQFLN
DIVCKSLSYFERVGRGVSICTICLLSVFQNIIISPMNSCWKDIKGKTQGY
IGLSTRLCWILNMIAILSIPLYALHLDAKGYGRIITRKINVGHCCIVDYR
ALMGKLYIALVVLPEICISLLIVWASSSMICILYRHKQRVQHIHVTNASS
RSPESRATQNILVLANTFVSFYTVSSIARICTTSVHDRNSLLVSTSEVIS
LCFPTTSPFLVVGQRLSIFINSLSCIRNTKSL*
>V1R.GCA_000260255.1_OctDeg1.0_JH651721.1_2964098_2965096+
MSSVTERNSCYSKLNGSLKENDRIISKDLAGGIIFFSQSVIGVMGNIFLL
LYYSFIIQPGRRLRPTDVILKHLFIANSLVLLSSGVPLAMAAFRLQHIFI
DTVCKCLLYIDRVGRSMSIGTICLLSIFQNIIISPMNSCWKDVKAKAQKY
IGLSIRMCWILNMSINLIIPLYAWYLSVRSFDRIIKKTVNTGYCCLIDYG
AAIGSIYVAFVIFPEVCFSLLIVWASGSMIFNLYRHKQNVQHIHATSISL
KSPESRATQNILFLVGTFTSFYTVSTIIRISITLAYNVSLWLASVSYVIS
LCFPTVSPFLIMNQYFSLCRHCFACTQCPKPL*
>V1R.GCA_000260255.1_OctDeg1.0_JH651721.1_3000372_3001364+
MSYAAERNNCYSNLNDILKENGKITSRDLSGRIILSQTVIGVMANIFLLL
YCSFTFQSGRRLRPTDVILKHLFIANSLVLLSRGVPQAMAAFRLQHIFND
TVCKCILYVDRVGRGVSMCTVCLLSVFQNIILSPINSCWKDVKGKVKNYI
GFSICFCWILNMSINVIIPLHAWYSSVKGYEIIKKQINMEYCCLVDYGIA
IGSIYIAFGIFPEVCFSLLIVWASGSMIFSLHRHKQNVQHIHVTSTSLKS
PESTATQSVLFLLGTFTSFYTMSTIIRISVALAYDVSLWLLLISDAISLC
FPTVSPFLIMSQYSSLYRHCFSCPCSAKLL*
>V1R.GCA_000260255.1_OctDeg1.0_JH651721.1_3024208_3025281+
MSYIAERNNCYSNLNDIFKENDKINSKDLAGGIIFLIQTVIGVMANIFLL
LCCSLIFQPGRRLRPTDVILKHLFIANSLVLFSGGVPQIMAAFGLKHIFS
NTVCKCLFYTDRVGRGVSMCIICLLSVFQNIIISPINSCLRNVKGKAQKY
IGFSVHFCWIFNMLINLIIPLYAWYSSVNNFDRIMKKKVNKGYCCRIDYG
VAIGSIYIAFGIFPEICFSLLIVWASGSMIFNLYRHKQNVQHIHVTSTSV
KSPESRATQSILFLVGTFTSFYTVSTFIRISIALVYSVSLWLVSVSDVIA
LCFPTVSPFIIMSQYTIIYRHWFACTKSQNQPKIFQKVQIAYCRAYGIAR
WTKSLLR*
>V1R.GCA_000260255.1_OctDeg1.0_JH651721.1_3057747_3058727+
MNNATERNDCYSNLSGILKENDKITSKDLAGRIIFLSQTVIGVLGNFLLL
LYYSFIFQHGRKVRLTDVFLKQLFIANSLVLLSGGVPQTMVAFRLQYLFN
DTACKCLLYIDGVGRGMSIGTICLLSVFQNIIISPINSCWKDVKGKAQEY
IGFSIRYCWILNILTNLIVRLYAWYSSVNGFDRIIKKKVDIGYCCLVDYG
VAIGSIYTALVTFPEVCFSLLIVWSSGSMIFNLYRHKQNVQHIHMSSTFL
KSPESRATQSILCLVGTFITFYTVSTIIRIFITLAYSVSLWLVSVSDVIA
LCFPTVSPFLIMSLYSSKHWHCFSCT*
>V1R.GCA_000260255.1_OctDeg1.0_JH651721.1_3086473_3087471+
MSYTTEMNNCYSNLSDILKENEKISFKDFTRRIIFLSQTVIGVMGNASLL
LYYSFIIQPGRRLRPTDVILKHLFIANSLVLLSGGVPLTMAAFRLQHIFN
DTVCKCILYVDRVGRGVSIGTICLLSVFQNIIISPINSCWKDAKAKVHNY
IGFSIRICWIFNMLINLIIPVYAWYSSVRDLNKIIKKKENIGYCCRIDYG
VAIRSIYIAFGIFPEVCFSLLIVWASGSMIFNLYRHKQNVQHIHVTSTSL
RSPESRATQSILCLVGTFTSFYSVSTLIRISITLAYDISLWLVIFSHVIA
LCFPTFSPFLIMSQYSSIYRHCFACIGSTKPL*
>V1R.GCA_000260255.1_OctDeg1.0_JH651721.1_3118262_3119305-
MNHVMQRNECEHYINESLYENDETYSKDLAIGAIFLCQVIIGVLGNFFLL
YHHVFILYKGNSLRFIDVILKHFFIANLCVLFSKGVPYTVVVFGMKRFFN
EFVCKILLYFEKVGRVVSIGTICLLSVFQYIIVSPMNSCWKKFKDKILKF
TGFSIYLFWILNMVINFIIPVYTWYLSEKGHSENIIKKINVGYCCLVDYG
VVIGSIYIALIIVPEVCFAVLIVWANGSMVFILQRHKKQVQNIHISNDSL
RSPESRATKRILLLVSTFLSFYTVSTFFRTSVSILLKFSSRLVSTSDVIS
MCFPMISPFLIMSQDSSIFRHCFACARNPKFLSCFDSTSCCSLLITF*
>V1R.GCA_000260255.1_OctDeg1.0_JH651721.1_3161500_3162495-
MYHVIQRNECQHNTNETLYGNEIYSKDLAVGTIFLCQVIIGVLGNFFLLY
HHVFLLCKGNSLRFIDVILKHFFIANLCVLFSKGVPYTMVAFGMNHFFSE
FVCKILFYIEKLGRTVSIGTMCVLSVAQNIMISPMNSCWKNVKNKVLKCT
SLSIYLCWILNIVFNLIIPVYTWYLSEKGHSENIIKKVNAGYCCLVDYGV
VIGSIYIALVIVPEVCFSVLTVWASVSMVFILHRHKKQVQNIHISNDSLR
SPESRATKSILLLVSTFLSFYTVSTFFRTSMSILHKLGSWLVSTSEVISM
CFPTISPFLIMSQDSSIFRHCFACARNTKLL*
>V1R.GCA_000260255.1_OctDeg1.0_JH651721.1_3193067_3194074-
MGNDTQTNDCYNNLNDILEINGKITSKDLAIGIIFLSQAIIGVLGNFFVL
WHYNFIFQRGRRLRPTDVILKHLFVANSLVLLSGGVPRTMAAFGLKLFFN
DFKCKSLLYIERVGRRVSMGTICLLRVLQNIMISPVNSCWKNVKGKVQKY
IGFSLGSCWILNILINLIIPLYAWYSYVHGYDRIMKKQLNIGYCCLIDYG
LAIGSIYITVVVFPEVCFSLLIVWASGSMVFILYRHKQVVQHIHVANTSL
RSPESRATHSILLLVSTFISFYTVSTIIQISITLTYNLRLWLVNACDIIS
ACFPTMSPFLIISQDSSIMRHCFACTRNTKLFDLF*
>V1R.GCA_000260255.1_OctDeg1.0_JH651721.1_3220118_3221125+
MSYDTKTNNCYSNLNDILIVNGKITSKDLVIGIIFLSQTVIGVTGNFFLL
YRYIFAFHNERKLRPTDVILKHLFVANSLVLLSKGIPRTIAAFGLKQFFN
DTVCRYLSYIERVGRSVSIGTICLLSVFQNIIISPTNPCWKDVKDKAQEY
ICFCTFLCWILTMVVISIIPLYALHLNAEGYDNITKKINIGFCCVVDYRA
LMGSIYIALVVFPEVCFSLLIVWASSSMIFILHRHKQRVQHIRVTNASLR
SPESRATRSILFLVSTFISFYTLSSLLRISAIIVSDLSSWLESTDEVVAL
CFPTTSPFLILSQHSSILMHCFSCRKKHITTLIFT*
>V1R.GCA_000260255.1_OctDeg1.0_JH651721.1_3611854_3612795-
MAASEVLIGVIFLLQTVAGILGNSSLLYHYFFLYFTGSRLKCTDLILKHL
IGANLLTLLGRGVPQTMAALGWKLSLGDVGCKLLLYLHRVSRGGSIGSTC
ILSVFQAITISPRESRWADLKEKAPKYVGSSLCLIWALFSLVNVIFLMYT
TGNWSKKNLTNLKHHGYCSSIRQDKTTESLHAALLALPDVLCLGLMLWTS
SFMVSILHRHKQKMQHIHRTNVSPRSSPESRATKTILLLVSTYVCFYTLS
CIFQLCLLFIYNPNWFLVNISAIVAGFFPAVSPFLLLSRDSSICMHCPAT
IRNRKATAYMRNG*
>V1R.GCA_000260255.1_OctDeg1.0_JH651721.1_3680738_3681751-
MAPRDLAIGMAFLSQTATGILGNAVLLFHYFFLCLTGYRLKTTDVIAEHL
TLANTVIMLSKGISQTLKAFGIKYFSHIIRCTILLYIYRVARGVSVSTTC
LLSVFQAMKISPMTSSWKVLKDKVPKNMGFTIFLIWIHCTLVNFIFPFYA
ISRSNSKNITKIKHFGQYCSNFRDKITEALYATLLLFPELLCSVLMIWSS
CSMIFILHRHKQQVQYISRTNVSQKSSPETRATQSVLVLVCTFVSFYTLS
SCFYTYVVNFYIPNWWLMDTSDLISTCFPTISPFILMRCNSTASRLWFTF
LHFFQNHIECTAKLSGVHRLFFKKTDRKNEVVVPCNQ*
>V1R.GCA_000260255.1_OctDeg1.0_JH651721.1_3734409_3735308+
MAFSEAVMGVVFLLQTVCGVLGNLFLLQHYLLLYFTGHRLKPTDLILQHL
MVANSLSLLSRGIPHTMAAFGLQDFLNELGCKVVFYLHRVGRGVSISVTC
LLSVFQAITISPRNFRWTKLKATAPKYTCFCVFLCWILQMPVNILFSLNV
TAKWNKENITRQKDLGFCSANHSDMITLSLFAVLLLFPDVASLSLMLYSS
TSMLSILYRHRQQVQYIHRMNGSSRSFTEFRATQRILLLVNTFVSSYTLS
SIFQVCISNSPKPSWFFINFGAFITLCFPAFCPFVLMIPDFQCADSLSK*
>V1R.GCA_000260255.1_OctDeg1.0_JH651721.1_3768284_3769207+
MASKDLAIGLTFLTQALTGIIANVVLLFHYLSVGFTGNKLKPIDLIAEHL
TIANTMIMLSKGVSQTMEAFGVKYFSQVLRCTILLYVYRVARGVSVSTTC
LLSVFQTLKISSMNSNWKELKAKLLNHIDFSIFLCWTLYMLVNCIFPLYN
MINYSSKNITTEKDFRFCSATFRDQTTDALYSALMLFPEVSFSWIMIWSS
SSMIFILHRHKQQVQHIHRKNDSHKSCPETRATQGVLVLVCSFVSFYTVS
SLFYVCVVNFYNPNRWIMKTSAMISTCFPTVSPFVLMTCNSTASRLWLKF
LKLFRGT*
>V1R.GCA_000260255.1_OctDeg1.0_JH651721.1_3806364_3807314-
MGRMTDSEVVIGVVFSLQIVIGVLGNCSLLYHYLFLYFTGFKLRCTDLIV
KHLIVANLLTLLVRGVPHSIAAFGWQVSPGDVGCKLLFYLQRISRGGTVG
STCFLSVFQAITISSRISRWAELKVKAPQYADSSMCLFWVLYSLVNVIFL
LSITGKQSNQNLTNLKHHSYCSSIRHNKIAESLYAALLSFPDVLCVGLML
WTSSYMVSILHRHKQQMKYIRTTNVRPGSSPESRATKNILLLVITYVCFY
TVSCIIQVYSSFTYNPTWILVNTSIIIAGFFPTVSPFLLLRHDASACKRC
FANIRNRRSPSHMRNG*
>V1R.GCA_000260255.1_OctDeg1.0_JH651721.1_3829515_3830435+
MVSINVYIGTAFLFQIVTGSLGNLFMLSQYLFHHFRGCRPRTTDLILRHL
TVANFLVILSRGIPETMAAFGLEMFFSDFGCKLVFYVHRVGRGVSMGSTC
LLSVFQAMTISSRSSHWTEFNLKAKRYMSTSVILCWLLHMLLNVSFPLTM
TAKWKNKSITNKRDFAYCSGQGYEEILYSIVIVLFSISDALCVGLMLYTS
SSMVFMLCKHKKQVQHIFGRNVDSRSSPVTRATNSILALVCIYVHFYTIS
CIIQVCLAVLHHPSTLLPTTAALINTCFPTLCPFVLLSADHSLSKMCCLY
CRSAVI*
>V1R.GCA_000260255.1_OctDeg1.0_JH651721.1_3851016_3851939-
MSSRNLAIGITFLTQTVIGILGNVVLLFHYFTLYFTGYTLRPTDLIAEHL
TIANTVIMLSKGVSQTMEALGVMYLPQVLTCTLLLYVYRVARGVSLSTTC
LLSVFQTLKISPMNSRWTELKVKLPRHIGFSIFLNWILSMLVHCIFPFYV
ISKSSSKNITKVKDFAYYCSDFGDKITEALYSAFVLFPELLCSLLMIWSS
CSMIFILDRHKQQVQYINRTNVYQKSSPETRATQNILVLVCTFVSLYTVS
SFFYVCVVNFYIPSWWIMSICALISTCFPTVSPFILMKCNSTASKFWHKL
SCFIRIT*
>V1R.GCA_000260255.1_OctDeg1.0_JH651721.1_3891993_3892919+
MTSRDLAMAMVYISQTLVGILGNFSLLCHYTCLHFTKHQLKSTDLILLHL
AMGNSLVILFRGVPETMATLGWRDFLNDLGCKLVFYVHRVGRGVSIGSTC
LLSVFQVVIISPVNIRCAKLKLTVPKYVNIFIISSCTFHMLLSTAVPMCV
TDKWYHRNITNAKQFGYCSRVSPEKSRQLLNAALLFLPDALCVGLMLCTS
SCMVSMLYRHKLRMKSVRKTNSTQGSSPETRATKIIIFLVSTFVCFYSIS
SILNVFFTLYENPSRFLLSISAVVNGGYPTVSPFLLLRHYPSISSFCDSV
RNSKRVTL*
>V1R.GCA_000260255.1_OctDeg1.0_JH651721.1_3941271_3942182+
MTSRDLAMATVYISQTVIGILGNFSLLCHYMCLHFTKHQLKSTDLILLHL
AMGNSLVILFRGVPETMATLGWRDFLNDLGCKLVFYVHRVGRGVSIGSTC
LLSVFQVVTISPVNTRCAKLKYVSIFSILCWAFHALLSVVALMYITDKWY
NKNITYTKEFGYCCRVSHEKSMKFLIAALLFLPDALCVGLMICTSSCMVS
MLYRHKLRMKSVRKTNSTQGSSPEMRATKTIILLVSTFVYFYSISSTFHV
IFPFYENPSRFLLNVAAVVNAGYPTVSPFLLLKHYPNISSFCYSVRNPKS
VTL*
>V1R.GCA_000260255.1_OctDeg1.0_JH651721.1_3985880_3986782+
MTSVDLKFAILLPLPIVIGCLGNFSFLCHSAFLYFSDSRSRSTDIILRHL
TLANLLVLLSRGIPETMTALGVEDFLNNVGCKLVFYVLMVGKGVSFSTTC
LLSMVQAITIRPITSKWTEVKVKALKYIGHCTNLLWFLHMLLNFRVPMLV
SGRWRRRNMTNIIDYQYCSAKISSKAQNSIFTALSLSHDILCLELMIWSS
GSMVLILYRHKQQTQHIHRHRISSRCSPETRASQSIIFLVCAFVSSYTLS
SITHVWFSVYDKSAWWLVKASFLTNACFPTVSPFILMTNKECVCRFTWKK
*
>V1R.GCA_000260255.1_OctDeg1.0_JH651721.1_4060799_4061701+
MTSVNLKSAILFPLLIAIGSLGNFSFLCYSIFLYFSNSRSRSTDLILRHL
TVANLLFLLSRGIPEIMAALGMEDFLNNVECKLVFYVLMVGKGVSFSTTC
LLSMVQAISLSPRSSKWAAVKARALKYIGPCTNLLWFLHMLLNFRVPMLV
SGKWRRRNMTNIIDYQYCSALISSKAQNSIFTALSLSHDILCLKLMIWSS
GSMVLILYRHNQRTQHIHKHHISSRSSPETRASQSIICLVCAFASTYILS
SVTYVWFSVYDKSAWWLVKISFLTNACFPTVSPFILLTREQCLCRPMWKR
*
>V1R.GCA_000260255.1_OctDeg1.0_JH651721.1_4103838_4104752+
MHTYIMTSVDLKFAILLHLPIVIGSLANFSFLCHSIFLYFSDSRSRSTDL
FLRHLTVANLLFLLFRGIPEIMAALGMEDFLNNVGCKLFFYVLTVGKGVS
FSTTCLLSMVQAIILSPRNSKWAEAKARALKYIGPCTWSRFLHMLLNFRV
PMFVNDKWRNRNITDIIDYQYCLANVSSKAQNSIFTALSLSHDILCLKLM
IWSSGSMVLILYRHKQRTQHIHRHKISSRSSPEIRASQSIIFLVCAFVFS
YVMSSITRVWFSVYDKSAWWLVKASFLTNACFPTVSPFILMTREQCVRWP
MWKC*
>V1R.GCA_000260255.1_OctDeg1.0_JH651721.1_4145426_4146328+
MTSVDLKFAILFPLLVVIGSLGNFSFLCHSIFVHFLESRCRCTDSILRHL
TLANLLVLLSRGIPETMTALGVEDFLNNVGCKLVFYVLMVGKGVSFSSTC
LLSMTQVIILSPKSSKLAEVKVKAVKYIGHCTNILWFLHMLLNFRVPMHM
SDNPRNRNMTNIIDYQYCSAKISSKAQNYIFTALSLSHDILCLELMIWSS
GSMVLILYRHKQRTQLIHRHKISSRSSPETKASESIIFLVCAFVSSYAVS
SISRVWFSVYDKSAWWLVKASFLMNVCFPTVSPFILMTREQCVRRLIWKY
*
>V1R.GCA_000260255.1_OctDeg1.0_JH651721.1_4216436_4217332-
MDLKLGIIFIFQIVMGTMGNFSLLCNYVYLHFSGYRSRSTDIFLRHLIVA
NSLVILSRGIPETMAAFGKEHFLDDLGCKLVFYVQWVGRGVSMDSTCLLS
VFQAITISSRSSIWAQLKMKMKDLTYMEPSIILCWVLHLLLTVRIPVLIT
DKRNRKNFSKTIHFQYCSLMLRENTTGTLFAALTLSHDILCLTFMIWANA
SMVLILYRHKKQAHYIQRQNSSRASAETRASQRILALVSAFVFFYTLSST
LNACFTLIDKTSLWLVDSITLISAGFPTVSPFILMSHECFLCRLTWKK*
>V1R.GCA_000260255.1_OctDeg1.0_JH651721.1_4289509_4290459+
MTSRNLAMAMVFFSQTLIGTLGNVSLLHHYICLHFTKYQLRSTDQILKHL
LLANTVVLMCRGIPDTMAAFGLKDFLNELGCKSVFYVHRVGRGVSICSTS
LLSVFQVIILSPRNSMWAALKVTASKYLSIFSKLFWIFHLLLNTIIVLNV
TDKWNHKNITYSKEFGYCSHTSQIKSRKILHVTLLSLPDALCVGLMLWTS
GSLVSTLYRHKQRMKHILKTNITQRSSPETRATKTIILMVSTFVSFYTFS
SIFQAFFTMYSNPNRFVLNVAAVVTGAYPTVSPFLLVKHYPWTSCPFTGC
VRRKKSCNVLKSAEVS*
>V1R.GCA_000260255.1_OctDeg1.0_JH651721.1_4322028_4323026-
MLPKRRMTAVDLKFAVLFLCLTLTGSLGNFSLLWHSVCLSFSGCRFRSTD
FILRHLTVANIFVILSRGIPEVMAALGKEDILNSVGCKLIFYIQMIGKSV
SFSTTCLLSVFQAIIITSRSSGWAMLKVKSLKYIRAIPIIFWVLHVLINI
RIPMLVSDKRNKKNVTNIIDYQYCSALISSKDKSFIVVALRLSHDILCLK
LMIWSSGSMVFILRRHKQLMQHIRQHKLSSRSSLETRASQSILILVSAFV
SFYALSSIMNVWFTFYNKAAWWLIKTSALIHVLFPTFSPFILMTHEPCVC
RPSVRRKCSPDPMRYVNKKTFYVFSTACIHSS*
>V1R.GCA_000260255.1_OctDeg1.0_JH651721.1_4349153_4350052+
MTLREGATGVIFLSQTVGGVLGNLFLLQRYLLLYFTEHRLKSTDLILHHL
MVANSLSLLSRGVPQTMAAFGLQDFHNDYGCKFMFYLYRVGRGMSMSITC
LLSGFQAITISPRKFTWAKLKVKAPTYISSCIFMCWSLQILVNIIVPLHV
TAKRGKKNMTQKKDLEFCSTNRVDAITQSLHVVLLLFPDVVCLSLMVYTS
ISMLLILYRHRQKVRYIHRMNVSSKSSTESRATQKILLLVNSFVTSYTLS
SIFQVCISNSPKPSWLLMNFSAFMSLFFPAFCPFLLMMHDFQCPGSMSV*
>V1R.GCA_000260255.1_OctDeg1.0_JH651721.1_4375072_4376025+
MASMNVYIGTAFLVQIITGSLGNLFILNQNLFHYFRGYRPQTTDLILGHM
TVANFLVILPRGIPETMAAFGLEDFLSDLECKSIFYMHRVGRGVSMGSTC
LLSVFQVITVSPRSYKWAQFNLKAKEYMITSVVLCWLLHMLLNIIFPVQV
TAKWKNKNITNKIDFTYCSGQGYEKILYYITATLFSICDAICICLMLCAS
CSMLFMLCKHKKQVQHIYGINVGSRSSPVTRAINSVLALTCTYVHFYTIS
CIIQMCLTVSYHPSTILLTNAALINSCFATLCPFVLMSCEHDLSKIWCLH
CRSKKSSKLIRIKGQIV*
>V1R.GCA_000260255.1_OctDeg1.0_JH651721.1_4405833_4406720+
MTRMDLKFVIFFLIPIVIGSLGNFCLLWHSTFLYLSGYRVRSIDLILRHL
TVANLLVIFSRGIPETMSVLGMKDFLNNDGCKLVFYVQMIGKGVSFSTTC
LLSVFQAITISPRSSKWAKMKALKYIGLCPFIFWVLHMMLNFRAVLFVVD
KRNNSELTTTIDYQYCSVTNSSKDNNSIFVALTLSHDILCLQLMIWSSGS
MVFILYQHKQRTQHIHRHNISTSSSPETRASQSILILVCAFVSFYVLTSI
MNAWFSFYDKPASWLVKTSSLIHACFPTVSPFILMTREQRVCSPK*
>V1R.GCA_000260255.1_OctDeg1.0_JH651721.1_4457093_4458175+
MLYTNVYICLINIELKKESMASVDVKIGIVFFMQVVIGTMGNVSLFSQDI
FMYFSGFKTRSIDLILRHQNVANFLVILSKGIPETLARFGLENFLDDFGC
KLVFYVHVLSRGVSFGSTCLLSVFQVIIISPRDSKWGQFKGKVSNYAHTL
TSLCWVLQFLLSYRFAMTITSKLKTRNITNKIDYEYCSDVYSTKNLYSLS
VALISLNDSLCMGLMLFTSGSIICILYRHKYQVQHIHRTKTSSKASPEIR
ATHRILAIVSVFLCFYISSAIMHLYLTFSGKHNSFLHSLGAFINGCFPAI
CPFLLLNRGQGTSQISCISCKRNEKTKLSNHNRRTSCTACFAVLSYGWTP
PPRLQKMQPT*
>V1R.GCA_000260255.1_OctDeg1.0_JH651721.1_4513659_4514612-
MQNHLSRNIYVVLDNDEMTSVDLKFGVIFLLQVVIGTLGNLSLLYHYCIL
CVSGHKFRSTDVILRHLIVSNSIVILSRGITETMQAFGLKYFLNDVGCKL
VFYLHRVGRGVSMGSTCLLSIFQAISISPKSSRWAELKMKAQKYIGLSNS
LCWVLHMLLNISVLMLVSDKWNNTNTLKSISFQYCSAVLPTKDTYSDFGT
FMFLHDISCLTLMIWASGSMVFILYRHEQQVHHIRRHSASSRPSPGTRAS
QSILILVSTFIVFYAVSSVIYGLFSIYYEGFWWLVKISAFINSCFSTISP
FILMSREGGVLRFIWKK*
>V1R.GCA_000260255.1_OctDeg1.0_JH651783.1_2242225_2243085-
MFLSDLIFGFFLLAEILLGLIGNLLLFIFYMFTSLIHPHLKKPIDMIFTH
LTLVNILTIMFRLLPDIVFSFGLREFLDIVGCKAFLYAYRVTRGLSLCTT
SMLSVFQAITVSPGNSKWAWLKPKLSRWISPAFFAFWIINMLTYSPILET
ARARSNFTPLASVFSQAYCHTNQYEYVFTISSLCVTLTRDLLLVAIMIWS
SLYMVNLLYKHHQRAQHVHSPRCSSQLYTEHKATRSILLLVSCFVFSHGS
SNIILFCLFLDPRKSQDWTGSTDFYSHCTQPFVLIA*
>V1R.GCA_000260255.1_OctDeg1.0_JH651783.1_2283708_2284655+
MHKMFPSAALFGAFLISQVCVGVMGNTSLFVALMYAFITQPNLVRSIDFI
MIHLAAVNNLTIILSLIPYIKASFGAKQFLDDIGCKVILYTYRASRGVSI
CSTSLVSTFQAITISPMNSKWAQLKSKLSATIVPSLLIFWIINLLIYIRI
IEGVRAIGNVSLVGHGYSHVYCQTARMPTNDTWSYVSIVLACDLVFLVLM
LCTSIYMVHLLYRHHRRAKYVHSPSSQTPKEIKATQNIFLLVSCFLFFYC
SNNIVTFLTFYSHKKIPVLEGISVMLSSCYPTICPFVLLKNNDKISKFFH
YPLMKFICPQAVFSG*
>V1R.GCA_000260255.1_OctDeg1.0_JH651783.1_2303768_2304694-
MTLRDLAIRMIFLTQTVTGISANVVLLSHYISLCSTGYRLKPTDLIAEHL
TIANTVIMMFKGVSQTMEAFRVRYFSQTIRCTLLLYVYRVARGVSVSTTC
LLSVFQTIKISPVNSSWKDLKAKLPKNIGFSIFLNWILYILVNCIFPFYH
NSKYSSKNITKIKHLSAYYCSDFRDKIAGALYSAFVLFPEVLCSGLMIWS
SCSMIFILHRHKQQVKYIFRTNVSQKSSPETRATQSVIVLVCTFVSFYTL
SSFFYACIANFYIPSVWLMNTSNLISTCFPTVSPFVLISCNSTASRLWLK
LSYFFRII*
>V1R.GCA_000260255.1_OctDeg1.0_JH651837.1_403576_404529+
MDGLVLVNVNWALVFLTQTTVGILGNFALFCLYNISLFTAQVLRLIDAIL
IQLFLANILVLLSKGIPQTMAAFGLKDFLDETGCKLVFYLYRVARGVTLS
TTCLLSCFQVIIIGQSFSGWIETKIKSQKYLGFFCFLCWLLNLLINARTV
VNVTGPKNSRNMSMQNMYRYCYVPVRKDLTFTLTATLYFLTDWTFLGLMV
WASGSMVLLLHRHKQRVQHIHSHRVSPSSSHEARASCTVLILVSMFVSFY
AFSAILSFWITQSLSPSPWLMNTVVLLSSAYPAFSPFVFVFSDTHVSQLC
VLSWTRNTNTARLFSRF*
>V1R.GCA_000260255.1_OctDeg1.0_JH651894.1_221337_222440+
MSPHGLAIRIIFVAQTGVGMLGNILLLYCYIFIPHTQRRLKQTDLIIKNL
ILANWFVLLSRGIPHTMVVLGLQYSMGNTGCKLVFYLHRVARGVTLGTIC
ILSGCQAITISASHHSWVKVKAKDPKYMAFSITFCWILHMLVNSGVPVYI
TGARRSSNSTLYKHYGYCSSITSEQMENLVYSMIMSSIDVLSLGFMVSAS
IFMMLVLYRHKQSVLHIHSKNFSSKFSAETRATQTIFILLITFFSLYILS
SFFTFYLSYSDQPSPGLMNISALLAASFSCVSPFVIITRDSHFSRLFCML
CCPKMNNFCKLIMDVGGISVRSWLVASRATWDGCITHEKHSMSKLGKLHK
QNPASSIQQMTSKKQHC*
>V1R.GCA_000260255.1_OctDeg1.0_JH651894.1_282456_283379+
MSPHGLAIRIIFVAQTGVGMLGNILLLYNYIFIPNPDKRLKYMHLIIKNL
ILANCLVLLSRGIPHTIVVLGLQYSMGDIGCKFVFYVHRVARGVTLSTTC
ILSGRQAITIGPNHCHWVKVKAKDPKYMTCSISFCWILHILVNSVFPVYI
TGASESTNSSQYKYLGYCSSIVIERMENLLYSVIMSSIDVLSLGFMVWAS
VFMMLILYRHKQNVVHIHSKNFSSKLSAETRATQTIFLLLITFFSLYILS
SFFTFYLSYFDQPSPWLVDISALLAASFSCCSPFVLISRDAYFSRQFCPL
PKDGQFL*
>V1R.GCA_000260255.1_OctDeg1.0_JH651894.1_307003_307926+
MSPNGLASGIIFVAQTGVGMLANTVVVYCYIVIPHPERRLKHMDLILKNL
IFANCLVLLSRGIPHTIVVLGLQYSMGNIGCKLVFYLHRVGRGVTLGTTC
ILSGFQAITIIPGQHQWVKIKAKDPKYVVFSITFCWILHMLVNSTFPVYI
TGESGGANSTLYGHLGYCSSIRGERMETILYPVIMSSVDVLSLGFMVWAS
VFMMLSLYRHKQSVPHIHSKNLSSKFSAETRATQTIFILLITFLSIYSLS
SFFTFYVSYFGRPSPWLVDISALLATSFSCCSPFVIISRDSRFSRLLCLL
PKDQQFL*
>V1R.GCA_000260255.1_OctDeg1.0_JH651894.1_409982_410884-
MCSAKLNLEILFLTQTGLGLMGNSSLLCLYNFTLLTGHHLRPTDLILYQL
VLANLVVLFSKGVPQTLATMGWEHFLDDAGCKLVFYFYRVGTGVSFSTAC
LFSGFQAIKLNPHFCKWMELKIRSLRFTAFCCFMCWILHLSINSFLPLIV
NGPLSKKNLSRENNDYCSWIMPQEYSLLYSVLYFFPNLMSLILMTWASGS
MVLLLHRHRQRVQHIRSHSLSPRPSHEARATRTILVLVSSFATLYSVYII
LTIWMTLLTNRGQWSVNGSVLVASCFPAFSPFALLVSACRISQCCLACRE
*
>V1R.GCA_000260255.1_OctDeg1.0_JH651894.1_452886_453809-
MSPHGLAIRIIFVAQTTIGILGNILLLYCYIFISLPERRLKQMDLIIKNL
ILANCLVLLSRGIPHTMVVLGLQYSMGDIGCKLVFYLHRVARGVTLSTTC
ILSGCQAITVGPSHHSWVKVKAKDPKYMAFSITFCWILHMLVNSSVPVYI
TGARRSSNSTLYKHYGYCSSIVIERMENLLYSVIMSSIDVLSLGLMVSAS
IVMMLILYRHKQSVLHIHSKNLSSKLSPETRATQSVFVLLITFFSLYILS
SFFTSYLFYFDRPSPWLVDISALLAASFSCYCPFVIISRDPHFSRLFCML
LKNEQFL*
>V1R.GCA_000260255.1_OctDeg1.0_JH651894.1_486425_487366-
MAAGILDLGIIFLAQTGIGILGNSSLFCFYSFCLLTGYKLRHTDIILNQL
VLANSLVLLSKGISQTVVAFGWKYFLDSAGCKLVFYFYRVGTGLSFCTVC
LLNGFQAVKLNPSICRWMELKLQSQGFIGFCCFLCWIPNLSVNSYIAMIV
RGPLSCRNASVRTSCGQCSWAMSERHSLLYALLYFSLDFISVGFMIMASG
SMVLALHRHRQRVQHIRSHSLSPRPSHEARATRTILVLVSSFATLYSVYI
TLTIWTTLVSNRGQWLVNSSVFVTSCFPAFSPFVLMVSDSRLSLLFTACR
ERSTCSSSVVQVV*
>V1R.GCA_000260255.1_OctDeg1.0_JH651894.1_657562_658485+
MAAGNLDLGIIFLAQTGIGILGNSSLFCFYSFCLLTGYKLRHTDIILNQL
VLANSLVLLSKGISQTVVAFGWKYFLDSAGCKLVFYFYRVGTGLSFCTVC
LLNGFQALKLNPSICRWMELKLQSQGFIGFCCFLCWIPNLSVNSYIAMIV
RGPLSCRNASVRTSCGQCSWTMPEKHSLLYTLLYFSLDFISVGFMIWASG
SMVLALHRHRQRVQHIRSHSLSPRPSHEARATRTILVLVSSFATFYSFYT
ILTIWTTLVSNRGQWLVNGSVFVASCFPAFSPFVLMVSDSRLSLLFTACR
ERSTCSS*
>V1R.GCA_000260255.1_OctDeg1.0_JH651907.1_69965_70894-
MFPNAVIFGIFLISQVYIGVLANSSLFVALVYTFLTQRNLKRPINFIMIH
LTVVNNLSIIFTLIPYIKASFGVRQFLDDTGCKAFLYIYRATRGVSICTT
SLVSTFQAITISPINSKWAVFKSKPAKTITPSLIFFWLINLLIYIRIIET
IRAVGKNSLIGHGFSNVYCQTLRMPTNNTWSYISIILAHDLVFFILMLWT
SLYMVSLLYRHHRRAQNIHSTFSQTSAEIKATQNILLLVSCFVLFYCSNN
ILGLLAFYSHKKSILLDGISAMLSACYPTICPFVLMKNTKMFHRFFHFTL
MWVVSSNTF*
>V1R.GCA_000260255.1_OctDeg1.0_JH651907.1_132370_133353-
MFPNAVFFRFFLISQVCIGVLANSSLFVALIYTFLSQCNLKRHIDFLMIH
LTVVNNVSIIVTLIPYIKASFGVRQFLDDTGCKAFLYIYRVTRGVSISTT
SLVSTFQAITISPMNSTWAVFKSKLSTAITPSLFFFWLINLLIYIRVFET
IRAVGKVSLIGHGYSHVYCQTSRMPTNGTWSYISIILAHDLVFLMLMLWT
SLYMVSLLYRHHKRAQNIRSPFSQISAEIKATKNILLLVTCFVLFYCSDN
FVTLLAFYSHKKYILLDVIRPMLSACYPTICPLLLRKHTKMFYRFFYFTL
MCVKCPQTVFHGKCESTAEKYGIIING*
>V1R.GCA_000260255.1_OctDeg1.0_JH651907.1_237970_238902+
MQYLLFGFFLISQVGIGVIGNSSLFVALMYTFLTQPNLMRPICLIMIHLS
VVNNLSIIVTLIPFIKEFFGVKQFLDDTGCKAILYANRVSRGVTICTTSL
MSTFQAITVSPFDSKWSQLKSKLPATTIPTLLSFWIVNLFIYIRVIETMR
AIDNYTLFGHGYSHAYCQSGSLKNKDTWSYVSIILACDLVFLILMLWTSL
YMVTLLYRHHRRAKYVHNPTSKTSPEIKATQNILLLVSCFVFFYCSNNFV
TLFIFYSRTKKTVLEGMSAMLSSCYPTICPFVLVKRNKIFSKFFHFTVIR
LICPKSAFTD*
>V1R.GCA_000260255.1_OctDeg1.0_JH651907.1_266058_266969-
MFPGDKIFLFFLLSEIFLGLIGNLLIFMVYMFTFLIHPHLKKPIDLIFAH
LTLVNVLTIIFRLLPDIMSSFGLRHFLDSVGCKVFLYAYRVTRGLSICTT
SQLSAFQAITISPGNSQWAWLKSKLSVWIFLSFLSFWTINMLTYIPIIET
VRANTNFTVVDSVFSQTYCHVKHYGYVITASFLCMTLTRDLLFLVVMICS
SLYMVKLLYRHHQTAQYVHSSCHSSQLSPEHKATHSILLLVSCFVFFYGS
NNIVMFCLFFRPKKISGLDRINGVLSSWYPTTCPFILMKNKKIFSKLNVF
LKI*
>V1R.GCA_000260255.1_OctDeg1.0_JH651907.1_319434_320372+
MFPNAVFYGFFLISQVCIGVLANSSLFVALTYTFLGQPNLKKPIDFLMIH
LTVVNNVSIIVTLLPYIKASFGVRQFLDDTGCKAFLYVYRVTRGVSIGTT
SLVSTFQAITISPMNSKWAVFKSKLCTAITPSLFFFWLINLLIYIPVIEN
IRAVGKVALVGHGYSHVYCQTSRMSTNNTLPYISIILAHDLVFLMLMLWT
SLYMVSLLYRHHRRAQNIHSTFSHTSAEIKATQNILLLVTCFVLFYCSNN
FVTLLAFYSHTQKVLLDGIRAVFSACYPTICPFLLRKYTKIFYRFFHFTL
MWVKCPQTVFRG*
>V1R.GCA_000260255.1_OctDeg1.0_JH651908.1_403204_404106+
MTYVDLKLGLLFLLQIVIGILGNLALWCHYCSLYFSGCRSRSTDVILRHL
TVANSTVIVSRGIPEAMAGFGLKHFLNAVGCKLIFYAHRVGRGVSVGSTC
LLSVFQAISISPRSSWWAELKIKVQKYIGLSNSLCWVLNMLLNVRVAVLV
TDKWSNRNITKTLSYQHCSAVLPRKDTRSAFGTFRFFYDIVCLSLMVWAS
ASMVFILYRHEQQVLHIHRHGVLARPSPGTRASQSILVLVSAFMLFYTLS
SVIHILLSLYYEGSWWLINTSAFTNACFATASPFILMGREGGVLMLIWKK
*
>V1R.GCA_000260255.1_OctDeg1.0_JH651908.1_416655_417557+
MTSVDLKFGVIFLSQIVIGTLGNLVLLYHYCSLCFSGCRSRSTDVILRHL
TVANSIVIVSRGIPEAIAGFGLKHFLDAVGCKLIFYAHRVGRGVSVGSTC
LLSVFQAISISPRSSRWAELKIKVQKYIGLSNSLCWVLNMLLNVRVAVLV
TDKWSNRNITKTLSYQHCSAVLPRKDTRSAFGTFRFFYDIVCLSLMVWAS
ASMVFILYRHEQRVLHLHRHGVSARPSPGTRASQSILVLVSAFMLFYTLS
SVIHILLSLYCEVFWWLAKTAVFMSACFATANPFIFMGREYGVLRLRWNK
*
>V1R.GCA_000260255.1_OctDeg1.0_JH651908.1_491548_492459-
MAHVELQFLILFLFPTVIGSLGNMSLLCHSISLYFSGCRFRCTDVILRHL
SVANSFYILCRGIPETMAALGMEDFLNNAGCKLVFYVQTVGKGVSFSTTC
LLSVSQAITISARSPRWAELKVKALKCIGPCTIICWVLHMLLNVRVLMLV
SDKENHKNITNILDFQYCSIMISDKHQNAIFAALTLSHDILCLKLMIGSS
ASMVFILYRHKQQTQHIHRHSISSRSPAETRASQSILILVCAFVFFYFLS
SITYVWFSLYTNTAWWLVKTSALTNACFPTASPFILMTREHCVYRPTQCS
WKK*
>V1R.GCA_000260255.1_OctDeg1.0_JH651908.1_548365_549288-
MACINVSIGTAFLVQIITGTLGNLFILSQYVYHYFCGCRSRSTDLILGHL
TLANFLVILSRGVPETMAAFGLEDFLSDVGCKVVFYVHRVGRGMSMASTC
LLSVFQAITICSQSFQWTKFNVRAKKYIHSSVFLCWLLHMLLNATFPMTM
TAKWKNKSITNKINFAYCSGPMYEKVLYSITTALFLISDALCMGIMLFTS
SSTVFILCNHKKQVQHTYGLKVGSRPSPVSRATNSVLALVCTYVHFYTSS
FIIQGFLAVLQYPSTSLLTTASLINTCFPVLCPFVLMSCDHSLFNICHFY
CRKNAVI*
>V1R.GCA_000260255.1_OctDeg1.0_JH651937.1_83986_84921-
MKMNKYSKYYRFIDIQYLFFFEISIGIIANMILLLFYVLIFLQQSKPKPI
DFVIGHLALTHLGMLVPACLTAIDIFGLQQLGDDLNCKFIIYLYRVMRGL
SICVTCLLSVLQAIIISPRSSCLAKFKQNSLSQHLCCFSFLWVFNMLISG
RFIISTIATPNVTSHNLMFVTQSCSLWPISYLLKYITFSLMTLQEITVVG
LMGLSSVYMVIILYRHKRQSQYLHRNISSLKSSPEQRATQIICVLMSIFV
VIYALDCIISSTSGVFWKRNQIHHCVQMLVSNCYAAISPLVLISTEKRMT
KCLTSLYWKES*
>V1R.GCA_000260255.1_OctDeg1.0_JH651937.1_139591_140526-
MKMNKNRFSSFIYVKHIAVFEISIGIIANIVLLLFQVLTFLLERKVKPTD
LTIGHLAFIHLVMLLTVTFIAIDDFGYQVLGDYITCTSVIYLNRLTRELS
ISNTCLLSVLQAITLSPRSSCLAKFKQKSLHQNLLCFLFLWVFNSINSTR
ILISTVATPNVTSPSFMFLTKSCSLFPIRSFLKYIFLSLVAFNYMTCIGL
ISLSSGYMVILLCRHKRQSQHLHRTSLSPKVSPEQRATKTILLLMSFFII
FYSLDCIIRPTSSIVWSNDPIHNWVLMLVGNSYATISSLLLTSSERRMTK
CFIFVLRRDGK*
>V1R.GCA_000260255.1_OctDeg1.0_JH651937.1_176348_177280-
MKKNTRFSSISDIQYVFFFEVSIGITANIVLLLFHVLTFLLGHRPKPIDL
TIGHLAFIHIVWLLTMSLLGTDTFGYWELGDDIICISVIYLNRLMRALSI
STTCQLSVLQAIILSPRSSCLARFKQKSLHQNLCCFPFLWVFNMLICGRF
LISIVSNSNVTSHNLMFITQSCALLPLNSILRDISLTLLIFHQMSLIGLM
VLSSVYTVILLYRHKAKSQHLHSSYQSAKTSPGERATKTILLLMSFFIVM
YCVDCVLQSMSSIVWNQNLLRHCFLMVVGNGYASVSPLVLISRERRMFNR
LIFICGKASK*
>V1R.GCA_000260255.1_OctDeg1.0_JH651937.1_281035_281958+
MKMSKNSIFCGATDMKSMLFFEVSIGIIANTALLSFHALTFLLGHRPRPI
DLTIGHLALIHIVMLLSESVLVTDNFVYQILGFDTTCASVIYLNRLMTDL
SIATTCLLSILQAITVSPRGSCLAKFKQKSLHQNLCCFLFLWVFNMLING
RFLISAVATSNVTSLSVMFLTKSCSLLPVSPFLKYLFLSLMIFKYLACIT
LMALSSVYMVILLCRHKRQSKHLHRNRVSSKPSPEQRATWTILLLMSFFI
VMYCLDCVFHSTSSVLWSHFAINNGIQMLVGSCYATMSPFVLIICERQVT
KCIRFME*
>V1R.GCA_000260255.1_OctDeg1.0_JH651937.1_434174_435097-
MNMNKIKLSSFTYLRNVFYLEVTIGVIANTALLLCQVLTFLLEHNLKPVD
QTIGLLALIHIVMLIIVGLIAMDTFEFQYFGDDITCKCVIYLYGLLRGLS
ICTTCLLCVLQSVILSPRSSCLAKFKQKLLNQNLCCVLFLWVFNMLLSGR
FLISTVATPNVTSHSLMFVTQSCSLLPTSYILKYISISVLSFQHMSFIGL
MVLSSGYMVLLLCRHRRQFQYLHSTSLFPKTSAEQRATKTILLLMSFFII
MYVFDSVTASTSAILWDYDPIRYFVQMLAGNAYATVSPLVLISTTKRMIK
LATPMKG*
>V1R.GCA_000260255.1_OctDeg1.0_JH651937.1_474728_475666-
MNKDSRPSNFIDLQYMFFFEVSIGVIANMVLLLFHALKFFLEHRPRPTEL
TIGHLALIHTVMLITVGFIAIDIFGYYALGDDITCKCVIYLYRLMRGLSV
CITCMLSVLQAVTLSPRSSCLAKFKQKSLHQSLYCFLFLWSLNMFTTCHF
LISTVATPNVTSHSLMFITQSCSLFPISSSLKYIFFSLLGFQNMFFIGLM
ALSSGYKVVLLCRHERQSQNLHSTSLSLKVSAEKKATRTVLLLMSFFIFM
YILDSAIAVTSEMLWNFDQIRHSVQLLVGNGYATVSPLVLIIAERRVITF
FRSMCKKYDKFL*
>V1R.GCA_000260255.1_OctDeg1.0_JH651952.1_17482_18477+
MPHIPLQGPQLRQQALGRMTASEVVIGVIFFLQTMIGVLGNCSLLYHYLF
LYFTGFKLKCTDLIVKHLIVANLLTLLVRGVPHSIAAFGCQVSPGDVGCK
LLFYLQRVSRGGTIGSTCFLSVFQAIAISPRISRWAELRVKVPKYADSSL
CLFWVLYSLVNVIFLVSITGNHSKQNLTSLKYHGYCSSVRHSKIAESLYA
ALLSFPDVLCVGLMLWTSSYMVSILHRHKQQMKYIRRTNVRPGSSPESRA
TKRILHLVITYVCFYTVSCIIQVCMSFTYNPTWILVNTSIVISGFFPTVS
PFILLSHDASSYKGCFANIRNRKSPTTMRNG*
>V1R.GCA_000260255.1_OctDeg1.0_JH651952.1_79917_80912+
MPHIPLQGLQLRQQAQGRMTASEVVIGVIFFLQTVIGVLGNCSLLYHYLF
LYFTGFKLKCTDLIVRHLIVANLLTLLVRGVPHSIAAFGCQVSPGDMGCK
LLFYLQRIGRSGTVGSTSLLSVFQALTISPRISRWAELKVKAPKYADSSL
CLFWVLYSLVNVIFLVSSTGQQSKQNLTNLKYHGYCSSVRHSKIAESLYA
ALLSFPDVLCVGLMLWTSSYMVSILHRHKQQMKYIHRTNVRPGSSPESRA
TKRILLLVITYVCLYLVSCIIQVCMSFTYNPTWILINTSIIIACFFPTVS
PFLLLSHNASACKCCFANIRARKFPTTMRNG*
>V1R.GCA_000260255.1_OctDeg1.0_JH651952.1_162613_163554+
MASTDLKFAILFLSSIAIGSLGNFSLLCHSFFLYFSGCQFRFTDIMVRHL
TVANSLYILCRGIPEAMAALGMEDFLNNAGCKLVLYLQSVGRGVSFSTTC
LLSIFQAITISLRSSRWSKLKVKALKYTGHCTIISWILHMGLNIRVPMLV
SDKRNNKNITNTIDFQYCSAMSAAKDKTSIFVALTLSHDILCLKLMIWSS
ASMVFILYRHKHRMRHVHKYNISTSSPENRVSQSILILVCAFVSFYALYS
FTYVCFTFYGTPSLWLVKTSALIHAGFPTVSPFILMTREQCVRSLMWKEK
THVSSHQTYAFST*
>V1R.GCA_000260255.1_OctDeg1.0_JH651952.1_225430_226335+
MASTDLKFAILILSLTVIGSLGNFSLLCHSLFLYFSGCQFRFTDIMVRHL
TVANSLFILCRGIPEAMAALGMENFLNNVGCKLVFYLQAIGRGVSFSTTC
LLSVFQAITISPQSSRLSKLKVKALKYTGHCTIISWILHLGLNIRVPMLV
SDKRNNKSITNTIDFQYCSAMSAAKDKTSIFVALTLSHDILCLKLMIWSS
ASMVFILYRHKHRMRHVHKLKISTRSPENRVSQSILILVCAFISFYALYS
FTYVCFTFYDMPSLWLVKTSALIYAGFPTVSPFVLMTREQNVRSFMWKER
T*
>V1R.GCA_000260255.1_OctDeg1.0_JH651952.1_257821_258825+
MQTMPHLPLQGPPLRHKGQGRMAVIEVIYGVILLLQTVIGILGNSSLLYR
YMFLYFSGCKLKCTDLFLKHLLVANLLTLLVRGVPHTIEAFGWKVSLGDV
GCKILFYLHRISRGVSIGSTCALSVFQAITISPRDHRLAELKAKAHKYVG
STLCLFWILYGLVNIIFLLTITETYTTTNFTSLKFHGYCSSIRHNKITES
LYAALLFLPDGLCVGLMLWTSSFMVSILHRHKQQMRHIHRTNVSSVSSPV
SRATKTILLLVSTYVCFYTLSCTFQICWSFTYNPSWLLVNTSTVIAGLFS
TVSPFLLLSCDARACMCCFVSMRKRKSPIHIKNG*
>V1R.GCA_000260255.1_OctDeg1.0_JH651952.1_340081_341001+
MENNRMTATQVSIEVLFLGQIIIGTIGNLSLLGQYVFLYVSGYKPRSSDL
ILRHLTVANTLVILSRGIPETMAALGVKDFLTDVGCKLIFYVHRVGRGVS
IGSTCLLSVFQVTIIVPRSSRWANIKAKFPKYLEIFITLCWTLNMIVNII
FPVQITAKSKNKNITNEINFEYCSAPSDGKVLRSVNVALFSISDGLCIGL
MLWASGFMVFTLQRHKQQVRHMHRANVSCRTSPVTRATKRILVLVCLYVK
FYTMSCIIQACMPIFHNPSTLLLTLAALMNIFFPTACPLLLMNWTHTSFC
FCQKEN*
>V1R.GCA_000260255.1_OctDeg1.0_JH651952.1_360889_361788+
MTAVDLKFLILLLFQIVIGGLGNLSLLCHSIFFYFSECRSRSTDLILRHL
TVANLLIILSRAIPETMAALGMEDFLNNIGCKLVFFLQMVGKGVSFSTTC
LLSIVQATTISPRGCIWAGLNRKVLQYIGHSTILLWCLHMLLNIRVPMLM
KDKWNSRNMTNIIDYQYCSAIISTEDRNSIFAGLSLSHDILCLKVMLWSS
GSMVFFLYRHKQRTQHIHRHISSRSSPETRASQSIIILVCAFVSFYTLNS
IAYIWFSVYNKDAWRIVKTSALIHAGFPTVSPFILMTREKCVRRTMWMN*
>V1R.GCA_000260255.1_OctDeg1.0_JH651952.1_383301_384209-
MTSVDLKFAILLLFPIVIGSLGNFSVLCHSIFLYFSNYRTRSTDLILRHL
TIANLLVLLSRGIPEIMASFGREDFLNDVGCKLVFFVLMVGKGVSFSTTC
LLSVFQAITISPRSSIWSELKVKALKLIGPCTIICWIMHMLSNLRVPMYV
TDKWNSRNMTNIIDYQYCSAIISDKEKRKNNFFRAVSLSHDIVCLKLMIW
SSGSMVFILYRHKQQTQHIHRHSTSPRSSAESRASQSIIILVCAFVSFYA
LSSMTYVWYSLNDKNAWWLVKTSVLTNACFPTTSPYILMTREYFLCRHLW
KK*
>V1R.GCA_000260255.1_OctDeg1.0_JH651952.1_474993_475916-
MASTNVHLGTAFLLQIITGTLGNLFILSQYLFHYFRGFRSRATDLILGHL
TVANFLVILSRGIPETMAALGLEDFLSDLGCKLVFYVHRVGRGVSMGSTC
LMSVTQAIIISPRSYKWTELSLKSKKYTIISVVLSWLLHMLLNITFPVKV
TAKWKNKNITNKRDFVYCSAQGYEKVLYSVTTVLFSISDAICMCLMLCAS
CSMVFRLWKHKKQVQHVYGLNGDSRSSPVTRATKSILALVCTYVYFYTIS
CIIQVWLAAVPHPSTILLTIAALVNSCFPAFCPFVLMSCDHGGSKICCLY
CRRNAVL*
>V1R.GCA_000260255.1_OctDeg1.0_JH651979.1_38917_39843-
MNKRRKFSSYTDIKSTVFFEITIGIAANMILLLFHILTFVLKHKHKPLDL
TIAQLTLIHLSMLITVGFIASDTFEFQDWRSDLMCKLLIYINRLMRALSI
CTTCLLSVLQAVMLSPRNSCLAKLKYKSSHHYPCCLVFLWIFNMLLNGRF
LVSVGASPNVTSQSFVFVTESCCQWPISYLFRFIFLSLVNFQDISFIGLM
ALSAGHMVSLLCRHTRQLRHLHNTRLSVKSAPEESATRTILLLMVFFMVM
YFLDCVIFSTSGILWKNDPVHHCVQMLVGSGYATMCPFVLMSTENRMINW
FTSRWKRQ*
>V1R.GCA_000260255.1_OctDeg1.0_JH651979.1_146403_147332+
MVKKKSKFSKFFDIRTTVFFVIAIGISANTVLLLFHILTFLIKHRTKPLD
LTMAQLALIHLVLLVTMGFIATDTFESHGWEDALICKLVIYLQKLMRALS
ICTTCLLSVLQAITLSPRNFCLAKLKHKSSHHYPYCLGFLWLFNMILNTR
FLVSIGASPNMTSENLVFVTESCSQWPISHFFRYIFFSLVNIQDISFIGL
MALSSGYMVSLLCRHKRQLQHLHSTRSFPKISPEEKATQSILLLMGFFML
MYFLDCVTFSSRAILWNNDPINICVHMLVGNGYATICPFVLMSTEKRMIE
CLPFRWKRL*
>V1R.GCA_000260255.1_OctDeg1.0_JH651979.1_269646_270578-
MKMNKKRKFSSYKDIKNIVFFEITTGITANVILLLFHILMFLLKHRPKPL
DLTIAQLALVHWMLLVTMGFIATDTFEFEGWGNDFMCKSVIYVNRLMRAL
SICTTCLLSVLQAIILSPRNSFLAKFKHKSSHYYPCCLVFLWVLNMLLNI
RFLISIGATPNGTSHSLNFVTESCSQWPISYFFRYIFLSLVNIQDISFVG
LMALSSGYMVNLLCRHKRQFQHLHHSNLSPKAYPGERATQTILVLTGFFM
LMYCLDCVIFSSLVVLWNNDPIYHCVQMLVGNAYATMCPFVLMSTEKRMM
EWLISMRKRQ*
>V1R.GCA_000260255.1_OctDeg1.0_JH651979.1_316380_317312+
MMVKKKRKFSRFFDIRNTVFFEIAIGISFNTILLLFHILIFFLKHRPKPL
DLTVTQLALIHLVMLATMNFIATDTFESQGWEDGFTCKLIIYVYRLMRAL
SICTTCLLSVLQAITLSPRNVCLAKFKYKSSHHYPYYLGILWVLNMILNT
RFLISICATPNVTSYNLMFVTESCSQWPMSYLFRYIFFSLVNIQDISFIG
LMALSSGYMVNLLYRHKRQFQHRHSTRSSPKASPEEKATQSILMLMVFFM
LMYFLDCVTFSSRAILWNNDPINICVHMLVGNGYATICPFVLMSTEKRMI
EFLPFRWKRL*
>V1R.GCA_000260255.1_OctDeg1.0_JH652020.1_85073_86017-
MKMNKDSLPSRFLDLQYLFFFEVSIGVIANVILLLFHVLKFIQENKPRPT
NVTIAHLALIHTVMLLTVGFIAIDIFGYQNLGDDITCKCVIYLYRLMRGL
SICTTCLLSVLQAITLSPRNSCLAKFKQKCLNQSLCYFIFLWVLNMLTSG
HFLNSTVATPNVTSNSLIFVTQSCSLLLINPLLNYISISLMSFQQLSFIG
LMALSTVYKVLLLCRHERQSKHLHSTILSLKASAEKRATETILLVMSFFT
VLYICDSVITSSSGMLWNFDQSRLSVQLIIGNGYATVSPLVLISSERRVI
MFIRSTWRTNKKCL*
>V1R.GCA_000260255.1_OctDeg1.0_JH652020.1_124163_125101+
MKMHKNSRLSGFTGIQHMVFFEVSIGIIANTVLFLFQVFTFFLGHRLKPT
DLTIGHLAFIHLLMLISEIFIVLDTFEYHNLKDDITCTTVVYLYKLMRNL
SISTTCLLSVLQAITLSPRSSCLAKFKQKSLQHDLFCFPSLWVFNMIING
RMLISTVSTHNVTSHSFMLLTKSCSLLPVSSFIKYMFFSLMIFQHMFCIG
LMKLSSVYMVILLYKHKMQSQHLHSTSLSPKIYPERRATRTILLLLSLFI
VLYTLDSAMSSTFSIMWNIDPIHHCVLLLVANAYAALSPLLLISTERRMT
MSYIYMWWKVNK*
>V1R.GCA_000260255.1_OctDeg1.0_JH652089.1_25224_26135-
MNKKRKFSSFYEIRNTVFFEVTTGIIANTVLLVFHIFTFLLKHRPKPLDL
TISQLALIHLILLVTMGFIAVDFFGLQDWRNDFICKLVVYVNRLMRTLSI
CTTCLLSVLQAIMLSPRNSCLAKFKHKSAHYLCCLIFLWIFNMFLNGRFL
VSIGATPNVTSQSLMFVTESCSQWPISYFFRYIFLILVNVQDISFICMMA
FSSRYMVSLLCRHKRHFQHLHSNRLSQKTSPEERATWSILVLMGFFIFMY
ILDCVIFSVFGILWKNDPVSLCVRILVGNGYATICPFLLMSTEKRMIRCL
KFR*
>V1R.GCA_000260255.1_OctDeg1.0_JH652094.1_9852_10745+
MDMKFVILFLFLIVIGSLGNFYLLWHYIFLYFRGCRSRSTDFILRNLIVA
NVIFILSRGIPETMAALGMEDFLSNVGCKLIFYVQVLGKDVSFSTTCMLS
VLQAITISPRQSKWTELKVKSFKFIRYCPIIFWVLHMLINFRVPIFVSDK
RNNANMTNIIDYQYCSAMIFSNDINFILLAMKLSHDILCLILMVYCSSSM
VFILCMHKQRMQHIHTHKISSRSTTETRASQSIILLVCVFVFFYVLSSII
TAWFSVYDRPAWWLSKTSALIYACFPTISPFILMTREQCVYRPIWKK*
>V1R.GCA_000260255.1_OctDeg1.0_JH652094.1_49113_50051-
MSSTDLVKAMVYFSQTLIGTLGNLFLLCHCFYLHFTKFQLSSTNLILKHL
AVANSLVILFRGVPETMAALGLKDFLSDLGCKLVFYVHRIGRGVSIGNTC
LLSVFQVITICPINSRWAKLKSRTHKYVRIFSILCWIFHMLLSIIVPFCV
TDKWHHINITYQKEFGYCSSIHHKKSRTIMHTALLSLPDVLCVVLMLCTS
SSMISILYRHNLRMQHMHMTNMTYRSSPETRATKTIILLVSTFVCFYSLS
LIFHAFFIFYNNPNRLLVCTAAVVTGSYATVSPFLLMKHYPSISNLLDCI
RKTKTCHIMRSI*
>V1R.GCA_000260255.1_OctDeg1.0_JH652094.1_118626_119663+
MILKSTMAPRDLAIGMTFLTQTVTGILGNVVLLFHYLSLCFTGYRLRPTD
LIAEHLTIANTVIMLSKGVSQTMEAFGIMYFSHVLRCTLLLYVYRVARGV
SLSTTCLLSVFQTVKISPMNSSWKELNAKLPKHIGFSIFLNWKLCMLLHC
LFPFYAIGKYNSRNITKVKDFVYYCSDFADEITEALYSAFVLFPEIVCSG
LMIWSSCSMIFILHRHQQQVQYISRINVSQKSSPETRATQSVLFLVCTFV
SFYTLSSLFYVSVLNFYVPSWWLMNMSALISTCFPTVSPFVLMRCNSTAS
RIWLKFSCFFRIIRSTWLCTKLSDIDRLSLGNIEKETEVGFGCSQ*
>V1R.GCA_006547115.1_GSC_porc_1.0_ML655352.1_48238515_48239438-
MNVNNELFGNINIRITFYSQVVIGVSGNAALLLFHIITFLVGHRPRLTDL
PIGLLALNHLVMLLIEGFITGDIFTSQGRFWDDITCKSVIYLNRSMRGLS
ICITCQLSVLQAITLSPRSSCLAKYKHKSSCHSLCFLLFFWVLYISISSH
LFISITATPNLTSENILYVSESCSLLPMNYLLQHIFFTLLICRDVFLMGL
VSLSGGYIVILLCRHKKQYQHLHSNKLSPKASPEQRATRTILLLMCFFVV
MTSLDIMSYSRIVLNNNPIIYCIQILVAHGYATASPLVFITTEKRIINIL
RLTCGRK*
>V1R.GCA_006547115.1_GSC_porc_1.0_ML655376.1_20698139_20699053-
MISTARILGIAFLFQTGLGVMGNAILFVGYTHIFIANPKQRPMCLIIAHL
SVVHMLLVCTVGVPEAAAALGYRALMDDVICKTNIYLHRVSRGLSICLTS
LLSILQTITISPSSSYWAVFKTRNSLYIFYSFFFVWMLNLLICSNMIISM
TALKNGNISKVIAKSCFILPMNDFIKWFFLIFLTLRDISFLGSMCWTSGY
MILYLYRHHKQTQHLHRSTTPFKMNHEMRATKKIIILTLCFIFFYGIDMN
LSISLGYFPKNEPVILNVKQFTGASFALLSPVVFLSNDSRLHIFWASVFE
KIRN*
>V1R.GCA_006547115.1_GSC_porc_1.0_ML655424.1_12113874_12114764-
MTWINLIQRTIFLSLTGPGLVGNIIIFVRHIHTFVMGPEKKPIDFILIHL
AFSHTIMICNIGIRGVAIVFYFGNFLGNIGCKTVIYLGRVARGLSICNTC
LLSVVQAIIISPRTTPWRKHKPRTAWQVLPCLLLLWIFNFLISSNLLHSI
TSASSMNRTGIEMYIGHCYMMPSRQIVRWLFLTLMTLRDIIFQSLMGWSS
GYMAVRLYEHHKRVLYLHSSRSANNSSPEIRATLSILILAACFLFFYWAD
FIFSLYIGSNLTHESTILYVKIFLLLGYAVLSPFVLMSRDTCVAKY*
>V1R.GCA_006547115.1_GSC_porc_1.0_ML655424.1_12180150_12181112+
MNSKDDWSNFIPKIMFLSLTGTGIAGNFFVLVKHLYTSGVETEKKPTDIF
VIQLAFTNALTIWASGIAYIRSPFHFHYFLGNVGCKVVIFLGKVAQGLSL
CTTCLLSVVQAMTISPLNIPWTKLKPQKKWHFLSCLLLFWFLNFLISSNL
LHYIRAMNSINRSVIRIYVGYCYMMPSRQIVRWLFLALITLRDIIFQSLM
GWSSGYMAVRLYEHHKRVLYLHISRSANNSSPEIRAALSILILMTYFLFF
FYWADFIFSFYIGSTVTHEFTILNMKIFLELGYAILSPFVLISSDAHMVK
CWHRHREFGETAFSINSLGN*
>V1R.GCA_006547115.1_GSC_porc_1.0_ML655437.1_5706_6656-
MASKDLAMALVYLSHTIIGTLGNFCLLYHYIFLYDTKCRLRSTDQILKQL
VLANSLAILFRGVPETMAAFGLKDFLSDLGCKLVFYVHRVGRGVSIGSTC
LLSVFQVIVISPGNSRWAELKLTAPKYIGIFSTLCWTLHMLLNTVILMYM
TDKWSHKNITYEKEFGYCSGVHRQKARKILHATLLSLPDAFSVGLMLWTS
SSLVSILYRHKQRMQRIHKTNTPHRSSPETRATRTVILLVSTFVCFYTLS
SIFQALFILYNNPNRFVRNMAAVVTGGYPTVSPFLLMKCYSSISCLLLAC
VRNKKICNVMRSVQLP*
>V1R.GCA_006547115.1_GSC_porc_1.0_ML655437.1_285753_286751+
MSHVIQRNECQHNVNEILNENDEMHPKDFAIGIIFFSQMIMGVLGNFFLL
FHHFFLLHKGNTFRPTDVIRKHLFIANLFVLFSKGVPHTVVAFGLKYFFS
DFVCKLLSYVERVGRVMSIGTICILSVFQNIIISPMNSCWKDVKGKPQKY
IGFSINFCWILNIVFNLTIPLYTWYLSGKGYSGTIRKKVNIGYCCLVDYG
EVIGSIYIALVVLPEVCFTLLIIWASGSMISILYRHKQQVQHIRNSNVSL
RSPESRATRNILLLVSTFISFYTLSTIFRTSITVVYKLNSWLLSTSEVIS
LCFPMISPFLIMSQDSSIFRHCFTCPRNTQPL*
>V1R.GCA_006547115.1_GSC_porc_1.0_ML655437.1_446673_447686-
MSLAQRNDCHHTLKEILKGNDKIASWDLAIGIMFLSQTVVGILGNFSLLY
RYFFLQHMESKLRSIDLILKHLFIANSLVILSKGPSQAMVAFGLKHLFNE
FSCRLNLYALRVGRAMSVCTICLLSVFQTVIISPMNSRWKNFRIKFPKYI
DFSMSLCWLLHMGVNFIFPLYVLHVSGKSESRNITRKRQLGFCGVVDYGT
TMGSVYIASVVSPEFSFIVLTIWASGSMIFALYRHKQQVKHIHSTNVSSR
SPESRAMKSILLLVSTFVSFYTISSIFHIFTSLFYNLSWWLVSISGLISV
CFPTISPFLIMSQDSSICLFWFIWIRNTKTPLLIRNI*
>V1R.GCA_006547115.1_GSC_porc_1.0_ML655437.1_467969_468907-
MNNRMSSRDMAIGIMFLSQTTVGILGNFSLLYYYVVLSYQQCTLRSTDLI
LKQIFIANFFIILSQGVPHTMTAFGLKHSFNDFGCKVLLYIHRLGRGMST
AMTCLLTVFQTIMISPMNSCWKDLKVKAPRYIESSISLCWILYVVMSFIF
PMHAYGKWNSKNITKNRYFGFCSTEGSNNISSSLYLLLFLFPEVLFSVLI
IWGSGSMIFFLYRHKQQVQYIHTVIASRSSPESRATQSIFVLVCTFVIFN
TLSSLLYIYIAFMFNPSVWLMNISALLSVSFPTISPFVFMSRDSTVPRLC
FVWIRSIRIRQS*
>V1R.GCA_006547115.1_GSC_porc_1.0_ML655437.1_499242_500180-
MIDDIMSFRDLAIAIMSFSQTIVGILGNFSLLYYYLGFGHNKSILRSIDL
ILRHLLIANSMIILSKSLPQTMAAFGLKHFLNDFGCKILLYIQRVGRGVS
LGTICLLSIFQTIMISPMNSRWMDLKVKAPRYIGFSVAFCWILYLVVNFI
FPMYVFGKQNSQNVTKKRDLGYCSTSGSDKISDSLYTVLFIFPEVLFSVL
IIWGSSSMIFILCRHKQQAQHIRSSSVSLKSSPESRATQSILVLVCTFVM
FFVLSSILNVCVALFYNSSWWLVNISALLSVSFPMVSPFVLMSRASTVPR
FCFVWLRNTKIS*
>V1R.GCA_006547115.1_GSC_porc_1.0_ML655437.1_541580_542488-
MDNRISSRDLAIAIMFFSQTIVGILGNFSLLYYYQVLDNERCTLKSTRLI
LRHLITANSMIILSKSLPQTMAAFGLKHFLNDFGCEILLYIQRVGRSVSV
GSTCLLSVFQTIMISPMNSCWMDLKVKAPRYIGFSVAFCWILYVVVNFIF
PMYVFGKWNSQNMTKKRDWGYCSTVGSDKVMESLYVALFIFPEVLFSVLI
IWGSSSMILILYKHKQRAQYIHSNVTPRSSPESRATQSILVLVCTFVIFY
TFSSILNICVAFLYNPSWWLVNITALLSACFPTVSPFILMNQDSTVPRFC
FV*
>V1R.GCA_006547115.1_GSC_porc_1.0_ML655437.1_682685_683578+
MNSVDFILGLLFLAQTGVGAVGNTFLLSVYAPTSCTGHVPRPTHLILTHM
AVANFLVLLFKGIPHMMLIWGITPILGNTGCKLVYYIHRVARGLSLCTTC
LLSNFQAITIRSRPGGMIGLKDRAWKNISFSCVLCWIFNLLMNTFIPIYI
GGLQHSCNSTKVRDYGLCSSRISEISTPKYTFLMTLADVVFLGLMAGASV
YVVLLLYRHQQAVKHVHTTTSSHRVYPEAKATQTILLVASTFILFYLINS
LITIYISSFLKPHIWLQHMTTFLAACYPAISPLILILRDPRVPTCCS*
>V1R.GCA_006547115.1_GSC_porc_1.0_ML655437.1_725515_726414+
MRMTSGDFILRLLFLAQTGVGVVGNTFLLSVCAPTSCTGHAPRPTHLILT
HMAMANFLVLLFKGIPHMMLIWGITPILGNTGCKLVYYIHRVARGLSLCT
TCLLSNFQAITIRSRPGGMIGLKDQAWKNISFSCVLCWIFNLLMNIFIPI
CIEGLQHSCNSTKVRDYGLCSSRNSETSTPKYAFLMTLPDVLFLGLMAGA
SVYMVFLLYRHQQAVKHIHTTTNSHKFSPEARATQTVLLLASTFILFYLI
TSFLTIYNTVFFKSRLWLQHTTMLLAACYPTISPLILMLRDPRAPNCCS*
>V1R.GCA_006547115.1_GSC_porc_1.0_ML655437.1_3376296_3377195-
MFPYAVFFGFFLISQICIGVMANSSLFVAFMYTFLTQPNLMRPIDSTMIH
LTVVNNLTIIVTLIPYTKASFGARQFLDDTGCQVILYVGRVSRGVSICTT
SLLSTFQAITISPINSKWARLKSKLSAIIMPSFLIFWIINLLISIHVIET
IRAIGNVSLVGRGYSNVYCQTGPMTTNSSWSYISIILTRDLVFLILTLCT
SLYTVSLLCRHHRRAQHVRSPSAQTPPEIKATHNILLLVSCFFFSYCSNN
FVTLFMYYSHKKIPALEGISGMLSSWYPTICPFFMMKNNKIFSKFFYFK*
>V1R.GCA_006547115.1_GSC_porc_1.0_ML655437.1_3414974_3415897+
MFLGIIFFGFFLLSQICVGVTMNSLLFVIFMYTFLTQPNLMKPVDSIVIH
LTLVNTLNIIFTLIPHIMAFFGVRHFLDDTGCKVILYTYRITRGLSISTT
SHLSSFQAITISPINSMWAWFKSKLSTWISPSFLAFWLINMLIYIHIIET
VRANSNFTFVGHRYFHAYCQTMPSDSHSSGLFFSVMLMHDLLFLVIMMWT
SLYMVNLLYAHHRKVQHVHSHSLSSQPSPEIKATQNILLVVSCFVFFYCL
NNFFIFYSFYAQKKIPGSLGISEMLSTCYPTICPFLIMKNKKIISHFISS
LSRIRTI*
>V1R.GCA_006547115.1_GSC_porc_1.0_ML655437.1_3698018_3698971-
MFPNAVFFGFFLISQVCIGVMANSSLFVAFMYTFLTQPNLMRPIDSTMIH
LTVVNNLTIIVTLIPYIKASFGVRQLLDDTGCQVILYVYRVSRGVSICTT
SLLSTFQAITISPINSKWARLKSKLSAMITPSLLIFWIINLLIYIRVIET
IRAIGNVSLAGLGYSHAYCQTGPRKTTPSWSYISIILTHDLVFLILTLCT
SLYMVRLLYRHHRTAQHVRSPSAQRPPEIKATHNILLLVSCFVFFYCSNN
FFTLYSISTHKKIQALEGISAVLSSCYPTICPLVLMKNNKIFSKFFCFTV
MRFICPQPEGHCFQWLS*
>V1R.GCA_006547115.1_GSC_porc_1.0_ML655474.1_5973997_5974902-
MNMNKNSRFSSVIIIQHMVFFEISIGIIANTVLFLFHVLTFLLEHRPKPT
DLTIGHLAFIHIVMLLTVSFLAMDTFGYRDLGDDITSTSVMYLNRLMQNL
SICITCLLSVLQAITLSPRSSCLAKFKRKSLHQNLCCFLFLWVFNMLISG
RFLISTVATPNVTSHGLIFLTKSCSLWSINSFLKYMFFSLMAFHYMSCIG
LMALSSGYVVILLCRHKKQSQHLHSTSLSPKSSQEQRATQTILLLMSFFI
VMYCLDFVMQSLFSITWNHNPLQHCVLVLVSNGYATVSPLVLISRERRMI
K*
>V1R.GCA_006547115.1_GSC_porc_1.0_ML655474.1_6019600_6020529-
MNKNSKEFSFIDIQYLFFFEVSIGIIANIILLLFYVLIFLLEHRPKPIDL
TIGHLALIHIGMLVTTCFTAIDIFGFQGLGDDIKCKSVIYLHRVMRGLSI
CTTCLLSVLQAITLSPRSSCLAKFKQKSLTQNLCCFLFLWVFNMLISSRF
LISTIATPNVTSHNLMFVTRSCSLWPISYLLKYITFSLMTLQEMFLIGLM
GLSNVYMVSLLYRHKRQSQHLHSTNLCPKASPEQRATQTLLSLMSVFIVV
YALDCVITSTSGVFWKRNQIHHFVQMLVSNGYATISPLVVISTEKRMIKC
LISMCWKDS*
>V1R.GCA_006547115.1_GSC_porc_1.0_ML655502.1_2180830_2181732-
MIWSDYIKLVIILSLLGPGIIGNTLTFVRHVYTFVTIPEKRPIYFVLIHL
VFSNVVMVSVGGIGVISRVSCFRNFPGYVGCKTMTYLGRVARGLSICTTC
LLSVVQAITVSPRTTPWRKLKPQTTWQVLSCILLFWIFNFLISSNLLYYV
TAVGSMNSSGTGMYIGQCYMLPSQQIVRWLFLSLMALRDIIFQSLMGWSS
GYMAFHLYKHHKRVFYLHSSRVTKNSSPEIRATQSTLILMTCFLFFYWAD
FIFSFYIGSIITPDTTAVNIKLFLELGFASLSPFVLINRDIHKVNCWHCH
*
>V1R.GCA_006547115.1_GSC_porc_1.0_ML655502.1_2236700_2237650+
MSTGPTFYCQEYKKMDFRFINATICAFLTGLGILGNTSVFVIYVCNFGGA
NRSKSIQLILIHLVFTNFLMLVSKGIPKTIAAFGVRNFLDDIGCKTVVYL
ERVARGLSICTSSLLTVVQAVTISPRHTGWRRLKPRSAWYVLPLFLFFWG
LNALIAMNLLHSITNISMNSSQISKSDTYCHFLPKSKTKWFFLTCMVLRD
AGFQGIMGGASGYMVHVLHKHHQQILHLQNSKFLYTTPPEIKAAQSVLLL
MLCFLLLYWIDCLLSVFISSSLGNQSTVINAREFLTVGYAVLSPFVLIHR
EGRLGHGWSTCGTERH*
>V1R.GCA_006547115.1_GSC_porc_1.0_ML655502.1_2258578_2259588+
MSSLIICVSPKVLRVWSAIQKMLWMNLIWGIIFLSLTGPGIWGNILIFVR
HVYIFVLIPEKKSIDFIIIHLAFSNAIIICTTGIRDIAPVFYFRNFLGSV
GCKTVVFLGRVARGLSICNTCLLSVVQAVTISPRTTLWGKLKPQTPWQVL
PYFFLFWIANLLISSNLLRYITAVSSMNRSAIGMYVGHCYLLSSGQAVRW
LFLSLMALRDVLFQGLMGWSSGHMAFRLYEHHRRVLYLHSSRLAKNSSPE
MRATLNTLILMTCFLFFFWTDFIFSFYIGSTVTNETTLLYIKIFLGLGYA
VLGPFVLMNRDVRVTKHWRAQREARGTTFYANPSVN*
>V1R.GCA_006547115.1_GSC_porc_1.0_ML655502.1_2271167_2272075-
MDFRFINATICAFLIGLGILGNTSVFVIYVCNFGGANKNKSIRLILIHLV
FTNILMLVSKGIPKTIVAFGVRNFLSYIDCKIVVYLEQVARGLSICTSSL
LTVVQAVTISPRHSGWRKLRPRSAWYVLPLLLFVWGLNALIAMNLLHSIK
NISMNSSQISKSDTYCHFLPKSKTKWFFLTCMVLRDAGFQGIMGGASGYM
VHVLHKHHQQILHLQNSKFLYTTPPEIKAAQSVLLLMLCFLLLYWIDCLL
SVFISSSLGNQSTVINAREFLTVGYAVLSPFVLIHREGRLGHGWSTCGTE
RH*
>V1R.GCA_006547115.1_GSC_porc_1.0_ML655502.1_2285692_2286624+
MHLLDPSFVSKKVQMIYNLANRTVYAFLAGFSIVGNISVFVNNMYSFKEG
TKTKSIHLIIMHLAFTNIIMLVSKGVPRIITVFGVRNFLDDVGCKIVCYM
ERVARGLSICTSGLLTVVQAITMSPGHSAWRRLKLRSAWQIFHLLLFFWI
FNSLIGVNLVYSITNVSVNTSQVSKSDTYCVYLPGRQKMKLVFLTVMVLR
DAVFQGLMGGSSVYMVYLLHKHHQRVLHLQRSKFLYKTPPEVKAAQSILL
LMLCFLFFYWIDCILALFINFENHPMVINIREFLTVGYAILSPFVLIHRD
GHLADCWHGH*
>V1R.GCA_006547115.1_GSC_porc_1.0_ML655502.1_2331799_2332710+
MYFHIISTIIWSFLTGLGILGNTSVFVIYVCNFGGAIRNKSIQLILIHLE
ITNIFMLVSQGIPRTTAAFGVRNFLDDVGCKVVVYLNRVARGLSICTSGL
LTMVQAITISPRHSGWRKLKPRSAWYVLLVLLCFWGLNSLIAMNLLHSIT
NISMNSSQVSNSDSYCYFLPESKKVKWIFLTCMVLRDAGFQGIMGGASVY
MVCVLHKHHQQVLHLQNSKSLYATPPEIKAAQSVLLLMLCSFLFYWIDCL
LSVFISSSLVTQSTVMNTREFLILGYAVLSPFVLIHREGRLGLCGSTCGK
ERH*
>V1R.GCA_006547115.1_GSC_porc_1.0_ML655502.1_2341921_2342862+
MVLNFVKGVIFFFLTGLGTTGNIVIFINYTCFIGGSKMKNMHFILIHLVF
TNIILLLSGGIPRIMAAFGLRNFLNDIGCKMVVYIGRVARGLSVCTSGLL
TVLQAVTMSPTHSGWRRLQTRSAWHILSLLLSFWGLNAMVSMNLLYIVSS
TNMNSSQISKSDNYCDFLPKTQKMNWIFLTLLALRDTVFQGLMGGSSVYM
VFLLHKHHQRVLRLQKFKVVYRTPEITAAQSVLLLMLCFLFFYWTDCVTS
LYLTFSFNSESMTINFQQFLTFGYAILSAFVLIHRDGYWAKCWRALQGGK
TLRNCLLHSSFYR*
>V1R.GCA_006547115.1_GSC_porc_1.0_ML655502.1_2404039_2405001+
MLSSKGYVLKPFLPIKLEMPSNIVKGAISAFLTGLGTMGNIFVFVNYMLV
FAGDEKKSIHLILIHLTVTNTITVPSKGMPSTLAAFGVRNFLGDVGCKIV
CYLERMARGLSICTSGLLTVVQAITISPRHSAWRRLKPRSAWYILLLLLF
LGGLNSLIAMNLLHSITNISMNSSKVSNSDSYCYLLPESKKVKWIFLTSM
VLRDAGFLGIMGGSSGYMVCVLHKHHQQVLHLQNSKFLYTTPPEIKAAQS
VLFLMLCFLLLYWIDCLLSLFISSSLVTHSTVINAREFLTVAYAILSPFV
LIHREEHLGHGWSICGTERH*
>V1R.GCA_006547115.1_GSC_porc_1.0_ML655502.1_2429554_2430498-
MVLNLVKGMIFLSPTVLGIMGNVFVFVNYILLLGGTKMKSIHFILIHLAF
TNIIMLFAKRVPKTIAALGQKNFLHDTGCKIVVYMERVARGLSICTSGLL
TVVQAITISPTDSVWRRLKLKTPWHVLPIFVFFWVLNSLISMNLPFSIIN
INSVNISQISKGDKYCYFLPESWTIRWTFLTLMVLRDAVFQGTMGGASGY
LVFVLHKHHQRVLYLQNSKFLYKAPSEIKAAQSVLLLMLCFLVFYWADCA
FSMFFSSSLTTDSMILNIQEQLTLDYAILSPFVLIHRDGHLGTCFHSQED
RKTHRNCFIEVFCK*
>V1R.GCA_006547115.1_GSC_porc_1.0_ML655540.1_543447_544433-
MSSFHLDMRIIFLTQTSIGILGNSILLCFYNFILFSGHKVRPTDLILSQL
VLANSMVLFSRGVSQTMACFGWKSFLDDAGCKLVFYLHRVGRGVSLSTTC
LLSVFQALKLCPNYFQSFGIKMQSPRCISFCCVLPWALHLLLNIIVPLNM
TQLVDGKNISVMRRNFGYCSAPVLDKLTARLHAALFSFFDAIILGLMCWA
SGSMVLALHRHRQRVQHIRSHSLFPRPSHEARATRTILVLVSSFVFFYSL
SSIFTFCFSFVNPGQWLVLASVLVSSCFPTFSSFLLISTDSRISQFCFSF
WEKKNIQCACASRDSYSLRGDQPHSPYL*
>V1R.GCA_006547115.1_GSC_porc_1.0_ML655540.1_588519_589499-
MLVLLSPTSDTPKNLVSFGEAEMFPQNVAMGIFSLSQTGVGILANSSLPF
HYVFSAFRGKTLTPRDRIIQHLILANSLTIISNGIPPAMVQFGLKYFLDD
IGCKLIVYLYRVSQGSSLNTTCLLSCFQALTVSPSNTSWMKLKHRATKYI
SPPCSLSWFVHPLLNFMVTMRVTGPSNSGNVSKTLKFGPCAGYVSGTFIT
LLYVFLLRCTDGLCLGLMAWASASMVHTLYRHKRQVQYIHSAHCSPRVSP
EARATQTILILVCTFVTFYALSSILILYSAIFGSPRLWATDIFAFVEICF
PTFCPFLLRRNKNSASKIYIPCWRNR*
>V1R.GCA_006547115.1_GSC_porc_1.0_ML655540.1_613642_614568+
MSSANVNMGIILLIQTSIGILGNSILLCFYNFILFSGHKVRPTDLILSQL
VLANSMVLFSRGVSQTMACFGWKSFLDDAGCKLVFYLHRVGRGVSLSTTC
LLSVFQALKLCPNYFQSFGIKMQSPRCISFCCVLPWALHLLLNIIVPLNM
TQLVDGKNISVMRRNFGYCSAPVLDKLTARLHAALFSFFDAIILGLMCWA
SGSMVLALHRHRQRVQHIRSHSLFPRPSHEARATRTILVLVSSFILFNSL
SSIFTLCLSFVNAGQWVVLICVLASSCFPTFSSFLLIARDSRISQSCFSF
WERQQYLC*
>V1R.GCA_006547115.1_GSC_porc_1.0_ML655540.1_628220_629173+
MDGLVFANLNWAIVFLTQTSVGILGNSLLFCLYNFSLLTAQVLRLIDAIL
IQLFLANNLVLFSKGIPQTMAAFGLKDFLDETGCKVVFYLHRVARGVTLS
TTCLLSGFQAITICPSFSVWMETKIKSPKYLGFCCFFCWILNLLVNTHTV
MNVTGPKNCRNMSIQNMYRYCSAPLLEGLTFRLTATIYILTDWTFLCLMV
WASGSMVLLLHRHKQRVQHLHSQSLSPRTSHEARAKCTVLVLVSMFVSFY
SLAAILSFWTTQTLSPSPWLISTSVLLSSGFPTVSPFVFIFSDSRISQFC
FVPWRRKTNIPPLFAGF*
>V1R.GCA_006547115.1_GSC_porc_1.0_ML655540.1_737150_738064-
MIPENLAMGIFFFSQTTVGILGNWLLLFHYFFSVYTGKNLMPTDQIIKHL
TFANSLTIMSRGIPQTMRQFGLKYLLDDTGCKFTVYLNRISRGSSLNTTC
LLSCFQALTISPSSTRWMKPKHRATKFIRPCCSLSWLMHLLLNIMIIVRV
TGHHSSRNFTKRFNLGFCSGFVSGTTATPLYVFLLCCTDGLCLGLMAWAS
ASMVSTLYRHKRQVQYIHSAHCSPRVSPEARATQTILILVCTFVTFYSLS
SILVVYTTFFDNPRLWVINIFALLEMCFPVFCPFVLISNNNSASRSYFPC
WGNR*
>V1R.GCA_006547115.1_GSC_porc_1.0_ML655540.1_970484_971425+
MVTGNLDLGIIFLAQTGIGIFGNSFLLCFYTFCLLTGYKLRHTDLILNQL
VLANSLVLFSKGISQTMVAFGWKYFLDDVGCKLVFYFHRVGTGVSFSAVC
LLNGFQAIKLNPSICRCMELKIQSLRFIGFCCFLCWIQNLSINSCVVVIV
NGPLTCKNITVRTNCGHCSWTMAERYGSLYTLLYFSLDFVSMGFMTWASG
SMVLALRRHRQRVQHIRSRSLSHRPSHEARATHAILVLVSSFVTFYLFYT
ILTTWTTLVSNRGQWIVNSSVLVASCFPAFSPFVLILSDSRISRFFIACR
EKTTCSSQVVQVV*
>V1R.GCA_006547115.1_GSC_porc_1.0_ML655554.1_534955_535878-
MKMNKKRKFSGYTDMRNIVFSNVTVGIAANTVLLLFHILTFLLKHRPKPL
DLTVGQLALIHLVMLVTMGFIAADTFEFQSWEDGLTCKSVIYVNRLMRAL
SICTTCLLSVLQAIMLSPRNSYLAKFKRKSTHYYPCCLIFLWIFNMLLNG
RFLVSIGATPNVTSHSLMFVTESCSQWPVSYLLRFIFFSLANVQDISFIV
LMALSSGYMVSLLCRHKRHFQHLHSTSLSPKASPEERATQTILLLMGFFM
IMYFLDCVTFSSSGILWNNEPINHCVHMLVGNGYATICPFVLMSTEKRII
KWLKFRC*
>V1R.GCA_006547115.1_GSC_porc_1.0_ML655554.1_587462_588391-
MKMDKKRKFSSYTDIRNTVFFEVTVGIAANFALILFHILTFLLKHRPKPV
DLTVGQLALIHLVMLVTTGFIATDTFGFEDWGNDLMCKSVIYVYRLTRAL
SICTTCLLSVLQAIMLSPRNSCLAKFKHKSTHHYPCCVVFLWVFNMLLNG
RFLVSIGATPNVTSHSLVFVTESCSQWPVSYLFRYIFFSLTNVQDISFIG
LMTLSSGYMVSLLCRHKRQFQHLHSTNLSPKASPEERATQTIVLLMGFFM
LMYLLDCVTFSSSGTLWHNDPIHHCVQMLVGNGYATICPFVLMRTEKRMI
RWLASRWKI*
>V1R.GCA_006547115.1_GSC_porc_1.0_ML655554.1_623789_624727+
MSLFNPLFNPMKMNKKRKFSRYTDIRNTVFFEVTTGIAANTALLLFHILT
FLLKHRPKPLDLTVGQLALIHLLMLVTVGFIATDTFGFEDWGSDFMCKLV
IYVNRLMRALSICTTCLLSVLQAIMLSPRNSCLAKFKHKSTHYYPCCLVF
LWVFNMLLNGRFLVSIGATPNVTSHSLVFITESCSQWPVSYLFRFIFFSL
VNVQDISFIGLMALSSGYMVSLLCRHKRQFQHLYSTSLSPKASPEERATR
TILLLMGFFMFMYLLDCVTFSSSGILWNNDPIHHCIQMLVGNGYATICPF
VLISTEKRMIRC*
>V1R.GCA_006547115.1_GSC_porc_1.0_ML655582.1_20786_21754+
METNKNSKLFRFIDIQYLFFFEVSIGIIANTVLFLFYALIFLLDHRPKPI
NLTIGHLTFIHIGMLVTTCFTAIDIFGFQGLGDDIKCKSVIYLHRVMRGL
SICTTCLLSVLQAITLSPRSSCLAKFKQKSLRQNLCCFLFLWVLNMLING
RFLISTIATPNVTSHNLMFVTQSCSLWPISYLLKYVTFSLMIFHEISAIG
LMGLSSVYMVILLHRHKRQSQHLHRTNLSPKASPEQRATQLILSLMSVFI
VIYALDCVISSTSGVFWKRNQIHHFVQMLVSNGYATISPLVLISTEKRMT
KCSASTFSKTVNVCLFSDGKFL*
>V1R.GCA_006547115.1_GSC_porc_1.0_ML655582.1_44455_45387+
MKMNKNSKDFRSIDIQYLFVFEVSIGITANTVLFLFYALIFLLEQRLKPI
DMTIGHLALIHTGMLISGFVTIDTFGFQGLGDDIKCKCVIYLHRVMRGLS
ICTTCLLSVLQAITLSPRSSCLAKFKQKSLRQNLCCFLFLWVLNMLINGR
FLISTIATPNVTSHNLMFVTQSCSLWPISYSLKYVTFSLMIFHEISAIGL
MGLSSVYMVILLYRHKRQSQHLHRTNLSPKASPEQRATHIILSLMSVFIV
IYALDCAISSTSGVFWKHNQIHHCIQMLVGNGYATISPLVVISTEKKMLK
CFTSRFWKDS*
>V1R.GCA_006547115.1_GSC_porc_1.0_ML655582.1_58936_59877+
MEIKKSTRFSSFVNVQNMFFFEVSIGIMANTVLLLFHFLTFLLQHRLKPT
DLTIGHLAFIHTVMLLTVGFMFIDIYGFQDFWNDITCKCVLYLYRSMRGL
SICTTCLLSVLQAITLSPRSSCLAKFKHKSSHYNLCCFLFLWIFNMLISS
RFLISTIATPNVSSNSLMFVTESCSLWPISYLVKYICFLLVTFRDVSFIG
LMVLSSGYMVILLCKHEKQSQHLHSTSQSSKTSPEQRATQTILLLMSFFM
IMYFMDGVISSTSGMFWNQDPIRYCVQMLLGNGYATFSPLVLIGTEKRMI
KDLVSMWGRSVNV*
>V1R.GCA_006547115.1_GSC_porc_1.0_ML655582.1_79459_80358+
MQKMFFFEISIGIISNTVLLLFHVLTFLVEDKLKPTDLTIGHLAFIHTVI
VLTVGFMFIDIYGFQDFWNDITCKCVLYLYRSMRGLSICTTCLLSVLQAI
TLSPRSSCLAKFKHKSSHHNLCCFLFLWVFNMLISSHFLISTIATPNVSS
NSLMFVTESCSLWSISYLVKYMYFSLMTFRNVSFIGLMVLSSGYMVILLC
KHEKQSQHLHSTSLFPKASPEQRATQTILLLMSFFMIMYLLDNVIVSTSG
IFWKQDPIRYCVQMLLANGYATVSPLVLISTEKRMIKCLTSMWWRTVKV*
>V1R.GCA_006547115.1_GSC_porc_1.0_ML655591.1_29080_29973-
MTSVDLKFVILFLFPTVMGSLGNFSLLCRSIFLYFSGCGSRSTDVILRHL
TVANSLLRGIPETMAALGMENFLNNVGCKLVFYIQVVGKGVSFSTTCQLS
VFQAVTISPRSSRWAELKAKALKCTGPCTIICWVLHMLLNIRVPMLVSDK
GNNANLTNTVDFQYCSAMSSDKDKNSILAALTLSHDILCLELMIWSSGSM
VCILYRHKQRTQHIHRHNTSSRSSPETRASQSILLLVCAFVSFYALSSIM
YVWFSLYDKAAWWLVKTSALIHACFPTASPFILMTREQCACRPVWKK*
>V1R.GCA_006547115.1_GSC_porc_1.0_ML655591.1_40948_41850-
MASMNLKFVILFLFPNVIGSLGNVSLLCCFIFLYFCGCRSRSTDVILRPL
TVANSLYILSTGIPETMAAFGVEDFLNNVGCKLIFYVHRVARGVSFSTTC
QLSVFQAITISSRSSRWAELKVKALKCTGLCTIICWLLHMLLNIRVPMLV
SDKGNNTNLTNTVDFQYCSAMSSDKDKNSIFAALTLSHDILCLELMVWSS
GSMVCILYRHKQRTQHIHRHNASSRSSPETRASQSILLLVCAFVSFYTLS
SIMYVWFSLYDKAAWWLVKTSALIHACFPTAGPFILMTREQCACRPLWKK
*
>V1R.GCA_006547115.1_GSC_porc_1.0_ML655591.1_70243_71145-
MISMVLRFGLIFLFQIVIGTLGNLALLHHYCILYFSGYRSRSTDVILRHL
TVANLLAILSRGIPETMAAFGLKHFLNDVGCKLDFLVHRVGRGVSVSTTC
LLSVFQAITISPRSSRWAELKVISLKYIGPCSISCWVLHTLLNIRVPMLM
TTKGKHQNLTKYTNFQYCSAVLHDKGTDSVFAALTLSHDILCLELMVWAS
GSMVFILFRHKQQVHHVHRHSISSRPSPETRASQRILLLVSFFVFFYTLS
SVIHVWFYLYDEVAWWVIHTSALINACFPAASPFILMLREQCVSGLFWKK
*
>V1R.GCA_006547115.1_GSC_porc_1.0_ML655591.1_114334_115260+
MASKEAAMGVVFLAQTVCGVLGNFFLLHRYLFLYLTGHQLKSTDLILQHL
MVANSLSLLSRGVPQTMAAFGLQDFLNDFGCKVVFYLHRVGRGVSISITC
LLSGFQAITISPRNFRWAKLKVKTPKYTGFCVFLCWTLQMLVNITSPIYV
TGKWGKRNITLQKDLGFCSANHADTVTLSLYAVLLSFTDIASLSLMVYTS
VSILLILHRHRQQVQYIHRINVSSKSCTESRATQRILVLLNTFVSSYTLS
SIFQVCVSNSQKPNWLLLNIGAFISLCFPAFCPFVLMIHDFWCPGSVWVR
NTKCLFLC*
>V1R.GCA_006547115.1_GSC_porc_1.0_ML655591.1_129183_130106+
MASTHANTEMLFLVLMIIGTMGNFSLLGQYLFLYASGCKSKSTDLILRHL
TVANTLVILSRGIPETMAAFGAEDFLSDIGCKLVFYAHRVGRGVSLSSTC
LLSVFQAVTISPRSSCCAGFKVKSPKYISILTALCWALNMMLNIIFLVQV
TAKWKNKNITNKIGFRYCSAPGYEKVLKSVSVALFSISDALCIELMLCAS
SSMVLMLYRHKQQVRHMHKTSVSSRSSPVTRATCRILVLLCLYVKFYTIT
CIIQACTAVFHNPSTLLLTSAALVNISFPTACPLLLMSWKHSAFILIRVC
HRKNTVT*
>V1R.GCA_006547115.1_GSC_porc_1.0_ML655591.1_159653_160555-
MTSVDLKFGVIFLFQIVIGTLGNLALLHHYCVLYFSGYRSRSTDVILRHL
TVANSIVILSRGIPETMVAFGLKHFLNDVGCKLVFYVHRVGRGVSMGSTC
LLSVFQAITISPRSSRWAELKAKSLKYIDLSNSLCWVLHMLLNIRVPVLV
TDKWNNRNTTKIISFQYCSAMLPTENISSYFGTFTFFHDISCLALMVWAS
GSVVFILYRHEQWVHHIHRHSIPSRPSPETRASQSILVLVSAFILFYTLS
SVIHALFSLYYEGTWWLAKTSAFTNACFPSTSPFILMSRECGVFRLIWKK
*
>V1R.GCA_006547115.1_GSC_porc_1.0_ML655649.1_33248_34159-
MNIEHRNDSKASMDVKIGIVFMVQVVIGTVGNFSLFSQDIFLYFCGYKTR
STDLILRHQTVANFLVILSKGIPETMAAFGLEHFLSDLGDKFVFYVRTLS
RGVSFGSTCLLSVFQAITISPGDSKWAQFKGKVPKYTSISTALCWVLQLL
LSFNFAVGITSKLKTINITNKIDFVYCSNQHSIRGLYSLSIVLISISDIL
CMGLMLFASGSIVCVLHKHKHRVQHIHRTNSSSRSSPETRATHSVLVLVS
VFMFLYIPSAVMHMYLTFSGNYSSFLYTLGAFINGYFPTICPFLLLSRGH
SVS*
>V1R.GCA_006547115.1_GSC_porc_1.0_ML655649.1_116529_117458-
MASRDLVMAVVYFSQTLIGTLGNFSLLHHYTCLHFTKCQSRSTVLILKHL
VIANSLVILFRGVPDTLAALGLKDFLSALGCKIVFYVHKVGRGVSMGSTC
LLSVFQVITISPGNSRWAKLKLPAPKYISIFSTLCWILHLLLNTIVLIYM
TDEHSHKNITYRKEFGYCSRIFQQKSRKILHAALLSLPDALCVGLMLWTS
SSLVSILYRHKQRMRHIHKTNILGRFSPETRATKTIILLVCTFVYFYTLS
SIFQAFFTLYNNPNRFLVNVAAVVTGGYPTVSPFLLMNRYPSMSCLFLDC
ARNTKHVML*
>V1R.GCA_006547115.1_GSC_porc_1.0_ML655649.1_143036_143926-
MDLKFEIIFLFQIVIGTTGNFALLYNYILLRFNGYSSRSTDLFLRHLLVA
NCLVILSRGIPETMAAFGKEHFLDDLGCKFVFYLHWVGRGVSIDSTCLLS
VFQAITISPRDSIWAQLKMKALTYMGPSITLCWVLHLLLTIRLPVLIIDK
RNKKNFSKTIDFQYCSVMLPENDTGTVFAALTLSHDILCLKLMIWASGSM
VLILYRHKQRVQHIHRHSSSRSSAETRASQSILALVSAFVFFYALSSTLH
ACFALIDKTALWLVNTITVISACFPTVSPFILMSRECCASRLIWKK*
>V1R.GCA_006547115.1_GSC_porc_1.0_ML655649.1_196463_197365-
MTSMDLKCVILFLFPIVIGSLGNFSLLWHSLFLSLSGYKSRSTDFILRHL
TVANLLVILSRGIPETMAALGMENFLNSFGCKLVFYVQTVGKGVSFSTTC
LLSVFQAITISPRSSRWAELKVKALKCTGPCTVIFWVLHMLLNIRVPMLV
SDKGNNTNLTNTIDYQFCSAIISGKDKDSIFLPLTLSHDILCLELMIWSS
GSMVCILYRHKQRTQHIHRHNTSSRSSPETRASQSILLLVCAFVSFYTLS
SITYVWFSLYDKAAWWLVKTSALIHACFPTASPFILMTREQCACRPVWKK
*
>V1R.GCA_006547115.1_GSC_porc_1.0_ML655649.1_213068_213970-
MTSINLIFGIIFLSLLVIGTLGNCTLLNHYAFVYFSGRRLRPTDVMLRHL
TVANLLVILCRGIPEIMSDFGLKHFLNDAGCKLIFYVHRVARGVSLRTTC
LLSIFQAITISPRSSRWAELKGKALKCIGPFNIFCLVLHMFLNIRIPLIM
TSTGDKENITKDIDFQYCLAVPHDKDPGSVFAALIFSHDILCLELMVWAS
GSMVFILYKHKQRVRRMQRHNVLSRSSPETRASHSILTLVSAFVSFYTLS
STAQILLSLYGNITWWLFKISDLINTCYPTVSPFILINRECSVSWLTSKK
*
>V1R.GCA_006547115.1_GSC_porc_1.0_ML655649.1_247463_248383+
MAVVCFSQTLIGTLGNFCLLHHYTCLHFTKCQLRSTDQILKHLVVANSLA
ILFRGVPDTMAAFGLKDFLSDLEFKLVFYVHRVGRGVSTGSTCLLSVFQV
ITISPGNSSWAEVKLTAPKYIGIFITLCWILHMLLNTIILMYVTDKWYHK
NITYRKEFGYYSRVSQQKSRKILHPTLLSLPDALCGGFMLCTSGFMVSIL
YRHKLRMRHIHKTNMPRRPSPEARATRTIILLVSNFVHFYTLSSSFQAFF
TLYNNPNRFLMNVAAVVTGGYPNVSPFLLMNHYPSKSSLFCDCERNTKAC
IVRRSM*
>V1R.GCA_006547115.1_GSC_porc_1.0_ML655762.1_8917_9855+
MKMNKNSRFSGFIGIQHMVFFEVGIGIIANMSLLFFHVLTFLSEHRPKPT
DLTIGHLAFIHIVMLLTESFIAVDVFGYRDLEDDITCKCVIYLHVLMKGL
SISITCLLSVLQAITLSPRSSCLAKFKQKSLHQNLCCFLFLWVLNMLISG
RFLISTVATPNVTSHSIMLLTKSCSLLPVSSFLKYTFFSLLSFQQMSCIG
LMALSSVYMVILLCKHRRQSQHLHSTSLSPKTSPEQRATRTILLLLSFFI
VMYTLDSAIGSTSSIMWNSDPVHHCVLILAGNGYATVSPLVLISTERQMI
KRFIFMWWKVNK*
>V1R.GCA_006547115.1_GSC_porc_1.0_ML655762.1_29119_30039+
MMMNKDSILSSFIDVQYMFFFEVSTGVIANMVLLLFHVLKFLLEHRPRPT
DLTIGHLALVHTVMLLTVGFIAVDIFGFQDLEDDITCKCVIYLYRLMRGL
SICTTCLLSVLQAITLSPRSSCLAKFKQKPLHQYMCCFLFLWVFNMLING
RMLISTVATPNVTSHSLMFVTQSCSLLPISSFLKYVSISLLNFQHMSFIG
LMALSSVYMVLLLCRHKRQSQHLHSTSLSPKASAEQRATQTVLLLMSFFI
VMYVLDSVIASASEMLWDCDPIRHCVQLLVGSGYATVSPLVLISTERRVI
TFFRSM*
>V1R.GCA_006547115.1_GSC_porc_1.0_ML655762.1_63209_64138+
MNKNSKEFSFIDIQYLFFFEVSIGIITNIILLLFYVLIFLLEHRPKPIDL
TIGHLALIHIGMLVTVCFIAIDIFGFQGLGDDITCKSVIYLRRVMRGLSI
CATYLLSVFQAITLSPRSSCLAKFKQKSLHQNLCCFLFSWVFNMLISGRF
LISTIATPNVTSHNLMFVTQSCSLWPLSYLLKYVTFSLMTLQEMFFIGLM
GLSNVYMVSLLYRHKRQSQHLHSTNLCPKASPEQRATQTLLSLMSVFIVV
YALDCVITSTSGVFWKRNQIHHFVQMLISSGYATISPLVVISTEKRMITC
LTSVFWKGS*
>V1R.GCA_006547115.1_GSC_porc_1.0_ML655787.1_1664_2602-
MKMNKNSRFFGVIGIQHMVLFEISIGIIANTVLFLFHVLTFLLEHRPKAT
DLTIGHLALIHILLLLTMIFLSIDTFGYQDLGDDITCTSVIYLNRLMQDL
SISTTSLLSVLQAITLSPRSSYLAKFKQKSLHQNLCCFLFLWVLNMLISG
RFLISTVATPNVTSHDLIFLTKSCSLLPTSSSLKYVFLSLMAFTYMSCIG
LMALSSGYMVILLCRHKRQSQHLHRPSLSPKVSPEERATRTILLLMSFFI
ITYCLDCVIRFKSSIVWNHNPFQHCVLMLVGNGYATVSPLVLISSERRMI
KWSIFTWGKDSK*
>V1R.GCA_006547115.1_GSC_porc_1.0_ML655788.1_1662_2549-
MVLFEISIGIIANTVLFLFHVLTFLLEHRPKATDLTIGHLALIHILLLPT
MIFLSIDTFGYQDLGDDITCTSVIYLNRLMQDLSISTTSLLSVLQAITLS
PRSSCLAKFKQKSLHQNLCCFLFLWVLNMLISGHFLISTVATPNVTSHDL
MFLTKSCSLLPTSSSLKYVFLSLMAFTYMSCIGLMALSSGYMVILLCRHK
RQSQHLHRPSLSPKVSPEERATRTILLLMSFFIITYCLHCVIRFKSSIVW
NHNPFQHCVLMLVGNGYATVSPLVLISSERRMIKWSISTWGKDSK*
>V1R.GCA_006547115.1_GSC_porc_1.0_ML655852.1_15945_16868+
MASGGVYIAIIFLVQIAIGTLGNLFLLGKYVFLYLSGCKTRSIDLILMHL
IVANFLVILSRGIPEAMAAYGLEDFLSDFGCKFVFYASRVGRGVAFGSTC
LLSVFQAVTISPSNSRWAELKVKFPKYMSTFTILCWVLHLLLNISFCVSL
TSRLKNKNITNKIDFAYCSDPRTTKGIYTGHAVFTAIIDVLCMGLMLLAC
GSMVFILFTHKRRVQHIHRTSNSFRSSPETRATHSILILVSIFVFFYFLS
CIVQIYVTFFNRSRILLYTLSAFVSACFSTLCPFVFMIFGHYVSGICCVY
SEGNRVI*
>V1R.GCA_006547115.1_GSC_porc_1.0_SWEC01037040.1_3040_3951-
MFPNAVFFGFFLISQVCIGVMANSSLFVAFMYTFLTQPNLTRPIDSIMIH
LTVVNNLTIIVTLIPYIKASFGVKQILDDGGCQVILYVYRVSRGVSICTT
SLLSTFQAITISPINSKWARLKSKLSAMITPSLLIFWIINLLIYIRVIET
IRAIGNVSLVGLGYSHAYCQTQPMKTTTLWSYISIIFTHDLVFLILTLCT
SLYMVSLLYRHHRTAQHVRSPSTQRPPEIKATHNILLLVSCFVFFYCSNN
FFTLYSISTHKKIPALVGISAVLSSCYPTICPLFFMKSNKIFSSFTVMRF
ICP*
>V1R.GCA_004363535.1_DasPun_v1_BIUU_RJWM01000811.1_81152_82066+
MISTARILGIAFLFQIGLSVSGNAILFVGYTHIFIANPKQRPMCLIVTHL
SVVHLLLVCTAGVPEVAATLGYRALMGDTMCKTNIYLHRVSRGLSICLTS
LLSILQTITISPRSSYWAVFKTKNLSYIFYSFFFVWILNLLICSNMIISM
TAFNSGNISKAITKPCFILPMNDLIKWFFLMFLVLRDIAFLGSMCWTSGY
MILHLYRHHKQTQHLRRSTTPFKMNHEIRATKKIILLTLCFNSLYGIDMI
LSFSIGYFSKNEPVILNVEKFVGVSFALLSPVVFLSNDSQLHVFWESVFE
KIRN*
>V1R.GCA_004363535.1_DasPun_v1_BIUU_RJWM01000985.1_163433_164371+
MILDLVKGTILAFLTGFGTMGNIFVFVNHTLMLGGTEKKVMHLILIHLAF
TNIIMLLFKGTPRTIAAFGVINFLDDTGCKIMCYLERVARGLTICTSGLL
TVVQAVTMSPRDSRWRRLQPRSAWLILSLFLFLWIFSFLTNINLLLYITS
TSVNTSQISKSDYYCYFQPESQKVRWIILSTMVFRDAVFQGIMCGPSVCV
VFLLHRHHQRVLHLQGSKFLYRTPPEIKAAQSVLLLMLCFLFFYWTDCVF
SLLLNSFLENNPMLNIRELLTLGYAILSPFVLIQRDGQVTECWPSQCKRG
TFRKYLFPTSFQ*
>V1R.GCA_004363535.1_DasPun_v1_BIUU_RJWM01004172.1_654_1583+
MTKIEPVYLAIGMILLSQTMVGVLGNFFLLYHTKNKLRYIDLILKHIFIA
NSLLIISKGLPQTMAAFGLKNFPNDFVCKLILYIERVGRGVSIGTICLLS
IFQTITISPMNSCWKDLKIKAPKYIGSSICLCWFLHLVVNFIFPLYLLYV
SERWHSRNITKKREMRFCSYVDHGTILGSVYIALVAFPEVACSVLMICAS
GSMIFTLYQHKQRVQHIHRTNVFSSSPESRATKSILLLVGTFVSFYSMSS
IFNISIALFPEEYWWPMSISDIISVCFPTVSPFLVMSQDSSISRLCLVWI
RNALPTFKK*
>V1R.GCA_004363535.1_DasPun_v1_BIUU_RJWM01004172.1_72659_73654-
MSHVTQRNDCYSNLNEILKGNDKTSKDLAVGIIFLSQTTIGVSGNFFLLY
HYIFNVHTGRRSRSTDVILKHLFLANSLVLLSAGVPQTMAAFGLKLIFND
TFCKCLLYIERVGRGMSISTLCLLSVFQNIIMNPMSSCWKNVKGKVQEYI
GFCIRFCWVLNVVVSLIIPLYVWYSTVKGYDRIIKKKVNIGYCCLVDYGE
VIVSIYAALVVFPEVCFSLLIVWASCCMIFILNRHKHRVQHIRITNVSLR
SPESRATQSILLLLSTFVSFYTLSTLIRISIALAYTLSSWMVSASDLISV
CFPTISPFLIISQTSSMFRYCFSCTRNIKPF*
>V1R.GCA_004363535.1_DasPun_v1_BIUU_RJWM01004172.1_91377_92375-
MNHVMQRNECQHNANEILEGNDEMHSKELAVGIILLPLMIMGVLGNFFLL
YRHFFLLHKGNILRSTDVILKHFFIANLIVLFSRGVPHTMVAFGLKKFFS
DSVCKLLSFVERVGRVMSIGTIGTLSVVQNIMISPMDSCWKDVKGKAPKY
VGFSIKLCWILNTLFNLTIPVCAWYLSETGYSGNVRKKINLGYCCIADYR
LTVGSVYIALAVLPEVSFSLFIMWASGSMIFTLYRHKQQVQHIHTSNVSL
RSPESRATKSILLLMSTFTVFYTLSTIFRAFMTIVHKLNSWLLSTSEVIS
MCFPTVGPFLIMSQDSSIFRHCFTCIRNARPL*
>V1R.GCA_004363535.1_DasPun_v1_BIUU_RJWM01004172.1_100921_101919-
MTHVTQRNDCYNNLNESLEGEDKITAKDLAVGIIFLSQTIIGITGNFFLL
YHYFFIFYTGRRSRSTDVILKHFFIANSLVLLSIGVPQTLAAFGLKHIFS
DTVCKCLFYAERVGRSTSIGTMCLLSVFQNIIISRTNSCWKGVKGKAKKY
TGFSLGFCWILNMSINLTIPLYAQYSTVKGYDRIIKKKVNIGYCCLVDYG
EVIGSIYIALVVFPEVCFSLLIVWASGSMIFILNRHKHLVQHIHITNVSL
RSPESRATQSILLLVSTFIAFYTLSTLIRISITLVHNLSLWLVSASALIP
VCFPTVSPFLIISQDSSIFRHCFACIRNTKPF*
>V1R.GCA_004363535.1_DasPun_v1_BIUU_RJWM01008541.1_39068_39997+
MMVKKKRKISRFFDVRSTVFFEISIGITANTILLLFHILKFQFKHRPKPL
DLTITQLALIHLVMLVTMGFIATDTFGFQGWEDGFTCKLVIYVQKLMRAL
SICTSCLLSVLQAITLSPRNSSLAKLKHKSLHHYPRCLGFLWVFNMLLNG
RFLVSIGATPNVTSHGLMFVTESCSQWPISYLFRYVFFSLVNIQDISFIG
LMALSSGYMVNLLCRHKRKFQHLYSPHLSLKASPEERATRTILLLMGFFM
LMYFLDCVSFSSRAILWNNDPISLCVHMLVGNGYATVCPFLLMSTEKRMI
GLLTSRWKR*
>V1R.GCA_004363535.1_DasPun_v1_BIUU_RJWM01008541.1_66908_67840+
MMVKKKRKFSRYTDVKHIVFSEVTIGIAANTVLLLFHILTFLLQHRPKPL
DLTIAQLALIHLVMLVTMGFIAADTFGFQGWDDGLTCKLVIYVYRLMRAL
SICTTCLLSVLQAITLSPRNSSLAKFKHKSTHHYPCCLGFLWVFNVLLNS
RFLVSIGATPNVTSHSLVFVTESCSQWPISYLFRYIFFSLVNVQDVSFIG
LMALSSGYMVSLLCRHKRQFQHLHSTSLSPKASPEERATRIILLLMGFFM
IMYFLDCVIFSSLTILWNNDPIHLCVQMVVGIGYATVCPLVLMSTEKRVI
RCLTSRWNRQ*
>V1R.GCA_004363535.1_DasPun_v1_BIUU_RJWM01012483.1_1915_2832+
MKMNKDKIPSSFIDVQYICFFEVSIGVVANMVLLLFHVLKFLLEHRPRPT
DLTIAHLAFTHAVMLLTVGFIAVDIFGFQDFEEDITCKCVIYLYRLMRGL
SVCTTCLLSVLQAITLSPTSSCLAKFKQKSLHQNLCCFLFLWVFNMVISG
RFLISTVATPNVTSHNLMFVTRSCSLLPISSSLKYISISLLSFQHMSFIG
LMALSSGYMVLLLYRHKRQSQHLHSTSRSPKASAEQRASQTILLLMNFFI
VMYILDSIIASTSEMLWKFDQIRLCVQLLVGNGYATISPLVLMNTQRVIT
FFRST*
>V1R.GCA_004363535.1_DasPun_v1_BIUU_RJWM01012483.1_12785_13723-
MNMSKNSRFSSVIDIRYMVFFEISIGIMANTVLFLFHVFTFFLEHRPRPT
DLTIGQLAFIHIVMLLSMSFMAVDTFGYRDLGDDITCTSVIYLNSLMRDL
SISTTCLLSVLQAITLSPRSSCLAKFKQKSLHQNLCCFLFLWVLNMFISG
RFLISTVVTPNVTSHNLIFLTKSCSLLPVGSFLKYVFFSLMAFKYVSCIG
LMALSSGYMVILLCRHKRQSQHLLSTSLSPKASPEQRATWTILLLMSFFI
VVYCLDCVFHSTHSIVWNHSPLYHWVQMLVGNCYATVSPLVLISSERRMI
KWFIFMWEKDSK*
>V1R.GCA_004363535.1_DasPun_v1_BIUU_RJWM01012483.1_40006_40944-
MKMNMSSFYSGFIGIQYIVFFEVSFGIIANTVLFLFHVFTFLSEHRPTPI
DLTTGHLAFIHIVMLLTVSFTAIDMFGYQNLEDDDTCTSVVYLNRLMRDL
SICTTCLLSVLQAITLSPRSSYLAKFKQKSLHQNLCCFLFLWVLNMFING
RFLISTVVTPNVPSRNLIFLTKSCSLLPVSSFLKYIFFSLMTFKYVSCIG
LMVFSSMYMVILLYKHKMQSQHLHSTRLSPKTSPEQRATRTILLLLSFFI
VMYTLDSVIGSTSSIMWKSDPVHQCVMILVGNGYATVSPLVLISTERRMI
KCFIFMWWKVIK*
>V1R.GCA_004363535.1_DasPun_v1_BIUU_RJWM01012719.1_19898_20866-
MYMSSLLMLSSKRYELNRLEMPSDIVKGTISAFLTGLGTMGNIFVFVKYV
LLFAGNKKKSIHLILIHLTVSNTITLLSKGMPRTLAAFGMRNFLDDTGCK
IVCYLERVARGLSICTSSLLTVVQAVTINPRDSGWRRLKPSSAWNILLVL
LFFWSLNSLIAMNLLHSITNVSMNSSMVSNSERNCYLLPQSKMIKCIFIT
CMVLRDVGFQGIMVGASGYMVYVLQKHHQQVLYLQNSKFLCTAPPEIKAA
QSVLLLMLCFLLFYWIDCLMSLFISSSLGDQFTVLNAREFLTLGYAVLSP
FVLIHREGHLGHCGSTCGIGAQ*
>V1R.GCA_004363535.1_DasPun_v1_BIUU_RJWM01012719.1_28479_29402-
MYVLNPCLPVTLEMPSNIVKGTIFVFLTGLGTMGNIFIFVKYMLIFAGSE
KKSIHLILIHLAVTNTTTLLSKGMTSTLEVFGMKSFLDDTGCKIFVYMGR
VAWGLSICTSGLLTVVQAITMSPRHSGWRRLQPRSAWHLLPLCISFWILN
SSIGMNLLLYVTTISKNASEGNMDYKPCYFQPESLKMKWTFLTVMVVRDV
MFLASMGTASGHIIFLLRKHHQHVLCLQISNSLHKAAPEVKASKSVLLLM
LCFVFFYCMDFVFSLFINSFPENNSMLLNIWHFMTLGYAIVSPFVLIHRD
GHLTDSR*
>V1R.GCA_004363535.1_DasPun_v1_BIUU_RJWM01012719.1_41815_42726+
MYFHITNATIWAFLAGLGMLGNTSVFVIYVCNFRRAIKNKSIQLILIHLV
FTNILMLLSQGIPKTIATFGVRNFLDDIGCKIVCYLERVARGLSICTSGL
LTVVQAITVSPRHSRWRELKPRSAWDVLLVLLSFWGLNSLITMNLPRSIT
NISMNASKVSTSESYCYFVPESKKIKWIFLTGMVLWDAGFQAIMGGTSGY
MVRVLYNHHQQVLHLQTSKFLYTAPPEIKAAQGVLLLMLCFLLFYWVDCL
LSLFISFSLVTQSTVINAREFVTIGYAILSPFILMHREGHLDHCGSTCGT
ERH*
>V1R.GCA_004363535.1_DasPun_v1_BIUU_RJWM01013915.1_10828_11778+
MTSRNLAMALLYFSQTLIGTLGNFSLLYQGICLHFTKRQLRSTDLVLKHL
GVANSLAILFRGVPETMAAFGLKDFLTDLGCKLVFYVHRVGRGVSIGSTC
LLSVFQVIRISPGNSRWAELKLTAPKYLGIFTTFCWILHMLLNTIVLTYV
TDKRYHKNITYRKEFGYCSGVRQKSSRTILFAVMLSIPDALCVSLMLWTS
SSMITILYRHKQRMRHIHKTNIAHRSSPEARANKTILLLVSTFVCFYSLS
SIFQAFFTLYNNPNRFLLNVAAVITGGYPTVSPFLLMNHYPSITRLLLVF
AKNTKSCNVMRSESLS*
>V1R.GCA_004363535.1_DasPun_v1_BIUU_RJWM01013915.1_28606_29508+
MTSMDLIFVILLLFSVVIGSLGNLSLLCHYVFIYFSGCRSRSTDVIVRNL
TVANSLFILSRGIPETMAVLGMEDFLNNVGCKLVLYLQTVGKGVSVSTTC
LLSVLQAITISPRSSRWAELKVKVAKHIGPCTITFWVLHMLLNIRVPVLM
SEKRKNTNITNSMDFQYCSAMISSKEENSIFVALTLLHNILCLELMIWSS
GSMVCILYRHKQRTQHIHSPNSSSGSSPESRASQSILILVCVFVSFYALS
SIMYIWLSLYDRSAWWLVKTSALANAGFPTASPFILVTREQCACRSTWKK
*
>V1R.GCA_004363535.1_DasPun_v1_BIUU_RJWM01016056.1_758_1651-
MTPGDFILRLLFLVQTGVGVVGNTFLLSVYAPTSCTGHAPRPMHLILTHM
AVANFLVLLFKGIPYMMLIWGIKPILGNAGCKLVYYVHRVARGLSLCTTC
LLSNFQAITISPRPGGMIGLKHRAWKNISFSCIMCWILNLLINTFIPIHI
EGLQHIHNSTKVQSYGLCSSKSPRITDAKLPIILTLPDVVFLVFMARASF
YMVLLLYRHHQRVKHIRTLGNCHKFSPEAKATQTILLLASTFILFYASNA
ILIIYNVSVLKFRLWLQHTISFLAACYPTLGPLILMFRDRQAPTCCS*
>V1R.GCA_004363535.1_DasPun_v1_BIUU_RJWM01016056.1_24297_25187-
MNPVDFILGLLFSVQAGIGVAGNTFLLSVCPLTSCTGHAPRPTHLIFTHM
AVANFFILLFRGIPYMMLIWGIKPILGNAGCKLVYYVHRVARGVSLCTTC
LLSNFQAITISPRTGRWMGLKNQALKNIHLSCVLCWISNLLINSFIPIDI
WGLQHTQNSTKVWEYGLCSSKNSETPSKHAFLLTFPDVLFLGLMAGASVY
MVLLLHRHQQIVKHIHTTNKSHRFSPEAKATQTILLIASIFILFYLTNSL
ITIYISSFKTPHIWVQHMTAFLAACYPAISPLILMLQDPRVSTCSS*
>V1R.GCA_004363535.1_DasPun_v1_BIUU_RJWM01016443.1_14731_15681-
MVRMASSEVVVGVLFLSQTVIGVLGNSSLLYHYLFLHFTGCRLKGTDLIL
KNLIVANLLTLLCRGVPDTMEAFGWQVSLGNVGCKLLFYLHRVSRGGSIG
STCFLSVFQAIIISPRKSWWAEFKVKAPKYVSSSLCLIWVLCGLLNVIFL
LSITGNWSKKNLTSLKYHGYCSSIRHDKTTESSYAALLSLPDALCVGLML
CSSSSMVCILYRHRQQMRRIHRTNISPRSSPESRATEHILLLVGSYVCFY
TLPFIFQVSLFFIYIPTRFLVNLSAIIAGFFPTLSPYLLLSRDASICMHC
FVTVNNRKAPICSKNG*
>V1R.GCA_004363535.1_DasPun_v1_BIUU_RJWM01017496.1_21082_22014+
MFPNAGFFGFFLICQVCIGALANSSLSVAFMYTFLTQPNLTRPIDSIMIH
LTVVNNLTIIVILMPYIKASFGVRHFLDDAGCKVVLYTYRVTRGVSISTT
SLMSIFQAITISPINSRWAQLKYKLSVMIMPSLLTFWISNLLIYAPVLER
VRAIGNFSLVGFGYSDAYCQTGWMTSTGSFISILLAYDFVFLTLMLCTSL
YMVSLLYRHHRRAKYVHRPSSQTSAEIKATQNILLLVSCFAFFYFSNNFF
TFYYISTYKKIPTLVATSAVLSTCYPTISPFFLMKNNKLFSKFFCFTVMR
FICPQTVFSG*
>V1R.GCA_004363535.1_DasPun_v1_BIUU_RJWM01017572.1_2590_3531+
MLWMNLIQGTIFLSLTGPGIWGNILIFVRHVYIFVLIPEKKPIDFIIIHL
VFSNAIIICTTGIRDIAPIFHFRNFLSSVGCKTVVYLGRAARGLSICTTC
LLSVVQAVTISPRTALWGKLKPRTPWQVLPCLLLFWISNLLISSNLIHSI
TTVSSVNRSAVGTYVGHCYLLSSRQTAQWLFLSLMALRDVVFQGLMGWSS
GHMALRLYEHHTRALYLHSSRLAVNASPEIRATLSTLILMTCFLFFFWTD
LIFSFYIGCTVTNETSLLYVKLFLELGYAVLSPFVLMSRSVRVTKPWRAR
PAVHAPIFSPTPP*
>V1R.GCA_004363535.1_DasPun_v1_BIUU_RJWM01017572.1_18959_19909+
MDLLGPSFLSKKLEMIYNHANRIIYVFLAGFSIGGNISVFVNNMYSFKGG
MKTKSIHIIIIHLVFTNIIMLVSKGVPMIIPVFGVQNFLDDTSCKIVCYL
ERVARGLSICTSSLLTVVQATTISSAHSRWRRLKLRSARKILHLLFFFWI
FNSLIGINLVYSITNVSLNASQMSKSDTYCVYLPGRQKMKLVFLAVMVLR
DAVFQGLMGGSSVYMVRLLHRHHQRVLHLQSSKSLHKTPPEIKAAQSVLL
LMLCFAFFYWTDCILALFINFENHSMVIHIREFLTVGYAILSPLVLIHRD
GHLADCWHAQEDGKVL*
>V1R.GCA_004363535.1_DasPun_v1_BIUU_RJWM01017954.1_16797_17729-
MMVKKKRKFFRFFDVRSAVFFEITIGITANTVLLLFHILMFLLKHRPKPL
DLTIAQLALIHLVMLVTMDFIAIDTFGFQGWEDGLTCKLIIYVHRLMRAL
SICTTCLLSVLQAITLSPRNSCLEKLKHKSLRYYPCCLVFLWVFNMLLNG
RFLVSIGATPNVTSHSLVFVTESCSQWPISHLFRYIFFLLVNIQDISFIG
LMALSSGYMVSLLCRHKRQFQHLHITSLSTKVSPEERATWTILLLMVFFM
LMYFLDCVTFSSHAVLWNNDPVNLCVQMLVGNGYATICPFVLMSTEKRMI
ECLTFWWKRL*
>V1R.GCA_004363535.1_DasPun_v1_BIUU_RJWM01019035.1_7420_8364+
MVLNLVKGIIFFSPTAFGIVGNIFVFVNYILLLGGTKMKSIHLILTHLAF
TNIIMLFSKRVPKTIAALGQRNFLHDTGCKIAVYMERVARGLSICTSGLL
TVVQAVTISPTDSVWRRLELKTPRRILPIFIFCWILNSLISLNLPFSVIN
INSVNISQIAKGDKYCYFLPEGWIIRWTFLTLMVLRDAVFQGIMGGSSGY
LVFVLNKHHQRVLHLQSSKFLYKTPPEIKAAQSVLLLMVCFLVFYWADCA
FSMFLGSSLNMDSMVLNIQEYLSLGYAILSPFVLIHRDGCLGAHFHSPED
KKIHGNCFVDLFCK*
>V1R.GCA_004363535.1_DasPun_v1_BIUU_RJWM01020351.1_12477_13376-
MTSRDLKFVILFLFPIVIGSLGNLSVLWHSVFLYFSGLRSRPTDFILRHL
TVANLLVILSRGIPETMAAIGMEDFINNFGCKLVFYVLTVGKGVSFSSTC
LLSVFQAITISPRSSRWAELKVRALKCIRPCPIICWILHVLANIRVPMLV
SDKSNNKNITIIDFQYCSATISSKDKNSILASLTLSHDILCLKLMIWSSG
SMVFILYRHKQRMQHIHSPNISSGSSPENRASQRILILVCVFVFFYALSS
IMTVWFSLYDISAWWLVKTASLTHVCFPTISPFILMTHEQCVCRPICKK*
>V1R.GCA_004363535.1_DasPun_v1_BIUU_RJWM01020351.1_34753_35706-
MLSGRSLCLRNLIPNTVDDRMASGGVYLVIIFLVQISIGTLGNFFLLGKY
LFLYLSGYKRKATDLIIIHLIVANLVVILSRGIPETLAAYGLEDFLSDFG
CKFVFYISRVGRGVAFGSTCLLSVFQAVTISPSNSRWTELKVKFPKYTST
FTILCWVLHLLLNISFSVTLTSKLKTKNITSKIDFAYCSDPRTTKGVYTG
HAVLTAIFDISCIGLMLLASGSMLFILFAHKRRVQHIRRSSNSFRSSPEN
RATRSILILVSIFLFFYFLSCTMQIYVTFFSRSRMLLFTLDAFTSACFST
VCPFVFINYGYCVSRIC*
>V1R.GCA_004363535.1_DasPun_v1_BIUU_RJWM01020520.1_23949_24887-
MFPNAVFFGFFLISQVCVGVLANSSCFVAFMYTFLTQPNLMRPIDSIMMH
LTVVNNLTVLVTLIPYISASFGVRHFLDDVGCKVILYIYRVSRGVSISTT
SLMSIFQAITISPFNSKWAWLKSKLSVMIMPSLLIFWISNMLTYVPILDN
IRAISNVSLVDLGYSHVYCQARPIRSMLPGSFIFLILAYDFVYLTLMLCT
SLYMVNLLYRHHRRAKHVHRPSSQTSAEIKATQNILLLVSCFAFFYWVNN
FFTLYSIYVYKNIPALEAVSAVTSSCYPTISAFFLMKNARLFSKFFCFTE
MRFICPQKFFSG*
>V1R.GCA_004363535.1_DasPun_v1_BIUU_RJWM01021651.1_28011_28934+
MNVYNELFNNINIRIIFYSQFTIGVSGNAILLLFHVVIFLVGHRPRLTDL
PIGLLALNHLVMLLIKGFITGDIFTSQGGFWNDITCKSVIYLMRSMRGLS
VCITCQLSVLQAITLSPRSSCLAKFKHKSSCHNLRSLLFFWLLYTSISSH
LCISITATPNLTSENILYVSKSCSLLPMNYVLQHIFFILLTFRDIFFIGL
LSLSGGYTVILLCRHKKQSQHLHSNKFSPRASPEQRATRTILLLMCFFVI
MTSLDITSHSRIVLNKNPVVYCIQIFVTHGYATVSPLIFITTEKRIFNIL
RLICGRK*
>V1R.GCA_004363535.1_DasPun_v1_BIUU_RJWM01022441.1_22826_23794+
MLFSSDICCVFSMKMNKNGRFSSFIEVQHTVFFEIITGVTANTFLLLFHV
LIFLLEHRPKSTDLTIGHLTLIHIVMLLTAGFITIDIFGFQDLRDDITCK
CVTYLYRVMRGLSICTTCLLSVLQAITLSPRSSCLAKFKQKSLHQNLCCF
LFLWVFNMVINGRFLISTVVTPNVTSHSFMFVTRSCSLLPISSFLKYVSL
SLMIFQHTLFIGLMALSSGYMVILLCRHKRQSQHLHSTSLSPKSSPEQRA
TWTILLLMSFFIVMYILDSVTEYTSAVLWNHDPIRHCVHMLIGSGYATVS
PLVLISTERRLKKCFIFIRGKQ*
>V1R.GCA_004363535.1_DasPun_v1_BIUU_RJWM01022575.1_8861_9766+
MTMNRNSRFTGVIDIQYVVFFETSIGIIANTILFLFHVLTFLLRHRQRPT
DLTIGHLALIHIVMLVTESFVAIDTFGYWDLGDDIICTSVIYLNRLMQNL
SICTTCLLSVLQATTLSPTNSCLAKFKQKSLHRILCCLLFLWVYNMLISV
RFLICTVATPNVTSHSLLFVTRSCSLWSISSFLKYIFFLLMVFHYMSCIG
LMALSSGYMVILLCRHKRQSQHLHSTSLSPKASPEERATHTILLLMSFFV
VMYCLECVIHSMSSIAWNYNPVHHCVLMLVSNGYATVSPLVLISSERRMV
K*
>V1R.GCA_004363535.1_DasPun_v1_BIUU_RJWM01023240.1_11212_12183+
MLFSSDFHCFSLIMMVKKKRKFSRYATIRNIVFSEVTIGIAANTVLLLFH
ILTFLLQHRPKPLDLTIAQLALIHLVMLVTMGFIAADTFEFQGWEDGLTC
KLVIYVYRLMRALSICTSCLLSVLQAITLSPRNSSLAKFKQKSSHHYSYC
LVFLWVFNMLLNSRFVVSIGATPNVTSHSLVFVTESCSQWPISYLFRYIF
VSLVNIQDISFIVLMALSSAYMVSLLCRHKKQFQHLHSTSLSPKASPEER
ATRTILLLMGFFMIMYILDCITFSSLAILWTNDPIHLCFHMLVGNGYPTV
CPFVLMSTEKRMIQCLTSRWKRH*
>V1R.GCA_004363535.1_DasPun_v1_BIUU_RJWM01023301.1_7961_8899-
MFPNTVFFGFFVISQVCIGVLANSSLFVAIMYTFLTQPILMRPIESIMIH
LTVVNNLSIIVTLTPYIKASFGVRHFLDDAGCKVVLYTYRVTRGVSMGTT
SLLSTYQAITISPINSKWAQLKSKLSVMIMPSLLTFWISNLLIYVPALNT
IRAIRNLSLVGFGYSHVYCQSTGRTTMTSGSFISTILAYDFVFLTLMLCT
SVYMVSLLYRHHRRAKHVHRPSSQTSAEIKATQSILLLVSCFAFFYWSNN
FFTFYSISTYKKIPALEAVSAVSSSCYPTISPFFLMKNNKLFSKFFCFTV
MRFICPQTFFSD*
>V1R.GCA_004363535.1_DasPun_v1_BIUU_RJWM01024081.1_2_283-_RJWM01106743.1_1_840+join
MFPGIIFFGLFLLSQICVGVTMNSSLFVIFMYTFLTQPNLMKPVDSIVIH
LTLINTLNIIFTLLPHIMAFFGVRYFLNDTGCKVILYTYRITWGHSISTT
SHLSSFQATTISPINSMWAWFKSKLSTWISPSFLAYWIINMLIYIHIIET
VRANNNFTFVGHKYFHGYCQIKPSDSHSSGLFFSVVLIHDLLLLVIMIWT
SLYMVNLLYTHYKRAQHVHSHSLSSQPSPEIKATHSILLVVCCFVFFYCL
SNFFIFYSFYAQKKIPGSLGISEMLSTCYPTICPFLIMKNKKIISHFISS
LSRIRII*
>V1R.GCA_004363535.1_DasPun_v1_BIUU_RJWM01024643.1_2852_3790+
MGSRDLAMALVCCSQTLIGTLGNLSLLYHGSYRHFTKCRLRSTDLILKHL
AVTNSLTILFRGVPETMAAFGLKDFLTDLGCKLVFYVHRVGLGVSIGRTC
LLNVFQMITISPGNSRWAEFNLTASKYIDIFSTLYWIFYMLLNTIVVMNV
TEKWYHENITYRKEFGYCSGVRQQKPKKILHATLLSIPNALHVCLMLWTS
SSMISILYRHKQRMLHIHKTNITHRSSSETRITKTILLLVSTFVCFYTLS
SIFQVFVTLCNNPNRFIMNIAVLVTGGYPTVSPFLLMNHYPSISSNLACI
KNTKTCNVMRGM*
>V1R.GCA_004363535.1_DasPun_v1_BIUU_RJWM01024643.1_29538_30440+
MTSMDLKFVILLLSSFVIGSLGNLSLLGHSVFLYFNGQRSRSTDVIVRHL
TVANSLYILSIGIPKTMAVFGMEDFLNNFGCKLAFYVLTVGKGVSFSTTC
LLSIIQAITISPRSSRWAELKGKALKCIGPSTIICWVLHMLLNIRVPMLV
SEKGNNTNITNSIDFQYCSAMISSKETDSIFVAMTLLHDILCLELMVWSS
GSMVCILYRHKQRTQHIHSHNISSGSSPEIRASQSILILVCAFVSSYAVS
SIMYIWFTLHDRGAWWLDKIFALTSAGFPTASPFILMTREQGVCKPMWKK
*
>V1R.GCA_004363535.1_DasPun_v1_BIUU_RJWM01024920.1_18729_19667-
MFHNAVVFGFFLISQVSIGVLANSSLFVAFIYTFLTQPNLTMPIDSIMIH
LTMINNLTIIITLTPYIKASFGVRNFLDDAGCKVVLYTYRVTRGVSIGTT
SLMSTFQAITISPINSKWAQLKSKLSVMIMPSLLTFWISNLLIYICVLER
VKAIGNFSLVGFGYSHAYCQTGQMTSTVPWLFLSIILAYDFVFLTLMLCT
SLYMVRLLYRHHRRAKYVHRPSSQTSAEIKATQNILLLVSCFAFFYCANN
FFTLYSISTYNKIPALEAITSVSSSCYPTISPFFLMKNNKLFSKFFCFTV
MRFICPQTFFSG*
>V1R.GCA_004363535.1_DasPun_v1_BIUU_RJWM01025977.1_806_1729+
MASGDLVMGMTFLTQTVTGMLANIVLLFHYLSLCFTGYKLRPTDLIAEHL
TIANTLIMLSKGISQTVQAFGIKYFSQGSRCIFLLYVYRVARGVSVCATC
LLSVFQMVKISPMNSIWRELKIKLPKHIGFSIFLIWILYMLVNCIFPFYN
MIKYSSKNITKRKDFEYCSFGFRDKITESLYAAFVLFPEVSCSGLMIWSS
GSMIFILHRHKQQVQHIRRTNDSHKSSPESRATQSVLVLVCNFVSFYTLS
SCFLACVVSFSIPSWWLMNTSSLISTCFPTVSPFVLMSCNSTASRLWFKF
SVFFRSK*
>V1R.GCA_004363535.1_DasPun_v1_BIUU_RJWM01025977.1_24969_25910+
MASRDLAMALVCCSQTLIGTLGNFSLLYHGSYRHFTKCRLRSTDLILKHL
VVANSLAILFRGVPETMAAFGLKNFLTDLGCKLVFYIHRVGRGVSIGSTC
LLSVFQMITICPGNSRWAEFKLTAPKYISTLSAFCWILHMLLNTIVLMYV
TDKRYHKNITYRKEFEYCSRGSQQKSKKILHAALLSLPDVLCLGLMLCSN
GFMVSVLYRHKQRMQHIHKTNIAQRSSPETRATKTIILLVSTFVHFYMLS
SIFQAFFILYNNPNRFLVNVAAVVTGGYPTVSPFLLMNHYPRISCLFCDC
GRSTKAYSFRRSM*
>V1R.GCA_004363535.1_DasPun_v1_BIUU_RJWM01026656.1_7355_8278+
MASTDAHIGIAFFVQIITGILGNLFILWQYLFHYFSGCRSRATDLILRHL
TVANFLVILSRGIPETMAAFGVEHFLSDLGCKLVFYVHRVGRGVSMGSTC
ILSVFQDITISPRSSKWTQLSIKAKKHISIAIVLCWPLHMLLNVTFPVTV
TAKWKNKNITNKIDFAYCSGPGYEKVLYSITTSLFSISDALCMGLMLCAS
SSMVFTLHAHKQQVQYIYQLNVVSRSSPVTRATSSILALVCTYVHFHTLS
CIIQVYLAVFHHPSTLLLSTAALINTCFPTLCPFVLMNCDHSLHKIHCFY
CRKKIVI*
>V1R.GCA_004363535.1_DasPun_v1_BIUU_RJWM01027857.1_3714_4622+
MFFFEISTGIIANTVLLLFHVFTFLLEDKLKPTDPIIGHLAFIHIVMLLT
VGFMLIDIFGVQVFWNDITCKCVLYLYRLMKSLSICTTCWLSVLQAITLS
PRSSCLAKFKQKSLHQNLCCFLFLWVFNMFISGRFLISTIATRNVSSQSL
VFVTESCSLQCNSYLVKYMYFSLMTFRDVSSIGLMMLSSGYMVTLLCRHK
RQCQHLHSTSLSPKASPEQRATQTILLLMSFFMVMYFLDYAIVSTSGMLW
KNDPIRYCVQMLLANGYATVSPLLLISTEKQIIKWFTSMWRRTVNVCLYN
DK*
>V1R.GCA_004363535.1_DasPun_v1_BIUU_RJWM01028344.1_3422_4351+
MKMNKKGKFSSYTDIKNTVFFEITIGVTANTVLLLFHILTFLLKHSPKPL
DLTITQLSLIHLVMLITVGFIAADTFGFEGWGTDLMCKSVIYVNRLMRAV
SICTTCLLSVLQAIVLSPRNSCLAKLKHKSTHHYPCCLIFLWVFNVLLHG
RFLVSIGATPNVTSHSLVFVIESCSQWPISYLLRYIFFSLVNIQDISFIG
LMALSSGYMVSLLCRHKRQFQHLHSTNLSPKASPEERATRTILLLMGFFV
LIYFLDCVTYSSFGMLWINDPIHHCVRMLVGNAYATICPFVLMSTEKRVV
ECLTSKWKR*
>V1R.GCA_004363535.1_DasPun_v1_BIUU_RJWM01028411.1_20655_21590+
MKMNKNSKVFRFIDIQYLFFFEVSVGIIANIVLLLFYVFIFLLEHRPKPI
DFTFGHLALIHTVMLVTLCLIAMDIFGYQDIGDDIKCKFVIYLYKVMRGL
SVCTTCLLSVLQAITLSPRSSWLAKFKQKSMHQNMHCFLLIWALNMLINC
RFLISTIATPNVTSHNLMFVTQSCSLWPISYLLKYISFSLMTLQEMFFMG
LMGLSSVYMVIFLYRHKRQSQHLYSTNLCPKASPAQRATQKILLLMSVFI
IIYALDCVITSTSGVFWKRNQIHHCIQMVVGNGYATISPLMLISAEKRMV
KCLTPMYWKDS*
>V1R.GCA_004363535.1_DasPun_v1_BIUU_RJWM01029251.1_22478_23401+
MVARNSDLGIIFLAQTGIGIFGNFFLLCFYSFCLLTGHKLRHTDLILNQL
VLANSLVLLSKGISQTIVAFGWKYFLDNAGCKVVFYFYRVGTGVSFHTVC
LLNGFQAIKLNPSICRWLELRIQSLSFIGFCCFLCWIQTVLINSCTAIVV
NGPLNCKNITVRTNCGHCSWTMSKRHSSLYTLLYFSLDIISVGFMIWASS
SMVMTLYRHRQRVQHIHSHSFSPRPSHEVRATRTILILGSSFATFYSSYS
FLTIWATLGSNRGQWILNTSVLVSSCFPAFSPFVLIVSDSRISQFFIACR
ERIICSS*
>V1R.GCA_004363535.1_DasPun_v1_BIUU_RJWM01031735.1_558_1460-
MTSMDLKFVILLLSSLVIGSLGNLSLLGHSVFLYFNGQRSRSTDVIVRHL
TVANSLYILSIGIPKTMAVFGMEGFLNNFGCKLVFYVLTVGKGVSFSTTC
LLSIIQAITISPRSSRWAKLKEKALKCIGPSTIMCWVLHMLLNVRVPMLV
SEKGNNTNITNTIDFQYCSAMISSKETDSIFVAMTLLHDILCLELMVWSS
GSMVCILYRHKQRTQHIHSHNISSGSSPEIRASQSILILVCAFVSSYAVS
SIMYICFTLHDRGAWWLDKISALTSAGFPTASPFILMAREQGVCKPMWKK
*
>V1R.GCA_004363535.1_DasPun_v1_BIUU_RJWM01033029.1_7920_8846-
MFFSMKMNNTGRFSSFIDVQHMFFFEIITGVTANTFLLLFHVLIFLLEHR
PKSTDLTIGHLTLIHIVMLLTVGFITIDIFGFQGLQDDITCKSVIYLYRL
MRGLSICTTCLLSVLQAITLSPRSSCLAKFKQKSLHQNLCCFLFLWVFNV
VINGRFLISTVATPNVTSHSIMFVTRSCSLLPLSSFLKYISLSLMIFQHM
SFIGLMALSSGYMVILLCRHKRQSQHLHCTSLSPKSSPEQKATWTILLLM
SFFIVMYILDSVTEYTSAMLWNHDPIRRCVQMLIGNGYATVSPLVLISTE
RRLTKCFI*
>V1R.GCA_004363535.1_DasPun_v1_BIUU_RJWM01037530.1_16444_17361+
MNKKRKFSSFYEIKSTIFFEVAIGIIANTILLLFHILVFLLKHRPKPLDL
TISQLALIHLVMLVTMGFIATDTFGLHDWGSDITCKSVIYVNRLMRGLSI
CTTCLLSIFQAITLSPRNSCLAKLKHKSTHHYPCCLIFLWIFNGLLHGRF
LVSIGATPNVTSHSLVFVTESCSQWPISYLFRYIFLSLVNIQDISFIVLM
ALSSGYMVSLLCRHKRQFQHLHSTSLSPKVSPEERATWTILLLMGFFMIM
YFLDCVSFSFSGILWKNDPINHCVRMLVGNGYATVCPFLLMSTEKRIIKW
LKFRG*
>V1R.GCA_004363535.1_DasPun_v1_BIUU_RJWM01039108.1_543_1478+
MKMNKNRKVFRFIDIQYLFFFEISIGIIANTILLLFYVFIFLLEHRPKPT
DLIIGHLTLIHTVMLVTLCFIAIDTFGIQGLGGDITCKSVIYLNRIMRGL
SVCTTCLLSAFQAITLSPRSSCLAKLKQRSLHQNLCCFLFLWVFNMLVNS
RFLTSTIATPNVTSHSLIFVTQSCSLWPVSYFLKYMTFSLMIFQEISVIG
LMGLSSVYMVILLCRHRRQSQNLHRTNLCPKASPEQRATQTLLLLMSVFI
VIYALDCIISSTSGVFWKRNQIHHCIQMLVSNGYATISPLVLISSEKRMI
KYFTYRFWKHS*
>V1R.GCA_004363535.1_DasPun_v1_BIUU_RJWM01039999.1_9713_10621-
MKMNRKRKFSSYTDIRNIVYFEITTGITANTALLLFHIFAFLLKHRPKPL
DLTISQLCLIHLVLLVTVGFIATDTFGFENWGNDLMCKLVICVNRLMRAL
SICTTCLLSVFQAITLSPRNSSLAKFKQKSTRHYPCCLVFLWVFNMVLNS
RFLVSIGATPNVTSHSLVFVTESCSQWPISYLFRYIFFSLVNIQDISFIV
LMALSSGYMVSLLCRHKRQFQHLHSTSLSPKASPEERATRTILLLMGFFI
LMYFLDCVIFSSSGILWKNDPVHHCIQILVGNGYATICPFLLMSTEKRMI
RS*
>V1R.GCA_004363535.1_DasPun_v1_BIUU_RJWM01040543.1_3112_4047-
MFPNAVFFGFFLISQVCVGALANSSLFVAFMYTFLTQPKLTRPIDSIMMH
LTVVNNLTIIVTLIPYIKASFGVRYFLDDAGCNVILYIYRVTRGVSISTT
SLMSTFQAITISPINSKWARLKSKLSVMIMPSLLISWISNLLTYVPILGN
IEAISNFSFVGYGYSHVYCQSRQIKMPSGSFIVLILAYDFMCLTLMLCTS
LYMVSLLYRHHRRAKHVHRPSSQTSAEIKATQNILLLVSCFAFFYWSNNF
FTFYSISTYKKIPALEAVSAVLSSCYPTISPFFLMKNNKLFSKFFCFTVL
RFICPQTFFSD*
>V1R.GCA_004363535.1_DasPun_v1_BIUU_RJWM01041137.1_5267_6190+
MASRDLVMGMTFLTQTVTGILANIVLLFHYLSLCFTGYKLRPTDLIAEHL
TIANTLIMLSKGVSQTVQAFGIKYFSQGSRCIFLLYIHRVARGVSVSATC
LLSVFQMVKISPMNSIWRELKVKLPKHIGFSIFLIWILYILVNCIFPFYN
IIKYSSKNITKRKHFEYCSFGFRDKITELLYAAFVLLPEVSCSGLMIWSS
GSMIFILHRHKQQVQHIHSKNDSHKSSPESRATQSVLVLVCNFVTFFTLS
SFFYTCIVNFSTPSWWLMNTSDLISTCFPTVSPFVLMSCNSTASRLWFKL
SNIFKSR*
>V1R.GCA_004363535.1_DasPun_v1_BIUU_RJWM01041260.1_6938_7840-
MASMDLKFVILLLFSVVIGSLGNLSLLFHSVFLYFSGRKTRSIDVIVRNL
TVANSLFILSRGIPETMAVLGMEDFLNNVGCKLVLYLQMVGKGVSVSTTC
LLSVFQAITISPRSSRWAELKVKAAKHTRPCAITFWVLHMLLNIRVPMLV
SEKRNNANITNMIDFQYCSAMISSKEKNSIFAAMTLLHDILCLELMIWSS
GSMVCILYRHKQRTQHIHSHNSSSGSSPETRASQSILILVCVFVSFYALS
SITYIWFSLNDRSAWWLVKTSALVNAGFPSASPFILMAREQCACRSTWKK
*
>V1R.GCA_004363535.1_DasPun_v1_BIUU_RJWM01042473.1_11967_12905-
MFPYAVFFGFFLISQVSIGVLANSSLFVAFMYTFLTQPNLTRPIDSIMIH
LTVVNNLTIIVTLLPYIKASFGVRHFLDDAGCKVVLYTYRVTRGVSMGTT
SLMSIFQAITISPINSKWAQLKSKLSVMIMPSLLTFWISNLLIYVPVIEG
VRSIGNFSLVGFGYSHAYCQTRQLTSKLPGPFISVILAYDFVFLTLMLCT
SLYMVSLLCRHHRRAKHVHRPSSQTSAEIKATQNILLLVSCFAFFYWSNN
FFTFYSLSTYKKIPALEAVSAVSSSCYPTISPFFLMINNKLLSKFFHFTV
MRFICPHTVFSG*
>V1R.GCA_004363535.1_DasPun_v1_BIUU_RJWM01042700.1_5157_6065+
MKMNRKRKFSSYTDIRNIVYFEITTGITANTALLLFHIFAFLLKHRPKPL
DLTISQLCLIHLVLLVTVGFIATDTFGFENWGNDLMCKLVIYVNRLMRAL
SICTSCLLSVLQAITLSPRNSSLAKFKQKSTRHYPCCLVFLWVFNMVLNS
RFLVSISATPNVTSHSLVFVTESCSQWPISYLFRYLFFSLVNIQDISFIV
LMALSSGYMVSLLCRHKRQFQHLHSTSLSPKASPEERATRTILLLMGFFI
LMYFLDCVIFSSSGILWKNDPVHHCIQILVGNGYATICPFLLMSTEKRMI
RS*
>V1R.GCA_004363535.1_DasPun_v1_BIUU_RJWM01042906.1_5386_6324-
MFPNAVFFGFFLISQVSIGVLANSSLFVAFMYTFLTQPNLTRPIDSIMIH
LTVVNNLTIIVTLLPYIKASFGVRHFLDDAGCKVVLYTYRVTRGVSMGTT
SLMSIFQAITISPINSKWAQLKSKLSVMIIPSLLTFWISNLLIYVPVIEG
VRAIGNFSLVGFGYSHAYCQTRQLTSKLPGPFISVILAYDFVFLTLMLCT
SLYMVSLLCRHHRRAKHVHRPSSQTSAEIKATQNILLLVSCFAFFYCANN
FFTLYSLSTYKKIPALEAVSAVSSSCYPTISPFFLMINNKLLSKFFHFTV
MRFICPHTVFSG*
>V1R.GCA_004363535.1_DasPun_v1_BIUU_RJWM01042987.1_4800_5756+
MTSSARYFLDPAFSAYKAEMELDLVRGAISAFLTGLGTLGNVSVCMNYAF
RLADTEKKYMYLILTHLSFTNIIVLLFKGLPKTIAALFLKNFLDDIGCKV
AVYLQRVARGLTICTTGLLTVVQAITMSPRRTRWRWRRLQPRSAWHLLPL
LLFFWILNLLISMNLLHYIKSTSMNTSEFTKSGDPCNFQSKNRKIRWLFL
TLMVLRDAVFQGLMGGSSVYMVRLLHRHHQQVLHLQGSKSLHKTPPEIKA
AQSVLLLMLCFLVFYWTECILTLFLNSFLENNVVILNIRELLSLGYASLS
PFVLIHRDRHLLGCGRGQ*
>V1R.GCA_004363535.1_DasPun_v1_BIUU_RJWM01043626.1_3925_4863-
MFPNAVFFGFFLISQVCVGVLANSSLFVAFMYTFLTQRNLTRPIDSIMMH
LTVVNNLTIIVTLIPYIKASFGIRYFLDDAGCKVILYIYRVSRGVSISTT
SLMSTFQAITISPINSKWARLKSKLSVMIMPSLLIFWISNLLTYIPVIDN
IEAISNFSFVGHGYSHVYCQTRERTTMPSGSFIVLILAYDFVFFTLMLCT
SLYMVSLLYRHHRRAKHVHRPSSQTSAEIKATQNILLLVSCFAFFYWSNN
FFTFYSISTYKKIPALEAVSAVSSSCYPTISPFFLMKNNKLFSKFFCFTV
LRFICPLTFFSG*
>V1R.GCA_004363535.1_DasPun_v1_BIUU_RJWM01043765.1_6486_7388-
MASMDLKFVILLLFSVVIGSLGNLSLLFHSVFLYFSGRKTRSTDVIVRNL
TVANSLFILSRGIPETMAVLGMEDFLNNVGCKLVFYLQMVGKGVSVSTTC
LLSVFQAITISPRSSKWAELKVKAAKHTGPCTITFWVLHMALNIRVPVLV
SEKRNNANITNTIDFQYCSAMISSKEKNSIFVALTLLHDILCLELMIWSS
GSMVCILYRHKQRTQHIHSPNISSGSSPETRASQSILILVCVFVTFYALS
SIIYIWLSLYDRSAWWLVKTSALANAGFPTASPFILVTREQCPCRSTWKK
*
>V1R.GCA_004363535.1_DasPun_v1_BIUU_RJWM01044072.1_4351_5289-
MFPNTVFFGFFLISQVCIGVLANSSLFVKFMYTFVTQPNLTRPIDSIMIH
LTVVNNLTIIVTLTPYIKASFGVRHFLDDAGCKVVLYTYRVTRGVSISTT
SLMSTFQAIIISPINSKWAQLKSKLSVMIIPSLLTFWISNLLIYVPVIEG
VRAIGNFSLVGFGYSHAYCQTGKLTSTLAGPVISIMLAYDFVFLTLMFCT
SLYMVSLLYRHHRRAKHVHRPSSQTSAEIKATQNILLLVSCFAFCYCANN
FFTLFSISTYKKIPALEAISAVSSSCYPTISPFFLMKNNKLFSKFFCFTV
MRFICPQMVFSG*
>V1R.GCA_004363535.1_DasPun_v1_BIUU_RJWM01045518.1_9_932-
MFPGIIFFGLFLLSQICVGVTMNSSLFVIFMYTFLTQPNLMKPVDSIVIH
LTLVNTLNIIFTLLPHIMAFFGVRHFLNDTGCKVILYTYRITRGLSISTT
SHLSSFQAITISPINSMWAWFKSKLSTWISPSFLAYWIINMLIYIHIIET
VRANNNFTFVGHRYFHAYCQIRPSDSHSSGLFFSVMLIHDLLFLVIMIWT
SLYMVNLLYTHYKRAQHVHSHSLSSQPSPEIKATHSILLVVSCFVFFYCL
NNFFIFYSFYAQKKIPGSLGISEMLSTCYPTICPFLIMKNKKIISHFISS
FSSIRII*
>V1R.GCA_004363535.1_DasPun_v1_BIUU_RJWM01047132.1_1512_2435-
MASRNLVMGMTFLTQTVTGILANIVLLFHYLSLCFTGYKLRPTDLVAGHL
TIANTLIMLSKGVSQTVQAFGIKYFSQGSRCIFLLYVYRVARGVSVSATC
LLSVFQMVKISPMNSIWGELKVKLPKHIGFSIFLIWILYMLVNCIFPFYN
MIKYSSKNITKRKDFEYCSFGFRNTITQSLYAAFVLFPEVSCSGLMIWSS
GSMIFILHRHKQQVQHIRRTNDSHKSSPESRATQSVLVLVCNFVCFYTLS
SFFYAYVMNFSIPSWWLMNTSDLISTCFPTVSPFILMSCNSTASRLWFKL
SDIFRSR*
>V1R.GCA_004363535.1_DasPun_v1_BIUU_RJWM01047990.1_5133_6062+
MKMNKKWKISRYTDIRNTIFFEVIIGITANTVLLLFHIITFLCKHRPKLL
DMGIGQLALIHLVLLVTMAIIATDTFGVEYWRNDLMCKSVIYVNRLMRAL
SICTTCLLSVLQAITLSPRNSYLAAFKHKSSHHYPYCLVFLWVFNVLLNG
RYLISIGATPNVTSQSLMFVTESCSQWPISYLFRYIFLSLVNIQDISFIV
LMALSSGYMVSLLCRHKRQCQYFHSTSLSPKASPEERATWTILLLMGFFI
LMYLLDCVTFSSLGTLWKNDPIHHCVQMLVGNAYATICPFVLMSTEKRMS
RCLTCMWRI*
>V1R.GCA_004363535.1_DasPun_v1_BIUU_RJWM01048511.1_6316_7272+
MRMNKNSKLSHFLDIQHLFFFHISIGLIANNVLLSFHVLTFLLEHRSKPT
DMNIGHLALIHIVMLLTVSFIAADLFGFKYLGDDITCVAVIYLHRVMRGL
SVCTTCLLSVLQAITLSPRSSCLAQFKYKSLRQNLCCFLFLWVFNMLVNS
RFLISTGTIPNVTSHNLMFLTKSCCLWPVNYLLKYTYLSLMTFQDVSCVG
VMALSSGYMVILLYRHKRQTKHLHNTSLTPKSAPEQRATRTILLLTSFFI
IMYVLDCFITYTTRVLWISDPIHHCVQLLVCNGYATVSPLVLISTEKRMI
KYFISKWWTKNKHLFIQP*
>V1R.GCA_004363535.1_DasPun_v1_BIUU_RJWM01053014.1_8630_9568+
MFPNTVVFGFFLISQVCIGVLANSSLFVEFMYTFLTQANLTRPIDYIMIH
LTVVNNLTIIVTLTPYIKASFGVRHFLDDAGCKVVLYTYRVTRGVSMGTT
SLMSTFQAITISPINSKWAQLKSKLSVMIMPFLLTFWISNLLIYVPVIER
VRAIGNFSLVGFGYSHAYCQTGQMTSTLPGPFISITLAYDFVFLTLMLCT
SLYMVSLLYRHHRRAKHVHRPSSQTSAEIKATQNILLLVSCFAFFYCANN
FFTLFSISTYKKIPALEAISAVSSSCYPTISPFFLMKNNKLFSKFFCFTV
MRFICPQMVFSG*
>V1R.GCA_004363535.1_DasPun_v1_BIUU_RJWM01053169.1_3873_4763-
MVLNLIKGLIFFFLTGLGTMGNIFVFMNYIRIIRGSEKKSMHLILIHLVF
TNTILLLSKGIPRTIAAFVFRKFLDNIGCKIVVYLERVARGLSICTTSLL
TMVQAITVSPRHYGWRKLNPKSAWRIVSLLLLFWILNSLISMNLLYIITN
INLNSSKIGKSDNYCNFLPRNQKINLIFLTLLTLRDTVCQGVMGGSSVYM
VLILHRHHQRVLHLQLSKFLYKTPPELKAAQSVFLLMFSFLVFYWTDCCI
SLYLIFTLKSDSVTVYLQEFLMLSYAMLSPFVLIHRDGHLAKCWHA*
>V1R.GCA_004363535.1_DasPun_v1_BIUU_RJWM01054280.1_7322_8227+
MTMNKNSRFSGVSAIQHVIFFEISTGITANTVLFFFHLHTFLLGRRQRPT
DLTIGHLALIHIVMLLTVSVLATDTFGYRDLGDDITCRCVIYLNRLMQNL
SICTTCLLSVLQAIILSPRNSCLAKFKQKSLHQNLCCLLTLWAFNMVICG
RFLISNIATPNVTSHSLMLVTRSCSLLPINSFLKYISLSLVIFQNMLFIG
IMALLSGYMVILLCRHKRQSQYLHSTKQSPKAFPEQRATRTVLLLMSLFI
VMYCLDCVFQSMSSITWNHNPIHHCVLMLVSNGYASVSPLVLISSERRMI
K*
>V1R.GCA_004363535.1_DasPun_v1_BIUU_RJWM01055048.1_3620_4588+
MEANKNSKLFGFIDIQYLFFFEVSTGIIANTVQLFFFFFIFLLEHRSKPI
DWTISHLSFVHIVMLIAVCIIAIDIFGYQGLGYDITCKFVIYLHKLMRDL
SICTTCLMSVLQAINLSPRSSCLAKFKQKSLHQNLCCFLFLWVFNMLINS
RFLISTIATPNVTSHNLMFVTQSCSLWPISYFLKYVTFSLMIFQEISVIG
LMGLSSVYMMILLYRHKIQSQHLHRNNLSPKSPPEQRATQTILLLMSVFI
VIYALDCIISSTSGVFWKHNQIHHCIQILIGSAYATISPLVLISTEKRMT
KCSASTFSKAVNVHLFSDGKFL*
>V1R.GCA_004363535.1_DasPun_v1_BIUU_RJWM01055412.1_261_1202+
MEIKNSTRFSSFVDIRSMFFFEVSIGVMANTVLLLFHVLIFLLQHRPKAT
DLTIGHLAFIHIVMLLTVGFIAVDIVGFQDLWNDITCKCVIYLHRLMRGL
SICTTCQLSVLQAITLSPRSSCLAKFKQKSSHHNLCCFLFLWVFNMIISG
RFLISTIATPNVSSQSLMFVTEFCSLCPISYLVKYIHFSLITFRDVSFIG
LMMLSSVYMAILLCRHKRPSQQLHNTSLSPKASPEQRATQTILLLMSFFM
IMYLLDYVIASTSGILWKNDPIHYCVQMLLGNGYATFSPLVLISTEKRMI
KGLVPMWRRSVHV*
>V1R.GCA_004363535.1_DasPun_v1_BIUU_RJWM01055668.1_6559_7482+
MYVLNPCLPITLEMPSNIAKGTIFVFLIVLGTMGNTFVFVKYMLIFAGGE
KKSIHLILINLAVTNTITLLSKGMTSTLAAFGMKNFLDDTGCKIFVYMGR
VARGLSICTSGLLTVVQAITMSPRHSGWRRLQPRSAWHLLPLCIFFWILN
SSLGMNLLLYVTSISKNASEGNMNYKPCYFQPENLKMKWTFLMVMVVRDV
MFLAAMGTASGHIIFLLRKHHQRVLYLQISNSLHKAAPEVKASKSVLLLM
LCFVFFYCMDFVFSLFINSFPKNNSMLLNIWHFMTLGYAIISPFVLIHRD
GHLTDSR*
>V1R.GCA_004363535.1_DasPun_v1_BIUU_RJWM01058702.1_7202_8098-
MRMTPGDFILRLLFLVQTGVGVVGNTFLLSVYAPTSCTGHVPRPTHLILT
HMAVANFLVLLFKGIPHMMLIWGIKPILGNAGCKLVYYVHRVARGLSLCT
TCLLSNFQAVTISPRPGGMIGLKHRAWKNISFSCVMCWIFNLLMNTFIPI
NMKGFQHRHNSTNMLDYGLCSSRDSETTTLRYTFLMTLADVVFLGLMAGA
SAYMVLVLYRHQRTVKHIHITKSHRFSPEAKATQTILILASTFIVFYLIN
SFLTIYSTLFLKSRLWLQHTNTFLAACYSTISPLILMLQDPRALNCCS*
>V1R.GCA_004363535.1_DasPun_v1_BIUU_RJWM01060885.1_6786_7733-
MNENNTLYRFIGLHTMFFLEVGIGIIANTVLLLFRVLKFLLKHRTKSTNL
TIGHLALIHIMMLLVLSFIARDMFGFKNLGGTITCKSIIYLYRLMRGLSI
CTTCLLSALQAITLSPRSSCLAKFKHKSSHHNLFCFLFLWIFNMFISSRF
LFAIGATVNVTSHNLMFLTESCSLWPISFLLKYMHFSLTTIRDAFCIGLM
VLSSGYMVILLFRHKKQSQYLHSTSLSSKASPEQRATSAILLLMSFFMVM
YFFDSAIASTSGMLWKSEPIHHCIQMLVGNGYATVSPFVLVSTEKQIITF
LISMWKKDSKCLIIQ*
>V1R.GCA_004363535.1_DasPun_v1_BIUU_RJWM01061022.1_4681_5571-
MDLKFGIIFLFQIVIGTMGNFSLLCNYIILHFSGHRPRSTDLFLRHLTVA
NFLVILSRGIPEAMAAFGKDDFLDGLGCKFVFYLHRVGRGVSIDSTCLLS
VFQAITISPRDYIWAQLKRKALTYMGPSIIFCWVLHLLLTSRILVLITDK
RNKKNLSKTIDFQHCSVIVSNNETGTVFTALTLSHDILFLTFMIWASGSM
VLILHSHKQRVHHIHRHSSSRSSAETRASESILALVSAFVFFYTLSSILD
ACFVLIDKTALWLVNTTTLISACFPTVSPFILLSRECSVSRLIWKK*
>V1R.GCA_004363535.1_DasPun_v1_BIUU_RJWM01061287.1_343_1239+
MRMTPGDFILRLLFLVQTGVGVVGNTFLLSVYAPASCTGHAPRPTHLILT
HMAVANFLVLLFKGIPHMMLLWGIKPILGNAGCKLVYYVHRVARGLSLCT
TCLLSNFQAVTISPRPRGMIGFKHRTWKNISFSCVMCWIFNLLMNTFIPI
NMKGFQHSHNSTNMLDYGLCSSRDSETTTLRYTFLMTLADVVFLGLMAGA
SAYMVLVLYRHQRTVKHIHITKSHRFSPEAKATQTILILASTFIVFYLIN
SFLTIYSTLFLKSRLWLQHTNTFLAACYSTISPLILMLQDTRAPNCCS*
>V1R.GCA_004363535.1_DasPun_v1_BIUU_RJWM01068187.1_4285_5286+
MTSMNLIFGIIFLSLLVIGTLGNCTLLHHYAFLYFNGCRSRSTDVILRHL
TVANLLGILSRGIPEIMADFGLQHFLSDAGCKLVFYVHRVARGVSLSSTC
LLSVVQAITISPRSSRWAELKGKALKCAGPFNIFFWVLQMFLNFRVPMLM
TAKGNKENVTKAIDFRYCSTWPHDKDPGSVFAALVFSHDILCLELMIWAS
GSMVFILYRHKQRVHHIHRHRVSSTSSPEARASQSILALVSAFVAFYTLS
CLAQIFFSLHSNVTWWLVQTSVLINTVFPTVSPFILINRECSTSWLTSKE
QTNTSTNQTCEFNCCSCIQSLVHANVVGLREKL*
>V1R.GCA_004363535.1_DasPun_v1_BIUU_RJWM01068460.1_3130_4059+
MNKNSKVFRFIDIQYLFFFEVSIGIIANILLLLFYVFIFLLEHRPKPIDI
TFSHLALIHTVMLVTLCLIAMDIFGYQDIGDYIKCKSIIYLYRVMRGLSV
CTTCLLSVLQAITLSPRSSWLAKFKQKSLDQNVCCFLLMWVLNMLINCRF
LISTIATPNVTSHNLMFVTQSCSLWPVSYLLKYISFSLMTLQEMFFMGLM
GLSSVYMVIFLYRHKRQSQHLHSTNLCPKASPAQRATQKILLLMSVFIII
YALDCVISSTSGVFWKRNQIHHCIQMVVGNGYATISPLVLISAEKRMVKC
LASMYWKDS*
>V1R.GCA_004363535.1_DasPun_v1_BIUU_RJWM01071893.1_202_1140-
MLPNIVFFDFFLMSQVCVGVLANSSLFVAFMYTFLTQPILMRPIDSIMIH
LTVVNNLTIIVTLTPYIKASFGVRNFLNDVGCKVVLYTYRVTRGVSMGTT
SLMSIFQAIIISPINSKWAQLKSKLSVIIMPSLLTFWISNLLIYFPVLDS
IRAIGNFSLVGFGYSHVYCQTGRMTSVLPRSFISIILAYDFVFLTLILCI
SLYMVSLLYRHHRRAKHFHRPSSQTSAEIKATQNILLLVSCFAFFYWSNN
FLTFYSISTYKKIPALEAFSAVSSSCYPTISPFFLMKNNKLFSKFFCFTV
MRFICPQRVFSV*
>V1R.GCA_004363535.1_DasPun_v1_BIUU_RJWM01075371.1_261_1202+
MEIKNSTRFSSFVDIRSTFFFEVSIGVMANTVLLLFHVLIFLLQHRPKAT
DLTIGHLAFIHIVMLLTVGFIAVDIVGFQDLWNDITCKCVIYLHRLMRGL
SICTTCQLSVLQAITLSPRSSCLAKFKQKSSHHNLCCFLFLWVFNMIISG
RFLISTIATPNMSSQSLMFVTEFCSLCPISYLVKYIHFSLITFRDVSFIG
LMMLSSVYMAILLCRHKRPSQQLHNTSLSPKASPEQRATQTILLLMSFFM
IMYLLDYVIASTSGILWKNDPIHYCVQMLLGNGYATFSPLVLISTEKRMI
KGLVPMWRRSVHV*
>V1R.GCA_004363535.1_DasPun_v1_BIUU_RJWM01078704.1_1706_2644+
MKININNTFSSVIGIQHMVFFEIGFGIIANASLLLFRVLTFLLEPRSKPI
DLPIGHMALTHIMILITVSFTAIDTFGYWNFKDVITCASVIYLNNLMHDL
SICTTCLLSVLQAITLSPRSSCLAKFKQKYLNKNLCCFFFLWVFNMFDSG
RMSISTVATPIVTSHGLIFITKSCSLLPISSFLKYVFFPLMTLNYVSCLG
LMMLSSGYMVILLCKHKKQSQYLHGTSLSPKASSEQRATWTVLLLMSFFI
VLHCLDCVFHSMYSILGSPDPIRHCVLMLVGNGYATICPLVLTSSERQMI
KCFIFMFRRDSK*
>V1R.GCA_004363535.1_DasPun_v1_BIUU_RJWM01081980.1_2216_3133-
MSSVNVDMGIIFLIQTSIGILGNSALLCFYNFIIFSGHKVRRTDLILSQL
VLANCMVLLSRGVPQTMACFGWKCFLDDAGCKLVFYLHRVGRGVSLSTTC
LLSVFQALKLCTNYFQNFGIQIESPKCISFCCVLQWILHLLINIIVPQNI
TQLVDSKNISLMRRNFGYCSSPILDDLTAILHAVLFSLFDAIILGLMCWA
SGSMVLILHRHRQRVQYIHSHSLSLRPSHEARATCTILMLVSSFILFNSI
ASIFTFCFSFVNPGQWVVLTSVLASLCFPTFSSFLLITRDSRISQFRFSC
WERQQ*
>V1R.GCA_004363535.1_DasPun_v1_BIUU_RJWM01082090.1_2855_3778+
MVAGNSDLGIIFLAQTGIGIFGNFFLLCFYSFCLLTGHKLRHIDLILNQL
VLANSLVLLSKGISQTIVAFGWKYFLDNAGCKVVFYFYRVGTGVSFHTVC
LLNGFQAIKLNPSICRWLELRIQSLSFIGFCCFLCWIQTVLINSCTAIVV
NGPSNCKNITVRTNCGHCSWTMSKRHSSLYTLLYFSLDIISVGFMIWASS
SMVMTLYRHRQRVQHIHSHSFSPRPSHEVRATRIILILGSSFATFYSSYS
FLTIWATLGSNRGQWILNTSVLMSSCFPAFSPFVLIVSDSRISQFFIACR
ERIICSS*
>V1R.GCA_004363535.1_DasPun_v1_BIUU_RJWM01087526.1_3146_4096+
MDGLVFANFNWAVVFLTQTSVGILGNSLLFCLYNFSLLTAQVLRLIDVIL
IQLFLANNLVLMSKGIPQTMVAFGLKDFLEETGCKVVCYLHRVARGITLS
TTCLLSGFQAMTICPRFSGWMETKIKSLKCLGFCCFLCWILSLLINTHTI
MNVTGPKESRNTSMQNMYRYCSAPIAKELTFTLLTTIYSLTDWTFLGLMV
WASGSMVLVLHRHEQRVQHIHSRSLSPRTSHEARARGTVLILVSMFVSFY
FLVALLSFWITQTPNPSPWLMSSSVLLSSVFPTFSPFVFLFSDTHISQLF
VTWTRKTNISSLFSGF*
>V1R.GCA_004363535.1_DasPun_v1_BIUU_RJWM01088952.1_1643_2560-
MSSVNVDMGIIFLIQTSIGILGNSALLCFYNFIIFSGHKVRRTDLILSQL
VLANCMVLLSRGVPQTMACFGWKCFLDDAGCKLVFYLHRVGRGVSLSTTC
LLSVFQALKLCTNYFQNFGIQIESPKCISFCCVLQWILHLLINIIVPQNI
TQLVDSKNISLMRRNFGYCSSPILDDLTAILHAVLFSLFDAIILGLMCWA
SGSMVLILHRHMQRVQYIHSHSLSLRPSHEARATCTILMLVSSFILFNSI
ASIFTFCFSFVNPGQWVVLTSVLASLCFPTFSSFLLITRDSRISQFCFSC
WERQQ*
>V1R.GCA_004363535.1_DasPun_v1_BIUU_RJWM01092880.1_3221_4171-
MVRMASSEVVVGVIFLSQTVIGVLGNSSLLYHYLFLHFTGCRLKGTDLIL
KHLIVANLLTLLCRGVPQTMDAFGWKVSLGNVGCKLLFYLYRVGRGGSIG
TICFLSVFQAIIISPRNSKWPELKMKAPKYVGSSLCLIWVPYSLVNVIFL
MYMTGNRTKENHTSLKYYGYCSSIRHDKTADSLYAALLSFPDALCVGLMF
CSSSSMVCTLYRHRQQMRRIHRTNVSPGSSPETRATKQILLLVSTYVCFY
TLSCICQVHSSLTYNPTWFLVSICVIVAGFFPALSPFLLLKCESRVSKFC
FACIRNRKAPIYMRNQ*
>V1R.GCA_004363535.1_DasPun_v1_BIUU_RJWM01093089.1_450_1388-
MFPNTVFFGFFLISQVCIGVLANSSLFVAIMYTFLTQPNLMRPIDSIMIH
LTVVNNLTIIVTLTPYIKASFGVRNFLNDAGCKVVLYTYRVTRGVSISTT
SLMSVFQAIIISPINSKWAQLKSKLSVMIMPSLLTFWISNLFIYVPVLDS
IRAISNFSFVGHGYSHVYCQSKGRRTMRSESLISIILAYDFVFSTLMLCT
SLYMVSLLYRHHRRAKHVHRPSSQKSAEIKATQNILLLVSCFAVFYWSNN
FFTFYSISTYKKIPALEAISAVSSSCYPTISPFFLMKNNKLFSKFFCFTV
MRFICPQTVFSG*
>V1R.GCA_004363535.1_DasPun_v1_BIUU_RJWM01093573.1_2526_3416+
MDLKFGIIFLFQIVIGTMGNFSLLCNYIIFHFSGHRPRSTDLFLKHLTVA
NFLVILSKGIPEAMAAFGKDDFLDGLGWKFVFYLHRLGRGVSIDSTCLLS
VFQAITISPRYYVWAQLKRKALMYMGPSIIFCWVLHLLLTSRILMLITDK
RNKKNFSKTIDYQHCSMMLPENDTGTLFAALTLSHDILCLMFIIWASGSM
VLILHRHKQRVHHIHRHSSSRSSAETRASESILALVSAFVFFYTLSSILD
AYFDLIDKTALWLINTTTLISACFPTISPFILLSRECSVSRLIWKK*
>V1R.GCA_004363535.1_DasPun_v1_BIUU_RJWM01100027.1_525_1415-
MDLKFGIIFLFQIVIGTMGNFSLLCNYIILHFSGHRPRSTDLFLKHLTVA
NFLVILSKGIPEAMAAFGKDDFLDGLGWKFVFYLHRLGRGVSIDSTCLLS
VFQAITISPRYYVWAQLKRKALMYMGPSIIFCWVLHLLLTSRILMLITDK
KNKKNFSKTIDYQHCSMMLPENDTGTLFAALTLSHDILCLMFIIWASGSM
VLILHRHKQRVHHIHRHSSSRSSAETRASESILALVSTFVFFYTLSSTLD
AYFDLIDKTALWLINTTTLISACFPTISPFILLSRECSVSRIIWKK*
>V1R.GCA_004363535.1_DasPun_v1_BIUU_RJWM01117132.1_530_1480-
MDGLVFANFNWAIVFLTQTSVGILGNSLLFCLYNFSLLTAQVLRLIDVIL
IQLFLANNLVLMSKGIPQTMVAFGLKDFLEETGCKVVCYLHRVARGVTLS
TTCLLSGFQAMTICPRFSGWMETKIKSLKCLGFCCFLCWILSLLINTDTI
MNVTGPKESRNTSMQNMYRYCSAPIAKELTFTLLTTIYSLTDWTFLGLMV
WASGSMVLVLHRHEQRVQHIHSRSLSPRTSHEARARGTVLILVSMFVSFY
FLAALLSFWITQTPNPSPWLMSSSVLLSSVFPTFSPFVFLFSDTHISQFF
ITWTRKMNISSLFSGF*
>V1R.GCA_004363535.1_DasPun_v1_BIUU_RJWM01126920.1_767_1705+
MLLDAVFFGFFLISQVSIGVLANSSLFVAFMYTFLTQPNLTRPIDSIMIH
LTVVNNLTIIVALIPYIKASFGVRHFLDDAGCKVVLYTYRVTRGVSMGTT
SLMSTFQAITISPINSKWAQLKSKLSVMIMPSLITFWISNLLIYIPVIER
VKAIGNFSLVGFVYSHAYCQTGQMTSMIPGPFLSSILAYDFVFLTLMLCT
SLYMVSLLYRHHRRAKHVRRPSSQTSAEIKATQNILLLVSCFAFFYCANN
FFTFYSMSTYKKIPALEAISAVSSSCYPTISPFFMMINNKLLSKFFHFTL
MRFICPHTVFSG*
>V1R.GCA_004363535.1_DasPun_v1_BIUU_RJWM01128891.1_1399_2400-
MTSMNLIFGIIFLSLLVIGTLGNCTLLHHYTFLYFNGCRSRSTDVILRHL
TVANLLGILSRGIPEIMADFGLQHFLNDAGCKLVFYVHRVARGVSLSSTC
LLSVVQAITISPRSSRWAELKGKALKCTGPFNVFCWVLHMFLNIRIPMLM
TAKGNKENVTKAIDFRYCSTRPHDKDPGSVFAALIFSHDILCLELMIWAS
GSMVFILYRHKQRVHHIHRHRVSSTSSPEARASQSILALVSAFVAFYTLS
CLAQIFFSLHGNVTWWLVQISALINTVFPTVSPFILISRECSTSWLTSKE
QTNTSTNQTCEFNCCSCVQSLVHANVVGLREKL*
>V1R.GCA_004363535.1_DasPun_v1_BIUU_RJWM01129888.1_222_1160-
MFPNAVLFGFFLISQVSIGVLANSSLFVAIMYTFLTQPNLTRPIDPIMIH
LTLVNNLSIIVTLMPYIKASFGVRHFLNDAGCKIVLYTYRVTRGVSMGTT
SLMSTFQAITISPINSKWAQLKSKLSVMIMPSLLTFLISNLFIYIPVLER
VRAIGNFSLVGFGYSHAYCQTGRMTSMLPGSFISTILAYDFVFLTLMLCT
SLYMVSLLYRHHRRAKYVHRPSSQTSAEIKATQNILLLVSCFAFFYCANN
FFTLYSISTYKKIPALVAITSVSSSCYPTISPFFLMKNNKLLSKFFCFTV
MRFICPHTVFSG*
>V1R.GCA_004363535.1_DasPun_v1_BIUU_RJWM01135690.1_724_1614-
MKMNKNSKVFRFIDIQYLFFIEVSIGIIANIVLFLFHVLTFLLEHRLKPI
DFTIVHLALTHTVMLVTLCFISMDIFGYQDIGDYIKCKSVIYLYKVIRGL
SVCTTCLLSVLQAITLSPRSSWLAKFKQKSLDRNMCCFLLVWVINMLINC
RFLISTIVTPNVTIHEFMFVTQSCSFWPISYLLSYIIFSLTTLQEMFFIG
LMGLSSVYMVILLYRHKRQSQHLHSTNLCPKASPEQRATQKILLLMSIFI
VIYALDCVITSTSGVFWKHNQVHCVQMVVGNSYATISPLVLISSER*
>V1R.GCA_004363535.1_DasPun_v1_BIUU_RJWM01139524.1_559_1554-
MPHLPLQGPRLRQQGVVRMASSEVVVGVIFLSQTVIGLLGNSSLLYHYLF
LHFTGCRLKGTDLILKNLIVANLLTLLCRGAPDTMEAFGWKVSLGNVGCK
LLFYLHRVGRGGSIGTICFLSVFQAIVISPRNFKWAELKMKAPKYVGSSL
CLIWVSYSLVNVIFLMYMTGNWTKENHTTLKYHRYCSSIRHDKTTDSLYA
ALLSLPDALCVGLMLCSSSSMVCILYRHRQQMRRIHRTNVSPRSSPESRA
TKHILLLVSSYVCFYTLSCICQVYMSLTYNPTWFLVSINIIVAGFFPALS
PFLLLKCESRVSKFCFAGIRNRKAPVYMRNG*
>V1R.GCA_004363535.1_DasPun_v1_BIUU_RJWM01142260.1_329_1231+
MASEDWKFAVIFLFQIIIGTLGNLALLHHYCILCFTRCRSRSTDVILRHL
TVANSIVILSRGIPETMAAFGLNHFLNDVGCKLVFYAHRVGRGVSMGSTC
LLSVFQAITISPRSSRRAELKVKALKYPGLSSSLCWVLQVLLNIRVPMFM
TDKWNSTNITKAIDFQYCAGSLPGKITGSDFGTFIFLPDISCLAVMVWAS
GSMLFILYRHEQRVHHIHSRSISSRPPPGTRATQSILVLVSTFILFYTLS
SVIHALFAVYDESTWWLTKASALINACFPTTSPFILMSREGGVFRLIWKQ
*
>V1R.GCA_004363535.1_DasPun_v1_BIUU_RJWM01145861.1_513_1451+
MLLDAVFFGFFLISQVSIGVLANSSLFVAFMYTFLTQPNLKRPIDSIMIH
LTVVNNLTIIITLMPYIKASFGVRHFLDDAGCKVVLYTYRVTRGVSMGTT
SLMSIFQAITISPINSNWAQLKSKLSVMIMPSLFTFWISNLLIYFPVIEK
VRAIGNFSLVGFGYSHAYCQTGRMTSMIPGPFISIILVNDFVFLTLMLCT
SLYMVSLLYRHHRRAKHVHRPSSQTSAEIKATQNILLLVSCFAFFYCANN
FFTFYSISTHKKIPALEAISAVSSSCYPTISPFFLMINNKLLSKFFHFTV
MRFICPHTVFSG*
>V1R.GCA_004363535.1_DasPun_v1_BIUU_RJWM01155846.1_301_1203-
MASEDWKFAVIFLFQIVIGTLGNLALLYHYCILCFTRCRSRSTDVILRHL
TVANAIVILSRGIPETMAAFGLKHFLNDVGCKLVFYAHRVGRGVSTGSTC
LLSIFQAITISPRSSRWAELKVRALKYPGLSSSLCWVLQVLLNIRVPMLV
TDKWNSTNITKAIDFQYCAGSLPDKNSGHLFGALTHFHDISCLAVMVWAS
GSMVFILYRHKQRVHHIHSQNISSGSSPETRATESILLLVSAFVAFYALS
SIIHVSFSLLDETTLSLAKTSAFTNACFSTASPFILMSRERCFSSLIWRK
*
>V1R.GCA_004363535.1_DasPun_v1_BIUU_RJWM01162743.1_66_1016+
MDGLVFANFNWAIVFLTQTSVGILGNSLLFCLYNFSLLTAQVLRLIDVIL
IQLFLANNLVLMSKGIPQTMAAFGLKDFLEETGCKVVCYLHRVARGVTLS
TTCLLSGFQAMTICPRFSGWMETKIKSLKCLGFCCFLCWILSLLINTHTI
MNVTGPKESRNTSMQNMYRYCSAPIARELTFTLLTTIYSLTDWTFLGLMV
WASGSMVLVLHRHEQRVQHIHSQSLSPRTSHEARARGTVLILVSMFVSFY
FLAALLSFWITQTPNPSPWLMSTSLLLSSVFPTFSPFVFLFSDTHISQFF
ITWTRKTNISSLFSGF*
>V1R.GCA_004027455.1_HydHyd_v1_BIUU_PVLA01000067.1_91896_92816+
MLFFPMNMSKNSSYIGIIDIQHMVFFEASIGIIANIALFLFRVLPFLLQH
RHRPTDLTIGQLALIHIVMLITESFLAIDLLGYWDLGDDITCTSVIYLNR
LMQNLSICTTSLLSVLQSITLSPRTSCLAKFKQKSLHQILCCFLFLWVFN
MLISSRFLISTVATPNVTSHGLIFLTKSCSLWAISSFLKYIFFSLMVFHH
VSWIGLMVVSSGYMVILLCRHKRQSQHLHSTSLSSKASPEERATRTILLF
MSFFIIMYCLDCVIHSMSSITWNYNPLLHCVLKLVGNGYATVSPLVLISS
ERRMIK*
>V1R.GCA_004027455.1_HydHyd_v1_BIUU_PVLA01001613.1_21600_22502+
MIWSNYIKLSIILSLMGPGIIANTLIFVRYVYTLVTVPEKRPIHFILIHL
VFSNVVIISVGGIGIISTIFYFRNFPGNVGCKSMSYLGRVAQGLSICITC
LLSVVQAIIINPKTIAWRKFQPQTTCQVLPYVLLFWICNFLISSNLLYYV
TAMNSINSSGIGTYIKKCYMLPSQQMVRWLFLSLMALRDITFQNLMGWRS
GSMAFHLYKHHKCVSYLHSSRFRNNSSPEIRAIQSTLILMTCYFFFYWTD
FIFSFYKGSITTPHTTIVNIKLFLELGFASLSPYVLISRDIHVVNCWHCH
*
>V1R.GCA_004027455.1_HydHyd_v1_BIUU_PVLA01002582.1_40311_41264+
MKMNKNGRLSSFIDVQHIFFFQVTTGVMANAFLLLFHVLIFLLEHKPKPT
DLTIGHLALIHIVMLLSAGFITIDIFGFQDLGDEITCKCVLYLYRLMRGL
SICTTCLLSVLQAVTLSPRTSCLAKFKQKSLHQNLCCFLFIWVFNMLING
RFLISTVATANVTSRTLMFVTRSCSLLPISSFLKYTSLSLMIFQHMLFIG
LMALSSGYMVILLCKHKRQSQHLHCTKLSPKVSPEQRATWTILLLMSFFI
VMYILDSVIEYTSAMLWNHDPIRHCVHMLLGSGYATVSPLVLIGTERRLI
KCFIFIGGKQSKFFFVS*
>V1R.GCA_004027455.1_HydHyd_v1_BIUU_PVLA01003265.1_141368_142339+
MTWYMQPMFSLQDLLITQQGMGQMAASKVVVQVIFLSQTVTGVLGNSSLL
YHYLFLYFTGGRLRCTDLILKHLIVANLLTLLCRGVPCTMEAFGWQVSLC
NVGCKLLHRLGKGGSIGTICLLRVFQAITISPRNSKWAELKIKASKYVDS
TLCIIWVLYSLVNVIFLMYMTGNWTKENHTGLKYHGYCSSIPNDKIAESL
YTTLLSLPDVLYLALMFCTSNSMVSVLYMHRKQMRHIHRTNVKSRSSPES
RVRKHILLLVNSYVCFYTLSCIFQVCMSLTYNPNFFLVNISAIVARFFPN
VSSLLLLRYESRVSRFCIFCIRN*
>V1R.GCA_004027455.1_HydHyd_v1_BIUU_PVLA01003265.1_184634_185575+
MAASEVVVGVIFLSQTVIGILGNSSLLYHYLFLYFTGYRLKCTDMILSHL
IGANFLTLLCKGVPNSMEAFGWQVSLGNVGCKLLFYLHRVGRGGSIGTIC
FLSVFQAITISPRNSKWAELKMKASKYISSNLCLIWVLYSLVNVVFLMYM
TGNSTKENHTSLKYHGYCSSIRHDKTAELLCIVLMSLPDALCVGLMLCTS
SSIVSILYRHRQQMRHIHRANVIPGSSPESRATKHILLLVSSYVCFYTLS
FIFLFCIALTYNPSFFLMNMSAIVIGFFPAVSPLLLLRFESRVARFCFPC
TRNEKAHIYMTNG*
>V1R.GCA_004027455.1_HydHyd_v1_BIUU_PVLA01004482.1_68490_69392-
MTFTDVCIGTVFLVQMITGALGNLIILSQYLFHCFSKSSSRVTDLILRHL
TMANFLVILSRGIPESMVALGLEDFLSDVGCKLVFYVHRVGRGVSMGSTC
LLSVSQAITISTRNSNWTQFNVKSKKHVSIAVILCWLLQMLLNVTFPVTM
TAKWKNKNITNKIDFTYCTGPGYEKVLYCVTTALFSISDAVCMGLMLCAS
SSMVFTLHKHKQQVQYIYRLRVFSRSSPVTRATNSILALVCTYVHFYTIS
VIFQVYLAVFHHPSTLLLTMAALVNTCFPTLCPFVLMHCDHSLSKVHCFH
*
>V1R.GCA_004027455.1_HydHyd_v1_BIUU_PVLA01004482.1_108766_109716-
MAFRNLALALVYFSQKLIGTLGNFSLLYQGSWLHFTKCRLTSTDLILKHL
TVANSLTILFRGVPETMAAFGLQDFLNDLGCKLGFYIHRVGRGVSIGSTC
LLSVFQVIKISPGNSKWAQLKLTAPLYLCIFSTLCWIFHMLLNTIVLRYI
IDKSYHKNITYRKEFGYCCVVRQKNSGTILHAVLLSLPDALCVGLMLWTS
SSMISILYRHKQRMQHIHKTNIAHRCSAETRATKTIILLVSTFVYFCTLA
SISQAFFILYNNPNMFLLNVDAVVTGVYAIVSPFLLMHNYPSISRLLLVC
GRNPKSCKIMKSTSLS*
>V1R.GCA_004027455.1_HydHyd_v1_BIUU_PVLA01004584.1_67809_68738+
MVKKTGKFFRYTIIRDMLFSEVTIGTGANTVLLLFHILIFLLKHRAKRLD
LAITQLALVHLVMLIATGFIATDTFGFQSWEDGLTCKLVIYVSRLMRALS
ICTSCLLSVLQAVTLSPRSSSLAKFKQKSSHHYPCCLGFLWVFNMLLNGR
FLVSIGATPNVTSHKTLVFVSESCSQWPINYLFRYIFFSLVNIQDISCIG
LMALSSGYMVSLLCRHKRQFQHLHNTCLSQNASPEVRATWTILLLMVFFM
LMYILDCVSFSALTILWNNDPIHLCVQMVVGSGYATVCPFVLMTSEKRII
ESLKSRWKR*
>V1R.GCA_004027455.1_HydHyd_v1_BIUU_PVLA01004584.1_100098_101024-
MNKKKKFSSYTDIKNTVFFEIIIGIIANTVLLLFHILTFLLKHRPKPLDL
PIGQLALIHLVMLVTMGFIATDTFGFEDWRNDLLCKSVIYVNRLMRVLSL
CTTCLLSVVQAIMLSPRNSCLAKFKYKSTHCYPCYLVFLWVFNMLLNSRF
LVSIGATPNVTSHSLVFVTESCSQWPISHLFRYIFFSLVNIQDISFIGLM
ALSSGYMVSLLCRHKRQFQYLHSTRVSPKTSPEERATQTILMLMGFFILM
YFLDCVTFSSFGMLWKNDSMHHCIRMLVGNAYATICPFVLMSAEKRMMQC
LTSRWIRQ*
>V1R.GCA_004027455.1_HydHyd_v1_BIUU_PVLA01004584.1_121463_122389+
MLKKMRKFFRYTIIRNIVFSEVTIGITANTVLLLFYILIFLLKQRPKTLD
LTIAQLALIHLVLLVTMGFIATDIFGFQGWEDGLTCKVVIYVHRVMRALS
ICISCLLSVLQAITLCPRNSSLAKFKQKSSHHYPCCLGFLWVFNMLLNTR
FLVSIGATPNVTPHNLVFVTESCCQWPISHLFRYIFFSLVNIQDMSFIGL
MTLSSGYMVRLLCKHKRQFQYLHSTSFSPKASPEERATRTILLLMVFFML
MYILDCVFFSSLAVLWNNDPIYFCFQMVVGSGYATVCPFVLITSEKRIIG
SLKSRGIS*
>V1R.GCA_004027455.1_HydHyd_v1_BIUU_PVLA01004584.1_158056_158985-
MKMNKKWKFSKYTGIRNIVFFEVIIGIIANTVLLLSHICKFICKHRPKPL
DMAIGQLALIHLVLLVTMAVIAADIFGFEDWSNDLLCKSVIYVNRLMRAF
SICTTCLLSVAQAITLSPRNSCLATVKHKSIHHYPCWLIFLWVFNLLLNG
RYLISIGATPNVTSQSLMFVTRSCSQWPISYLFRYIFLSLVNIQDISFIG
LMAVSSGYMVSLLCRHKKQFQHLHSTSHSPKASPEEKATQTILLLMGFFI
IMYLLDCVTFSFLGVLWKNDPIHHFVHMLVGNGHATICPFVLMSTEKRMI
KCLTFRWKI*
>V1R.GCA_004027455.1_HydHyd_v1_BIUU_PVLA01004950.1_116941_117858-
MNKKRKFPSFSVIKNTFFFEVAVGIIANTLLLLFHILIFLLKQRPKSLDL
TIGQLALIHLVMLVTMGLIATDTFGVRDWGNDFPCKSAIYVNRLMRALSI
CTTCLLSILQAITLSPRTSCFATFKRKSTHHYPCCLIFLWVFNMLLSGRF
LVSIGATPNVTPHGLMFVSESCSQWPISYLFRYIFFSLVNIQDISFIGLM
ILSSGYMVRLLSRHKRQFQHLHSTSPSPKASPEQRATRTILLLMGFFMIM
YFLDCVSFTSSGILWKNDPINHFVRMFVGNAYATICPFVLMSTEKRIMRW
LKFRW*
>V1R.GCA_004027455.1_HydHyd_v1_BIUU_PVLA01004950.1_151079_152008-
MKMNKKWKFSKYTGIRNTIFFEVVIGIIANTVLFLFHICRFLCKHRPKLL
DMAIGQLALIHLVLLVTMTVIATDIFGLEDWRNDLLCKSVIYVNRLMRAL
SICTTCLLSVLQAITLSPRNSCLATFKHKYAHHYPCCLVCLWVSNLLLNG
RYLISIGATPNVTSQSLMFVTESCSQWPISYLFRYIFLSLVNVQDISFIL
LMALSSGYMVSLLCRHKRQFQHLHSISLSPKASPEEKATQTILLLMGFFI
VMYLLDCVTFSSLGVLWKNDPIYHCVQMLVGNGYATICPFVLMSTEKRMI
KCLTFRWKI*
>V1R.GCA_004027455.1_HydHyd_v1_BIUU_PVLA01005054.1_39165_40097-
MMVKKIIKLSRYTDISHIVYFEVTVGIIANTFLLLVHILTFLVKHRPKPF
ELTISQLALIHLVMLTTVGFIATDTFGFEYWWNDLTCKFVIYVYRLMRAL
SICNTCLLSILQAITLSPRSSCLAKFKQKSTHHYPCCLVFLWVFNMLLNG
RFLVSIGATPNVTSPSLMFVSESCSLWPVSPSFRYILFSLLNIQDISFIG
LMTLSSRYMVSLLCRHKRQFQYLHSTSPSPKASPERRATRTILLLMGFFM
LMYFLDCVTSSSSAILWSNDPINLCVQMLVGNGYAIVCPFILMSTEKQMI
ECLIVRWKRQ*
>V1R.GCA_004027455.1_HydHyd_v1_BIUU_PVLA01005054.1_147068_147997+
MMVKKKRKFSNFFDVRSTVFFEITIGIIANTVLLLSHILQFLFKHKPKPL
DLTIAQLALIHLVLLVTMGFIATDTFGFQGWEDGITCKVVVYMQKLMRAL
SICTTCLLSILQAITLSPRNSSLAKFKHKSTHHYRCCLVCLWVFNMLLNG
RFLVSIGATPNVTSHNLIFVTESCSQWPISYLFRYIFFSLVNIQDISFIG
LMTLSSGYMVSLLCRHKRQFQHLHSTRLSPKASPEERATWTILLLMGFFL
FVYFLDCVMFSSRALLWSNEPISLCVHMLVGNGYATVCPFLLMRTEKRMI
GCLTFRWKR*
>V1R.GCA_004027455.1_HydHyd_v1_BIUU_PVLA01005483.1_76699_77622-
MVSRSLAIGMIFLTQTVTGILANTILLFHYLSLCFNGYKFRPTDLIAEHL
TIANTLIMLSKGVSQTLQAFGIKYFSRGNRCIFLLYVHRVARGVSVSTTC
LLSVFQMIKISPINSSWKELKTKLPKHIGFLIFLSWIFYILVNCIFPLYS
IMKYSRKNITKTRDFGYCFSGVGGKMTESLYVAFVLFPEVASSVLMIWSS
GSMIFILHRHKQHIQHIHRTNDSHNTSPETRATHSIFILVCTFVSFYTLS
SFFYASVMNFSVPSWWLINTSALISTCFPTVSPFVLMSCNSTASRLWPKL
SNFFRSR*
>V1R.GCA_004027455.1_HydHyd_v1_BIUU_PVLA01006889.1_47623_48546-
MVSRNLAIGMIFLTQTVTGILANTILLFHYLSLCFNGYKFRPTDLIAEHL
TIANTLIMLSKGVSQTLQAFGIKYFSPGNRCIFLLYVHRVARGVSVSTTC
FLSFFQMIKISPINSSWKELKAKRPKHVGVSIFLSWIFCMLVNCVFPFYN
IIKYRSKNITKRKDFEYCSTGYRDKFIDALYAAFVLFPEVSCSGLMIWSS
ASMIFILHRHKQYIQHIHRTNDSHNTSPETRAAHSIFILVCTFVSFYTLS
SFFYASVVNFSVPSWWLINTSALISTCFPTVSPFVLMSCNSTASRLWFKI
SNFFRSR*
>V1R.GCA_004027455.1_HydHyd_v1_BIUU_PVLA01007235.1_39157_40095+
MLSSAIHFGFFLISQLCIGVVVNSVVFVATMYTFLTQPHLVRHIDSIMIH
LTVVNCLSIIVTLIPYINASFGVRDFLDDAGCKVILYAYRVTRGVSICVT
TLLSTFQAITISPVNSKLAWFKSKLSAMIIPSLLIFWISNLLFYSNVIPY
VRATGNYSLVGCGYSHIYCQTGRMTTMSSWFYVGAILAFDFVFLTLMLCT
SLYMVGLLYRHHRRAKYVHRCSSQTHAEIKATQNIVLLLSCFVFFYCSNN
FFTFYSISTYEKIPALEGISAVLSSCYPTIGPFIWMRNNKLFSKFFSFTG
IRFICPYTVFSG*
>V1R.GCA_004027455.1_HydHyd_v1_BIUU_PVLA01007289.1_96168_97100+
MLWFFSMKMNKNGRFSNFINIQQIFFFEIIIGVMANTFLLLFHILIFLLK
HRSKPTDLPIGHLSLIHILMLLIAGFITIDTFGFQHLEDDTTCKCVIYLH
RLMRGLSICTTCQLSVLQAITLSPRSSCLTKFKQKSLHQNLCCFLFLWVF
NMLVNGRFLISTVATPNVTSHNLMVVTQSCSVLPISSFLKYISLSLMIFQ
HMSFIVLMALSSVYMVILLCKHKKQSQHLHCTKLSPKLCPEKRAIQTILL
LMTFFIVMYILDSVTEYTSAMLWNRDSISHCVQMLIGNGYAAVSPLVLIS
TERRLMKCSI*
>V1R.GCA_004027455.1_HydHyd_v1_BIUU_PVLA01007717.1_73133_74044-
MSKDNILSSFIDVQYIFFFEISIGIIANMVLLLFHVLKFLLKHRSRTTDL
IIGHLALIHFVMLLTVGFIAIDIFGFQDLGDDITCKCTIYLYRLMRGLSV
CTTCLLSVFQAITLSPRSSCLAKFKQKSLQQNLCCFLFLWVFNMHISCHF
LISTVTTPNMTSHRLLFVTQSCFLLPISSTFQYISISLLSFQHMTFIGLM
MLSSGYMAILLCRHKRQSQHLHSTSLSPKVSAEQRATKTILLLMNLFIVM
YILDSIIASTSEMLWNFDQIRLCIQLLLGNGYATISPLVLMSAERVIKFF
RTT*
>V1R.GCA_004027455.1_HydHyd_v1_BIUU_PVLA01007717.1_93351_94286+
MKMNKNSKVFRFIDIQYLFFFEFSIGIVANIILVLFHVLTFCLEHRPKPI
DFTIGHLALIHTVMLVTLCFIAMDIFGYQDIGDYIKCKSVIYLYKTMRGL
SVCNTCLLSVLQAITLSPRSSWLAKFKQKSLHQNICCFLLIWVINMLINC
RFLISTISTPNVTSYNLMFVTRSCSLWPISYLFRYVSFSLMTLQEMFFIG
LMGLSSVYMVILLHRHKRLSQYLHRTNFCPNASPEQRATQTILLLMSVFI
VIYALDCVIASTSGVFWKHNQIHHCIQMLIGNGHAIISPLILISTEKRMV
TCFTSMYFRDS*
>V1R.GCA_004027455.1_HydHyd_v1_BIUU_PVLA01008052.1_89077_89985-
MASGGLYIVIIFTVQILIGTLGNLFLLGKYIFFNLSGLKTKPTDLIIMHL
IVANFLVILSRGIPEILAAYGLEDFLSDFGCKFVFYISRVGRGIAFGSTC
LLSVLQAITISPSISKWTELKVKFPKYITTLTTLLWFLHLLLNIFFSLSL
TSKLKTKNLTSKIDFAYCSDPRTTRGIYMGHAVVTAIFDVSCMGLMLLAS
GSMVFILFMHKRRVQHIHRNSSSFRSCPETRATHCILILVSIFVFFYFLS
CIVQIYVTFFHDSRILLFTLDAFTSACFSTVCPFIFINCGHYVSGLCCFY
SQ*
>V1R.GCA_004027455.1_HydHyd_v1_BIUU_PVLA01008699.1_46932_47831-
MTMNPGGFILRLLFLAQIGVGVVGNTFLFLVYAPTTCTGHAPRPTHLIIT
HMAVANFLVLLCKGIPHMMLIWGITPILGNVGCKLVYYIHRVARGLSLCT
TCLLNNFQAITISPRPGRMTGLKYRAWKHISFSCVLCWIFNLLINTFIPI
NMEGLQHDHNSTKVLDYGLCSSRDSETIALRYIFLMTLADVVFLTLMAGV
SAYMVLLLYRHQQTVKHIHMAKKSQRFSPEAKATQTILILASIFIVFYLI
NSFLTIYNTLILKSHLWLHHTNAFLAACYSAISPLILILRQSRAPNCCS*
>V1R.GCA_004027455.1_HydHyd_v1_BIUU_PVLA01008862.1_14964_15887-
MSSSHLSIKMLFLVQLVIGTMGNFSLLGQYWVLYISGCKSISMDLILRHL
TVANTLVILSRGIPETMAALGLEDFLSDVGCKLVFYAHRVGRGVSMGSTC
LLSVFQAITLSPKSSKWTQFNVKSKKHVSTAVVLCWPLHMLLNVTFPANV
TAKWKNKNITNKIDFGYCSALDYDKVLKSVSVALFSISDVLCVGLMLCTS
SSMVFLLYRHMQHVRHLHKTDVSRRSSPITRATHRTLVLVCMYVELYTVS
CSIQACMAVFHNPSHLLLTSAALMNMSFPTVCPFLLMKWKHGTSKLICVN
HRKNTVT*
>V1R.GCA_004027455.1_HydHyd_v1_BIUU_PVLA01009578.1_1471_2412-
METNKNSKLLMFIDIQYLYFFELSIGITANTVLLLFYVCMFLLEHRLRPI
DLTIGHLVLIHIIMLVTGYIAIDIFGFQGLGSDITCKSVIYLQRIMRGLS
ICTTCLLSVLQAITLSPRSSCLAKFKQKSLHQNLWCFLFLWVFNMIINGR
YLIFIIATPNVTSHNFMFVTQSCSLWLISYFLRYITFSLMIFQEISVIGL
MGLSSVYMVILLYRHKRQTQHLHGIILSPKASPEEKATKTILLLMSVFIV
IYTLDCAISSTSGVFWKRNQIHHFIQMLVGNGYATISPLVFISTEKRMTK
CLAFTFSKTGHVP*
>V1R.GCA_004027455.1_HydHyd_v1_BIUU_PVLA01009611.1_37868_38803-
MKISKNSKVFRFIDIQYLFFFEVSIGIVANIILLLFHVLTFLLEHRPKPI
DFTIGHLAFIHTVMLLTLCFIAMDIFGYQDIGDYIKCKSVLYLYRVMRGL
SVCTTCFLSVLQAITLSPRSSWLAKFKQKSLNQNLFCFLSTWVINMLINC
RFLISTIVTPNVTTHNLMLLTQSCSLWPINYLLKYISFSLLTVQEMFFIG
LMGLSSLYMVILLHRHKRQSQHLNSTNFCPNASPEKKAIQTILLLMSVFI
VIYILDCVVTSTSGVFWKPNQIYHLIQMLVSNGYAIISPLVLISTEKRMI
KCLTSMYWRES*
>V1R.GCA_004027455.1_HydHyd_v1_BIUU_PVLA01009623.1_6181_7116-
MKMNKNSKVFRFIDIQYLFFFEVSIGIIANIILLLFHVLTFFLEHRPKPI
DFTIGHLALIHTVMLVTLCFIAVDIFGYQDIGDYIKCKSVIYLHKTMRGL
SVCTTCLLSVLQAITLSPRSSWLAKFKQKSLHPNICCFLLIWVINMLINC
RFLISTISTPNVTSYNLMFVTRSCSLWPISYLLRYVSFSIMTLQEMFFIG
LMGLSSMYMVILLHRHKRLSKHLHRTNFCPNASPEQRATQTILLLMSVFI
VIYALDCVITSTSGVFWRHNQIHHCIQMLVGNGYAIISPLILISTEKRMV
TCFTSMYWRDS*
>V1R.GCA_004027455.1_HydHyd_v1_BIUU_PVLA01009623.1_27207_28124+
MKMNIDNVFSSFIDVQYIFFFEVSIGIIANMLLLLFHILKFLLEHRPRPT
DLIIGHLALIHFVMLLTVGFIAIDIFGFQKLGDDFTCKCVIYLYRLMRGL
SICTTCLLSVLQAIILSPRSSCLAKFKQKSLQQNLYCFLFLWVFNMLISG
RFLISTVATPNGTSRSLMFVTQSCSFLPISSLLKYITISLLSFQHMTFIG
LMSLSSGYMAILLCRHKRQSQHLHSTSLSPKASAEQRATQTILLLMSFFI
VMYILDSIISSTSDTLWNFNQIRLCIQLLVGNGYATISPLVLMSAERMIT
FFRSR*
>V1R.GCA_004027455.1_HydHyd_v1_BIUU_PVLA01009935.1_13506_14447-
MKMNKNRISLSFIDMQKMFFFEISTGIIANTVLLLFHVLTFLLEDKLKPT
DPIICHLAFIHIVMLLTVGFMFIDIFGFQDFWNDITCKCVLYLYRLMKGL
SICTTCKLSVLQAITLSPRSSCLAKFKQKSPHQNLCYFLFLWVFNVVLSS
PFLISTIATPNVSSHSLVFVTESCSLQSNSYLVKYMYFSLMTFRDMFSIG
LMMLSSGYMVILLYKHKKKSRHLHSTSQFPKASPEQRATQTILLLMSFFM
IIYLLDYVIVSISGMLWKNDPIRYCVQMLLANAYATVSPFLLINTEKRII
KWLTSMWWRTVNV*
>V1R.GCA_004027455.1_HydHyd_v1_BIUU_PVLA01009935.1_27062_27949-
MKIKEKSKFFGFIDIQYLHFFEVSIGITANTVLLLFYVCMFLLEHRLKPI
DLTIGHLVLIHIIMLVTGFIAIDIFGFQVLGSDITCKSVIYLQRTMRGLS
ICTTCLLSVLQAITLSPRSSCLAKFKQKSLHQNLWCFLFLWLFNMLINGR
FLISTIATPNVTSHNLLFVTQSCSLWPISYFLKYITFSLMFFQEISVIGL
MGLSSMYMVIFLYRHKRQTRFLHRTNLSPKASPEQKATQTILWLMSIFIV
IYTLDCAISSTSGVFWKRNQIHHCIQMLVGNGYATINQSFGAHEY*
>V1R.GCA_004027455.1_HydHyd_v1_BIUU_PVLA01010039.1_9155_10075-
MTSRGLLIGMAFLIQTVTGMLANIVLLFHYLSLCFTPYKLRPTDLIAEHL
AIANTLIMLSKGVPQTMQAFGLQYFCQVSTCRLLFYVYRVARCESVSTTC
LLSVFQTIKISPTNSMWKVLKAKLPKNIGLLIFFSWIFYILVNCIFPFYS
INKYTSINITDLDFGYCSCIFRDKIIEIVYIAFVILPELSCSGLMIWSSG
SMIFFLHQHKQRMQYIRKTNVFHKTSPETRATHSIFILVCTFVSFYTLSS
FFQAYIANFNIPSWWLMNTSKLFATCFPTVSPLVLMSCNSTAARLWIKLS
CFFRSM*
>V1R.GCA_004027455.1_HydHyd_v1_BIUU_PVLA01010181.1_55420_56370+
MASVDWEFGVIFIFQVIIGTLGNFVLLCHYCILCFCGCRSRSTDVILRHL
TVANFIVILSRGASETMAAFGLRHFLSDVGCKLVFYAHRVGRGVSMGSTC
LLSVFQAITISPRSSRWAELRGRAVKCTGWSNSLCWVLNMLLNIRAPVLV
TDKWNNRNITKAIDFQYCAHALPETYSGTSIYHDILCCVLLLWASGSMVF
DLYRHEQWVHHIRRHSISSGPSPGTRATQSILFLVSTFLLFYTLSSVIYA
LFYFYNGSTWCLTKTLAFINACFPTLSPFILMSHEGVFAGSCGRSEQMSQ
LSRHVTLSPFHAFSLR*
>V1R.GCA_004027455.1_HydHyd_v1_BIUU_PVLA01010647.1_28084_28974-
MALNLGKGVILFFLTGLGTLGNIFVFMNYIHIIRGTEKKCMHLILIHLVF
TNTILLLSKGIPRTIAGFVLRNFLDNIGCKIFAYLERVARGLSICTTSLL
TMVQAITVSPRHYGWRKLNPKSAWRIFSLLLLFWILNSLINMNLLYIITN
INLNSSKIDKSDYFCDFRLRNQKINLIFLTFFILRDTVCEGIMGGASVYM
VLILHRHHQRVLRLQLSKFLYKTPPELRAAQSVSLLMFSFLFFYWTDCCI
SLYLVFTLKSDSITINLQQFLLVGYAMLSPFVLIYRDGHLDKCWHA*
>V1R.GCA_004027455.1_HydHyd_v1_BIUU_PVLA01010709.1_18992_19912-
MKIKEKSKFFGFIDIRYLYFFEVSIGITANTILLFFYIFIFLLKCRPKPI
DLTIGHLVLIHIIMLVTGFIAIDIFGFQVLGSDITCKFVIYLQRIMRGLS
ISTTCLLSVLQVITLSPRSSCLAKFKQKSLHQNLWCFLLLWVFNMLINGR
FLISTIATPNMTSHNLIFVTQSCSLWPISSFLKYITFSLIIFQEISVIGL
MGLSSVYMVIILYQHKRQTRFLHRTDLSPKASPEQKATQTILLIMSIFIV
IYTLDCVISSTSGVFWKRTQIHHCIQMLVSNGYATISPFVFMSTEKRMIK
CFTYNV*
>V1R.GCA_004027455.1_HydHyd_v1_BIUU_PVLA01010758.1_3438_4403-
METNKNSKLLMFIDIQYLYFFELSIGITANTVLLLFYVFVFLLEHRLRPI
DLTIGHLVLIHIIMLVTGFIAIDIFGFQDLGSDITCKSVIYLQRIMRGLS
ICTTCLLSVLQAITLSPRSSCLAKFKQKSLHQNLWCFLFLWVFNMLINGR
FLISIIATPNVTSHNLMFVTQSCSLWPISYFLKYITFSLMIFQEISVIGL
MGLSSVYMVILLYRHKRQTQHLHGTILSPKGSPEEKATKTILLLMSVFIV
IYTLDCTISSTSGVFWKRNQIHHFIQMLVGNGYATISPLVFISTEKRMNK
GLAFTFSKTGNVHLFSDGKFL*
>V1R.GCA_004027455.1_HydHyd_v1_BIUU_PVLA01010776.1_49646_50566+
MTSRGLLIGMAFLIQTVTGILANIVLLFHYLSLCFTAYKLRPTDLIAEHL
TIANTLIMVSRGVPQTMQAFGLQYFCQVSTCTLLLYVYRVARCVSVSTTC
LLSVFQTIKISPMNSMWKVLKAKLPKNIGLLIFFSWIFYILVNCIFLFYG
INKYTSINITDLDFGYCSCIFRDKIIEAVYIAFVILPELSCSGLMIWSSG
SMIFFLHQHKQQMQYIHKTNVFHKTSPETRATHSVFILVCTFVSFYTLSS
FFQAYIANFNIPIWWLMNTSKLFATCFPTVSPFVLMSCNSTAARLWIKLS
VFFRSM*
>V1R.GCA_004027455.1_HydHyd_v1_BIUU_PVLA01011299.1_11292_12194+
MTSMDLQFFILLLFLIVIGSLGNLSLLCHSVFASFSGLRSRPIDFILRHL
TVANLLVILCRGIPDTMAALGMKDFLNNFGCKLVFYVLVVSKGVSFSATC
LLSVFQAITISLRNSRWAELKVKALKCIGHCAIVFWVLHMLVNIRVPILV
SDKRNDVNITNTREFQYCSASTYSKNKRSIVTSLLLLHDVLCLKLMIWSS
VSMVFTLYRHKQRTQHIHRNQSSSRSSPEARASQSILILVCAFVSFYALS
SIMYICFSLYDKSAWWLVKTFALTNAGFPTVSPFILMTCEQCMCRTMWKK
*
>V1R.GCA_004027455.1_HydHyd_v1_BIUU_PVLA01011575.1_37481_38452+
MASVDWEFGVIFLFQVIIGTLGNFVLLCHYCILCFCGCRSRSTDVILRHL
MLTNSIVILSRGVPETMAAFGLRHFLSDVGCKLVFYAHRVGRGVSMGNTC
LLSVFQAFTISLRSSRWAELRVRALKCTGWSNSLCWVLHVLLNIRAPVLV
TDKWNNRNVTKAIDFQYCACALPETYSGTSIYHDILCCVLLLWASGSMVF
VLYRHEQRVHHIRRHSTSSGPSPGTRATQNILFLVSAFLLFYTLSSVIYG
LFSLYNESTWWLTRTSAFINACFPTISPFILMSREVVFAGSFGRSEQMSQ
LSRHVTLSPFHALSRMNSNVPEP*
>V1R.GCA_004027455.1_HydHyd_v1_BIUU_PVLA01011802.1_28114_29079-
MISSTTDLLDPKFTTHIVKMQLDLIRGTIFAFITALGTAGNISVFVNYAL
MLVGTEKKCMHLILTHLSFTSIMMLFFKGLPKTMAAFFWRNFLDDTGCKI
AIYMERVNRGLSICTTGLLTVVQAITMCPRHSGWRRLRPRSAWDLLPLLL
FFWILNFLICMNLLHYIKSTGMNASKFTKTGNLCNFQPKNSNIRWLFLIF
MVLRDAVFHGFMGGSSVYLVFLLRRHHQRVLHLQSSRFLCKTPPEVKAAR
SVLLLMLCFLVFYLAECILTVFLNSFMENNIIILNIRELLTLGYASLSPL
VLIHRDGHLCGCGRVSRRRCP*
>V1R.GCA_004027455.1_HydHyd_v1_BIUU_PVLA01012358.1_5565_6467+
MTSMDLQFFTLLLFLIVIGSLGNLSLLCHFVFAYFSGLRSRPIDFILRHL
TVANLLVILCRGIPDTMAALGMKDFLNNFGCKLVFYVLVVSKGVSFSTTC
LLSVFQAITISIRSSRWAKLKVKALKCIGHCTIVCWVLHMLANIRVPILV
SDKRNNVNITNTKEFQYCSASAFSKNKRSIVTSLLLSHDVLCLKLMIWSS
VSMVFILYRHKQRTQHIHRNKSSSRSSPETRASQSILILVCAFVAFYALS
SIMYIWFSLYDKSTWWLVKTFALTNAGFPTVSPFILMTPEQCVCRTVWKK
*
>V1R.GCA_004027455.1_HydHyd_v1_BIUU_PVLA01012642.1_10971_11900+
MMVKKKRTFSRFFDGRRTVFFEIAIGIIANTVLLLFHILQFLFKHKPKPL
DLSIAQLALIHLVLLITMGFIATDTFGFRGWEDSLTCKVVVCVQKLMRAL
SICTTSILSILQAITLSSRNSSLAKFKHKSTHHYQCCLGFLWVFNMLLNG
HFLFSIGATPYVTSHSLIFVTESCSQWPISYLFRHIFLLLVNIQDLSFIG
LMTLTSGYMVSLLCRHKRQFQHLHNTSLSPKASPEERATWTILLLMGLFM
LMYFLGCAIFSCRAILWSNDPISLCVHMLVGNGYATVCLFFLMRTEKRMI
GSLTFRWKR*
>V1R.GCA_004027455.1_HydHyd_v1_BIUU_PVLA01012655.1_28614_29564+
MASVDWEFGVIFLFQVIIRTLGNFVLLCHYCILCFCECRPRSTDVILRHL
MLTNFIVILSRGVPETMAAFGLRHFLSNVGCKLVFYVHRVGRGVSMGNTC
LLSVFQAIAISLRNSRWAELRGRSLKCTGLSNSLCWVLHVLLNIRVPMLV
TDKWNNRNFTKAIDFQYCACALPETYSGTSIYHDILCCVLLLWASGSMVF
VLYRHEQWVHHIRRHSIPSGPSPGTRATQNFLFLVSTFLLFYTLSSVIYG
LFFLYNESTWWLTRTSAFINACFPTISPFILMSHEDVFAGSFGRSEQMSQ
LSRHVTLSPFHAFSLG*
>V1R.GCA_004027455.1_HydHyd_v1_BIUU_PVLA01013141.1_17839_18759-
MTSRGLLIGMAFLIQTVIGILANAVLLFHYLSLCFTPYKLSPTDLIAEHL
TIANTLIMVSKGVPQTMQAFGLQYFCQVSTCILLLYVYRVARCVSVSTTC
LLSVFQTIKISPMNSMWKVLKAKLPKNIGLLIFFSWIFYILVNCILLFYD
IIKYTTVNITDLDFGYCSCIFRDKIIEALYTAFVLLPEVSCSGLMIWSSG
SMIFFLHQHKQRMQYIHNKNVFHKTSPEARATHSIFILVCTFVSFYTLSS
FFYAYIANFNIPIWWLMNTSKLFATCFPTVSPFVLMRCNSTAARLWIKLS
GFFRTM*
>V1R.GCA_004027455.1_HydHyd_v1_BIUU_PVLA01013256.1_54_968+
MNKKRKFSSYTDIRNTVFFEITIGITANTVLFLFHILTFLLKYRPKPFDL
IISQLALVHLVMLVTAGFIAVDTFGFEDWGNNLMCKSIIYVNRLMRALSI
CTTCLLSIIQAITLSPRNSCLAKFKHKSTQYYQCWLVCLWVFNMLLNGRF
LVSIGATPNVTSHNLMFVTESCSQWPINYLFRYIFFSLVNIQDISFIGLM
TLSSGYMVSLLCRHKRQFQHLHSTSLSPKASPEGRATQTILLLMGFFILM
YFLDCVIFSCSGVLWENDPAHHCVQMLVGNGYPTISSFLLISTKKRMIIS
LTTR*
>V1R.GCA_004027455.1_HydHyd_v1_BIUU_PVLA01013256.1_27253_28146-
MVMKRNRKVSRYTDIRIIFFSKVTIGITANNVLLLFHILTFLLKHKIKPL
DPTIAHLALIHLVLLVTMGFIATETFGFQGWEDDLTCKVVICVQRLMRAL
SICTSCLLSVIQAIILSPRSSSLAKFKQKSSHHYSRCLGFLWIFNMLLNG
CFLVSIGDTPNVTSYSLVFVTESCSQWPISYLFIYIFFSLVIIQDISFIG
LMTLSSGYMVNLLRRHRRQFQHLYSTSLCAKASPEERDPQNILLLMGFFT
IMYFLDCVTFSLLSILWNNDPIHLCVHMVVGNACETVCLLVLMSSEK*
>V1R.GCA_004027455.1_HydHyd_v1_BIUU_PVLA01013256.1_36218_37150+
MMLKKRRKFSRFFDVRTTVFFEITIGITANTVLLLFHILIFLLKHRPKPL
DLTITQLSLIHLVMLIAMGFIATDTFESQGWEDGLTCKLVIYVQRLMRAL
SICITCLLSILQAITLSPRNSSLAKFKQKSSHHYPCCLACLWIFNTLLNG
RFLVSVGATPNVTSHSLVFVTQSCSQWPISYLFRYIFFSLVNIQDMSFIG
LMTLSSGYMVNLLRKHKRQFQHLHSTRLSAKASPEERATRTILLLMVFFM
FMYILDCVTFSSLAILWNNDPIHLFVHMLVGNAYATVCPFALMSTEKRMI
ECLTIRWKRQ*
>V1R.GCA_004027455.1_HydHyd_v1_BIUU_PVLA01013984.1_16747_17667-
MLHSRRMTSMDLTLFTLLLFLIVFGSLGNLSLLCHSVFIHFSGRRSRQTD
FILRHLTVANLLVILSRGIPDTMAAFGMKDFINNFGCKLVFYVLVVGKGV
SFSTTCLLSVFQAITISLRSSRWAELKMKALKYIGHCIILCWVLHMLANI
RVPMLASHKSNNETITNIVEYQYCSASNSSKDKNSIFASLTLSHDVLCLK
LMMWSSGSMVFILYRHKQQTQHIHRHNSSSRSSPETRASQSILLLVCAFV
SFYALSSITYIWLYLYDKTAWWLFKTSALTNACFPTASAFILMTREQCVC
RCVWKK*
>V1R.GCA_004027455.1_HydHyd_v1_BIUU_PVLA01014387.1_2276_3277-
MQCTHLSLQDLLITQQGMGRMAASEVVVGVIFLSQTVVGFLGNSSLLYHY
FFLYFTGARLRCTDLILKHLIIANLLTLLCRGVPNTMGAFGWQVSLGNVG
CKLLFYLHRVGRGGSIGTICLLSVFQAITISPRNSKWAELKMKASKYVGS
MLCLIWVLYSLVNVVFLLYMTGNFTTENHTGLKYHGYCSSIRHDKTTESL
HAALLSLPDALCVGLMLCTSNSMVSVLYRHSKQMRHIHRTNVKHRSSPES
RATKHILLLVSSYVCFYTLSCIFQLCMCLTYNPNFFLVNMSAIVAGFFPA
VSPLLLLRCESRLSMFCISCIRNGKAPIHITNG*
>V1R.GCA_004027455.1_HydHyd_v1_BIUU_PVLA01014387.1_11241_12107-
MGRMVASEVVVGMIFLSQTVIGVLGNSSILYHYLCLYFTGARLRCTDLIL
KHLIVANLLTLLSRGVPHTMEAFGWQVSLGNVGCKLLFYLYRVGRGGSIG
TICLLSVFQAITISPRTSKWVELKMKASKYVGSNLCLTWVLYSLINVIFL
MYLTGNFTKENHAGLKHYGYCSSIRHSKTVEVLYVALLCLPDALCVGLIL
CTSSSMVSILYRHRKKMKHIHRTNVKHKSSESRATKHILLLVSSYVWFYT
LSCIFQLCMSFMYNPNFFLVNKPVIVSGFFQLSVLFCS*
>V1R.GCA_004027455.1_HydHyd_v1_BIUU_PVLA01014389.1_18876_19805-
MMVKKKRKFSRFFDGRRTVFFEIAIGIIANTVLLLFHILQFLFKHKPKPL
DLSIAQLALIHLVLLITMGFIATDTFGFQGWEDSLTCKVVVCVQKLMRAL
SICTTCLLSILQAITLSPRNSSLAKFKHKSTHHYPCCLGFLWVFNMLLNG
HFLFSIGATPYVTSHSLIFVTESCSQWPISYLFRHIFLLLVNIQDLSFIG
LMTLTSGYMVSLLCRHKRQFQHLHSTSLSPKASPEERATWTILLLMGLFM
LMYFLGCVIFSSRAILWSNDPISLCVHMLVGNGYATVCLFFLMRTEKRMI
GCLTFRWKR*
>V1R.GCA_004027455.1_HydHyd_v1_BIUU_PVLA01015140.1_9890_10813-
MQPMPHLSLQDLLITQQRMGRMAASEVVVGVIFLPQTVIGVLGNSSILYH
YLCLYFTGARLRCTDLILKHFIVANLLTLLCRGVPHAMEAFVWQVSLGNM
GCKLLFYLPRVGRGGSIGTICLLSVFQAITISPRDSKWAELKMKASKYVG
SNLCLTWVLYSLINVIFLMYMTGNFTKENHTGQKHYGYCSSIRHSKTVEV
LYVALLCLPDALCVGLILCTSSSMVSTLYRHRKKMRHIHRTNAKHNCSPE
SRATKHILLLVSSYVWFYTLSCIFQLCMSFMYNPNFFLVNIPAIVSGFFQ
ISVLFCS*
>V1R.GCA_004027455.1_HydHyd_v1_BIUU_PVLA01015417.1_3121_4083-
MASVNWEFGMIFLFQVVIGTLGNFALLYHYCILCFSGCRSRSINGILRHL
TVANSIVILSRGVPETMAAFGLRHFLSDVGCKLVFYAHRVGRGVSMGSTC
LLSVFQAITISPRSSRWAELRVRALKCTGLSNSLCWVLHVLLNIRVPMLV
TDKWNTRNITKAIDFQYCEGALPDRNSDSNFGAFIFHDLSCWALMVWASG
SMVFVLYRHEQRVHHIRRHSISSGPSPGTRATQSILFLVSAFLLFYSLSS
VIYALFSLYNGSTWWLTKTSAFINACFPTISPFILMSREGVFAGSCGRSE
QISQLSRHVTLSPFHAFSLR*
>V1R.GCA_004027455.1_HydHyd_v1_BIUU_PVLA01015562.1_15879_16799+
MLYSRRMTFMDLTFFTFLLFLIVIGSLGNLSLLCHSVFIYFSGCRSRPTD
FILRHLTVANLLVILSRGIPDTMAALGMKNFLNNFGCKLVFYVLLVGKGV
SFSTTCLLSVFQAITISQRSSRWAELKMKALKCNGHCNIICWVLHMLANI
RVVVIVGQKRNNENITNIINYQYCSASTSSKDKNSIFASLILLHDILCLK
LMIWSSVSMVFILYRHKQQTQHIHRQKSSSRSSPETRASQSILLLVCAFA
SFYALFSIMYIWFTFYDRPAWWLFKTSALTNVCFPIASSFILMTHKQSVF
RSMWKK*
>V1R.GCA_004027455.1_HydHyd_v1_BIUU_PVLA01016184.1_3915_4808+
MDLQFFILLLFLIVIASLGNLSLLCHSVFASFRGHRSRPTDFILRHLRVA
NLLVILSRGILDTMAAFRMKDFLNNFGCKLVFYVLVVSKGVSFSTTCLLS
VFQAITISLRSSRWAELKVKALKCIGHCIIVFWVLHMLANIRVPILVSDK
RNNVNITNTREFQYCSASTFSKDKRSIITSLLLSHDILCLKFMIWSSVSM
VFILYRHKQRTQHIHRNKSSSRSSPETRASQSILILVCALVFFYALSSIT
YIWFSPYDRSAWWLVKCAALINACFPTASPFILRTHAQCVCRTVRKK*
>V1R.GCA_004027455.1_HydHyd_v1_BIUU_PVLA01016574.1_8087_9007-
MLCSRRMTTMDLTFFTLLLFLIVLGSLGNLSLLCHSVFIYFSGCRSRPTD
FILRHLTVANLLVILSRGIPDTMAALGMKKFLNNFGCTLVFYVLLVGKGV
SFSTTCLLSVFQAITISLRSSRWAELKMKALKCIGHCSIICWVLHMLVNI
RVAVIVGEKRNNESITNIIDYQYCSASTSSKDKNSIFVSLTLSHDILCLK
LMIWSSGSMVFILYRHKQRTQHIHRHNSSSRSSPQTRASQSILLLVCAFV
SFYTVSSITYIWFTFYDRPAWWLFKTSALTNACFPTASAFILMTREQCLF
RSMWKK*
>V1R.GCA_004027455.1_HydHyd_v1_BIUU_PVLA01016824.1_5387_6289+
MASVNWEFGVIFLFQVVIGTLGNFALLYHYCILCFSGCRSRSINGILRHL
TVANSIVILSRGVPETMAAFGLRHFLSDVGCKLVFYAHRVGRGVSMGSTC
LLSVFQAITISPRSSRWAELRVRVLKCTGLSNSLCWVLHMLLNIRVPVLV
TDKWNTRNITKAIDFQYCEGALPDRNSGSDFGACIFHDLSCWTLMVWASG
SMVFVLYRHEQRVHHIRRHSISSGPSPGTRATQSILFLVSAFLLFYTLSS
VIYSLFSLYNESTWWLTKTSAFINACFPTISPFILMSREGVFAGSCGRSE
*
>V1R.GCA_004027455.1_HydHyd_v1_BIUU_PVLA01017040.1_17145_18047-
MTSMDLTFFTLLLFLIVIGSLGNLSLLCHFVFIYFSGCRSRPTDFILRHL
TVANLLVILSRGIPDTMAALGMKDFINNFGCTLVFYVLLVGKGVSFSTTC
LLSVFQAITISLRSSRWAELKMKALKCIGHCNILCWVLHMLANIRVPMVA
SHKRHNENITNIVDYQYCSASTSSKDKNSIFASLTLSHDILCLKLMMWSS
GSMVFILYRHKQQTQHIHRHNSSSRSSPETRASQSILLLVCAFVSFYTLS
SITYIWFALYDRPAWWLFKTSALTNACFPIASLFIFMTREQCVCRCVWKK
*
>V1R.GCA_004027455.1_HydHyd_v1_BIUU_PVLA01017302.1_6247_7176+
MNKNSKDFRFIDIQYLVFFEVSIGIIANITLFLFHVLTFFLEHRPKPIDF
TIGHLALTHTVMLVTLCFIAMDIFGYQDIGDYIKCKSVIYLYRVMRGLSV
CTTCLLSVFQAITLSPRSSWLAKFKQKSLHQNICCFLLIWVINMLINCRF
LISTIVTPNVTTHNLMLVTQSCALWPINYLLRYISFSLTTLQEMFFIGLM
GLSSMYMVILLHRHKRQSQHLHSTNFCPKASPEQKATQTILLLMSVFIVI
YTLDCVFSSTSRVFWKSNQIHHCIQMLVGNGYVMISPLVLISSEKRMTKC
LTSMYWRDS*
>V1R.GCA_004027455.1_HydHyd_v1_BIUU_PVLA01017750.1_4928_5857+
MNKNSKVFRFIDIQYLFFFEVSIGIIANITLFLFHVLTFFLEHRPKPIDF
TIGHLALIHTVMLVTLCFIAMDIFGYQDIGDYIKCKSVIYLYRVIRGFSV
CTTCLLSVLQAITLSPSSSWLAKFKQKSLHQNICCFLLIWVINMLINCRF
FISTIVAPNVTTHNLMLVTQSCFLWPINYLLRYISFSLMTLQEMFFIGLM
GLSSMYMVILLHRHKRQSQHIHSTNFFPKASPEQKATQTILFLMSVFIVI
YTLDCVFSSTSRVFWKSNQIHHCIQMLVGNGYVIISPLVLISSEKRMIKC
LTSMYWRDS*
>V1R.GCA_004027455.1_HydHyd_v1_BIUU_PVLA01018021.1_10992_11930-
MLWFFSMKMNKNGRFSSFIDVQHIFFFEIIIGVMANTFLLLFHVLRYLLE
HRPKPTDLTIGHLSFIHILMLLIAVFIATDIFGFQVLGNDTTCKCVIYLH
RLMRGLSICTTCLLSVLQAITLSPRTSCLTKFKQKSLHPNLCCFLFLWVF
NMLINGRFIISTVATPNVTSHSLMVVTQSCSLLPITSFLKYMSLSLMIFQ
HMLFIGLMVLSSVYMVILLCKHKRQSQHLHCTKLSPKTSPEQRATQTILL
LLSFFTVMYILDSVIEYTSAMLWNHDPVRHCVQMLIGSGYATVSPLVLIS
SERRLIKGFIYL*
>V1R.GCA_004027455.1_HydHyd_v1_BIUU_PVLA01018571.1_9396_10334-
MVLSLVKGIIFLSPTVLGLLGNAFVFVNGILLLGGTEKKSVYLIRIHLAF
TNIIMLFAKGIPKTMTALGQRNFLHDTGCKIVVYLERVARGLSICTSSLL
TATQAVTISPTDSVWRRLKLNSPRHILSIFVLFWILNSLISMNLPLSVLN
INSVNISQIAKGDKYCYFLPQGWMIRWTFLTLMVLRDAVFQGIMGGASIY
LVFLLCRHHQRVLYLQSSKFLCQTPPEIRAAQSVLLLMLCFLVFYWADCA
FSMLFSSSLNTDSVVLNIQEYLTLGYAILSPFVLIHRDGHLGTCFHHQKD
IRSICLIDLFCK*
>V1R.GCA_004027455.1_HydHyd_v1_BIUU_PVLA01018720.1_9112_10086-
MNYWPQKCPVYEYEMVLSLVKGIIFLSPTVLGLLGNVFVFVNCILLLGGT
EKKSVYLIRIHLAFTNIIMLFAKGIPKTMTALGQRNFLHDTGCKIVVYLE
RVARGLSICTSSLLTATQAVTISPTDSVWRRLKLNSPRHILSIFVLFWIL
NSLISMNLPLSVLNINSVNMSQITKGDKHCYFLPQGWMIRWTFLTLMVLR
DAVFQGIMGGASGYLVFLLCRHHQRVLYLQSSKFLCQTPPEIRAAQSVLL
LMLCFLVFYWADCAFSMLFSSSLNIDSMVLDIQAYLTLGYAILSPFVLIH
RDGHLGACFHHLKDRKTHRKCLFD*
>V1R.GCA_004027455.1_HydHyd_v1_BIUU_PVLA01018899.1_10710_11630+
MTSRDLLIGMAFLIQTVIGILANIVLLFHYLSLCFTPYKLRPTDLIAEHL
TIANTLIMVSKGVPQTMQAFGLQYFCQVSTCILLLYVYRVARGVSVSTTC
LLSVFQTIKISPMNSMWKVLKAKLPKNIGLLIFFSWIFYILVNCILLFYD
IIKYTTINITDLDFGYCSCIFRHKIIEALYTAFVLLPEVSCSGLMIWSSG
SMIFFLHQHKQRMKYIHNKNVFHRTSPETRATHSIFILVCTFVSLYTLSS
FFYACFANFNIPIWWLMNTSKLFASCFPTVSPFVLMRCNSTAARLWIKLS
GYFRSM*
>V1R.GCA_004027455.1_HydHyd_v1_BIUU_PVLA01018942.1_10469_11422+
MISTARILGIAFLFQIGLSILGNAVLFVGYTHIFIANPKQRPMCLIVTHL
SVVHLLLVCTAGVPEVAETLSYRTLMDDIMCKTNTYLHRVSRGLSICLTS
LLSILQTITISPISSYWAVFKGKNLLYIAYSFLFVWILNLLICSNMIISM
TAPKSGNISKVIAKSCSILPMNDLIKWFFLMFLVLRDIAFLGSMCWTSGY
MTLHLYRHHKQTQHLRRSTTRFKMNHEMRATKKIIILTLCFISLYGINTI
LSINIGYFSKTEPVILHIEQIVGVSFALLSPVVFLSSDSQLHIFWASVFE
KIRNLQNGGANAMQMLR*
>V1R.GCA_004027455.1_HydHyd_v1_BIUU_PVLA01019755.1_5968_6981-
MSLVHRNDCHHTLKEILEGNEKIPSMDLVIGIMFLSQTVIGILGNFSLLY
HYFFLHHMESKMRPIDLILRHLFIANSLVILSKGLSQTMVAFGLKHLFND
LICKFNLYVQRVGRAMSISTMCFLSFFQNVTLSPMNSCWKNLKIKAPKFI
DFFMSLCWLLHIGVNCIFPLYVLHVSGNSESRNFTWKRHLGICSVVDYGT
TMGSVYIALVVFPEVSFTVLTIWTCGSMILVLYRHKEKAKHIHSSKVSSR
SPESRATKSVLLLVSTFVSFYIISSVFSIFVALFYNLSWWLMSICDLISV
CFPMISPFLVMSQNSSISMHWFVWIRNTKFPLLMRNT*
>V1R.GCA_004027455.1_HydHyd_v1_BIUU_PVLA01021479.1_5600_6565-
MALLLKLSSKKYACAESILSIRLEMSSNIVKGAISALLTGLGTLGNILVL
VKYVLIFAGSEMKSVHLILIHLAVTNTITLLSKGVPGTLAALGVRHFLDD
TGCKIVVYMERVARGLSMCTTGLLTGVQAVTMSPRHSGWRRLRPRSAWHL
LPLLLFFWILNSSIGMNLLLYITSRSKNTSKGSMDLSPCYFQPGNPKVKW
TFLMAMVVRDVVVLAAMGSASGHIVFLLHKHHQRALCLHISKSLHKAAPE
AKASKSVVLLMLCFVFFYWTDFVFSLFIDSFLENNFMLLNIWNFVTLGYA
IVSPFVLIHRDGHLTVCRSAM*
>V1R.GCA_004027455.1_HydHyd_v1_BIUU_PVLA01021503.1_5780_6700+
MLHSRRMTSMDLTLFTLLLFLIVFGSLGNLSLLCHSVFIHFSGRRSRQTD
FILRHLTVANLLVILSRGIPDTMAALGMKDFLNNFGCKLVFYVLVVGKGV
SYSTTCLLSVFQAITISLRSSRWAELKMKALKYIGHCTILCWVLHMLANI
RVPMLVSHKSNNETITNIIDYQYCLASNSSKDKNSIFASLTLSHDILCFK
LMIWSSVSMVFILYRHKQQTQHIHRHNSSSRSSPETRASQSILLLVCAFV
SFYALSSITYIWLYLYDKTAWWLFKTSALTNACFPTASAFILMTREQCVC
RCMWKK*
>V1R.GCA_004027455.1_HydHyd_v1_BIUU_PVLA01022235.1_4877_5827+
MGRMAASEVVVGVIFLSQTVIGVMGNSSLLYHYLFLYFTGGWLRCTDLIL
KHLIVANLLTLLCRGVPHTMEAFGWQVSLGNVGCKLLFYMHRVGRGGSIG
TICLLSIFQAITISPRNSKWAELKMKASKYVGYNLCLIWVLYSLVNVVFL
LYMTGNFTMENHTALKYYGYCSSIRHDKTTESLYAALLSLPDALCVGLML
CTSHSMVSVLYRHSKQMRHIHRTNVKHRSSPESRATKHILLLVSSYVCFY
TLSCIFQVCMSLTYNPNLFLVNLSAIVAGFFPAVSPLLLLRCESRLSTFC
ISCIRNGKAPIHITNG*
>V1R.GCA_004027455.1_HydHyd_v1_BIUU_PVLA01024155.1_4000_5010-
MSLVQRNDCHHTLKEILERNDKIPSRDLAIGIMFLSQTVIGILGNFSLLY
HYFFLHHMESRMKPVDLILKHLFIANSLITLTNGLSQTMVAFGLKHLFNE
LSCKLNLYVLRVGRGMSISTMCLLSFLQNITLSPMNSWWKNLKIKTSKYI
DFYMYICWFLCAAVNCIFPLYVLHVSGNSESRNITRKRHLGICSVIDYGT
NMGSVYIALVVSSELSLIGLTVWASGSMILVLYRHREQVKHIHSSKVSSR
SPKLKATKSIVLLVSTFVSFYFISSIFYIFTALFYSLSWWLMTISDLTSV
CFPTISPILMMSQNSSITMFKFVWIRNKKSPVINHI*
>V1R.GCA_004027455.1_HydHyd_v1_BIUU_PVLA01024316.1_3815_4753-
MRMNKNNKFSSFIGIQHIVFFEISIGITANMALLLFHVLKFLLEHRPKPT
DLAIAHLALVHIVMLITMSFVAIDMLEYWHFGDVITCTSVIYLNRLMREL
SISTTCLLSVLQAITLSLRSCCLAKFKHKSLHQNLCCFLFLWVFNMLISG
RMLISTVATPNVTSDSLMFITKSCSLLPINYFLKYIFFSLTVFNYMCCLG
FMMLSSGYMMILLCKHKNQSQYLHSTNLSPRASPEQRATQTVLLLMSFFI
VFYFLDCVFHSMYSTMGNHDPIHHCVLMLVGHGYATICPLVIINSERQMI
KCFIFKFRRDSK*
>V1R.GCA_004027455.1_HydHyd_v1_BIUU_PVLA01027667.1_933_1853+
MNLLHLNMGIILLTQTSIGILGNFILLWFYTFILFTRHNIRLTDLILSQL
VLANCMVLSSKGVPQTMACFGWKSFLDDAGCKLVFYLHRVGRGVSLSTTC
LLSVFQALKLCTNCLQNFGIQMESSKCISFCCFLPWALHLLLNTIVPLTI
TQLPQNNVSVMGQNFGYCSDHILYKLTAILHAILFSFFDAINLGLMCWAS
GSMVLVLHRHRQRVQHIHSHGLSPRPSHEARATHTILVLMRCFILCYSLS
SIITFTFSFVDAGQCLVPTSMLVSSCFPTFSSFLLISSDSRISHFCFSCW
EKKSIY*
>V1R.GCA_004027455.1_HydHyd_v1_BIUU_PVLA01029927.1_1186_2133-
MVWMKLIQGVLFLSLTGPGIWGNILVFIRRVYIFVLIPEKKPIDFIIIHL
VFSNAVIICSTGIRDIAPVFRFRNFLGSAGCKAVVYLGRVARGLSICTTC
LLSVVQAVTISPGTTVWGKLKPRTAWQVLPYLLLCWVINLLISSNLLLYI
TGVSGVNRSAIGTYVGHCYLLSSTHSVRWLFLCLMALRDVLFQGVMGWSS
WHMAFLLCEHHRRVLYLHSTQLAVSSSPETRATINILLLMTCFLFFFWTD
FMFSFYIGSTVTNETAFMYIKLFLELGYAVLSPFVLMSRDVRFPKPWSVQ
QEGHGQTFSAHRWVN*
>V1R.GCA_004027455.1_HydHyd_v1_BIUU_PVLA01032685.1_665_1678-
MSLVQRNDCHYTLKEILEGNDKIPSMDLVIGIMFLSQTVIGILGNFSLLY
HYFFLHHIESKMKPIDLILRHLFIANSLVILSKGLSQTMVAFGLKHLFND
LICKFNLYVQRVGRAMSISTMCLLSFFQNVTLSPMNSWWKNLNIKTPKYI
DFFMSLCWLLHMGVNCIFPLYVLHVSGNSESRNFTRKRHLGICSVVDYGT
TMGSVYIALVVSPEISFTVLTIWACGSMILVLYRHKEKVKHIHTSKVSSK
SPESRATKSILLLVTTFVSFYIISSIFYIFTALFYNLSWWLKSISDLISV
CFPMISPFLVMSQNSSISMLLFVWIRNTKFPLFMRNT*
>V1R.GCA_004027455.1_HydHyd_v1_BIUU_PVLA01035377.1_156_1121-
MSLLLKLSSKKYACAEAILSIRLEMSSNIVKGAISALLTGLGTLGNILVL
VKYVLIFAGSEMKSVHLILIHLALTNTITLLSKGVPGTLSALGVRHFLDD
TGCKIVVYMERVARGLSMCTTGLLTGVQAVTMSPRHSGWRRLRPRSAWHL
LPLLLFFWILNSSIGMNLLLYITSRRKNTSKGDMNYMYCYFQSENPKVKW
TFLMAMVVRDVVVLAAMGSASGHIVFLLHKHHQHALCLHISKSLHKAAPE
AKASKSVLLLMLCFVFFYWTDFVFSLFINSFPKNSSILLNIWNFVTLGYA
IVSPFVLIHRDGHLTVCRRPL*
>V1R.GCA_004027455.1_HydHyd_v1_BIUU_PVLA01035397.1_41_943-
MTSMDLTFFTLLLFLIVLGSLGNLSLLCHSVFIYFSGRRSRPTDFILRHL
TVANLLVILSRGIPDTMAALGMKDFINNFGCTLVFYVLLVGKGVSYSTTC
LLSVFQAITISLRSSRWAELKMKALKCIGHCNILCWVLHMLANIRVPMLA
SHKRNNENITNIVDYQYCSASTLSKDKNSIFASLTLSHDILCFKLMIWSS
VSMVFILYRHKQQTQHIHRHNSSSRSSPQTRASQSILLLVCAFVSFYTLS
SITHIWFTLYDRPAWWLFKISAFTNACFPIASSFILMTREQCVFRSMWKK
*
>V1R.GCA_004027295.1_DolPat_v1_BIUU_PVJX010002332.1_5356_6231-
MFFVDMVMRIVILTQIGIGMLGNCSFLFPYIYPSSRKHELRPVVLIVSHL
ALANTLWILCGEIPQTMAAFGLRYFLDDAGCKLVFYFHRVAWGNSLSTTC
ILGGLQALSINPTNTRRSELKLKSIKHIHSTCILSWVFHLLVNIIFTMRV
TGPKNGRNNTANLKLKYCSRLLFDVMTESVCLFLFFSIDIICLGFMIWAG
GSMILFLRRHKEQVRYIHSTRRSPQISPESRATKSILLLMSTFVLFYSLS
STFEAYIFLFENPQSWLVNTSVILTSCFPTISPFLLLKSNI*
>V1R.GCA_004027295.1_DolPat_v1_BIUU_PVJX010006492.1_4392_5321+
MMVKKRRKFFRYASIRSIVFSEVTIGIAANAVLLLFHILVFLLKHRPKPL
DLTIAQLALIHLVMLTTMGFIATDTFEFQSWEDGLTCKLVIYVYRLMRAL
SICTTCLLSVLQAIVLCPRSSCLAKFKQKSSRQYPCCLGFLWVFNMLLNS
RFLVSINVTPNVTPQNLVFVTESCSQWPISYLFKYIFLSLVNVQDLSFIG
LMTLSSGYMVSLLCRHKRQFQYLHNTCLSPKASPEERATRTILLLMVFFM
LMYILDCVFFSSLAIFWNNDPIHLCVLMVVSNGYATICPFVLMTSEKRIT
ESLKSRWKR*
>V1R.GCA_004027295.1_DolPat_v1_BIUU_PVJX010006492.1_30721_31629+
MKMNKRRKFSSYTDIRNTVFCEITIGIIANTVLLLFHVLTFLLKHRPKPL
DLTIAQLAFIHLVLLVTMAFIATDTFESQGWKDGLMCKVVIYLQKLMRAL
SICTTCLLNVLQAIMLSPRNSCFEKFKRKSTHYYPCWLVFLWIFNMLLNG
RFLVSIGATPNLTSQSLVFVTESCSQWPINYLFRYIFLSLVNIQDISFIG
LMALSSGYMVNLLCRHRRQFQHLHSTSRSPKVSPEERATWTILLLMGIFT
LMYFLDCVTFSLISMLWKNDPVHHCVQMLVGNAYATICPFLLMSTEKRMI
RY*
>V1R.GCA_004027295.1_DolPat_v1_BIUU_PVJX010006492.1_68003_68935-
MMLKKKRRFSRFFDVRTTVFSEITIGITANTVLLLFHILTFLLKHRSKPL
DLTIAQLSLIHLVMLVTMGFIATDTFESQGWEDGLTCKLVIYVQRLMRAL
SICTTCLLSILQAITLSPRNSSLAKFKHKSTHHYPCCLLCLWVFNMLLNG
RFLVSIGATPNMTSHSLMFVTESCSQWPISYSFRYIFFSLVNIQDISFIG
LMTLSSGYMVNLLCRHQRQFQHLYSTRLSAKASPEERATRTILLLMGFFI
LLYILDCVTFSSLSILWNNDPIHLCVQMVVGNAYATVSPFVLMSTEKRMI
ECLTFRWKRQ*
>V1R.GCA_004027295.1_DolPat_v1_BIUU_PVJX010008047.1_29174_30187-
MNLVQRNDCHHTLKEILEGNDKIPSRDLAIGIMFLSQTVIGILGNFTLLY
HYFFLHHMESKMRLIDLILKHLCIANSLVILTNGVSETMVAFGFKHLFSG
LSCKLNLYVLRVGRAMSISTMFLLSFFQNITLSPMNSCWKNLKIKAPKYI
DISMSLCWLLHLGVNCIFPLYMLHVSKNSESRNITRKRHLRFCSVTDYGT
TMTSLYIALIVSPEVSFIVLTLWTYGSMILVLYRHKQRVKHIHSTKISSR
SPESRATKSILLLVSTFVSFYIISSIFSIFIAHFYTLSWWLKSISGLISV
CFPTISPFLVMSQNSSISMYLFVWIRNTKTTLLIRNM*
>V1R.GCA_004027295.1_DolPat_v1_BIUU_PVJX010010179.1_12590_13597+
MGPEDYLMNSIFGTIFLALTRPGTGGNCLLSVKHVYLCLMDLQKKPIDLI
LIQRAFANVLMLCVAGITERSDLHFNNFLSHLSCKTVVYLGRVARGLSIC
TTCLLSAVQAVIISPRTTLWGKPKPRTAWQVLPCLLLCWVINLLISSNLL
LYITGVRAVNRSETGTYVGHCYLLSSRQTVWWLFLSLMALRDVLFQGVMG
WSSGHMAFRLCEHHKHVLYLHSPMLAVSSSPEIRATLNILILMTCFLFFF
WTDFMFSFYIGSTVTNETTLLYTKVFPGLGDVVLSPAVLMSRDEYSWVNN
FALQDAEFKTVHRTNQKVVSSVIHLHLTQNQVILQ*
>V1R.GCA_004027295.1_DolPat_v1_BIUU_PVJX010011385.1_18509_19432+
MNVNKELFNNINIRITFYSQFIIEVSGNAILLLFHIVIFVVGHRPRLTDL
PISLLALNHLAMMLIKGFITGDIFTSQEGFWNDITCKSVIYLNRSMRGLS
MCITCHLSVLQAITLSPRSSCLAKLKHKSSCHHLCSLLFFWLLYISISSH
LFISITATPNLTSENVLYVSKSCSLLPMNYLLRHIIVTLLTIRDMFFIGI
VSLSGGYIVFLLCRHKKQSQHLHNNKVSPKASPEQRATRTILLLMCFFVV
MTSLDIMSYSRIVLNNNPVIYCIQVFVAHGYATISPLVFITTEKRIINIL
RLMCGRK*
>V1R.GCA_004027295.1_DolPat_v1_BIUU_PVJX010012164.1_11970_12902+
MMVKKKRTFSKFFDVRITVFFEFTIGIIANTVLLLFHILTFLLKHRPKPL
DLTIAQLALIHLVMLTTVGLIATDTFGFGYWWNDLMCKSAIYVYRLMRAL
SICTTCLLSILQAITLSPRSSCLAKFKHKSTHHYPCCLVCLWVFNMLLNG
RFLVSIGATPNVTSHSLMFVSESCSLWPVSSTFRYIFFSLLNIQDISFIG
LMTLSSGYMVSLLCRHKSQFQHLHSTSRSPKASPEGRATRIILLLMGFFT
LMYFLDWVIFSSSAILWSNDPDNLCVQMLVGNGYATVCPFVLMSTEKRMI
ECLIVRWKRQ*
>V1R.GCA_004027295.1_DolPat_v1_BIUU_PVJX010012702.1_6822_7820+
MSHVIQRNDCYSNLNEILRGHEKITSKDLAVGIIFLSQTIIGVMGNLFVL
CHYIFIFHTKRRLRSTDVILKHLFIANCLVLLSSGIPQTIAAFGLKLIFS
DAICKCLLYVERVGRGVSIGTICFLSVFQNIIMSPIKSCWKNVKGQIQEY
IACSTRFCWILNVVVSLIIPLYAWYSSVKGYDRIVKKKINLGYCCLVDYG
VVIGSIYIALVVFPEVCFSLLIVWASGSMIFILCRHKHRVQHIHTTNVSL
RSPESRATQNILLLVITFISFYTVSTIIRISITLSHNLSSWMVRASELIS
LCFPTISPFLIVSQGFSMFRHSFACTRNVKAL*
>V1R.GCA_004027295.1_DolPat_v1_BIUU_PVJX010012933.1_17725_18645+
MKIDERSKFFRFIDIRYLYFFEVSVGIIANTVLLLFYVFVFLLEHRLKPI
NLTIGHLVIVHIMMLVNGFLAVDIFGFQVLGSDITCKCVIYLQRIMRSLS
ICTTCLLSVLQAITLSPSTSCLAKFKQKSQHQHLWCFPFLWVFNMLINGR
FLISVVATPNVTSNNLMFVTQSCSLWLISYFLKYIIFFLKIFQEISVIGL
MGLSSMYIVVLLYQHKRQTQHLHTANLFPKASPEQKASLKILLLMSIFIV
IYALDCFISSTSGVFWKRIQIHHFIQMLVSNGYATISPLVLICTEKRMTK
CFTYRF*
>V1R.GCA_004027295.1_DolPat_v1_BIUU_PVJX010013680.1_18753_19739-
MHVLNPFLPIRLKMPSNIVKGAISALLTELGIMGNFFVFVKYVLIFAGSE
MKPIHLILIHLAVTNTITLLSKGVPGTLAALGVRNFLDDIGCKIVVYMER
VARGLSICTSGLLTVVQAVTMSPRHSGWRKLRPTSAWHLLPLCLFFWILN
SSLGMNLLLYITRIKKNTSKGSMNLSPCYFQPENPKVKWTFLTAMVLRDV
VFLAAMGMASGHIIFLLRKHHQRVVCLQISKSLQKAAPEVKASKSVLLLM
LCFVFFYWTDFVFSLLINTFLENNSILLNIWNFVTIGYAIVSPFVLIHRD
GHLTECRRALWNTAGTEKSCVSLGPFLR*
>V1R.GCA_004027295.1_DolPat_v1_BIUU_PVJX010013821.1_8771_9694+
MMKKMRKFFRYTIIRNILFSEVTIGITANTILLLFHILIFLLKHRSKPLD
LTIAQLAFVHLVMLIATGFIATDTFGFQGWEDGIICKLLIYVYRLMRALS
ICTSCLLSVLQAITLSPQSSFLAKFKQKSSHHYPCCLGFLWVVNMLLNGR
FLYSIGATRNVTSHSLVFVSESCSQWPIHHLFRYIFFSLVNIQDLSFIGL
MTLSSGYMVSLLCRHKRQFQYLHTTSLSSKASAEERATRTILLLMVFFML
MYILDCVSFSSLAILWNNDPIHLCVQMVVGSGYATICPFVLMTSEKRITE
SLKSMWK*
>V1R.GCA_004027295.1_DolPat_v1_BIUU_PVJX010013821.1_23234_24151-
MNTKRKFSSFSDIKTTIFFEVTIGIIANTILLLFHILILLLKQRPKPLDL
TISQLALIHLVMLVTMGFIATDTFGVRDWGNDFPCKSVIYVNRLMRALSI
CTTCLLSILQAITLSPRNSCLAKFKHKSTHHYLCCLIFLWVFNVLLNGRF
LVSIGATPNVTSHSLMFVSKSCSQWPISYLFRYIFFSLVNIQDISFIGLM
TLSSGYMVSILCRHKRQFQHLHSSSLSPKASPEGRATRTILMLMGFFMIM
YFLDCVSFSSSGIMWKNDPLNHFVRMFVGNGYATICPFVLMSTEKRIIRW
LKFRC*
>V1R.GCA_004027295.1_DolPat_v1_BIUU_PVJX010015046.1_21901_22851+
MCFSSGVYVWFSMTMNKNGRFSNFIDVQHMFFFEIIIGVMANTFLLLFHV
LIFLLEHRPKPTDLTIGHLSLIHLVMLLIAGFIAIDIFEFQHVGDDITCK
CVIYLHRLMRGLSICTTCLLSALQAITLSPRTSCLTKFKKKSLHQNLCCF
LFLWIFNMLINGRFLISTVATPNVTSHNFMMVTQSCCILPISSFLKYISL
SLMIFQHMLFIVFMALSSGYMVILLYKHKRQSQHLHCTKLSPKSSPEKRA
TQTILLLMSFFTVMYILDSITEYTSVMLWNHDPVSRCVHMLIGNGYATVS
PLVLISTERRLTKCFT*
>V1R.GCA_004027295.1_DolPat_v1_BIUU_PVJX010015436.1_39203_40156+
MYASLLRMNENSKFSSFIGIQHIVFFEISIGITANMALLLFHVLILLLEH
RPKPTDLTIAHLALIHIVKLITVTFVAIDMLEYWNFGDVITCTSVIYLNS
LMRDLSLCTTCLLSVLQAITLSPRTSCLAKFKWKSLHHNLCCFLFLWVFN
MLISGRILISTVATPNVTSHSLMFLTKSCSLLPIKYFLKYISFSLTSFNY
MCCLGFMMLSSGYMIILLCKHKKQSQYLHSTNLSPKASPEQRATRTVLLL
MSFFIVLYCLDCVFHSMYSIMGNHDPVHHCVLMLVGNGYATICPLVLISS
ERQMIKCFIFKFRRDSK*
>V1R.GCA_004027295.1_DolPat_v1_BIUU_PVJX010016946.1_24873_25805-
MVMKKKRKFSRYADIRIIVFSEVTIGITANTVLLLFHILTFLLKQRPKPL
DLTIAQLALIHLVLLVTMCFIATDTFGFQGWENGLICKVVIYVQRLMRAL
SICTTCLLSILQAITLSPRNSSLAKFKQKSTHHYPCRLLCLWVFNMLLNG
RFLVSIGATPNVTSHSLVFVTESCSQWPISYLFRYIFFSLVIIQDISFIG
LMTLSSGYMVNLLCRHKRQFQHLHSMSLSPKISPEERATQTILLLMGFFT
IMYILDCVTFSLLAILWNNDPIHLCVQMVVGNAYETVCPLVLMSTEKRMI
RWLTSKWKRQ*
>V1R.GCA_004027295.1_DolPat_v1_BIUU_PVJX010018260.1_18100_18993-
MPSNILNGTIFALLSGLGTMGNIFVLVRYVLVFAGSEMKPIHLILMHLAV
TNTITLLSKGVPGTLAALGVRNFLDDTGCKIVTYLSRIARGLSICTTGLL
TVVQAVTMSPRHSGWRKLRPTSAWHLLPLCLFFWILNSSLGMNLLLYITR
ISKNTSKGSMNLSPCYFQPENPKVKWTFLTAMVLRDVVFLAAMGMASGHI
VFLLRKHHQRVVCLQISKSLQKAAPEVKASKSVLLLMLCFVFFYWTDFVF
SLCINSFPKNNSTLLNIWSFVTLGYAVVSPFVLIHRDGHLTDCRRAL*
>V1R.GCA_004027295.1_DolPat_v1_BIUU_PVJX010018658.1_16357_17277+
MLHSRRMTSMDLKFFTLLLFLIVTGSLGNLSLLCHYVFIYFSGCRSRPTD
FILRHLTAANLLVILSRGIPDTMTALGMKDFLNNFGCKLVFYVLMVGKGV
SFSITCLLSVFQAITISPRSSRWAELKLKALKCIGHCTILCWVLHMLANI
RVPMLVSDKRNNENFTSTIDFQYCSTPVTNKDVNSIFVSLSLSHDIFCLK
LMIWSSGSMVFILYRHKQQTQHIHRHNSSSRSSPESRASQSILILVCAFV
SFYVLTSIMYIWFSFYDSSAWWLVKTSALTNACFPTASPFILMTREQFVC
RSMWKK*
>V1R.GCA_004027295.1_DolPat_v1_BIUU_PVJX010020331.1_21573_22502+
MKVNKKRKFSSYTLIRNTVLFEIIIGIIANTALLLFHILTFLLKHRPKPL
DLPIGQLALIHLVMLLTMGFIATDTLGFQDWENDFMCKSVIYVNRLMRVL
SLCSTCLVSVVQAIMLSPRNSCLAKFKYKSTHYYPFCLVFLWIFNILLNS
RFLVSIGATPNVTSHSLVFVTKSCSQWPVSHLFRYVFFSLVNIQDISFIG
LMALSSGYMVSLLYRHKRQFQYLQSTRLSPKASPEERATLTILLLMGFFI
VMYFLDCVTFSSFGMLWKNDPIHHCIRMLVGNAYATICPFVLMSAEKRMI
QCLTSRWKR*
>V1R.GCA_004027295.1_DolPat_v1_BIUU_PVJX010020539.1_4994_5917+
MAPRELAIGMIFLTQTVTGILANTVLLFHYLSLCFTGYKFRPIDLIAEHF
TVVNTLIMLSKGVSQTVQVFGIRYFSPSNRCIFLLYVYRVARGVSVSTTC
LLSVFQMVRISPMNSTWKELKVKLPKHIGLWIFLSWIFCMLVNCIFPFYN
IMKYSSKNITKRNDLRYCSDGFRDKIPESLYAAFVLFPEVSCSGLMIWSS
GSMIFFLHKHKKRMQHIHETNDSHKTSPETRATHSVFILVCTFVSFYTLS
SFFYACVVNFNVPSWWFIKTSDLISTCFPTVSPFVLMSCNSTASRLWFKL
SNFFRSR*
>V1R.GCA_004027295.1_DolPat_v1_BIUU_PVJX010021538.1_15879_16898-
MTSMDLKLVILFLFLVVIGRLGNLSLLCQFIFIYFSGHRTRPTDFILRHL
TVANLLVILSRGIPETMAALGMEDFLNNFGCKLIFYVLMVSKGVSFSTTC
LLCVFQAITISPRSARWVELKVRALKCIRPCPSICWVLHMLANIRVPILV
SDKRHKENMTNTIDYQYCSAPITSKENNSVFVALSLSHDICCLELMIWSS
GSMVLILYRHKQRTQHIQRPNSSSGSSPESRASQSILILVCAFVSFYVLS
SIMNAWFSLYDKAARWLVKTSALTHVYFPTISPFISMTRKQCVCRQCGRS
ELTSHLLRHVNQSFHVLNIACTHLSQRPTCNTEPAFLQR*
>V1R.GCA_004027295.1_DolPat_v1_BIUU_PVJX010023988.1_2546_3499-
MISTARILGIAFLFQTGLSVIGNAILFVGYTHIFIANPKQRPMCLIVTHL
SVVHLSLVCTAGVPEVAATLGYRALMNDIMCKTNTYLHRVSRGLSICLTS
LLSILQTITISPTSSYWAAFKTKNLLYVVYSFCFVWILNLLICSNMIISM
TAPKSGNISKVIAKSCFILPMNDLVKWFFLMFLALRDITFLGSMCCTSGY
MTLHLYRHHKQTQHLRRSTTSFKMNHEMRATKKIIILTLCFISLYGIHMI
LSINIGYFSKTEPVLLHVEQIVGVSFALLSPVVFLSNDSQLHIFWASVFE
KIRNLQNGGTNAMQMLR*
>V1R.GCA_004027295.1_DolPat_v1_BIUU_PVJX010023988.1_25128_26081+
MISTARILGIAFLFQTGLSIIGNAILFVGYTHIFIANPKQRPMCLIVTHL
SVVHLSLVCTAGVPEVAATLGYRALMNDIMCKTNTYLHRVSRGLSICLTS
LLSILQTITISPTSSYWAAFKSKNLLYVVYSFCFVWILNLLICSNMIISM
TAPKSGNISKVIAKSCFILPMNDLVKWFFLMFLALRDITFLGSMCCTSGY
MTLHLYRHHKQTQHLRRSTTSFKMNHEMRATKKIIILTLCFISLYGIHMI
LSINIGYFSKTEPVLLHVEQIVGVSFALLSPVVFLSSDSQLHIFWASVFE
KIRNLQNGGTNAMQMLR*
>V1R.GCA_004027295.1_DolPat_v1_BIUU_PVJX010025341.1_19985_20920-
MMMVKKMRKFFRYIVIRNIVFSEVTIGITANTVLLLFHILIFLLKHRPKP
LDLTIAQLAFIHLLLLVTMGFIATDTFGFWGWEDGLTCKLVIYMYRLMRA
LSICISCLLSVLQAITLSPRNSSLAKFKQKSSHHYPCCLGFLWVFNMLLN
SRFVVSIGATPNVTQHNLVFVTESCSQWPINYLFRYIFFLLVNVQDVSFI
GLMTLSSGYMVSLLCRHKRQFQYLHNTCLSPKASPEERATRTILLLMVFF
MLMYILDCVSFSSLAILWNNDPIHLCVQMVVGSGYATVCPFVLITSEKRI
IESLKSRWIRY*
>V1R.GCA_004027295.1_DolPat_v1_BIUU_PVJX010027403.1_14605_15606+
MNIEHRNESLVAKNINIDIIFVVQVVIGTVGNFSFLSQNIFLHFSGCKPR
STDLILRHQVVAKVLVILSKGIPESLARFGLEHFLSDFGCKLVLYVHVLS
RGVSFGCTCLLSVFQAITDSPRGWKWAQFKGKAPKYTSTCMALCWVLQLL
MSFSFAVSITSKLKTINITNKLDFEYCSDLPRIRGLYSLSITLISISDIL
CMGLMLFASGSIVCILYRHKHQVQHIHRAHSSSRSSPETRATHTVLALVS
VFVCFYTPSAIMQMYLTFSGHHSSFLHTIGAFINGCFPTICPFLLLCHGH
STARVSCICLARNTEPEPENHSRKDCALPAFQH*
>V1R.GCA_004027295.1_DolPat_v1_BIUU_PVJX010028568.1_13358_14305+
MTKIEPVYLAIGMILLSQTMVGIMGNFFLLYHYLFIYHNKSKLRCINLIL
KHILIANSLLILSRGLPQAMVAFGLKNSLSDFVCKFILYVERVGRGVSIG
TICLLSIFQTITISPINSCWKDLKIKAPKYIGFSICLCWFEHVVVNFTFP
LYLLYASGRWCSRNITKERKMRFCSLVDDGTILGSIYIALVAFPEVACSV
LMICASSSMVFTLYQHKQRVQHIHRTNVFSRSPESRATKSILLLVGTFVS
FYSLSSLFNMSIALFPEVYWFLMSISDIISVCFPTVSPFLLMSQDSSISR
PCFVWIRNTLPTYKK*
>V1R.GCA_004027295.1_DolPat_v1_BIUU_PVJX010030269.1_14168_15118-
MASRDLAMALVYFSQTLIGTLGNFSLLYQGSCLHFPKCRLMSTDLILNHL
TVANSMAILFRGVPETMAAFGLKDFLSEIGCKLVIYIYRVGRSVSIGSTC
LLSVFQVMKISTGNSMWAQLKLTAPKYLCILSTLCWILHMLLSTTVLMYV
TVKSYHKNITYRKVLGYCSVVIHQNSSGKILSAALLSLPDALCVGLMLWT
SSSMISILFKHKQRMQHIHKTNITQRSSAETRATKTIILLVSTFVFFYTL
SSIFHTFFTLYSNPNRILSNVAAIVTGGYPIVSPFLLMNNYSSISRLLVC
ARNTKSCRVMRSASLS*
>V1R.GCA_004027295.1_DolPat_v1_BIUU_PVJX010030676.1_17307_18311+
MQPMPHFHLQGPQLRQQGMGRVAASGVVVGMIVLSQTVIGVLGNFSLLYH
YVFLYFTGFRLKCTDLILNHLIGANFLTLLCRGVPHTMEAFGWQVSLGNV
ECKLLFYLTRVGRGGSIDTVCFLSVFQTISISPRNSKWAELKMKASKYVG
STLCLIWVLYGLVNVIFLMYITGNLTMENHTSLKYNGYCSSIRHDKTSES
LYAALLSLPDALYVVLMLCTSSSMVSILHRHRQKMRHILRTNISPGSSPE
SRVTKHILLLVSSYVCFYTLSCIFQVCMSFTYNPNFCLVSISAIAAGFFP
AVSPLLLLRCESRISWLFFAFIRNGKAPVYMRNE*
>V1R.GCA_004027295.1_DolPat_v1_BIUU_PVJX010031471.1_10954_11943-
MQPMHHLALQGPRLRQQGMGRMAATELVVGVIFLSQTVIGVLGNSSLLHH
YLFLYFTGWRLKCTDLILKHLIVANLLTLLCRGVPHTMEAFGWQVSLGNV
GCKLLFYLHRVGRGGSICTICFLSVFQAISISPRNSKWAELKMKASKYVG
SILCFIWVLYSLVNVIFLKYVTGNWNKKNHTNLKYHGYCSSIRHDKTTES
LYAALLSLPDALCVALMLCTSSSMISILYRHRQQMRHIHRTNVSPGSSPE
SRATKHILLLVSSYVCFYTLSCIFQVCLSLTYNPSFFLVSISSIVAGFFP
AFSPLLLLRCESRVSTFCFACIRNGKEPI*
>V1R.GCA_004027295.1_DolPat_v1_BIUU_PVJX010032399.1_15949_16896+
MTYRDLVIRMAFLTQTVTGILANIVLLFHYLFLCFTAYKLRPTDLIGEHL
TLANTLIMLSKGIPQTMQAFGLKYFSQRSTCTILLCVYRVARGVSVSTTC
ILSVFQMIKISPMDSIWKELKVKFPKHIGFSIFLSWILCIFVNCTFLFYS
IRNYISKNITQLKDFGYCSVAFRDKITESLYTAFVLFPEISCSGLIIWSS
GSMIFTLHRHKQRMQHIHKTSNFHKTSPETRATHSILILVCTFVSFYTLS
SFFYACVANFSIPRWWLMKTSAWVSTCFPTASPFILMSYNSTAARVWIKL
SEFFRNVKQMVLHKG*
>V1R.GCA_004027295.1_DolPat_v1_BIUU_PVJX010033332.1_3738_4658+
MKMNKRWKISKYTGIRNTIFLEVVIGITENTALLLFHIFIFLCKHRSKPL
DTATVQLALIHLVLLVTMPVIATDIFGFEDWGNDLMCKSVIYVNRLMRAL
SICITCLLSVLQAITLSPRNSCLATFKHKSAHHYPCCLVFLWVFSLLLNG
RYLISIGATPNVNSQSLMFVSESCSQWPISYLFRHIFLSLVNIQDISFIR
LMTLSSGYMVSLLCSHKRQFQHLHTTNLSPKASPEERATWTILLLMSFFI
IMYLLDCVTFSSLGVLWKNDPIHHFIHMLVGNGYATICPFVLMSTEKRMI
KCLTFR*
>V1R.GCA_004027295.1_DolPat_v1_BIUU_PVJX010033398.1_4466_5365-
MRMNPGDFILRLLFLAQTGVGVVGNTFLFSVYAPASHIGHTPRPTHLILT
HMSVANFLVLLFKGIPHMMLTWGITPILGNAGCKLVYYIHRVARGLSLCT
TCLLSNFQAITLSPRAGRVIGLKHQAWKNIRFSCVLCWIFNLLMNIFIPV
YMEGLQHGHNSTNILDYGLCSSRDSETAPLRYTFLMTLTDVVFLALMAGA
SAYMVLLLYRHQQTVKHIHTAKKSHRFSPETKATQTILILASTFIVFYLI
NSFLTIYSILILKSQLWLQHTNAFLAACYSTISPLILILRDPQAPNFCS*
>V1R.GCA_004027295.1_DolPat_v1_BIUU_PVJX010033744.1_8268_9155-
MGLKFGIIFLFQIVIGIIGNFSLLCHYKFYFSGYRARSTDLLLRHLILAN
SLVILSRGIPEAMTAFGKEHFLDYLGCKFVSYLHWVGRGVSIDSTCLLSV
FQAISISPRDYIWAQLKMKALTYMGPSITLCWVLNLLLASRSLMLITDKG
DKKNFSRTIDFQHCLLVLPENDTGTAFAAVMSSHEILCLKLMIWASGCMV
FILRRHKQRVHYIHRQSSDRISAETRASQRILAVVSAFVFFYTLSSILHA
CFVFADKTSLWLVNTTVLISACFPTVSPFILLIHECSVARFIWKK*
>V1R.GCA_004027295.1_DolPat_v1_BIUU_PVJX010033803.1_17403_18338-
MVLNLVKGIIFSPTVLGILGNVFVLVDYILLLGGTEMKFVHLILIHLAFT
NIIMLFAKGIPKTMTALGQRDFLHDTGCKIVVYLERVARGLSICTSSLLT
VTQAVTMSPTDSVWRRLKLKSPRHILPIFVLFWILNALISINLPLSVINI
NSVNITQSTKGDKYCYFLPEGWIIRWAFLTLMVLRDTVFQGIMGGASGYL
VFLLCRHHQHVLHLQSSKFLYKTPPEIKAARSVLLLMLCFLFFYWADCVF
SMFLSSSLNIDSMVLNIQEYLTLGYAILSPFVLIHRDGHLDTCCHSQEDR
KTHKLFYWSFL*
>V1R.GCA_004027295.1_DolPat_v1_BIUU_PVJX010034248.1_2860_3798-
MFASAVFFGFFLISQVCIGVMSNSSVFVALIYTFLTQPHLARPIDSIVIQ
LTVVNSLTIIVTLIPYISASFGVRYFLDDAGCKIILYAYRVTRGVSICAT
SLMSTFQAITISPVNSKWAWFKSKLSAMIIPSLLIFWISNLLIYIHVPVT
VGATGNFSLVGLGYSHVYCRTGRMTIMSAWLYISIILAFDLLFLTLMVCT
SLYMVSLLYRHHRRAKYIHIPSPQAPAEIKATQNIVLLVSCFVFFYCSNN
IFTSFAISTYEKIPIYVIITLVLSSCYPTICPFFLMRNNRLFSKFFCFTV
MGFIFPHTVFSS*
>V1R.GCA_004027295.1_DolPat_v1_BIUU_PVJX010034396.1_16376_17299-
MTSMGWPIGLAFLIQTVTGILANIVLLFHYLALCFTAYTLRATDLIAEYL
TVANTLIMLSKGIPQTMQAFGLKCSSQVSRCILVSNVYRVARCVSVSKSC
LLSVFQTIKISPMNSTWKNFKAKLSKNIGLSIFFSWILYILLNCIFLFYS
IIKYTSKNITELDDFGYCSCVYKDKSMEALYTAFVLLPKISCSGLMIWSS
GASIFFLHRQMQRMQYIHKTNDFHKSSPETRPTHIIFILVCTFVSFYILS
SFFYFCIANFNIPSWWLMNTSALISTCFPTVNPFILMSCNSTAARLQIKL
LGLFRSM*
>V1R.GCA_004027295.1_DolPat_v1_BIUU_PVJX010034554.1_2467_3414-
MTSGNLVIGMAFLTQTVTGILANIVLLLHYISLCFTAYKFRPTDLIVQHL
TIANTVIMLSRGISQTVQAFGIKYFTPVNRCIFLLYVYRVARGVSVSTTC
LLSVFQMVRINPMNSICKELKTKLPKHIDFSIFLSWIFHLLVNCIFPFYN
IMKYSSKNITKTKYFWYCSTGFRDKLIDALYAAFVLVPEVSCSGLMIWSS
GSMIFILHRHRQQVQHIHRKNNSHKSSPESRATQSVFVLVCTFVCFYTVS
SIFYACVVNFRNPSWWLMNTSELISTCFPTVSPFVLMSCNSTAATLWFKF
SNVFQKQVRCSFAQK*
>V1R.GCA_004027295.1_DolPat_v1_BIUU_PVJX010035564.1_12355_13245-
MDLKFGIIFLFQIVVGTMGNFSLLCHYIFLHFNGYRPRSTDLFVGYLIVA
NSLVILSRRILEALTAFGKEHFLDNLGCKFVFYLHRVGRGVSIDSTRLLS
FFQAITISQRGYIWAKLKMKALRYMGPSIILCWVLHLLLASRTLVLITGK
RNMTNFSRTIDFQHCSVMFPDNDTGMIFVAVTLSHDILCLNLLILASASM
VFILHRHKQRVHHIHRHSSGRSSAETRASHRILALVSTFVFFYTLSSTLH
VCFALTDKATLWLFNTTILITACFPIISPFILLICECSVTRLNWKM*
>V1R.GCA_004027295.1_DolPat_v1_BIUU_PVJX010036926.1_8275_9177+
MTSRGLLTGLAFLIQTVTGILANVVLLFHYLSLCFTAYTLRPTDLIAEHF
SIANTLIMLSKGIPQTMQAFGLKCFSQVTKCILVSYVYRVARCMSVSTTY
MLSVFQTIKISPMNSIWKKFKAKLPKNIGLSIFFSWILYILVNYIFLFYG
IIKYTSKNITELEDFGYCSCIYRDKIIEALYTAFVLLPEISCSGLMIWSN
GSSIFVLHRHMQRMQYIHKTNDFHKNSPETRATHRTFVLVCTFVSFYTVS
SFFLVYFANFNIPSWWLMNTSALISTCFPTVSPFILMTCNSTAARRRIKL
*
>V1R.GCA_004027295.1_DolPat_v1_BIUU_PVJX010036945.1_8060_9013+
MASRNLEMALVYFSQTLIGMLGNFSLLYQGSCLHFPKCRLRSTDLILKHL
SVANSLAILFRGVPDTMAAFGLKDFLSDHGCKLVFYVHRVGRGVSIGSTC
FLSVFQVIKISPGNSKWAQFKLTSPKYLCIFSNLCWILHMLLNTIVLMYV
TDKTYHRNITYRKELGYCSVVVRQKNSGTILCAVLLSLPDALCVNLMLWT
SSSMISILYRHKQRMQHIHKTNIAHRDSAETRATKTIILLVSAFVFFYTL
SSIFHTFFTLYSNPNRFLLNVAAVVTGGYPMVSPFLLLNHHPVVSRHFTV
CARNTKSCNVMRSTTLS*
>V1R.GCA_004027295.1_DolPat_v1_BIUU_PVJX010037773.1_15649_16572+
MNSIHVNIKMLFLVQMVIGTTGNFFLLGQYLVFYVSGCKSMSTDLIVRHL
TVANTLVILSRGIPETMATFGMEAFLSDVGCKLVLYVHRVGRGVSMGNTC
LLSVFQAITISPRSSRWAEFKVRATNYVSTFPALCWALNMALNITFAVQV
IAKWKNKNITTKIDFGYCSAPGYEKVLKPVSVALFSISDAVCMGLILCAS
SSMVVTLQRHMQQVRHVHKTNVSKRSSPLTRATHRILVLVCVYIEIYTTS
CIMQACMAVFHNPSHLLLTSAAFINMSFPTVCPLLLMSWKHSASKLICVN
HRKNTVT*
>V1R.GCA_004027295.1_DolPat_v1_BIUU_PVJX010038513.1_3421_4374-
MVHSFLLRYILYASFPMNMSKNRKLTGVTEIQHMVFFEASIGIIANTVLF
VFHVLPFLLQHRHRPTDLTIGHLALIHILMLITESFIAIDVLGYRDLGFD
ITCTSVIYLNRLMRNLSICTTCLLSVLQAITLSPRSSCLAKFKQKSLHRI
LCCVLFLWVFNMLISSRFFISTVATPNVTSHGLIFLTKSCSLWSVSSFLK
YMFFSLMVLCYVSCIGLMALSSGYMVIILCRHKRQSQHLHSTTLSSKASP
EERTTRTILLLMSFFIIMYCLDCVIHSMSSITWNYNPLNHCVLMLVSNGY
ATVSPLVLISSKRRMIK*
>V1R.GCA_004027295.1_DolPat_v1_BIUU_PVJX010038894.1_9229_10122+
MDLKLIILFLFPIVIGSLGNLSFLCNSVFLYCSGRRSRSTDVIVRHLTVA
NSLFILSRGIPQIRAALGMEGFLTNVGCKLVFYLQLIAKGVSLSTTCLLS
VFQKIIISPRSCRWAELKVKVAKHIGPSIITIWILHMLLNVRVPMLVSER
GNNANITNTIDFQYCSATVFSKEISSIFATLTLSHDVLCLKLMIWSSGSM
VFILYRHKQQTQHIHRLNSTLRSSPETRASQSILLLVCAFVSFYALSSIT
YVWLSLYERSAWWLVKTAALSNAGFPSASPFILMTREQCLCRSMWKK*
>V1R.GCA_004027295.1_DolPat_v1_BIUU_PVJX010039444.1_11258_12220-
MQPMPHFHLQGPQLRQQGMGRVAASGVVVGVIVLSQTLIGVLGNSSLLYH
YVSLYFTGCRLKCTDLILNHLIGANFLTLLCKGVPHTMEAFGWQVSLGNV
GCKLLFYLHRVGRGGSIGTIRFLSVFQAISISPRNSKWAELKMKASKYVG
SILCLIWVLYSLVNVIFLMYITGNSTMENHTSLKYNGYCSSIRHDKTSES
LYAALLSLPDALCVGLMLCTSSSMVSTLYRHRKQMRHIHRTNVSPGSSPE
SRATKHTLLLLSSYVCFYTLSCIFQVCMSFTYNPNFFPVNISAIASGFFP
AVFPLLLLRFESRVCRLFFA*
>V1R.GCA_004027295.1_DolPat_v1_BIUU_PVJX010041899.1_12592_13512-
MKLNERSKFFRFIDIQYLYFFEVSVGITANTVLLLFYVFIFLLEHRPKPI
DLTIGHLAFTHIIMLLSGFIATDIFGFQVLRSDITCKCVIYLQRVMRGLS
TCTTCLLSVLQATTLSPRSSCLAKFKKKSQHQHLWCFLFLWVFNMLINGR
FLISVVATPNVTSHNIMFVTQSCSLWLISYFLKYIIFFLRIFQEISVIGL
MGLSSMYIVVLLYQHKRRTQHLHTANLFPKASPEQKASLKILLLMSIFII
IYALDCFISSTSGVFWKRIQIHHFIQMLVSKGYATISPLVLLSTEKRMTK
CFTYRF*
>V1R.GCA_004027295.1_DolPat_v1_BIUU_PVJX010042890.1_10986_11975+
MFFSSDICCVFSMKMNKNGKFSNFIDVQHMFFFQVTIGVMANTFLLLFHI
LIFLLEHRPKPTDLTIGHLALIHIVMLLTVSFITIDIFGFQDLGDEITCK
CVIYLHRLMRGLSICTTCLMSALQAITLSPRTSCLAKFKQKSLHQNLYFF
LFLWVFNMLINGRFLISTVATPNVTSRSLMFVTQSCSLLPISSFLKYTSL
SLMIFQHILFIGLMALSSGYMVILLCKHKKQSQHLHCTKLSPKVSPEQRA
TWTILLLMSLFIVMYILDSVIEYTSAMLWNHDPIRHCVHMLFGSGYATVS
PLVLIGTERRLIKCFIFIRGKQNNVFFVS*
>V1R.GCA_004027295.1_DolPat_v1_BIUU_PVJX010043935.1_7236_8246+
MSLVQRNHCHHILKEILEGNDKILSRDLVIGITFLSQTVIGILGNFTLLY
HYFFLHNMGSRMKPIDLILMHLFVANSLIVLTNGLSQTMVAFGLKHLFSE
FICKFNLYLLRVGRAMSISTMCFLSFFQNITLSPMNSCWKNLKIKAPKYI
DFCMSLCWLLHIGVNCIFPLYVLKVSGNSESRNITRKRHMGICSVIDYGT
TMGSVYIALVVSPEVSFIMLTIWASGSMILVLFRHKEQVKHIHSSEVSSR
SPESRATKSILLLVSTFVLFYIISSIFYIFTALFYNLSWWLRSISDLISV
CFSTISPFLVMSQNSSISMFWFVWIQNTKFPLIKNI*
>V1R.GCA_004027295.1_DolPat_v1_BIUU_PVJX010045783.1_4670_5605-
MKMNKNSKVFRFIDIQYLFFFELSIGTIANIILLFFHVLTFLLEHRPKPI
DFTIGHLALTHTVMLATLCFIAMDIFGYQDIGDYIKCKSVIYLYRVMRGL
SVCTTCLLSVLQAITLSPRSSWLANFKQRSLHQNVCCFLLIWVINMLISC
RFLISTIATPNVTNHDFMFVTRSCSFWPISSLLRYLCFSLMTLQEMFFIG
LMGLSSVYMVILLHRHKRQSQHLHSTNFCPKAAPEQKATQMILLLMSVFI
VMYALDCVITSASGVFWKRNPIHHCVQMVVGNGYATISPLVLLSAEKRMI
KCLTSVFWRDS*
>V1R.GCA_004027295.1_DolPat_v1_BIUU_PVJX010046224.1_2138_3028+
MDLKFGIIFLFQIVIGIIGNFSLLCHYNFLHFNRYRPRSTDLFVGHLIVA
NSLVILSRGIPEAMTAFGKEHFLDDLGCKFVFYLHRVGRGVSIDSTCLLS
VFQAITISPRDYIWAQLKMKALTYMGPSITLCWVLHLLLASRTLVLITDK
GNKKNFSRTINFQHCLLVLPENDTGMIFAAVTLSHDILCLKLMIWASGSM
VFILRRHKQRVHYIHRQSSDRISAETTASQRILAVVSAFVFFYTLSSTLH
ACFVFADKTSLWLVNTTILISACFPTVSPFILLIHECSISRFIWKK*
>V1R.GCA_004027295.1_DolPat_v1_BIUU_PVJX010047791.1_7_933+
MSRMAASEVVAGVIFLSQTVIGVLGNSSLLYHYLFLYFTGCRLKCTDLIL
KHLIIANLLTILCRGVPHTMEAFGWQVSLGIVGCTLFFYLHRVGRGGSIG
TICFLSVFQAISIGPRNSKGVELKMKASKYVGSILCLIWFLYSLVNVIFL
MYMTGNLPKGSHTDLQYHGYCSSIRHDKTTESLHAALLSFPDALCVGLML
FTSSSMVSILHRHRQQMRHILRTNISPGSSESRATKHILLLVSSYVCFYT
LSCIFQDCLSLTYDPNFFLVNISAIVAGFFPAVSPLLLLRCESRLCFACV
RNIKEPIK*
>V1R.GCA_004027295.1_DolPat_v1_BIUU_PVJX010047880.1_2246_3166+
MALVYLSQTLFGTLGNFSLLYQGSCLHFPKCRLMSTDLILKHLTVANSMT
ILFRGVPETMAAFGLKDFLSDHGCKLVFYIHRVGRGVSIGSTCLLTVFQV
IKISPRNSVWAQLKLTDPKYLCIFSTLCWILHMLLNTIVLMYITDKYYHK
NITYRKEFGYCSVIARQKNSGAMLSAVLLSLPDALCVGLMLWTSSSMISI
LYRHKQRMQHIHKTNIAHRSSAETRATKTIILLVSTFVFFYTLSSIFHTF
FTLYSNPNRFLLNVAAVVTEGYPTVSTFLLMNNYPGISRILVCARNKKSC
KFMKST*
>V1R.GCA_004027295.1_DolPat_v1_BIUU_PVJX010048366.1_202_1125+
MISTGLTIGLAFLIQTVTGILANIVLLFHYLALSFTAYTLRPTDLIAEHL
TIANTLIMLSRGIPQTMQAFGLKCFSQVSRCILVLYVYRVVRCVSVSTTC
LLSVFQTIKISPMSSIWKNFKAKLPKNIGLSIFFSWILYILVNCIFPFYG
IMKYTSKNNTELKDFGYCSCMYRDKIIEALYTVFVLIHEISCSGLMIWSS
SSSIFFLHRHKQRIQYVHKTNDFHKTSPETRATHSIFILVGTFVSFYTLS
SFFYACIANFNIPSWWLMNTSALIATCFPTVSPFILMSCNSTASRLRIKL
PGLFRSM*
>V1R.GCA_004027295.1_DolPat_v1_BIUU_PVJX010048582.1_2736_3638-
MTSMDLNLFTLLLFPVLIGSLGNLSLLCHSVFNYFSEHRSRPTDFIIRHL
TTANLLVILSRGIPETMAALGMKDFFNNFECKLVFYVLMVGKGVSFSTTC
LLSVFQAITISLRSSSWAELKVKALKYIGLYTVLCWVLHMLANIRVPMFV
SDKRNNENAPNSIDFQYCSATISNKDKSSTFPSLSLSHDILCLKLLIWRS
GSMVFILYRQKQRTQHIHGYNCSSRSSSNTRAAQSILVLVCAFVSFYVLS
SVQYILFSLYGRSAWWLVKTSAFTNTCFPTASPFILMTHEQCVCRSVWKK
*
>V1R.GCA_004027295.1_DolPat_v1_BIUU_PVJX010048769.1_8227_9096-
MTSMDLKLIILFLFSIVIGTLGNLSLLCNSVFLYCSERRSRSTDVIVRHL
TVANSLFILSRGIPQIRAALGMEGFLTNIVCKLVFYLQLIAKGVSVSTTC
LLSVLQKIIISPRSCSWAELKVKVAKRIGPSTITIWILHMLLNVRVPMLV
SDRGNNTNTTNTIDFQYCSATIFSKEISSIFATLTLSHDVLCLKLMIWSS
GSMVFILHRHKQRTQHIHRLNSTLRSSPKTRVSQSIFILVCAFVFFYALS
SITYVWLFLYERSAWWLVKTAALSNAAFPTASPFILMTR*
>V1R.GCA_004027295.1_DolPat_v1_BIUU_PVJX010049024.1_9508_10410-
MTSTGLPIGLAFLIQTVTGILANVVLLFHYLSLCFTAYTLRPTDLIAEHL
TIANTLIMLSKGIPQTMQAFGLKCFSQVTKCILVSYVYRVARCMSVSTTC
LLSVFQTIKISPMNSIWKKFKAKLPMNIGLPIFFSWILYILVNYIFLFYG
IIKYTSKNITELEDFGYCSCIYRDKIIEALYTAFVLLPEISCSGLMIWSS
GSSIFFLHRHMQRMQYIHKTNDFHKNSPETRATHRIFVLVCTIVSFYTVS
SFFLVYVANFNIPSWWLKNTSALISTCFPTVSPFILMSCNSTAARLRIKL
*
>V1R.GCA_004027295.1_DolPat_v1_BIUU_PVJX010049121.1_198_1151-
MASRDVAMALVYFSQTLIGTLGNFSLLYQGSCLHFPKCRLMSTDLILNHL
TVANSMTILFRWVPETIAAFGLKDFLSDHGCKLVFYIHRVGRGVSIGSTC
LLSVFQVIKISPGNSMWAQIKLTAPKYLCIFSILCWILHMLLSTIVLMYV
TDKTYDRNITCKKEFGYCSVIVRQKNSGTILCAVLLSLPDALCVGLMLWT
SSSKISNLYRHKQRMQHIHKTNIARRSSAETRATKTIILLVRTFVFLYTL
SSIFHTFFTLYSNPNRFLLNVAAVVTGGYPTLSPFLVMNNYPSICRLLLV
CARNTKSCRVMRSTSLS*
>V1R.GCA_004027295.1_DolPat_v1_BIUU_PVJX010050274.1_6713_7717-
MQPIPYLHLQSLLLTHQGMSRMAASEVVVGVIFLSQTVIGVLGNSSLLYH
YLFLYFTGCRLKCTDLIVNHLIGANFLTLLCRGVPHTMEAFGWQISLGNV
GCKLLFYLHRVGRGGSIGTICFLSVFQAITISPRNSKWAELKMKVSKYVG
STLCLIWVLYGLVNVIFLMYMTGNLTKDNHTSLKYHGYCSSIRHNKTAEL
LYIALLSLPDALCVGLMLCTSSSMVSILHRHRQQMRHIHRTNISPGSSPE
SRATKHILLLVSSYVCFYTLSCIFQACMSFTYNPNLFLVSISAIFAGFFP
AVSPLLLLSFQSRICRPCFDCIRNGEAPIYMTNA*
>V1R.GCA_004027295.1_DolPat_v1_BIUU_PVJX010050565.1_974_1894-
MKMNKIHHLYSFSYIRNIFFLEVIIGIIGNTALLLFHVLTFLVEHRLKPI
DLTIGHLALIHVVMLLTVGFIAMDIFQFQYLGDDITCKCVIYLYGLMRGL
SISTTCLLSVLQAITLSPRTSCLARFKHKSLHQTLSCFLFFWVFNILING
RFLISTVATLNVTSQSFMFVTQSCSLLPSSYLLKYISISLLSFQHMTFIG
FMAFSSGYMVLLLNRHKRQSQHLHSTSLSPKASAEQRATHTILSLMSFFI
VMYILDSVLASTSAMLSDHDPIRHFVQLFVGNGYATVSPLILISTAKRMI
KFIIAM*
>V1R.GCA_004027295.1_DolPat_v1_BIUU_PVJX010050874.1_6490_7389-
MASKEAAMGVVFLAQMVCGVFGSFFLLHHYLFLYLTEHRLKCTNLICQHL
MVANSLSLLSREIPQTMAAFGLQEFLNDLGCKVVFYLHRVGRGVSISSTC
LLSGFQAITINPRSSRWTKLKIKAHRYTGFCICGCWTLQILVNITSSPYV
TGKWNKRNITLQKDLGFCSAKHVNTVTLSLCAVLLLFPDVASLTLMVCTS
VSILVILHRHRQQNQYIHRPHVSSTSSTEPRATRKIVALMNTFVSSYTLS
SIFQVCITNSQKPNRLLVNIGAYISLCFPALCPFVLMIHDFRHPSSLAG*
>V1R.GCA_004027295.1_DolPat_v1_BIUU_PVJX010051187.1_677_1624-
MNENNTLYRFIGLHIMFFLEVSIGIIANTVLLLFRVLKFFLEHRVKSTNL
TTGHLALIHIMMLLVLSFIARDMFGFENLGGVITCKFIIYLHRLMRGLSI
CTTCLLSILQAITLSPRSSCLSKFKNKSSHHSLFCFLFLWIFNMFISSRF
LFATGITANVTSHNLMFLTESCSLWPINYLLKYLYFSLTTVRDVFCIGLM
VLSSGYMVILLFRHKKQSQHLHSTSLSSKASPEQRATWTILLLMSSFTVM
YFFDHAIASTSGMLWNSDPIRHCIQMLVGNGYATVSPLVLVSTEKQIITF
LMSIWKKDNRCLIIQ*
>V1R.GCA_004027295.1_DolPat_v1_BIUU_PVJX010051681.1_1620_2522-
MTSMDLNFFTLLLFPVVIGSLGNLSLLCRAVFNYFSEHRSRPTDFIIRHL
TAANLLVILSRGIPETMAALGMKDFFNNFECKLVFYVLMVGKGVSFSTTC
LLSVFQAIIISPRSSRWAELKVRALKYLGLYTILCWVLHMLANIRVPMFV
SDKRNNENVTNSIDFQYCSATLSNKDKSSIFPSLSLSHDILCLKLMIWSS
GSMVFILYRHKQRTQHIHGYNRSSRSSPETRASQSILVLVCAFVSFYVLS
SVQYILFSHYGRSAWWLVKTSAFTNICFPVASPFILMTREQCVCKSLWKK
*
>V1R.GCA_004027295.1_DolPat_v1_BIUU_PVJX010051919.1_3231_4175+
MISSTTYLLDPTFSVHKAKMEVDLVRGTVFAFLTGLGIVGNISVFVNYVL
MLAGTEKKRVHLILTHLSFTSIMMLLFKGLPRIMAAFFWRNFLDDTGCKV
VVYLQRVARGLSICTTGLLTVVQAITMSPRHSGWRRLQPRSAWHLLPLLL
FFWSLNFLLGMNLLHYIKSTNASKFTKSGDLCNFQPKNPKIRWLFLIFMV
LRDAVFQGLMGGSSIYMVFLLHRHHQCVLHLQSSKFLYKTPPEIKAAQSV
LLLMLCFLVFYWTECILTLFLNSFLENNIIVLNIRELLTLGYASLSPFVL
IHRDGHLCGCGRGQ*
>V1R.GCA_004027295.1_DolPat_v1_BIUU_PVJX010053202.1_4199_5140+
MASRDLVMALVSFSHTLIGTLGNVSLLYQSSCLHFPKCRLMSTDLILRHL
TVANSVTILFRGVPETMAAFGLKDFLSEIGCKLVFYVHRVGRGVSIASTC
LLSVFQVIKISPGNSSWEQLKLTAPKYLCIFSTLCWILHILLSTIVLMYV
TNKSYHKNITYRKGLGYCSVARLKNYGTILSAVLLSLPDALCVGLMLWTS
SSIISILYRHKQRMQHIHKSNIAQRSSAETRATKTIILLVSTFVFFYTLS
SIFHTFFTLYSNPNRFLLNVAAVVTGGYPTVSPFLLMNHYPSICRLLLFC
ARNTKSSRVMRST*
>V1R.GCA_004027295.1_DolPat_v1_BIUU_PVJX010053724.1_4150_5142+
MQYIPNLALQGPQLRHQGMGSTAASEVFVGVIFLSQTVIGVLGNSSLLYH
YLFLYFTGFRLRCTDLILKHLIIANLLTLLCRGVPHTMEAFGWQVSLGNV
GCKLLFYLYRVGRGGSIGTICFLSVFQAISLSPRNSKWAELKMKVSKYVD
STLCLNWVLYSLVNVIFLIYITGNSTKENHTSLKCYGYCSSIRHDKTAES
LYAALLSFPDALYVGLMLCTSSSMVSILHRHRQQMRHIHRTNISPGSSPE
SRATKHILLLVSSYVCFYTLSCIFQVCLSLIYNPNFFLVSISAIVAGFFP
VVSPLLLLSCESRVSRFCFACIRNGNMRNG*
>V1R.GCA_004027295.1_DolPat_v1_BIUU_PVJX010054972.1_5434_6357+
MNPANLKNDIYGYEICNSLPFLDCLWKPGNLSLLCHFVFLHISGCRSRST
DVIVRHLTVAISMLILSRGIPETMTALGLEDFLNNVGCKLIFYVLSMAKG
VTFSTICLLSVFQAITICPRNSSLAELKLKAVNYIALYTIFCLVLHMLLN
IRVPALLSEKSYNRNITNIIEFQYCSAVIPSKDENTIFMSLSLSHDVFCL
ELMIWSSGFMVFILCRHKQQTQHIHRQNSSSVSSPETRASQSILLLTFAF
VSFCVLSSIMYIWFSLHDRSAWWLVKTAALTNAFFPTASPFILMMHQQCV
CRSVSNK*
>V1R.GCA_004027295.1_DolPat_v1_BIUU_PVJX010055566.1_6415_7326-
MASRDLAMALVHFSQTLIGTLGNFSLLYQGSCIHFPKCRLMSTDLILKHL
TVANSMTILFRGVPETMAAFGLKDFLSDHGCKLVFYIHRVGRGVSIGSTC
LLTVFQVIKISPRNSVWAQLKLTAPKYLCIFSTLSWILHMLLNTIVLMYV
TDKYYHKNITYRKEFGYCSVIAHQKNSGAILSAVLLSLPDALCVGLMLWT
SSSMISILYRHKQRMQHIHKTNIAHRCSAETRATKTIILLVSTFVFFYTL
SSIFHTFFTLYSNPNRFLLNVAAVVTEGYPTVRPFLLMNNYPGISRILVC
ARN*
>V1R.GCA_004027295.1_DolPat_v1_BIUU_PVJX010056324.1_5627_6634-
MQEYLDARKISHTRPSLMASRNLAMALVCLSQTLIGTLGNFSLLYQGSCL
HFTNSCRLTSTDMILKHLTVANSLAILFRGVPEMMAAFGLKDFLTEIGCK
LVCYVHKVGRGVSIGSTCLLSAFQMIKIAPGNSTWAQLKLIAPKYLCIFS
TLCWIFHMLLNTIVLMYVTDKSYHKNITYRKEFGYCSVVVRQKSSGTILS
AVLLSLPDALCVGLMLWTSSSMISILYRHKQRMQHIHKTNITRKSSAETR
ATKTIILLVSSFVFFYTLASISQAFFTLCSNPNRFLLNVAAVVTGGYPMV
SPFLLLNHYPRICRLLLVCASNTKSCRVMRSKSLS*
>V1R.GCA_004027295.1_DolPat_v1_BIUU_PVJX010056379.1_3812_4732-
MTSSCDPTGMAPGSFILRLLFLAQTGVGVVGNTFLLSVYAPTSCTGHVPR
PTHLILTHMAVANFMVLLFKGIPHLMLIWGITPILGNAGCKLVYYIHRVA
RGLSLCTTCLLSNFQAITLSPRSGRVIGLKHRAWRNISFSCVLCWIFNLL
MNTFIPVYMEGLQHGHNSTKVLDYGLCSSRDSERSTPRYTFLMTLADVVF
LALMAGASAYMVLLLYRHRQTVKHIHTANKSHRFCPEAKATQTILILAST
FIVFYLINCFLTIYNTLILNSHLWLKHTNAFLVACYSTISPLILMLQDPR
APKCCS*
>V1R.GCA_004027295.1_DolPat_v1_BIUU_PVJX010056434.1_1205_2152+
MTKIEPLYLVIGMILLSETMVGIMGNFFLLYHYLFICHTKSKLRCIYLIL
KHILIANSLLILSRGLPQIMVVFGLKNSFNDFVCKFILYVERVGRGVSIG
TICLLSIFQTITISPMNFCWKELKIKAPKYIRFSICLCWFLHLVVNFIFP
LYKLFVSGKWYNKNITKESEMRFCFYTDHGTIQGSIYVALVAFPEVACSV
LMICASSSMIFTLYQHKQRVQHIHTTNVFFRSSESRATKSILLLVVTFVS
FYSLSSLFNVSIALFPDVYWLLMSISDIISVCFPTMSPFLLMSQNSSITR
PGFVWIRNVLSTYKK*
>V1R.GCA_004027295.1_DolPat_v1_BIUU_PVJX010057006.1_4979_5842+
MASRDLAMALVYFSQTLIGTLGNFSLLYQGSCLHFPKCRLMSTDLILKHL
TVANPMTILFRGVPETMAAFGLKDFLSDHGCKLVFYIHRVGRGVSIGSTG
LLTVFQVIKSSPRNSLWAQLKLTAPKYVCIFSTLCWILHILLNTIVLMYV
TDKYYHKNITYRKEFGYCSVIVRQKNSGAILSAVLLSLPDALCVGLMLWT
SGSMISILYRHKQRMQHIHKTNIAHRSSAETRATKTIILLVSTFVFFYTL
SSIFHTFFTMYSNPNRFLLNVAAVVTGSFQLSALFCS*
>V1R.GCA_004027295.1_DolPat_v1_BIUU_PVJX010057716.1_5345_6295-
MASRNLAMALVCFSQTHIGTLGNFSLLYQGSCLHFTNSCRLTSTDMILKN
LTVANSLAILFRGVPETMAAFGLKDFLSEIGYKLVFYVHKVGRGVSICST
CLLSAFQMIKISPGNSMWAQIKLIGPKYLCIFSTLCWIFHMLLNTIVLRY
VTEKSYHKNITYRKVFGYCSVVRQKNAGTILRAVLLSLPDALCVGLMLWT
SSSMISILYRHKQRMQHIHKSNITRRSSAETRATKTIILLVSTFVYFCTL
SSIFHTFFTLYSNLNRFLLNVAAVVTGGYPTVSRFLLMNNYPSICRFLVC
ARTTESCKVMRSTSLS*
>V1R.GCA_004027295.1_DolPat_v1_BIUU_PVJX010057941.1_5457_6383+
MGLTIGLAFLIQIVTGILANVVLLFHYLSLCFTAYMVRPTDLIAEHLTIA
NMLIMLSKGIPQTMQAFGLKCFSQVTKCILVSYVYRVARCMSVSTTCLLS
VFQTIKISPMNSIWKKFKTKLPKNIGLSIFFSWILYILINCIFLSYGIIK
YTIKNIIELEDFRYCSCNYRDKIIESLYKIIIEAFVLLPEISCSGLMIWS
SGSSIFFLHRHKKRMQYIHKTNDFPKTSPDTRATHSIFILVGTFVYFYTL
SSFFYVCIANFNIPSWCLMNTFALFATCFPSVSPFILMSCNSTAARLWIK
LLSFFRNM*
>V1R.GCA_004027295.1_DolPat_v1_BIUU_PVJX010059615.1_4782_5768-
MGHLMQRNECQHNINEILEGNNEMHSKDLAIGIIFLSQVIMGTIGNFFLL
YHHFFLLHKGNILRSTDVVLKHFIIANLFILFSKGVPYITVAFGSKQFFS
DFVCKLINFAERVGRVMSIGTICILSVVQSIMISPMNSCWIDIKVRSRKY
VGFSINLCWILNIMFNLTIPLFSWYLFETGYSGNIIKKINMGFCCLVDYG
IVISSIYIALVILPEISFSLFTLWASSSMIFILYKHKQQVQHIHASNVSL
RSPESRATQSILLLVITFISFYTLSTTFRISMAVVHKLNSWLLRTSEVIS
LCFPAISPFLIMSQDSSTFRHYFSCTRK*
>V1R.GCA_004027295.1_DolPat_v1_BIUU_PVJX010059796.1_2132_3085+
MASRNLATALVCLSQTLIGTLGDFSLLYQGSCLHFTNSCRLTSTDMILKH
LTIANSLAILFMGVPDTMAAFGLKEFLSEIGCKLVFYVHKVGRGVSIGST
CLLSSFQMIKISPGNSRWAKLKLIAPKYLCIFSTLCWIVPMLLNTIVLRY
VTEKSYHNNITYRKEFGYCSVVRQKNAGTILRAALLSLPDGLCVCLMLWT
SSSMISILYRHKQRMQHIHETNITRRSSAETRATKTIILLVSTFVYFYTL
SFIFHTFFTLYSNPNRLLLNVAAVVTGGYQTVSPFLLMNNYPSICRLLLV
CARNTKICKVMRNTSLS*
>V1R.GCA_004027295.1_DolPat_v1_BIUU_PVJX010061124.1_4525_5478-
MASRNLAMALVCLSQTLIGTLGNFSFLYQGSCLHFTNSCRLTSTDMILKH
LTIANSLAFLFRGVPETMAAFGLKEFLSEIGCKLVFCVHKAGRDVSIGST
CLLSAFQMIKISPGNSRWAKLKLIAPKYLCIFSTLCWIVHMLLNTIVLRY
VTEKSYHNNITYRKGFGYCSVVRQKNAGTILRVALLSLPDALCVCLLLWT
SSSMISILYRHKQRIQHIHKTNITRRSSAENRTTKTIILLVSNFVYFYTL
SSIFHTFFALYSNPNRLLLNVAAVVTGGYRTVSPFLLMNNYPSICRLLLV
CARNTKSCKVMRNTSLS*
>V1R.GCA_004027295.1_DolPat_v1_BIUU_PVJX010061404.1_3759_4760-
MPVSWRFLVDEGRAYQSQTVGLRCGSLQTFNPNHQGHSAGPGGSSPKCLS
LGDFLGVKATDMILKHLTISNSLAILFRAVPETMAAFGFEDFLSDIECKL
VFYVHIVGRGVSNCSTCLLSAFQLIKISPGNSRGAQVKLTALKYLCIFST
LCWIFHMLLNTIVLMNVTDKLYHKNITYRKEFGYCSVVHQRNSGAILSAV
LLSLPDALCVSLMLWTSSSMISILYKHKQRMQHIHNTNIAQRSSAETRAT
KTIILLVSTFVFFYTLASISQAFFTLYSNPNRFFLNVAAVVTGGYPMVCS
FLLLNHYPGISKLLLVCARNTQSCTAMRSKLLS*
>V1R.GCA_004027295.1_DolPat_v1_BIUU_PVJX010061577.1_822_1805-
METNKNSKLFRFIDIQYLYFLEVSIGITANTVLLLFYVFIFLLEHRPKPI
DLTIGHLVFIHIIMLVTGFITIDIFGFQGLGGDITCKSVIYLRRIMRGLS
ICTTCLLSVLQAITLSPRSSCLAKFKQKSLHQNLCCFLFLWVSNMLINGH
FLISIIATPNVTSHNLMFVTQSCSLWPISYFLKYLTFSLMIFQEVSVIGL
MGLSSVYMVILLYRHKRQTQCLHRTNLSPKASPEQKATQTILLLMSVFIV
IYALDCVISSISGVFWKRSQIHHCIQMLIGNGYATISPLVFISTEKRMTK
CLASTFSKTVNFHLFGDGKFLCWKANV*
>V1R.GCA_004027295.1_DolPat_v1_BIUU_PVJX010065300.1_424_1347+
MTSTGLLIGLAFLIQTVTGILANIVLLFHYLSLSFTAYVLRPTDLIAEHL
TVANTLIMLSKGIPQTMQAFRLKCFSQVSRCILVSYVYRVARCVSVSTTC
LLSVFQTIKISPMNSTWKKFKSKLPKNIGLSIFFSCILYILVNCIFLFYG
IIKYTSKNITALEDFGYCSCVYKDKIIEALYTAFVLLPEISCSGLMIWSS
GSSIFFLHRHKQRMQYIHKTNDFHKSSPETKATHSIFILVCTFVSFYTLS
SFFYVCIANFTIPSWWLMNTSALISTCFPTVSPFILMSCNSTAARLRIKL
LGLFRSM*
>V1R.GCA_004027295.1_DolPat_v1_BIUU_PVJX010066287.1_4973_5875+
MTPMDLKLMILFLFPIVIGSLGNLSLLYHFLCLYCSGHRSRSTDVILRQI
TVANSLSILSQGIPLTMVVLGMEDSLTNAGCKLIFYVKRVARGVSFSTTC
LLSVFQAIAISPRSSRLAELRVRALKYIGPCTIICWVLHMLLNIRVPMLV
SDKRNNENLTNAIDFQYCSAVISSKDENSVFAVLSLSHDVLCLELMIWSS
GSMVFILCKHKQQTQHIHRHNSSSGFSPETRASQSILLLVCAFVSFYALS
SIMNVSFFLYDRSAWWLVKTAALTSACFPTVSPFILMTREQCPCRALWKK
*
>V1R.GCA_004027295.1_DolPat_v1_BIUU_PVJX010066806.1_1492_2457+
METNKNRKLFRFIDIQYLYFLEVIIGITANTVLLLFYVFVFLLEHRPKPI
DLTIGHLALTHIIMLATGFITIDIFGFQVLGSDITCKCVIYLRRVMRGLS
ICTTCLLSVLQAITLSPRSSCLAKFKLKSPHQNIWCFLFLWVFNMLINAR
FLISIIATPNVTAHNLMFVTQSCSLWPISYWLKYVTFSLMIFQEISVIGL
MGLSSVYMVILLYWHKRQTQCLHRTSLSLKASPEQRATQIILLLMSVFIV
IYALDCVITTTSGVFWKRNQIHHCIQMLVGNGYAIISPLILIRTEKRITK
CLASIFPKTVNIHLFGDGKFL*
>V1R.GCA_004027295.1_DolPat_v1_BIUU_PVJX010067684.1_1850_2779-
MMVKKKRKISKFFDVRTTVFFEITIGIIANTVLLLFHILQFLFKHKPKPL
DLTVAQLALIHLVLLVTMGFIATDTFGFQGWEDGLICKVVVYVQKLMRAL
SICTTCLLSILQAITLSPRNSSLAEFKHKSTHHYPCCLLCLWVFNILLNG
RFLVSIGATPNVTSHSLIFVTESCSQWPISNLFRYIFFSLVNVQDISFIG
LMTLSSGYMVSLLCRHKRQFQHLHSTSCSPKASPEERATRTILLLMGIFT
LMYFLDCVTFSSRAILWSNDPISLCVHMLVGNGYATVCPFVLMRTEKRMI
GWLTFRWKK*
>V1R.GCA_004027295.1_DolPat_v1_BIUU_PVJX010068945.1_4687_5589+
MTPMDLKLMILFLFPIVIGSLGNLSLLYHFLCLYCSGHRSRSTDLILRQI
TVANSLSILSQGIPLTMVVLGMEDSLTNAGCKLIFYVKRVARGVSFSTTC
LLSVFQAIAISPRSSSLAELRVRALKYIGPCTIICWVLHMLLNIRVPMLV
SDKRNNENLTNAIDFQYCSAVISSKDENSVFAVLSLSHDVLCFKLMIWSS
GSMVFILCKHKQQTQHIHRHNSSSGFSPETRASQSILLLVCAFVSFYALS
SIMNVWFFLYDRSAWWLVKTAALTSACFPTVSPFILMTREQCPCSTLWKK
*
>V1R.GCA_004027295.1_DolPat_v1_BIUU_PVJX010068997.1_1235_2251+
MDLRLVILYLFPVIIGSLGNLSLLCHSVFIYCSGHRSRSTDVIVRQLTVA
NSLFLLSRGIPQTMTALGMEDFLTNVGCKLIVYVHSVARGVSFSSTCPLS
VFQAIAISPRNSRWTEQKVKALKFISPCTIICWLLHMLLNISIPLLVNDK
RNNENITNTIDFQYFSFVIPNKDENSIFVVLQLSHDVLCLKLMIWSSGSM
VFILYRHKQRTQHIPRPNSSSGSSPETRVTQSILILVCTFVSFYALSSIM
NVWFSLYDQTAWWLVKAATLTYSCFPTASAFILIIREQCVCRSLWKKGAH
SSPHEPVYYSCPQYYMRVSIPKPKAQFGASIIAEVGKN*
>V1R.GCA_004027295.1_DolPat_v1_BIUU_PVJX010069280.1_2580_3509+
MAFLTQTVTGILAIIVLLFHYLSLCFTAYKFRPTDLNVQHLTIENTVILL
SRVISHTVQAFGIKYFTPVNRCIFLLYVYRVARGVSVSTTCLLSVFQMVR
ISPMNYICKGLKTKLPKHIGFSIFLSWIFHLLVNCIFPFYYIMKYSSKNI
AKRKDFCSCSTAFRDKLIDALYAAFVIVPEVSYSGLMIWSSGSMIFILHR
HKQQVQHIHKKNNSHKLSPESRAAQSVFVLVCTFVCFYTVSSIFYACVVN
FRNPSWWLMNTSDLISTCFPTVSPFILMSCNSTAATLWFNSQMFFRNRYA
AQFCTKISG*
>V1R.GCA_004027295.1_DolPat_v1_BIUU_PVJX010069413.1_356_1309-
MASRNLAMALVCLSQTLIGTLGNFSLLYQGSCLNFTNSCRLTSTDMILKH
LTIANSLAILFRGVPETMAAFGLKEFLSEIGCKLVFYVHKVGRGVSIGST
CLLSAFQMIKISPGNSRWAKLNLIAPKYLCILSTLCWIVHMLLNTIVVRY
VTEKSYHNNITYRKEFGYCSVVRQNNAGTILRAALLSLPDALCVCLMLWT
SSSMISILYRHKQRMQHIHKTNITRRSSAETRATKTIILLVSAFVYFYTL
SSIFHTFFTLYSNPNRLLLNVAAVVTGGYPTVSPFLLINNYPSICRLLLV
CARNTKSCKVMRNTSLS*
>V1R.GCA_004027295.1_DolPat_v1_BIUU_PVJX010070458.1_883_1776-
MDLKFVIFFLFPVVIGSLGNFSLLCHSAFLYCSGRRSRFIDVVVRHLTVA
NSFFILFRGIPVIMEALGKEDFLTNIGCKLVFYVQVIGKGVSFSTTCLLS
VFQAITISPRSSRWAEQKVTVLKYIRPCPSICWVLHMLLNIRVPMLVNGI
VNNENITNTINFQYCSAVISSKEEKYFSVALSISHDILCLELMIWSSGSM
VFILYRHKQRTQHIHRSNSSPSSSPKTRASQSILILVCDFVFFHVLSFIM
NVWFYLIDKTAWWLVKISALTNACFPTASPFILMTHEQCVCRPVLKK*
>V1R.GCA_004027295.1_DolPat_v1_BIUU_PVJX010071044.1_830_1753+
MISPGKFETDFMDLKFGIIFLFQIVIGIIGNFSLLYHYNFLHFNRYRPRS
TDLFVGHLIVANSLVILSRGIPEAMTAFGKEHFLDDLGCKFVFYLHRVGR
GVSIDSTCLLSVFQAITISPRDYIWAQLKMKALRYMGPSITLCWVLHLLL
ASRTLVLITDKGNKKNFSRTINFQHCLLGLPENDTGTIFAAVTLSHDILC
LKLMIWASGCMVFILRRHKQRVHYIHRQSSDRISTETTASQRILAVVSAF
VFFYTLSSTIHACFAFADKTSLWLVNTTILISACFPTVSPFILLIHKCSV
SRFIWKK*
>V1R.GCA_004027295.1_DolPat_v1_BIUU_PVJX010071343.1_2075_3022-
MLLSGRLPGCEGRAYGPGMIFLSQTMIGVLGNSSLLYNYLFLYFTGCRLK
CRDLILEHLIIANLLTLLCRGVPHTMEAFGWQVSLAIVGCKLLFCLHRVG
RRGSICTIRFLSVFQAISISPRNSKWAELKMKASKYVGSILCLIWFPYSL
VNVIFLMYITGNLPKGNDTNLQYHGYCSSIHHDKTTESLHAALLSFPDDL
CVGLMLFTSSSMVSILHRHREQMRHMLRTNISPGSSPESRVTKHILLLVS
SYVCFYTRSCIFQVCLSLTYDPNFFMVNISAIVAGFFPAVSPLLLLRCES
RLCFAYISNRKEPII*
>V1R.GCA_004027295.1_DolPat_v1_BIUU_PVJX010071530.1_2051_2980-
MKMNKNWKFSNYTDIRNTIFFEVFIGTTANTVLLLFHIFILLCKHRHKPL
DMAIGQLALIHLVLLGTVAVLATDIFGFEDWGNDLMCKSVIYVNRLMRAL
SICITCLLSVLQAIALSPSNSCLATFKHKSAHHYPCCLVFLRVFNLLLNG
CYLISIGATPNVTSQSLMFVTESCSQWPISYLFRYIFLSLVNIQDLSFIG
LMTLSSGYMVSLLCKHKRQFHHLQSTSLSPKASPEERATQTNLLLMGFFI
IMYLLDSVTCSSFGILWINDPVHHFVQLLVGDGYATICPFVLMSIEKRMI
KCLTFRWKI*
>V1R.GCA_004027295.1_DolPat_v1_BIUU_PVJX010071805.1_481_1431+
MASRDLAMALVCFSQTVIGTLRNFSLLYQGSCLYFPKCRLMSTDLILKHL
TAANSLAILFRGAPETMAAFGLKEFHSEIGCKLIFYVHRIDRGVSIGSTC
LLSVFQVIKISPGNSLWAQLKLTAPKYLCIFCTLCWILHMLLSTIVLMYV
TDKTYRRNITYRKVLGYCSVACQKNYGTILSAVLLSLLDALCVGLMLWTS
SSMISILYRHKQRMQHIHKSNIARRSWAETRATKTIILLVSTFVFFYTLS
SIFHRFFTLYSNPNRFLLNVAAVVTGGYPTVSPFLLMNHYPSICRLLLVC
ARNKKSGRVMRSTSLS*
>V1R.GCA_004027295.1_DolPat_v1_BIUU_PVJX010072282.1_1053_1943-
MYLKFGIIFLFQIVIGTMGNFSLLCHYIFLHFNGYRPRSTDLFLNHLIVA
NSLVILSRGILEALTAFGKEHFLDSLGCKFVSYLHRVSRGVSIDSTCLLS
VFQAITISQRGYIWAKLKMKALRYMGPSSILCWVLHLLLASRTLVLITGK
RNMTNFSRTIDFQHCSVMFPYNDTGMIFAGVTLSHDILCLNLIIWASASM
VFILHRHKQRVHHIHRHSSGRSSAETRASHSILALVSTFVFFYTLSSTLH
VCFALTDKTTLWLFNTTILITACFPTIIPFILLIRECSITRLKWKM*
>V1R.GCA_004027295.1_DolPat_v1_BIUU_PVJX010073288.1_4404_5261-
MVSKEAAMGVVILAQTVCGVLGNFFLLHHYLFLYLTEHRLKPTNLICQHL
MVANSLSLLSRGIPHTMAAFGLKDFFNDLGCKVVFYLHRVGRDVSIGSTC
LLSDFQAITISPRSSKWARLKVKVRKYTGLCICGCWTLQILVNIISSPYV
TGKWNKRNITLQKDLGFCSAKHANTVTLSIYAVLLLFPDVGSLTLMVCTS
ISMLVILHRHRQQIQYIHRHHVSATSSTEPRATRKIVAIMNTLVSSYTLS
SIFQVCISNSQKPNRLLVNIGAFISFCFPALAPLC*
>V1R.GCA_004027295.1_DolPat_v1_BIUU_PVJX010075586.1_1944_2843-
MSSQDLVMALVCFSQTLIGTLGNFSLLYQGSCLHFTKCRVRATDLILKNL
TVANLLIILFRGIPETMAACGLKDFLSDFGCKLVFYVHRVGKGVSIGSTC
LLSVFQVIKINQSSSMCTQLKLTAPKHIGIFTVLCWILHMLLSTIVVMYI
TDKWYHKNNTYTKEFGYCSGVCQKKKSGMVLHAALLLIPDSMSVGLMLWT
SISMICILYRHKKRMQHIHKNNIAHRSSIETRATNTIIPLVSTFFCFYTL
STIFQAFLALYNNPNRFLMKIAVLVTGAYPTISPFLLMSHYPGISSKAA*
>V1R.GCA_004027295.1_DolPat_v1_BIUU_PVJX010075888.1_864_1754+
MDLKFGIIFLFQIVIGIIGNFSLLCHYNFVHFNGYRPRSTYMFVGHLIVA
NSLVILSRGIPEAMTAFGKEHFLDDLGCKFVFYLHRVGRGVSIDSTCLLS
VFQAITISPRDYIWAQLKMKALTYMGPSITLCWVLHLLLASRTLVLITDK
GNKKNFLRTINFQHCFLVLPENDTGTIFAAVTLSHDILCLKLMTWPSGSM
VFILRRHKQWVHYIHRQSSDRISSETRASQRILAVVSAFVFFYTLSSTLH
ACFVFADKTSLWLVNTTILISACFPTVSPFILLIHECSISRFTWKK*
>V1R.GCA_004027295.1_DolPat_v1_BIUU_PVJX010075941.1_1919_2899+
MLNPCLQIRLEMPSNIVNGTIFALLSGLGTMGNIFVLVRYVLVFAGSEMK
PIHLILMHLAVTNTITLLSKGVPGTLAALGVRNFLDDTGCKIVTYLSRIA
RGLSICTTGLLTVVQAVTMSPRHSGWRKLRPTSAWHLLPLCLFFWILNSS
LGMNLLLYITRISNNTSKGSMNLSPCYFQPENPKVKWTFLTAMVLRDIVF
LAAMGTASGHIVFLLRKHHQRVVCLQISKSLQKAAPEVKASKSVLLLMLC
FVFFYWTDFVFSLFINSFLENNSILLNVWNFVTLGYAIVSPFVLIHRDGH
LTECRRALWNTAGTVKSCVSLGPFLR*
>V1R.GCA_004027295.1_DolPat_v1_BIUU_PVJX010076660.1_2021_2974-
MASRNLAMALVCLSQTLIGTLGNFSFLYQGSCLHFTNSCRLTSTDMILKH
LTIANSLAILFRGVPETMAAFGLKEFLSEIGCKLVFYVHKVGRGVPIGST
CLLSAFQMIKISPGNSRWAKLKLIAPKYLCIFSTLCWIVHMLLNTIVLRY
VTEKSYHNNITYRKGFGYCSVVRQKNAGTILRAALLSLPDALCVCLLLWT
SSSMISILYRHKQRMQHIHKTNITQRSSAENRATKTIILLVSTFVYFYTL
SSIFHTFFALYSNPNRLLLNVAAVVTGGYPTVSPFLLMNNYPSICRLLLV
CARNTKSCKVMRNTSLS*
>V1R.GCA_004027295.1_DolPat_v1_BIUU_PVJX010081377.1_3589_4482+
MDLKLIILFLFPIVIGSLGNLSLLCNSVLLYCSGCRSRSTDVIVRHLTVA
NSLFILSRGIPQIMAALGMEGFLTNVVCKLVFYLQLIAKGVSLSTTCLLS
VFQKIIISPRSSRWAELKVKPAKCIGPRTITIWILHMLLNLRVPMLVSDR
GNNTNTTNTIDFQYCSATIISKEKFSIFAALTLSHDVLCLKLMICSSGSM
VFILYRHKQQTQHIHRLNSALRSSPETRASQSILLLVCAFVSFYALSSIT
YVWFSLYERSAWWLVKTAALSNAGLRTASPFILMTREQCLSRSMWKK*
>V1R.GCA_004027295.1_DolPat_v1_BIUU_PVJX010082258.1_2676_3632+
MTSTGLPIGLAFLIQTVTGILANIVLLSHYLSLCFTAYKLRPTDLIAEHL
TIANTLIMLSKGIPQTMQAFGLKCFSKVSGCILVLYVYRVSRGVSVGTTC
LLSVFQTIKISPMNSIWKELKACLHKNIGLSIFFTWILYILVNCIFLFYS
IIKYTSINITELEDSGYRSCIFRDKIMEALYTAFVLLPEVSCSGLMIWSS
GSMIFFLHQHKQQMQYIHKRNDSHKTSPETRATHRILILVCTFVSFYTFS
SFFYACIANFSIPIWWLMNTSALIATCFPTASPFVLMSCNSTAARFWIKF
SGFFRSMQSANFAQRQVM*
>V1R.GCA_004027295.1_DolPat_v1_BIUU_PVJX010083209.1_1056_2069+
MSLVQRNDCHHILKEILEENDKILSRDLVIGIMFLSQTVIGFLGNFSLLY
HYFFLHHMESKMKPIDLFLRHLFIANSLAILSKGLSQTMVAFGLKHLFND
FCCKLNLYVLRVGRAMSISTMCFLSFFQKITLSPMNSCWKNLKIKAPKYI
DFCMSLCWLLHIGVNCIFPLYVLKVSGNSENRNITRKRHMGICSVIDYGT
TMGSVYIALVISPEVSFIVLTIWACGSMMLVLYRHKEQVKHIHSTKVSSR
SPESRATKSILLLVSTFVSFYIISSIFYTFTALFYNLSWWMRSISGLISV
CFPTISPFLVMSQNSSISMFWFVRIRNTKFPLLMRNT*
>V1R.GCA_004027295.1_DolPat_v1_BIUU_PVJX010083789.1_3119_4012+
MDLKLIFLFLFSTANGSLGNLSLLCHSVFLYCSGRRYRSTDVIVRHLTVA
NSLFILSRGIPQIMAAFGMEGFLTNVGCKLVFYLQLIAKGVSVSSTCLLS
VFQKIIISPRSSRWAELKVKAAKCIGPSIITIWILHMLLNVRVPMLVSDR
GNNTNTTNTIDFQYCSGTILNKEKSSIFAALTLSNDILCLKLMIWSIGSM
VFILYRHKQQTQHIHRVNSAISSSPETRASQIILLLVCAFVSFYALSFIT
YVWLFLYERSAWWLVKTVALSNAGFPTASPFILMSHEQCVCRSTWKK*
>V1R.GCA_004027295.1_DolPat_v1_BIUU_PVJX010088200.1_769_1635+
MISMGLTIGLAFLIQTVTGILANIVLLFHYLALSFTAYTLRPTDLIAEHL
TIANTLIMLSRGIPQTIQAFGLKCFSQVSRCILVLYVYRVVMGVSVSTTC
LLSVFQTIKISPMSSIWKKFKAKLPKNIGLSIFFSWILYILVNCIFPFYG
IMKYTSKNNTELEDFGYCSCMYRDKIIEALYTVFVLFPKISCSGLMIWSS
GYSIFFLHRHKQRKQYIHKTNDFRKTSLETRATYSIFILVGTFVSFYTLS
SFFYACIANFNIPCWWLTNTSALIATCFPTVSPFILMS*
>V1R.GCA_004027295.1_DolPat_v1_BIUU_PVJX010090968.1_1730_2635+
MISTMYLLDPLFSAHKGKMEVDLIRGTVFAFLTGLGIVGNISLFVNYVLT
LAGTEKKPMHLILTHLSFTSIMMLLFKGLPKIMAAFFWRNFLDDTGCKVV
VYLQRVARGLSICTTGILTVVQAITMSPRHSGWRRLQPRSAWHLLPLLLF
FWSLNFLLGMNLLHYIKSTNASKLTKSGDLCNFQPKNPKIRWLFLTFMVL
QDAVFQGLMGGSSIYMVFLLHRHHQCVLHLQSSKFLYKTPPEIKSAQSVL
LLMLCFLVFYCTECILTLFLNSFLENNIIVLNIRELLTLGYASLSPFVLI
H*
>V1R.GCA_004027295.1_DolPat_v1_BIUU_PVJX010091176.1_1964_2866-
MTSMDLKLVILFLFPVVIGSLGNLSLLCHSIIIYFSGKRTRPIDIIVRNL
TVDNLLVILSPGIPETTAALRMENFLNNFGCKLVFYVLVVGNGVSFSTTC
LLSVFQAITISPRSSRWAELKVRALKCFGHWTIICWVLHMLANIRTPMLV
SDKSNNENITNTIDYQYCSSLISSKENNSIFVTLSLSHDIFCLDLMIWSS
GSMVFILYRHKQRTRYIHRHSSSSGSSPETRASQSILMLLCTFVSFYALS
SMVNVWFSLYGTVAWWLVKTSALNDVYFPNFSPFIFMTHEQCVCRPMWKK
*
>V1R.GCA_004027295.1_DolPat_v1_BIUU_PVJX010093856.1_1526_2467+
MISTMYLLDPMFSARKGKMEVDLIRGTVFAFLTGLGIVGNISVFVNYVLT
LAGTEKKPMHLILTHLSFTSIMMLLFKGLPKTMAAFFWRNFLDDTGCKVA
VYLQRVARGLSICTTGLFTVVQAVTMSPRHSGWRRLQPRSAWHLLPLLLF
FWSLNILLGMNLLHYIKSTNASKFTKSGDLCNFQPKNPKIRWLFLIFMVL
RDAVFQGLMSGSSIYMVFLLHRHHQCVLHLQSSKFLYKTPPEIKAAQSVL
LLMLCFLVFYWTECILTLFLNSFLENNTIVLNIRELLTLGYASLSPFVLI
HRDGHLCGCGRGQ*
>V1R.GCA_004027295.1_DolPat_v1_BIUU_PVJX010095596.1_388_1374+
MHVLNPCLQIRLEMPSNIVKETIFVLLTGLGTMGNIFVLVRYILIFVGSE
MKPIHLILIHLAVTNTITLLSKGVPGTLAALGVRTFLDDTGCKTVVYMER
VARGLSICTSGLLTVVQAVTMSPRHSGWRKLRPTSAWHLLPLCLFFWILN
SSLGMNLLLYITRISKNTSKGNMNLSPCYFQPENPKVKWTFLTAMVLRDV
VFLAAMGTASGHIVFLLRKHHQRVVCLQISKSLQKAAPEVKASKSVLLLM
LCFVFFYWTDFVFSLFINSFLENNSILLNVWNFVTLGYAIVSPFVLIHRD
GHLTECRRALWNTAGTEKSCVSLGPFLR*
>V1R.GCA_004027295.1_DolPat_v1_BIUU_PVJX010096095.1_2370_3338-
MGSFSMASRNYKMALVCFSQTLIGTLGNFSLLYQGSCLHFTNRCRLTSTD
MILKHLAIANSLAILFRGVPEAMAAFGLEDFLSDIECKLVFYVHKVGRGA
SICSTCLLSAFQLIKISPGKSSWAQVKLTAPKYLCIFSTLCWIFHMLLNT
IVLVNVTDKLYHKNITYGKEFGYCSVVRQKNSGAILSAVLLSLPDALCVG
LMLWTSSSMISILYKHKQRMQHIHKTNITQRSSAETRATKTIILLVSTFV
FFYTLASIFQAFFTLYSNPNKFLLNVAAVVTGGYPMVSPFLILNHYPSIS
RLLLVCARNTQSCRAMRSKLLS*
>V1R.GCA_004027295.1_DolPat_v1_BIUU_PVJX010098058.1_1659_2612-
MASRDLAMALVYFSQTLIGTLGNFSLLYQDSCLHFPTCSLMSTDLILKHL
TVANSMAIRFRGVPETMAAFGLKDFLSEFGCKLVFYIYRVGRGVSIGSTC
LLSVFQVIKISTGNSMWTQLKLTAPKYLCILSTLCWIIHMLLSTVVLMYV
TVKSYHKNITYRKVLGYCSVVIHQTSSGKIRSAALLSLPDALCVGLMLST
SSSMISILYRHKQRMQHIHKTNIAQRSSAETRATKTIILLVSTFVFFYTL
SSIFHTFFTLYSNPNRFLSNVAAIVTGGYPTVSPFLLMNNYPSISRLLLV
CARNTKSCRVMRSASLS*
>V1R.GCA_004027295.1_DolPat_v1_BIUU_PVJX010098518.1_1985_2938+
MASWNLAMALVCLSETLIGTLGNFSLLYQGSCLHFTNSCRLTSTDMILKH
LTIANSLAILFRGVPETMAAFGLKEFLSEIGCKLVFYVHKVGRGVSIDST
CLLSAFQMIKISPGNSRWAKLKLIAPKYLCILSTLCWIVHMLLNTIVLRY
VTEKSYHNNITYRKEFGYCSVVRQNNAGTILRAALLSLPDALCVCLMLWT
SSSMISILYRHKQKMQHIHKTSITRRSSAETRATKTIILLVSAFVYFYTL
SSIFHTFFTLYSNPNRLLLNVAAVVTGGYPTVSPFLLMNNYPSICRLLLV
CARNTKSCKVMRNTSLS*
>V1R.GCA_004027295.1_DolPat_v1_BIUU_PVJX010101999.1_994_1908+
MDLKFVILFFFPVVIGSLANLSLLCHSVSLCCSGRRSRSTDVIVRHLTVA
NTLFILSRGIPQIIASLGMEDFLTKVGCKLVFYLQFTAKGVSVSTTCLLS
VFQAITISPRSSGWIEMKFKVLKHIVPSTFMFWVLHMLLNIRVPIIVSDK
RNNTNIMNTVDYQYFSAVISSKEKTSTFVALTLCHDILCLKLMMWSRSFM
VFILCWHKQRTPHIHHSCISSRPSPKTRASQSILSPVCAFVSFYALSSVM
YICFTLYNKAPSWLVKTAALTNGGFPTVSPFILMTREHCVCRPIGRSEHT
SLFM*
>V1R.GCA_004027295.1_DolPat_v1_BIUU_PVJX010104128.1_1062_2015-
MASRDLAMALVYFSQTLIGTLGNFSLLSQGSCLHFHKCRLMSTYLILKHL
TVANSMTILFRGVPETMAAFGLKYFLSEIGCKLVFYVHKVGRGVSIGSIC
LLSAFHMIKISPRNSRWAKLKLKAPQYLCIFSTLCWILHMLLNTVVLMYV
TDKSYHKNITYRKEFGYCSVVVRQKNSGIILCAVLLSLPDALCVGLMLWT
SSSMISILYRHKQRMQHIHKTNIARRSSAETRATKTIILLVSNFVYFYTL
SSIFHTFFTLYINPNRFLLNVAAVVTGGYPTVSPFLLMNNYPRISRLLLL
CARNRKSCKIMRNTSLS*
>V1R.GCA_004027295.1_DolPat_v1_BIUU_PVJX010108359.1_1356_2306+
MATRDLAMALVYFSQILIGTLGYFSLLYQSSYVHLSKCRLRSTDLILKHL
SIANSLTILFRGIPETMAALGLKDFLSNHGCKLVFYVHRVDRGVFIVSTC
LLSAFQVVKISPENSSWAQLKLIAPKYLCVFSTLCLILHMLLNSIVLIYV
TDKSYHKNITWKKEFGYCSGVHQKNSGTMLHAALLSIPDAPCVGLMLWTS
SSMISILYRHKQRMQHIHKTNITHKSSAETRATKTIIVLVSTFVYFYTLS
SIFQTFFTLYNTPKRFLLNVAGAVTGGYPTASPFLLMNNYPSVFRFRLGC
ARKTKSCNVMRYASQS*
>V1R.GCA_004027295.1_DolPat_v1_BIUU_PVJX010108411.1_1986_2912-
MSRMAASEVVAGVIFLSQTVIGVLGNYSLLYHYLFLFFTGCRLKCTDLIL
KHLLIANFLTLLCRGGPHTMEAFGWQVSLGIVGCKLLFYLHRVGRGGSIG
TMCFLSVFQAISISPMNSKWAELKMKASKYVGSILCLTWFLYSIVNVIFL
MYMTGNLPKGNHTDLQYHGYCSSIHHDKTTESLHAALLSFPDALCVGLMR
FTSSSIVSILNRQRQQMRHILRTNISPGSSPESRATKDILLVSSNVCFYT
LSCIFQVCLSLTYDPNFFLVNISAIVAGFFPAVSPLLLLRCESRLRFACV
RNIKEPTI*
>V1R.GCA_004027295.1_DolPat_v1_BIUU_PVJX010110820.1_540_1457+
MKMNKDNKLSSFIAVQYIFFFEVSIGVIANMVLLLFHLLKFLLDHSLRPT
DLVIGHLALIHVVMLLTVGFIATDIFGFQKLGDDITCKFVIYLYRLLRGL
SVCTTCLLSVLQAITLSPRSSCLAKFKQKSLEQNLYCFLFLWVFNMLISG
RFLISTVTTPNVTSHSLMFVTPSCSLLPISSCLKYVSISLLSFQHMTFIG
LMALSSGYMVILLCRHKRQSQHLHNTSLSPKASAEQRATQTILLLMNLFI
VMYILDSIIASTSEILWNFDQIHLCIQLLVGNGYATISPLVLMSTGKVIM
FFRSR*
>V1R.GCA_004027295.1_DolPat_v1_BIUU_PVJX010110857.1_1430_2413-
MQPMPHLHLQSILLRQQGMSRMAASEVVAGVIILSQTVIGLLGNFSLLYH
YLFLYFTGCRLKCMDLILKHLFIANLLTLLCRGVPHTMEAFGWQVSLGIV
GCTLFFYLHRVGRGGSIGTICFLSVFQAISISPRISKWAELKMKASKYVG
SILCLIWFLYSLVNVIFLMYMTGNLPKGNHTDLKYHGYCSSILHDKTADS
LHAALLSFPDALCVGLMLCTSSSMVSILHKNRHQMRHILRTNISPGSSPE
SRATKHILLLVSCYVCFYTLSCIFQVCLSLTYDHNFFLVNISAIVAGFFP
DVSPLLLLRCESRLCFACVRNIKEPII*
>V1R.GCA_004027295.1_DolPat_v1_BIUU_PVJX010111126.1_539_1456+
MTMNKDNKLPSFIAVQYIFFFEVSIGVIANMVLLLFHVLKFLLDHSPRPT
DLVIGHLALIHVVMLLTVGFIATDIFGFQKLGDDITCKFVIYLYRLLRGL
SVCTTCLLSVLQAITLSPRSSCLAKFKQKSLQQNLYCFLFLWVFNMLISG
RFLISTVTTPNVTSHSLMFVTPSCSLLPISLCLKYVSISLLSFQHMTFIG
LMALSSGYMVILLCRHKRQSQHLHNTSLSPKASAEQRATQTILLLMNLFI
VMYILDSIIASTSEILWNFDQIHLCIQLLVGNGYATISPLVLMSTGKVIM
FFRSR*
>V1R.GCA_004027295.1_DolPat_v1_BIUU_PVJX010117837.1_1049_2032-
MQPMPHLHLQSVLLRQQGMSRMAASEVVAGVIILSQTVIGLLGNSSLLYH
YLFLYFTGCRLKCMDLILKHLFIANLLTLLCRGVPHTMEAFGWQVSLGIV
GCKLLFYLHRVGRRGSIGTICFLSVFQAISISPRNSKWAELKMKASKYVG
SILCLIWFLYSLVNVMFLMYMTGNLPKGNHTDLKYHGYCSSILHNKTADS
LHAALLSFPDALCVGLMLCTSSSMVSILHRHRHQMRHILRTNISPGSSPE
SRATKHVLLLVSSYVCFYILSCIFQVCLSLTYDPNFFLVNISAIVAGFFP
DVSPLLLLRCESRLCFACVRNIKEPFI*
>V1R.GCA_004027295.1_DolPat_v1_BIUU_PVJX010118716.1_1624_2577+
MASRDLAMALVYFSQTLIGTLGNFSLLSQGSCLHFHKCRLMSTDLILKHL
TVANSMTILFRGVPETMAAFGLKYFLSEIGFKLVFYVHKVGRGVSIGSIC
LLSAFQMIKISPRNSRLAKLKLKAPQYLCIFSTLCWIFQMLLNTIVLMYV
TDKSYHKNITYRKEFGYCSVVVRQKNSGTILCAVLLSLPDALCVGLMLWT
SSSMTSILYRHKQRMQHIHKTNIARRSSAETRATKTIILLVSTFFYFYTL
SSIFHTFFTLYINPNRFLLNVAAVVTGGYPTVSPFLLMNNYPSISRLLLL
CARNRKSCKIMRSTSLS*
>V1R.GCA_004027295.1_DolPat_v1_BIUU_PVJX010119248.1_1612_2550+
MFPGELCLGFFLICQVCIGVMSNSSLFVALIYTFLTQPHLVRPIDSIVIQ
LTVVNSLTIIVTLIPYISASFGIRHFLDDAACKVILYAFRVTWGVSICTT
SLMSIFQAITISPVNSKWARFKSKLSAMIVPSLLIFWISNLLIYITVIES
IRATGNFSLVGRGYSHVYCRTGRMTTMSSWLYISIIFAFDFVFLSLMICT
SLYMVCLLYKHHRRAKYVHKPSSQTPAEIKATQNIVLLVSCFVFFYCSNN
FFTFFAISTYKKIPTLVAITTVLSSCYPTICPFFLMRNNKLFSKFFCFTV
MRFISPHTVFSS*
>V1R.GCA_004027295.1_DolPat_v1_BIUU_PVJX010120549.1_543_1436+
MRMNKNSKLSHVLGIRHLFFFHISIGLVANNVLLFFDVFTFLLEHRPKPT
DMAIGHLALIHIMMLLTVSFIATDFFGFKYLRDDVICVAVIYLHRVMRGL
SVCTTCLLSVLHAITLSPRSSCLAKFRHKSLHHNLCCFLFLWVFNKLINS
HFLISTGTIPNMTSHNLMILTKSCCLWPINYLLKYIYLSLMTFQDVSCVG
LMVLSSGYMVILLYRHKRQSKRLYSNSLTPKASPEQRATQIILLLTSFFL
VMYFLDCFITYTSGVLWISDPVHHCVQLLVCNGYAMVSPLVLISMEK*
>V1R.GCA_004027295.1_DolPat_v1_BIUU_PVJX010121069.1_978_1901+
MTPRNVYILIIFAVEILIGTLGNLFLLGKYIIIYLNGHKAKFIDLIIMHL
IVANFLVILSRGIPETLAAYGLEDFLSDFGCKFVFYISRVGRGIAFGSLC
LLSVFQAITISPSNSRWTELKEKFPKYINTLTTLLWVLHLLLNSSFSVSL
TTKLKKKSITSKIDFAYCSDPHTTRGIYTGHAVLTAIFDVSCMGLMLLAC
SSMLFILFTHKRRVQHMWRTSISFRCSAETKATHRILILVSIFVFFYLLS
CIMQIYVTFFHHLRNFLFSLDAFTSVCFSTVCPFVFMNCGHHLSGLCCVY
CQRNRVT*
>V1R.GCA_004027295.1_DolPat_v1_BIUU_PVJX010121981.1_1537_2439+
MTSTDLKFVILFLFSVVFGSLGNLSLLCHSVFLHISGRRSRSTNVIVRHL
TVANSMLILSRGIPETMTALGMEEFLNNIGCKLIFYVHSMAKGVSFSTTC
LLSVFQAITISPRSSSLSELKLKAVDCIGLYTVFCWVLHMLLNIRVPALL
SDKSNNRNIRNIIDFHYCSAVIPSKDENIIFMALSLSHGVLCLELIIWSS
GFMVFILCRHKQRTQHIHRQNSSPVSSPGSRASQSILLLVCAFVSFYVLS
SIMYIWFSLHDRSAWWLVKTAALTNACFPTASPFILMMHQQCVCRSVSNK
*
>V1R.GCA_004027295.1_DolPat_v1_BIUU_PVJX010123429.1_126_1028-
MTSLDLKFVILFLFSVVFGSLGNLSLLCHSVFLHISGCRSRSTNVIVRHL
TVANSMLILSRGIPETMTALGMEDFLNNIGCKLIFYVHSMAKGVSFSTTC
LLSVFQAITISPRSSSLSELILKAVDCIGLYTVFCWVLHMLLNIRVPALL
SDKSNNRNIKNIIDFHYCSAVIPSKDENIIFMALSLSHGVLCLELIIWSS
GFMVFILCRHKQRTQHIHMQNSSPVSSPGSRASQSILLLVCAFVSFYVLS
SIMYIWFSLHDRSAWWLVKTAALTNARFPTASPFILMMHQQCVCRSVSNK
*
>V1R.GCA_004027295.1_DolPat_v1_BIUU_PVJX010126530.1_516_1469-
MASRDLAMALVYFSQTLIGTLGNFSLLYQGSCLHFPKCRLMSTDLILNHL
TVANSMAILFRGVPETMAAFGLKYFLSEFGCKLVFYIYRVGRGVSIGSTC
LLSVFQVIKISTGNSMWAQIKLTAPKYLCILNTLCWILHMLLNTTVLMYV
TVKSYHKNITYRKVLGYCSVVIHQTSSGKILSAALLYLPDALCVGLMLWT
SSSMISILYRHKQRMQHIHKTNIARRSSAETRATKTIILLVSTYVFFYTL
SSIFHTFFTLYSNPNRFLLNVAAIVTGGYPTVSPFLLMNNYPSISRLLLV
CARNTKSCRVMRSASLS*
>V1R.GCA_004027295.1_DolPat_v1_BIUU_PVJX010128410.1_778_1728+
MATRDLAMALVYFSQILIGTLGNFSLLYQSSYVHLSKCRLRSTDLILKHL
SIANSLTILFRGIPETMAAFGLKDFLSNHGCKLVFYVHRVGRGVSIVSTC
LLSAFQVIKISPENSRWAQLKLIAPKYLCVFSTLCWILHMLLNSIVLIYV
TDKSYHKNITWKNEFGYCSGVRQKNSGTMLRAALLSLPDALCVDLMLWTS
SSMISILYRHKQRMQHIHKTKITHRSSAETRATKTIIVLVSTFVYFYTLS
SIFQTFFTLYNSPNRFLLNVAGVVTGGYPTVSPFLLMNNYPSVFRFLLGC
ARKTKSCNVMRYTSQS*
>V1R.GCA_004027295.1_DolPat_v1_BIUU_PVJX010130529.1_1188_2105+
MVTGRMASGEVHIGTSFMVQIITGALGNLVILSHCLFHYFCGSSTRVTYL
ILGHLTVANTLVILSRGIPETMAALGVDDFLRDVGSKLVFYAHRVGRGVS
MGSTCLLSIFQAITISPRSSKWTQFNVKAKKHVSTAVVLCWPLHMLLNLT
FPMTMIAKWKNKNSTNKIDFSYCSGPAYEKVLYSVTTALFSISDALCIGL
MLGASSSMVFTLHKHKQQVRYIYRLRAVSRSSPVTRTTNSILALVCTYVH
FYTISYILQVYLAVSHHPGSLLLTTAALINTCFPILCPFVLLHCDHGLSK
IHCFH*
>V1R.GCA_004027295.1_DolPat_v1_BIUU_PVJX010131130.1_950_1843+
MSTVDWEFGVIFLFQVIIGTLGNFALLYHYCILCFCGCRSRSIDVILRHL
TVANSIVILSQGLPETTEAFGLRHFLSDVGCKLVFYVHRVGRGVSMGSTC
LLSVFQALTISPRSSRWAELRVRALKCTGLPNSFCWVLHVLLNIRVPVLV
TNKWNTRNITKDIDFQYCAGALPDRNSVSDFGTSIFHDISCWALMVWASG
FMVFILYRHEQWVHHIHSILSGPSPGTRATQSVLILVSIFLLFYTLSSVN
HALFSLYDASTWWLTRTSAFINACFPTISPFILMSHEGGVCRLIWKK*
>V1R.GCA_004027295.1_DolPat_v1_BIUU_PVJX010134061.1_943_1896+
MASRNLAMALVCLSQTLIGTLGNFSLLYQGSCLHFTNSCRLTSTDMILKH
LTVANSLAILFRGVPEMMAAFGLKDFLTEIGCKLVCYVHKVGRGVSIGST
CLLSAFQMIKISPGNSTWAQLKLIAPKYLCIFSTLCWIFQMLLNTIVLMY
VTDKSYHKNITYRKEFGYCSVVHQKNSGKILCAVLLSLPDALCVGLMLWT
SSSMISILYRHKQRMQHIHKTNITRKSSAETRATKTIILLVSTFVFFYTL
ASISQAFFTLYSNPNRFLLNVAAVVTGGYPMVSPFLLLNHYPRICRLLLV
CARNTKSCRVMRSKSLS*
>V1R.GCA_004027295.1_DolPat_v1_BIUU_PVJX010135799.1_1149_2096-
MTSGNLVIGMAFLTQTVTGILANIVLLFHYLSLCFTEYKFRPTDLIVQHL
TIANTVIMLSRGISQTVQAFGIKYFTPVNRCIFLLYVYRVARGVSVSTTC
LLSVFQMVRISPMNSICKELKTKLPKHIDFSIFLSWAFHLLVNFIFPFYK
IMKYSSKNITKRKDFWYCSTGFRDKLIDALYAAFVLVPEVSCSGLMIWSS
GSMIFILHRHKQQVQYIHKKNNSHKSSLESRATQSVFVLVCTFVCFYTVS
SIFYACVVNFRNTSWWLMNTSELISTCVPTVSPFILMSCNSTAATLWFKF
SNVFQKQVHCSFAQR*
>V1R.GCA_004027295.1_DolPat_v1_BIUU_PVJX010140161.1_551_1468-
MTQNMLWRNLIQGTLFLSLAGPGIWGNIIIFVRHVYIFVLIPEKKPIDFI
IIHLVFSNAIIICSTGIRDIAPVFHFSNFLGSAGCKTVVYLGRVARGLSI
CTTCLLSVVQVAIISPRTTLWGKLKPRTARQILPCLLLCWVIYLLISSNL
LRCITGVSGVNRSEIGTYVGHCYLLSSRQTVRWLFLSLMALRDVLFQGVM
GWSSGHMAFRLCEHHKRVLYLHSPVLTESSSPEIRATLNILILMTCFLFF
FWTDETALLYIKLFLELGYAVLSPFVLMSRDVRVSKPWRVQRDLYGQTFS
HCSVN*
>V1R.GCA_004027295.1_DolPat_v1_BIUU_PVJX010142595.1_1076_1963-
MGLKFRIIILFQIVIGITGNFSLLCHYKFFYFSGYRARSTDLFLRHLIVA
NSLVILSRGIPEAMTAFGKEHFLDYLGCKFVSYLHWVGRGVSINSTCLLS
VFQAISISPRDYIWAQLKMKALTYMGPSITLCWVLHLLLASRSLMLITDK
GDKKNFSRTIDFQHCLLVLPENDTGTAFAAVTLSHEILCLNLMIWASGCM
VFILRRHKQRVHCIHRQSSDRISAETRASQRILAVVSAFVFFYTLSSILH
ACFVFADKTSLWLVNTTILISACFPTVSPFILLIHECSVARFIWK*
>V1R.GCA_004027295.1_DolPat_v1_BIUU_PVJX010152166.1_917_1807-
MGLKFGIIIIFQIVIGITGNFSLLCHYKFFYFSGYRARSTDLFLRHLIVA
NSLVILSRGIPEAMTAFGKEHFLDYLGCKFVSYLHWVGRGVSIDSTCLLS
VFQAISISPRDYIWAQLKMKALTYMGPSITLCWVLNLLLASRSLMLITDK
GDKKNFSRTIDFQHCLLVLPENDTGTAFAAVTLSHEILCLKLMIWASGCM
VFILCRHKQRVHCIHRQSSDRTSAETRASQRILAVGSAFVFFYTLSSILH
ACFVFADKTSLWLVNTTILISACFPTVSPFILLIHECSVARFIWKK*
>V1R.GCA_004027295.1_DolPat_v1_BIUU_PVJX010156501.1_698_1615+
MVTGRMASAEVHIGMAFMVQIITGALGNLVILSQCLFHYFSGSSTRVTYL
ILGHLTVANTLVILSKGIPETMAALGLDDFLSDVGCKLVFYVHRVGRGVS
MGSTCLLSIFQAITKSPRSSKWTQFNVKAKKHVSTAVFLCWSLHMLLNLT
LPMTMTAKWKNKNSTNKIDFSYCSGPAYKKVLYSITTALFSISDALCMGL
ILCTSSSMVLTLHKHKQQVRYTYRLRAVSRFSPVTRATNSILALVCTYVH
FYTISYILQVYLAVSHHPGSLLLTMAALINTCFPTLCPFVLLRCDYGLSK
IHCFH*
>V1R.GCA_004027295.1_DolPat_v1_BIUU_PVJX010156619.1_233_1156-
MNSIHVNIKMLFLVQMVIGTMGNFFLLGQYLVLHVSGCKLMSTDLIVRHL
TVANTLVILSKGIPETMAAFGMEAFLSDVGCKLVFYIHRVGRGVSMGSTC
LLSVFQPITINPRSSWWAEFNVRATKYVSTFTALCWALNMALNITFAVHV
IAKWKNKSITKYIDFGYCSAPGYEKVLKPVSVALFSISDALCMGLMLCAS
SSMVVTLQRHMQQVRHVHKINVSKRSSPLTRAIHRILVLVCMYVEIYTIS
CIMHACMAVFHNPSHLLLTSAAFMNMSFPTVCPWLLMSWKHSASKLICVN
HRKNTVT*
>V1R.GCA_004027295.1_DolPat_v1_BIUU_PVJX010167101.1_313_1215+
MTFMDLKLVILYLFPVVIGILGNLSLLCHSLFIYFSGHRTRPTDIIVSHL
TVANILVILSQGIPETMAALGMENFLNNFGCKLVFYVLMVGNGIFFSTTC
[truncated: 71,564 more chars]
