# Supplementary material for: Synchronized Expansion and Contraction of Olfactory, Vomeronasal, and Taste Receptor Gene Families in Hystricomorph Rodents
Source: Mol Biol Evol. 2024 Apr 23;41(4):msae071. doi: 10.1093/molbev/msae071 (PMC11035023; doi:10.1093/molbev/msae071)
Supplement: msae071_Supplementary_Data [file msae071_supplementary_data.zip › SuppleDataS4.txt]

Supplementary Data S4. Nucleotide sequences of 1,237 intact V1R genes from 17 Hystricomorpha species. Each gene name is composed of the genome assembly name, contig name, initial position (bp), terminal position (bp), and coding strand ('+' or '-'). 'join' indicates an intact gene generated by combining two truncated genes (see Materials and Methods).

>V1R.GCA_004027205.1_CteGun_v1_BIUU_PVKB01001545.1_4544_5479+
ATGAGTCATCCCAGGCTGGAAGTGGGGATTATCTTCCTCATTCAGACTGCAGCGGGGATC
CTGGGAAACTCCTCTCTCCTTTGTCTCTATAACTTCTCTTTGCTCAGTGGACACAAGATG
AAGCACACAGACCTGATTCTCAGCCAGCTGGCCCTAGCCAACAACGTGACTCTTCTCTCC
AGAGGGATCCCTCAGACAATGGCAGCTTTTGGATGGAAATATTTCCTGGATGACGCTGGG
TGTAAAATGGTTTTATATTTTCACAGGGTGTCCAGAGGGGTTTCTCTGAACGCCACTTGC
CTTCTTAGCGGCTTCCAAGCCATAACAATTTGCTCCCAAACTTCTTGGTGGAGGCTCAGA
ACTAGATTCTCAAAGTGCTTGGGTTTCTGTGGTTTCTCTTTCTGGATCCTGCAACTCTTG
CTAAATGCCTACATTCCTATGCAAGTGACAGGCCCCAAAAGTAGCCAAAACACAACTGTG
AACATGAATTTTATATACTGTTCTTCACTCACACCGAATAGATTTTTAATTTTATTACAT
GCAGTCATATTCTCTTCTGTTGATCTTCTATGTTTGTGTCTCATGGTCTGGGCCAGCGGC
TCCATGGTCTTCGTCCTGCACAGACACAGGCAGCGAGTCCAGCACATCCACAGCCACAGG
CTCATCCTCAGGTCTTCCCGTGAGGCCCGAGCCACATGTACCATACTGATCCTGGTGAGC
ATGTTCGTCTCCTTCTACTGCCTCTCTTCCATATTGACACTTTCTGTTACTGTAATAGGG
CATCCTAGCCGGTCCCTGGTGGACATTTCTGTGTTTCTGGCTGCCTGTTTCCCGGCACTC
AGCCCCTTTGCAGTGATCAGCAGTGACACTCGTGTCTCTCAAATCTTTGTTGCACCAGAA
AAAAATTTTTTTTCTAATCTTGTTAAACATCTGTAA
>V1R.GCA_004027205.1_CteGun_v1_BIUU_PVKB01001545.1_64576_65487+
ATGAGCTCCAGGAACTTGGCAATGGGCTTTTTCTTCTTCTCCCAGGCAGCTGTGGGCATC
CTGGGCAATTCCTCACTTTTGTTTCACTATTTCTTATCTGTACTCACTGGGAAGAGTTTG
ATGCCCAAAGACCACATTTTAAAGCACTTGACTTTAGCCAACTTCCTGACTATTGTCTCA
AGAATTCCTCAGAGAATGGCAGAGTTTGAGTTGAGATATTTCCTGGATGACCTTGGATGT
AAACTTGTGATCTACATCAATCGTGTGTCTCGGGGGGTTTCCCTGTATACCACATGCCTC
CTGAGCTGCTTCCAAGTCATCACCGTCAGTACCAGCAACACTGTGTGGGTGAAGCTCACA
CACAGAGCCATCAGGTACATGAGCCCTTCCTGTGCACTCTGCTGGCTGACACAGCTGCTT
CTCAACAGCAGGATTACTGTAAGAGTGAGTGACCTTCACAGCAACAGAAATGCCACCAAG
AGATTCAGTTTGGGGTACTGCTCGGGGTTTGTTTCTGGCAGTATCGTAACTCCACTGTAT
GTGTTCTTGCTCTGCCTAACGGATGGGCTGTGTTTGGGTCTCATGGCCTGGGCTAGTGGC
TCCATGGTGAGCATCCTCTGCAGGCACAAGAAGCGAGTTCAGTACATCCACAGTGCCCAC
CAGTCCCCCAGAGTCTCCCCAGAGGCCAGAGCCACCCGGTTTATCCTGATCCTGGTGTCC
ACCTTCATCACCTTCTACTCACTCTCCTCCACGCTAGTCCTCTATATAGTGTTCTTCGAT
GATCCCAATCTCTGGGTGATGAAAATCTTTGCATTTCTAGAAACATGTTTCCCCACAATT
TGCCCCTTTGTCCTAATCAGCAATAGCAATTGTGCTTCCAGGCTCTGTCTTCCTTGCTGG
AGAAATAGGTAA
>V1R.GCA_004027205.1_CteGun_v1_BIUU_PVKB01001545.1_94622_95527+
ATGATTCCTGAGAACTTAGCAATGGGGATTCTCTTTTTCTCCCAGACTGGAGTGGGAATA
CTGGGCAATTTTTCACTTCTGTTTCATTATTTTTTCTCTGAATTTGCCAGAAAGAATTTG
TTGCCCAAAGACATGATTATAAAGCACTTAACTTTTGCCAATTCACTGACTATTATTTCA
AGGGGAATTCCTCAGACAATGGCAGAATTTGGGTGGAAATATTTCCTGGATGACACTGGA
TGTAAACTTGTTTTCTACATTTATAGAGTAGCCCGGGGGGTTTCCCTGTACACTACATGC
TTTCTGAGTTGTTTCCAAGCCATCACTATCAACCCCAGCAACACTAGGTGGCCAAAGCTC
AAACCCAGGGCCACCAAGTACATTGGTCCCTCCTGTGTACTCAGCTGGCTTGTAAACCTG
TTTCTAAACATTATGGTTACTATGAGAGTGACAGGCCCTAATAACAGCAGAAATATCACC
AAGAGACTAAATTTTGGGTACTGCTCAGGGTTTGTTTCTGGCACCATTACAACTTCATTA
TATATGACCTTGCTCAGCTTCACTGATGCTCTATGCTTGGGGCTTATGGCCTGGGCTAGT
GGCTCCATGGTGAGCATTCTCTACAGGCACAAGAAGCAAGTCCAGTACATCCGCGGTGTC
CACCAGTCTCCCCGAATGTCCCCTGAGGCCAGAGCTACCCAGACCATTCTAATCCTGGTG
TGCACCTTTGTTACCTTCTATTCACTCTCTTCCATCTTAGTACTTTACTCACCATTCTTT
GGCAGTCCAAGACTAACGGTGGTGAACATCTTTGCATTTCTAGAAACATGCTTTCCTACA
ATTTGCCCCTTTGTCCTCATCAACTCTGCCTCCTGGAACTATTTTCCTTGCTTGGGGAAA
AGGTAA
>V1R.GCA_004027205.1_CteGun_v1_BIUU_PVKB01001676.1_13645_14622+
ATGCTGAATAAAAAAAACAAGGTCTACTGTAATACTAGCTTTAGAGACACCTTTTATTCT
GAAATTACCATTGGGATCTCAGCCAATGCCATCCTTCTGGCCTTCCACATCCGCATGTGG
CTTCTCAGGCAGAGGCCCAGGCTCACTGACCTGCCCATTGGGCTCCTGGCCCTAATCCAC
ATAGTGATGTTGCTTATCACAGGATTTATTTCTATAGATAGTTTTGTATCACAAGGCAGG
ATCTGGAGTGACATCACATGTAAATCATTTGTCTACTTGCACAGGGTGATGAGGGGACTC
TCCTTTTGTATCACCTCCCTGCTGAGTGTCCTTCAGGCCGTCACCCTCAGCCCCAGAAGC
TCCTGTTTGGCGAAACTGAAACACAAATCCTCGCGTCACTTCCTGTGCTTTCTTTTCTTC
CTGTGGGTCTTCTATACTTCTTTTAGTAGTCACCTTGTCATCTCCATTGCCGCAACCTCC
AACATGACCTCAAACTATGTTATGTATGTCACTAAATCCTGCAATCTTCCACCTATGAGT
TACTTTCTCCGACATGCAATTTCCACATTGTTGACTATCAGAGAGGTCTTCGTCATGGGG
CTCATGTCCTTGTCTAGTGGTTACATGGTGATTTTTTTGTGCAGACATAAGAAGCCAACC
CAGCATCTCCACAGAACCAACCTTTCTCCCAAAGCATCCCCAGAACAAAGGGCCACCTGG
ATCATTCTGCTGCTTCTCACTTTCTTTTTGGCCACATCCACTGTGGACAGCATTGTCTTC
TACACAAGAATTATGCTACATGATAACCCAACACTTTATTGTATCCAGATTCTTGTGGCC
TATAGTTATGCCACAGTTACTCCTTTGGTGTTCATTGGTTCTGAAAAACGTATAACTAGC
ATTTTACGATCCATGTGTGGAAGACAGCAAATATGTAATTATTTAGTCGTGTATAAATTC
CTTAAGATAAGGGGATGA
>V1R.GCA_004027205.1_CteGun_v1_BIUU_PVKB01001676.1_25469_26431+
ATGAATAAAAACAACAAAGTGTACAGTAATGATCACGTGAGAATCACTTTTTATTCTGAA
ATTGCCGCTGGGGTCTCAGCCAACACCACCCTTCTGGCCTTCCACATCCGCAGGTGTCTT
CTCAGGCAGAGGCCCAGGCTCACTGACCTGCCCACTGGGCTCCTGGCCCTGACCCACCTA
GTGACACTGCTCATCACAGGATTCCTCGCGACAGACATTTTTACGACTCGAGGCAGGTTT
TGGGATGACATCACATGTAAATCTCTTATCTACTTCTACAGGTTGATGAGGGGCCTCTCC
ATTTGTACCACCTCCCTGCTGAGTGTCTTTCAGGCCATCACCCTCAGCCCCACAAGCTCC
TGTTTGGCAAAGCTGAAACAGAAATCCTCACGCCACTACCTGTGTTCCCTTCTCTTCTTG
TGGGTCTTCTACACTTCTCTTAGTAGTCACCTTGTCATCTCCATCGCTGCGACCCCCAAC
CTGACCTCAGACAAATTCCTGTACATCACCGAGTCCTGCTCTCTTGTACCCATGAGTTAC
CCGCTGCGGCATTCGTTTTCCACACTGTTGACTGTGAGAGAAGTCTTCTTCATGGGGCTC
ATGGCCGTCTCTAGTGGTTACATGATGCTTCTCCTGTGTAGGCACAAGAAGCGGTCCCAG
CATCTCCACAGTACAAGTGTTTCTCCAAAAGCATCCCCAGAACAAAGGGCCGCCTGGATC
ATTCTGCTGCTCCTGAGTTTCTTTTTGGTCATGACCATTTTGGACAGTATTGTCTCCTAC
ACAAGAATTCTGCTGGATAATAATCCAATACTTTATTGTATCCGGATTCTTATGGCCCAC
AGCTATGCCACAGTTAGCCCTTTGGTGCTCATTTTTACTGAAAAACGTATAGTTAACTTT
TTGAGATCCATATGTGCAGGACAGCTAATATGTAATTATTCACTGACATATAAGTTGTCG
TAA
>V1R.GCA_004027205.1_CteGun_v1_BIUU_PVKB01001676.1_39714_40646+
ATGAATAAAAAGAACAATGTGTACAGTAATACTAACATGAGAAACACTTTCTATTCTGAA
ATTGTCATTGGGGTCTCAGCCAACGCCACCCTTCTGGCCTTCCACATCTGCGTGTGGCTT
CTCAGGCAGTGCCCCAGGCTCACTGACCTGCCCATTGGGCTCTTGGCCCTAATCCACCTT
GTGATGTTGCTAACCACAGGATCCATCTCGACAGACATTTTTATGTCTCAAGGCAGGTCC
TGGGATGACATCACATGTAAATCACTTATCTACTTGTACAGGTTGATGAGGGGCCTCTCC
ATTTGTACCACCTCCCTGCTGAGTGTTCTTCAGGCCGTCACCCTCAGCCCCAGAGGCTCC
TGTCTGGCAAAGCTGAAGCACAGATCCTACCATCTCTACTTATGTTCCCTTCTCTTCCTG
TGGTTCTTCTATACATCAGTTAGTAGTCACCTTGTAATCTCTATTACCGCTACCCCCAAT
CTGACCTCAGACAATGTTATGTATGTCACTGAATCCTGCTCTTTTGTACCCTTGAATGAC
TTCCTCCGGCATGTATTTTCCACCCTGTTGACTTTCAGAGAAGTCTTCTTCATGGGCCTC
ATGGCCCTCTCATGTGTTTACATGGTGTTTTTATTGTGCAGGCATAAGAAGCGTTCCCAA
CATCTCCACAGCACCAATCTTTCTCCAAAAGTATCCCCAGAACAAAGAGCCACTTGGATC
CTTGTGTTACTCCTGATCTTCTTTGTGGTCATGTCCATTTTGGACAGCATTGTCTCCTAC
ACAAGAATTACATTAGAAAATAATCCAACGTTTTATTGTATCCAACTTCTTGTGGCCCAC
AGCTATGCCACCATTAGCCCTATGGTGTTCATCAGTACTGAAAAACGTATAATTAGCTTA
CTGCAATCCATGTGTAGAAGACAGCAATTTTGA
>V1R.GCA_004027205.1_CteGun_v1_BIUU_PVKB01002111.1_167425_168324+
ATGACCTCTGTGGATCTGTACTTTGGAACCGTCTTCCTCCTCCAGATTGTCATTGGGACC
CTGGGGAATTTCTCACTCCTGTGTCATTGCACCTTTCTTCACTTCAGTGGGTGCAGGTTG
AGGACCACAGGTGTGATTCTCAGGCACCTGGCTGTGGCCAACTCCCTGGTCATTCTCTCC
AGAGGGGTCCCAGAGGCCATGACAGCTTTTGGATTGAAAAACCTTAGCGATCTTGGGTGC
AAGCTGGTGTTCTATGCCCACAGGGTGGGCAGGGGTGTGTCCATGGGCAGCACCTGCCTC
CTGAGTGTCTCCCAGGCCATCACCATCAGCCCCCAGAACTCCAGGTGGGCCCAGCTGAAA
GGGCGAGCTCCCAGGTGCATAAGCACTTCCAACATCCTGTGCTGGGTCCTGCACCTGCTG
CTGGATGCCAGCATTTCTTTGTTGTTCACTAACAAGCTGACCACCAAAAACATCACAAAA
GCTATAGATTTTCAGTACTGTTCAGCTAGGCTTCCTGACAGAAGCACAAGTGCAGTTAAT
GCCGTGCTGTCGTACTTCCATGACATTCTGTGTTTGGGGCTCATGATCTGGGCCAGCAGC
TCCATGATTTTCATTCTGTACAGGCACCAGCAGCGAATCCACCATATCCACAGCCGCAAC
ATCTCCTTGAGCGCTTCCCCTGTGACCAGAGCTTCTCAAAGCATCCTGGTCCTGGTGAGC
GTCTTTGTATCCTTCTATTCCCTGTCTTCCATCCTTCACGGTTTGTTTTATCTCTATGGT
AAAACTGTTCGGTGGCTGGTCAAAACTTCTGCCTTAATGAACTCTTGCTTTGCAGCCGCG
AGTCCCTTTATTCTCATGAATTGTGAATGTGGTGTATCCAGGCCCACGTGGAAGCAGTAA
>V1R.GCA_004027205.1_CteGun_v1_BIUU_PVKB01002111.1_177251_178177-
ATGGCCTCCACGAATATGACAATTGGCATCATGTTCATTGTGCAGATTGTCGTTGGAACC
CTGGGCAACATTTCTCTCTTAAGTCAGTATTTATTCCTGCACTTCAGTGCGTGCAAGGCC
AGGTCCACAGACCCGATTCTCAGGCACCTGATGGTGGCCAACTTCTTGGTCATTCTCCCC
CGAGGGATCCCAGAGGCCTTGCTAGCTTTTGGGCGGGAGGACTTCCTCAATGACCTTGGG
TGCAAACTTGTGTACTACATCCACAGCTTGGGCAGGGGTGTGTGCTTTGGCACCACGTGC
CTCCTGAGTGTCTTCCAGGCCATTGCCATCAGCCCCAGCACGTCCAGGTGGGTCGAGCTG
AAAGCGAGAGCTCCCAGGTACATGACTACATCCATTGTCCTCTGCTGGGTCCTGCAGTTG
CTGCTGAATCTCACCTTTGCTGTGAATATAACAAGAAAATTGAAAAATGCAAGCTTCACA
GGTAAAGTAGACTTCCCCTACTGCTCTGACACATATCACAAGACAAGGTTGTATTCCACG
ACTGCAGCATTGATCTCCATCGCTGACATTGTGTGCACGGGGCTCATGCTCTGGGCCAGC
GGCTCCATGGTTTTCATCCTGTACAGGCACAAGCGCCAGGTCCTGCACATCCACAGCAGA
TTCTCCCGGGAGACCCGAGCCACCCAAAGCATCCTTGTCCTGGTGACCATCTTTGTGTGC
CTCTACATTGTCTGTACCTCCATGAAATTGTATCTGACGTTTTCCCCAAAACCCATCTTT
GTGGCATTCACTGTTACTGCCTTCACGAATGCCTGTTTTCCAACTCTCTGCCCCTTTGTG
CTCATGAGCCGTGGCTACAGAGCACCCAGAATTTGCTGTGTCCGCTCTGAAAGAAGCACC
CCATCATCAAGTCTCAACAAAGTATAG
>V1R.GCA_004027205.1_CteGun_v1_BIUU_PVKB01002111.1_191859_192875-
ATGAATTATGGTGCTCAAAGAAACGAGTCTTCTCAAAACGTAGAAGAAATGTTAGAGGAA
AATAAGAAAATGGCCTCCAGCGACTTGGCACTGGGAATGGTGTTTTTCTCACAGACCGTA
ACTGGACTCCTGGGCAATATCTTTCTTCTTTGCCACCACCTTTTCCTGTACCACACCGAC
AGCAGGTTGAAGCCCACAGACTTGATTCTCACACATCTGTTTATAGCCAACATCTTAGTC
ATTGTGTCTAGAGGACTTCCCCAGACAATGGAAGCATCTGGGTTGGGACATTTCTTCTAT
GATCTTTGCTGCAACGGTCTCCTGTATATTTACAGAGTCAGCAGGGGGGTCTCCATCTTC
ACCATCTGTGTCTTGAGTGTCTTCCAGAACGTCGTCGTCAGCCCCGTGAACTCCGTTTGG
AAGGGACTGAAAGTAAAAGTTCCAAATTACATTGGCTTCTTCATTGGTCTCTACTGGATC
TTAGCCATGACAGTAAACTTATTTTTTCCTCTATATCCATTGCATGTATCTGGAAAAGGA
CCCAACAGAAACATCACAAGGAAAATAAACAAAGGACTCTGTTCTACAAAAGGTTATGGA
AAAGTAACAGCCTCTGTCTATACCGCACTCGTTGTATTCCCTGAAGTTTGTTTTTCTCTG
CTCATGATCTGGGCCAGTGGCTCTATGGTCATCATGCTGTACACACACAAGCAGCAAACT
CGACACATTCACAGCAGTAAGGTTCTCCCCAGATCCCCTGAGTCCAGAGCCACCCACAGC
ATCCTCCTCCTGGTGAGCACCTTTGTGTCTTTCTATACCGTAACGTCCCTCTTGTCCATT
TCAATTGCTCTTTTTGATAATTTCTCTCGGGTGATGACAAGTGTTTATGATGTAGTATCT
TTGTGTTTCCCGACTGTCAGCCCCTTTCTGGTCATGAGCCAGGATTCATCTCTATCCTGC
CTCTGCTTTGTCTGGATAAGAAAAACAAGTTCTCCTCATTTTATGAGAAATAAATAA
>V1R.GCA_004027205.1_CteGun_v1_BIUU_PVKB01002111.1_202238_203143+
ATGGCCTCTGTGGATCTACAATTTGGAATCCTCGTCCTTTTCCAGATTGTCATTGGAACC
CTGGGGAATTTCTCGCTGTTATGTCACTATGCGTTCCTTTACTACAGTAAGTGCAGGCCA
AGGTCCACAGATTTGGTTCGGAGGCACCTGACGGTGGCCAACTTCCTGGTTATCCTTTCG
AGAGGAATCCCACAGACAATGGCAGCTCTTGGGTTTGAAGATTTCCTCAAGGACCTCGGA
TGCAAGCTTGTCTTCTATGTCCACAGGGTGGGCAGGGGTGTGTCCATGAGCACCACAAGC
CTCCTGAGTGTCTTCCAGGCCATCATCATCTGCCCCAGAAACTCCAGATGGGCAGAGCAT
AGGATGAGGGCCCTGAAGTGCATTGGCCCCTCTACTGTCCTCTGCTGGGTCCTGCACATG
CTGCTAAACGTCAGAGTACCCTTGATTATGTTGGGCAGATGGAGCAACAGAAGCATCACG
AAAGTTATCGACTTTCAGTACTGCTCAGCTATGGTTCCTGGCAAAGTCATAGCTTCAGTG
AGTACAACATTAACATACTTCCACGACATTTTGTGTTTGGAGCTCATGGTCTGGGCCAGT
GGCTCCATGGTTTTCAATCTGTACAGGCACAAGCAGCGAGTCTACCACATCCACAGACAC
AGAATCTCATCAAGTTCCTCCTCCCCAGAGGCCAGAGCCACTCAAAGCATCCTTGTCCTG
ATGTGTGCCTTCCTCTCCTTTTACACTCTGTCTTTTATCATTTACGGCTTGCTTTCGCTT
TGTGATAAAAATATATGGTGGCTGGTCAATGCCTCTCCTTTAATCAATTCTTGTTTCCCC
ACTGTGAGCCCCTTTATTCTCATGAGTCATGAACGTGGTGTACTCAGGCTTATCTGGAAG
AAGTAA
>V1R.GCA_004027205.1_CteGun_v1_BIUU_PVKB01002111.1_214239_215174+
ATGGCATCCATCAACATGGCGCTAGGACTGATCTTTATGTCACAGACCGCGGCTGGAATC
TTAGCAAATTTCTCTCTTCTTTACCATTATGTCTCTCTCTGTTTCACTGGGTGGAGGTTG
AGGCGCACGGATTTAGTAGCCTGGCACTTGACTGTAGCCAACGCGTTGGTCATGCTTTCT
AAAGGAGTCCCACAGACAGTGGCAGCCTTTGGGGTCAAATATTTCTCTGAGGGTGTTGGA
TGCATCCTTCACTTGTACATTTACAGAGTGGCCCGGGGTGTGTCCATCAGTACAATCTGC
CTCCTGAGCGTCTTCCAGATGGTGATGATTAGCCCCATGAACTCTGCTTGGAAGGACCTT
AAGGTAAAGCTCTCCAAGCACATTGGCCTCTCAGCTTTCCTCTGTTGGATCCTGTACATG
TTGGTAAATTGTGTTTTTCCTCTGTACACCATCAGCAAACGAGGCAGCATAAACATCACC
GAGAAAAAAGATGGTGTATACTGTTCTGGAATTCGGGACAAAATATCCGATTTCTTATAT
ACAACATTTTTGTTATTCCCTGAAGTTTCATGTTCTGGGCTCATGATCTGGTCCAGCATC
TCCATGGTTTTAATCCTGTACAGGCACAAGCAGCAGGTCCAACACATCCGTGGGACAAAC
ATTTCTTCTGCCTCCTCCCCTGAGTCCAAAGCCACACACAGCATCCTTGCCCTGGTGTGC
ACCTTTGTGTCTTTCTACACACTCTCTTCCTTCTTTTATGCTTGCATTGCAACTTTTAAC
GTTTCTAGTTTATGGGTGGTGAATATCTCTGCTCTAATTTCAACATGTTTTCCCACTGTC
AGTCCCTTTGTTCTGATGAGCCGTGAGGCCGTGGTATGCAGGCTTTGGGTCAAATTTTTA
GATTTCATCAGATGTATGAAAAGTCCACAGGTTTGA
>V1R.GCA_004027205.1_CteGun_v1_BIUU_PVKB01002111.1_224110_225045-
ATGGCTTGGGAAGATGTGACCACTGGAATGGTCTTCCTGGCTCAGGTTGTCATTGGGATC
CTGGGAAATTTCTCTGTCTTATGTCACGATATGGGCCTTTACTTCAGTGGATACAAGTCC
AAGCCCACAGACTCCATTCTCAGGCACCTGACTGTGGCCAACTCCCTGGTCATTCTCTCC
AGAGGGATCCCAGAGGCCATGGCTGCTTTGGGGCTGCAGGACTTCCTCAGTGATCTCGGG
TGCAAGCTGGTGTTCTATGCTCACAGGGTGGGCAGGGGGGTGTCCATGGGCAGCACCTGC
CTCCTGAGTGTCTTTCAGGTCATCACCGTCAGCTCTCGGAGTTCTACCCGGGCAGATGTA
CGTCCCAGGTACATAGGACTTGCCAATGTCCTGTGCTGGGTTTTTTACATGCTGCTAAAT
ATCAGAATTCCTGAGTATATCAGTGGAAAATGGAAGAACGTGAATATCACAGAAACTCTG
GATTTTCGATACTGTTCTTCTAACCTTCATGACAAAGGCAGAGACTTAGACTATGCAGGA
TTCATATTGACCTCTGATGCCCTGTGCCTGGGCCTCATGACCTGGGCCAGTGGATCCATG
GTTTTCATCCTGTCCAGGCACAAAAAACAAATGCGGCACGTCCACAGGACCAGCGTCTCC
CCTCGAGCCTCCCCTGAGACCAGGGCCACCCACAGCATCCTCGCCCTGGTGACCACCTTT
GTCTCTTTTTACACCCTCTCATCCGTCACTTTTATGTGTTTTAATTTTGTTGATAAGAGA
ACTCAGTGGCTGGTGAACACCTCTGCCTTAATCAATGCGTGTTTTCCCATCGTCAGTCCA
TTCATCCTCCTGAGTCGGGGTCCTCAGGGCTGCAGGCTCTGCAGCGTGTGCACCCTGAGA
GAGGCTCACTTGCCTCGTCCTATCAGGACAATGTGA
>V1R.GCA_004027205.1_CteGun_v1_BIUU_PVKB01002111.1_238268_239233+
ATGCAGAACCTGCTACATGCGTGTGTGAATATTGAAAGCAAAGACAACAACAGAATGACT
TCGGTGGATGTGAGCATTAGCACAGTCTTCCTTGTTCAGATTGTCATCGGCACCCTGGGG
AATGCCACTCTCCTAACTCAGAACTTATTCTTGTACTTCAGTGGATGTAAGACCAGGTCC
ACAGCTGTGATTCTCAGACACCTGACTGTGGCCAACTCCCTGGTCATTCTGTCCAGAGGA
ATCCCAGAGGTCATGGCGGCTTTTGGGCTGGAGGACTTCCTCAGTGATCTTGGGTGCAAG
CTTGTGTTCTATGCTCACAGGGTGGGCAGGGGTATGGGCTTTGGCACCACGTGCCTCCTG
AGTGTCTTCCAGGCCATCACCATCAGCCTTGGCAGCTTCAGGTGGGCGGAGCTGAAAGTG
AGAGCTCCCAGGTGCATGAACCCATGCACTGTCCTCTGCTGGCTCTTTCACATGCTACTG
AATCTCACTTTTCCTGTGACTGTGACTGCCAAGTGGAAAAACACAAACATCACAAAGAAA
GTAGCCTCAGGGTACTGTTCTTCTCAGAATGGCACGAATGCCTTGTACTCAGTCACGGTA
CCCCTGATCTCCATCATTGATCTTCTGTGTCTGGGGCTCATGCTGTGGTCCAGCACGTCC
ATGGCTTCCGTCCTGTTGAGACACAAGCAGCAAATCCGATACATCCATAACACCAGTCTC
TGCATGAGCTCCCCAGAGGCCAGAGCCACCCGCAGCATCCTCATCTTGCTAAGCATCTTT
CTATGCTTTTATTTCCTCTCGGCTATTTTCCAAATGTATCTGACCTTTTCTCAAAATTAC
AGCCCCTTCCTGCTCTCTGTTGCTGCATTAACCAATGCGTGTTACCCAACTCTCTGCCCC
TTTGTGCTCTTGAGTCACGGGCACGGCATCTCCTGTGGCCACTGTGGGATGAACACAGCC
ATCTAA
>V1R.GCA_004027205.1_CteGun_v1_BIUU_PVKB01002111.1_249063_249965-
ATGACTCCCAGGGCCTTGTCCGTGGGGATTTTTTCCGCCTTCCAAACTGGAGCGGGAACC
CTGAGCAACGCCTCTCTTCTCTTTTTCTACCTCCTCTCTGAACTCAGTGGAAAGACTTTG
ACGCCCAAAGACCTGATTTTGAAGCACTTGACTTTAGCCAACTCCTTGGCTATCATCTCA
AGAGGAATTCCCCAGACAATGGCCGAGTTTGGGTTGACATATTTCCTGGGTGACCTTGGG
TGTAAACTGGTTTTCTATGTTTATAGAGTCTCGCGGGGGGTTTCCCTGTACGCGACGTGC
CTGCTGAGTTGCTTCCAAGCCGCCACCATCAGCGCCAGCAACTCCAGGTGGGGGAAGATT
AAATCCAGAGTCACACGGTGTCTTGGACCTTCCTGTCTCCTCAGCTGGCTCATGAATCTG
CTCCTAAACATTATGGTTCCCTTGAGAGTGATGGGACCCAGACACGGCAGAAATATCACA
GGGGGATTGAACTTTGGGTACTGCTCAGGGTTCCTTGTGACTCCATTATTCGTGGTTCTG
CTGTGCTGTTCTGACGGGCTGTGTTTGGGGCTCATGGCCTGGGCTAGTGGCTCCATGGCG
AACGTTCTCTGCAGACACACAAGGAGAGTTCAGTACATCCAGGGTGCCCAGAAGTCCCCC
AGAGTCCTCACGGAGGCCAGAGCCACCCGGACCATCCTGATCCTGGTGAGCACCTTTGTC
ACCTTGTACTCGGTCTCTTCCTTCCTGGTACTTTATGTGGCACTCTTTGCTCAGCCAAGC
CCGTGGCTGATAAACGTGCTTGCATTGGTGGAAACATGTTTCCCCACTTTCTGCCCCTTG
GTACTTACCAATAGCAACACCTCTGCCTTCAGGATCTACTTTTCTCCTGGGGGTAAAAGG
TAG
>V1R.GCA_004027205.1_CteGun_v1_BIUU_PVKB01002111.1_267665_268570+
ATGATCATCATGGATTTGAAATTTGGAATAATATTTCTTTTCCAGATTGTCATTGGAACC
TTGGGGAACTTCTTCCTCCTACATTATTATTTCTCTCTATATTTTAGTGGAGGGTGCAGG
TTGAGGTTCACAGATGTGGTTCTCAGGCACCTAACAATGGCCAACTCCCTGGTCATTCTC
TCCAGAGGAATCCCAGAGATCATGGTGGCTTTTGGTGCGAAAGGCTTCCTTGACGACGTT
GGTTGCAAATTTGTTTTCTATCTTCACAGGGTGGGCAGGGGTGTGTCCATGGACACCACC
TGCCTTCTGAGTGTCTTCCAGGCCATGACCATCAGCCCCAGGGACTCTATATGGGCAGAG
CTAAAAAAAAGAGTGCTAAAGTACCTGGGACCCTCTAACATCCTGTGCTGGATCCTGCAC
ATGCTGCTAAATATTAGAGTTTCTATGCTTTTAGTCGGCAAAAGGGACAACAAAAACTTC
TCAAAAACTATGGAATTTCAATACTGTTCAGTTACGCTTCCTGAAAAGGACACAGGCACA
ATTTTTGCAGCTTATGCCTTATTTCATGATATTCTGTGTTTGAAGCTCATGGTCTTGACC
AGCGGCTCCATGGTTTTCACTCTGTACCGACATAAGCAGAGGGTCAGCCATATTCACAGC
CATGAAGCCACATCGAGACCTTCTCCTGAGACCCGAGCCTCATTAAGCGTCCTTGCCCTG
GTCAGCACCTTCCTGCTTCTGTACACCCTGTCTTCCACCATCCATGGTTGGTTTTTTCTT
TATGATAAAACTGCCTGGTGGCTGGTCAACATCGCAGCTTTAACCAATTCAGGTTTCCCC
ACTGTGAGCCCCTTTATTCTCTTGAGTCGTGAACGTGGTATATTCATGCTCGTGTGGAAA
AAGTAA
>V1R.GCA_004027205.1_CteGun_v1_BIUU_PVKB01002111.1_277169_278116-
ATGGCTACTGTGGACGTGACCACTGGAATGGTCTTCCTGGCTCAGGTTGTCATTGGAATC
CTGGGAAATTTCTCTGTTTTATTGCACTATATGGGCCTTTATTTCAGTGGATGCAAGCCA
AAATCCACAGATGTGATCCTCAGGCACCTGACTGTGGCCAACCTCTTAGTCATCCTTTCC
AGAGGAATCCCAGAGACCGTGACAGCTTTTGGGTTAAAACACTTCCTCAGTAATCTTGAG
TGCATGCTGGTGTTCTATGCTCACAGAGTGGGTAGGGGTGTGTCCATGGCCAGCACCTGC
CTCCTGAGCGTCTCCCAGGCCATCACCATCAGCCTCCGGAGCTCCACCTGGGCAGAGCTA
AAAGGAAAATCCCCCAGGTATGTTGAGTTCTCCAGCATTCTCTGCTGGGTTTTTTACACG
CTGCTCAACATCATAGTTCCTGTATATCTCACCGGAAAGTGGAGTAATGGAAACAACACA
GCAACTATAAATTTTGGCTATTGTTCATTTTATGTTAGTGACAGAAGCACAGGCTTATAC
TTTTCAATATTCATAACCACCCCAGATGTCGTGTGTCTGGGCCTCATGACCTGGGCCAGT
GGATCCATGGTTTTCATCCTGTCCAGGCACAAAAAACAGATGCGGCACGTCCACAGGACC
AGCGTTGTCTCACCTAAAGCCTCCCCCGAGACCAGGGCCACCCACAGCATCCTCGCCCTG
GTCAGCACCTTTGTCTCCTTCTACGCCCTCTCATCCATCACTTATATTTATTTTTCTTTT
CTTGATAAGAGAACTCAGTGGCTGGTGAACACCTCTGCCTTAATCAACGCGTGCTTTCCC
ACCGTCAGCCCATTCGTCCTCCTGAGTCGGGGTCCTCAGCGCTGCTGGCTCTGCAGCGTG
TGCACCCTGAGAGACGCTCACTTGCCTCGTCCTATCAGGACAAAGTGA
>V1R.GCA_004027205.1_CteGun_v1_BIUU_PVKB01002111.1_285956_286894+
ATGGCCTCCGGGGAAGTGACAATAAAGATAATCTTCTTATCACAGACTGTGTTTGGAGTC
CTTGGAAATATGTCTCTTCTCTTCCATTATTTCTTCCTTTACTTTACTGGGCACAGGTTA
AGATCCACAGACTTGATTCTCCAGCACGTGCTGGTAGCCAATTCTTTAGTCCTGCTGTGT
AGAGGAGTCCCCCAGACAACCGTGGCTTTTGGATTGACAGATTTCCTCAATGACCTTGGG
TGCAAATTTGTGTTCTATCTCCACAGATTGGGCAGGGGTGTGCCCATGGACAGCACCTGC
CTCCTGAGTGTCTTCCAGGCCATCACTACCAGCCCCCAGCACTCCAGGTGGGCAGAGCTG
AAGATGAAATCTCACAGATACCTTGGTTCCTGTATTTTATTGTGCTGGGTCCTGCAAGTG
CTGCTAAATTTAAATACTTCTGTATATGTGACAGGCAAATCGAATGACATAAACATCACT
TTGCAGAAAGATTTGGGGTTCTGTTCCGCAGACCATGCTGACCCCCCTACCCTGTCACTG
TATGCCACACTGTTATTATTTCCTGATGTTACCAGTTTGAGCCTCATGCTCTGGTCCAGC
GGTTCCATGATTTTCATCTTATACAGGCACAAACGACAGGTCCAGTATATGCACAGGACC
AATGTCTCCCTCAGATCCTCCCTGGAGTCCAGAGCTACCCGAAGAATTCTCTTCCTTGTG
AGCACCTTTGTGTCACGTTACACCCTCTCCTCTGTCTTCCAAATCTGTATTGATCAGATT
TCTAAGCCCAGCTGGTTGCTGCTGAACATTGCAGCCCTGGTCTGTGTGTGTTTTCCGGCT
GCCTGTCCCTTCATGCTCACGAGCGACAACTTCCCGGTGTACAGGCTCTGTGCCTGGGCA
AGGAACGTGAAGTCTCCTGATCTCAACAGCGACGTTTAA
>V1R.GCA_004027205.1_CteGun_v1_BIUU_PVKB01002111.1_294022_294978-
ATGAGAAGCACAGCCTCCAGGGACGTGTCCATGGGAACAATCTTCTTGTCACAGAGTGTT
CTCGGAATCTTGGGAAATGTCTCTCTTCTTCATTACTACCTTTTCCAGAGCCACAGTACA
AACAGACTGAGGTCCACAGCTTTGATTTTCACGCACTTGTTGATAGCCAACTGTTTAGTC
ATTTTTTCTAAGGGACTCCCCCAAACCATCGTAGCTTTTGGGTTGAAACACTTCCTCAGT
GATTTCACCTGTCGATTTATCTTGTACATTCAGAGAGTTGGCAGGAGTGTGTCGATAGGA
ACCACCTGCTTCTTAAGTGTCTACCAGACCGTCATGATTAGCCCCATGAACTCCCGTTGG
AAGGATCTTAAGGTGAAAGTGCCCCAGTACACTGGATTCTCCATTTTACTTTGCTGGACC
CTACACATCATAATAAACTTAATTTTTCCTGTGTATGATTTGTATGTGTCCATGAAATGG
AGCACTAGAAACATCACAGCAATAAGAGATATGGGATATTGTTCTGTTGTAGAGCATACA
GCTGCCATGGGATCAGTCTACACAGCCTTGGTCATATTCCCTGAAGTTTCTTTGTTTGTG
CTCACGACCTGGTGCAGTGGCTCTATGATTTTCATCCTGTACAGACACAAACAGCGGGTC
CAACACATCCACAGCTCAAATGTTCCCCGTAGATCTCCTGAGGCCAGAGCCACCCACAGC
ATCCTCCTTCTGGTCAGCACCTTTCTGTCTTTTTACATGCTCACCTCTCTCTTTCATATT
TCTGTTGCTTTTTTAAGCAACCTCAGTTTGGGGTTAGTGCGTACTTCTGAGGTATTGTCT
GTGTGTTTTCCGACTGTCAGCCCCTTTCTGCTCATGAGCCAGGATTCTTCTATATCAAGG
ACCTGCTTTGTCTGGATAAAAAACGCAAAACTCACGATTGTTACCAGACATATGTAA
>V1R.GCA_004027205.1_CteGun_v1_BIUU_PVKB01002111.1_305107_306027-
ATGGTTGTGGCAATAGCAATGGTCAACTTGTTTCAGACTCTCATTGGAACACTAGGTAAT
TTCTGTCTTCTTTACCACTACAACGTTCTTTATTTCATTAAGTGCAGATTAAAGTTCACA
GACATGATTCGCTGGCACCTAGTTGTAGCCAATTCCTTGGCCATCCTGTCTAGAGGGATT
CCTGAAACAATGGCAGCGTTTGGGCTGAAAGGTTTCCTCAGTAATCTTGGATGCAAACTC
ATTTTCTATCTTCATAGGGTAGGGCGGGGCGTGTCTATTAGTACCACCTGCCTCCTGAGT
GTCTTCCAGGTGATCACTGTCAGCGCCAGCAGCTCCAGGTGGGTGGGGCTCAAGGCAAAA
GCTCTGAACTACACAGGCGTCCTCAACATCCTCTGCTGGATCCTGCACATGCTGGTGAAC
ACAATCGTTCTCCTGTATATGACTGACAAACAGAGCCATGAAAATGTCACATACAAAAAG
CAGTTTGGATCCTGTTCGAGTGTTACTCACCAAAAGAGTACAAAAATCTTCCACGCCATC
CTGCTGTCCCTCCCTGATGTGGTGTGTGTGGGGCTCATGCTGTGGGCCAGCAGTTCCATG
GTTCTCATCCTGTACAAGCACAGGCAGAGAATGCGACACATTTGTAGGACAAACTTCACA
CCTCGGTCCTCGCCTGAGACCAGAGCCACCAAGACCATCCTTCTCCTGGTCACCACCTTT
GTCTCTTTCTACACTCTCTCCTCCATTTTTCAAGCCTTTTTTGTTTTTAATGATAACCCT
GACTGGGTCCTGGCCCATGTGGGTGTGATCGTCACTGGATGCTACCCGATTGTCAGTCCC
TTCGTGCTAATGGGACAGGGCACTGGAATATCAAGACTTTGCTTTTCTCAAGTAAGAAAT
GCAGGAGCCGCTGCTCGTTGA
>V1R.GCA_004027205.1_CteGun_v1_BIUU_PVKB01002111.1_314878_315858-
ATGATCATCACCACTCTTTCGAGGAAAATGACAAAACTAGCCACGAGCGTTGTGTTAACA
GGAATGTTCTTGTCACAGAGTGTTATTGGAATCTTGGGAAATTTCTCTCTTCTTCATTAC
TACCTTTTCCAGAGCCACAGTAAACGCAGGCCGAGGCCCACGGAGTTGCTTCTCAAGCAC
CTGTGTGTCGCCAACTGTTTAGTCATCATATCGGAAGGGATTCCCCAGACCACCGTAGCT
TTTGGGATGAGACATTTTGTCAACGAATTTGTCTGCCACTTTATTTTGTATGTTCAGAGA
GTGGGCCGGGGTGTGTCAGTTGAGACCATTTGCCTCTTGAGTGTTTTCCAGACCATCATG
ATCAGCCCCGTGCACTCACGTTGGAAGGATCTTAAGGTAAAAGCCCCACAGTACATTAGA
ATCTCCATTTTCCTCTGCTGGGTCCTATGCAGCATGATAAACTTAATTTTTTGTCTGCAC
TATTTGTATGTGTCCAGGAAATGGAGCAATGGAAACATCACAAGGAAAAGAGATATGGGA
TATTGTTCTTTTGTAGATGACGCAACGATAACGGGATCGATCTACACCGCATTGGTCATA
TGTCCTGAAGTTTCCTTTTCTCTGATCATGACCTGGTGCGGTGGCTCCATGGTTTTGATC
CTGCACAGACACATGCAACGTGTCCAATACATCCACAGCTCATTTGTTTCCTTCAGGTCT
CCTGAGGCCAGAGCCACCCGCAGCATCCTCCTTCTGGTCAGCACCTTCCTGTCTTTTTAC
ATGCTGTCCTCTCTCTTTCGTGTTTCTATCGCTTTTTATAGCAACTCGAATTTGGCGTTA
GTGTGCACTTCTCAGGTGTTTTCTTTATGTTTCCCCACTATCAGCCCCTTTCTGCTCATG
AACCAGGATTCCTCTGTGTCGAACACCTGCTGTGTCTTGAAAAAATACCCAAAACTCACT
ATAGTTTCCAGGAATATGTAA
>V1R.GCA_004027205.1_CteGun_v1_BIUU_PVKB01002309.1_3438_4448+
ATGTTTTTACAGTCAAATTTCTACGATAAGTTTTGGTTCTCAATGCAATCAAGGAAAATG
ACAAAACTAGCCACGAGCGTTGTGTTAAAAGGAATGTTCTTGTCACCGAGTGTTATTGGA
ATCTTGGGAAATTTCTCTCTTCTTCATTACTACCTTTTCCAGAGCCACAGTAAACGCACA
CTGAGGCCCACGGAGTTGATTCTCAAGCACCTGTGTGTCGCCAACTGTTTAGTCATCATA
TTGGAAGGGATTCCCCAGACCATTGGAGCTTTTGGAATGAGACATTTTGCCGATGACTTT
GGCTGCCTATTTATCTTATATGGTCAGAGAGTCGGCAGGGGTGTGTCAATCGGGACCATC
TGCCTTTTGAGTGTCTTTCAGACCATCACGATTAGCCCCATTCACTCCTGTTGGAAGGAT
ATTAAGGTAAGAGCACCACGGTACATTAGAATCTCCATTTCACTCTGCTGGATCCTATGC
GGCATGGTAAACTTGATTTTGACTCTGCATGATTTATGTGTTTCTGGACAATGGAGCAGT
GGAAATATCACAAAGAGAAGAGACATGGGATACTGTTCTATTGTAGATCATGGGACCATA
ATGGGCTCAGTCTACATTGTGTTGGTCACATGCCCTGAAATTTCATTTTCTGTGCTCACG
ACCTGGTGCAGTGGCTCTATGGTTTTCATCCTGCACAGACACATGCAGCGGGTCCAGTAC
ATCCATAGCTCAAATGTTCCCTCCAGATCCCCTGAGGCCCGAGCCACCCGCGGCATCCTC
CTTCTGGTCAGCACCTTCCTGTCTTTCTACATGGTCTCCTCTCTCTTTCGTGTTTGTATT
GCTTTTTATATCAACCTTAGTGTGGGGTTAGTGCGCACTTCTCAGGTACTTTCACTGTGT
TTCCCTACTGTCAGCCCCTTCCTGCTCATGAGCCAGGATTCTGCTGTGTCAAAGGCCTGC
TTTGTCTGGATAAAAAACACAAAATGCACAGTAGTTACCAGGAATGTGTAA
>V1R.GCA_004027205.1_CteGun_v1_BIUU_PVKB01002309.1_17336_18310+
ATGCACCTTGGTGCCCAAAGAAATAATTGTTGCCAACTTTTAAAGACAATGAGAAAAATA
GCCTCCAGGGACGTGTCAATGGGAATGGTCTTTCTGTCACAGAGTGTTATTGGCATCTTG
GGCAATTTCTCGCTTCTTCATTGCTATCATTTCCGGAGCCATAGTAAACACAGATTAAAT
TTCACAGCTTTGGTTCTCAAGCACCTGCTTGTAGCCAACTGTTTAGTCATTTTTTCTAAA
GGGCTTCCCCAGACCGTCGTAGCTTTTGGGTTGAAACATTTCTTCAATGACTTTGGCTGC
CAATTTATCTTGTATGTTCAGAGAGTCAGCAGAGGTGTGTCGATTGGGACCATCTGCCTC
CTGAGTGCCTTCCAGACCATCACAATGAGCCCCATGCGCTCCTGTTGGAAGGACCTTAAA
GTGAAAGTGCCACAGTGCTTTGGAATCTCCATGTCACTCTGCTGGACCCTATGCGGCATG
GTAAACTTGATTTTTACTCTGCATGATTTATGTGTGTCTGCACAATGGAGCAGTGAAAAT
ATCACAAAGAGAAGAGACATGGGATACTGTTCTACTGTAGATCATGGGACGATAATGGGC
TCAGTCTACATTGTGTTGGTCATATGCCCTGAAATTTCATTTTTTGTGCTCACGACCTGG
TGCAGTGGCTCTATGGTTTTCATCCTGCACAGACACATGCAGCGGGTCCAGTACATCCAT
AGCTCAAATGTTCCCTCCAGATCCCCCGAAGCCAGAGCCACCCGCGGCATCCTCCTTCTG
GTCAGCACCTTCCTGTCTTTCTACATGGTCTCCTCTCTCTTTCATATTTCCATTGCCTTA
TATAGCAACCTCAGTTTGGGGTTAGTGCGCACTTCTCAGGTACTTTCTGTGTGTTTTCCA
ACTATCAGCCCCTTTCTGCTCATAAGCCAGGATTCCTCTATTTCCAGGATGTGCTCTGTG
TGCCTAAAAATATGA
>V1R.GCA_004027205.1_CteGun_v1_BIUU_PVKB01002309.1_28270_29208-
ATGGTCTCTGGGGAGGCGATAATGGGAATGATCTTCTTGTCCCAGGCTGTGTTTGGCGTC
CTGGGAAACATCTCTCTTCTCCTCCACTATCTCTTCCCTTATTTTACTGGGCACAGGTTG
AAGTCCACAGATGTGATCCTCCAGCACTTGCTGCTGGCCAATTCCTTAGCCCTGCTCTCT
AGAGGAGTCCCCCAGACAATGGCAGCGTTTGGATTGACAGACTTCCTCCGTGACCTGGGA
TGCAAACTTGTTTTCTATCTTCACCGGGTGGGCAGGGGTGTGTCCATGGGCAGCACTTGC
CTCCTGAGCGTCTTCCAGGCCATCACCATCAGCCCGCAACGCTCCAGGTGGGCAGAGCTT
AAAGAGAAAGCTCCCAAGTATATCGACTCTTGTGTTTTACTGTGCTGGGTCCTGCATTTA
TTGATAAATATAACTATTCCTATATATGTCAAACGGAAAATGAAAAACGTAAATATGACC
ATACAGAAGGATTTGGTATTCTGTTCTTCACATGGTGCTGACCCCATCACTCTTCCACTC
CATGCGGCACTGTTGGTATTTCCCGATCTTGTGTGTTTGAGCTGCATGCTCTGGTCCAGT
CTTTCAATAGTTTTCATCCTGTACAGGCACAAGCGGCAGGTCCAGCACATCCGTAGGACC
CATGTCTCCCCCAGATCCTCCCCTGAGTCCAGAGTTACCCGGCGGGTCCTTTTCCTTGTG
AACACGTTTGTGTCATTCTACACGCTCTCCTCCATCCTCCAAGTCTGTTTTACCAACACT
ACTAAGCCCAGCTGGTTGCTGGTGAACACTGCCGCCCTGGTGTCCATGTGTTTCCCAGCT
GCCTGCCCCTTCGTGCTCATGAATGACAACTTCCGCCTGTGCAGGCTCTGTGTAGGGGTG
AGGAACATGAACTCTCTTCTCTGTAGCAGAAATGATTGA
>V1R.GCA_004027205.1_CteGun_v1_BIUU_PVKB01002309.1_38476_39378-
ATGGCCTCCACCGATTTGAAATTTGGAATAATCTTTCTATTCCAGATTGTCATTGGAACC
TTGGGGAACTTCTTCCTCCTGCATTATTACTTCTCCTTGTACTTCAGTGGGTGTAGATCA
AGGTTTGTGGATGCGGTTCTCAGGCACCTGATGGTGGCCAACATTGTGGTCATTCTTTCC
CGAGGAATCCCAGACACCGTGGCAGCTTTTGGGATGAAAGACTTCCTCAGTGACTTTGGG
TGCAAACTGGTTTTCTATCTTCACAGGGTGGGCAGAGGTATGTCCCTGGACACCACCTGC
CTCCTGAGTGTCTTACAGGCCATCACTATCAGCCCCAGGGGCTCCGTGTGGGCAGAGCTG
AAAGGGAGAGCTTGGGAATACCTGGGCTCCTCTGCTGTCCTCTTCTGGGTCCTGCACGTG
CTGCTGAATATCCAAATTTCTATGTGTATAACTGGCAAAGGGAACAGCAAAAACTTCTCA
AGAGCTATAGAATTTCAGTACTGCTCAGTTTTGGTTCCTGAAAAAGACATAGACAAATTT
GTTGCAACTTGTGCGTTATCCCATGACATTTTGTGTTTGAAGCTCATGGTCTGGGCCAGC
AGCTCCATAGTTTTCATTCTGTACCGACACAAGCAGCGGGTCAGCCATATTTGTAGTCAC
AACGTTTCATGGAGATCTTCTCCTGAGACCAGAGTCTCACTAAGCACCCTCCTCCTCGTC
TTCACCTTCATGTTTTCCTACACGTTCGCTTCCGCCGTTCACGTTTTGCTTTCTTTTTAT
GATAAATCTGCCACGAGGCTGGTCACCACTGCCGCCTTGATCAATACATGTTTCCCCACC
CTGAGCCCCTTTATCCTCTTGAGTCGTGAACGTGGTGTATCCACGTTCATCTGGAAGAAG
TAA
>V1R.GCA_004027205.1_CteGun_v1_BIUU_PVKB01002309.1_46899_47786-
ATGGATTTCAACTTTGGGTTCATCTTTCTTTTCCAGACTGTCATTGGAATCCTGGGAAAT
TTCTCACTCTTGTGTCATTATACCTTCCTTTGCTTCAGTGGGTACAGGTCGAGGTCCACA
GATGTGTTTCTCTGGCACCTGACTGTGGCCAACTCCCTGGTCATTGTCCCCAGAGGGGTC
CTTGAGACAATGGGGACTTTTGGGATGAAAGGCTTCATCACTGATTTGGGGTGCAAAGTT
GTGTTCTATGCTCACAGGGTGGGCAGGGGTGTGTCCATGGACAGCATCTGCCTCCTGAGT
GTCTTCCAGGCCATCGCCATCAGCCCCCGGGACTCTATCTGGGCAGTGCTGAAAGGGACA
GCCCTGAGGTACATGGGACCCTCTAACATCCTCTGCTGGGTCCTGCATATGTTGCTAAAT
TACAGAGTTTCTATGCTTGTCACCAAAAAAAGGAACAGCACACACTTAAGAAGTGTGGAT
TTTCAGTACTGTTCAGCCTTGCTTCCTGAAAATAACACAAGAGTGGTTTTTGATTCATGG
ATGTTGTCCCATGATGTTTTTTGTTTGAAGCTCATGGTCTGGACCAGTGGGTTCATGGCT
TTCCTTCTGCTCAAACACAAGAAGCAGGTCCGCCACATTCACAGACACAGTGCTACACCA
AGTTCTGACCCTGTGGCGCGAGCTTCTCACAACATCCTCATCTTGGCCAGCACCTTCGTG
TCTCTCTACGCCTTCTCTTCGGCCATTGGCACTTGTTGTACTATATATAACACCGTTTTG
TGGCTGGCTAACAGCTCAGCCTTAATCAGTTCTTGCTTCCCCACAGCCTGTCCCTTTATT
CTCATGAGTCGTGAATCCAAAATGTCCTTACTCGTGTGGAAGAAGTAA
>V1R.GCA_004027205.1_CteGun_v1_BIUU_PVKB01002309.1_60184_61104+
ATGGCTTCCAAGGAAGAAACTATTGGCATAGCTTTTCTTGTTCAGGCTGTCATTGGAATC
CTGGGGAATGTCTGTTTCCTAAGTCAGCACTTATTCCTGTATTTCACTGGTTGCAAGACC
AGATCCACAGATGAGATTATCGGGCACCTGACTGTGGCCAACTCCCTGGTCATTCTCTCC
AGAGGAATCCCAGAGGTCATGGCAGCTTTTGGGCTGCAGGACTTCCTCAGTGATCTCGGG
TGCAAGCTGGTGTTCTGTGCTCATAGGGTGGGCAGAGGTGTGTCCATGGGCAGCACCTGC
CTCCTGAGTGTCTTCCAGGCCATCACCATCAGTGCCAGGAGCTCCAGGTGGGCGGAGCTG
AAGGTGAAGGCTCCCAGGTACATAACCACCTCCACCATTTTGTGCTGGGTCCTTCCGTTG
CTGTTGAATCTCAATGTTCTGCTAAGCTTAACTAGCAAACAGAGAATCAAAAACATCACA
AAAAAAGTAGACTTAGGATACTGTTCTTCACAAGGGGACAAAAAAATCTTATACTCAGTC
ACGGTACCCCTGATCTCCATCACTGATCTTCTGTGTCTGGGGCTCATGCTGTGGTCCAGC
GCGTCCATGGCTTCCATCCTGTTGAGACACAAGCAGCAAGTCCAATACATCCATAGCACC
GGCCTCCGCACGAGCTCCCCGGAGACCAGAGCCACCCGCAGCATCCTCATCCTGCTAGGC
ATCTTTCTATGTTTCTATTTCCTTTCTGCCATCATCCAAATGTATTTGACCTTTTCTCAA
AATCACAGCCCCTTGCTGCTCACTGTTGCTGCATTAACCAACGCGTGTTACCCAACTCTC
TGCCCCTTTGTCCTCTTGACCCGTGGGCACAGTCTCTCCAGTGTCTGCCGTGGCTACTGT
GGGTTGAACACTGCCACCTAA
>V1R.GCA_004027205.1_CteGun_v1_BIUU_PVKB01002309.1_85361_86326-
ATGAATATTAGTCACTGGGAGCTCACAAGCTCCTCCAGGTATTTGGCAACAGGAATGCTG
TTTTTGTTACAGACTGCAGCTGGGATCCTAGGCAACTTCTGTCTTCTTTATCATTATCTC
ATCCTTTACTTCACAAAATGTACGTTTAGGCCCACAGATTTGATTCTCATGCACTTAAAT
GTAGCCAACACCTTGGTCATTCTTTCCAAGGGAGTCCCAGAAACCATGGCAGCTTTTGGA
CTCAAAGATATCCACAGTGACATTGGATGCAAACTTCTTTTCTATTTCCACAAACTGGGA
AGGGATGTGTCCATGGGCAGCACCTGCCTCTTGAGTGTTTTCCAGGTGATCACCATCAGC
CCCAGGAGCTCCAGGTGGGCGGAGCTGAAGGGAAAAGCCCCCAAGTACCTGGTTACATCT
AGTGCCCTGTGCTGGGTCCTGAACATGGTGCTCAATATCGTGGTTCCTGTGTGTATGACT
AGCAAATGGAACAGCAAAAGTTATGCAAACAAAAGAGACTACGGACACTGCTCTGCTGTG
CTTCGTGATAACGTCACAAATACACTCTACATACCATTGGTGTTACTCCGTGACATTCTG
TGTCTGGGGCTCATGCTCTGGTCCAGTAGCTCCATGGTTTTTATTCTGTACAGGCACAAG
CGGCAGATGCAACACATCCACAGTTCTGTCTCCCCCAGATCCTCCCCCGAGTCCAGGGCT
GCCCGAAGCATCCTTGTCCTGGTGAGCACCTTTGTGTCTCTATTCTCTGTCTCCTCCATC
TTTCATATTGCTTTGTCTATTTTTAAACATCCCGGTTTGTGGCTGGTGAACACTTCCGTG
CTAATCACTGGGTGCTTCCCAGCTCTCAGCCCTTACATTCTCATGAGCCATGACTCTAGA
GTATCCGCACTCCACTTTGTTGGGATACGGAATCCAAAACCCACTAATGTTTTAAATGTC
CTGTAA
>V1R.GCA_004027205.1_CteGun_v1_BIUU_PVKB01002309.1_233908_234807+
ATGAGAATGGCCTTTGGTGATGTTGTCCTTAGGCTACTTTTCCTGGCCCAGACTGGGATT
GGGGTCCTGGGGAACATCTTTCTCCTCTCAACTTATGTTTCTACGTCTTTTGCTGGCCAA
GCACGGAGGCCCACACATGTGATACTCACTCACATGGCTGTGGCCAACTTCTTGGTTCTG
CTCTTCAAGGGCATTCCCCAGATGATATTTATCTGGGGAATAGCGAATATCCTGGGAAAC
ACTGGGTGTAAACTCGTCTACTACGTTCACAGAGTGGCCAGGGGCCTTTCTCTCTGCACC
ACTTGCCTCCTGAGCAATTTTCAGGCACTCACCATCAGCCCCAGAGGAAGTGGGTGCGTG
GGGCTCAGAGCCCGAGCTTGGAGGAACATCAATGTCTCCTGCCTTCTGTGTTGGACTTTC
AACTTGCTGATAAACACATTTATTCTCATACACATGGAGGGCTTCCGGCATATTCACAAT
TCTACCGAGATACGGGACTACGGACTGTGCTCTTCTAGAAATTCTGAAACATCTGCTCCA
AAATACACAATTCTCTTGACGTTCCCAGATGTGGTGTTTCTGGGCCTCATGGCTGGGGCC
AGTGTCTACATGGTCCTTCTCCTGTACAGACACCGCCAGCGAGTGAGGCACCTTCACACC
AGCAGTGACTCCCACAGGTTCTCTCCAGAGGCCAAAGCCACTCAGACCATCCTGCTTTTA
GCAAGCACCTTCATTTTCTTTTATTTGATCAATTCTTTCATTACAGTACACATTTCTGCC
ATGTTTAGATCTCACCTCTGGCTGCAGCATGCCACCACTTTCCTGGCAGCCTGCTATCCC
ACCATCAGCCCCCTGATACTGATGCTTAGAGATCCTCGAGCACCAGCCTGCTGCTCTTAA
>V1R.GCA_004027205.1_CteGun_v1_BIUU_PVKB01002309.1_253471_254370+
ATGACAATGACTTTTGGTGATGTTGTTCTCACACTACTTTTCCTGGCCCAGACTGGGTTT
GGGGTCGCGGGGAACGCCTTTCTCCTCTCAGCCTACGCCTGCGCAACCTGCACTGCCCAC
GCTCAGAGGCCCACGCACCTGATCCTCACCCACATGACTATGGCCAACTTCTTGATTGTT
CTCTTCAAGGGCATTCCCCAGATGACATTAATCTGGAAAGTAACACCCATCCTGGGAAAC
ACCGGGTGTAAGCTCTTCCATTATATCAATAGAGTGGCCCGGGGCCTTTCTATCTGCACC
ACTTGCCTGCTGAGCAATTTTCAGGCACTCACCATCAGCCCCAGAGCTGGTGGGTCAGGG
AGACTCAAAGACCAAACTTGGAAGAACATTAATTTCTCCTGCCTTCTGTGTTGGACCCTC
AACTTGCTGGTGAATTTCTTTATTCCTCTAAATATGCAGGGCCTCCAGCACACTCACAAT
TCTACCAAGATGCAAAGCTATGGTCTATGTTCTTCTGGAAGTGCTGAAGGAGCTGCCAAA
AATTATTTATTTCTCTTGACATTGACAGATGTGGTGTTTCTGGGCCTCATGGCTGGGGCC
AGTGTCTACATGGTCCTTCTCCTGTATAGACACCGCCAGCGAGTGAGGCACCTTCACATT
CTCAGGAACTCGCATGGATTCTCCCCTGAGGCAAAAGCCATTCAAACCATCCTGCTGCTA
GCAAGCACCTTCATTTTCTTTTATTTCACCAACTCCATCCTCATAATTTTCAATGCTTTG
TATTTAAAGTCTCGCCTCTGGCTGCAGCACGCCAGTGCTTTCCTAGTGACGTGCTATCCT
GCGCTCAGCCCTCTGATACTGATTCTTCGAGATCCCCAAGCACCCACTTGCTGCTCCTAA
>V1R.GCA_004027205.1_CteGun_v1_BIUU_PVKB01002345.1_213771_214673-
ATGACTTGGAGTAACCTCACCCAGAGAATAATCTTCCTCTCCCTCACTGGACCCGGAATT
GTTGGGAACATCTTTATATTTGTAAGACATGTATACTTTTTTGTCATGGTTACTGAGAAA
AGTCCCATTGACTTTCTCCTTGTACATTTGTCCTTTTCAAATATAATCATTATTTGTGGC
ACAGGGATAAGAGTTATAACCACAGTTTTTCATTTCAATAACTTCTTAGATCATGTTGGT
TGTAAAGCTGTAGTTTATTTGGAAAGAGTGGCTCGGGGACTGTCCATCTGCACCACCTGT
CTCCTCAGCATGGTCCAGGCCATCACCATCAGTCCCAGGACCACTCTGTGGAGAAAGCTC
AAGCCACGCACTGCATGGCAAGTTCTTCCCTCTCTCCTTCTCTTCTGGGTTCTTAATTTT
CTGATCAGCTCCAACTTGCTCCACTATATTACATCAGTCAGTAGTGTGAACAATTCTAAA
AGTGAACTATATGTTGCGCATTGCTACATATTGCCATCTGGGCTAGTAGTCAGATGGCTT
TTCCTATCTCTAATGGCTCTGAGGGATGTCATCTTCCAGAGTCTCATGGGCTGGAGCAGT
GGGTACATGGCTTTTCATCTGTATGAACATCACAAGCATGTCCTCTACCTGCACAAATCT
AGATCTGCCAACAACTCCAGCCCCGAAATCAGAGCTATTCGAAGTACTCTCATCCTCATG
ACCTGTTTCCTTTTTTTTTATTGGGCAGATTTTATTTTCTCCTTGTATATCGGGTCCATG
TTGCCACGTATTTCCAAAATATTAAATATTAAAATAGTTCTAGCACTTGGCTATGCAAGT
GCCAGCCCCTTTGTCCTGATGAGAAGGGGTGTTCATGTTGCTAAGTACTCTAGAGGTAAC
TGA
>V1R.GCA_004027205.1_CteGun_v1_BIUU_PVKB01002345.1_248913_249848-
ATGATTTTGAACCTTGTCAAGGGAATACTCTTTACCTTTCTAACTGGACTCGGCACTGTG
GGGAACATTTTTGTATTTGTAAATCAGATGTTAATGTTTGGAAGCACTAAGAAGAAATCT
ACACATCTTATTCTCATGCATTTGGGTTTTACAAATATCATAGTGCTTCTTTCCAAAGGA
CTACCAAGGACAATAGCAGCTTTTGGTATGAGAAACTTCCTAGATGACATAGGCTGTAAG
ATTGTGTGTTACCTCGAGAGGGTGGCCAGGGGCCTGTCAGTCTGCACCAGCAGCCTCCTT
ACAGTGGTTCAGGCCATCACCATGAGTCCCAGACACTCCACAAGAAGGATGCTCAAGCCC
AGGACTGCAAGTACTATTCTTGTATTGTTTCCCTTTCTTTGGACATACAATTCCTTAACA
AACATTAACTTACTCCTTTATATCACAAGTACCAACATAAATGCATCAAAAATTAATGAG
AGTGACTACTATTGCTATTTTCGACCAGAAAATAATAAAATAAGGTGGATTATTCTCATC
CTCATGGTCCTGAGGGATGGCCTGTTTCAAGGTGTCATGTGTGGGGCCAGTGGCTATATG
GTGTTTCTTCTCCACAAGCACCATCAGAATGTTCTCCATCTGCAGAACTCCAAGTTCCTC
TACAAAACTCCCCCCGAGATCAAAGCTGCTCAAAATATTCTCATTCTGATGCTTTGTTTC
CTCTTCTTTTATTGGGCAGATTGTTTTTTTTCTCTACTTTTAAATTCTTGCTTGGAAAAT
AATTTTATGTTAAATATTCGAGAATTTATGACTCTTGGCTATGCAATTCTCAGCCCATTT
GTGCTAATTCACAGAGATGGATGCCTGGGTAAGTATCGGAGAGGGCAGTACAAAAGAAAA
ACATTGAGAAAAATGTCTATTTTCTCTTTTCAGTAA
>V1R.GCA_004027205.1_CteGun_v1_BIUU_PVKB01003323.1_63787_64683+
ATGAATTTCAATGTTGTCAACAAAACAATCTATGTCATCTTAGCTGCACTTGGCATTGTA
GGAAATACTACTGTTTTTGTGAATTATTCGTGCAACTTTGGGCATGGCATCAAGAACAAA
TCAATACAACTTATTCTCATCCACTTGGTTTTTACGAATACCATACTGCTTCTCTCCAAA
GGAATGCCAAAGACAGTAACAGCTTTTGGTTTGAGAAACTTCCTAGGTGACTCAGGCTGT
AAGATTGTTGTTTACTTGGAGAGGGTAAGCCGGGGTCTGTCAGTCTGCACCAGCAGCCTC
CTCACAATGGTTCAGGCCATCACCGTGAGCCCCAGAAACTCAGGGTGGAGGAGGCTAAAG
CTCAGGTCTACAGGGCACATCTGTTCCTTCTTTCTCTTCTTTTGGATATTCAATTCCTTG
TTAGCTATGAACTTAGTACATTCCATCACAGATATCAGCATGAACATGCTAAAAGCCAAC
AAGAGTGACTACTCATGTTATTTCCTACCAGAAAGACAGAAAATGAAATGGCTTTTTCTC
ACATTTATGGTCCTGCGAGATGCTGTATTTCAAGTAGTCATGTGTGGGTCCAGTGGTTAC
ATGGTGTTTCTTCTCCACAAGCACCACCAGAGTGCTCTCTACTTGCAGAACCCCAAGATT
CGCTACAAAACTGCCCCTGAAATAAAAGCAGCACAAAATGTTCTTCTTCTGATGCTTTGT
TTCTTTTTCTTTTATTGGATAGATTGTGTCCTTTCTTCATCTATAAGCTTCTTCATAGAC
GATCAGTTTATGGTCATAAATATACGAGAATTTCTGGCCATCGGCTATGCAATTCTTAGT
CCATTTGTGGTGATTCACAGAGATGGATACCGGGTTGATTGTTGGCATGTTCATTAG
>V1R.GCA_004027205.1_CteGun_v1_BIUU_PVKB01003323.1_96855_97748-
ATGATTTTGAACCTTGTCAAGGGAACAATCTTAGCCTTTCTATCTGGACTCGGCACTATA
GGGAACACTGCAGTGTTTGTAAGTTATATTGTCATGTTTGTAGGTACTGAGAAATGTATA
TACCTCATTCTCATCCACTTGGCTTTTACAAATATTGTAACTATTCTGTCCAAAGGAATG
CCAAGTACAATAGCAGCCCTTGGTGTGAGAAACTTCCTAGATGATACAGGGTGTAAAATT
GTTGCTTACCTGGAGAGGGTGGCCCGGGGCCTGTCAATTTCTATCAGCAGTCTCCTCACG
GTGGTCCAAGCCATCACCATGAGTCCCAGACACTCCAGGTGGAGGAACACCAAGCCCAGG
TCTGCATGGCACATCCTGTGTGTATTTCCCTTCTTTTGGATTCCTAATTTGTTGATCGGT
GTAAATTTAGTCCTTTACATCACAAGTACCCAGCCAAACAAAACACAAATTAATGTGAAT
GAATACTATTGTGATTTTCGACCAGAAAATCAAGAAAAGAAATGGATTTTTCTTATTCTC
ATGGTTTTTCGTGATGCAATCTTTCTGAGTGTCATGGGCTGGTCAAGTGGCTTCATGGTC
TTTCTTCTCCGTAAGCACCACCAGCATGTTCTTCACCTGCAGAACTCCAGGAAAACCTAC
CAAACTCCCCCTGAGATCAAAGCTGCTCAAAGTATTCTCCTTCTGATGGTTTGTTTTCTT
TTCTTTTATTGCATAGATTGTGTTCTTTCTGTATTTATGAGTAACCCCTTAGGGAATTTT
TCCATGATAATGAATATTCGAGACTTTCTGACTCTTGGTTATACAATTCTTAGCCCATTT
GTGCTGATTTACAGAGATGGACACCTGGCTGAATGTTGGAGAGAAAGACATTGA
>V1R.GCA_004027205.1_CteGun_v1_BIUU_PVKB01003323.1_111360_112340-
ATGTATTCTTACAATAGGCTTTTCTGGATCCAACTTTGCCTGTCTCTAAAGTATATAATG
TTTTATAACCAGATGAACAGAATCCTCTGTGTTTCTCTGACTGGTCTTGGCATTGTAGGG
AACACTTCTGTTTTCATGAATTATGTGGTCAATTTTGGGAAAAGCACCAAGAACAAACTC
ATACATCTTATTCTAACTCATTTGGTTTTTACAAATATTATAATGCTTCTTTCCAAAGGA
GTGCCTAAGACAACAGCAGCTTTTGGTATCAGAAACTTCCTAGATGAGACAGGCTGTAAG
ATTGTGTGTTTCCTGGAATGGGTGGCCCGGGGCCTCTCAATCTGCACCACTACTCTCCTC
ACGGTAGTCCAGGCCATCACTATGAATCCCAGACACTCCTGGTGGAGGAAGCTAAAGCTA
GAATATTCACGGTACATCCTCGCATTGCTTCTCTTCTTTTGGGTTCTCAACTCCTTGATA
GGCATGAACTTATTCAATTCCATCACAGACATAAAAATTAATTCATCACAAATTTATAAG
AGTGACAATTATTGTTATTATCTACCAAAAAATAGGGAAATTGAGATGATTTTTCTCACT
CTCATGGTTTTACGAGATGTGGTGTTTCAGGGTGCCATGGGTTGGGCCAGTGGCTACATG
ATATTTCTTCTCCACAAGCACCACCAGCATGTTCTCTACCTGCAGAACTCCAAGCTCCTC
TACAAAACTCCTCCTGAGATCAAAGCTGCTCAAAGTGTTCTCTTTCTGATGTTTTGTTTT
CTTTTTTTTTATTGGACAGATTGTGTTCTTACTATAGTTACATGTTCCACCTTAGATAAT
CATTCCATGGCAATAAATGTACGAGAATTTCTCACACTTTGTTATTCAGTGCTTAGTCCA
CTTGTGCTGATTCACAGAGAAGGACATCTGGCTGACTGTCTCAAAGACAAAGAGACACTG
AGAAAATTTTTTCATTGTTGA
>V1R.GCA_004027205.1_CteGun_v1_BIUU_PVKB01003323.1_121746_122696+
ATGCTTTCTTTAAAAACGTGCTTTCTGGGTTCAACTTTTTTGCCTATAAGGGAAGAAATG
ATTTCAAATCTGGTGAAGGGAACACTCTTCCTCATTCCAACTGGGCTTGGCATCATGGGG
AACACCTTTGTGCTTTTCAATTATATCCTTGTGTTTGGAGGCACTGAGAAGAAATCTGTA
CACATTATTCTCATCCACTTGGCTTTTACAAATATCATCATGCTTCTTTCCAAAGGAATG
CCGAAGACAATTGCAGCTTTTGGTCCGGGAAACTTCCTGAGTGACATAGCCTGTAAGTTC
ACAGTTTACCTAGAGAGGGTGGCTCGGGGCCTTTCAATTTGCACCAGCAGTCTCCTCACG
GTGGTCCAGGCCATTGCCATCAGTCCCACAAACTCAGTATGGAGGAAGCTCAAGCTCAAG
AATCAATGGCACGTCCTTCCCATCTTTGGCATCTTGTGGATTCTCAATTCCTTCATAAGC
ATGAATTTGCCATTTTTTATCACAAGTATCAACAGTGTGAACATATCACAAGTTACTAAA
AGTGACAAGTATTGTTATTTTCTACCTGAAAGTTGGATAATAAAATGGACATTTCTTACT
CTCATGGTCCTGCGAGATGTTGTGTTTCAGGGTGCCATGGGTGGGGCCAGTGGCTACATC
GCGTTACTTCTCCACAAGCATCACCAGCATGTTCTCTACTTACAGAACTCCAAGCTCTAC
AAAACTCCCCCTGAGATCAAAGCTGCTAAAAGTGTTCTCCTTCTGATGGTTTGTTTTCTT
TTCTTCTATTGGATAGATTGTGCTTTTTCTCTATTTATAAGTTGCTCTCTTGATATTACT
TCTATAATATTGAATATTCGATCATTTCTAACACTTGGTTATACAATTGTGAGCCCATTT
GTGCTAATTCACAGAGATGGTCATCTGGCTCAATGTCTTCATGGTCATTAG
>V1R.GCA_004027205.1_CteGun_v1_BIUU_PVKB01003323.1_144901_145860+
ATGTCATCTTTTCTGTGTTTCTGTGTGTTTGGCCTCATCCTATCTGCGAAGTCAGAGATG
ACATGGAGTGACATCATCCATAGAGCAATCTTCCTTTTTCTCACTGGACCTGGAATCGTG
GGGAACAGCCTTATAGTTGTGATACATGTATATACTTTCCTCATGGGTCCTGAGAAGAAA
CCCATTGACTTTATTCTCATTCAACTGGCGCTTTCTAATATAATCATTATTTGTAGCACA
GGGGTCAGAGGCATAGCAATAATTTTTTATTTAAGAAATTTTCTAGACAGTGTTGGCTGC
AAAATTGCAATTTATCTTGAAAGAGTGGCCCGAGGCCTTTCAATCTGTAACACCTGCCTC
CTCACTGTGATCCAGGCTGTCACCATCAGTCCCAAGTTTAGTGCGAGGAGAAAGTTCAAA
CTACACACTACATGGCAAATTCTCCCCTGTCTACTACTCTTTGTGATCCTTAATCTTCTG
ATCAGCTCTAATTTACTTCACTATATTACAGCAGTCAGTAGCATGAACAAATCTGTTACT
GGAATTTATGCTGGGTTTTGCTACATGTTACCATCTAGGCTGATCATCAAGTGGCTTTTT
CTGTCTCTAATGGCTCTGCGAGATATTGTCTTCCAGAGTCTCATGGGTTGGAGCAGCGGG
TACATGGCTTTCCACCTGTATAAACATCACAAGTGTGTCCTCTACCTGCACAAGTCCAGG
TTTTCCAATAGCTCCAGCCCTGAAATCAGAGCTACTCAAAGTACTCTCGTCCTCATGATC
TGTTTTCTTTTCTTTTATTGGGTAGATTTCATTCTCTCCTTCTACACAGGTTCCACCGTA
ACACATGACTCTACAATACTATATATTAAAGTATTTTTTGGACTTGGCTATGCTGTTCTC
TGCCCCTTTGTCCTGGTAAGTAGGGGTGTCCGTGCCACTCAGCACAGGAGAACACACTGA
>V1R.GCA_004027205.1_CteGun_v1_BIUU_PVKB01003323.1_167840_168733-
ATGATTTTGAAACATGTCAAGGGAACCATCTTTGTCTTTCTATTTGTAGCTGGCATTATG
GGAAACATGTTTGTTTTTGTGAAATACATGCTTATGTTTGGGGGCACTGAGAAGAAATCT
ATACACCTTATTCTCATCCATTTAGTTTTTACAAATATCATAATGCTTATTTCCAAAGGA
GTGCCAAACATAATTGCTGCTTTTGGATTCAGAAAGTTCCTAGATGATATAGGCTGTAAG
ATTGTAGTTTATCTGGAGAGGGTGGCCCGGGGCCTCACAATCTGCACCAGCAGCCTCCTC
ACAGTAGTCCAAGCCATCACCATCAGTCCCAGACACTCAGGCTGGAGGAGACTCAAGCCC
AACAGTGTGTCACACATTCTCCTTTTATTTTTGTTCTTTTGGATTCTCAGTTCCTTTATA
AGCATGCTCTTACTTTTTTCTATCACAAGTACCAGCATGAACATATCACAAATGAGTGAA
AGTAACAACTATTGTTACTTTCTACCAGAAAGTGAGAATATAAAATGGATTTTACTTATT
TTCATGATCCTGAGAGATGCCATGTTTCAGAGTGTCATGGGCGGGGCCAGTGGCTACATG
GTGTTTCTTCTCCACAAGCATCACCAGCAGGTTCTTCACCTGCAGAACTCCAAGTTCTTT
TATAAAAAGTCCCCAGAGATCAAAGCTTCTCAAAGTGTTTTCATTTTGATGCTTGGTTTT
CTTTTATTTTATTCAACAGATTGCATTTTTTCTCTAGCTTCAAATTCCTTCTTGGAGGAT
AGTTCCATAATATCAAATATTCGGGAATTTCTGACCCTTGGTTATGCAATTCTCAGCCCA
TTTGTACTAATTCACAGAGATGGACATCTGGGTGAGTGCTGGAGAGCTCAATAA
>V1R.GCA_004027205.1_CteGun_v1_BIUU_PVKB01003323.1_185763_186653+
ATGGTTTTGAAACTTCCTTTCATCATCATTTTCCTCTTTCTAACTGTACTCGGGATTGGG
GGAAACATCTCTGTTTTTCTGAATTATGTGCTCATGTTTAGAGGCATGGAGAAGAAACCC
ATACACCTTATTCTCATACATGTGACTTTTACAAATATCTTGACACTTCTTTCCAAAGGA
GTGCCAAAGACAATGGATGATTTTGGTATGAAAAACTTTCTGGGTGACATAGGCTGTAAG
ATTTTTTATTTGGAGAGGGTTACACGTGGCCTGACAATCTGCACCACCGCTCTCCTCACT
GTGGTCCAGGCCATCACCATGAGCCCCAGACACTCCTGGTGGAGGAGGTTCAAGCCCGCG
TCTGCATGGCACATCCTTCCATGGCTTCTCTTCTTTTGGATGCTCAACTCACTGATAAGC
ATGAACTTACTTCATTATATTTTAAGTAAAAGTACAAACACATCAGAAACTAGTAAAAGT
GAAAACTATTGCTATTTTCCACCAAGTTTTCAGAAAATGAACTGGGTTTTTCTCGCTTTC
ATGGTTATTCGTGACGCTGTGTTTCAATGTGCCATGTGTGGAGCCAGTGGCTACATTATA
TTTCTTCTCCACAAGCACCACCAGCATGTTCTCCGCCTGCAGAAGTCCAATGTCCTCTAC
AGAACTCCACCTGAGATCAAAGCTGCTCAAAGTGTTCTCATTCTGATGCTCTGTTTTCTT
TTCTTTTATTGGATAGATTGTATCATGTCTTTATATTTAATGTTCTACTTAAGGCATGCC
TTCTTTACAGTAAACCTTCAACAATTTCTGACCCTCGGTTACGCAATTATCAGCCCATTT
GTGTTGATCCACAGAGATGGGTACTTGTCTGAATGCCGAAAAATTCAGTAA
>V1R.GCA_004027205.1_CteGun_v1_BIUU_PVKB01003323.1_200610_201521+
ATGAAGATTTTAAACATCACCAAGGGAGTAATCTTGGCATTTCTAACGGGACTTGGAACG
ATAGGAAACACCTCTATTTTTGTGAATTATGTACTCATGTTTGGAGGCAGCGAAAAGAAA
TCTTTACAAATCATTCTTATCCATTTGACTTTTACAAACATCATAACTCTTCTTTCTTCA
GGAATGCCAAGTACAATAGCAGCATTTGGTTTGAGAAACTTTTTAAGTAACATAGGCTGT
AAGACTGTTTCTTTTTTGGAGAGGGTGGCCCGGGGCCTGTCAATCTGCACCAGCAGCCTC
CTCACTGTGGTCCAGGTCATGACTATCAGTCCCACGCACTCCAAGTGGAAAAGAATCAAA
CCCAGAACAGAATGGCATTTTCTTTCTTTGCTTATCCTCTTTTGGATGCTCAATTCCTTA
ATAGGCATGAACTTACTTCTCTATGTCACAAATACCAGCATGAGCACATCATATATTAAT
GAGAGTAAGAGCTACTGTTACTTTCAACCAGATAATCAGAATATGAAATTGATTTTTCTC
ACTCTGATGGTCATACGAGATGTGGTGTTTCAAAGTGTCATGGGCGGGGCCAGTGGTTAC
ATGGTGTTTCTTCTCCTCAAGCACCACCAGCGTGTTCTCCACCTGCAGAATTACAAGGTC
CTCTACAAAACTCCCCCTGAGATCAAAGCTGCTCAAAGTGTTCTCTTTCTAATGATCTGT
TTTCTTTTCTTTTATTGGGCAGATTGCATTCTTTCCCTATGTATAATTTGTTTCTTGGAG
AATAATTCTGTGCTATTAAATATTCGAGAAATTCTGACCCTGGGTTATGCATTTCTTAGC
CCATTTGTGCTCATTCATAGAGATAAACACCTAAGTATGTGCTGGAGAGGTCAATGGACA
GAAAAACATTGA
>V1R.GCA_004027205.1_CteGun_v1_BIUU_PVKB01003453.1_164863_165777-
ATGAACAGACACCACAGATTTGCAAGTCTTCTTGATATATACAACATGTTTTTATTTGAA
GTCAGTGTTGGAATCTTAGCCAACACCATCCTGCTTCTCTTTCGTGTCCACACATCCTTT
GTGGAGCACAGACCAAAGCCCAACGACCTCACCATTGGTCACTTGGCCCTCATCCACATA
GTGATGCTGCTGGCTGTCGGGTTCATTTCTACAGACATGTTTGGATTTAAGGATGTGTGG
GATGACATCACATGTAAATCAGTTATCTTCTTGCAGAGGCTGATGAGGGGCCTCTCCATC
TGCACCACCTGCCTACTGAGTGTCCTCCAAGCCATCACCCTCAGCCCCAGAAACTCCTGT
TTGACAAAGTTCAAACATAAATCCGCACATCACAACCAATATTGCTTTCTCTTCTTTTTG
GGCTTAAATATGTTCTCCAGTGGTCATTTTTTAGTCTCCACTGTGGCCACTCCTAATGTG
ACCTCACAGCGTCTCATGTTTATTACACAATCCTGCTCCCTTCAGCCCATTAATCACATT
CTTAAGAACATATCTCTTACACTGATGACCTTCAGGGATGTGTCCTTTATAGCACTCATG
GCCCTTTCCAGTGGGTACATGGTGATTCTGCTGTGCAGGCATACAAGGCAGACCCGTCAC
CTTCACAGCACCCGTGTGTCTCCCAAAGCATCCCCAGAGCTAAGGGCTTCCCAGACCATC
TTGTTGCTCATGAGTTTCTTTATGGTCATGTACCTTTTGGACTATGTGATCACCTCCACC
TCTGGAGAGCTGTGGAATAGTGACCCAGTTCATCATTGTGTGCAGATGCTGGTGAGCAAT
GGCTATGCCACGCTCAGTCCTCTGGTGCTCATCCGGAATGAAAAGATAATTACTAGACGT
TTGACACCCATTTAG
>V1R.GCA_004027205.1_CteGun_v1_BIUU_PVKB01003453.1_181723_182670+
ATGAATAAACACAGAAGATTTTCCAGTCTTACTGTTGTGCAAAATATGTTCTTCTTTGAA
GTCAGCTTTGGGATCACAGCCAACACTCTCCTGCTTCTTTTTCACATCCTCACGTTCCTT
CTGGAGCACAGGCTGAAGCCCACAGACCTCACCATATGTCACCTGGCCCTCATCCACATA
GTGATGCTGCTGAGTGTGGGCTTCATAGCTAAAGACATTTTTGGGTTTCAGAATTTGTGG
GACGACATCACATGTAAAGCAGTTATCTTCTTGCACAGGGTGATGAGGGGCCTTTCCATC
TGTACCACCTGCCTGCTGAGTGTCCTCCAGGCCATCGCCCTCAGCCCCAGCAGCTCCTGC
TTGGCAAAGTTCAAACATCGATCCTCACATCAGAGCTTGTGGTGCTTTCTCTTCTTATGG
GTACTTAACATGTTCCTCAGTGGTCGCTTCTTAGTCTCCACTGTTGCCACCCCTAACGTG
ACCTCACACAGTCTTATGTTTGTCACTCAATCCTGCTCTCTTTGGCCCATTAACTACTTA
CTTAAGTACATCTCTTTCACACTGTTTGCCTTCTGGGATGTGTCCTTTATGGGGCTCATG
GCCCTTTCAAGTGGGTACATGGTGATTCTCTTGTGCAGACATAAAACGCAGTCCCAGCAT
CTTCGCAGAAACAGCCCATCTCCAAAGACATCTTCAGTACAGAGGGCCACACAGACTATT
TTGTTGCTCATGAGTTTCTTTATGGTCATGTACCTTTTGGACAGTGCTATTGCCTCCCCC
TCTGGAGTGTTCTGGAACCATGACCCAATTCATCATTGTGTCCAGATGGTGGTAGGCAAT
GGTTATGCCACAGTCAGTCCTTTGGTGCTCATCAGTACTGAAAAGCAAATGATTAGGTGC
TTAGCATTTATTTCCCAGAAGGCCAGCAAGTCTTTACTTATCCACTGA
>V1R.GCA_004027205.1_CteGun_v1_BIUU_PVKB01003453.1_189377_190336+
ATGAAGATGAGTAGAGACATCCAAGTTTTCAGTCTTATTACCATACAAATCATGGTTTTT
TTTGAAGTCAGCATTGGAATCACAGCCAACACTGTCCTGTTTCTTTTTCATGTCTTCACA
TTTCTTCTGGAGCACAGGCAAAAACTCGCTGACCTCACCATTGGTCACTTAGCCCTCATC
CACGTAGTTATGCTACTAACTGTGGGTTTCACAGCTGTAGACATTTTTGGATTTCAGAAT
TTGTGGGATGACATCACATGCAAATCAGTTTTCTTCTTCCACAGGCTTACGAGGGGCCTT
TCCATCTGTACCACCTGCCTGCTGAGTGTCCTCCAGGCCATCACCCTCAGCCCTAGAAGC
TCCTGCGTGGCAAAGTTCAAACATCGACCCTCACATCACAACCTGTGGTGCTTTCTCTTC
TTATGGGTCTTGAATATGTTCATCAGTAGTCGCTTCTTAGTCACCACTGTTGCCACCCCT
AACGTATCATCACACAGCCTTATGTATGTCACTGAGTCCTGCTCTCTTTGGCCCATTAGT
TACATACTGAAGTACACTTCTTTCTCACTGGCCACCTTAAGGGATGTGTCCCTTATAGGA
CTCATGACCCTTTCAAGCGGGTACATGGTGATTCTCTTGCACAGGCATAAAAGGCAGTCC
CAGCATCTTCACAGCAGCAACCTGTCTCTAAAAATATCTCCAGAACAAAGGGCCACACAG
ACTATTTTGCTGCTTATGAGTTTCTTTATGGTCATGTACCTTTTGGACTTTGTTATTGCC
TCCACCTCTGGAATGTTGTGGAACCATGACCCAATTCGTCTTTGTGTCCAGATGCTGGTG
GGCAGTGGATATGCCACCGTCAGTCCTTTGGTGCTCATCAGTACTGAAAAAAGAATGACC
AAGTGCTTGACATCCATTTGGGAAAAGGACAGAAATGTTTGCTCTTTCAGAGATGAGTAA
>V1R.GCA_004027205.1_CteGun_v1_BIUU_PVKB01003847.1_15479_16333+
ATGTTTTCCCTTGAGATAACTTTTGGCATACTCCTCACATCTCAGATGTGTATTGGTGTC
ACAGGAAACTTGTTGCTCTTTGTGTTGTTAATCTTAGCTCAGCCTCATCTGAAGAAGCCC
ATAGATTCCATCATTGTCCACCTGACATTGGTCAATACCATGAATATCGTATTCACACTG
ACACCATACATCACCTCGTCCTTTGGAGTAAGAAATCTTTTGAATGATGCTGGTTGTAAG
GCTGTTTTATATATAAACAGAGTCACCCGCGGCCTTTCCATCTGTACCACCTCTCTCCTG
AGTACCTTTCAAGCCATCACGATCAGCCCCATCAATTCCAAGTGGGCCTGGCTGAAGTCT
AAGCTCACATTGTCAATTTTTCCCCTGCTCCTTTTCTACTGGATCATCAACATGCTAGTC
TACATTCACATCATCGAAACTGTAAGAGCCCGTGGCAATGTCACTTTTGTGGGTTGTGGA
TATACTGATGTGTACTGCCAAACTAGGAAGGTGTTGAACACCCCTGTAGGGACATTTATA
AGTGTCATATTGATTCGAGACCTCCTGTTTGTGTTCCTCATGATATGGACCAGCCTCTAT
ATGGTGAGTCTCCTCTTCAGACACCACAGGAGAGCCCAGCACATCCACAGACCCAGACTG
TCTTCCCAGCTGTCCCCTGAACACAAGGCCACCCACAGCATCCTTCTCCTGGTGACTTGC
TTTGTGTTCTTCTATTGCTCCAACAATATTTTGACCATCTATTCCTTTTATTCACCTGAG
AAAATCATAATGTTTGAGGTGATTACTGTGCTGTTATCATCCTGCTACCCAGCCATCTCC
CCTATTTTGTTGTAG
>V1R.GCA_004027205.1_CteGun_v1_BIUU_PVKB01003847.1_33681_34616+
ATGCTTCTACAGGACTCATTTTTTGTCTTTTTCCTCATATCTCAGCTGTGTATCGGCATC
ACGGGGAACTCACTGCTCTTTGTGTGCTGTATCTCTACCTTCTTCATCCAGACTCATCCA
AGGAGGCCTGTACACTCAATTTTCATGCACCTGACATTCATCGATATGCTGACCGTCACA
TTCACATTGCTACCTTATATCTTGTCATCCCTTAGAGAAAGAAAGTTTTTGGGTGACACT
GGTTGTAAGGCAGTTATGTTCTCATACCGAGTTACCCGAGGGATCTCCATCTGTACTACG
TCTCTCCTGAGTGTGTTTCAAGCTATCACAATCAGTTCCAGTAGCTCCTACTGGGCCTGG
TTTAAATCAAAACTCTCCATGTGGCTTTCCCTCTCTTTCCTTTTCTTCTGGATCATCAAC
ATTCTCATCAACATCCCCATCATTCAAGCCATAAGCGTCAATGACAGTATCATTCTTGGT
GGTCAAGGCTTTTCTCATGCATCCTGTCTAAGTAGGAAGTTTGTACCCCAAAACCCAGAG
CTAAATCTAGGTGTTGTATTGATTCCTGATCTCCTGTCTGTTGTCCTCATGATATGGACC
AGCCTCTACATGGTGAATCTTCTCTACAGACACCACAAGAGCATCCGGCACATCCACAGC
CCCGGTCTGTCTTCCCAGCCATCTCCCGAACACAAAGCCACTCAAAGCATCATCTGTTTG
GTTTGTGGCTTTGTGTTCTTTTTTTGCTCAAACAATATTTTAACTGTTTATTCATTATAT
GTTCCTAGCAAAAAGCCAATGTTGGAGCGAATTAGTGGAATGTTGTCATCGTGCCACCCA
ACCATCTGCCCTTTTGTGCTGATGACAAAAAATTCAATGATTTCACCCCTGCCAATGTTG
AGAAATACCTGCTGCCCAAGAGCATTTAGGGGCTGA
>V1R.GCA_004027205.1_CteGun_v1_BIUU_PVKB01005446.1_20373_21317+
ATGATTTTAAATCTTGCCAAAGGAATGATCTTAGCACTTCTAACTGGACTTGGCACTGCT
GGGAACATCTCTGTTTTTGTGAATTATATGCTTATATTTGCGAACACTGAAAAGAAACCT
GTACAAATTATTCTCATTCACTTGGTTTTTACAAATAGCATAACTCTTCTTTCTGCGGGA
ATGCCAAGAACAATAGCAGCATTTGGTTTGAGAAATTTTCTAAGTAATGCAGGCTGTAAA
ATTATTTCTTACCTGGAGAGGGTGGCCCGGGGCCTGTCAATCTGCACCAGCAGCCTCCTC
ACTGTGGTACAGGCCATCATCATGAGTCCCAGACACTCCAGGTGGAAGAAACTCAAGCCC
AGGTCTGCATGGCACATCCTGCCATTGCTTCTCTTCTTTTGGATTCTCAATTCCTTGATA
AGTGTGAACTTGCTCTTCTACATCACAAGTATCAGCACAAACACATCAAATATTAGTAAG
CTTTACAGCTACTGTTACTTTCGCCCAGCAAATCAGAAAATGAAGTGGATTTTTCTTATC
CTTATGATGCTACGTGATGGCCTTTTTCAGGGTGTCATGGGCGGGGCCAGTGGCTACATG
GTGTTTCTTCTCTACAAGCATAACGAACATATCCTCCACCTGCAAAACTCCAAGCTCCTT
TACAAAACTCCCCCTGAGATCAAAGCTGCTCAAAGTGTTCTCTTTCTGATGCTTTGTTTT
ATTTTCTTTTATTGGGTAGATTGTATTCTTTCTCTATTTATAAATTCCTTCTTGGAGGAT
GCTTCTGTGCTAATAAATATTCGAGACTTTGTAACACTTGGTTATGCAATTCTTAGTCCA
TTTGTGTTGATTCACAGAGATGAATATCTGACTAAATGCTACAAAGCTCAGCAAGACAGA
AAGACATTACGAAAATGTTCATCTCTTGACCCTTTCCTTAAGTAA
>V1R.GCA_004027205.1_CteGun_v1_BIUU_PVKB01005446.1_37137_38057+
ATGATTTTGAACATTGTCAAAGGAACAATCTTTGCCTTTCTAAGTGGACTCGGTTCTGTG
GGGAACATTTCTGTTTTTGCAAGTCACATGCTCATATTTCAAGGGACTGAGAAGAAATTT
ATACACCTTATTCTCATCCACTTGGCTTTTGCAAATATCATACTACTTCTTTTCTATGGA
ATTCCAAGAACAATGGCAGCTTTTGGTATAAGAAACTTCCTAGATGACATAAACTGTAAG
ATTGTTGTTTACCTGGCAAGGGTGGCCCGTGGCATTTCAATCTGCACCAGCAGTCTCCTC
ACAGTGGTCCAGGCTATCACAATGAGCCTCAGACACTCCAAGTGGAGAAAGCTTAAGCCC
CGGTCTTCATGGCACATCCTTCCCTTGTTTCCTTTTTTTTGGATTCTTAATTCCTTGATA
GGCATAAACTTAGTTCATTCCATCACAAGTACCAGCATGAATACATCACAAATTAGTCTG
AGTGAAATCTATTGTAACTTTCAACCAGAAAATCAAAAAACGGGATTGATTTTTCTTGCT
CTCATGGTCCTACGGGATGCTGTGTTTCTGGGTGCCATGGGCGGGGCCAGTGGCTACATG
GTGTTTATTCTCCACAAGCACCACCAGCACGTTCTTCACCTGCAGAAGTCCAAGGTCCTC
TACAGAGCTCCTCCTGAGATCAAAGCTGCTCAAAGTGTTCTCCTTTTGATGCTTTGCTTC
TGTTTCTTTTATTGGGCAGATTGTGTTCTTTCCTTATATATAAATTCTCTTTTAGAAAAC
AATTCTGTGATATTTAATATTAGAGAATTCCTGGCACTTGGTTATGCAGTTCTCAGCCCG
TTTGTGCTGATTCACAGAGATGAACACCTGACTGAATGCTGGAGAGCTGAGAGGAGAGAA
AGACATTGGGAAAATGTGTGA
>V1R.GCA_004027205.1_CteGun_v1_BIUU_PVKB01005446.1_57622_58515+
ATGACTGGAAGTAATTTTTTATACAGAACCATCTTTCTCTCTCTTACTGGACCTGGCATT
GCTGGAAACCTCATTTTGTTCATGAAACATGCATGCACTTCTACTGTAGGTACTGAGAAA
AAACCCATAGACTTTATTCTCATCCAACTGGCTATTACCAATGTCATGACGCTCTGCTGC
ACAGGAATTGCAGCTATAAGATCAACTTTTCATTTCAGTAACTTCCTCGATAATGTTGTC
TGTAAATCAGTGATATATCTGGCTAGGGTGGCCCGTGGCCTGTCCATCTGTACCACCTGT
CTCCTCAGCGTGGTCCAGGCCATCACCATCAGTCCCAAGACCACCCCGTGGAGGAAGCTC
AAACCACACACTGCATGGCAAGTTCTTCCCTGTCTCCTTCTCTTTTGGATCCTCAATTTT
CTGATCAGCTCTAACTTGCTCCACTATATCACAGCAGTTCGTAGTACAAATAAATCTGAA
ATTGAAATGCCTGTTGGGTATTGTTACATGTTACCACCAGGGCAAATTATTAGGTGTCTT
TTCCTACTTCTCATGACACTTCGGGATGTCATCTTCCAGAGTCTCATGGGCTGGAGCAGC
GGGTACATGGCTTTCTGCCTGTATAAACATCACAAACGTGTTCTCTACCTGCACAGTTCC
AACAACTCCAACCCAGAAATCCGTGCTACACTAAGTATTCTTATGCTCATGACTTGTTTT
CTTTTCTTTTACTGGGCAGATTTCATCATCTCCCTCTATGTGGGGTCTATTTTGACAGTT
AATCCCATAATAGTATCTACTAATATAATTCTGGGAGTTGGTTATGCCAGTCTCAGCCCC
TTTGTGCTGATCAGCAGGGATGTCCACCCGGTTAAGCACTGGTGCAGGCACTGA
>V1R.GCA_004027205.1_CteGun_v1_BIUU_PVKB01005446.1_84459_85349+
ATGACATTACAAATGTTTCTGAACATTATCAAGATAACAATATTCATTTTTCTAACTGGA
CTTGGCACTGTAGGAAATACATTTGTTTTTGTGAATTATACATACATTTTCTTTAGGGGC
CCTGTGAAGAAATTGATACACCTCATACTTATCCATTTGGGTTTTATAAATATTGTAATG
CTTTTTTCCAATGGAGTGCCACAGACAATATCAGCTTTTGGTTTGGGAAACTTCCTAGAT
GATACAGGTTGTAAGATTGTTGTTTACCTGAAGAGAGTGGCCAGAGGCCTGTCAATCTGC
ACCAGTAGCCTTCTCACAGTGGTCCAGGCCATCACCATTAGCCCCCAACACTTCGGGTGG
AGAAGGTTCAAGCCCAGATCTGCATGGCACATTCTTCTCTTGTTTCTATTCATTTGGATT
CTCAACTCTTTGATAAGCATCAACTTACTCCTTTGTATCCCAAGTAAAAGTAAGAACATG
TCACAAAGAAGTGCAAGTGATAAATATTGTTACTTTCTACCAAGAAGACAGAAAATAAAC
TGGATTTTTCTCACTTTGATGGCCCTGAGAGATACTGTGTTTCACGCTGCCATGGGTGGA
ACCAGCGGCTACATGGTGTTTCTTCTTTGCAAGCACCACCAGCACGTTCACCATTTGCAG
AACTCCAAGCTCCTCTGCAAAACTCCCCCCGAGATCAAAGCTGCCCAGAGTGTTCTCCTT
CTAATGCTTTCTTTTCTTTCTCTCTTTTTGACAGATTGTGTTATTTCTTTATATTTATCT
GTGTCTTTAGATAAATATTCCCTAACTGTAGATGTTTATGAATACCTGGCTCTTGGTTAT
GCAATTCTCAGCCCATTTTTGTTGATTCACAGAGATGGACACCTGGCTTAG
>V1R.GCA_004027205.1_CteGun_v1_BIUU_PVKB01005713.1_245_1156+
ATGAATAACAATAATAAACTGTACAATCACATTGACATCAGAGATGTCTTTTTTTCGGAA
GTTGTCTTTGGGGTCTTGGCCAACACCGTCCTTCTCCTCGTGTGCATTTTCAACAACAGG
CCCAAGCCCATTGACCTGCCTGTTGGTCTCTTGGCTCTGGTTCATACAGTGATGCTGCTG
ACCAAGGCCTTCATAGCTGCAGATACTTTTAAGTCTCAAGAGTATTGGAATGATCTCACG
TGTAAATCAGTTGTGACCTTGCACAGGTTGACGAGAGGCCTTTCCATTTGTGCTACCTGC
GTGCTGAGTGTCCTCCAGGCCATCACCCTCAGCCCCACAAGCTCCTGCTTGGCAAAGTTC
AAACACAAATCCCCACGCCCCAGCTTGTGTTGCGTCTTTCTTCTGTGGCTCTTCTATATG
TCCCTTAGTGGTCCCTTCTTATTCTCTATTTCTGCCACTCACAATGTGACCTCACAAAGT
CTTGTATTTGTCACTAAATCTTGTTCTCTTCAGGCTTTGAGTTATTTCCTCAGACATTTA
TTTTCCATACTGACCACCTGCCGGGACGCCTGCTTTATGGGGCTCATGTCTGTCTCGAGT
GGTTACATGGTGACACTCTTGTGCAGGCATAAGAAGCAGTCCCGGCGTCTTCTCAGCACC
AGCCTGTCTCCTAAAGCATCCCCAGAACAAAGGGCCACCCGGACCATTCTGCTGCTCATG
AGCTTCTTTGTGATCATGTACATTTTAGACAGCACTATCTCCTCCTCACGAATCATGAGG
TACAATGACCCCACTCGCCTGTGTGTCCAGATGCTCCTGGCCAATGGCTATGCCACGGTC
AGTCCTTTGGTGTTCATCAGCACCAAAAAGTGGGTAATTAACTTTTTGAAATCCATGTGG
GGAGGACAGTAA
>V1R.GCA_004027205.1_CteGun_v1_BIUU_PVKB01005713.1_23836_24777+
ATGAATAAAAACAAGAAAGTGTTCGGTAATGCTCACATAAGAAACACCTTTTGCTCTGAA
GTTATCATCAGAGTCTTAGCCAACGCCCTCCTTCTGGCCTTCCACATCCGCACATGGCTT
CTCAGGCAGAAGTCCAACCTCACTGACCTGCCCATTGGGCTCTTGGCCCTAATCCACCTA
TTAATGCTGCTAATCGTAGGATCCATCACTCCAGACCTTTTTACATCTCAAGGCAGGTCC
TGGGATGACATCACATGTAAATCACTTGTCTACCTGCACAGGGTGATGAGGGGCCTCTCT
GTTTGCACCACCTCCCTGCTGAGCGTCCTTCAGGCCGTCACCCTCAGCCCCAGAAGCTCC
TGTTTGGCAAAGCTGAAGCACAGATCCTCACGTCACCACCTGTGTTGCCTTCTCCTCCTG
TGGCTCTTCTACACATCTGTCAGCAGCCACCTCTGCATCTCTATCTTTGCTATTCCCAAC
CAGACCTCAGCCAACTTCATGTACGTCACTGCGTCCTGCACTATTGCACCACTGGGTTAC
CTCCTCCGACATGTGCTTTCCACACTGCTGATATTCAGAGACTCCTTCCTTATGGGGCTT
ATGGCCATCTCAGGTGGCTACATGGTGGTTCTCTTGTTCAGGCATAAGAGGCAGTCTCAG
TCCCTTCACTGCACCAAACTTGCTTTACGAGCATCCCCAGAGCAAAAGGCCACTCGGACC
ATTCTGCTGCTCCTGAGTTTCTTTCTGTTCATGTCCACACTGAACTGCTTTGCCTCCTAT
GCAAGAACTTTATTAAATGATAATCCAATAATTTATTGCATCCATATTTTTATGGCCCAC
AGCTATGCCACACTTTGCCCTATAGTGTTCATCAGCACTGGAAAAAGTATAATTAACTTT
TTGAGATCCAAGTGTAGAAGACAAGTATGTGGTTTTCAGTAA
>V1R.GCA_004027205.1_CteGun_v1_BIUU_PVKB01005713.1_34167_35096+
ATGAATAAAAGCTACCCTATGCACAGTAATACTACCGTGAGGAATACCTTTTACTTGGAA
GTTGCCGTTGGAGTCTCAGGCAATGTCATCCTTCTCGTCTTCCACATCCGCATGTGGCTT
CTCAGGCAGAGGCCCAGACTCACTGACCTGCCCATTGGGCTCCTGGCCCTGACCCACATA
GTGATGTTACTGCTAATGACAGGATCGATAGCTCCAGACATTTTTATGTCTCAGGGCAGG
TTCTGGGATGACATCACATGTAAATCCCTTATCTACTCCTATAGGGTGATGAGGGGACTC
TCTGTTTGTACCACCTCCCTGCTGAGTGTCCTTCAAGCCATCACCCTCAGCCCACGAAGC
TCCTGTTTGGCAAAGCTGAAACACAGATCCTCCTGCAGCCAGCTGTGTTTGCTTCTCTTC
CCGTGGGTCTTCTATACGTCTGTTAGTAGTCACCTTGTCATCTCCGGTACTGCTACCTCC
AACCGGACCTCAGGCAATTTTCTGTATGTCTCTGAATTCTGCTCTATTGTACCCATGAGT
TACTTTCTCCAGCGTGCATTTTCCACACTACTGCTATTCAGGGAAGCGTTCTTTATGGGG
CTCATGGTCCTCTCGAGTGGGTACATGGTGGTTCTCTTGTGTAGGCATAAGAAGCAGTCT
CAGTCCCTTCAGTGCAACAAACTTACTCCAAAAGCATCCCCGGAACTACAGGCCACCTGG
ACCATTCTGCTGCTCCTGAGTTTTTTTGTGGTCATGTCCATTTTGGACAGTTTTACAACC
TATTTAAGAACTTCATTCAATAACAATCCAGTAGTTTATTGTATCCACATTCTTGTGACA
CATAGCTATGCCACAGTTAGTCCTTTGGTGTTCATCGGTGCTGAAAAACGTATAATTAAC
TTTTTGAGTTCCAGGTTTGGAGGACAGTAA
>V1R.GCA_004027205.1_CteGun_v1_BIUU_PVKB01005713.1_44665_45591+
ATGACTAAAAACAACAGGGAGTACAGTAATATTAACATAAAAAGCGCCTTTTATTCTGAA
ATTGCCATTGGGGTCCCCCCCAATATCTTCCTTCTTATCTTCCACATCCGCTTATGGCTT
CTCAGGCAGAGACCCAAACCTACAGACATTCCCATTGGGCTCGTGGCCCTGTTCCATCTA
GTCATACTCTTAACATCGGCATTCATTGGTGCTGACATTTTTATGCCTCAGGCCAGGTCC
TGGGATGACATCACGTGTAAATCTCTTATCTACTTCTACAGGGTGATGAGAGGCCTCTCC
ATTTGCGCCATCTCCCTGCTGAGTGTCCTTCAGGCCGTCACCCTCAGCCCCAGAACCTCC
TGTTTGGCAAAGTTCAAACACAGATCCTTATACCACTACCTGTGTTCCCTTCTTTTCTTG
TGGGTTTTATATGCATCCATTACTAGTCACCTCTTAATCTCCACTGTCGCTACCCCCAAT
CTGACCTCATACAACTTCATGTATATCACTGAATCCTGCTCTCTGTTATACAAGGGCCAC
TCCCTCCAGCATGCATTTTCCATGCTGTTGACCTTCAGGGAATCCTTCTTCATGGGGCTC
ATGGCCCTCTCTGGTGGTTACATGGTGATTCTCTTGTGCAGGCATAAGAAGCAGTCCCAA
CAGCTTTACCTCACCAAACTTTCTTCAAGAGAACCCCCAGAACAAAGAGCCACCCGGACC
GTTCTGCTGCTCCTGGGTTTCTTTCTGTTCATGTCCATTTTAGACAGCTTTTGCAACTAT
GCAAGAAATGTATTGAAAGATTGTTCTGTAATTTATTTTATCCAGCTTTTCGTGAGCCAC
AGCTATGCCACAGTCAGTCCTTTGGTGTTTATCAGTACTGAAAAGCGTATAGTTATCTTT
CCAAGATCTGTGTGTGGAGGACGATAA
>V1R.GCA_004027205.1_CteGun_v1_BIUU_PVKB01005713.1_50428_51354-
ATGAGTAAAACCCACAGTGTATACAGTAACATACACATAAGAAACACCTTTTATTCTGAA
GTTGCCATTGGGGTCTCGGCCAACGCCCTCCTTCTCGTCTTCCACATCCATGTGTGCCTC
CTCAGGCAGAAGCCCAGACTTACCGACCTGCCCATTGGGCTCTTGGCTCTAACTAACCTA
GTGATACTGCTAATCACAGCATTCATAGCAGCAGACAATTATGTGGCTCAAGGCACGTTC
TGGGATGACACCACATGTAAATCGCTTTTTTTCCTGTTCAGGATGATGAGGGGCCTCTCC
ATTTGCACCACCTCCCTGCTGAGTGTCCTTCAGGCCATCACCCTCAGCCCCACAAACTCC
TGTCTGGCAAAGTTCAAATACAGATCCTCCTATCACTATCTGTATTCCCTCCTCCTCTTG
TGGGCCTTATACGCATCCATCACTAGTCACCCCTTAATCTCTACTGTTGCTACCCTCAAT
CTCACCTCAGACAATTTTATGTATCTCACTAAGTCCTGCTCTGTTTCAAAAAAGAGTCAC
CACCTGCGGCATGCGCTTCCAACATTGCTGACCATCAGAGAAACCTTCTTCATGGGGCTA
ATAACCATCTCTGGTATTTACATGTCGATTCTCTTGTGTAGGCATAAGAAGCGGTCCCGG
TTCCTTTACCACACTAAACTTTCTTCAAAAGCATCCCCAGAACAAAGGGCCACTTGGACC
ATTCTGCTACTCTTGATTTTCTTTATGTTCATGTCCATTTTGTACAGCATTTGCTCCTAC
GTAAGAAACGTGCGGGATGATAATCCAGTTCTTTATTATACCCAGCTTCTTGTGTGCCAT
GGCTATGCTGCAGTCAGTCCTCTTGTGTTTATCAGTACCGAAAAACGTATAATTAGCTTT
TTTAGATCCGTGTGTAGAGGACAATAG
>V1R.GCA_004027205.1_CteGun_v1_BIUU_PVKB01005713.1_63505_64452-
ATGAATAAAGACAGTGAACTTCATATTTTCATTGCCATAAAAAATACCTTTTTCTCCCAA
GTCAGCATTGGGATCTCAGCCAATACTATCCTTCTTCTCTTCCACATCCTCACATCATTG
CCTGGGCGCAGGCCAAAGCCTACCAGTATGACTATTGGTCATTTGGCCCTAATCCACCTA
CTGATGCTGCTAGTCATGGGGGTCATAACCACAGACATTTTAGGGTCTTGTGGGTTTTGG
AACGACCTCACATGTAAGTCAGTTATCTATTTGTACAGGGTGATGAGGGGCCTCTCCATC
TGTACCACCTGCATGCTGAGTGTCCTTCAGGCCATCACTCTCAGCCCCAGAGGCTCCTGT
TTGGCAAAGTTCAAATGCAAATCTTCAAATGAAAACCTGTTCAGCCTTTTCTTCCTATGG
GTCTTCAACATGTTTACTAGCATTCGCTTCTTGGTCTCCACCGTCGCCACCCCTAATGTG
ACCTCAGATAATCTTCTGTTTATCACTGAGTCCTGCTCCCTTTGGCCCTTGAGTTATTTC
CTTAAATACTTATTTTCCACGCTGGTCACCATTCGAGACATAGGTCCTATAGGGCTCATG
GCTATTTCGAGTGGATACATAGTGACTCTCTTGTGCAGACATAAGAGGCAGTCCCGTCAT
CTACACAGAAACTGTCTTTCTCCAAAAACATCCCCAGAACAAAGGGCCACCCAGACCATT
CTTCTGCTCATGAGTTTCTTTGTGGTCATGTACTTTTTTGACTATATAATCTACTTAACC
TTAGGAATGTTTCGGAACAATGATCCACTTTCCTTGTGTGTCCAGATGGTGGTGGGTAAC
AGCTATGCCACCATCAGTCCTTTGGTATTAATCAGTACTGAAAAACAAACGACCAAGTTC
TTGAAATCCTTGTGGGGTAAGACCAACAAATGTTTAATTGTTCAGTGA
>V1R.GCA_004027205.1_CteGun_v1_BIUU_PVKB01005713.1_74724_75635-
ATGAATAAAGACAACAAACTGTACAGTGACACTGACATCAGAAATGTCCTTTTTTCTGAA
GTTGTCATCGGGGTCTCAGCCAACACCATCCTTCTCCTCCTGTGCTTTTTCAACAACAGG
CCCAAGCCCACTGATCTGCCCGTTGGTCTCTTGGCTCTGATCCACACGGTGCTGCTGCTG
ACCAGGGCCTTCATAACTACAGACACTTTCAGATCTCAGAGGTATTGGGATGACATCACC
TGTAAATCACTTCTCTCCTTGTACAGGTTGATGAGGGGCCTCTCCATCTGCACCACCTGC
ATGCTGAGTGTCCTCCAGGCCGTCACCCTCAGCCCCACAAGCTCCTGCTTGGCAAAGTTC
AAACACAAATCCCCACGCCCCAGCTTGTGTTGCCTCCTCTTCTTGGGGTTGTTTTACATG
TCCATCACGGGTCCTTTCCTCATCTCCATCGTTGCCACCCACAATGTCACCTCACACAGT
CTTATATTTGTCACTAAATCATGTTCTCTGTGGTCTTGGAGTTATTCCCACAGACACTTA
TTTTCCATGCTGACCCTATTCCGGGATGTCTCCCTGATAGGGCTCATGTCCCTCTCGAGT
GGTTACATGGTGACGCTCTTGTGCAGGCATAAGAAGCAGTCCCGGCACCTTTTCAGCACC
AGCCTGTCTCCTAACGCATCCCCAGAACAAAGGGCCACCCGGACCATTCTGCTGCTCATG
AGCTTCTTTGTGATCATGTACATTTTAGAGAGCTCTATCGCCTCCTCACGAATCATGAGG
TACAATGACCCCACTCGCCTGTGTGTCCAGATGCTCCTGGCCAATGGCTATGCCACGGTC
AGTCCTTTGGTGTTCATCAGCACTGAAAAGCGGGTAATTAACTTTTTGAAATCCATACAG
GAAAGGCAGTAA
>V1R.GCA_004027205.1_CteGun_v1_BIUU_PVKB01005953.1_70963_71901-
ATGGTCTCTGGGGAGGCGATAATGGGAATGATCTTCTTGTCCCAGGCTGTGTTTGGAGTC
CTGGGAAACATCTCTCTTCTCCTCCACTATCTCTTCCCTTATTTTACTGGGCACAGGTTG
AAGTCCACAGATGTGATTCTCCAGCACTTGCTGCTGGCCAATTCCTTAGCCCTGCTCTCT
AGAGGAGTCCCCCAGACAATGGCAGCGTTTGGATTGACGGACTTCCTCAGTGACCTGGGA
TGCAAACTTGTTTTCTATTTTTTCCGAGTGGGCAGGGGTGTGTCCATGGGCAGCACTTGC
CTCCTGAGCGTCTTCCAGGCCATCACCATCAGCCCGCAATGCTCCAGGTGGGCAGAGCTT
AAAGAGAAAGCTCCCAAGTATATCGACTCCTGTGTTTTACTGTGCTGGGTCCTGCAAATG
TTGGTAAGTATATCCACTCCTATCTATGTGAGAAGAAAAATGAAAACCGTAAACATAACC
ACACACAAGGATTTGGGATTCTGTTCTTCAGACCATTCAGACCCCATCACTTTTCCGTTC
TCTGCAGCACTATTATTATTTCCTGATCTTGTGTGTTTGAGCTGCATGCTCTGGTCCAGC
CTTTCAATGGTTTTCATACTGTACAGGCACAAGCGGCAGGTCCAGCACATCCGTAGGACC
CATGTCTCCCCCAGATCCTCCCCTGAGTCCAGAGTTACCCGGCGGATCCTTTTCCTTGTG
AACACGTTTGTGTCATTCTACACGCTCTCCTCCATCTTCCAGGTCTGCATCACCAACACT
ACTAAGCCCAGCTGGTTGCTGGTGAACACTGCCGCCATCGTGTCCATGTGTTTCCCAGCT
GCCTGCCCCTTCGTGCTCATGAATCACAACTTCCCCCTGCGCAGGCTCTGTGAGTGGGTG
AGGAATACGAAATTTCTTTCCCGTGACAGAAATGTTTGA
>V1R.GCA_004027205.1_CteGun_v1_BIUU_PVKB01006073.1_69359_70282+
ATGAATTCTGCCCGTTTGAATCTCGGGATTATCTTCCTCTCTCAAACAGGAATTGGCCTC
GTGGGAAACTCCTCCCTCCTCTTTCTGTCTAACCGCACTTTGTTCACTGAACATCACTTG
AGACCCACAGACCTGGTTCTTAACCAACTGGTCTTAGTTAATTCCATGGTTCTGTTCTCC
AAAGGAGTACCTCAGACCTTGGAGACTTTCGGATGGAAACATATCCTGGGTGATTCTGGA
TGTAAGCTTGTCTTCTACTTATATAGAGTGGGCACCGGAGTGTCCTTTAGCACTGTTTGC
CTTTTCAGTGGCTTTCAGGCTATTAAACTTGACCCTAGTATTTGCAGGTGGTTGAATTTC
AAGATTAAATCCATTAAGTTCTCTGGTTTCTGCTGTTTCCTTTGCTGGATCCCACATGTC
TTGATAAATTCATTTATTCCTTTAATAGTGAATGGTGCTTTGAATACCAACAATCTCAGT
GTAGAAAGTAACTATGAGTATTGTTCCTGGGTAAAACCAGAAGGTTATAGCTTATTATTT
ATAGTCTTATATTTTTTTCCGAACCTGACGAGTCTCCTCTTCATTATCTGGGCCAGTGGC
TCTATGATTCTTTTTCTACACAGACATAAGCAGAGAGTCCAACATATTCACAGCCACAGC
TTTCCCTCCAGACCTTCTCGTGAGGCCAGGGCCCAACGCACCATCCTGATACTAGTGAGC
TCTTTCATTACTTTTTACTTTCTGTACACTATTTTGACCATCTGGATGACTCTTGTTGCA
AATCAAGGCCAGTGGATGGTGAGCAGCTCTGTGCTTGTGGCCTCATGTTTCCCAGAGTTC
AGCCCCTTTGTCCTAATCATCAGTGACTCTCATGTCTCTCGGCTCTGGTCTGCCTGCATG
GCAAGGAAAAAAGACTTTGCCTAG
>V1R.GCA_004027205.1_CteGun_v1_BIUU_PVKB01006291.1_40642_41559+
ATGAAAGATACCTTCCAGGAATATGGAGTGAAAATGATCTTCCTATCAGAAGCTGTAGCT
GGGTTCCTGGGTAACTTCCTCCTTGTTTACAACTACGATTTCCTTAATTTTAGCAGAGGC
ACAGGAAGGGCCACTGATTTGATTCTGAAGCACCTGTCTATAGCCAATGTCTTAGTCCTG
CTCTCTAAAGGAGTCCCACAGACGATGACTGCCTTTGAGTGGACGCATAGCCTCAGCGAC
ATTGGATGCAAATGTGTCATCTATGCTCACAGAGTGGGCAAGGGGATGTGCATGGGCAGC
ACTTGCCTCTTGAGCGTCTCCCAGGCCACCATCATCAGTCCTCAAAGCTCCAGGTGGGCA
AAGTTGAAAGTAGTAGCTTCCAAACGCATTGGGCTGTCCACCATCTTGTTGTGGATTCTG
AACATGCTGATAAATATCATGACCCCTATCTACGTGACTAGCAAGCGGAACAATACAATT
AATTTGGGATTCTGCTCCTCTGTGGTGGGTAATAACAAAATTATAGAATCATTTGTCTTA
ACACTGATGTCATCCTATGAAGTTTTGTGTGTGGGACTCATGCTTGGGAGCAGTGGCTCC
ATGGTCCTCATCCTGCACAGGCACAAGAAGCAGGTTCAACATATCCACAGCACCAAGCTC
TCCCGTAAGTCTTCTCCTGAGTCCAGAGCTACTCAAAGCATCCTTCTCCTAGTCAGCACG
TTTGTATCATTTTATTTTCTCTCCTACTGTGTTTCACTACTTTTGGTTCTTTTTCGTGAT
CCCAGTGGGTGGCTAGTAAACACCTATGCCTTGACCACTGTTGGCTTCGCTGTAGTCAGC
CCCTTTGTGATCATGAGCCGTGACCCCAGGATACCTCAGCTTAACTCTGCTTGCTGTGAA
GTCAACACATGGTTTTAA
>V1R.GCA_004027205.1_CteGun_v1_BIUU_PVKB01007019.1_13138_14046+
ATGATTTTGAACCTCATCAAAGGAACAATCTTTGCCTTTGTAAGTGGACTTGGTTCTGTG
GGGAACATCTCTGTTTTTGTAAATTGCATAATCATGTTTGAAGGCACTGAGAAGAAATCC
ATACACCTTATTCTCATCCATCTGGCTTTTGCAAATATTATATTGCTTCTTTTCAATGGA
ATACCAAGAACAATTGCAGCTTTTGGTTTGAGAAACTTTCTAGATGACACAAGTTGTAAG
ATTGTTGCTTATTTGGCAAGGGTGGCCCGTGGCATCTCTATTTGTACCAGCAGCCTCCTC
ACTGTGGTCCAGGCCATCACCATGAGTCCCAAACACTCCAAGTGGAGGAGGTTCAAGCCC
ACATCTGCATGGCACATCCTTCCCTCATTCCTTTTCTTTTGGATTCTCAATTCCACGATA
GGCATAAACATAATTCATTCCATCACAAGCACCAGAATGAACATATCACAAATTAGAATG
AGTGAAAGCTATTGTAATTTTCGACCAGCAAATCAGAAAATGGAGTTGATCTTTCTCACT
CTCATGGTCCTACGGGATGCTATGTTTCAGGGTGCCATGGGCGGGGCCAGTGGCTACATG
GTGTTGCTTCTCTACAAGCACCACCAGCATGTTCTCCACTTGCAGAAGTCCCAATTTCTC
TATAAAACTCCCCCTGAGATCAAAGCTGCTCAGAGTGTTCTTTTTCTGATGCTTTGCTTT
TGTTTCTTTTATTGGGCAGATTGTGTTCTTTCTTTATATATAAATTCCTTATTGGAAAAC
AGTTCTGTGATATTTAATATACGAGAATTCCTGGCACTTGGTTATGCAACTCTCAGCCCA
TTTGTGCTAATTCATAGAGATGGACACCTGGCTGAATGCTGTAGAGCTCATAGGAGACAA
AGACATTGA
>V1R.GCA_004027205.1_CteGun_v1_BIUU_PVKB01007205.1_27083_28075-
ATGTTCAACGGAATGATGGTCACCACCATTTTAAAGAAGATGACAGAAGTGGGCTCCAGA
GACGTGTTGATAGGAATGGTCTTCTTGTCACAGTGTGTTATTGGAACATTGGGCAATTTC
TGTCTTTTTCATTACTACATTTCCCAGAGTCACACTAAAAGCAGATTGAGGTCCACAGAT
TTGATTCTCAAGCACCTGTCAATAGCCAACATTTTAGTGATTTTTTCTAAAGCACCTCCC
CAGACCATCTTAGCTTTTGGGTTGAGACATTTCTTCAATGACCTTGGCTGTAAATTTATC
TTGTATGTTCAGAGAGTGAGCAAAGTTGTGTCGGTTGGAACCATCTGCCTCTTGAGTGTC
TTTCAGACCATCATGATCAGCCCCATGGACTCCTGCTGGAAAGATTTTAAAGTAAAAGCC
TCACAATATATCGGATTCTCCACTTTACTTAGCTGGACTCTACACATGGTGTTAAATTTA
ATTTTTCCTCTGTACGATTTGTATGTGTCTAGAAAATGGAGCAGGAGAAACATCACAAAG
AGGAGAGATCTGGGATACTGTTCTGTGGTAGATAATGGGACCATTATGGGGTCAGTCTAC
ACAGCACTGGTCGTGTTCCCCGAGGCTTTCTGTTTTGGGCTCACGACCTGGTGCAGTGGC
TCTATGGTTTTCATCCTGTACAGACACAAGCAGCGGGTCCAACACATCCACAGCTCCGAT
GTTCCCTCCAGATCCCCTGAGGCCAGAGCCACCCGCAGCATCCTCCTTCTGGTCAGCACT
TTCGTGTCTTTTTACATGTTCTCCTCTCTCCTTCAAATTGCTATTGCTTTTTATCCTAAT
CTCAGTTTGGGTTTAGTGAGAGCAGCTGAGTTTATTTCTGCGTGTTTTCCAACTATCAGC
CCCTTTCTTATCATGGGCCAGGATTCCTCTATACCCAGGATGTGCTTTGGGGGCATAAAA
AACACAACACCCCTTACTATCAGAAATGTGTAA
>V1R.GCA_004027205.1_CteGun_v1_BIUU_PVKB01007205.1_36050_37057-
ATGAGTGCCGGTGAGCAGAGGAATGATTGTTACCACAGCCCAAGAGAAGCTTCAGAGATA
ACTGACAAGCTGGGTTCCAGGGATTTGGCCGTGGGAGTGATCTTCCTGTCACAGACCATT
GTCGGAGTGCTGGGCAACTTCTCCCTCCTGTGCCATCACCTTTGCCTTCGCCATGCTGAG
AGCAGAGCAAGGTCCACACACCTGATTCTCAGGCACCTGTGTGTAGCCAACTCCTTGGTC
ATTCTATCTAGAGGACTTCCCCACACAATGGAAGCCTTTGGACTGAGACACACTTTCAGT
GACTTTACCTGCAAATTTCTTTTGTACATTGACAGAGTGGGTAGGGGTGTGTCAATTTTT
ACCGTCTGCATCTTAAGTGTCTTCCAGAACATCACGATCAGCCCCATGAACTCCCGCTGG
AAGGACCTTAAGGTAAAACCTCCCAAGTACATTGGTGTCTCCATTTGCCTCTGCTGGGTC
CTACAAATGTTGGTAAATTTGATTCTTCCTCTGTATGTATCTGGAGAAAAGTACAACAGA
AACATTACAAGGAAAACATACATGGGGTTCTGTTCTGCTCAAGGTCGTGGGGCAGTCCTA
GGCTCAATGTACATAGCCTTTGTAGTGTTCCCTGAAGTTTGTTTCTCTGCACTCATGGTC
TGGGCCAGTGGCTCTATGATTGTCATTCTACACAGACACAAGCAGAGGGTTCAGCACATC
CATACTGCTAAGTTTCCCTCCAGGTCCCCCGAGTCCAGAGCCACCCACAGCATCCTTCTC
CTGGTGAGCACCTTTGTCTCTTTCTACACCGTCTCTTCCATCTTTCACTCCTCTATTGCT
CTTTTATATAATCTCAGTTGGTGGTTGGTGAGCACTTCTCGCCTGATTTCTGTGTGTTTT
CCAACTATCAGCCCCTTTCTGGTCATGAGCCAAGATTCCTCAATACTCAGATATTGCTTT
GGGTGGATAAGAAAAACAAACCTTTGTATTCTAATCAAAAATATATAA
>V1R.GCA_004027205.1_CteGun_v1_BIUU_PVKB01007597.1_4668_5636+
ATGCTGCTTCTCCTCATCAAGATGAATGAAGATAACAAGCTGTACACGTTCATTGCCATA
AAAAATGCCTTTTTCTCCCAAGTTGGCGTTGGGATCTCCGCCAACACCGTCCTTTTTCTC
TTTCATATGTTCATGTTCCTCCTGCGGCACAGGCCCAAGCCCACTGACCTGACCATCGGC
CACTTGGCCCTGATCCACCTCCTGATGTTGCTGATCATGGGCGTCATAGCCACAGATATC
TTTGGGTCTCAGTGGCACTGGGATGACCTCCTGTGCAAATCAGCTGTCTCCTTGTACAGG
TTGATGAGGGGTCTCTCCCTCTGCACCACCTGCCTGCTGAGTGTCCTCCAGGCCGTCACC
CTCAGCCCCACAAGCTCCCGTTTGGCAAAATTCAAACACAGATCTTCAAGTGAAAACCTG
TGTTGCTTTTTCTTCCTGTGGGTCTTCAATACGTTTATCAGTAGCCGTTTCTTAATCTCT
GCTGTTGCCACCCTGAACGGGACCTCAGATGGTCTTCTGTTTGTCACTGAGTCCTGCTCT
CTTTGGCCTCTGAGTTATTTCCTCAGGCTCTTCTTTTCTGCACTGGTCACCTTCCGGGAT
GTGTCTCTGATAGGGATCATGTCTGTCTCGAGTGGCTACATGGTGACTCTCCTGTGCCGG
CATAAGAAGCAGTCCCAACATCTTCATGGAACCAGCCTTTTGCCAAAAGCATCCCCAGAA
CTAAGGGCCACTTGGGCCATTCTGCTGCTCATGAGCTTCTTTGTGATCATGTACTTCGTG
GACTGTATTATCTCCTTCTTTTTAGGAGTGTTGTGGAACAAAGATCCAGTTCGTTTATGT
GTCCAGATGCTGGTGACCAATTGCTATGCCACCATCAGTCCTTTGGTGCTACTCAGTACT
GAAAGACGAAAGGTTAAGTTCTTGAAATCCATGTTGGGGAGAGACAGCAAACATTTAATT
ATCAAGTGA
>V1R.GCA_004027205.1_CteGun_v1_BIUU_PVKB01007597.1_15248_16198-
ATGATGAGCAAAATGAGAAAAATGTCCAGTTTTACTGACATGAGAAACACAGTTTTCTCT
GAAGTCACCATTGGGGTCATGGCCAATACCATCCTGCTTTTCTTCCATATCCTCAAATTT
CTTCTCAAGCTCAGGCCAAAGCCCACTGACCTCACTGTTGGCCAGTTGGCCCTGACCCAC
TTGGTGATGCTACTGACTGTGGGTGCCATGGCTGCAGACACTTTTGGGTCTCAAGGTTGG
GGGGATGACGTCACGTGTAAAGTGGTTGTGTATGTATACAGGTTGATGAGGGGCCTCTCC
CTCTGTGCCACCTGCCTGCTGAGTGTCCTCCAGGCCATCACCCTCAGCCCCACAGGCTCC
TGCTTGGCAAAGTTCAAACGCAAGTCCTCTCATCCCAACTCTTGCTGCCTTCTCTTCTTA
TGGGCATTCAATGTAATCATCAGTGGTCGTTTCTTAATCGCCATTACTGCCACCCCCAAC
GTGACCTCGGACAGTCTTGTGTTTGTCACTGAGTCCTGCTCTCTTGAACACATTAGTTAC
CTGTTCAGGTACATTTGTTTCTCACTGGTGAACATCCACGATGTCTCCCTGCTAGCGCTC
ATGGCTATGTCTAGTGGTTACATGGTGAGTCTCCTGTGCAAGCATACGAGGCAGTCCCAG
TATCTTCACAGCACCAGCCCTTCTCCAAAATCACCCCCAGAAACAAGGGCCACCAGGACC
ATTCTGCTACTCATGAGTTTCTTTCTGGTCATGTACTTTTTAGACACTGTTGTCTCTGCC
TCCTCGGGAATATTATGGAACAATGGCCCCACTTACCATTGTGTTCAGATGCTTGTGGGC
AATGGCTATGCCGCAGTCAGTCCTTTGGTGCTAATGAGTACTGAAAAGCGAATGCTCAAG
TACTTAACATTCATGAGAAAGAAGGACAATAAATGTTTATTCACTAAATGA
>V1R.GCA_004027205.1_CteGun_v1_BIUU_PVKB01007995.1_4778_5734+
ATGCTGCTTCTCCTCATCAAGATGAATGAAGATAACAAGCTGTACACGTTCATTGCCATA
AAAAATGCCTTTTTCTCCCAAGTTGGCGTTGGGATCTCCGCCAACACCGTCCTTTTTCTC
TTTCATATGTTCATGTTCCTCCTGCAGCACAGGCCCAAGCCCACTGACCTGACCATCGGC
CACTTGGCCCTGATCCACCTCCTGATGTTGCTGATCATGGGCGTCATAGCCACAGATATC
TTTGGGTCTCAGTGGCACTGGGATGACCTCCTGTGCAAATCAGCTGTCTCCTTGTACAGG
TTGATGAGGGGCCTCTCCCTCTGCACCACCTGCCTGCTGAGTGTCCTCCAGGCCATCACC
CTCAGCCCCACAAGCTCCCGTTTGGCAAAGTTCAAACACAGATCTTCAAGTGAAAACCTG
TGTTGCTTTTTCTTTCTGTGGGTCTTCAATACGTTTATCAGTAGCCGTTTCTTAATCTCT
GCTGTTGCCACCCTAAACGGGACCTCAGATGGTCTTCTGTTTGTCACTGAATCCTGCTCT
CTTTGGCCCCTGAATTTTTCCCTCAGGCTTTTCTTTTCCACATTGGTCACCTTCCGGGAT
GTGTCTCTGATAGGGATCATGTCTGTCTCGAGTGGCTACATGGTGACTCTCCTGTGCCGG
CATAAGAAGCAGTCCCAACATCTTCATGGAACCAGCCTTTTGCCAAAAGCATCCCCAGAA
CTAAGGGCCACCTGGGCCATTCTGCTGCTCATGAGCTTCTTTGTGATCATGTACTTCGTG
GACTGTATCCTTTCTTTCTCATTAGTCATGTTGTGGAACAGAGATCCAGTTCGTCTGTGT
GTCCAGATGCTGGTGACCAATTGCTATGCCACCATCAGTCCTTTGGTGCTACTCAGTACT
GAAAGACGCTTGGTTAAGGTCTTGAAATCCATGTTGGGAAGGATAGTAAATGTTTAA
>V1R.GCA_004027205.1_CteGun_v1_BIUU_PVKB01007995.1_10318_11274-
ATGATGAGCAAAATGAGAAAAATGTCCAGTTTTACTGACATGAGAAACACAGTTTTCTCT
GAAGTCACCATTGGGGTCATGGCCAATACCATCCTGCTTTTCTTCCATATCCTCAAATTT
CTTCTCAAGCTCAGGCCAAAGCCCACTGACCTCACTGTTGGCCAGTTGGCCCTGGTCCAC
TTGGTGATGCTGCTGACCATGGGTGTCATAGCTACAGACACTTTTGGGTCTCAAGGTTGG
GGGGATGATGTCACGTGTAAAGTGGTTATCTACGTGTACAGGTTGATGAGGGGCCTCTCC
CTCTGTGCCACCTGCCTGCTGAGTGTCCTCCAGGCCATCACCCTCAGCCCCACAGGCTCC
TGCTTGGCAAAGTTCAAACGCAAGTCCTCTCATCCCAACTCTTGCTGCCTTCTCTTCTTA
TGGGCATTCAATGTAATCATCAGTGGTCGTTTCTTAATCGCCATTACTGCCACCCCCAAC
GTGACCTCGGACAGTCTTGTGTTTGTCACTGAGTCCTGCTCTCTTGCACGCATCAGTTAC
CTGTTCAGGTACATTTGTTTCTCACTGGTGAACATCCACGATGTCTCCCTGCTAGCGCTC
ATGGCTATGTCTAGTGGTTACATGGTGAGTCTCCTGTGCAAGCATACGAGGCAGTCCCAG
TATCTTCACAGCACCAGCCTTTCTCCAAAATCACCCCCAGAAACAAGGGCCACCAGGACC
ATTCTGCTACTCATGAGTTTCTTTCTGGTCATGTACTTTTTAGACACTGTTGTCTCTGCC
TCCTCGGGAATATTATGGAACAATGGCCCCACTTACCATTGTGTTCAGATGCTTGTGGGC
AATGGCTATGCCGCAGTCAGTCCTTTGGTGCTAATGAGTACTGAAAAGCGAATGCTCAAG
TACTTAACATTCATGAGAGAGAAGGACAGTGACTGTTTAAATAAAATTGATAGATAA
>V1R.GCA_004027205.1_CteGun_v1_BIUU_PVKB01008055.1_11668_12609+
ATGGAAATGAATAAAAATCGTAAACATTCTAGTCTCATTGACATACACAACATATTCTTC
ATTGAAGTCAGCTTTGGGATCATGGCCAACACTGTCCTTCTTCTCTCTTACATCCTCATA
TGTCTTCTGGGGCACAGGCCCAAGCTCACTGACCTCACCATTGGCCACTTGGCCTTTATC
CACATAGTGATGCTGCTAACCGTGGGTCTTTTATGTGCAGATATTTTTGGATTTCAGAAT
TCATGGAATGATATCGTATGCATATTAGTTATCTTCCTATACAGGCTGATGAGAGGCCTC
TCCTTCTGTACCACCTGCCTGCTGAGCGTCCTCCAGGCCATCATCCTCAGCCCCAGGAGC
TCCTGTTTGGCAATATTAAAACATAAATCCTCATATCACATCCTCTTTTCCTTTTTCCTT
TTATGGATCTTCAATATGATCATAAGTGGTCGTTTTTTAATCTCCATTACAGCAACCCCG
AATGTGTCCTCACACAGTCTGATGTATGTCACTGAATTCTGCTCTTTTAGGCCCCTTAAT
TACTTACTCCAATACATATCATTCACACTGATGACCTTCCGTGATGTGTTCTTTATAGGG
CTCATGGCCCTCTCAAGTGGGTACATGGTGTTTCTCTTACACAGGCATAAAAGGCAGTGT
CAGCATCTTCACAGCACCAGCTTGTCTCCAAAAGTATCCCCAGAACAAAGGGCCTCCAAG
AGTATTCTGTTGCTCATGAGTTTTTTCATTGTGATGTATTTTCTGGACATTGTTATCACC
TCCATCTCTGGAATATTGCGGAACAACAATACAGTTTATCATTGTGTGCAAATGCTTGTT
GGCAATGGCTATGCCACTCTCAGCCCTTTGGTGCTGATCAGGAGTGACAAACAAATGATC
CAGTCCTTGACATCAATTTGGAGGAAGGGCAGTAAGGTTTGA
>V1R.GCA_004027205.1_CteGun_v1_BIUU_PVKB01008844.1_7005_7952+
ATGTTTTCCAAAGAAGCAATTTTTGGCTTAGTCCTCATATCTCAGATGTGTCTTGGTGTC
ACAGGCAACTCACTGCTCTTTGTGGTACTAATCTACACGTTCCTAACTCGGCCTGATCTG
AAGAAGCCCATAGATTACATCGTTCTTCACCTGACACTGATCAATGCCATGACCATCATG
TTCGCATTGATACCCTACATCACATCGTCCTTTGGAGTAAGAAAGTTGTTGGATGACGCT
GGTTGCAAGGCTGTTTTGTACATATACAGAGTCACCCGTGGTCTTTCCATCTGTACTACA
TCCCTCCTGAGTGCATTACAAGCCACCACGATCAGCCCCGTTAATTCTAAATGGGCCCGG
CTGAAGTTGAAGCTCACTACATCCATTTTCCGCTTGTTTCTTTTCTTCTGGATCATCAAC
ATGCTGATTTACATCCGTGTCATTGAGGCTGTAAGAGCCATTGGCAATGTGACTCTTGTT
GGTCATGGATATTATCATATATATTGCCAAAGTCAGCCAGTTTTCAAACAAATTTCAACA
ATGTTTGCAACTGTCATATTAACCCATGATCTCCTATTTGTGGGTTTCATGGTGTGGACC
AGCCTCTACATGATGAGTCTCCTTGTCAGACACCGCAGGAGAGCCCGGCACATCCGCAGC
CAGACACTGTCGTCCCAGCCATCTCCTGAACACCAAGCCACGCACAGCATCCTTTTACTG
GTCAGTTGCTTTGTGTTCTTCTATTTCTCAAACGACTTTTTGACTATTTATTCGTTCTAC
ATGCCTGAGAAAGGCACAATGTTTGAGGGGATTAGTACACTGCTATCATCCTGCTACTCA
ACCTTCTCCCCTTTTGTGTTGTTGAAACATAATAAAATTATTGCTCAATTAACTTCTTCC
AATATAGTGATGAGATGTATATGTCCTCAGAGAGTTCTCAGTGGCTGA
>V1R.GCA_004027205.1_CteGun_v1_BIUU_PVKB01012259.1_1359_2372-
ATGAGTTGTGCTCAGAGGAACGAGTGTTACCACAGTTTAAAAGAAATTTTGGAGAAAAAC
AATGAAGTCGTCTCTAGGGATTTGGGAATGGGCGTAGTCTTCCTGTCACAGAGTGTCGTT
GGACTCCTGGGCAATTTCTCTCTTCTTTACCAACTTTTTTCCCGTTACCACACTGAGAGC
AAGTTGAAGTCCACAGACGTGATTCTCATACACCTGTTCACAGCCAACTCCTTAGTCATT
CTGTCGAAAGGACTCCCCAACACAATGGCAGCTTTTGGGTTGAAAAGTTTCCTCAACGAG
TTTGGGTGTGAATGTCTCCTGTACTTTTACAGAGTGGGCAGGGGTGTGTCGGTTTTTACC
GTCTGCGTCTTGAGTGTCTTCCAGAACGTCAAGATCAGCCCCGTGAACTCCTGTTGGAAG
GACCTTAAAGTAAAAGCTCCTAAGTACATTGGCATCTCTGTTTGCCTCTGCTGGATTCTA
CAAATTGTGACAAATCCCATTTTCCCTCTCTACGTGTCTTACGTGTTTGGAAAGCTCCAT
AATAGAAGCATCACAGGAAGAAGAGATAGGGGCTTCTGCTCCACTTCCGATCACGGGACG
GTTACAGGATCCATGTACACAGCCTTCGTAGTGTTTCCCGAGGTTTGTTTTTCTGTGATT
ATGATCTGGGCCAGTGGCTCTATGATTTCCATCCTGCACAGACACAAGCAGCGGGTCCAA
CACATCCACAGCACCAAGGTTCCCTCCAGATCACCTGAGTCCAGGGCCACCCACAGCATC
CTCCTTCTGGCGAGCACCTTTGTCTCCTTCTACACCCTCTCTTCCATCTTCCACACCTTT
ACAGCTCTGTTTTATAATCTCAGCTGGTGGTTGGGGAGCATTTCTCACCTGTTTTCTGTG
TGCTTTCCAACGGTCAGCCCCTTTCTGGTCATGAGCCGCGATTCCTCTCTATCCAGGCTT
TGCTTTGTGTGCACAAGAAGGAGAAACCCTTTTAATCTTACCAGAAATATGTAA
>V1R.GCA_004027205.1_CteGun_v1_BIUU_PVKB01012595.1_2176_3066-
ATGGTGTTGAATCTTGTTAATGAAGTCATTTTCTTCTTCCTAAGTGGACTTGGAATTATG
GGAAACATCTTTGTCCTTGCAAGTTACATTTGGATATTTGGAGTCACTGAGAATAAATCC
GTACGCCTCATTCTCATCCATTTAATTCTTACAAATATCATGACACTTCTTTCCAAAGGA
GTGCGAAGGACACTGTCAGATTTTGGTGTGAGAATCTTCCTAGATGACATAGGCTGCAAG
ATTTTATACCTGGAGAGAGTGTCCCGGGGTCTGTCAATCTGTACCACCACTCTCCTCACC
GTGGTCCAGGCCTTCACCATGTGCCCCAGACACTCTGAGTTGAGGAGGCTTAAGCCCAGG
ACTGTGTGGCAAATTCTTTCCTGGCTTCTTTTCTTTTGGATACTCAATTCCCTGATAAGC
ATGAACTTACTCAATTTTGTTCTGAGTAGAAACATGAACACATCACAAATTACTAATATT
GAAAATTATTGTTCTTTCCAACTCAAATCCCAGACAGTAAACTGGACTTTCCTCACTTTC
ATGGCTACCCGTGATGCTGTGTTTCTGGGTGCCATGGGCGGGGCCAGTGGCTACATGGTG
TTTATTCTCCACAAGCACCACCAGCACGTTCTCCACCTGCAGAAGTCCAAGGTCCTCTAC
AGAGCTCCTCCTGAGATCAAAGCTGCTCAAAGCGTCCTCAGTCTGATGCTCTGTTTTCTT
TTCTTTTATTTGGCAGACTGTATCATGTCTTTATATTTAATGTTCCTCTTAAGGGATATT
CACTTTACAGTCATCCTTCAAGAATTTCTGACTGTTGGTTATGCGATTGTCAGCCCATTT
GTGTTGATTCACAGGGAAGGGCATCTTGCTGGGTGCCAGCGTATTCAGTAA
>V1R.GCA_004026905.1_HysCri_v1_BIUU_PVJO010003768.1_81031_81984-
ATGGATGGATTGGTTTTTACTAACATAAATTGGAGCATTATCTTCCTCACTCAGACTAGT
TTTGGAATCCTTGGAAATTCTTCACTCTTTTGCCTGTATAATTTTTCTTTACTCACTGCA
CAAGTGTTGAGACACATAGATGTGATTCTCACACAGCTATTCCTAGCTAACATCCTGGTA
CTGGCCTCTAAAGGAATCCCTCAGACAATGGCGGCTTTTGGACTGAAAGATTTCCTGGAT
GAGGCTGGATGTAAACTTGTCTTCTACTTGCACAGAGTGGCCAGAGGGGTTACCCTCAAC
ACCACCTGCCTCCTCAGTGGCTTCCAAGCCATTAAACTTTGCTCTCATTTTTCTGGGTGG
ATGGAGACCAAAATTAGATCCCCAAAGTGTATTGGCTTCTGCTGTTTTCTCTGCTGGATC
CTGAACATCCTGATAAATATACATACTACTGTGAATGTGACTGGACCAGAGAATAGCATA
AACATGAGTAGACAAAACACATATAGATACTGCTCTGCGCCTGTTGCTAAGGGCCTGATA
TTCGCACTAACTGCAATCATTTACACTCTTGCTGACGCGACTTGTTTGGGCCTCATGGTC
TGGGCCAGTGGCTTCACGGTCCTTCTCTTGCACAGACACAAACAGCGAGTCCAGCACATT
CACAGCCAAAGTCTCTCCCCTAGAAGCTCCCATGAGGCCAGAGCCACATGCACTGTGCTG
ATCCTGGTGAGTATGTTTGTCTCCTTTTACTGTCTGGGTTCCATTTTATCATTTTGGGTA
ACCCAGACCCTGCGCCCAGGGCCCTGGCTCGTGAACACCTCTGTGCTGCTGTCCACGGGT
TTCCCCACAGTCAGCCCCTTTGTGTTTGTTTTCAGAGATACTCTTATCTCTCAGTTCTGT
CTTGTCCCTTGGACAAGGAAAACAAGTGTTGCAACTTTGTTCTCTGGGTCTTGA
>V1R.GCA_004026905.1_HysCri_v1_BIUU_PVJO010003768.1_102589_103515-
ATGCTTGTACTATTTTCTTTGACACCTGATAAACCTAAAACCTTAAGAAGTTTTTCAGAC
CTGGAAATGTTTCCCCAGAACTTAGTTTGGGGGATTTTCTCCCTTTCCCAGACTGGAGTT
GGAATCCTGGCCAATTTCTCACTGCTCTTTCATTACATTTTCTCTGTGTTCCATGGAAAG
ATTTTGACGCCCAGAGACCTGATTATAGAGCACTTGACTTTAGCCAGCTCCTTACTTATT
ATCACTAATGGGATTCCTCAGGAAATAATACAATTTGCATTGAGATATTTCCTGGATGAT
ACTGGATGTAAACTTGTTACCCGCCTCTATCGAGTAGCTCGGGGGATTTCCCTGTACACC
GCCTGCCTCCTGAGTTGCTTCCAAGCACTCACAGTCAGCCCCAGCAACACCAGGTGGGTG
AAGCTGAGACACAGAGCCATGAAGTACATCGGTCCTTGCTGTTCACTCAACTGGATTGTG
CATCTGCTTCTAAACCTCCTGGTTCCTCTGAGAGTGACCGGGGCTAGTAATAGTGGAAAT
GTCAGTAAGACACTGAAATTTGGCCCATGCGCAGGGTCTGTTTCTGGATCATTTTTAACT
CCCTTAAATATATTTTTGAACACCTTTAGTGATGCTCTGTGTTTGGGTCTCATGGCCTGG
GCCAGTGGCTCCATGCTGAGCACCCTCTACATGCACAGGAGGCAGGTTCAGTGTATCCAC
AGTGCCCCCCGCTCCCCTCGAGTCTGCCCTGAGGCCAGAGCCACCCAAACCATCCTGATC
CTGGTGTGCACTTTCGTCACCTTCTATTCCCTCTCTTCCATCCTGGTTGTTACCTGTGCA
ATTTTTGGCAGTTCAAGGTTACATATATATCAGATATCCTTGCATTTGCAGGAGCATGTT
TCCCCACACTTTGTCCCTTTGTTCTGA
>V1R.GCA_004026905.1_HysCri_v1_BIUU_PVJO010006038.1_24624_25568+
ATGAAGATGAATAAAAAGAGAACATTTTCCAGTTACACTGATTTAAGAAACACAGTTTTC
TTTGAAGTGGCCATTGGGATCACAGCCAACACTGTCCTCCTTCTGTTCCACGTCCTCACG
TTTCTTCTGAAGCACAGGCCCAAGCCCCTTGACCTGACCATCGGTCACTTGGCCCTAATC
CACCTGGTGCTGCTGGGAACCATGGGCTTCATAGCCACAGACACTTTTAGGTTTCAGGGT
TGGAGGGACAACTTTACCTGTAAATCCATTATCTATGTGAACAGGGTGATGAGGGCCCTC
TCCATCTGTACCAGCTGCCTGCTGAGTGTGCTCCAGGCCATCACCCTCAGCCCCAGAAAC
TCTTGCTTGGCTAAATTCAAACAAAAATCCACACAGCACTACCCATATTGCCTTGTGTTT
TTATGGGTCTTTAATATGCTCCTGAATGGTCGTTTCTTAGTCTCTATTGGCGCTACACCC
AATGTGACCTCACACAGTCTCATGTTTGTCACTGAATCCTGTTCTCAGTGGCCCATTAGT
TTCTTGTTCAGGTACACATTTTTCTCATTGGTGAACATTCAGGATGTCTCCCTTATAGGG
CTGATGGCTCTCTCAAGCGGATACATGGTGACTCTCTTGTGCAGGCACAAGAGGAAGTTC
CAGCATCTTCACAGAACCAGCTTTTGTCCAAAATCAGCTCCAGAAGAAAGAGCAACTTGG
ACCATTCTGCTGCTCATGGGTTTCTTCATGCTCATGTACTGTTTGGACTGTATAGCCTTC
TCCTCCTCTGGAATATTGTGGAACAATGAACCAATTAACTATTGTGTCAGGATGCTTGTG
GGCAGTGGCTATGCCACTATCTGTCCTTTGGTGCTAATGAGCACCGAAAAGCGAATGATC
AAGTGCTTAACTTCCAGGTGGGGAAAGACAGCAAATGTTCAGTGA
>V1R.GCA_004026905.1_HysCri_v1_BIUU_PVJO010006650.1_83711_84613+
ATGACCTCTGTGGACCTGAAATTTGGGATGCTCTTCCTTTTCCAGACTGTCATTGGAGCC
CTGGGGAATGCAGCCTTGGTGTATCATTACTGTGTCCTTCACTTCAGTGGCTGCAGGTCC
AGGTCCACAGATGTGATCGTCAGGCACCTGACTGTGGCCAACACTCTAGTTGTTCTCTCC
AGAGGGATCCCAGAGACCATGGTGGCCTGTGGGTCGAAACACTTTCTCAGTGACGTTGGC
TGCAAACTTGTCTTCTATGTTCACAGGGTTGCCAGGGGCATGTCTGTCAGCAGCACCTGC
CTCCTGAGTGTCTCCCAGGCCATCACTGTGAGCCCCAGGAGCTCCAGGTGGGCAGGGCTG
AAAGTGAAAGCCTTGAAGTGCGCTGGGTCATGTAATATCTTCGGCTGGGTCCTGAACATT
TTACTAAATATTAGAGTCCCTCTGCTTATGACTGCAAAAGGGAAGAACCAAAACGTGACA
AAATATATAAATTTTCAGTACTGTTCCGCTATGCTTCCTGACAAAGGCACCGACTCTGTA
TTTGCGGCATTACTACTCTCCCATGACATTTTGTGTTTGGAGCTCATGATCTGGGCCAGT
GGCTCCATGGTCTCCATTCTGCACAGGCACGAGCAGCGAGTCCACCACATCCGCAGACAC
ACCATCTCGTCTGGACCTTCCCCTGAGACAAGAGCCACTCACAGCATCCTCGTTCTGGTG
AGCGTCTTTGTGTCCTTCTACATCCTGTCTTCCCTCATTCACTTTTGGTTTTCTTTTTAC
GATGAAACCGCGTGGTGGCTGACCAAAACTTCTGCCTTCACCAACGCTTGTTTCCCCACC
GCCAGCCCCTTCATCCTCATGAGTCGCGAGCGCTGTGTTCGCAGGCTCGTCTGGAATAAG
TAA
>V1R.GCA_004026905.1_HysCri_v1_BIUU_PVJO010007675.1_17683_18681+
ATGAGCCGTGTTACACAGAGGAATGATTGTCTTCACAATTTAAATGAAATTTTAGAAGGA
AATGACAAAGTAAGTTCGAATGATTTGGCAATAGGAATAATCTTCTTGTTTCAGACTACC
ATTGGTGTCCTGGGCAATTTCTTCCTTCTTTATCATTATATTTTCATTTCCCACAAAAGG
AGCAGTTTAAGGTCGACAGATGTGATTCTCAAGCACCTGTTTATAGCCAACCTCTTAGTT
CTTCTTTCCAGAGGAGTTACTCAAACAATGGCAGTCTTTGGGTTGAAACAATTCTTCATT
GAGTCTGTGTGCACATTTCTCCTTTACACTGAGAGAGTGAGCAGGGTTGTGTCAATTGGT
ACCATCTGCATCTTGAGTGTTTTCCAGAACATCATGATCAGCCCCATTAATTCCTGTTGT
AAAGCTATTAAAGGCCCAGCTCAAAAGTATGTGGACTTCTCCCTTAACTTCTGCTGGATA
GCAAATATGGCGATCAATTTATTTTTTCCTCTGTACACGCTGCACTTGTCTGGAGCAGGT
TACGGCAGAAACCTCAGGAGGCGAATAAATGTAGGACACTGTTGTATTGTTGACTATCGG
GCAGATCTGGCTTTCATCTTTCTAGCCTTAGTAATTTTACCTGAAGTCACTTTTTCTGTC
CTCATGATCTGCGCCAGTGGCTCTATGATTCTCATCCTGTACAGACACAAGCAGCAGGTC
CAGCACATTCATATCACTAATGTTTCCATCAGATCCCCTGAGTCCAGAGCCACCAAAAGC
ATCCTTCTTCTGGTGATCACCTTCATATCTTTTTACACTCTCTCTACCGTCTTTCGCATC
TCTATCACTGTAGTTTATAATCTCAGTTCATGGTTGGTGAGAACTTCTGAGGTAATTTCT
CTATGTTTTCCGTCTCTCAGCCCCTTTGTGGTCATGAGCCAAGATTCCTCTGTATTTAGG
CCCTGCTCTGCCTGGATAAAAAACACACAACCTCGCTAA
>V1R.GCA_004026905.1_HysCri_v1_BIUU_PVJO010007675.1_72048_72989-
ATGGCAGCCAGCGGTATGGTTATAGGAGTGACCTTCTTACTACAGTCTATGTTGGGAGTT
CTGGGCAATTCCTTCCTTCTCTACCATTACCTGCTCCTTTACTTCACTGGGTGCAGGTTA
AGGTGCACGGGCGTGATTCTTATGCACTTGATTGTAGCCAATTTCTTAACTCTCCTGTGT
AAAGGAGTGCCTCAGACAATGGCAGCTTTTGGTGGGCAAGTTTCCCTCAATGATGTGGGG
TGCAAACTGCTGTTCTGTGTTCACAGAGTGGGCAGGGGCATGACCATTGGCAGCACCTGT
TTCCTGAGTGTCTTCCAGGCCGTCACCATCAGCCCCAGGGACTCCAGGTGGGCAGAGCTT
AGAGTGAAAGCTCCCAAGTATGTTGGCTCCCCCTTGTGCCTGATCTGGGTCCTGAACAGC
CTTGTAAACATTGTTTTTCTTATGTACATGACTGGGAAGGGGAGCAAGAAAAACCTCACA
AGCCTGAAAAATTATGGGTACTGTTCCAGTGTTCATAGTGACAAAACCACAGAGTCTCTG
CACGCAGCCCTGCTGTCCGTCCCTGATGCTTTGTGTCTGGGGCTCATGCTCTGGGCCAGC
GGCTCCATGGTTTGCATCCTGCACAGGCACAAGCAGCGGATGAGACACATCCGCAGGACT
CATGTCACCCCCAGATCTTCTCCTGAGTCCAGAGCGACCAAATCCATCCTTCTCCTGGTC
AGCGCCTATGTCTGTTTTTACACACTCTCCTGCATCTTTCAAGTTTGCTTGGCTCTTATT
TATAATCCCAGCTGGTTCCTGGTGAACACAGCTGCAATAGTGGCTGGGTGTTTCCCAACT
CTCAGCCCCTTTCTGCTCCTCAGCAGCGACTCTAGTGCATCCAGGTTTTGCTTTGCCTGT
ATGAGGAATGGAAAAACCCCAGATCTTCAGAGAAATGTGTAA
>V1R.GCA_004026905.1_HysCri_v1_BIUU_PVJO010011764.1_10739_11680-
ATGAAGAAACGTAATAAATTGTTCAGTAACAGTAACATCAGAATCACCTTTTATTCTGAA
GTTGTCATTGGCATCTCAGGCAATGCCATCCTTCTTCTCTTCCACATCGTCATGTTCCTT
CTAAAGCACAGGCCCAGACTCACTGACATGCCTATTGGTCTCTTGGCCCTAAACCATCTA
TTGATGCTGCTGATCAAAGGATTCATAACTGCAGACATTTTTACATCTCAAGAGAGACTT
TGGGACAACATCACATGCAAATCACTTATGTACTTGTACAGGTCAATGAGGGGCCTCTCC
ATTTGTATCAGCTGCCAGCTGAGTATCCTCCAGGCCATCACCCTCAGCCCCAGAAGCTCT
TGTTTGGCAAAGTTCAAACATAAATCTTCAGGTCAGAACCTGCATTTCCTTCTTCTTTTC
CTCTGGGTGTTTTATACATCTGTTAGCAGTCACCTTGTAATCTCCATTGCTGCTACCCCC
AATTTTACCTCAGGAAATATTTTGTATGTTACTGAGTCCTGTTCTCTTATTCCCATGAAT
TACTTCCTCCAGCACATATTTCCCACACTATTGATCTTCAGGGAAGCATTCTTTATGGGG
CTCATGTCCATCTCTGGTGGATACATAGTGATTCTCTTGTGCAGGCATAAGAAGCAGTCC
CAGCATCTTCAGAGCACCAAACTTTCTCCAAAGGCATACCCAGAACAAAGGGCCACTAGG
ACCATTCTGCTGCTTCTGTGTTTCTTTCTGGTCATGACCAGTTTGGACATTTTGTGCTAC
TCTAGAATTGCACTGAGTAATAATCCAGTATTTTATTGTATCCAGATTCTTATGGACCAT
AGCTATGCCACGGTCAGTCCTTTGGTGTTCATCACTACTGAAAAACGTATCATTAATTTT
TTGAGATTCATGTGTAGAAGACAAATATGTGGTTATCAGTGA
>V1R.GCA_004026905.1_HysCri_v1_BIUU_PVJO010012544.1_31466_32419+
ATGTCATCTTTGGTTATTTGTGTTTCTCCAAAGGTGTGGCTAGTGTGGTCTGTGATTCAG
AAGATGCTTTGGACAAGTCTCATCCAGCAAATAATCTTCCTTTCTCTTACTGGACCTGGT
ATTTTGGGGAACATCCTCATATTTGTAAGACATGTATACATTTTTGTTTTGATTCCTGAG
AAAAAACCCACAGATTTTATCATCATTCACTTGGCTTTTTCAAATGCAGTCATTATTTGT
ACCACGGGAATCAGAGAAATAGCCACAGTTTTTTACTTCAGAAACTTCCTAGGTAGTGTT
GGTTGTAAAACTGTGGTTTACCTGGGAAGGGTGGCGCGGGGCCTTTCCATCTGCATCACC
TGCCTCCTCAGCGTGGTCCAGGCCATCACCATAAGTCCCAGGAACACTCTGAGAAAATTC
AAACCACGGACTGCACAGCATGTTCTTCCCTATATCTTCCTCTTTTGGATTTCTAATTTT
TTGATAAGCTCCAACTTGCTCCACTATATCACAGCAGTCAGTAGCATGAACAGATCTCAT
GTTGGAGTGTATGTTGGGTATTGTTATTTGCTGCCATCTAGGCAAACAGTCAGGTGGCTT
TTCCTGTCTCTTATGGCTCTTCGGGATGTCATCTTCCAGAGTCTCATGGGCTGGAGCAGC
GGGCACATGGCTCTCCGTCTGTATGAGCATCACCAGCGTGTGCTGTACCTGCACAGCTCC
AGGTTGGCCAACAGTTCCAGCCCACAAATTAGAGCTACTCTAAGTACTCTGGTTCTCATG
ACCTGTTTCCTTTTCTTTTTTTGGATGGATTTCATCTTTTCCTTCTACATAGGTTCCACT
GTGACAAACCAATCCACACTACTACATATTAAAGTACTTCTAGAACTTGGTTATGCGGTG
CTCAGCCCCTTTGTCCTGATGAGGCGCGACATCTGTGTCACTAAACACTGGTGA
>V1R.GCA_004026905.1_HysCri_v1_BIUU_PVJO010012544.1_49075_50043+
ATGTGTTTCCATATTATCAACACACCAATCTGTGCCTTTCTAACCGGACTTGGCACGTTA
GGCAACACATCAGTATTTGTGACTTATATGTGCAATTTTGGGGGAGCCACCAAGAACAAA
TCAATACATCCCATTCTCATCCATTTAGTTGTTACAAATATTCTAATGCTTATTTCCAAA
GGAACGCCAAAGACAATGGCAGCTTTTGGTATGAGAAACTTCCTAGATGACCCAGGCTGT
AAGATCGTGTGTTACCTGGAGAGGGTGGCCCGGGGCCTCTCCGTCTGCACCAGCAGCCTC
CTCACGGTGGTCCAGGCCGGCGCCATCAGCCCCGGACACTCCAAGTGGAGGAGGCTCAAG
CCCAGGTCTGCATGGCATGTCCTTGCCCTGCTTCTCTCCTTTTGGGGCCTCAGCTCTTTG
ATAGGCATGAACCTGCTCCATTCCATCACAAACATCAGCATGAACTCGTCGCAGATTAGC
AATAGTGACAGTTATTGCTATTTTCTACCAGAAAGTAAGAAGATAAAATGGATTTTCCTC
ACGTGCATGGTCCTACTGGATGCTGGGTTTCAGGGGATCATGGGCGGGGCCAGTGGCTAC
ATGGTGTTTGTTCTCCAAAGGCACCACCAGCGTGTTCTTCATTTGCAGAACTCCAAGTCC
CTCTACAAAACCTCTCCTGAGATCAAAGCTGCTCAGAGTGTTCTACTTCTGATCCTTTGC
TTTCTTTTGTTTTATTGGATAGATTGTCTTCTTTCTCTATTTATAAGTTCCTTCTTAGTT
AATCAGTCCGTGGTCATAAATACTCGAGAATTTCTCACCCTTGGGTATGCAGTTCTTAGT
CCATTTGTATTGATTCACAGAGAGGGATTCCTGAGTCACTGTTGGACCACTTGGTGGGAC
AGAAAGATCCTGAGACTTTACTGTTCAATTTGTCTTTTCAATAAAAGACAAATATGCAAC
ATTTCTTGA
>V1R.GCA_004026905.1_HysCri_v1_BIUU_PVJO010015696.1_3994_5013-
ATGAACACTGAACCCGGAGATGACAGAATGGCCTCCGTGGATGTTAAAGTTGGTACAGTC
TTCATTGTCCAGATGGTCGTGGGAACACTGGGGAACGTGTCTCTCTTAAGTCGGGACCTG
TTCCTGCACTTCAGTGGACGCAAGACCAGGTCCACAGACTTTATTCTCAGGCACCTGACC
GTGGCCAACTCCTTGGCCATTTTCTCTAGAGGAATCCCAGAGACCTTGGCAGCATTCGGT
TTGGAGCACTTCACCAGTGATATTGGATGCAAACTTGTTTTCTACGTTCATATCTCGAGC
AGAGGTGTATCATTTGGCAGCACCTGCCTGCTGAGCGTCTTCCAGGCCATCGCCATCAGC
CCCAGAGACTGGAAGTGGGCAGAGTTCAAAGGGAAAGCTCTCAAGTACCTGAACACTTCC
ACTGCCTTGTGCTGGGTCCTGCAGCTGGTGCTGAGCTTCAGTTTTGCGGTGAGTATGACT
ACCAAATTGAAAACCATAAACATCACAAATAAAATAGACTTTGCCTACTGTTCGGATCCA
CGTTCCGTGAGAGGGCTGTACTCTGTAAGTGTAGCATTGCTCTTCATCAGCGATAGTGTG
TGTCTGGGGCTCATGCTCTGGGCCAGCGGCTCCATGGTTCTCATCCTGCACAGGCACAAG
CAGCGGGTCCGACACATACACAGGACCAATACCTCTTCCAGATCTGCCCCTGAGACCAGA
GCCACTCGCAGCATCCTTGTCCTTGTGAGCGTCTTTGTGTGTTTCTACATCCCCTCCACC
ATCATGCACATATATCTGACTTTTTGTGTAAATCCCAGCTCCTTCCTGTGCACACTGGGA
GCCTTAATAAATGGATGCTTCCCAACAGTGTGCCCCTTCCTGCTCCTGAGCTGTGGTGCA
AGCGTATCCCGAATCGGCTGTGTCTGCTGTGGAAGAAGCACAGAGCCATCTGAACACAAC
AGGAAAAACATGTGCAATGCCTGTTTTTCAGGACTGAGATGCGGATGTACAGGAACATGA
>V1R.GCA_004026905.1_HysCri_v1_BIUU_PVJO010015696.1_20663_21610-
ATGCTGAACACAGTAAATGACAGAATGGCCTCCATGGGTGTGTATGTTGGAATAATGTTC
CTTGTCCAGATTTTCATTGGAACCCTGGGGAATCTCTCCCTCTTAGGTAAATACTTATTT
CTTTGCTTCAGTAGATGTAAGACAAGATCCATAGATTTGATTCTCATGCATCTGGTTGTG
GCCAATTTCTTAGTCATTCTCTCTAGAGGGATCCCAGAGACCATTGCAGCTTTTGGATTC
GAAGATTTCCTCAGTGATTTTGGATGCAAATTTGTTTTCTATGTTAGCAGGGTGGGCAGG
GGTGTAGCCTTTGGCAGCACCTGCCTCCTGAGTGTCTCCCAGGCCATCACCATCAGCCCC
ATGAGCTCCAGGTGGGCAGAGCTTAAAGTGAAAGCTCCCAAATATATAAGAATTTTCACA
GTCCTCTGCTGGTTCCTGCACTTGGTACTGAATATCAGTTTCTCTCTGAGTTTGACTAGC
AGTTTGAAAACCAAGAACATGACAAATAAAATAGACTTTGCTTACTGCTCTGATCCCCGT
ACCACAAGCGGGATATACATGGCACACGCAGTATATACTGCCATCACTGATATTCTGTGC
GTGGGGCTCATGTGCTTAGCCAGCAGCTCTATGCTTTTCATCTTGTTTCTGCACAAACGG
CAGGTCCAACACATCCATAGGACCAGAAACTCCAACAGTTCCTCTCCTGAGACCAGAGCC
ACCCGCAGCATCCTCATCCTGGTGACCATCTTTGTAGTTTTCTACTTCCTGTCTTGTATC
ATGCAAACATATGTGACTTTTTTTAGTGGCTCAAGAATCTTCCTGTTTACTCTTGATGCC
TTCACAAGTGCATGTTTCTCAACTGTCTCGCCCTTTGTATTCATGATTTGTGGCCACTAT
GTATCCGGAATCTGCTGTGTCTACTCTGAAAGGAACAGAGTTGTCTAA
>V1R.GCA_004026905.1_HysCri_v1_BIUU_PVJO010017665.1_10747_11691+
ATGACTTTGAGTCTTGTCAAGGGAACAAGCTTCCTCTTTCTCACTGGCTTAGGCACTGTG
GGCAATGTCTTTGTTTTTGTGAGTTATATGTACATGTTTGGAGGCACCGAGAAGAAATCT
ATATACATTATTCTTATGCACGTAGCTTTCACAAACATAGTCATGCTTCTTTCAAACGGG
GTGCCAAAGACATTATCAGCTTTTGGCCTGGGAAACTTCCTCGATGACACAAGCTGTAAG
ATTGTTGTTTATCTAGGGAGGGTGGCCCGGGGCCTCTCCGTCTGCACCAGCAGCCTCCTC
ACAGTGGTCCAGGCCGGCACCATCAGTCCTGCACACTCCAGGTGGAGGAGGCTCAAGCCC
AGGTCTGCGTGGTGTGTCCTTCACATATTCCTCCTCTTTTGGATTCTCAATTCCTTAATA
AGCATGAACTTACCATTTTCTATCAAAAACATCAACAGCCTGAATACATCCCAAATAATT
AACAGTGACAAGTATTGTTATTTTCTACCCAAAAGCTGGAATGTAAGATGGACATTTCTC
ACGCTCATGGTCCTACGTGACGCAGTGTTCCAGGCTCTCATGGGTGGGGCCAGCGGCTAC
ATGGTGTTTGTTCTCCGAAGGCACCACCAGCGTGTTCTTCATTTGCAGAAGTCCAAGTTC
CTCTGCAGAACTCCCCCTGAGATCAAAGCTGCTCAAAGTGTGCTGCTTCTGATGCTTTGT
TTTCTTTTCTTCTATTGGGCGGATTGTTTTATTTCTCTACATTTAACCTTCTGCTTAGAG
CATGATTCCATAACAGCCCATGTTCCAGAATTTCTGACCCTTGGTTATGCTCTTTTCAGC
CCATTTGTGCTGATTCATAGAGATGGATATTTAGCTGAATGCTGGAGAGCTCAGAAGGAG
AGAGAGGACATTGGAAAAAAGTCTATTTATTCTTTTAGTGAGTAG
>V1R.GCA_004026905.1_HysCri_v1_BIUU_PVJO010017665.1_33235_34128-
ATGGCTTTGAACATCGTTAAAGGGGTTGTTTTCTTCTGTCTAACTGGACTCGGCACCACG
GGGAACATCTTTGTTTTTATGAATCATATGTGGTTTGTTGGAAGCACTAAGAAGAAATCT
ATGCACTTTATTCTCATCCATTTAGTTTTTACAAATATCATTCTGCTTCTTTCCAAGGGA
TTTCCGAGGACAATAGCAGCTTTTGGTGTGAGAAACTTCCTAGGTGACACAGGCTGTAAG
ATCGTGTGTTACCTGGAGAGGGTGGCCCGGGGCCTCTCCGTCTGCACCAGCAGCCTCCTC
ACGGTGGTCCAGGCCGGCACCATCAGTCCCAGACACTCCAGGTGGAGGAGGCTCAAGCCC
AGGTCTGCACGGTGCATCCTTGCCCTGCTTATCTCCTTTTGGGGCCTCAGTTCTATTAAC
AGTATGAACTTACTCTATATCATCAGAAGTATTAATATGAACTCATCAGAGATTAGTAAA
AGTGACAACTATTGTGATTTTCTACCAAAACACGAGAAAATGAACTGGATTTTTCTCATT
CTCCTGGTCCTGAGAGACATGGGGTTTCAGGGTGTCATGGGCGTGGCCAGTGTCTACATG
GTGTTTGTTCTCCACAAGCACCACCAGCGTGTTCTCCACCTGCAGAAGTCCAAGTTCCTC
TACAAAACTCCCCCTGACGTCAAAGCTGCTCAAAGTGTTCTCCTTCTGATGCTTTGTTTC
CTTTTCTTTTATTGGACAGATTGTGTCACAACTTTATATATAATTTTCTTCTTCAAGAAT
GACTCCATAACAATAAGTCTTCAAGAATTTCTGACCTTTGGTTATGCAATTCTGAGCCCT
TTTGTGCTGATTCACAGGGATGGACACCTGGCTGAATGCTGGCATGCTCAATAG
>V1R.GCA_004026905.1_HysCri_v1_BIUU_PVJO010019035.1_27981_28913-
ATGTTTCCAAGTGACATGATTTTTGGTGTCTTCTTCATATTTCAGATTTGTTTTGGTGTC
CTGGGGAACTCATTACTCTGCATGGCATATCTGTGCACCTTCTTAGCTCAGCCTCATCTG
AGGAAGCCCGTAGATGTGATTTGCACACATCTGACACTGGTGAATATTCTGACCACCACA
TTCACGTTGATGCCAGTCATCATGTCATCCTTTGGAGCAAGACATTTTTTGGAAGATGTT
GGTTGTAAGGTGGTTTTGTATGTATTCAGAGTTACCCGGGGTCTTTCAATTTGTACTACC
TCTCTGCTGAGTGCATTTCAGGCCATCATGATTAGTCCTACTAATACTGTGTGGTCCTGG
CTTAAATCTAAACTCTCTACATTGGTTTTTCCCTCTTTCCTTTTCTTCTGGATCATCAAT
ATGCTCATCTATATCCCAGTCATTCAACATGTAAGAGCCATTAGCAATTATACTCTTATT
GGTCGTGGCTTTTCTCATTCATACTGTCAAACCAGGAGCTTTGTAGATGACAAAATAGGG
TCACATGTAAGTGTCTTATTGTTTCAAGAGCTCTTGTTTGTGTTCCTAATATTATGGACC
AGCCTCTACATGGTGAGTCTCCTCTACAGACACCACAGGAGAGTCCAACATGTCCGCAGC
CCTGGCCTCTCTTCCCAGCCACCTGCAGAACATATTGCTACTCGCAGAATCCTTTGGCTG
GCTGGTTGCTTTGTGTTCTTTTACTGCTCAAATAATGTCGTTACCTATTATTCATTTTAT
ACACCTGAGAAAATCCCAAGCTTAGTGCAGATAAATGAAATTTTATCAACATGTTACCCA
ACTATCTGTCCTATTTTGCTGATGAAAAATAATAAAGTTAGATCCGTATTTACTTCTTCA
CTCTCAATGCTGAAAATTACCCACACTCTGTGA
>V1R.GCA_004026905.1_HysCri_v1_BIUU_PVJO010020016.1_2534_3445+
ATGATTTGGAGTAATTTTATCTGGAGAATAATTATCCTTTCTCTTACTGGACTTGGCATC
GGAGGGAATTTCTGTTTGTTCGTGAAGTATGTGTACGCTTTTGTTGTGGATCTCAAGAAA
AAACCCATAGATTTTATTCTCATCCAACTTGCTTTCACTAATGCAGTGACACTCTGGACC
TCTGGAATATTAAATGTAAGATTACCTTTCCATTTTAATAACTTCCCAGGTACTGTTGGC
TGTAAAGTTATGGTTTACCTGGGAAGGGTGGCCCGGGGCCTTTCCATCTGTACCACCTGT
CTCCTCAGCGTGGTCCAGGCCATCACCATCAGTCCCAGGGACACTCTGTGGAGAAAACTC
AAACGACAGACTGCATGGCATGTTCTTCCCTATATCTTCTTTTTTTGGGTCTCTAATTTT
CTGATAAGCTCCAACTTACTCCACTATATCACAGCAGTCAGTATCATGAACAGATCAGCA
ATTGGAGTGTATGTTGGGCATTGTGGGCATTGTTACATGCTACCATCTAGTCAAATAGTC
AGGTGGCTTTTCCTGTCTCTCATGGCTCTTCGGGATGTCATCTTCCAGAGTCTCATGGGC
TGGAGCAGCGTGTACATGGCTCTCCGTCTGTATGAGCATCACCAGCGCGTGTTCTACCTA
CACAGCTCCAGGTTGACAAACAATTCCACCGCAGAGATCAGAGCTACTCTAAATATTCTC
ATTCTCATGACCTGCTTCCTTTTCTTTTATTGGATGGATTTCATTTTCTCCTTCTACATA
GGTACTGTCTCAACACCTGATTCCACAATACTTAATATTAAAGTATTTCTAGGACTTGGT
TACGCCAGTCTCAGCCCCTTTGTGCTGATCAGCAGAGATGTCCACATGGGTAAATGTTGG
CACAGTCACTGA
>V1R.GCA_004026905.1_HysCri_v1_BIUU_PVJO010021329.1_5286_6239+
ATGAAGATGAATAAAAACAACGTACTTCGCAGGTTTACTGGCCTACATATCATGTTTTTC
TTTGAAGTCAGCCTTGGAATCATGGCCAACACTGTCCTGCTTCTCTTTCATGTCCTCACA
TTCCCTCTGAAGCACGGGCCCAAACCCACCAACCTGACTGTCGGGCACTTGGCCCTTACC
CATGTAGTGATGCTACTAACCCTGAGTTTCATAACCAGAGACATGTTTGGGTTTAAGAAA
TTGGGTGGCGACATCACATGTAAATCTGTTATCTATCTGTACAGATTGATGAGGGGCCTC
TCCATCTGTACCACCTGCCAGCTGAGTGTCCTCCAGACCATCATCCTCAGTCCCAGAAGC
TCCTGTCTGGCAAAGTTCAGACGCAGATCCTCACATCACAACCTTTCGTGTTTTCTCTTT
TCATGGATCTTTAATATGTTCATCAGTAGTCGTTTCCTGATCTCCGCTGGTGCCGCTGCT
AATATGACCTCACACAACCTAATGTTTCTCACTGAATCTTGCGCTCTTTGGCCTATTAAT
TACTTATTCAATTATACGTATTTCTCACTGATGACTGTCCGAGATGTGTCCTTTATAGGG
CTCATGGTGCTGTCAAGTGGATACATGATGCTTCTCTTGTGCAGGCACAAAAGACAGTCC
CGGCATCTTCACAGCACCAGCCTGTCTCCAAAAGCATCCCCAGAACAAAGGGCCACCCGG
ACTATTGTGTTGCTCATGAGTTTCTTTATGATCATGTACTGTTTGGACTATGCTGTTACC
TCCACCTCCGGAATGTTATGGAAAAGTGACCCAATTCATCACTGTGTCCAGATGCTGGTG
GGCAATGGCTATGCCACAGTAAGTCCTTTGCTACTAATCAGTACTGAAAAACAAATAACC
ACTTTCTTAATATCTATGTGGAGAAAAGGCACTAATTGTTTGATTACCCAATGA
>V1R.GCA_004026905.1_HysCri_v1_BIUU_PVJO010022718.1_11216_12058+
ATGGTTGCAGGAAATTTGGATTTGGGGGTTGTCTTCCTTGCTCAGACTGGAATTGAGATC
TTTGGAAACTCTTTCCTCCTTTCTTTTTACAGCTTCTTTCTGCTCACTGGACACAAGTTG
AGGCACACAGACCTAATTCTCAGCCAACTGGCCTTAGCCAACTCCTTGGTCCTGCTCTCC
AAAGGGATTCCTCAAACGATAGTGGCTTTCGGGTGGAAGTATTTCCTGGACGACGTTGGA
TGTAAACTTGTCTTCTATTTTCACAGAGTAGGCACCAGAGTTTCCTTCAGCACTGTCTGC
CTCCTCAATGGTTTCCAGGCTATTAAGCTCAACCCCAGTATTTGTAGATGGATGGAGCTC
AAGATCCAGTCCCTAAGGTTCATTGGCTTCTGCTGCTTCCTGTGCTGGACTGTGCATCTC
TCAATGAATTCGTGTCTAGTTTTATTAGTCAATGGTCCATTGAACTGCAAAAACTTTACG
GTGAAAACTGATTGCGGATCCTGTTCCTGGACAATGCCAGAGAGATATAGCTCATTATAT
ACACTCTTATATTTTTCCCTTGACTTTATCAGTGTGGGCTTCATGATCTGGGCCAGTGGC
TCCATGGTCCTGGTCCTGCACAGGCACAGGCAGCGAGTCCAGCACATCCGCAGCCACAGC
CCCTCCCCCAGACCGTCCCATGAGGCCAGAGCTACATGCACCATCCTGGTCCTGGTGAGC
TCCTTTGGTACCTTTCATTCAGTCTATACTGTTTCGACCATCTGGAGCACTCTAGTCTCA
AATTGTGGCCATTGGAATAGTGGGCAGCTCTGTACTTGTGGCCTCATGTTTCCTAGTATT
TAG
>V1R.GCA_004026905.1_HysCri_v1_BIUU_PVJO010026331.1_1175_2107-
ATGAGAATGATCTCAACAGCTAGAGTCCTGGAAATTGCTTTTCTCTTTCAAATCGGGATT
GGTGTTGTGGGCAATGCCCTTCTCTTTGTAGGCTACACCCACATTTTCATTGTGAATGCC
AAGCAGAGGCCCATATGCCTAATAATAGCTCACTTCTCCATGGTGTACATGTTGCTAGTT
TGTACCACAGGAGTCCCTGAAGCAGCAGCAGCTCTGGGCTACAGAGCTCCTGTGGATAAT
GTTGTATGTAAGACAAACACTTACCTGCAGAGATTGTCACGTGGTCTCTCCATCTGCTTG
ACAAGCCTCTTAAGCATTCTTCAGACCATCACCATTAGCCTTAATAGCTCTCGTTGGGCA
GCACTGAAAACCAGAAACTCCTTGTACATCCTTTACTCCTTTTTCTTTGTTTGGATCCTT
AATTTACTTATATCTTCCAACATGATTGTCTCAATGGCAGCCCTCAAGAATGGAAATGTA
TCCAAAGTCATTGCCAAATCTTGTTTTATTTTGCCAATGAATGTTCTTATTAAATGGTTC
TTTCTCATATTCTTGGCCCTGCGAGATGTCTCTTTCCTAGGTTCTATGTGTGTGACTAGT
GGTTATATGATTCTCCACCTCTACAGATATCACAGGCAAACACAGCACCTTCGCAGGTCA
AGCACCCCTTTCAAAATGAACCATGAGATGAGAGCAACTAAAAAGATCATCATTTTAACT
CTATGTTTCATCTCTTTCTATGGGCTTGAAATGATTCTTTCCATTAGTCTTGGTTACTTT
CCAAAAAACGAACCTGTAATTTTGAATGTTAAGCAGTTCACTGGGGTAAGCTTTGCTTTC
CTGAGCCCTGTAATGCTTCTCAGCAATGACAGCCAACTTCACATATTTTGGGCATCTGTC
TTTGAGAAAATAAGGAAACAGTTAACAAAATGA
>V1R.GCA_004026905.1_HysCri_v1_BIUU_PVJO010027122.1_16319_17224-
ATGGAGTCAGAGGATGGTCTGATTAACTTAATCTGCAGGCTAATCCTCCTTGCTCTTACT
GGACTGGGCATTGGGGGGAATTCCTTTTTGTTTGTGAAGCATGTGTACGTGTTAGTCATG
GGTACTCAGAAAAAGTCCATAGACCTTATTCTCATCCAACTGGCTTTTACTAACCTGCTG
ACACTCTGCACTGCAGCAATTTCAGATAGAAGATCAGCTTTTCATTTCCTCAGTGATATT
GGTTGTAAAACTGTGGTTTACCTGGGAAGGGTGGCCCGGGGCCTTTCCATCTGCACCACC
TATCTCCTCAGCTTGGTCCAGGCCATCACCATAAGTCCCAGGAACACTCTATGGAGAAAG
CTCAAACCACGGACTGCATGGCAGGTTCTTCCCTATCTTCTCCTCTGTTGGATCATTAAT
CTTCTGATAAGCTCTAATTTGCTCCACTATATCACAGCAGCCAGTAGCATGAACGGATCT
CAAATTGGAATGTATGTTGGGTATTGTTATTTGCTGCCATCTAGGCAAACAGTCAGGTGG
CTTTTCCTGTCTCTCATGGCTCTTCGGGATGTCATCTTCCAGAGTCTCATGGGCTGGAGC
AGCAGGCACATGGCTCTCCTTCTGTACGAGCATCACAAGTGTGTGTTCTACCTGCACAGC
TCTAGGTTAGCCAACAGTTCCAGCCCAGAAATCAGAGCTATGCTAAGTATTCTCATCCTC
ATGACTTGTTTTCTCTTGTTTTATTGGGTAGATTTCATTTTCTCCTTCTATATAGGGTCC
ATTGTGACATGCAACTTTACAGTACTAAATATGAAAATATGTCTAGGACTTGGTTATGTG
GTTTTCAGCCCCTTTGTGCTGATTAGCAGGGATGTCCTCCAGGTTAAATGCTGGCGTAGT
CACTGA
>V1R.GCA_004026905.1_HysCri_v1_BIUU_PVJO010027647.1_8392_9315-
ATGCTAGCCCGCAATTTAGCAGTAGGAATGATCTTTCTGTCTCAGACCATCACTGGAATC
TTAGCAAACCTCTCTCTTCTTTACCATTATCTCTCTCTTCGCTTTGCTGGATACAGGCTA
AAGCCCACTGATGTAATAGTCAGGCACTTGATTATAGCAAACTCGCTGGTCATGATTTTC
AAAGGAGTCCCACAGACACTGGCAACTTTGGAGGTAAAATATTTCTTTCACGATGTTGGA
TGCACACTTCTATTGTATGTGCATAGAGTGGCCAGAGGTGTGTCCATTAGTACAACCTGC
CTCCTGAGTGTCTTCCAGACCATCAAGATCAGCCCCATGAACTCCAGTTGGAAGCAGCTT
AAAGCCAAACTTCCCAGGCACACTGGCGTCTGTATTTTCCTCAACTGGATCCTCCATATG
TTGGTAAATTGTATTTTTCCACTTTATAGCATCAACAAATATAACACCAAAAATATCACA
AAGATCAAAGATTTTAGATACTGCCCTGCTGGATTTAGAGACAAAACCACAGAGGTGTTG
TACGCAGCATTAGTGTTATTCCCGGAAGTTTCGTGTTCTGTGCTGATGGTCTGGTCCAGC
GGCTCCATGGTTCTCATCCTGCACAGGCACAAGCAGCAGGTCCAACACATCCGTAGGACA
CGTGACTCCCCCAGATCATCCCCTGAGTCCAGGGCCACCCAAAGTGTCCTTGTCCTCGTC
TGTACCTTTGTGTCTTTTTACACGCTCTCCTCATTCTTTCATGCTTATGTTGCGATTTTC
AGTATTCCTAGTTGGTGGCTAGTGAACACCTCTGCCCTGATTTCCACCTGTTTCCCCACT
GTCAGCCCTTTTGTCCTAATGATCTGCAATGCCACCGCATCCAGAATCTCGGTCAAATTC
TCAAATTTTATCAGACATATGTAA
>V1R.GCA_004026905.1_HysCri_v1_BIUU_PVJO010030730.1_9909_10847+
ATGATTCCCAACGCAACAATTTTTGCTGTTTTCCTCTTGTCTCAGATTTGTATTGGTGTC
ACGGTGAACTCATCACTGCTTTTGTTGTTACTTAATACTTTTTTATTCCAACCTCAGCTT
AGGAGGCCCATAGATTCCATTATGGTTCACCTGACAATCGTCAATATTTTCACTATCATA
ATCACACTGATACCATATGTGAAGTTCTCTTTAGGAGTAAGACATTTTTTGGATGATGTG
GGTTGTAAAGTCATGTTGTATCTATCCAGAGTTACGCGGGGTGTTTCCATCGGTACCACC
TCGCTCCTGAGTACATTTCAGGCCATCACCATCCTCCCTGTGCCTTCCAAGTGGGTGTTG
CTTAGGTCCAAACTCGCTGCGTGGATTATTCCTTCTCTTCTTTTCTTTTGGATCATCAAC
ATGCTTATTCATATCATTGTTATTAAACGCATACGAGCGATCCACAATTTTACTCTTGTT
GGCCCTGGGTATTCTCAGGCCTACTGCCAGACGAGACCAATGAGAAACAACTCTGCAAAG
TCATTCTTGAGCCTCATACTCATGCATGACCTCCTGTTTCTGGCCCTCATGTTGTGGAGC
AGCCACTACATGGTGAGTGTCCTCTACAGACACCACAGGAGAGTCCAGCATGTCCACAGC
CCCTCTGCCCAGACAGCACCGGAAATTAAGGCCACCCGCAACATTCTCTTCTTGACAAGT
TGCTTTGTTTTCTTCTATTGCTTAAACAACTTTTTCACTTTTTATTCCTTTTATATACAC
AAGAAAAACCCAAGTTGGGGGGGGATTGGTGCAGTATTATCATCATGTTATCCAACTATC
TGTCCTTTTATCCTGATGAAAAATAATAAAATAGTCCCTCAATTTAGGTCCTGTATACGG
ACGAGGATTATCCATCTTCAAAGAGTATTCGGTGTGTAA
>V1R.GCA_004026905.1_HysCri_v1_BIUU_PVJO010055109.1_465_1382-
ATGAAGAATAACAACAGCAGATTTTCCAGTTTTATTGACCTACAATACATGTTTCTCTTT
GAAGTCAGCATTGGAATCGCAGCCAACACTGTCCTGCTGCTCTTTTACGTCCTCATATTT
CTTCTGGAGCACAGACTCAAGCCCACCAAACTGACCGTCGGGCACTTGGCCCTTATCTAC
ACAGTGATGCTGCTAACTGTGCGCTTCATTGCTACAGACATTTTCGGTTATCAGGATATA
GACAATGACATCACATGTACATCTGTTATCTATTTGAACAGGCTGACGAGGGGTCTGTCC
GTCTGTGTCACCTGCCTGCTGAGTGTCCTCCAGGCCGTCACCCTCAGCCCCAGAGGCTCC
CGTCTGGCAAAGTTCAAACTGAAATCGCTGCACCAGAACCTGCGCTGCTGCTTCTTTGTT
TGGGTCCTCAATATGCTCCTCAGTGTTCGTTTCTTAATGTCCACTGTTGCCACTCCCAAT
GGGACCTCACAGAGTCTTATGTTACTTTCGACATCCTGCTCTCTTTTGCCCATTACTTCC
CTCCTCAAGTATACATTTTTCTCACTGATGACTTTTGAGCACGTGTGCTGTATAGGGCTC
ATGGCACTCTCAAGTGTGTACACGGTGATTCTCTTGTGCAAGCATAAAAGACAGTCCTGG
CAACGCCACAGCACCAGCCTGTCTCCAAAAGCATCCCCAGAACAAAGGGCCACCTGGACT
ATTTTGCTGCTCATGAGTTTCTTTATTATTTTATACACTTTGGACTGTGTTATCGGGTCT
GCCTCTTCAATCTCGTGGAACCATGACCCGGTTCATCACAGTGTCCTGATGCTGGCGGGC
AATGGCTATGCCACAGTCAGTCCTTTGGTGCTCATCAGTACTGAAAGACGAATGGCCAAG
TGCCTCATATTCATGTAG
>V1R.GCA_004026905.1_HysCri_v1_BIUU_PVJO010055782.1_1078_1935+
ATGACTGAAGTTCTGGGCAATTTCTCCCTTCTCTACCATTACCTGTTCCTTTACTTCGCT
GGGTGCAGGTTAAGGTGCATGGACGTGATTCTTACGCACTTAATTGTAGCCAGCTTCTTA
ACTCTCCTGTGTAAAGGAGTGCCTCAGACAATGGCAGCTTTTGGTGGGCTAGTTTCCCTC
AATGATGTGGGGTGCAAACTGCTGTTCTATGTTCACAGAGCGGGCAGGGGCATGACCATT
GGCAGCACCTGTTTCCTGAGTGTCTTCCAGGCCGTCACCATCAGCCCCAGGGACTCCAGG
TGGGCAGAGCTTAGAGTGAAAGCTCCCAAGTATGTTGGCTCCTCCTTGTGCCTGATCTGG
GTCCTGTACAGCCTTGTAAATATTCTTTTTCTTATATATGTGACTAGAAACTGGACCAAT
AAAAACTTCACAGGCCTGAAAGATTATGGGTACTGTTCCAGTATTCGTATTAACAAAACC
GCAGAGCCATTGCACGCAGCCGTGCTGTCCGTCCCTGATGCTTTGTGTCTGGGGCTCATG
CTCTGGGCCAGCGGCTCCATGGTTTGCATCCTGCACAGGCACAAGCAGCGGATGAGACAC
ATCCGCAGGACTCATGTCACCCCCAGATCTTCTCCTGAGTCCAGAGCGACCAAATCCATC
CTTCTCCTGGTCAACACTTATGTCTGCTTTTACACATGTCCCTGCCTCTTTCGAGTTTGC
TTGGCTCTTATTTATAATCCCAGCTGGTTCCTGGTGAACACAACTGCAACAGTGGCTGGA
TTGTTCCCAACTCTCAGTCTCACAAAAAAAAGAGAGAGAGAGAGAGAGAAATTTCACCCC
AAAGTTTTGTGTGTTTGA
>V1R.ThrSwi_NIG_v1_Scaffold00008_26392012_26392986-
ATGAAGATGAATAGAAAAAGCAGATTTTCTGGTTTCACTGACATACAGCATATGTTTTTC
TTTGAAGTCACCGCTGGGATCATGGCCAACACCATCCTGCTCCTCTTTCGTGTCCTCACA
CTCCTTCTGGAGCGCAGGCCCAAGTCCACTGATCTGACCATTGGTCACTTGGCCTTTATC
CACATACTGATGCTCCTCACTGTGGGATGCATAGCTATGGACATTTTTGGGTATCAGGAT
TTGGGAGATGACATCATATGTAAATGTGTTATCTATTTGTACAGGTTGATGCGGGGCCTT
TCTGTCTCTACCACCTGCCTGCTGAGTGTCCTCCAGGCCATCACCCTCAGCCCCAGAAGC
TCCTGTTTGGCAAAGTTCAAACAGAAATCCCTACAACAGAACGTGTGTTGTTTTCTCTTT
TTGTGGATCTTCAATATGCTCATCAGTGGTCGTTTCTTAAACTTCACTATTGCTATTCCA
AATGTGACCTCACACAGGCTTATGTTTGTCACTCAGTCCTGCTCCCTTTTGCCCATTAGT
TCCTTCCTCAAGTATGTATCTTTGTCATTGATGACTTTCCAGCACATGGCCTTTATAGGG
CTTATGGCGCTGTCAAGTGGGTACATGGTGATTCTCTTGTACAGGCATAAAAGGCAGTCC
CAGCACCTTCACGGCTCCAGCCTGTCTCCACAAGCATCTCCAGAACAAAGGGCCACTGGG
ACTATTTTGTTGCTCATGAGTTTTTTTACTGTCATGTATGTTTTGGACTGTGTCATCGAG
TCCATCTCCACACTATTGTGGAACCACAATCCGATTCGTCATTGTGTCCAGATGCTGGTG
GGCAATGGTTATGCCACCGTCAGCCCCTTGGTGCTCCTGAGTACTGAAAGACGAGTGAGT
AAGTGCTTTGTGTCCATGTGGGGGAAATACACTAAATGTTTTTCTTTCATGATGGATCAT
TTCTCTGACAATTAA
>V1R.ThrSwi_NIG_v1_Scaffold00008_26407040_26408002+
ATGCATATTGTTTGCTCAAAACTCATGAGGATGAATAAAAACATCAGATATTCTGGTTTC
ACAGACATACAACACATGATTTTCTTTGAAGTCAGCATTGGGATCACGGGCAACACCGTC
CTGCTTCTCTTTCATGTCCTCACCTTCTTTGTGGAGCTCAGGCCCAAGCCCACTGACCTG
ACCATTGGTCACTTGGCTTTTATCCAGATGGTGGCACTGCTAACTGTGGGATTCATAGCT
ATGGACAATTTGGGGTATCAGCTTATGGGTAATGACATCACATGTGCTTCTGTTATCTAT
TTGTACAGGTTGATGCGGGGCCTGTCTATCTGTACCACCTGTGTGCTGAGTGTCCTCCAA
GCCATCACCCTCAGCCCCAGGAGCTCCTGTCTGGCAAAGTTCAAACAGAAATCCTTGTGT
CAGAAGCTGTGTTGCTTTTTCTTTTTATGGGCATTCAATATGGTCATCAGTAGTCGTTTC
TTTATCTCCACTGTTGCCACCCCCAATGTGACTTCACCCAGTCTTATGTCTCTTACTAAA
TCTTGCTCCCATCTGCCTGAAAGCTCCTTGCTCAGGAACATTTATGACTCACTAACAGCT
TTTGAGTACACATCCTGTATAGGGCTCATGACTCTCTCAAGTGGGTATATGGTGATTGTT
TTGTGCAGACATAAAAGGCAGTCCCAGCATCTTCACAGCACCAGCCTGTCTCCAAAAGCA
TCCCCAGAACAAAGGGCCACACAGACAATTTTATTGCTAATGAGTTTCTTTATTGTTATG
TACAGCATAGAGTGTGTCATGGGGTTGACTTTTTCAATCCCGTGGAAGAATGCCTTGATG
CATCACTGCATCGTGATGCTGGTGGGCAATGTGTACGCCATGATCAGTCCTCTTTTGCTC
ATCAGTACTGAAAAACGAATTATCAAATACCTTTTGTTCATGTTGGGGAAAGACAGTGAG
TGA
>V1R.ThrSwi_NIG_v1_Scaffold00008_26436291_26437253-
ATGCATATTGTTTGCTCAAAACTCATGAGGATGAATAAAAACATCAGATTTTCTGGTTTC
ACAGACATACAACACATGATTTTCTTTGAAGTCAGCATTGGGATCACGGGCAACACCATC
CTGCTTCTCTTTCATGTCCTCACATTCCTTCTGAAGCGCAGGCCCAAGCCCACTGACCTG
ACCATTGGTCACTTGGCCTTTATCCACACGGTGATGTTGCTAACTGTAGGATTCATAGCT
ATAGACAATTTGGGGTATCAGGATATGAGTAATGATGTCACATGTGCTTCTGTTATCTAT
TTGTACAGGTTGATGCAGGGCCTCTCCATCTGTACCACCTGCCTGCTGAGTGTGCTCCAG
GCCATCATCCTCAGCCCCAGGACCTCCTGTCTGGCAAAGTTTAAACAGAAATCCTTGTGT
CAGAAGCTGTGTTGCTTTCTGTTTTTATGGGTCTTCAATATGGTCATCAGTAGTCGTTTC
TTAATCTCCACTGTTGCCACCGCCAATATGACTTCACAGAGTCTTATGTTTCTTACCAAA
TCTTGCTCCCTGTTGCCTGTTAGCTCCTTGCTCAAGTACATTTTTTTGTCACTAACAGCT
TTTGAGTACACATCCTGTTTAGGGATCATGGTGTTCTCAAGTGTGTACATGGTGATTCTT
TTGTGCAGACACAGAAGACAGTCCCAGCATCTTCACAGCATCAGCCTATTTCCAAAAGTA
TCTGCAGAACAAAGGGCCACCTGGACAATTGTACTGCTAATGAGCTTCTTTATTGCTGTG
TATAGTCTAGATTGTGTTCTTGGGTCCACCTCTTCAATCATGTGGAACAATAACTTAATT
CATCTCTGTGTTCTGACGCTGGTGGGCAATGGCTATGCTGCAGTCAGTCCTCTAGTGCTT
ATCAGTAGTGAAAGACGAATGATCAAGTGCCTCATGTTAATGTGGGGGAAAGACAGCGAC
TGA
>V1R.ThrSwi_NIG_v1_Scaffold00008_26452816_26453742+
ATGAAAAAATACAACGTATTTTCCAGTTTTATTGACTTACAACACGTGTTTTTCTTTGAA
ATCAGCATTGGGATCATAGCCAACATGGTGCTGCTTCTCTTTCATGTCCTCACACTCCTT
CTGGAGCGCAGGCCCAAGCCCACTGACCTGACCATTGGTCATTTGGCCCTTATCCACACA
GTGATGCTTCTAACTGTGAGCTTCATAGGTATAGACACATTTGGGGTGCAGGACTTGGGA
GATGACATCGTATGTAAGTGTGTTATCTATTTGTACAGGTTGATGCGGGGCCTTTCTGTC
TCTACCACCTGCCTGCTGAGTGTCATCCAGGCCATCACCCTCAGTCCCAGAAGCTCCTAT
TTGGCAAAGTTCAAACAGAAGTCCCTGGTTCAGAACCTGTATTGGTTTCTCTTTTTATGG
TTATTCAATATGATCAACAATGGTCGTTTCTTAATCTCCATTGTTGCCACCCCCAATGTG
TCCACACATAGTATTATGTTTCTTACTAACTCTTGCTCCCTTTTGCCCGTTAGTAACTTA
CTCAAGTACATATCTATCTCACTGCTGAGTTTCCAGCACATGTCCCTTATAGGGCTCATG
GTGCTGTCAAGTGGGTACATGGTGATTTTTTTGTGCAAGCATAGGAGACTGTCACAGCAT
CTTCACAGCACCAGACTGTTTCCAAAAGCATCTCCAGAGCAAAGGGCTACCCAGGCTATT
TTGTTGCTCATGAGTTCCTTCTTTGTGATTTATATTTTGGACAGTGTTCTTGCTTCCACT
TCTGACATGTTGTGGAAACTTGACCCAATTCATTGTTGTATCCAGCTGCTGGTAGGCAAT
GGCTATGCCACAGTCAGTCCTCTGGTGCTCATCAGTACTGAAAGACGAGTGAGTGCATTC
TTTAGATCCATGTCATGGAAAAGATAG
>V1R.ThrSwi_NIG_v1_Scaffold00008_26465713_26466633-
ATGAAGGTAAATGAAAACAGCAGATTGTCTGGTTTCACTAACATACAACACATAGTTTTC
TTTGAAGTCAGTGTTGGGATCGTGGCCAATACTGTTCTGCTTCTCTCTCGTGTCCTCATA
TTCCTTCTGCAGCACAGGCCCAAGCCAAGTGATCTGATCATTGGTCACTTGGCCTTTGTC
CACATATTGATGCTGATAACTAAGAGTTTCTTAGCTATTGACATTTTTAGATATCAGATT
TTGCAGACTGACAACACATGTAAATCTGCGATCTATTTAAATATGTCGACACGAGATCTT
TCCATCTGTACCACCTGCCTGCTGAGTGTTTTCCAGGCTATCACTCTCAGCCCCAGGAGC
TCCTGTTTGGCAAAGTTCAAACACAAATCCCTTCATCACAGCCTATGTTGCTTTTTCTTT
TTCTGGGTCCTCAATTTGATCATCAGTGGTCGTTTCCTAATCTCAACTGTTGCCAACCCA
AATGGGACCTCACTTGGTGCTCTGTTACTCACTACATCCTGCTCCCTTTTTCCCATTCGT
TCCTTGTTCAAGTACACATTTTTCTCACTGATGACTTTCCAGCATGTATTGTTTATAGGG
CTCATGGTGCTCTCAAGTGGATATATGGTGGTTCTCTTGTGCAGGCATAAAAGGCAGTCC
CAGCATCTTCACAGCACCAGCCTGTCACCAAGAGCATCCCCAGAACAGAGGGCCACCCAA
ACAATTTTGTTACTGACAAGTTTTTTTCTTTTTATGTACAGTTGGGAATGTATTCTTGGG
TTCATCTGGTCAGTCTTGTGGAACATTGACCCTATTTATTACTGCGTCCTGATACTTGTG
GGCAATGTCTATGCCACAGTCAGCCCTCTGGTTCTCATCAGTAGTGAAAGACGAGTGATC
AGGTTCCTCACATTCAGGTAG
>V1R.ThrSwi_NIG_v1_Scaffold00008_26485330_26486277-
ATGAAGATGAATACAAACAACAAAGTTTTCAGATTTATCGATATACAGTACCTGTTTTTC
CTGGAAGTCAGCATTGGGATCATAGCTAACATGATCCTGCTTCTATTTTACATCATCATA
TTTCTTCTGGGGCACAAGTCCAAGCCCATCGATTTGACCATTGGCCACTTGGCCTTTATT
CACATTGTGATGTTAGTAACTGTAGCTTTCATAGCAATAGACATTTTTGGATTTCAGGTT
TTAGGGAATAACATCAAATGCAAATCTATTATCTACTTACACAGAGTAATGAGGGGTCTG
TCCCTCTGTACTACGTGCCTGCTGAGTGTCCTCCAGGCCATCACCCTCAGCCCCAGGAGC
TCCTGTTTGGCAAAGTTCAAACAGAAATCCCTGCATCAGAACTCATTTTGCTTTCTCTTC
TTATGGGTCTTCAATATGCTCATCAGTGGTCGCTTCTTAATCTCCACTATTGCCACCCCC
AATGTGACTTCTCATAGCCTTATGTTTGTCACTCAGTCCTGCTCCCTTTGGCCCATTAGT
TACTTACTTAAGTATATATCTTTCTCCTTGATGACTTTCCAGGAAATTTCTGTTATAGGG
CTCATGGGGCTCTCAAGTGGGTACATGGTGATTCTTCTGTACAGGCACAGAAGGCAGTCC
CAGCATCTTCACAGCACCAGCCTGTCTCCAAAAGCTGCCCCAGAACAGAGGGCCACACAC
ACTATTTTGTTGCTCATGAGTGTCTTTATCGTTCTTTATGTTTTGGACTGCATTATGTCT
TCTACATCTGGAGTGTTCTGGAAACGTAACTACATTCACGATTGTGTCCAGATGCTGGTG
GGCAATGGCTATGCCACCATCAGCCCTTTGGTGTTAATCAGCATTGAGAAACGAATGATC
AAGTGCTTAACATCCATGCTTGGAAAGACAATTAATCTTTGTTTATGA
>V1R.ThrSwi_NIG_v1_Scaffold00008_26496676_26497623-
ATGAAGATGAATACAAACAACAAAGTTTTCAGGTTTATCGATATACAGTACCTGTTTTTC
CTGGAAATCAGCGTTGGGATCATAGCTAACATGATCCTGCTTCTATTTTACATCATCACA
TTTCTTCTCGGGCACCAGTCCAAGCCCATCGATTTGACCATTGGCCATTTAGCCTTTATT
CACATTGTGATGCTGTTAACTGCAGTTTTTGTAGCAATAGACATTTTTGGATTTCAGGTT
TTAGGAAATAACATCAAATGCAAATCTATTATCTACTTGCACAGGGTAATGAGGGGTCTG
TCCCTCTGTAATACCTGCCTGCTGAGTGTCCTCCAGGCCATCACCCTCAGCCCCAGGAGC
TCCTGTTTGGCAAAGTTCAAACAGAAATCCCTGCATCAGAACTCATTTTGCTTTCTCTTC
TTATGGGTCTTCAATATGCTCATCAGTGGTCGCTTCTTAATCTCCACTATTGCCACCCCC
AATGTGACTTCTCATAGCCTTATGTTTGTCACTCAGTCCTGCTCCCTTTGGCCCATTAGT
TACTTACTTAAGTATATATCTTTCTCCTTGATGACTTTCCAGGAAATTTCTGTTATAGGG
CTCATGGGGCTCTCAAGTGGGTACATGGCGATTCTTTTGTACAGGCACAGAAGGCAGTCC
CAGCATCTTCACAGCACCAGCCCGTCTCCAAAAGCTTCCCCAGAACAGAGGGCCACACAC
ACTATTTTGTTGCTCATGAGTGTCTTTATTGTCATTTATGCTCTGGACTGCTTTATCACC
TCTACATCTGGAGTGTTCTGGAAACGTAACCACATTCACGATTGTGTCCAGATGCTGATG
AGCAATGGCTATGCCACCATCAGCCCTTTGGTGTTAATCAGCACTGAGAAACGAATGATC
AAGTGCTTAACATCCATGCTTGGAAAGACAGCTAATCTTTGTTTATGA
>V1R.ThrSwi_NIG_v1_Scaffold00008_26506000_26506935-
ATGAAGATGAATACAAACAGCAAAATTTTCAGGTTTTTTGATATACAGTACCTGTTTTTC
CTGGAAGTCAGCATTGGGATCATAGCTAACATGATCCTGCTTCTATTTTACATCATCACA
TTTCTTCTGGGGCACAAGTCTAAGCCCATCGATTTGACCATTGGCCACTTGGCCTTTATT
CATGTTGTGATGCTGTTAACTGCAGTTTGCATAGCAATAGACATTTTTGGATTTTTGGTT
TTAGGGAATAACATCAAATGCAAATCTATTATCTACTTATACAGGATAATGAGGGGCCTG
TCCATCTGTACCACGTGCCTGCTGAGTGTCCTCCAGGCCATCACCCTCAGCCCTAGGAGC
TCCTGTCTGTCAAAGTTCAAACAGAAATCCCTGCATCAGAACGCATGTTGTTTTCTCTTT
CTGTGGGTCTTCAATATGCTCATCAGTGGTCGCTTCTTAATCTCCACTATTGCCACCCCC
AATGTGACATCTCATAGCCTTATATTTGTCACTCAGTCCTGCTCCCTTTGGCCCATTAGT
TACTTACTTAAGTATATAAATTTCTCATTGATTACTTACCAGGAAATTTCTGTTATAGGG
CTCATGGGGCTCTCAAGTGGGTACATGGTGATTCTATTGTACAGGCACAAAAGGCAGTAC
CAACATCTTCATAGCACCAGCCTGTCTCCAAAAGCTTCCCCAGAACACAGGGCCACACAC
ATCATTTTGTTGCTCATGAGTGTCTTTATTGTTCTTTATGCTCTGGACTGCGTTATCACC
TCTACATCTGGAGTGTTCTGGAAACATAACCACATTCACCATTGTGTCGTGATGCTGGTG
GGCAATGGCTATGCCACCATCAGCCCTTTGGTGTTAATCAGCGCTGAGAAACGAATGATC
AAGTGCTTAACATCCATGCTTAGGAAAGACAATTAA
>V1R.ThrSwi_NIG_v1_Scaffold00008_26530945_26531943+
ATGGAGATGAAGAAAAACAGCAAAGTTTTCAGGTTTCTTGATATACAATATCTGTTTTTC
TTTGAAGCCAGCATTGGGATTATAGCCAACACTATCCTGCTTCTCTTTCATGTCCTCACA
TTCCTTCTGGGACACAGGCCCAAGCCCATTGACTTGATCATTAGCCATTTGTCCTTTATC
CACTTAGTGATGCTGATAACTGTATGTTTGATAGCTATGGACATTTTCAGGTATCAAGGT
TTGTGGGATGACATCACATGTAAGTTTGTGATCTATCTGAACAGATTGATGCGGGGCCTG
TCCATCTGTACCACCTGCCTGCTGAGTGTCCTCCAGGCCATCACCCTCAGCCCCAGGAGC
TCCTGTCTGGCAAAATTCAAACAGAAGTCCCTATGTTGTAGCCTGTGTTGCTTTCTGTCT
TTATGGGTCTCCACTATGCTCTTCCGTGGAAGTTTCTTAATCTCCACTATTGCCACCCCC
AATGTGACTTCCCATAGCCTTATGTTTGTCACTCAGTCCTGCTCCCTTCGGCCTAATAAT
TACTTACTTAAGTATATATTTTTCTCTTTGATGACTTTCCAGGAAATATTTGCTATAGCA
CTAATGGGGCTCTCAAGTGGGTACATGGTGATTCTTTTGTACAGGCACAAAAGGCAGTCC
CATCATCTTCACAGCACCAGCTTGTCTCCAAAAGCTTCCCCAGAACAAAGGGCCACTCAG
ACTATATTGTTGCTTATGATTTTCTTTATTGTCATTTATGCTGTGGACTGTGTTATCACC
TCTACATCTGGAGTGTTCTGGAAACATAACCACATTCACCTTTGTGTCCAGATGCTAGTG
GGCAATGGCTATGCCACCATCAGCGCTTTGGTGCTAATCAGCACTGAAAAAAGACTGACT
ACAAGCTCACCATCCATATTTCAGAAGATAATTGATGTCTGTTTATTTGGTGGTGGAAAA
TTTCTACAGGGAAGAGCAAATGCTTTAAATATGTATTAA
>V1R.ThrSwi_NIG_v1_Scaffold00008_26543506_26544447+
ATGGAATTAAAGAAAAACACCAGATTTTCCAATTTTGTTGACCTACAAAATGTGTTTTTC
TTTGAAGTCAGCATTGGAATCGTGGCCAACACCATCCTGCTCCTCTTTCATGTCCTCACA
TTCCTTCTGGAGCGCAGGCTCAAGCCCACTGACCTGACCATCAGTTACTTGGCCCTTATC
CATATAGTCATGCTGCTAAACGTGGGGTTCATAGGTATAGATATTGCTGGTTTTCAAGGT
TTGTGGAGCGACATCACATGTAAGTTTGTGATCTATCTGCAAAGGTTGATGCGGAGCCTG
TCCATCTGTACCACCTGCCTGCTGAGTGTCCTGCAGGCCATCACCCTCAGCCCCAGGAGC
TCCTGTCTGGCAAAGTTCAAAGAGAAATCCCTGCATCACAGCCTGTGTTGCTTTCTCTTT
CTGTGGGTCTTCAATATGCTCATCAGTGGCCGTTTCTTAATAGCCACTGTTGCCACCCCC
AATGTGTCTTCACAGAGTCTTATATTTGTCACTGAATCCTGCTCTCTTTGCCCCATTAGT
CACTTACTCAAGTATATATTTTTCTCACTGGTGACCTTCAGGGATGTTTCCTTTTTGGGA
CTCATGGCGCTGTCAAGTGGGTACATGACGATTCTCTTGTGCAGGCATAAGAGGCAGTCC
CAGCATCTTCACAGTGCCAGCCTATCCCCAAAAGCTTCCCCAGAACAAAGGGCCACCCGG
ACTATCTTGTTGCTCATGAGTTTCTTTATGATCATGTATTTCTTTGATGGTGTCATTAGC
TCCATCTCTGGAATGTTGTGGAAGAGTGAGCCTATTCATTATTGTGTCCAAATGCTCTTG
GGCAATGGCTATGCTACCTTCAGTCCCTTGGTGCTAATCCATCCGGAAAAATGCATGATG
AAGGGCTTACTATCTATGTGGGGAAGGTTGGTAAATGTTTGA
>V1R.ThrSwi_NIG_v1_Scaffold00008_26551974_26552921+
ATGAAGATGAATACAAACAACAAAGTTTTCAGATTTATCGATATACAGTACCTGTTTTTC
CTGGAAGTCAGCATTGGGATCATAGCTAACATGATCCTGCTTCTATTTTACATCATCACA
TTTCTTCTCGGGCACCAGTCCAAGCCCATCGATTTGACCATTGGCCATTTAGCCTTTATT
CACATTGTGATGCTGCTAACTGTAGCTTTCATAGCAATAGACATTTTTGGATTTCAGGTT
TTAGGGAACAACATCAAATGCAAATCTATTATCTACTTATATAAGCTAATGAGGGGTCTG
TCCCTCTGTACCACGTGCCTGCTGAGTGTCCTCCAGGCCATCACCCTCAGCCCTAGGAGC
TCCTGTTTGGCAAAGTTCAAACAGAAATCCCTGCATCAGAACTCATTTTGCTTTCTCTTC
TTATGGGTCTTGAATATGCTCACCAGTGGTCGCTTCTTAATCTCCACTATTGCCACCCCC
AATGTGACTTCTCATAGCCTTATGTTTGTCACTCAGTCCTGCTCCCTTTGGCCCATTAGT
TACTTACTTAAGTATATATCTTTCTCCTTGATGACTTTCCAGGAAATTTCTGTTATTGGG
CTCATGGGGCTCTCAAGTGGGTACATGGCGATTCTTTTGTACAGGCACAGAAGGCAGTCC
CAGCATCTTCATAGCACCAGCCTGTCTCCAAGAGCTTCCCCAGAGCAGAGGGCCACACAC
ACTATTTTGTTCCTCATGAGTGTCTTTATTATCATTTATGCTCTGGACTGTGTTATCACC
TCTACATCTGGAGTGTTCTGGAAACGTAACCACATTCACCATTGTGTCCAGATGCTGGTG
GGCAATGTCTATGCCACCATCAGCCCTTTGGTGCTAATCAGAGCTGAGAAACGAATGACC
AAGTGCTTAACATCCATGCTTGGAAAGACAGTTCATCTTTTTTTATGA
>V1R.ThrSwi_NIG_v1_Scaffold00008_26569392_26570312+
ATGGAGTTAAAGAAAAACACGAGATTTTGCGGTTTTGTTGCCCTACAAAATGTGTTTTTC
TTTGAAGTCAGCATTGGGATCATGGCCAACGCCATCCTGCTCCTCTTTCATGTCCTCACA
TTCCTTCTGGAGCGCAGGCCCAAGCCCACTGACCTGATCATTAGTTACTTGGCCCTTATC
CATATAGTCATGCTGCTAACCATGGGGTTCATAGGTATAGATATTGCTGGTTTTCAAGGT
TTGTGGAGCAACATCACATGTAAGTTTGTGATCTATCTGTACAGGTTGATGCGGGGCCTG
TCCATCTGTACCACCTGCCTGCTGAGTGTCCTGCAGGCCATCACCCTCAGCCCCAGGAGC
TCCTGTCTGGCAAAGTTCAAACAGAAGTCCCTGCATCACAGCCTGTGTGGCTTTCTCTTT
TTCTGGGTCCTCAATTTGATCACCAATGGTCGTATCTTAATCTCCGCTGTTGCCACCTGG
AATGTGACCTCATCTGGTGGTCTGTTACTTACTACATCCTGCTCCCTTTTACCCATTTCT
TCCTTGCTCAAATACATGTTTTTCTCACTGATGACTTTCCAGCATATATTGTTCATAGGG
CTCATGGTAATCTCAAGTGGGTACATGGTGATTCTCTTGTGCAGGCATAAAAGGCAGTCC
CAGCATCTTCATAGCACCAACCTGTCTCTAAGAGCATCCCCAGAACAGAGGGCCACTCGG
ACAATTTTGCTATTGACAAGCTTCTTTTTTGTTATGTACAGTTTGGACTTTGTTCTTGGA
TCCGTAAGTTCAGTCCAAAGGGGTGCTGACCCAGTTCTTCACTGTGTCCTGATATTGGTG
GGCCATGTCTATGCCATAGTCAGCCCTCTGGTTCTCATCAGTAGTGAAAGACGAATGATC
AGGTGTTTCACATTAATGTGA
>V1R.ThrSwi_NIG_v1_Scaffold00008_26578538_26579485+
ATGAAGATGAATACAAACAACAAAGTTTTCAGGTTTATTGATATACAGTACCTGTTTTTC
CTGGAAGTCAGCATTGGGATCATAGCTAACATGATCCTGCTTCTATTTTACATCATCATA
TTTCTTCTGGGGCACAAGTCCAAGCCCATCGATTTGACCATTGGCCATTTAGCCTTTATT
CACATTGTGATGCTGCTAACTGTAGCTTTCATAGCAATAGACATTTTTGGATTTCAGGAT
TTAGGGAACAACATCAAATGCAAATCTGTTATCTACTTATATAAGCTAATGAGGGGTCTG
TCGATCTGTACCACCTGCCTGCTGAGTGTCCTCCAGGCCATCACCCTCAGCCCCAGGAGC
TCCTGTCTGTCAAAGTTCAAACAGAAATCCCTGCATCAGAACTCATGTTGTTTTCTCTTC
ATATGGGTCTTCAATATACTCATCAGTGGTCGCTTCTTAATCTCCACTATTGCCACCCCC
AATGTGACTTCTCATAGCCTTATGTTTGTCACTCAGTCCTGCTCCCTTTGGCCCATTGGT
TACTTACTTAAATATATAACTTTCTCCTTGATGACTTTCCAGGAAATTTCTGTTATAGGG
CTCATGGGGCTCTCAAGTGGGTACATGATGATTCTTTTGTACAGGCACAGAAGGCAGTCC
CAACATCTTCATAGCACCAGCCTGTCCCCAAAAGCTTCCCCAGAACAGAGGGCCACACAC
ACTATTTTGTTCCTCATGACTGTCTTTATTGTCATTTATGCTCTGGACTGCATTATCACC
TCTACATCTGGAGTATTCTGGAAACATAACCACATTCACCATTGTGTCCAGATGCTGGTG
GGCAATGGCTATGCCACCATCAGCCCTTTGGTGCTAATCAGCGCTGAGAAACGAATGATC
AAGTGCTTAACATCCATGCTTGGAAAGGCAGTTGATCTTTGTTTATGA
>V1R.ThrSwi_NIG_v1_Scaffold00008_26599736_26600683+
ATGAATGAAAACAACACATTGTATAGATTTATTGGCCTATATATCATGTTTTTCTTAGAA
GTCAGCATTGGGATCATAGCCAACTCTGTCCTGCTTTTCTTTCATGTCCTTAAATTTCTT
CTGGTGCACAGGCCCAAGCCCATCAACCTGACTATTGGGCACTTGGCATTTATCCATATA
GTTATGCTACTAACCCTGAGTTTCATAACTAGAGACTGGTTTGGGTTTAAAAATTTGGGG
GATGACATCATTTGTAAATGTGTGATCTATCTGCACAGACTGATGAGGAACCTCTCCCTC
TGTACCACCTGCCTGCTGAGTGTCCTCCAGGCCATCACCCTCAGCCCCAGGAGCTCCTGT
TTGGCAAAGTTCAAACAGAAATCTTCACATACCAACCATTTTTGCTTTCTCTTTTTATGG
ATCTTTAATATGTTAATCACCAGTCGTTTCTTAATCTCCACTGGTTCCTCTGCTAATGTG
ACCTCACACAACTTTATCTTTCTCACTGAATCATGTGCTCTTTGGCCTACAAGTTACTCA
TTCCAGGACATGTATTTCTCAATGATGACCATCCGAGATGTTCCCTTTATAGGGCTTATG
GTGCTCTCAAGTGGGTACATGGTGATTCTCTTGTTCAGGCATAAAAAGCAGTCCCAGCAT
CTTCATAGCACCAGCCTGTCTCTCAGAGCATCTCCAGAGCAGAGGGCCATCTGGACTATT
TTGTTGCTTATGAGTTTCTTTATGGTCATGTACTTTTTGGACTATGCTATTACCTTCACC
TCTGGAATGTCATGGGAAAGTGACCCACTTCGTCATTGTGTCCAGGTACTGGTGGTCAAT
GGCTATGTCACAGTAAGTCCTTTGATATTAATAAGTACTGAAAAACAAATCATCACTTTC
TTAGTATCAATGTGGAGTAAAGACAGTAAATATTTCATTATCCAGTGA
>V1R.ThrSwi_NIG_v1_Scaffold00019_2949999_2950889+
ATGAGAAACACAGTTTTCTTTGAAATCACCATTGGGATCATAGCCAACACTGTTCTGCTT
CTTTTCCACATCCTCATTTTTCTTCTCAAGCGCAGACCTAAGCCCCTTGACTTGACTATT
GGACAGTTGTCTCTGATCCACCTGGTGGAACTTGTAACTGTGGTGTTCATCACTGCAGAC
ATGTTTTGGTTTCAGGACTGGAGAAATGATCTCATATGTAAATCCATTATCTATGTAAAC
AGGTTGATGAGAGCCCTGTCCATCTGCAGCACCAGCATGTTGAGTGTCTTCCAGGCTGTC
ATCCTCAGCCCCAGAAACTCTTTTTTGGCCAAGTTCAAACATACATCCTCACATCAGTAC
CCGTATTGCCTTGTTTTTCTATGGGTCTTCAATATGGTCCTGAATGGTCGTTTGCTTTTC
TCTATTGCTGCAACCCCCAATGGGACCTCACACAGAATAGAGTTTGTCACTAGGTCTTGC
TCACTCTGGCCCATCAGCTACTTGTTCAGGTACATATTTTTCTCGCTGGCAAATATCCAG
GATATCTGCGTTATAGGGCTGATGGGTCTCTCCAGTGGATACATGGTGACTCTTTTGTGT
AGGCACAAGAGGCAGTTTCAACATCTTCACAAAACTAGCCTTTCTGCAAAAGCATCCCCT
GAAGAAAAGGCCACTCTGACTGTTCTACTACTCATGGGTTTCTTTATGTTTATGTACGTT
TTGGACTGTATTGGCTTCTTTTCCTCTGGAATACTGTGGGGAGACGACCCACTTTACAAT
TGTGTCCAGATGCTTGTGAGCAATGGCTATGCCACAGTCTGTCCTTTAGTGCTAATGAGC
ACTGAGAAACGCATGATTAAGTGGTTCATATCTAAGTGGGAAAGACAGTAA
>V1R.ThrSwi_NIG_v1_Scaffold00019_2967457_2968407+
ATGAAAATGAATAAAAAGAGAAAAATTTCCAGTTATACTAATATAAGAAACACGATTTTC
TTTGAAATCACTATTGGGATCACAGCCAACACTGTCCTGCTTCTTTTTCACATCTGCATG
TTTCTTCTCAAGCATAGGCCCAAGCCCCTTGATCTGACTATTGGGCAGATGGCCCTAATC
CACCTGGTGCTGCTGGTAACCATGGGCTTCATAGCTACAGACATTTTTGGGTTTCTGGCC
TGGGGTAGTGATCTGATATGTAAATCAGTTATCTATGTAAACAGGTTGATGAGGGCTCTG
TCCATTTGTACTACCTGCCTGCTGAGTGTCCTCCAGGTCATCATCCTCAGCCCCAGAAAC
TCCTGCTTGACAAAGTTCAAACATAAATCCTCACATCAGCACTCATGTTGCCTTGTTTTT
CTATGGATGTTCAATATGCTCTTGAATGGTCGTTTTTTAGTCTCCATTGGTGCCACCCCC
AATGTGACTTCACACAGTCTTGTGTTTGTCACTGAATCCTGCTCTCAGTGGCCCATTAGT
TACTCATTCAGGTACATATTTTTGTCATTGGTGAATATTCAGGATATCTCCCTGATAGTG
CTGATGGGTGTCTCCAGTGGGTACATGGTGACTCTGCTGTGCAGGCACAAGAGGCAGTTC
CGACATCTTTACAACACTAGCCTTTCTATAAAAGCATCTCCTGAGAAAAGGGCCACCCGA
ACCATTTTGGCCCTCATGGGTATCTTCATGCTAATGTATTTTTTGGACTGTCTCATTTTC
TCCTCCCTTGTAATATTGTGGGATAATGACCCTATTTATGTTTGTGTCCAGATGCTTGTG
GGAAATGGCTATGCCACAATCTGTCCTTTAGTGCTAATAAGCACTGAGAAACGGATGATC
ATGCACTTGACGTCCAAGTGGAAAGACTGTAAATGTTCAAGTGTTCAGTGA
>V1R.ThrSwi_NIG_v1_Scaffold00019_2989581_2990525-
ATGAATAAAAAGAGAAAAATTTCCAGTTTTCCTGACATAAGAAACACAGTTTTTTTTGAA
ATCACTGTTGGAATCACCGCCAACACTGTCCTCCTTTTGTTCCACATCTTCACATTTCTT
CTCAAGCACAAGCCCAAGGCCCTTGATCTGACTATCGGGCAGTTGGCCCTAATCCACCTG
GTGCTGCTGGTAACTGTGGGCTTCATAACTGCAGATACCTTTGAGTTTCAGGGTTGGGGT
AGTGACCTCACATGTAAATTAATTGTCTATGTGTACAGATTAATGAAGAACCTCTCCGTC
TGCACCACTTGCTTTCTGAGTGTCCTCCAGGCCATCACACTCAGCCCCAAAAACTCTTGT
TTGGCAAAGTTCAAGCATAAATCCTCATATCACTACCCATGTTGTCTTGTTTTTCTATGG
GTCTTCAATATGCTCCTGAATGGTCGTTTCTTAGTGTCCATTGGTGTCACCCCCAATCTG
ACCTCACACAGGGTCATGTTCATCACTGAATCCTGTTCTCAGTGGCCCATTAGTTACTCA
TTCAGGTACATATTTTTGTCATTGACAAATATTCAAGATATCTCCTTCATAGGGCTGATG
GCTCTCTGCAGTGGATACATGGTGACTCTGCTGTACAGGCACAAGAGGCAGTTCCAACAT
CTTCACAGCACCAGTCTTTCTGCAAAATCATCCCCCGAAGAAAGGGCAACCAGGGCCATA
TTGCTACTCATGGGTTTCTTTATGTTCATATATGTTTTGGACTGTATTGCCTTCTTCTCC
TCTGGAATATTGTGGGATAATGTCCCAATTCATCACTGTATCCAGATGCTATTGGGCAAT
GGCTATGCCACAGTCTGTCCTCTACTGCTAATGAGCATTGAGAAACGAATGATCAACTGG
TTCACATCCAGGTGGAAAAAAACAGTAAATATTCAGTTGTGGTAA
>V1R.ThrSwi_NIG_v1_Scaffold00019_12539650_12540594-
ATGAAGATGAATAAAAAGATAAAAATTTCTAGTTATACTGACCTAACAAACACAGTTTTC
TTTGAAGTCGTCATTGGGATCATAGCCAACACTGTCCTGCTTCTGTTCCACATCCTCACA
TTTCTTCTCAGTCATAAGCCCAAGCCCCTTGACCTGACTGTTGGTCACCTAGCCCTAATC
CACTTGGTGCTGCTGGTAACCATGGGCTTCATAGCTATAGACACTTTGGGGTCTCAAGCC
TGGGGGAATGATCTCACGTGTAAATCAGTTATCTATGTAAACAGGCTGATGAGGGCCCTC
TCTATCTGCACCACCTGCCTGCTGAGTGTCCAACAGGCCATCATTCTCAGCCCCAGAAAA
TCTTGCTTGGCGAAATTCAAACATAAATCCTCACATCATTGTTCATGTTGCCTTCTCTTT
TTGTGGGTCTTTAATATGCTCCTGAATGGTCGCTTCTTAGTCTCCATTGGTGCCACCCCC
AATGTGACCTCACACATTCTCATGTTTGTCACTGAATCCTGCTCTCAGTGGCCCATCAGT
TACTTGTTCAGGTACATATTTTTCTCACTGGCGAATATTCAGGATATCTCCCTTATAGTG
CTGATGGCTCTCTCCAGTGGCTACATAGTGACTCTCCTGTGCAGGCATAAGAGATTGTTC
CAACATCTTCACAGCAACAGCCTTTCTCCAAAAGCATCCCCAGAAGAAAGGGCCACCCGG
ACCATTCTGGTGCTCATGGGTTTCTTTATGATCATGTACTTTTTGGACTGTGTAGCCTTC
TCATCCTCTGGAATATTGTGGAACAATGAACCAATTAACTATTGTGTCCGGATGCTTGTG
GGCAATGCTTATGCCACACTCTGTCCTTTTGTGTTAATGAGCACGGAGAAAAGAATCATC
AGGTGGATAACATCCAGGTGGGAAAAGACAATAAATCTTCAGTGA
>V1R.ThrSwi_NIG_v1_Scaffold00019_12554275_12555222-
ATGAAGACAAATAAAAGAAAATTTTGGAGCTTTTCTGACATAAAAAACATCATTTTCTTC
GAAATCATTGTTGGGATCACAGCCAACACTATCCTGCTTCTGTTCCACATCCTCACATTT
CTCCTGAAGCATAGGCCCAAGCCTCTGGACTTGACTATTGGGCAGTTGGCCCTAGTCCAC
TTGGTGTTGCTTGTAACTGTGGGCTACATAGCTGTGGACTTTTTTGGGTTTCAGACCCGG
GGGGACGACTTCATGTGTAAATCAGTTATCTATGTGCAGAGGCTGATGAGGGCCCTCTCT
GTGTGCACCACCTGCCTGCTGAGTGTCCTCCAGGCCATCACACTCAGCCCTAGAAACTCT
TGCTTGGCAAAATTCAAACAGAAATCCTCACATCACTACCCATGTTGCCTTGTCTTTTTA
TGGGTGTTCAATATGCTCCTGAATGGTCGCTTCTTAGTCTCCATTGGTGCCACCCCCAAT
GCGACCTCACATAATCTCCTGTTTGTCACTGCATCCTGCTCTCAGTGGCCCATTAGCCAC
TTTTTCAGGTACATATTTCTATCATTGGTGAACATTCAGGACATCTCCTTTATAGTGCTG
ATGGGTCTCTCCAGTGGACACATGGTGACTCTGCTGTGCAGGCACAAGAGGCAGTTCCGG
CATCTTCACAGCACCAGCCTTTCTCCAAGAGCATCCCCGGAGGAAAGGGCCACCAAGACT
ATTTTGGTGCTCATGACTTTGTTTGTGATCATGTACCTTGGTGACTGTGTGACTTTCTCC
TCCCTTGGCATACTGTGGAAAAGTGATCCAATTCTTCATTGTATCCTTATGCTTGTGGGC
AATGGCTATGCTACAGTCTGTCCTTTTGTGCTAATGAGCACTGAGCAGCGAATGATCAGG
TGCTTAACATCCAGGTCAGAGAAGGACAGTAAATGTTCAAATCATTAG
>V1R.ThrSwi_NIG_v1_Scaffold00019_12570129_12571046-
ATGAATAAAAAAGGAAACGTTTCCAGTTTTTTTCACATAATTTTCTTTGAAGTCACCGTT
GGGATCACAGCTAACACTGTCCTGCTTCTGTTCCACATCCTCACATTTTTACTCAAGCAC
AGGCCCAAGCCTCTTGACCTGACTATTGGTCAGTTGGCTCTAATCCACCTGATGCTGCTG
GTAACCATGGGCTTCATAGCTACAGACATATTTTGGTTTCAGAACTGGGGAAATAACCTG
ATGTGCAAATCAATTATCTATGTAAACAGGTTGATGAGGGCCCTCTCCATCTGCACTACC
TGCCTGCTGAGTGTCCTCCAGGCGATCACACTCAGCTCAAGAAACTCTTGTTTGGCAAAG
TTCAAACATACATCCTCACAGCACTACCCATATTGCTTTGTCTTTTTATGGGTCTTTAAT
ATCCTTCTGAATGGTCGCTTCTTAGTCTCCATTGGTGCCACTCCCAATGTGACCTCACAC
AGTCTCATGTTTGTCACTGAATCTTGCTCACAGTGGCCCATTAGTTATTTATTCAGGTAC
ATATTTCTATCATTGGTGAATGCTCAGGATGTCTGCTTTATAGTGCTGATGGGTCTCTCC
AGTGGATACATGGTGACACTGCTGTGCAGGCACAAGAGACTGTTCCAACATCTTCACAAC
ACCAGCCTTTCTCCAAAAGCATCCCCAGAAGAAAGGGCCACTCGGACCATTCTGGTGCTT
ATGGGTTTGTTTATGTTCATGTATTTTTTGGATTGTGTTACTTTCTCCTCTCGTGGAACA
TTGTGGAAAAATGATGCAATTCTTCATTGTATCCATATGCTTGTGGGCAATGGCTATGCC
ACAGTCTGTCCTTTTGTGCTAATGAGCACTGAGCAGCGAATGATCAGCTGCTTAACTTCC
AGGTGGAAAAAACAGTAA
>V1R.ThrSwi_NIG_v1_Scaffold00019_12583331_12584302-
ATGAAATTTCTTTTCTCTTTTTCCTCAGACATCACTGTGTGTTTTTATCAAATGAAGAGA
GAAATTTTCAGTTATATTGATCTAAGGAACATAATTTTCATTGAAGTCACCAGTGGGATT
GTAGGCAACAGTGTCCTGCTTCTGTTCCACATCCTCACATTTCTTCTCAAGCACAAGCCC
AAGCCCTTTGACCTGACTGTCGGGCACTTGGCCCTAATCCACCTGGTGCTGCTGGTAACC
ATGGGCTTCATAGCTACAGACACGTTTTGGTTTCAGGACTGGGGGAATGACTTCACATGT
ATATCAGTTATCTATGTAAACAGGCTGATGAGGGCCCTCTCCATCTGCACCACCTGCCTG
CTGAGTGTCCTCCAGGCCATCACGCTCAGCCCCATAAACTCCTTTTTGGCAAAGTTCAAA
CATACATCCTCACATCACTACCCATGGTGTCTTGTTTTTCTCTGGGTCTTCAATATGCTC
CTGAATGGTCGTTTCTTATTCTCCATTGGTGCCACCCCCAATGTGACCTCACACAGTCTT
TTGTATATCACTGAGTCCTGCTCTCAGTGGCCCATCAGTTACTTGTTCAGGTACATAGTT
TACTCATTGGTGAATATTCAGGATATCTCCTTTATAGGGCTGATGGCTGTCTGCAGTGGG
TACATGGTGACTCTGCTGTGCAGGCATCGAAGGCAGTTCCAGCATCTTCACAGCATCAGG
CTTTCTACAAAATTATCCCCTGAAGAAAGGGCCACCCGGACTATTCTTTTGCTCATGGGT
TTCTTTATGTTCATGTACTTTTTGGACTGTGCTTCTTTCTCTTCTCGTGGAACCTTGTGG
AAAAATAATCCAATTCCTTTTTGTATGCATATACTTGTGGGCAATGGCTATGCCACAGTC
TGTCCTTTTGTGCTAATGAGCAGTGAGAAGCGAATGATCAGCTGCTTAACATCCAGGTGG
AAAGCGCAGTAA
>V1R.ThrSwi_NIG_v1_Scaffold00019_12601287_12602213-
ATGAATAAAAAGAGAAAATTTTCCAGTTATACTAACATAAGAAACACAATTTTCTTTGAA
ATCAACATTGGAATCATAGGCAACACTGTCCTGCTTCTGTTCCACATCCTCACATTTCTC
CTCAAGCACAAGCCCAAGCCTCTTGACTTGACTATTAGTCAATTAGCCCTAATCCATCTG
GTGATGCTGGTAACTTTGGTCTTCATAGCTACAGATGCTTTTGGGTCTCAGGCCTGGGGA
AATGACCTCATGTGTAAATCAGTCATCTATGTGTACAGGCTGATGAGGGCCCTCTCCATC
TGCACCACCTGCCTGCTGAGTGTCCTCCAGGCCATCACACTAAGTCCTAGAAATTCTTGC
TGGGAGAAATTTAAACATAGATGCACACATTACTACTCATATTTCCTTGTATTTTTATGG
GTCTTCAATATCCTCCTGAATAGCCGCTTCTTAGTCTCCGTTGGTGCCACCCCCAATGTG
ACCTCACACAGTCTGATGTTTGTCACTGAATCCTGCTCTCAGTGGCCCATCAGTTACTTG
TTCTGGTACCTATTTTTGTCACTGGTAAACATTCAGGATGTATGCTTTATAGTGCTGATG
GGTCTCTCCAGTGGATACATGGTGACTCTGTTGTATAGGCATAAGAGGCAGTTCCAACAT
CTTCACAGCACCAGCCTTTCTCCAAAATCATCCCCAGAAGAAAAGGCCACTCGGACCATT
CTGATGCTCATGGGTTTCTTTATGTTCATGTACAGTTTAGACTGTGTTATTTTCTCCTCC
CTTGGAGTATTGTGGAACAATGACCCAATTTATTATTGTGTCCTTATGCTTGTGGGCAAT
GGCTATGCCACAATCTCTCCTTTTGTGCTAATGAGCACTGAGAAACGAATGATTAGGTGC
TTAACACCCAGGCAGGAAATACGGTGA
>V1R.ThrSwi_NIG_v1_Scaffold00019_12613881_12614852-
ATGAAATTTCTTTTCTCTTTTTCCTCAGACATCACTGTGTGCTTTTATCAAATGAAGAGA
GAAATTTCCAGTTATACTGATCTAAGGAACATAATTTTCTTTGAAGTCACCAGTGGGATT
GCAGGCAACAGTGTCCTGCTTCTGTTCCACATCCTCACATTTCTTCTCAAGCACAAGCCC
AAGCCCTTTGACCTGACTGTCGGGCACTTGGCCCTAATCCACCTGGTGCTGCTGGTAACC
ATGGGCTTCATAGCTACAGACATGTTTTGGTTTCAGGACTGGGGGAATGACTTCACATGT
ATATCAGTTATCTATGTAAACAGGCTGATGAGGGCCCTCTCCATCTGCACCACCTGCCTG
CTGAGTGTCCTCCAGGCCATCACGCTCAGCCCCATAAACTCCTTTTTGGCAAAGTTCAAA
CATACATCCTCACATCACTACCCATGGTGCCTTGTTTTTCTCTGGGTCTTCAATATGCTC
CTGAATGGTCGTTTCTTATTCTCCATTGGTGCCACCCCCAATGTGACCTCACACAGTCTT
GTGTATGTCACTGAGTCCTGCTCTCAGTGGCCCATCAGTTACTTGTTCAGGTGCATATTT
CACTCATTGGTGAATATTCAGGATATCTCTTTTATAGGGCTGATGGCTGTCTGCAGTGGG
TACATGGTGACTCTGCTGTGCAGGCATCGGAGGCAGTTCCAGCATCTTCACAGCATCAGG
TTTTCTACAAAATTATCCCCTGAAGAAAGGGCCACCCGGACTATTCTTTTGCTCATGGGT
TTCTTTATGTTCATGTACTTTTTGGACTGTGCTTCTTTCTCTTCTCGTGGAACCTTGTGG
AAAAATGATCCAATTCCTTTTTGTATGCATATACTTGTGGGCAATGGCTATGCCACAGCC
TGTCCTTTTGTGCTAATGAGCACTGAGCAGCGAATGATCAGCTGCTTAATGTCCAGGTGG
AAGAGACAGTAA
>V1R.ThrSwi_NIG_v1_Scaffold00019_12655567_12656487+
ATGAGGGTGAATAAAAAGAGAAAATTTTCCAAGTTGGTGGACATAAGAAACGTAATTTTC
CTTGAAATCACCATTGGAATCATAGGCAATGGTGTCCTGCTTCTGTTCCACATCCTCAGA
TTTCTCCTCAAGCACAGGCCCAAACCTCTTGACCTGACTATCGGGCAGTTGGCCCTAATC
CACCTGGTGATGCAGGTAACCATGGGCTTCATAGCTGCAGACACCTTTGAGTTTCAGGGT
TGGGTGGATGGCCTCATGTGTAAGTTGCTTGTCTATGCGCATAAGTTGATGAGGGCCCTC
TCCATCTGCACCACCTGCCTGCTGAGTGTCCTCCAGGCCATCACACTCAGCCCCAGAAAT
TCTTGCTTGGCAAAATACAAACATAAATCCTCATATCATTGTTTATGTTGCCTTCTCTTT
TTGTGGGTCTTCAATATGCTCCTGCAAGGTCGCTTCTTGATCTCCATTGGTGCCACCCCC
AATGTGACCTCACACAGTCTTGTGTTTGTCACTGAATCCTGCTCACAGTGGCCCATTAGC
TACTTATTCAGGTACATATTTTTTTCATTGGCAAATATTCAAGACATCTGCTTTATAGTG
CTGATGGGTCTCTCCAGTGGATACATGGTGACTCTGCTGTGCAGGCATAAGATGCAGTTC
CGGCATCTCCACAGCAGTGAGCATTCTCCAAAATCATCACCAGAAGAAAGAGCCACAAGA
ACCATATTGCTACTCATGGGTTTGTTTATGTTCTTGTACTTTTTGGACTGTGTTACTTTC
TCTTTCTTGTCAATATTGTGGAAAAATGAGCCAGTTTATTATTGTGTCCATATGCTTGTG
GGCAACGGCTATGCCACAATCAGTCCTTTGGTGCTAATAAAGACGGAAAAACGAATAATC
AACTGCATGCCATCCAAGTAG
>V1R.ThrSwi_NIG_v1_Scaffold00019_12677352_12678284+
ATGAAGGTGAATAAAAAGAGACAATTATCTCATTTTATGGACATAAGAAACATAGTTTTC
TTTGAAGTCACCATTGGGATCATGGCCAACACTGTCCTGCTTCTGTTCCACATCTTCACA
TTTCTCCTCAAGCACAGGCCTAAGCCCCTTGACCTGACTATTGGGCAGTTGGCCTTAGTC
CACCTGGTGATGCTGCTAACTATGGGCTTCATAGGTGCAGACACTTTTGGGTTTCAGAAA
TGGGAGAATCACCTCACATGTAAATTGGTTATCTACACGTACAGGCTAATGAGAGCCCTC
TCCATCTGTGTGACCTGCCTGCTGAGTGTCCTTCAGGCCATCACACTCAGCCCAAGAAAT
TCTTGTTTGGCAAAATTCAAACATAAGTCCTCATTTCATTGTTTACATTGCCTTCTCTTT
GTCTGGGTCTTCAATATGCTACTGAACAGTCGTTTCTTAGTCTCCATTGGTGCCACCCCC
AACGTAACCTCACAAAGTCTCGTGTTTGTCACTGAATCCTGTTCTCAGTGGCTCATCAGT
CACTTGTTCAGGTATGCATTTTTCTCATTGGTGAATATTCAAGACATCTCCTTTATAGGG
CTGATGGCTGTCTGCAGTGGATACATGGTGACTCTGCTGTGCAGGCATAAGAGGCAGTTC
CAGCATCTTCACAGCACCAGCCTTTCTCCAAAATCAACCCCAGAAGAAAGGGCCACTCGG
ACCATTCTAATGCTAATGGGTTTCTTTACATTCATGTACTTTTTAGACTGTGTAACCTTC
TTCTTCTCTGGAATATGGTGGAACAATGGCCCAGTTTATCATTGTATCCAGATGCTTATG
GGCAATGGCTATGCCACAGTCTGTCCTTTGGTGCTAATGAGCACTGAGCAGCGAATGATC
AAGTGGTCCACATCCAGGTGGGAAAGACAGTAA
>V1R.ThrSwi_NIG_v1_Scaffold00049_15431166_15432080-
ATGGAGTCAGAGGATCATCTGATAAACTCAGTCAGCAGGGTGATCTTCCTTGCTCTTACT
GGACCAGGGATCGCAGGGAACGTCTGTCTGTTTGCGAAACATGTCTTCATGTCCGTCTGG
AGTCTCAAAAAAAATCCTATAGACCTTATTCTCATCCAGCTGGCTTTGGCTAATGTGCTG
ACACTCTGCACCACAGGAGTTGCAGGTGGAAGATCAGCTTTTCATTTCGATGACTTCTTA
AGTAACACTGGCTGTAAAACTGTGGTTTACCTGTCAAGGGCGGCCCGGGGCCTGTCCATC
TGCACCACCTGCCTCCTCAGCGTGGTCCAGGCCGTCACCGTCAGCCCCAGGCCCACGCTG
TGGACGAAGCTCAAACCACGGACTGCGAGGCAAGTTCTCCCCTATTTCTTCCTCTTTTGG
GTCATGAACCTTCTGATAAGCTCCAACTTGCTGCACTACGTCACAGCAGTCGGTGGCGTG
AACAGGTCTGCGGTGGGACCGTACGTGGGGCACTGCTACCTGCTGCCGGCGAGGAGGCCC
GTCAGGTGGCTTTTCCTGTCCCTCATGGCCCTCCGGGACGTCGCCTTCCAGGGCCTCATG
GGCTGCAGCAGCGGGCACATGGCCGTGCGTCTGTACGAGCATCACAAGCGCGTCCGCTAC
CTGCGCAGCTCCAGGCCGGCGGCGGGCCCCAGCCCCGAGGTCAGGGCCGCGCTGAGCACG
CTCGTTCTCACGCTCTGCTTCCTTTTCTTTTTTTGGACAGATTTCATTTTTTCCTTCTGC
ATAGGGTCCATGATAACACATAACTTCACAATACTAAATATTAAAATATTCCTGGGACTT
GGTTACTCAGTTCTCAGCCCCTTTGTGCTGATCAATAGAAATGTCTTTGTGGTTAAATGC
TGGCCCAGTCACTGA
>V1R.ThrSwi_NIG_v1_Scaffold00049_15443023_15443964+
ATGATTTCTTCAACAAGATACTTTGTGGATCCAGTGTTTTCTGTTCACATGGAGTTGAAC
CTTGTCAAGGGAACGGTCTTCCTGTTTATAACTGGGTTGGGCACCATGGGGAACATCGCT
GTTTTTGTAACTTACACGCTCATTCTTGCAGTTAGAGAGAAAAAATCTATATACCTTATT
CTCATCCATTTGTCTTTCACAAATGTCATAACGCTTCTCTTCAAGGGAATGCCAAGGACA
ATAGCAGCTTTTGGTGTGAGAAACTTCCTAGATGACACAGGCTGTAAGATTGTCGTTTTC
CTGGACAGGGTGGCCCGGGGCCTGTCCATCTGCGCCAGCAGCCTGCTCACGGTGGCCCAG
GCCGCGACCCTCAGCCCCAGACGCTCACGGTGGAGGAGGCTCAAGCCCTGGTCCGCGTGG
CACCTGCTTCCCCCGCTTCTCCTCTGCTGGGTTCTCAATTCTGTGATAAGCATGAACTTA
CTTCGTTACATTGCAAGTATCCGCATGAACACATCAAAATTCACCAAGAGTGACAACTAC
TGTAGTTTCCAACCAAAAAATCAGGAAATAAGATGGCTTTTTCTCACCCTGATGGTAATA
AGAGATGCTGTGTTTCAGGGTCTCATGGGTGGGGCCAGTGGCTACATGGCGTTTCTTCTC
CACACACACCACCAGCGTGTTCTCCACCTGCGGACGTCCAAGATTCTCTACCAAACTCCC
CCTGAGATCAAAGCTGCCCAAAATATTCTTCTTCTGATGTTCTGTTTCCTTTTCTTTTAT
TGGGTTGAGTGCATTTTAAATCTATTTTTAAACTCTTTTCCAGAGAATAATTTCATAGTG
CTAGACATTCGAGAATTTCTGACCTTTGGTTATGCGAGTCTCAGCCCATTTGTGCTCATT
TATAGAGAAAGACCCCTGCGTGAATGTAGGAACTTTCTTTAG
>V1R.ThrSwi_NIG_v1_Scaffold00049_15453457_15454413+
ATGTCATTTTTGGTTATTTATGTTTTTCCCAAGGTTTTGCTAGACGGATCTGAGGTTCCG
AAGATGCTTTGGATGAACCTCATCCAGGGAATAATCTTCCTTTCTCTTACTGGACCTGGA
ATTTGGGGGAACGTCCTCTTATTCATAAGACATATCTATGCTTTTGCTTTGATTCCTGAG
AAAAAAACCATAGACTGTATCATCGTTCACCTGGCTTGTTCAAACACAGTCATTATTTGT
ACCACAGGAATGAGAGACATAGCCACAGTTTTCTACTTCAAAAACTTCCTGGGTAGCGCT
GGCTGTAAAACTGTGGTTTACCTGTCAAGGGCGGCCCGGGGCCTGTCCATCTGCACCACC
TGCCTCCTCAGCGTGGTCCAGGCCGTCACCGTCAGCCCCAGGCCCACGCTGTGGACGAAG
CTCAAACCACGGACTGCGCGGCAAGTTCTCCCCTATTTCTTCCTCTTTTGGGTCATGAAC
CTTCTGATAAGCTCCAACTTGCTGCACTACGTCACAGCAGTCGGTGGCGTGAACAGGTCT
GCGGTGGGACCGTACGCGGGGCACTGCTACCTGCTGCCGGCGAGGAGGCCCGTCAGGTGG
CTTTTCCTGTCCCTCATGGCCCTCCGGGACGTCGCCTTCCAGAGCCTCATGGGCTGCAGC
AGCGGGCACATGGCCGTGCGTCTGTACGAGCATCACAAGCGCGTCCGCTACCTGCGCAGC
TCCAGGCCGGCGGCGGGCCCCAGCCCCGAGGTCAGGGCCGCGCTGAGCACGCTCGTTCTC
ACGCTCTGCTTCCTTTTCTTTTTTTGGACAGATTTCATTTTTTCCTTCTACATAGGGTCC
ACCGTGACGAACGAAACCACACTGCTATATATGAAACTGTTCCTAGAGCTTGGTTATGCG
GCCGTCAGCCCTTTCGTCCTCATGAGCAGGGACGTCCGCGTCGCTCAACTCCGGTGA
>V1R.ThrSwi_NIG_v1_Scaffold00049_15512475_15513494+
ATGGTTGTGAAGCTTGTTAAAGGAATAATTTTCTTTTTCCCAGTTGGCCTTGGTACCCTG
GGGAACATCTTGCTTTTTATGAAATACCTGCTCCTTATTGGAGACATTGGAAAGAAAACT
ATGCATTTTATTCTCATCCATTTGGTTTTGGTAAATATCCTCCTGCTTCTTTCCATGGGA
ATTCCAAGCACAGTAGTCGCTTTTGGCCTGAGAATCTTCCTAGATGACACCGGCTGCAAG
ATCGTGTGCTATCTGGGGAGGGTGGCCCGGGGCCTGTCCATCTGCACCAGCAGCCTGCTC
ACAGTGGCCCAGGCTGGGACCCTCAGCCCCAGACGCTCGCGGTGGAGGAGGCTCAAGCCC
CGGTCTGCATGGCACCTGCTTCCCCCGCTTCTCTCCTTCTGGGGCCTCAATTCTATGGTA
AGCATAAACCTACTCTATATTGTCACAGCTACCAACATGAACGCAACACACATTAGTAGT
AGTGAAAACTACTGTGACTTTCTACCAAAAAGTCAGAGTCTGAACTGGATTTTCCTCGGT
CTCCTGACCCTGAGAGACAGTGTGTTTCTGGGCATCATGTGTGGCGCCAGTGGCTACATG
GTGTTTCTTCTCCACAAGCACCACCAGCGTGTTCTGCACCTGCAGACGTCCAAGTTTCTC
TACAAAACTCCCCCTGAGGTCAAAGCTGCTCAGACTGTTCTCCTTCTGATGCTTTGCTTC
CTTTTCTTTTATTGGACAGATTGTGCCACGTCTTTATGTATAAATTTCCTCTTCAAGATT
GACTCCATAATAATTATTCTTCAGGAATTTCTTAGTATTGGTTATGCAATTATCTGCCCT
TTTGTGCTGATTCACAGGGATGGACACCTGGGTGCACGCCAGGATCCTCAGTATGATGCC
AAGTTTTTGAGAAAGAAACTGTGCGTTCCACTAGTCTTTCTGCAGGTGAGAATGAACGTT
CTCTTCTCTCTGTTCCACTGGGCGCACGACAGCTCTCACCGCAGTGCCTTAAAGCCATGA
>V1R.ThrSwi_NIG_v1_Scaffold00065_11398120_11399016-
ATGACTTCGACTAACCTCATCCAGAAAACAATCCTTTCCTTTGTTGGCCCTGGAATTGGG
GGGAATATCTTTATTTTAGTGAGACAAATACATACTTTTGTCATGGGCCCTGAGAAAAAA
ACCATTGACTTTATCCTTATTCATTTGGCACTTTCACATGCAATTCTGATTTGTATCACT
GGGATCAGAGGCGTGGCCATAGTTTACCACGTCAGAAATTTCCTAGATAGTGTTGGTTGT
AAAACTGTTATTTATCTCACGAGAGTGGCCCGGGGCCTCTCTATCTGCGACACTTGTCTC
CTCAGTGTGGTACAAGCCATCACCATCAGTCCCAGGACCACCTTGTGCAGAAAACTCAAG
CCACAAACTACACGACAAGTTCTTCTCTGTCTCCTCCTTTTGTTGATCTTTAATTTTCTG
GTAAGTTCCAACTTGCTCCACTACATCACATCCGTCAGCAGTGTGAACAGAACTGGGATG
CACGTGTACACTGGCTATTGTTATATGTTACCATCTAGGGAAACAGTCAGGTGGCTTTTC
CTCGCTCTCATGACCCTTCGGGACCTCATCTTCCAGAGTCTCATGGCCTGCAGCAGCGGA
TACATGGCTCTGCATCTGTATAAACATCACAAGCGCGTCCTCTACCTGCGTAGCCTCAGG
TTTGCAAACAAGGCCAGCCCAGAAATCCGAGCTACTCTAAGAATTCTCGTTCTCATGGCC
TGTTTCCTTTTTTTTTATTGGGCAGATTTTACTTTTTCCTTCTACATAGGTTCCACTCTG
ACACATACATCCATAATACTAGATTTTCAAATATTACTAGGATTTGGTTATGCAGTTCTC
AGCCCATTTGTGCTGATGAGCAGCGACATGTGTGTTGCTAAAATGCTGAAGTGCTAA
>V1R.ThrSwi_NIG_v1_Scaffold00065_11416391_11417287-
ATGGTTTTGAACCTTGCTAAAGAAGTCACTTTCTTCTTTCTAACTGGACTTGGCACCATG
GGGAACATCTTTGTTTTTATGAATTACATATATATTATTGGAAGTACTGAGAAGAAATCT
TTACACCTTATTCTCATCCATTTGGTTTTTACAAATATTATACTGCTTCTTTCCAAGGGA
GTTCAGAGGACAGTAGTAACTTTTGGCTTGAGAAACTTACAAGACATCACAGGCTGTAAG
ATTGTTGTTTACCTGGAGAGAGTGGCCCGGGGCATCTCCATCTGCACCAGCAGTCTCCTC
ACGGTGGTCCAGGCCAGCACCATCAGTCTCAGACACTGTGGGTGGAAGAGGCTCAAGCCC
AAATCAGCATGGCATGTTCCTTCCTTGCTTCTTTTCTTTTGGATTCTCAATTCCTTGGTA
AGCATGAACTTGTTCTATATCATCATAAATATCAACCTGAACTCATCACAAATAGGTAAA
AGTGACTACTATTGTGGTTTTCTACCAAAAAACCAGAAAACTAACTTGATTTTTATCACT
TTCATGGCCCTGAGAGACACTGCATCTCAATGTCTCATGGGTGGCTCCAGTGTCTACATC
ATGGTTCTTCTCCACAGGCACCACCAGCGTGTTCTCCACCTGCGCCTCTCCACATCCCTC
TACAAAACTCCACCTGAGATCAAAGCTGCTCACAGTGTTCTTCTTCTGATGCTTTCTTTT
CTTGTCTTTTATTGGACAGATTGTTTCATATCTTTGTATTTGATTTTCACCTTCAAGAAG
AGCAATTCCATAATAATACATGTTGAAGAATATCTGACCCTGGGTTATGCTTTGCTGAGC
CCATTTGTGCTGATTCACAGAGATGAGCACCTGGCTAAATGCTGGCATCCTCAGTAG
>V1R.ThrSwi_NIG_v1_Scaffold00071_9174146_9175069+
ATGAATACAAACAACAACTTGTTCAGTAACATTAACATGAGAATCACCTTTTATTCTCAA
GTTGTCGTTGGGGTCTCAGGCAATGCCATCCTTCTTTTCTTCCACATCTCTGTGTTCATT
GTAGGGCACAGGCACAAACTCACTGACCTGCCTATTGGCCTGCTGGCCCTGAGCCACCTA
GTGATGCTGTTAATCGAAGGAGTCATAATAACAGACATTTTTACCTCTCAAGCAAGGTTT
TGGGATGACACCACATGTAAGTCAGTTATCTACTTGTACAGGTCAATGAGAGGTCTCTCT
GTCTGTATCACCTGTCAGCTGAGTGTGCTTCAGGCTATCACGCTCAGTCCCAGAAGCTCT
TGTCTGGCAAAATTCAAATATAACAGCTCTTGTGACAACTTATGCTCCCTGCTTGTCATC
TGGCTGTTACATACATGTATTACCAGTCATCTTGTAGTCAACATTGGTGCTACCCCGAAT
TTGACCTCAGAAAACATTTTGTATGTCACTGAGTCCTGTTCTCTTTTACCTATGAATTAT
TTCCTCCAGCACATAGTTGTAATACTATCAGCCTTCAGGGATGCCTTCTTTATTGGGGTA
GTGTCCCTCTCGGGTGGATACATAGTGATTCTCTTGTTCAGGCACAAGAAGCAGTCCCAG
CATCTTCACAGCACGAAGCTTTCTCCAAAAGCATCCCCAGAGCAAAGGGCCACTAGGACC
ATTCTGCTGCTTCTGTGTTTCTTTGTGATAGTGAGCAGTTTAGACATTATATCCAACTCC
AGAATTGTTTTGAATAGTAATAAAATGTTTTATTGTATCCAAATTCTTACAGCTCACGGC
TATGCCACAGTCAGTCCTTTGGTGTTTATCAGTCATGAGAAACGTATCATTAATTTTTTG
AGAATTATGTGTGGAAGACAATAG
>V1R.ThrSwi_NIG_v1_Scaffold00071_9199441_9200364+
ATGAATACAAACAACAATTTGTTCAGTAACATTAACATGAGAATCATGTTTTATTCTCAA
GTTGTCATTGGGGTCTCAGGCAATGCCATCCTTCTTTTCTTCCACATCTCTGTGTTCATT
GTAGGGCACAGGCACAAACTCACTGACCTGCCTATTGGCCTGCTGGCCCTGAGCCACCTA
GTGATGCTGTTAATCGAAGGAGTCATAATAACAGACATTTTTACCTCTCAAGCAAGGTTT
TGGGATGACACCACATGTAAGTCAGTTATCTACTTGTACAGGTCAATGAGAGGTCTCTCT
GTCTGTATCACCTGTCAGCTGAGTGTGCTTCAGGCTATCACGCTCAGTCCCAGAAGCTCT
TGTCTGGCAAAATTCAAATATAACAGCTCTTGTGACAACTTATGCTCCCTGCTTGTCATC
TGGCTGTTACATACATGTATTACCAGTCATCTTGTAGTCAACATTGGTGCTACCCCGAAT
TTGACCTCAGAAAACATTTTGTATGTCACTGAGTCCTGTTCTCTTTTACCTATGAATTAT
TTCCTCCAGCACATAGTTGTAATACTATCAGCCTTCAGGGATGCCTTCTTTATTGGGGTA
GTGTCCCTCTCAGGTGGATACATAGTGATTCTCTTGTTCAGGCACAAGAAGCAGTCCCAG
CATCTTCACAGCACGAAGCTTTCTCCAAAAGCGTCCCCAGAGCAAAGGGCCACTAGGACC
ATTCTGCTGCTTCTGTGTTTCTTTGTGGTTATGACGAGTTTAGACATTATGTCCCACTCA
AGAATTGTTTTGAATAGTAATAAAATGTTTTATTGTATCCAAATTCTTACAGCTCATGGC
TATGCCACAGTCAGTCCTTTGGTGTTTATCAGTCATGAGAAACGTATCATTAATTTTTTG
AGAATTATGTGTGGAAGAAAATAG
>V1R.ThrSwi_NIG_v1_Scaffold00090_122199_123101+
ATGATGTGGAGTAACCTCATCCAGAGAATAATCTTTCTCTCTCTTACTGGACTTGGAATT
ATTGGGAACATCCTTATATTTGCAAAACATATACATGTTTTTGTCAAGATTACTGAGAAA
AGATCCATAGATTTTATTTTCATCCACTTGGCTTTTTCAAATATGATCATGATATGTAGC
ACGGGGATCCGAGGTACAATCACTATTTTTTATTTCAGAAACTTCCTAGATAGTGTTGGT
TGTAAAATTGTGATTTATCTCGAAAGAGTGGCTCGTGGTCTTTCCATTTGCAGCACCTGT
CTTCTCAGTGTGGTCCAGGTGATCATCATCAATCCCACAGCCACCCTGTGGAAAAAGCTC
AAACCAAAGACTGCATGGCAAGTTCTTCCCTATCTTCTCCTCTTTTGGATCTTTAATTTC
CTGATAGGCTCTAACTTGCTCCACTACATCACAGCAGTCAATAGTATGAATCAATCTGGA
ATTAAAATGTATGTTGGGCATTGTTATATGCTACCACCTAGCCAAATAGTCAGGTGGATT
TTCCTGTCTCTCATGGCTCTTCGAGATCTTATCTTCCAGAGTCTCATGGGCTGGAGCAGC
GGCTACATGGCTTTCCTTCTATACACACATCACAAGCGTGTCCTCTACCTGCACAGCTCC
AGGTCTGCAAACAATTCCAGCCCAGAAATCAGAGCTACTCAGAGGACTGTCATTCTCATG
ATCTGCTTCCTTTACTTTTACTGGGCTGACTTCATTTTCTCCTTCTACATGGGATCTGTT
TTATCATATGGTTCCACAATATTAAATATTAAAATATTTTTAACACTTGGTTATCCAAGC
GTCAGCCCCTTTGTCCTGATGAGCAGGGACATCTATGTTGCTAAATACAGGAGTGCATGC
TGA
>V1R.ThrSwi_NIG_v1_Scaffold00090_215525_216478+
ATGATTTCAACAACTAGAATCCTGGGAATTGCTTTTCTCTTTCAAATTGGCATTGGTGTC
CTGGGGAATGCCATTCTCTTTGTGGGCTACACTCACATTTTCATTGTGAATGCCAAGCAG
AGACCCACGTGCCTCATAACAGCCCACTTGTCGTTAGTCCACATGTTGTTAGTTTGCACC
TCAGGAGTCCCTGAAGCAGCAGCAGCTCTAGGCTACAAAGTTCTCGTGGATGATGTTATA
TGCAAGACAAATACGTATCTGCACAGAGTGTCACGCAGCCTCTCCATCTGCTTGACGAGC
TTCTTAAGCATTCTTCAGAGCATCACCATTAGCCCTACTAGCTCTTACTGGGCAGTATTC
AGAACCAGAAAGTCACTCTACATCCTTTACTCCTTTTTCTTTGTTTGGATCCTTAATCTG
CTTATATCTTCCAACATGATTATCTCAATGACAGCTTTCAAGAATGGAAATATATCCAAG
GTCATTACCAAATCTTGTTCTATTTTGCCAATGAATGATCTCATTAAATGGTTTTTCCTC
ATATTCTTGGCCTTGCGAGATGTCTCCTTCCTGGGTTTGATGGGCTGGTCTAGTGGGTAT
ATGATTCTCCATCTCTATAGACATCGCAAACAAACACAGCACCTTCGCAGATCAAGCACT
CTTTTCAAAATGAACCATGAGATGAGAGCAACTAAAAACATTGTTATTTTAACTCTCAGT
TTCCTCTGTTTCTATGGGCTGGATATGTCTTTTTCCATTAGTCTAGGTTACTTTCCAAGA
AAGGGACCTGTGATATTGTATGTTAAGCAGTTTATTGGAGTGAGCTTCGCTTTACTAAGC
CCTGTAGTGTTTCTCAGCAACGACAGCCAACTTCACAGATTTTGGGCATCTGTCTATGAG
AAAATAAGGAATCAGTTAACAAAAATGGAGGAACAAATGCTAACCAAGTGCTGA
>V1R.ThrSwi_NIG_v1_Scaffold00121_1605016_1605942-
ATGTTTCTCCATGACACAGTTTTGGGCGTTTTCCTCATATGTCAAATGTGTGTTGGCATC
ATGGGTAACTCACTGCTCCTCCTGTTGTGTGTATACGTGTTCTTTCAGCCTCTTCTGAGG
AAGCCTATAGACTCAATTTTCATGCACTTGGCATTGGTGAATATTTTGACCATCATATTT
ACTTTGCTACCATATATCATGTTATCATTTAGGGTACAATATTTTCTGGATGACATTGGT
TGTAAGATAGTTGTGTTCTCCTTCAGAGTTACTCGGGGTCTTTCCATCTGTACTACCTCT
CTCCTGAGTGCTTTTCAAGCTATCACAATTAGTTATAAGAACCCTAAATGGACATGGCTT
AAGGCAAAACTCTCTGTGTTGATTTTCCCCTCCTTCTTTTTTTTCTGGATCATTAACATG
TTCATTTATATCCCCATCATTGAAAGTGTAAAAGCTATTAGTAACTTCACTCTTGCTGGT
CGTGGGTATTTTCACGCGTACTGTCAAACCAGACAGTATGTAGATAACAAACCTGGCTCA
TATATAAGTGCTATATTGATCCGAGACCTCCTGTTTGTGGCCCTCCTGCTCTGGACCAGC
CTGTACATGGTGAACCTCCTTTACAGACACCACAGGACAGCCCAGCACGTCCACAGCCAG
AGGAACTTTTCCCAGACAGCTGCTGAACTCAAAGCGACCCAAAGCATCCTTTTGCTTGCA
AGTTGCTTTGTGTTTTTTTATTTCTTAAACAATTTCATGACCCTCTATTCATTTTATATG
CCTAAAAAAATGCCAGTATGGGAGGGAATCAGTGGAATATTATCGTCATGCTACCCAACC
TTCTGCCCATTTTTTCTGATTAAAAATAATAAAATTATTTCTCAGTTCACTGCTTCCTTT
TTTATAATGAAAATTACCTCTTGTTAA
>V1R.ThrSwi_NIG_v1_Scaffold00137_68836_69816+
ATGAATCATGTCACCCAGAGGAATGTTTGTTATACCAGTTTAAATGAAAATGTAGAAGGA
AATAACAAAATATCTTCCAAGGATTTGGCAGTAGGAGTAACTTTCTTGGTACAGACTGTC
ACTGGTGTCACAGCTAATTTATTTCTTTTTCACAATTTCATTTTCCACATTGCAAGGTTA
AGGCCCACAGATGTGATTCTAAAGCAACTTTGTATAGCCAATTCCTTAGTTCTTCTTGTT
ACAGGAGTTCCTATAACATTAGCAGCCTTTGGATTGAAATATTTCATCAGTGATTTGGGG
TGTAAATGTCTATTGTGTATTAGGAGGGTGGGCAGAGGTGTATCAATTGGTACCATCTGC
ATGTTGAGTGTCTTCCAAAACATCATCATCAGCCCCACAGACTCTTGTTGGAAAGAATGT
AAAGGTAAAGTTCGAAATTTTATTGACTTCTCCATTTGCTTCTGCTGGATCATTAATATT
GTAGTAAATTTAACTATTCCTTTGTATGACCAGTATTCATTTGTAAAAGGTTATGACAGA
ATCATCAAAAAGAAAGTACTAGTAGGTTTATGTTGTCTTTTAGACCATGAGGAAGTCATT
CGCTCACTCTATCTAGCATTAATAGTTTTCCCTGAAATTTTTGTTTCTTTGCTTATCGTC
TGGTCTGCTGGCTCTATGATTTTTATCCTGTACAGACACAAGCAGCAGGTTCAACACATT
CATATCACTAATGTTTCACTCAGATCCCCTGAGTCCAGAGCCACACAAAGCATCCTTTTT
CTGGTGAGCACCTTTGTATCTTTTTACACAGTCTCCACCATGTTTCGAATTTCTATTACT
GTTTCTTATAATCTCAATTCATTGTTGGTGAGTGTTTCTGATCTACTTTCTACATGTTTT
CCAACTATTAGCCCCTTTCTGATCATGAGTCAAGATTCCTCTCTATTTAGGCAGAGCTTT
GCCTGCGCAAGAAACACATAA
>V1R.ThrSwi_NIG_v1_Scaffold00137_89602_90504+
ATGGCATCTAGTGATATGAAATTTGCAGTACTCTTTCTCTTCCAGGTGGTCTTTGGAACC
GCAGGGAACTTAGCTCTCTTGTGTCACTACTGCATTCTTTCCCTCCGTGGATGCAGGTCC
AGGGCCACAGATGTGATCCTCAGGCACCTGACTATGGCCAATACCATGGTCATTGTCTGC
AGATCATTCCCAGAGACGATAGCCGCATTTGGGGTGCAAGACTTCCTCAGTGATATTGGA
TGCAAACTAATGTTCTACGGTCTAACTCTGGGCAGAAGTATGTCCTTCAGCACCACCTGC
CTTCTGAGTGTCTTCCAGGCCATCAGCATCAGCCCCATGAGTTCCAGGTGGCCAGAGCTG
AAAGCAAAAGCCCTAAAGTCCATTGTCCCTTGTACCGTCATTTGCTGGGTTCTACATATG
CTGACAAACATTAGAGTTCCTCTGCTCATGACCAACAAAAGGAGCTACAGAAACAACACA
AACATGATAGACTTTCAGTACTGTTCAGCTAGAGCTCCTGGCAAAGACCAAAACAACATT
TTTATGGCCCTCTCTTTATCACATGACATTTTGAGTTTGAAACTTATGATCTGGAGCAGC
AGCTCCATGGTTTTGATCCTGTACAGGCACCAGCAGCGGACACGGCACATCCACACATAC
AGCACCACAAGGAGACCTTCACCCGAGGCCAGAGCTTCTCAGAGCATCCTCACCCTGGTC
TGCACCTTTGTATGTTTCTATATCCTGACTTCCTTCACGTATGTTTGGTTATCCCTTTAT
GACAAACAGACTTGGTGGCTGATTAAAGCTTGCATCTTTTCCACTGGTTGTTTCCCTACC
ATCAGCCCCTTCATCCTCATGAGGCGAGAGCATGGTGTATGCAGGTCTGTGTGCAAGGTG
TGA
>V1R.ThrSwi_NIG_v1_Scaffold00137_99484_100458+
ATGGAGTTCAGGCACTTGGCGATTGGAATGACTTTTCTGTGTCAGACTGTCACTGGACTC
TTGGCTAATGGGGCCCTTCTTTTCCATTATCTCTCTCTCTGCGGCACCGGGTACAAGTTG
AGGCCCACAGACCTAATAGCTGAGCACTTGACTCTAGCGAACTCACTGGTCATGCTGTCT
AAGGGAGTCCCACAGACAGCGCAAGCCTTTGGGGTAAAATACTTCTCTCAAGGTTTTAGA
TGTACACTTGTATTATTTGTGTACCGAGTGGTCAGAGGTGTGTCAGTTGGTACCACCTGC
CTCCTGAGCGTCTTCCAGACTGTTAAGATCAGCCCCAGGGACTCCTGGTGGCAGCAGCTC
AAAACCAAACTTCCCAAGTACACTGGCCTCTGTATTTTCCTCAGTTGGATCCTCCATATG
TTGGTAAATAGTATTTTCCCAGTTTATAGCATAAGCAAATGTGGGAGCAAAAATATCACA
AAGATAAAAGAGTTTGGGTACTGTTCTGCTATATGTCGAGACAAAATCACAGAAGCTTTG
TACACATCGCTGGTGTTACTCCCTGAGGTTTCGTGTTCTGGGCTCATGCTCTGGTCCAGT
GGCTCCATGATCCTCATCCTGCACAGGCACAAGCAGCAGGTCCAGCACATCCGCAGGACA
AATGGATCCCACAGGTCACCCCCCGAGTCCAGGGCCACCCAAAGCATCCTCGTCCTCGTG
TGCTCCTTTGTGTCTTTTTATACCCTCTCCTCATTCTTTTATGCTTGTTTGGGGAATTTC
AGGATTTCTAGCTGGTGGCTACTGAACACCTCTGACCTGATTTCCACCTGCTTCCCCACT
GTCAGCCCTTTTGTTTTGATGAGCTGCAACTCCACAGCAGCCAGACTCAGGATCAAACTC
TCACATTTTCTCAGAAGCATGTTAGGTCCATGGTGTTGCACAAAGGTCAGTGGTGTCGTA
GCAGCTGATCAATAA
>V1R.ThrSwi_NIG_v1_Scaffold00137_123751_124725-
ATGGAGTTCAGGCACTTGGCGATTGGAATGACTTTTCTGTGTCAGACTGTCACTGGACTC
TTGGCTAATGGGGCCCTTCTTTTCCATTATCTCTCTCTCTGTGGCACTGGGTGCAAGTTG
AGGCCCACAGACTTGATATCTGAGCACTTGACTCTAGCGAACTCACTGGTCATGCTGTCT
AAGGGAGTCCTACAGACAGTGCAAGCCTTTGGGGTAAAATACTTCTCTCAAGGTTTTAGA
TGTACACTTGTATTATTTGTGTACCGAGTGGTCAGAGGTGTGTCAGTTGGTACCACCTGC
CTCCTGAGCGTCTTCCAGACTGTTAAGATCAGCCCCAGGGACTCCCGGTGGCAGCAGCTC
AAAAGCAAACTTCCCAAGTACACTGGCCTCTGTATTTTCCTCAGTTGGATCCTCCATATG
TTGGTAAATAGTATTTTCCCAGTTTATAGCATAAGCAAATGTGGGAGCAAAAATATCACA
AAGATAAAAGAGTTTGGGTACTGTTCTGTTACATGTCAAGACACATTCATGATAGCTTTG
TACACATCGCTGGTGTTACTCCCTGAGGTTTCATGTTCTGGGCTCATGCTCTGGTCCAGC
GGCTCCATGATCCTCATCCTGCACAGGCACAAGCAGCAGGTCCAGCACATCCACAGGACA
AACAGATCGCACAGGTCATCCCCTGAGTCCAGGGCCACCCAAAGCGTCCTCGTCCTCGTG
TGCTCCTTTGTTTCTTTTTATACCCTCTCCTCTTTCTTTCATGCTTGTTTGGGGACTTTC
AAGATTTCTAGCTGGTGGCTACTGAACATTTCTGACCTGATTTCCACCTGCTTTCCCACT
GTCAGTCCTTTTGTTCTGATGAGCTGCAACACCACGGCGGCCAGACTCTGGATCAAACTC
TCAGATTTGATGAGAAGCATGTTAGGAGCATGGTGTTGCACAAAGGTCAGTGGTGTTGTA
GCAGCTGATCAATAA
>V1R.ThrSwi_NIG_v1_Scaffold00187_544400_545296-
ATGAGAATGACTCCTCGAGATCTTATCTTGGGGCTACTTTTCCTGGCCCAGACTGGGATT
GGGGTGGTGGGGAACACCTTTCTGCTCTCAGCTTATGCCCCCACATCCTGTACTGGCCGT
GCACCAAGACCCACACACCTGATTCTCACCCACATGGCTGTGGCCAACTTCTTGGTCCTT
CTCTCCAAGGGGATTCCCCACATGATGCTAGTCTGGGGAATGACACCCATCCTGGGAAAC
GCGGGGTGCAAACTGGTCTATTATACCCACAGGGTGGCCCGAGGCCTTTCTCTGTGCACT
TCTTGCCTCCTGAGCAACTTTCAGGCCATCACCATCAGCCCCAGAGCTGCAGGGTGGCTG
GGGCCCAAAGAATGGGCTTGGAAGAAGGTTAGTTTTGCGTGTGTTCTGTGCTGGATCTTC
AATTTGTTGATAAATATTTTTATTCCAATACACATCAAGGGCCTTCAGGTTATTCACAAT
TCTACCAAGATAAAAAGCTACGGACTATGCTCTTCTGTAAGTCCCACAGTAACTGATGCA
AAGTTACCAATTATAATGATGTTGCCAGATCTGGTGTTCTTAGTATTTATGGCCTGGGCC
AGTGTCTACATGGTACTTCTCCTCCACAGACACCACCACCGAGTGAAGCATATTCACACT
GTGGGGAATTGCCACAGATTCTCCCCTGAGGCAAGAGCCACTGGGACCATTCTGCTTCTA
ACAAGTACCTTCATTTTGTTCTATTCCAGCAATTCCATCCTTGCAATTTATGACGCTGTT
TTAAAATTTGGCCTCTGGCTGCAACATACCATCAGCTTTCTAGTAGCCTGTTATCCCACA
CTTGGTCCCCTGATACTATTGCTCCGAGGGCCTCAAGCACCAGCTTTCTGCTCTTAA
>V1R.ThrSwi_NIG_v1_Scaffold00187_606083_607024-
ATGGAAGCCAGTAGAAGGACTATAGGAGGGATCTTCTTACTGCAGACTGTGATCGGAGTT
CTGGGCAACTCCTCTCTTCTCTGCCGTTATCTGTTCCTTCACTTCACTGGGTGCAGGTCA
AGGTTCACAGATGTGCTTCTTAAGCACATGATGATAGCCAACCTCCTAACGCTCCTCTGT
AGAGGAGTCCTCGAGACAGTGGCAGCTTTTGGTTGGCAAGTTTGCCTCAGTGACGTGGGG
TGTAAACTACTGACCTATCTTCACAGATTGGGCAGAGGTGGGTCCATTGGCAGCACCTGT
TTCCTGAGCGTCTTTCAGGCCATCACCATCTGCCCCAGGGACTCCAGGTGGGCAGAGCTG
AAATTTAAAGCTCCCAAGTATGTTGGCTCCTCTTTATGCCTGGTCTGGATCCTGTACGGC
TTTGTAAATGTTATTTTTCTTACATACATGACTGGAAAATGCAGCAAGAAAAACCACACA
AACCTAAAAGATTTTGGGTACTGTTCCAGTGTTCGTCATGACAACACCATGGACTCAGTA
TACTCAGTCCTGCTGTCCCTCCCTGATGCTTTCTTTCTGGGGCTCATGCTGTGGAGCAGC
GGCTCCATGGTTTGCATCCTGCACAGGCACAAGCAGCAGATGAGACACATGCACAGGGCT
AGCGTCACCCCCAGATCCTCTCCCGAGGCCAGAGCCACCAAGACCATCCTTCTCCTGGTC
AGCACCTACATCTGTTTCTACACACTCTCCTGCATCTTTCAAGTTATTTTGTCTTTTACT
TATAATCCTGGCTGGCTCCTGGTGAACACAACTGCCATATTGGCTGGGTGTTTCTCAGCT
GTCAGCCCCTTCCTGCTCCTGACCAGTGACTTTAGTACATTTGGGTTCTGCTTTCTCTGT
ATAAGTAATCGAAAAACCCTTAATTCCATGAGGAACATGTAA
>V1R.ThrSwi_NIG_v1_Scaffold00187_662186_663166-
ATGAATCATGTCACCCAGAGGAATGTTTGTTATACCAGTTTAAATGAAAATGTAGAAGGA
AATAACAAAATATCTTCCAAGGATTTGGCAGTAGGAGTAACTTTCTTGGTACAGACTGTC
ACTGGTGTCACAGCTAATTTATTTCTTTTTCACAATTTCATTTTCCACATTGCAAGGTTA
AGGCCCACAGATGTGATTCTAAAGCAACTTTGTATAGCCAATTCCTTAGTTCTTCTTGCT
ACAGGAATTCCTATAACATTAGCAGCCTTTGGATTTAAATATTTCATCAGTGATTTGGGG
TGTAAATGTCTATTGTGTATTGGGAGGGTGGGCAGAGGTGTATCAATTGGTACCGTCTGC
ATGTTGAGTGTCTTCCAAAACATCATCATTAGCCCCACAGACTCATGTTGGAAAGAATAT
AAAGGTAAAGTTCGAAATTTTATTGACTTCTCCATTTGCTTCTGCTGGATCATTAATATT
GTAGTAAATTTAACTATTCCTTTGTATGACCAGTATTCATTTGTAAAAGGTTATGACAGA
ATCATCAAAAAGAAAGTATATATAGGTTTATGTTGTCTTGTAGACCATGAGGTAGTCGTT
CGCACACTCTATCTAGCATTAATAGTTTTCCCTGAAATTTTTGTTTCTTTGCTTATCGTC
TGGTCTGCTGGCTCTATGATTTTTATCCTGTACAGACACAAGCAGCAGGTTCAACACATT
CATATCACTAATGTTTCACTCAGATCCCCTGAGTCCAGAGCCACACAAAGCATCCTTTTT
CTGGTGAGCACCTTTGTATCTTTTTACACAGTCTCCACCATCTTTCGAACTTCTATTGCT
GTTGCTTATAATCTCAATTCATTGTTGGTGAGTGTTTCTGATCTACTTTCTACATGTTTT
CCAACTATTAGCCCCTTTCTGATCATGAGTCAAGATTCCTCTCTATTTACGCAGAGCTTT
GCCTGCGCAAGAAACACATAA
>V1R.ThrSwi_NIG_v1_Scaffold00187_734235_735182-
ATGGCCCATGGCGATGTGGCAGCGGGAGTGTGCTACCTCTCGCAGACTCTCATCGGGGCA
CTAGGGAATGTCTCTCTTCTTTACCACTATACCTTCCATTTCACTGCCAAGCGCAGACTC
AGATCCACAGACCTGATCCTCAGGCACCTGGTTGTAGCCAACTCCTTGACCATTCTGTTC
AGGGGAGTTCCCGAAACAGTGGCAGCGTTTGCAGTGGAAGATTTCCTGAGCGACCTTGGA
TGCAAACTCGTCTTCTATGGGCACAGAGTGGGCAGGGGTGTGTCCATCGGCAGCACCTGC
CTCCTGAGCGTCTTCTGGGTGATCACGATCAGCCCAAGGTGGGCAGAGCTGAAGCTGAAG
GCTCCCAGGTACACAGGGACCCTCAGTGCACTCTGCTGGCTCCTCCACATGCTGGTGAAC
ATAATTGTTCTCGTGCACATGACTGACAAATGGAGCCAAAACAACCTCACCTCCAGAAGG
GAGTTTGGATACTGCTCTGCTGTTCGTCAGAACAAGGACAGGAAAATCCTGCATGCAGTG
CTGCTGTCCATCCCTGATGCCTCATGTCTGGGGCTCATGCTCTGGGCCAGCGGCTCCATG
GTTTGCATCCTGTACAGGCACAGGCAGAGAATGCAGCATCTTCACAAAAACAATGTCCTG
CACAGATCCTCCCCTGGGGCCAGGGCCACCAAATCCATCCTGCTCCCGGTCAGCTCTTTT
GTGTATTTCTACACCCTCTCCTCCATTTTTCAAGCTTTGTTCACTTTGTATAACAATCCT
AACGGGTTCCTGCTGAATGTGGCTGCAGTTGTCACTGGGTGTTACCCAACCATCAGCCCT
TTCCTGCTCCTGAGTCACGATTCTAGAGTACAAAGACTTTTGTTTGCCTGCGTAAGGAAT
GTAAAATCATCTAACATTATGAAAACCATGTCACCTCCATGTTTTTGA
>V1R.ThrSwi_NIG_v1_Scaffold00187_747949_748935+
ATGTTTCCTGCAGGGTCCTCGGCCCAGACCACAAGGAATGGCAGGATGGCGGCCAGTGAT
GTGCTGATAGGAGGGATCTTCTTCTCGCAGACTGTGATTGGAGTTGTAGGCAATTCCTCT
CTTCTCTGCCATTATCTGCACCTTCGCTTCACTGGGAGCAGGTCAAGGTCCACGGATGTG
ATTGTTGAACACTTAATTGTAGCCAACCTCTTGACTCTCCTGTGTAGAGGAGTCCCCCAC
ACAGTGGCAGCTTTTGGTTGGCAAGTTTGCCTCGGTGACGTGGGGTGTAAACTACTGTTC
TACCTTCACAGACTGAGCAGGGGTGGGTCCATTGGCAGCACCTGTTTCCTGAGTGTGTTT
CAGGCCATCACCATCAGCCCCAGGGACTCCAGGTGGGCAGAGCTGAAAGTGAAAGCACCT
AAGTATGTTGGCTCCTCTTTGTGCCTGTTCTGGGTCCTGTATGGCCTTGTAAATGTTAAT
TTCCTTTCATACATCACTGGGACTTGGAGCAAGAAAAACCACACAAGCCTCAAATATCAT
GGCTACTGTTCCAGTGTCCGTCATGACAGAACCACAGAGACATTTTATGCAGTCCTGCTG
TCCCTCCCTGATGCTTTCTGTCTGGGCCTCATGCTGTGGAGCAGCGGCTCCATGGTTTGC
ATCCTGCACAGGCACAAGCAGCAGATGAGACACATGCACAGGGCTAGCATCACCCCCAGA
TCCTCTCCCGAGGCCAGAGCCACCAAGACCATCCTTCTCCTGGTCAGCACCTACGTCTGT
TTCTACACACTCTCCTGCATCTTTCAAGTTGTTTTGTCTTTTACTTATAATCCTGGCTGG
CTCCTGGTGAACACGTCTACAGTGGCTGCTGGGTTATTCCCAACTGTCAGCCCTTTTCTG
TTCCTCAGCTGTCACTGCAGTCTCTCCATTTTTTCCTTGGTTTTTATCAGGAATAGAAAA
GCTCTTGCTCATATGAGAAACAGCTAA
>V1R.ThrSwi_NIG_v1_Scaffold00645_19351_20337+
ATGTTTCCTGCAGGGTCCTCGGCCCAGACCACAAGGAATGGCAGGATGGCGGCCAGTGAT
GTGCTGATAGGAGGGATCTTCTTCTCGCAGACTGTGATTGGAGTTGTAGGCAATTCCTCT
CTTCTCTGCCATTATCTGCACCTTCGCTTCACTGGGAGCAGGTCAAGGTCCACGGATGTG
ATTGTTGAACACTTAATTGTAGCCAACCTCTTGACTCTCCTGTGTAGAGGAGTCCCCCAC
ACAGTGGCAGCTTTTGGTTGGCAAGTTTGCCTCGGTGACGTGGGGTGTAAACTACTGTTC
TACCTTCACAGACTGAGCAGGGGTGGGTCCATTGGCAGCACCTGTTTCCTGAGTGTGTTT
CAGGCCATCACCATCAGCCCCAGGGACTCCAGGTGGGCAGAGCTGAAAGTGAAAGCACCT
AAGTATGTTGGCTCCTCTTTATGCCTGGTCTGGATCCTGTACTGCTTTGTAAATGTTATT
TTTCTTACATACATGACTGGAAAATGCAGCAAGAAAAACCACACAAACCTAAAAGATTTT
GGGTACTGTTCCAGTGTTTGTCATGACAGAACCACAGAGACATTTTATGCAGTCCTGCTG
TCCCTCCCTGATGCTTTCTGTCTGGGCCTCATGCTGTGGAGCAGCGGCTCCATGGTTTGC
ATCCTGCACAGGCACAAGCAGCAGATGAGACACATGCACAGGGCTAGCGTCACCCCCAGA
TCCTCTCCCGAGGCCAGAGCCACCAAGACCATCCTTCTCCTGGTCAGCACCTACATCTGT
TTCTACACACTCTCCTGCATCTTTCAAGTTATTTTGTCTTTTACTTATAATCCTGGCTGG
CTCCTGGTGAACACGTCTACAGTGGCTGCTGGGTTATTCCCAACTGTCAGCCCTTTTCTG
TTCCTCAGCTGTCACTGCAGTCTCTCCATTTTTTCCTTGGTTTTTATCAGGAATAGAAAA
GCTCTTGCTCATATGAGAAACAGCTAA
>V1R.ThrSwi_NIG_v1_Scaffold04792_998_1930-
ATGGTTGTGAAGCTTGTTAAAGCAATCATTTTCTTTTCCCTAATTGGACTTGGTACCCTG
GGGAACATCTTGCTTTTTATGAAATACCTGCTCCTTATTGGAGACATTGGAAAGAAAACT
ATGCATTTTATTCTCATCCATTTGGTTTTGGTAAATATCCTCCTGCTTCTTTCCAAGGGA
ATTCCAAGCACGGTAGTAGCTTTTGGCCTGAGAATCTTCCTACATGACACCGGCTGCAAG
ATTGTCGTTTTCCTGGACAGGGTGGCCCGGGGCCTGTCCATCTGCACCAGCAGCCTGCTC
ACGGTGGCCCAGGCTGCAACCCTCAGCCCCAGACGCTCGCGGTGGAGGAGGCTCAAGCCC
CGGTCTGCATGGCACCTGCTTCCCCCGCTTCTCTCCTTCTGGGGCCTCAATTCTATGGTA
AGCATAAACCTACTCTATATTGTCACAGTTGTCAACATGAACGCAACACACATTAGTAAT
AGTGAAAACTACTGTGACTTTCTACCAAAAAGTCAGAGTCTGAACTGGATTTTCCTCGGT
CTCCTGACCCTGAGAGACAGTGTGTTTCTGGGCATCATGTGTGGCGCCAGTGGCTACATG
GTGTTTCTTCTCCACAAGCACCACCAGCGTGTTCTGCACCTGCAGACGTCCAAGTTTCTC
TACAAAACTCCCCCTGAGGTCAAAGCTGCTCAGGCTGTTCTCCTTCTGATGCTTTGTTTC
CTTTTCTTTTATTGGACAGATTGTGCCACGTCTTTATGTATGAATTTCCTCTTCAAGATT
GACTCCATAATTATTCTACAGAAATTTCTTAGTATTGGTTATGCAATTATCTGCCCTTTT
GTGCTGATTCACAGGGGTGGACACCTGGCTGCACGCCAGGATCCTCAGTATGATGCCAAG
TTTTTGAGAAAGAAAAACTGTGCGTTCCACTAG
>V1R.GCA_004026965.1_PetTyp_v1_BIUU_PVIR01000998.1_40081_40977+
ATGAGAATGACCCCTGGTGATCTTATCGTGGGGCTACTTTTCCTGGCCCAGACTGGCACT
GGGGTGGTGGGGAACACCTTTCTTCTCTCAGCATATGCCCCCACAGCCTGCACTGGCCAC
GCACCGAGACCCACACACCTGATTCTCACCCACATGGCAGTGGCCAACTTCTTGGTCCTT
CTCTCCAAGGGGATTCCCCACCTGATGCTAGTCTGGGGAATGACACCCCTCCTGGGAAAC
ACGGGGTGCAAACTTGTCTATTATACCCACAGGGTGGCCCGGGGCCTTTCCCTCTGCACC
ACTTGCCTCCTGAGCAACTTTCAGGCCATCACCATCAGCCCCAGAGCTGCGGGGTGGATG
GGACCCAAACACCATGCTTGGAAAAACATCAGTTTCTCCTGTGTTCTGTGTTGGATCTTC
AGCTTGCTGATAAATATCTTTATTCCTATTCACATCGAGGGCCTTCAGACTGCTCACAAT
TCTACCAAGATGAAAAGCTATGGACTCTGCTCTTCTAAAAGCCCTAGAATAAATGATGCA
AAGCTACCAATTATACTGACATTACCAGATGTGGTGTTCTTAGTATTCATGGCCTGGGCC
AGTGTCTACATGGTGCTTCTCCTCCACAGACACCACCAGCGAGTGAAGCATATTCACACT
GTGGGAAGTTGCCACAGATTCTCCCCGGAGGCAAGAGCCACTCACACCATTCTGCTTCTA
ACAAGCACTTTCATTCTGTTTTATTCCAGCAATTCTATCCTCGCAATTTATGATGCTGTT
TTAAAATTTGGCCTCTGGCTGCAACATACCATTAGCTTTCCAGTAACCTGCTTTCCCACA
CTCGGTCCCCTGATACTGTTGCTTCGAGGGCCTCACGCACCAGCTTTCTGCTCCTGA
>V1R.GCA_004026965.1_PetTyp_v1_BIUU_PVIR01001634.1_109775_110719-
ATGAAGATGAATAAGAAGAGAAAATTTTCTAGTTATACTGGCCTAAGAAACACAGTTTTC
TTTGAAGTCATCATTGGGATCACAGCCAACACTGCCCTGCTTCTGTTGCATGTCCTCACA
TTTCTCCTCAATCAGAAGCCCAAGGCCCTGGACCTGATTGTTGGTCAGCTGGCCCTAATC
CATGTGGTGCTGCTGGTAACCATGGGCTTCATCGCTATAGACACCTTGGGGTCTGAAGCC
TTGGGGAATGACCTCACATGTAAATCAGTTATCTATGTAAACAGGCTGATGAGGGCCCTC
TCCATCTGCACCACCTGCCTGCTGAGTGTCCTCCAGGCCATCATCCTCAGCCCCAGAAAC
TCTTGCTTGGCAAAATTCAAACATAAAGCCTCACATCACTGTTTATGTTGTCTTATCATT
TTGTGGGTCTTCAATATGCTCCTGAATGGTCGCTTCTTAGTCTCCATTGGTGCCACCCCC
AATGTGACCTCACACAGTCTCATGTATGTCACTCAATCCTGCTCTCAGTGGCCCGTTAGT
TACTTGTTCAGGTACATATTTTTCTCATTGGTGAACAGTCAGGATATCTGTTTTATAGTG
CTAATGGGTCTTTCCAGTGGATACATGGTGACTCTGCTGTGCAGGCACAAGAGGCAGTTT
CGGCATCTTCACAGCACCAGGATTTCTCCAAAATCATCCCCAGAAGAAAGAGCCACTCAG
ACCATTCTGGTGCTCATGGGTTTCTTTATGTTTATGTACTTTTTGGACTGTGTAACCTTC
TCATTCTCTGGAATATTGTGGAATAGTGAACCAATTAACTATTGTGTCCGGATGCTTGTG
GGCAATGGCTATGCCACAATCTGCCCTTTTGTGTTAATGAGCACTGAGAAACGAATTATC
AGGTGGATAGCATCCCAATGGGGGAAGACAATAAATCTTCACTGA
>V1R.GCA_004026965.1_PetTyp_v1_BIUU_PVIR01003234.1_76355_77308-
ATGAAGATGAATAGAAACAGCAGATTTGCTGGTTTCACTGGCATACAGCATACGTTTTTC
TTTGAAGTCAGTGTTGGACTCATAGCCAACATGATGCTGCTTCTCTTTCACATCCTCACA
TTCCTTCTGGAGCACAGGTCCAAGCCTACTGATCTGACCATTGGTCACTTGGCCTTTGTC
CACATACTGATGCTCCTAACTGTGGGATTTGTTGCTATGGACATTTTTGGGTATCAGGAC
TTGAGAGATGACATCATATGTAAATGTGTTATCTATTTGTACAGGTTGATGCAGGGCCTT
TCTGTCTCTGCCACCTGCCTGCTGAGTGTCCTCCAGGCCATCACCCTCAGCCCCAGAAGC
TCCTGTTTGGCAAAGTTCAAACAGAAATCCCTGTATCAGAACTTGTGTTGTTTTGTTTTT
TTGTGGGTCTTCAATATGCTCATCAACAGTCATTTTTTAAACTTTACTGTTGCCATTCCC
AATGTAACCTCACATAGTCATATGTTTGTCAGTCAGTCCTGCTCCCTTTTGCCCATTAAT
TCCTCCCTCCAGTACATATCTTTGTCACTGATGACATTCCAGCACATGGCGTCTATAGGG
TTCATGGCGCTGTCAAGTGGGTACATGGTGATTCTCTTGTGCAGGCATAGAAGACAGTCA
CAGCATCTTCACCACACCAGCCTGTCTCCCAAAGCATCTGCAGAACAAAGGGCCATTTGG
ACTATTTTGTTGCTCATGAGTTTTTTTACAGTCATGTATGTTTTGGACTGTGTCATTGAG
TCCATCTCCACGTTCCTGTGGAACCACAGTCCGATTCATCATTGTGTCCAGATGCTGGTG
GGCAATGGCTATGCCACCGGCAGCCCTTTAGTGCTCATCAGTACTGAAAGACGAATGAAT
AAGTGCTTTATATTCATGTGGGGAAAAGACAGTAAATGTTTTTTTATTTCATGA
>V1R.GCA_004026965.1_PetTyp_v1_BIUU_PVIR01003234.1_89579_90469+
ATGTACATAATTATCCTTGAAGTCAGCATTGGGATCACAGGAAACACAGTCCTGCTTCTC
CTTCATGTCCTCACATTCTTTGCTGGGCACAGTCCCAAACCTACTGATCTGACGATTTGT
CACTTGGCCTTTATCCACCTAGTGAAGATGCTAACTGTGGGTTTCATAGCTATGGACATT
TTTACATATCAGGCTTTTCAGAATGACATATCATGTAAATGTGTGATCTACCTGTACAGG
TTGATGCGGGGCCTCTCCATTTGCACCACCTGCCTGCTGAGTGTCCTCCAGGCCATCACG
CTCAGCCCCAGAAGCTCCTGTTTGGCGAAGTTCAAACAGAAATCTTTGCATCAGAACCTG
TTTTGCTTTCTCTTGCTGTGGGTCTTCAATATGATCATCAGTGGTCGTCTCTTAATCTCC
ACTGTTGCCGCCTCCAATGTGACCTCACATAGTATATTTCTTACTAAATATTGCTCTCTT
TTACCCATTAGCTCCTTGCTCAAGTACGTATTTTTCTCACTGACAGCTTTTGAATATGTG
TCCTGTATAGGGCTCATGGCACTCTCAAGTGGATACATGGTGGCTCTCTTGTGCAAGCAT
AAAAAGCAGTCCCGGCATCTTCATAGCACCAATCTATCTCCAAAAGCATCCCCAGAACAA
AGGGCTACCCAGACAATTTTACTGCTAATGAGTTTCTTTATTGTTATGTACAGTCTGGAC
TGTGTTATGGTGTTGACTTTTTCAGTTGTGTGGAACAATGACTTAATTCATCACAGTGTC
CTGACGCTGGTGGGTAATGGCTATGCCACAGTCAGCCCTCTTTTGCTCATGAGTACCAAG
AGACAAATGCTCAAGTGCCTCATGTTCATGTCAGGGAGAGACAGTGAATGA
>V1R.GCA_004026965.1_PetTyp_v1_BIUU_PVIR01004013.1_35033_36022-
ATGAGCCATATTATGCACAGGAATGACTGTCATCATAATGTGGATACAACTTTAAAAGGA
AATGACAAAACATACTCCAAAGATATGGCAATAGGAATAATTTTATTGTCTCAGACTATC
ACAGGTGTCCTAGGCAATTGTTTCCTTCTGTACCACTATTTTTTCTTTTTCTACAAGGGA
AGCACTTTAAGGTGCACAGATGTGATTCTGACTCACATGCTTATAGCCAACCTCTTAGTT
CTTCTTTCTAAAGGAGTTCCTCACACAATTGTAGTCTTTGGGTTGAAACAATTCTTCAGT
GATTTTGTGTGCAAAATGCTCTTGTATGTTGAGAGAGTGAGCAGGATTGTGTCAATTAGT
ACCATCTGCATCTTGAGTGTTTTCCAGAACATCATGATCAGCCCCATGAACTCCTGTTGG
AAAAATGTTAAAGGTAAAGTTCAAAAGTATATTGGCTTGTCCATTAGCTTCTGCTGGATC
CTAAACATGGCGGTCAATTTAATTATTCCTCTGTATGCAGCGTATTCTTCTGGAGATTAT
AATAGCAGAGATATCCGAAAAAAAATAGATGTAGGGTACTGTTGTCTTATTGACTATGGG
ATAGTTATGGGGTCTGTCTATATGGCATTAGTCATTTTCCCTGAAGTTTCTTTGTCTCTG
CTTACAATCTGGGCCAGTGGCTCTATGATTTTTATCTTGTACAGACACAAGCAGCAGGTT
CAACGCATTCATACCACTAATGTTTCCCTCAGATCCCCTGAGTCCAGAGCCACACAGAGT
ATCCTTCTTCTGGCAAGCATGTTTGTATCATTTTACACTCTTTCTTCCATCTTTCACATG
TTTACAATTGTAGTTTATCGTCCCAGTTCGTGGTGGGTGAGTACCTGTGGCATAATTTCT
GTGTGTTTTCCAACTATCTGCCCCTTTCTGATCATGATACAAGATTCCTCTATTTATAGG
CACTGCTGTATGTGGATAAGAAACATATAA
>V1R.GCA_004026965.1_PetTyp_v1_BIUU_PVIR01004013.1_78557_79498+
ATGGCAGCCAGTGAAGTGGTGATAGGGGTGATCTTCTTCTCGCAGACTGTGATTGGAGTT
CTGGGAAATTCCTGTCTTCTTTACTATTATCTGTTCCTTCACTTCACGGGGTGCAGGTTA
AGGAACACTGATGTGATTCTTAAGCATTTAATTGTAGCTAACCTCTTAATTTTCCTGTGT
AGAGGACTACCCCACACAATGGCAGCTTTTGGTTGGCACGTTTCCCTTGGTGATGTGGGG
TGTAAACTTCTGTACTATCTTCACAGCCTAAGCAGGGGTGTGTCCATTGGCAGCACCTGT
TTCCTGAGTATCTTCCAGGCCATCACCATCAGTTCCACGAACTCCAGGTGGGCAAAACTT
AAATTTAAAGTTCACAAGTATGTTGGCTTCTCTTTATGCATGATCTGGGTCCTGTACGGT
CTTGTAAATGTTATTTTTCTTAAATACATGACTGTAAAATGGATTAAGGAAAACCACACA
AGCCTAAAAGATTTTGGGTACTGTTCCGGTGTTCGTCATGACAAAACCATAGACTCCATA
TACACAGCCCTGCTGTCCCTCCCCGATGCTTTCTGTCTGGCGCTCATGCTCTGGGCCAGC
AGCTCCATAGTTTGCATCCTGCACAGGCACAGGCAGCAGATGAGACACATGCACAGGACC
AATGTCACCCCCGGATCTTCTCCCGAGGCCAGGGCCACCAAAGCCATCCTGCTCCTGGTC
AGCACCTACGTCTGTTTCTACACACTCTCCTGCATCTTTCAAGCCTGTTTGTCTCTTATG
TATAATCCCAACTGGTTCCTGGTGAACACAAGTGCCATAGTGGCTGGGTGTTTCTCCACT
GTCATCCCCTTTCTGCTCCTGAGCTGGGGCTCCAGTGTGTCCACACTCTCTTTTGCTGCC
ATATGGAATAGAAAAGCCCCTGCTCATATGCGAAACAGATAA
>V1R.GCA_004026965.1_PetTyp_v1_BIUU_PVIR01006054.1_22394_23323-
ATGTATTTGGCAACAGGAGTGATCTTCTTGTCACAGACTGTGCTTGGGGTCCTGGGCAAT
TTTTTTCTGCTTTATCATTATCTGTTCCTTTACCACACTAAAAGTAGGTTAAGAGTCATA
GATTTCATTCTCAGACACATATTTATAGCCAACTCCTTGTTTATTATTTCTAAGATACTT
CCTCAGACAATGGTGGCTTTTGGACTGAAATATTACTTCACTGATTTTGTCTGCAGACTT
ATCTTGTATGTTGAGAGAGTGGGCAGGGGTGTGTCAGTTAATAACATCTGCCTCTTGAGT
ATCTTCCAGGCCATCATGATCAGCCCCCTAAACTCTGGTTGGAAAAATTTTAAAGTAAAA
GCTGTAAAATATATTAGCTTCTCCATTTCCTTCTGCTGGTTTCTACATATAGTGACAAAT
TTATTTCCTTTCTATGTAATCTATGTGTCTAGAAAATGGTATAGCAGAAATATCACAAAG
AAAAGAGATGTAGGATTCTGTTCTGTTACAGATCATGGGACAATCCTGGGTTTAATCTAT
ATTGCATTGGTAACATTTCCTGAAATTATTTTCTCTGTGCTCATGATCTGTGCAAGTGGC
TTCATGGTTTTTACTCTGTATCAACACAAGCGTCAGGTTCAATACATTCACAGGACAAAT
GTTCCCCTCAGATCCCCCGAATCCAGAGCCACCAAAAGCATCCTTCTTCTGGTGGGCACG
TTTATAGCTTTTTACACCATGTCCTCCATTTTGAATATTTTTGTCGCCCTTTTTCCTGAG
GTGTGTTGGTGGCTCTTGAGCATTTCTAATGTAATTTCTGTGTGTTTTCCAACTGTTAGC
CCCTTCCTGGTAATGAACCAGGATTTTTCTAGGTTCTACTTTGTTTGGAAAAGGAACACA
ATGTCCTTCCCTCCTATAAGAAATAAATAA
>V1R.GCA_004026965.1_PetTyp_v1_BIUU_PVIR01006054.1_50185_51126+
ATGGAAACTAGTAGAATGACTGTGGGATTGATCTTCTTACTGCAGACCACAATCGGAATT
CTGGGTAATTCCTCTCTTCTCTACCATTATCTGTTCCTCCATTTCACGGGGCTCAGGTTA
AGGTTCACAGATGTGCTTCTTAAGCACTTGCTTGTAGCCAACCTCTTAACTCTCCTGTGC
AGAGGAGTACCCGAGACAGTGGCAGCTTTTGGTTGGCACATTTCCCTTGGTGATGTGGGG
TGTAAACTACTGTCCTATCTTCACAGAGTGGGCAGAGGTGGGTCCATTGGCAGCACCTGT
TTCCTGAGTATCTTCCAGGCCATCACCATCAGTTCCACGAACTCCAGGTGGGCAAAACTT
AAATTTAATGTTCACAAGTATGTTGGCTCCTCTTTATGCATGATCTGGGTCCTGTATGGC
CTTGTAAATGTTATTTTTCTTAAACACATGACTGGAAGATGGATTAAGGAAAACCACACA
AGCTTAAAAGATTTTGGGTACTGTTCCAGTGTTCGTCATGACAAAACCATAGACTCCATA
TACACAGCCCTGCTGTCCCTCCCCGATGCTTTCTGTCTGGCGCTCATGCTCTGGGCCAGC
AGCTCCATAGTTTGCATCCTGCACAGGCACAAGCAGCAGATGAGACACATGCACAGGACC
AATGTCACCCCCGGATCTTCTCCCGAGGCCAGGGCCACCAAAGCTGTTCTGCTCCTGGTC
AGCACCTACGTCTGTTTCTACACACTCTCTGCCATCTCTCAAGCGTGTCTGTCTCTTATT
TATAATCCCAGCTGGCTCCTGGTGAACACATGTGCTATTGTGGCTGGAGGTTTCCCAACT
GTCAGCCCCTTCCTGCTCCTGAGCAGTGACTTTAGTGCATTTGGGTTCTGCTTTTTCTGT
GTAAGGGATAGGAAAATCCTTAATTCCATGAGGAACATGTAA
>V1R.GCA_004026965.1_PetTyp_v1_BIUU_PVIR01006198.1_23751_24674+
ATGAATACAAACAGCAAATGGTTCAGTAACATTAACATGAGGGTCACCTTTTATTCTCAA
GTTGTCTTTGGGGTCTCAGGCAATGCCATCCTCCTTCTCTTCCATGTCTCCTTGTTCATT
GTAGGGCACAGGCACAAACTTACAGACCTGCCTATTGGCCTGTTGGCCCTAAGCCACCTA
GTGGTGCTGTCAACTGAAGGAGTCTTAACTGCAGACATTTTTACCTCTCAAGCAAAGTTT
TGGGGTGACATCACATGTAAATCAATTATCTTCCTGTACAGGTCAATGAGAGGTCTTTCA
ATTTGTATCACCTGTCAGCTGAGTGTCCTCCAGGCTATCACACTCAGTCCCAGGAGCTCT
TGTCTGGCAAAGTTCAAATACAACAGCTCTTGTGACAACTTATGTTATCTTCTTGTCATC
TGGGCATTATACACATCCATTAGCAGTCATCTTGTCATCAACATTGTTACTACCCCTAAT
TTTACCTCAGAAAACATTTTGTATATAACTGAGTCCTGTTCACTTTTACCTATGAATTAT
TTCCTGCAGTGCATAGTTTTAACACTACTGACCTTCAGGGATGCATTTTTTATTGTGCTA
GTGTCCCTCTCAGGTGGATACACAGTAGTTCTCTTGTTCAGGCATAAAAAACAATCCCGG
CATCTTCACAGCACCAAGCTTTCTCCAAAAGCATCCCCAGAGCAAAGGGCCACTAGGACC
ATTCTGCTTCTTCTGTGTTTCTATGTAGTTGTGAGCAGTCTGGACATTATGTGCAGCTCA
AGAATTGCATTGAATACTAATCCAATATTTTATTGTATCCAAATTCTTACATCTCACGGC
TATGCTGCAGTGAGTCCTTTGGTGTTCATCAGTACAGAAAAACGCATCAGTAAGTTTTTA
AGAATGGTGTGTGGAAGGCATTAA
>V1R.GCA_004026965.1_PetTyp_v1_BIUU_PVIR01007366.1_17777_18709+
ATGGAGATGAAAAAACACAATATATTTTCCAGTTTTACTGATTTACAACACATTTTTTTC
TTTGAAGTCAGCATTGGGATCATAGCCAACATGGTCCTGCTTCTCTTTCACATCTTCACA
TTCCTTCTGGAGTGGAGGCCCAAGCCCACTGATATGACCATTGGTCACTTGGCCCTTATC
CACACAGTGATGCTTCTAACCATGGGCTTCATTGGTATAGACATGTTTGGGGTTCAGGAC
TTGAGAGGTGATGTCATATGTAAATGTGTTATCTATTTGTACAGGTTGATGCGGGGTCTC
TCTGTCTCTACCACCTGCCTGCTGAGTGTCCTCCAGGCCATCACCCTCAGTCCTAGAAGC
TCCTGTTTGGCAAAGTTCAAGCAGAAATCCCTGCGTCAGAACCTGTGTTGCTTAGTCTTT
TTATGGTTATTCAATATGCTCATCAGTGGTCGTTTCTTAATCTCCATTGTTACCACCCCC
AATATGACTTCAAATAGGGTTATGTTTCTTACTAACTCTTGCTCCCTCTTGCCCATTAGC
AAATTACTCAAGTACATATCTATCTCACTACTGAGTTTCCAGCACATGTCTTTTATAGGG
CTCATGGCACTGTCAAGTGGGTACATGGTGATTTTTTTGTGCAAGCATAAGAGACTGTCC
CAGCATCTTCACAGCAACAGCTTGTTTCCTAAAACATCACCAGAGCAAAGGGCTACTCAA
GCCATTTTGTTGCTCATGAGTTCCTTCGTTGTGATGTACGTTTTGGACAGTGTTCTTGCC
TCCACTTCTGACATGTTGTGGAACCTTGACCCAACTCATCGTTGTGTCCAGCTGCTGGTG
GGCAATGGCTATGCCACAGTCAGCCCTCTGGTGATCATCAGTACTGAAAGACGAATGATC
TCATTCTTTAGATCCATGGCATGGAAAACATAG
>V1R.GCA_004026965.1_PetTyp_v1_BIUU_PVIR01007366.1_32304_33239-
ATGAAGATGAATAAAAACAGCATATTTTCTGGTTTCACTGGCATACAACACATGATTTTC
TGTGAAGTCAGCATTGGGATCTTGGCCAGCACTGTCCTGCTTCTCTTTCACATCCTCACA
TTCCTTCTGGAGCATAGTCACAAGCCCACTGATCTGATTATTGGTCACTTGGCTTTTGTC
CACATACTGATGCTGATAACTATGGGCTTCATAACTGTAGACATTTTTAGATATCAAGTT
TTTCAGGATGACATCACATGTAAATCTGTTATGTATTTGAATATGTTGACGCGAGACCTT
TCCATCTGTACAACCTGCCTACTGACTGTCCTCCAGGCCATCACACTCAGCCCTAGGAGC
TCCTGCCTGGCAAAATTCAAACACAAATCCCTGTATCACAGCCTGTGTTGCTTTCTCTTG
TTCTGGGTACTCAATTTGATCATCAGTGGACGTTATTTAATCTCCACTGTTGCCACTACC
AATGTGACATCACACAGTGCTCTGTTCCTTACTACATCCTGCTCCCTTTTACCTATTACT
TCCTTGCTCAAGTACACATTTTTCTCACTGATGACTTTCCAGCACATATTGTTTATAGGG
CTCATGGTGCTGTCAAGTGGGTATATGGTGATTCTCTTGTGCAGGCATAAAAGGCAGTTC
CAGCAAATTCACAGCACCAGCCTGTCTCCAAGAGCATCCCCAGAACAGAGGGCCACACGG
ACAATTTTGCTGCTCACAAGTTTCTTTCTTGTTATGTATAGTTTGGACTGTGGTCTCGGG
TTCACAACTTCAGTCCTGTGGAACACTGACCCGATTCATTATTGTGTACTGATGGTGGTG
GGCAATGTGTACGCCACAGTCAGTCCAGTGGTTCTCATCAGTAGTGAAAGACGAATGATC
ACATGCCTCACGCTCAGGAAGAAATACAGTAAATAA
>V1R.GCA_004026965.1_PetTyp_v1_BIUU_PVIR01007366.1_54081_55040-
ATGAACATGAATAAAAACAGCATATTTTTCTGTTTCAATGACATACAACACATAATTTTC
ATTGAAGTCGGCATTGGGATTATAGCCAATGTGGTCCTGCTTCTATTTCATATCCTCACA
TTCCTTCTGGGGAACAGGCCCAAACCTACTGATCTGATCATTGGTCACTTGGCTCTTATC
CATACAGTGATGCTTTTAACTGTGGGCTTCATGGCTATGGACATTTTGGATTATCAAAAT
TTGGAGGATGACATCACATGTAAATTTGTTTTCTATTTGAATAGGTTGACTCAGGATCTC
TCCCTTTGTACCACCTGCCTGCTGAGTGTCCTCCAGGCCATCACCCTCAGCCCCAGAAGC
TCTTGTTTGGCAAAATTCAAACAGAAATGCCTGCATTACAGTGTGTGTTGCTTTCTCTTT
ATATGGATTTTCAATATGCTCATCAGTGGTCGTATCTTAATCTCCACTGTTGCCATCCCC
AATGTGACCTCACATAGTTTTCTGTTTCTGACTAATTCTTGCTCTATTTTGGCAATTAGT
TCCTTCCTCAAGTACCTATTTTTCTCACTTATGGTTCTAATGTATGTGTCCTGCACAGGG
CTTATGATGCTCTCTAGTGGGTACATGGTGATTCTCTTGAGCAAGCACAGGAGACAATCC
CACCACCTTCACAGCACCAGCCTGTCTCTAAAAGGATCCCCAGAACAAAGGGCCACCCGG
ACTATTTTGCTGCTCATGAGTTTCTTTATTGTCATGTACACTTTAGAATGTGTTATCAGG
TCCACTTTTTCAGTCCTGTGGAAGCATGACCCAGTTTACCACTGTGTCCTGATGGTTGTT
GGCAATGGCTACGCCACAGTCAGCCCTTTGGTGCTCCTCAGTAGTGAAAGGCGAATGATC
CAGTGCCTCACACTCACTTGGGAGAAGACAGTAAGTGATCTTTTATTTCATTATGTATAA
>V1R.GCA_004026965.1_PetTyp_v1_BIUU_PVIR01014298.1_15872_16786+
ATGAATACAAACAACAAATTGTTCAGTAACATTAACATGAGGGTCACCTTTTATTCTCAG
ATTATCATTGGGGCCTCAGGCAATGCCATCCTCCTTCTCTTCCATGTCTCCTTGTTCATT
GTAGGGCACAGGTGCAAACTCATTGACCTGCCTATTGGCCTGTTGGCCCTAAGCCACCTA
GTGATGCTGTTAATCAAAGGTGTCATAATTACAGACATTTTTACCTCTCAAGCAAACTTT
TGGGATGATATAGCATGTAAATCAGTTATCTACTTGTACAGGGCAATGAGAGGTCTCTCA
ATTTGTATCACCTGTCAGCTGAGTGTCCTCCAGGCTATCACACTCAGTCCCAGAAACTTT
TTTCTAGCAAAGTTCAAATACAATAGCTCTTGTGACAATTTACATTTTCTTCTTGTCATC
TGGGTGTTACATGCATCCACTAACAGTCATCTTGTAATCAATATTGTTGCTACTCCTAAT
TTTACTTCAGAAAATATTTTGTATGTCACTGAGTCCTGTTCTCTTTTAACTATGCATTAT
TTACTGCAGCATTTACTTTTGATACTATTGACTTTCAGGGATGCATTCTTTATTGTGCTA
GTGTCCCACTCAGGTGTATACATAGTGATTCTCTTGTGCAGGCATAAGAAACAATCCCAG
CATCTTCACAGCCCCAAGATTTCTCCAAAATCATCCCCAGAGCAAAGGGCCACTAGGACC
ATTCTGCTGCTTCTGTGTTGCTTTGTGGTTTTGAGCAGTTTAGACATTATATCTCACTCA
AGAACTGTATTGAATAGTAATGAAGTCATTTATTGTATCCAAATTCTTACAGCTCATGGC
TATGCCACATTCAGTCCTTTGATGTTCATCAGTAGTGAAAATCGTATCATTAATTTTTTT
GAGAATCATGTGTAG
>V1R.GCA_004026965.1_PetTyp_v1_BIUU_PVIR01014478.1_153_1043-
ATGGTTTTGAACATTATCAAAACAACTATATTCATTCTTCTAATTGGACTTGGCACCATA
GGGAATATGTTTGTTTTTGTAAATTATCTGTGCATGTTCGTTATGGGCCCTGGAAAGAAA
TCTATACAACTTATTCTCATCCACTTGGCTTTTACAAATATCATAATGCTTTTTTCCAAG
GGAATTCCAAAGACAGTAGCAGTGTTTGGCCTGGAAAACCTTCTTAGTGACACAAGTTGT
AAGACTATTACTTACCTGGAGAGGGTGGCCCGGGGCCTGTCCATCTGCACCAGCAGTCTG
CTCCCGGTGGTCCAGGCCGTGACCCTCAGCCCCAGACACTCGCGGTGGAGGAGGCTCGAG
CTAAAGGGTCCACCACACATTCTTCCCTTGTTGTTCTTCCTTTGGATTCTCAGCCTTTTG
ATAAGCATGAATCTGATACGTTCTGTCCTGAGCAAAAACACATCACAAACTAGTAAAAGT
GACAAGAATTGTTATTTTCTACTAGAACTTCAGGAAAAAAACTGGATTTTTTTGATTGTC
ATGGCTCTGAGAGATACTGTGTTTCTAGGTGTCATGGGTGGGGCCAGTGTCTACGTGGTG
GTTTTTCTCTACACACACCACCAGCGTGTTCTCTACCTGCAGCACAAAGTCTTCTACAAA
ACTCCCCCTGAGATCAAGGCCTCACAGAGTGTTCTCCTTCTGATGCTGTGTTTTCTTCTC
TTTTATTGGACAGACTGTGCCATTTCTTTATATGTAATTACCTCCTTAGAGAAAGATTTC
CTAGCAGTAACCGTTCAAGAATTTCTGACCCCTGGGTATGCGATTGTCAGCCCATTTGTG
CTGATTCACCGAGATGGACACCTCACTGAATGCTGGCGTGCTTCACAATGA
>V1R.GCA_004026965.1_PetTyp_v1_BIUU_PVIR01014478.1_14231_15181-
ATGGCTGTGAACCTTGTTAAGGGAATAATTTTCTTTATTCTAACAGGACTAGGTACCCTG
GGAAACATTTTGCTTTTTATCAATTATCTGTGCCTTATTAGAGACAGTGGAAATAAATCT
ATGCATTTTATCCTTATCCACTTGGTTTTTACAAATATCATCTTGCTTCTTTCCAAGGGA
ATTCCAAGGACAGTAGCAGCTTTTGGTGTGAAAAATTTCCTAGATGACACTGGCTGCAAG
ATGGTGTGTTATCTGGAGAGGGTGGCCCGGGGCCTGTCCATCTGCTCCAGCAGTCTGCTC
ACGGTGGCCCAGGCTGTGACCCTCAGCCCCAGACGCTCGCGGTGGAGGAGGCTCGAGCTC
AGGTCCACACGGCATGTGCTACCCCTGCTTCTGTCCTTTTGGGGCCTCAGTTCTGTGGTA
AGCATGAACTTGCTCTATATCGTCACAGCTACCAATGTGAACGCAACACAATTTAGTGAT
AGTGAAAACTATTGTGATTTTATGCCAAAAAGCCCAAGACTGAACTGGGTTTTCCTCAGT
CTCCTGACCCTGAGAGATGCTGTGTTTCAGGGCATCATGGGTGGGGCCAGTGGCTACATG
ATCTTTCTTCTCCACAAACACCACCAGCGAGTTCTCCACCTGCAGAAGTCCAAGGTCCTC
TACAGAACCCCCCCTGAGATCAGAGCTGCTCACAGTGTTCTCCTTCTGATGCTGTGCTTT
CTTTTCTTTTATTGGACAGACTGTGCCACATCTTTATGTTTAAATTTCTCCTTCAAGACT
GACTCCATAACAATATATCTTCAGGAATTTCTTACTATTGGCTATGCAATGCTCAGCCCC
GTTGTGCTGATTCACAGGGATGGACACCTGGCTAAATGCCAGCGTGCTCAGTATGATGTC
AAGTTTTTGAGAAACAGAAATTGTCTGTTCCACTTGTCTTTCTGTAGGTGA
>V1R.GCA_004026965.1_PetTyp_v1_BIUU_PVIR01014478.1_26084_27022+
ATGGCTTTGAATCTCGTCAAGGCAATGATCTTCCTCTCTCCAAATGTGCTTGGCGTTCTG
GGAAACATCTTCGTGTTTGTGAATTACGTGCTCCTCCTTGGAGGCAGCGAGAAGAAAACT
ATACACTTTATTCTCATCCACTTGGCTTTTACAAATATCATCATGATTTTTGCAAAAGGA
ATTCCTAAGACAATATCAGCTGTGGGGCAGAAAAACTTCCTAGATGACACAGGCTGTAGG
ATTTTTGTTTACCTGGAGAGGGTGGCCCGGGGCCTGTCCATCTGCACCAGCAGTCTGCTC
ACGGTGGTGCAAGCTGTCACCGTCAGTCCCACAGACTCAGTGTGGAGGAGGCTTAAGTTG
AAATCCCCCTGGCACATCCTCCCCATATTTGTCTTCCTTTGGATTCTCAATTCCTTAATA
AGCATGAACTTACCATTTTCTATCATAAGCATCAATAGTGTGAACATGTCACAGATTAGT
AAAGGTGACATGTACTGTGGTTTCATACCACAAATCTGGATAATAAGGTGTGCGTTTCTC
GTGCTGATGGTCTCGCGTGACGCTGTGTTTCAGTGTGCCATGGGAGGGGCCAGTGGCTAC
CTGGTGTTTGTTCTCCACAAGCACCACCAGCGTGTTCTCCACCTGCAGAAGTCCAAGGTC
CTCTGCAAAACTCCTCCTGAGGTCAGAGCTGCTCAGAGTGTTCTCTTCTTGATGCTTTGT
TTTCTTTTCTTTTATTGGGTAGATTGTGCTTTGTCTTTGTTTCTTAGTTCCTCTCTCAAT
ATCAATTCCATGATATTAAATATTCAGGAATTTCTCACTCTTGGTTATGCAATTCTGAGC
CCATTTGTGCTGATTCATAGAGATGGACACCTGGGCACGTGTTTCACTGCCAGGAAACAC
AGAAACAGTTGTATTAATCTTTTCTGTAAATTAGTTTGA
>V1R.GCA_004026965.1_PetTyp_v1_BIUU_PVIR01015832.1_23691_24590-
ATGATTTGGATTAATTTCATCCAGAGAATAATCTTCCTCTCTCTTAGTGGATTTGGAATT
ATTGGGAACATCCTTATATCTGCAAAGCATACATATGTTTTTGTCAAGAATACTGAGAAA
AGGCCCATAGACTTTATCTTCATCCACTTGGCTTTCTCAAACCTGATCATGATATGTAGC
ATGGGGATCCGAGGTACAAACACTATTTTTTATTTCAGAAACTTCCTAGGTAGTATTGGT
TGTAAAACTGTGATTTATCTCGAAAGAGTGGCTCGTGGTCTTTCCATCTGCAGTACCTGT
CTTCTCAGCATGGTCCAAGTGATCACCATCAAACCCATGGCCACCCTGTGGAGAAAGCTC
AAACCACAGACTGCATGGCAAGTTCTTCCCTATCTTCTCCTCTTTTGGATCTTTAATTTC
CTGATAAGCTCCAACTTGCTTCACTACATCACAGCAGCCAATAGTATGAATCGATCTGGA
ATTGAAATGTATGTTGGGCATTGTTATATGCTACCATCTAGCCAAATAGTCAGATGGATT
TTCCTCTTTCTCATGGCTCTTCGAGATCTTATCTTCCAGAGTCTAATGGGCTGCAGCAGT
GGGTACATGGCTTTCCTTCTGTACAGACATCACAAGCGTGTCCTCTACCTGCACAGCTCC
AGGTTTGCCAACAACTCCAGCCCAGAAGTCAGAGCTACTCAAAGGACTGTCATTCTCATG
ATCTGCTTCCTTTACTTTTACTGGGCTGACTTCATTTTCTCCTTCTACATGGGATCTGTT
TTACCATATGGTTCCACATTAAATATTAAAATATTTTTAACACTTGGTTATCCAAGTGTC
AGCCCCTTTGTCCTAATGAGTAGGGACATCCATGTTGCTAAATACAGAAGTGCACACTGA
>V1R.GCA_004026965.1_PetTyp_v1_BIUU_PVIR01016864.1_7896_8837+
ATGGAGTTAAAGAAAAACACCAGATTTTCCAGTTTTGTTGCCATACAAAAAGTGTTTTTC
TTTGAAGTCAGCATTGGGATCATGGCCAGCACTGTCCTGCTCCTCTTGTATGTCCTCATC
TTCCTTCTGGAGCGCAGGCCCAAGCCCACTGACTTGACCATTTCCCATTTGTCCTTTATC
CACATAGTGATGCTGATAACTGCATGTCTGATAGCTATGGACACTTTCAGGCATCGAGGT
GTATGGAATGACATCACATGTAAATGTGTGATTTATTTGTACAGGTTGATGCGTGGCCTC
TCCATCTGCACCACCTGCCTGCTGAGTGTCCTCCAGGCCATCACACTCAGCCCCAGAAAT
TCCTGTTTGGCAAAGTTCAAACAGAAATCCCTGCATCATAGCCTGTGTTGTTTTCTCTTT
TTATGGGTCTTCAATATGGTTATTAGTGGGCGTTTCTTAATTGTGACTATTGCCACCCTC
AATGTGTCCTCACAGAGTCTTATGTTTGTTACTGAATCCTGCTCTCTTCAGCCCATTAGT
TACCTACTTAGGTACATATACTTCTCCTTGGTGACCTTCAGGGATGTGTTCTTCTTAGGG
CTCATGGCTCTCTCAAGTGGGTACATGGTGATTCTCTTGTGCAGGCATAAAAGGCAAACC
CAGCATCTTCACGGCACCAACCAGTCCCCTAAAGCTTCCCCAGAACAAAAGGCCACCCGT
ACTATTTTGTTGCTCATGAGTTTCTTTATGATCATGTACTTTTTGGATGGTGTCAGTGCC
TCCATCTCTGGAATGTTGTGGAAGAGTGAACCTATTCATTATTGTGTCCAAATGCTCCTG
GGCAATGGCTATGCTACATTCAGTCCTTTGGTGCTAATCAGTTCTGAAAAACGCGTGATT
GAATACTTGCTATCTATGTGGAGAAGGTCAGTAAATATTTGA
>V1R.GCA_004026965.1_PetTyp_v1_BIUU_PVIR01016864.1_18363_19322+
ATGTGTGCTTCTTCCATCATGGAGTTAAGGAAAAACACCAAATTTTCCAGTTTTGTTGCG
CTACAGCAAATGCTTTTCTTTGAAGTCAGCATTGGCATCACAGCCAACACCATCCTGCTT
CTCTTTCATGTCATCACATTCCTTCTGGAGCGCAGGCCTAAGGCAACTGACTTGACCATT
ATCCACTTGTCCTTTATCCACATAGTGATGCTGAAAACTGCATGTTTGATAGCTATAGAC
ATTTTCAGGCACCAAGGTGTGTGGAATGACATCACGTGTAAATGTGTGATTTATTTATAT
AGGTTGATGCGGGGCCTCTCCATCTGCACCACTTGCCTGTTGAGTGTTCTCCAAACCATC
ACCCTCAGCCCCAGAAGCTCCTATTTGGCAAAGTTCAAACCAAAGTCCCTACATAATAGC
CTGTGTTGTTTTCTCTTTTTATGGGTCTTCAATATGGTTACCAGTGGGCATTTTTTAATC
ACCCCTATTGCTACTCCTAATGTGACTTCCCATAACTTTATGTTTGTCACTCAGTCCTGC
TCGCTTTGGTCCATTAGTTATTTATTCATATACTTTTATTTCCCATTGGTGACCTTCAGG
CATGTGGTTTTTTTAGGACTCATGGCGCTCTCAAGTGGGTACGTGGTGATTCTCTTGTAC
CGACATAAAAGGCAGTCCCGGCATCTTCACAGCTCCAGCCTTTCTCCTAAAGCTTCCCCA
GAACAAAGGGCCACCCGGACTATTTTGTTTCTCATGAGTTTCTTTACGATCATGTACTTC
TTGGATGGTATCATTGCTTCAGTCTCTGGAATATTGTGGAAGAGTGAACCTATTCATTAT
TGTGTCCAAATGCTCCTGGGCAATGGCTATGCTACGTTCAGTCCCTTGGTGCTAATCAAT
TCTGAGAAACGCACAGTCAAGGGCTTCCTATCTATGTGGAAAAGGTCAGTAAATGTTTGA
>V1R.GCA_004026965.1_PetTyp_v1_BIUU_PVIR01016864.1_29146_30075+
ATGAATACAAACAGCAAAGTTTTCAGGTTTGTTGACATACAGTACCTGTTTTTCTTGGAA
GTCAGCATTGGGATCATAGCTAACATGATCCTGCTTCTCTTTTACATCCTCACATTTCTT
CTAGAGCACAGACCCAAGCCCATCGACTTGACCATTGGCCACTTGGCCTTTACTCACATT
GTCATGTTGCTGACCGTAGCTTTCATAGCAGTAGACATTTTTGGATTTCAGGATTTAGGG
AATACCATTAAATGCAAATCTGTTATCTACTTATATAGGATAACGAGGGGTCTGTCCATC
TACACCACCTGCCTGCTGAGTGTCCTCCAAGCCATCACCCTCAGCCCCAGGAGCTCTTGT
TTGGCAAAGTTCAAACAAAAGTCCCTGCACCAGAACTCATGCTATTTTCTCTTTTTGTGG
GTTTTCAATATGCTCATCAGTGGACGGTTCTTAATCTCCACTATTGCCACTCCCAATGTG
ACGTCTCATAACCTTATGTTTGTCACTCGGTCCTGCTCTCTTTGGCCCATTAGTTACATA
CTTAAGTATATAACTTTCTCCTTGATGACTTTCCAGGAAATCTCTGTTATAGGACTAATG
GGGCTCTCGAGCGGGTACATGGTGATTCTTTTGTACAGGCACAAAAGACAGTCCCAGCAT
CTTCACAGCACCAGCCTGTCTCCAAAAACTTCCCCAGAACAGAAGGCCACATGGACTGTT
TTGTTGCTCATGAGTGTCTTTATTGTCATTTATGCTTTGGACTGTGTTATCACCTCCACA
TCCGGAGTGTTCTGGAAACATAACCACATTCACCATTGTGTCCAGATGCTGGTGGGCAAC
AGCTATGCCACAATCAGCCCTCTGGTGCTAATCAGCACTGGAAAACGAATGATCAAGTGC
TTAACAACCTTGCTTTGGAAAGACAGTTAA
>V1R.GCA_004026965.1_PetTyp_v1_BIUU_PVIR01017371.1_7884_8792+
ATGACCTCTGTGGATGTGAAGTTTGGAGTGATCTTCTTCTTCCAGACCGTCATTGGAACC
ATAGGGAATTTAGCTCTCTTGTGTCATTATTGCATCGTGTACCTCAGTGGATACAGGTCC
AGGGCCACAGATGTCATTCTCAGACACCTGACTGTGGCCAACACCTTGGTCATTCTGTCC
CGAGGAGTCCCAGAGACCATGGCAGCATTTGGGGTGCAAGACTTCTTCAGTGATGTTGGA
TGCAAACTGGCTTTCTATGTGCACAGGGTGGGCAGGGGTGTGTCTGTCAGCGCCACCTGC
CTCCTGAGTGTGTTCCAGGCCATCAGCATCAGCCCCAGCAACTCCAGGTGGGCAGAGCTG
AAAGTGGAAGTCCTAAAGTCCATGAGCCCAAGTAGTGACTTCTGCTGGCTCCTGCACACA
TTGCTAAATATTAGAGTTCCTATGCTCATTTTTATTGCAAAGGGGAAAAATCAAAACATC
ACAAAACATATAAATTTCCATTACTGCTCAGCTATGCTCCCTGATAAAGGCACTGACTCT
GTGTTTTCAGCACTGATACTCTCCCATGATATTGTGTGTTTGGCCCTCATGGTCTGGGCC
AGCGGCTCCATGGTCTTCATTCTGCTCAGGCACAGGCAGCGGGTCCAGCACATCCACAGA
CACAAGGTCTCCTCCAGACCCTCCCCTGAGACCAGAGCCACCCAGAGCATCCTCGTCCTG
GTGAGCGCCTTTGTGTCCTTCTATACCTTGTCTTCCATTATTCATGTTTTGTTTCCTCTT
TACCACGAAGGTATTTGGTGGCTGGTCAAAACTTCTGCCATCAGCAATGCCTGCTTCCCT
GCTGCCAGCCCCCTAATTCTCATGAGTCGTGAACAATGTGTATTGAGGCTCATCTCAAGA
AGTAAATAA
>V1R.GCA_004026965.1_PetTyp_v1_BIUU_PVIR01017371.1_16181_17083-
ATGACCTCCATGAAAGTAGAAATCGGCATCCTTTTCCTTGTCCAGATGGTCATTGGAACC
ACGGGGAATTTTTTCCTCTTAATTCAGTATTCAGTCTTTTACTTCAGTAGAGGCAAATCA
AGGTCCACAGATGTGATCCTCAGGCACCTGACTGTGGCCAACTCCTTGCTCATCCTCTCC
AGAGGAGTCCCAGAGACTATGGCAGCATTTGGGGTGGAAGACTTCCTCAGTGATGTTGGA
TGCAAACTTGTCTTCTACATTCACAGGGTGGGCAGGGGAGTGTCCATGGGCAGCACCTGC
CTCCTGAGTGTCTGCCAGGCCGTCACCATCAACCCCAGGGAAGACAAGTGGAAAAGGGTG
AAAGTAAGAGCTCTCAAGTACAGGAGCCCTGCCACTATCCTCTGCTGGGTCCTGAATTTG
ATGTTGAATACCATCATTCTTGAAAAAGTGACTGCTAATCAGAAAAATGAAACCACACTA
TGCAAAAGAGACCGTGGATTCTGCTATGCTAGAGAGTGTGATGGAGTTTCACAGCCACTG
ATCACAGCACTATTAGCCATCGCTGATGCAGTGTGCATGGTGCTCATGCTCTGGACCAGT
GGTTCCACGATTCTCATGCTATGTATGCACAAACAGCAGATCCGGTACATCTCCCGCAGA
TCTTCACCTGAGACGAGAGCGACCCATGGTATGCTTGTCCTGGTGTGCACATATGTAACT
TGTTACACCATCACGTGCACCATGCAAGTGACTCTGTCTGTTTTCTATACTCCCAGCTCC
TTAACGTTGTCATGTGCTGCCTTGGTGAATGCCTGCTTCCCCACTATCTGCCCCTTTGTG
CTCATGAGCTGTGACCAGACTGTCTCCAGAGTCTGTGGTGTCTGCCACAGAAGGAATACC
TAG
>V1R.GCA_004026965.1_PetTyp_v1_BIUU_PVIR01017371.1_26279_27229+
ATGACCCTGGATTTGAAATCTGGAATACTCTTTCTTTCCCAGATGGTGTTTGGAATCACT
GCGAATTTCTCACTTTTGTTTCATTATATCTGCCTTCAATTCAGTGGAAACAGGACAAGG
TCCACAGATGTGATCGTCAGGCACTTGGCTGTGGCCAACTCCTTGGTCCTCCTGTGCAGG
GGAGTCCCAGAGATCAGAGCAGCGTTTGGGGAGAGTCACTTCCTCAGTGACGTTGGATGC
AAACTTGTTTTCTATGTTCAAAGAGTGAGTACAGGTGTGTCCATGGGCAGCACCTGCCTC
CTGAGTGTCTTCCAGGTCATCATCATCAGCCCCAGAAGCTCCATCTGGGCAGAGCTGAAA
GCAAAAGCTCCAAAGTACACTGATCCCTCCCCTGTCTTCTGCTGGGTCCTGCAGATGCTG
TTAAACCTCAGAGTTCCCATCCTTTTGACTGACAATCGGAACAGCAGAAACATCACAAAA
ACCATGGACTTTGGATACTGCTCAGCTGTTCCTGATAACAAAGACCCAGGCGTAGTGTTT
TCAGTCCTCATAGTCTCCCATGACATTGTGTGTTTGTCCCTTATGATCTGGGCCAGTGGC
TCCATGGTCTTCATTCTGCTCAGGCACAGGCAGCGGCTCCAGCACATCCACAGACACAGC
GTCTCATCCAGACCCTCCCCTGAGACCAGAGCCTCTCAGAGCATCCTCGTCCTGGTGAGC
GCCTTTGTGTCCTTCTATACTCTGTCTTCCGCCTTCCATGTTTATATCGCTTTTATGCAT
GACTCTGCTTGGTGGTTGGGCACAACCCATGCCTTAACCAGCGCCTGCTTCCCCGCTGTC
AGCCCCTGTATTCTCATGAGGCGAGAACATTGTGTACTGAGGATCATTTGGAAGGAGAAA
AATGTATCAGTTATCCATGTGAATAATAACTTCTCTTCTGATATTCAGTGA
>V1R.GCA_004026965.1_PetTyp_v1_BIUU_PVIR01017371.1_32979_33902-
ATGACACCCAGAAGTCTGGCTGTTGGGATGATCTTTCTGTCACAGACTGCCACTGGAATC
TTGGCAAACTTCTCTCTTCTGTACCATTATCTCTCTCTTTCCTTTGCAGGATACAGATTG
AAGCCCACAGATGAAATAGTCCAGCACCTGACGATAGCAAATGTGTTAGTCATTCTCTTT
AAAGGAATCCCCCAGACAATGGCAACTTTTGAGATAAAATATTTGTTCCACAATGTTGGA
TGCTCATGTCTACTGTATGTCTACAGAGTGGCCAGAGGTGTGTCCGTTGGTACCACCTGC
CTCCTGAGTGTCTTCCAGACCGTTAAGATCAGCCCCAGGGAATCCTGCTGGAAGCAGCTC
AAAACCACACTCCCCAAATACACAGCCTTCTCCATTTTCCTCAGTTGGATTCTGCATATG
TTGGTAAATTGTATTTTTCTCTTTTATAGCCTCAGCAAAGGTAGTAGCAAAAATATTACA
AACATAAAAGGTTTCGGGTACTGCACTGCTGTATTTAGAGACAAAGTCACAGAAGTTTTG
TACACAGTGTTGGTGTTACTTCCCGAAGTTTCCTGTTCTGGGCTCATGCTCTTGTCCAGC
GGCTCCATGATCTTCTTCCTGCAGAGACACAAGCAGCACGTCCAACACATCAGCAGGAAA
AGTAACTCCCACAGACCATCGCCCGAGTCCAGGGCCACCCAAAGTGTGCTCGTCCTTGTG
TGCACTTTCGTGTCTTGTTATACCCTCTCCTCATCATTTTACGTTTCTATTGTGAATTTC
AGTATTCCTACTTGGTGGCTACTGAACATCTCTGCCCTCATTTCCACCTGCTTCCCCACT
GTCAGCCCCTTTGTTCTGATGAGCTGCAACTCCACGGCGGCCAGACTCTGGACCAAACTC
TCAGATTTTCTCCGATGTATGTAA
>V1R.GCA_004026965.1_PetTyp_v1_BIUU_PVIR01021461.1_14623_15519+
ATGACTTGGAGTGACCTCATCAAGTTAGGAATCATCCTTTCTCTCATGGTACCAGGAATC
ATAGGCAACACTCTTCTGTTTGTGAGAAATGTGTACACTTCTGTCACAGTTCCTGCGAAA
AGAGCCATGGATTTTGTTCTTATTCACTTGGTGTTGTCAAATGTAGTCATGACTTCTGTT
GGAGGGATTGGAATCATTTCAACACTTTTTTGTTTCGGAAACTTTCCAGGTCATATAGGA
TGTAAAACTATGACTTACCTGGGGAGGGTGGCCCGAGGCCTTTCCATTTGCACGACTAGT
CTCCTCAGTGTGATCCAGGCTATCCACATCAGTCCCAGGCCCACCCTGTGGAGAAAGTTC
AAACCACAGACCACAAGGCAAGTTCTTCCTTGTATCTTCTTCTTTTGGATTTTAAATTTT
TTGATAAGTTCCAATTTGCTTTACTCTGTCTCAGCGGTCAGTAGCATGAATCATTCTGGA
ATGTGTATTGGCCAGTGTTATGTGCTACCACCCCGGCAAGTAGTGAAGTGGCTCTTCCTC
TCTCTCATGACTCTCCGAGACTTCACCTTCCAGAATCTCATGGGCTTCAGCAGCGGGTAC
ATGGCCTTCCATCTGTATAAACATCACAAACGTGTCTTCTATCTGCATAGTTCCAGGTCT
GCAAATAGTTCCAGCCCAGAAATCCGAGCTACCCATAGTATTCTCATTCTCATGACCTGT
TTCCTTTTCTTTTATTGGGCAGATTTCATTTTCTCCTTCTGTATAGGATCCACCACAACA
CTGAATTCAGCAATAATAAATACTAAACTGTTTCTTGAACTTGGATTTTCCAGTCTCAGC
CCCTTTGTGCTGATTAGTCGGGATATCCACATAGTGAGCTGCTGGCATAGTCACTGA
>V1R.GCA_004026965.1_PetTyp_v1_BIUU_PVIR01024105.1_2644_3615-
ATGAAATTTTTCTTGTTTTTCTTCTCAGAAACTATTGTTTGTTTTTACCACATGAAGAGA
ATAATTTCCAGATATACTGATCTAAGGAACATAATTTTCTTTGAAATCACCAGTGGAATC
ACAGCCAACACTGTCCTGCTTCTGTTCCATGTCCTCACATTTCTTCTCAAGCACAGGCCC
AAGCCCCTAGACCTGACTATAGGGCAGTTGGCCCTAGTCCACCTGGTGCTGCTGGTAACC
GTGGACTTCATAACTACAGACATGTTTTGGTTTCAGAACTGGGGAAATGACCTCACATGT
AAATCAGTTATCTATATAAATAGGCTGATGAGGGCCCTCTCCATCTGCACGACCTGCTTG
CTCAGCGTCCTCCAGGCCATCACACTTAGCCCTAGAAATTCTTGTTTGGCAAAATTCAAA
CACAAATCCTCACATCACTACCCATGTTTCCTTGTCTTTTTATGGGTCTTCAATATGCTC
CTGAATGGTCGTTTCTTAGTCTCCATTGGTGCCACCCCCAATGTGACCTCACATAGTCTC
ATGTATGTCACTGAGTCCTGCTCTCAATGGCCTATTAGTTACTTGTTCCGGTGCACATTT
TACTCATTGGTAAACATCCAGGATATTTCCCTGATAATGCTGATGGGTCTCTCCAGTGGA
TATATGTTGACTCTGCTGTGCTGGCACAAGAGACAGTTCCAGCATCTTCACAGCGCCAGG
CTTTCTCCAAAATCATCCCCTGAAGAAAGAGCCACCAGGACCATTCTTTTGCTCATGGGT
TTGTTTATGTTCATGTACTTTTTAGACTGTGCTATTTTCTCCTCTCGTGGAACACTGTGG
GAAAATGACCCAGTTCTTCATTGTATCCATATGCTTGTGGGCAATGGCTATGCTACGCTC
TGTCCATTAGTGCTAATGAGCACTGAGCAGCGAATGATCAGCTGCTTAACATCCAGGTGG
AAAAGAGGGTAA
>V1R.GCA_004026965.1_PetTyp_v1_BIUU_PVIR01024105.1_14394_15326-
ATGAAGATGAATAAGAGGAGAAAATTCTCCAGTTATACTAACATAAGAAACACAGTTTTC
CTTGAAATCACCATTGGGATCACAGCCAACACTGTCCTGCTTCTGTTCCACATCCTCACA
TTTCTTCTCAAGCGCAGGCCCAAGCCCCTTGACCTGGCTATTGGACAGTTGGCCCTAATC
CACCTGGTGCTGCTGGTCACTATGGGCTTTATAGCTACAGACACATTTTGGTCTCAAGCC
TGGGAGAATGACTTCATGTGTAAATCAATTACCTATGTAAACAGGTTGATGAGGAACCTC
TCCATCTGCACCACCTGCCTGTTGAGTGTCCTCCAGGCCATCACACTCAGCCCAAGAATC
TCTTGTTTGGCAAAGTTCAAACTTAAATCTTCACATCACTACTCATGTTGCCTTTTTTTT
CTATTGTTCTTCAATATGCTCCTGAATGGTCGCTTCTTAGTCTCCATTGGTGTCACCCCC
AACGTGACTTCACACAGTCTCATGTATGTCACTGAATCCTGCTCTCAGTGGCCCATTAGT
TACTTGTACAGGTACATATTTTTGTCATTGATGAACAGTCAGGATATCTGCTTGATCGGG
CTGATGGGTCTCTCCAGTGGATACATGGTGACTCTGCTGTGGAAGCACAAGAGGCAGTTC
CAGCATCTTCACAGCACCAGGATTTCTCCAAAATCATCCCCTGAGGAAAGGGCCACCCGC
ACCATTCTGATGCTCATGGGCTTCTTCATGCTAATGTACTTTTTGGACTGTGTTACTTTC
TGTTTCCTTGGAATATTGTGGAACAGTGACCCAATTAATCATTGTGTCCTGATGCTCACG
AGCAACGGATATGCCACAGTTTGTCCTTTCGTGCTAATAAGCACTGAGAAACGAATATTC
ATGTGCTTAACATCCATGTGGCAAAGACAGTAA
>V1R.GCA_004026965.1_PetTyp_v1_BIUU_PVIR01024105.1_24373_25287-
ATGGGGAAAAAGAGAAAAATTTCCAGTTTTTCTGACATAGGAAACATGGTTTTCTTTGAA
ATTACTATTGGGATCACAGCCAACACTGTCCTGCTTCTGTTCCACATCCTCACATTTCTT
CTCAAGCACAGGCCCAAGCACCTTGACCTGACTATTGGACAGTTGGCCCTAGTCCACCTG
GTGATGCTGATAACCATGGGCTTCATAGCAGCAGATACTTTTGGGTTTCATAACTGGAGG
AATGACCTCATATGTAAGTCAATTATCTATGTAAACAGGTTGATGAGGGCCCTCTCCATC
TGCACCACCTGCCTGCTCAGTGTCCTCCAGGCCATTATCCTCAGCCCCAGAAACTCTTGG
TTGGCAAAGTTCAAGTTTAAGTCCTCACATCACTACCCACATTGCCTTGGTTTTCTATGG
GTCTTCAATATGCTGCTGAATGGCCGTTTCCTAGTCTCCATTGGTTCCACCCCCAATGTG
ACCTCACACAGTCTCGTGTTTGTCACTGAGTCCTGTTCTCAGTGGTTCATCACTTACTCA
TTCAAGTACATATTTTTATCATTGACAAACATTCAGGATATTTCCTTTATAGTGCTGATG
GGTCTCTCCAGCGGATACATGGTGACTCTGCTGTGCAGGCACAAGAGACAGTTCCAGCAT
CTTCACAGCACCAGGCTTTCTCCAAAATCAGCCCCTGCAGAAAGGGCCACCAGGACCATT
CTGATGCTCATGGGTTTCTTTATGCTCATGTATGTTTTGGACTGTATAACTTTCTTCTCC
TCTGGAATATTGTGGGATAATGTCCCAACTCATCACTGTGTTCAGATGCTCATGGGCAAT
GGCTATGCTACAATATGTCCATTGGTGCTAATGAGCACTGAGCAGCGAATGAGCAAGTAC
TTCACACTCAGTTAA
>V1R.GCA_004026965.1_PetTyp_v1_BIUU_PVIR01024147.1_7644_8585+
ATGGAGTTTAAGAAAAACACCAGATTTTCCAATTTTTTTGCCATACAAAATGTGCTTTTC
TTTGAAGTCAGCATTGGGATTATGGCCAACACCATCCTGCTCTTCGTGTATGTCTTCATC
TTCCTTCTGGAGCACAGGCCCAAGCCCACTGACTTGACCATTTCCCATTTGTCCTTTATC
CACATAGTGATGCTGATAATTGTATGTTTGACAACTATAGACACTTTCAGGCATCAAGGT
GTGTGGAATGATATTACATGTAAATGTGTGATCTATTCGTATAGGTTGATGCGGGGCCTC
TCCATCTGTACCACCTGCCTGCTGAGTGTCCTCCAGGCCATCACCCTCAGCCCCAGAAGC
TCCTGTTTAACAAAGTTCAAACCAAAGTCTCTACATCACAGCCTGTGCTGCTTTCTCTTT
TTATGGGTTTTCAATATGACCATCAATGGTCCCTTCTTAATCTCCATTATGGCTACTCCT
AATGTGACTTCCCATGACCTTCTGTTTGTCACTCAGTCCTGCTCCCTTTGGCCTCTTATT
TATGTACTCAAGTACACATACTCTTCACTTGTGACGTTCCAGCATGTGTCTTTTTTGGGA
ATCATGGCACTCTCAAGTGGGTACATGGTGATTCTCTTGTGCAGGCATAAAAGGCAAACC
CAGCATCTTCACAGCACCAGCCTTTCTCCTAAAGCTTCCCCAGAACAAAGGGCCACCCAG
ACTATTTTGTTGCTCATGAGTTTCTTTATGATCATGTACTTTTTAGATGGTATCATTGCC
TCCATCTCTGTAATGCTGTGGAAGAGTGAACCTATTCATTATTGTGTCCAAATGCTCCTG
GGCAATGGCTATGCTATATTCAGTCCCTTTGTGCTGATCAATTCTGAGAAACGCACAATC
AAGGGCTTACACTCTATGTGGAGAAGGTCCGTGAACTTTTGA
>V1R.GCA_004026965.1_PetTyp_v1_BIUU_PVIR01024147.1_24075_25016+
ATGGAGTTTAAGAAAAACACCAGATTTTCCAGTTTTGTTGCCATACAAAATGTGCTTTTC
TTTGAAGTCACCATTGGGATTATGGCCAACACCATCCTGCTCCTCTTGTATGTCCTCATC
TTTCTTCTGGAGCGCAGGCCCAAACCCACTGACTTGACCATTTCCCATTTGTCCTTTATC
CACATAGTGATGCTGATAACTGCATGTCTGATAGCTATGGACACTTTCAGGCATCAAGGT
GTGTGGAATGATATCACATGTAAATGTGTGATCTATTTGTACAGGTTGATGCGGGGCCTC
TCCATCTGTACCACCTGCCTGCTGAGTGTCCTCCAAGCCATCATGCTCAGTCCCAGAATC
TCATGTTTGGCAAAGTTCAAACCAAAGTCCCTTCTTCAAAGCCTTTGTTGGTTTCTCTTT
TTATTGGTCTTGAATATGATCATCAGTGGGCGTTTCTTAATCTCCAGCATGGCTACTCCT
AATGTGACTTCCCATAACCTAATGTTTGTCACTCAGTCCTGCTCCCTTTGGCCCCTTAGT
TACATACTCAAATACACATACTTCTCACTTGTGACCTTCAGGCATGTGTCCTTTTTAGGG
CTCATGGCGCTCTCAAGTGGATACATGGTGATTCTCTTGTGCAGGCATAAAAGACAGACA
CGGTATCTTCACAGAACCAGCCTTTCTCCTAAAGCTTCCCCAGAACAAAGGGCCACCCGG
ACTATTTTGTTGCTCATGAGTTTCTTTGTGATCATGTACTTCTTGGACGGTGTCAGTGCC
TCTATCTCTGCAATGTTGTGGAAGAGCGAGCCTATTCATTATTGTGTCCAAATGCTCCTA
GGCAATGGCTATGCTACATTCAGTCCCTTGGTGCTAATCAGTTCTGAGAAACGCATGATT
AAGGGCTTACTGTTCATTTGGGGAAGACCAGTAAATGTTTGA
>V1R.GCA_004026965.1_PetTyp_v1_BIUU_PVIR01024472.1_2562_3536+
ATGGAGTCCAGGGACTGGGCCATTGGAATGATGTTTCTGGCTCAGACTCTTACTGGACTT
TTGGCTAATGGTGCTCTTCTTTCCCATTATGTGTCTCTCTCCTGCACTGGGTACAAGTTA
AGGCCCACAGATGTGATCGCTGAGCACTTGACTATAGCGAACTGTCTGGTCTTGCTATCT
AAGGGAGTCTTGCAGACGGTGCAAGCCTTTGGGGTAAAATACTTCTCTCAAGGTATTAGA
TGTACACTTGTACTGTTTGCGTACAGAGTGGTCAGAGGTGTGTCTGTTGGTACCACCTGC
CTCCTGAGTGTCTTCCAGACCGTTAAGATCAGCCCCAGGGACTCCTGCTGGAAGCAGCTG
AAAACCACACTCCCCAAATACACAGGCTTTTCTATTTTCCTCAGTTGGACTTTGCATATG
TTGGTAAATTGTATTTTCCCATTTTATAGCATCAGTAAGTGTACTAATGAAAATATTACA
AAGATAAAAGAGTTTGGATACTGCTCTGCTATATGTCGAGACAAAGTCACGGAAGTTTTG
TACACATCGTTGGTGTTATTCCCTGAAGTTTCATGTTCTGGGCTCATGCTCTTGTCCAGC
GGCTCCATGATCTTCTTCCTGCAGAGACACAAGCAGCACGTCCAACACATCCGCAGGACA
AGTGACTCCCACAGACCATCGCCCGAGTCCAGGGCCACCCAAAGTGTGCTCGTCCTTGTG
TGCACCTTTGTGTCTTTTTATACACTTTCCTCATTCTTTTATGCTTGTTTCGGTAATTTC
ATTATTCCTACTTGGTGGCTACTGAACATCTCTGACCTGATTTCCACCTGCTTCCCCACT
GTCAGCCATTTTGTTCTGATGAGCTGCAACTCCACAGCGGCCAAACTCTGGATCAAACTC
TCAGATTTTCTCAGAAGCATGATAAGAGCTCGATATTGCACAAAGGTCAGTGATATTATA
GTAGCTGATCAATGA
>V1R.GCA_004026965.1_PetTyp_v1_BIUU_PVIR01024472.1_16124_17041-
ATGGCCTCCAGGAGCTGGACGGTGGGAATGGTTTACTTATCACAGACCATCATTGGGACA
ATGGGGAATGTCTTTCTCCTTTATCATCTTATCTATCTTCATTTCACTAAGGGCACATTG
AGAACCACAGATCTGATTGTTAAACACCTTGTAGTAGCCAACACCTTGACCATTCTATGT
AAAGCAGTGCCGGAAACAATGGCAGCATTTGGCTTGAAAGATTTCCTCAGTGACTCTGGA
TGCAAACTTGTTTTCTATCTTCAGAGAGTGGGCAGGGGGGTGTCCATCGGCAGCACCTGC
CTCCTGAGCATTTTCCAGGTGGTCACCATCAGCCCCAGGACCTCTCGGTGGGCCAAGTTC
AAGCTCAGATCACCCAGGAGCATGGGCATCTTCAGTATGGTCTGCTGGATCTTCCACATG
CTGCTAAACACAGTTGTTCTTATGCGCATGACTGACAAATTGAACCATAAAAACATCACC
TACAAAAGAGAGTTTGGATACTGTTCTGCTGTTCGTCACAAGGATGGAAAAATCCTGCAT
GCAGCGATACTGTCCATCCCTGATGTTTTGTGTGTGGGGCTCATGCTCTGGACCAGCGGC
TCCATGGTCTCTGTGCTCTATGCGCACAAGCAGAGAATGCGGCATATCCACAAGACCAGC
ATCCCATACAGACCCTCCCCCGAGACCAGGGCCACCAAATCCATCCTTCTCCTGGTGAGC
ACCTTTGTTTACTTTTACACCCTCTCTTGTATTGTTGAAATGTTTATTGTTTTATATAGT
TATCCTGACCTGTTCCTGGTGAGTTCTGCTGTAGCTCTCTCTGGGGGTTTCCCAACTGTT
AGCCCTTTTCTCCTCCTGAGGCGGGACTCTGGTGCATTCCGACACAGCTTCTGCTCTGTG
TGGAGCAGAAAACGCTAG
>V1R.GCA_004026965.1_PetTyp_v1_BIUU_PVIR01024472.1_22887_23888-
ATGTCAAAGCGCAGGGGTCTCTCGCTGCGAAGACAAACATCACACAGTGGGCCTGGCTCA
GTGGCCTTCAAGGACTTCGCAATGGCAACGGTTTACTTCTGTCAGACGCTCATTGGAACA
CTGGGGAATTTTTCTCTCCTTTACCACTTTACAGGTCTTCATTTCACCAAGTACCAATTA
AGAGTCACAGATCAGATTCTCAGGCACCTGGTCGTCGCCAACTCCTTATTCATTCTGTTT
AGAGGAGTTCCGGAAACAATGGCAGCATTTGGCCTGGAAGATTTCCTCAGCGACCTTGGG
TGCAAACTTGTCTTCTATGTTCACAGAGTGGGCAGGGGCATGTCCATCAGCAGCACCTGC
CTCCTGAGTGTCTTCCAGGTGATCACCATCAGCCCAAGGTGGGCAGAGCTTAAGGTGAGG
GCTCCCAAGTACACAGGGACCCTCAGTACGCTCTGCTGGACCCTCCACATGCTAATGAAC
ATAATCGTTCTTGTGTACATGACTGACAAACGGAGCCATAAAAACATCACCTACAGAAAA
GAGTTCGGATACTGTTCTGCTGATCATCAAGACAAGGGTAGGAAAATCCTACATGTAGTG
CTGTTGTCCATCCCTGATGCTGTGAGTGTGGGGCTCATGGTCTGGACCAGCGGCTCCATG
ATTTGCATCCTGCACAGGCACAAGCAGAGAATGCGGCATATTCACAAGACCAACATCCCA
CACAGACCCTCCCCCGAGACCAGGGCCACCAAAACCATTCTTCTCCTGGTCAGCACTTTT
GTGTATTTTTATACCCTCTCCTCCATTTTTCAAGCTATTTTGATTTTGTATAACAATCCC
AATAGGTTCGCTGTGAATACTGCTGCAGTTGTCACTGGGGGTTACCCAACCGTCAGCCCC
TTCCTGCTCCTGAGCCATTACCCAAGCCTGTGTGGTCTCTCTCGGGGCTGTGTGAGGACT
ACAAAACCTTGCAAAGCTAGGCGGAGCATGTACCTCCCTTAA
>V1R.GCA_004026965.1_PetTyp_v1_BIUU_PVIR01025422.1_12866_13792+
ATGAATAAAAGAGGAAAAGTTTCTGGGTTTTTTGACATAAGAAACATAATTTTCTTTGAA
ATCACCATTGGGATCACAGCCAACACTGTCCTGCTGCTGTTCCACATCCTCACATTTCTT
CTCAAGCGCAGGCCCAAGCCCCTTGACCTGACTATTGGGCAGTTGGCCCTAATCCACCTG
GTGCTGCTGGTAACCATGGGCTTCATAGCTACCAACACATTTTGGTTTCAGAACTGGGGA
AATGATCTCATGTGTAAATCAGTTATCTATGTAAACAGATTGATGAGGGGCCTCTCCATC
TCCACCACCTGCCTGCTGAGTGTCCTCCAGGCCATCACACTCAGCCCTAGAAACTCTTGT
TTGGCAAAGTTAAAGCATAAGTCCTTACATCACTATCCATATTACTTTGTCTTTTTATGG
ATCTTCAATATGGTGCTTAATGGTCGCTTCGTAGTCTCCATTGGTGCCACCCCCAATGTG
ACCTCACACAGTCTCATGTTTGTCACTGACTCCTGCTCTCAGTGGCCCATTAGTTACTCA
TTCAGGTACATATTCCTATCACTGGTGAACAGTCAGGATATCTGCTTTATCGGGCTGATG
GGTCTCTCCAGTGGATACATGGTGACTCTGCTGTGCAGGCACAAGAGACAGTTCCAACAT
CTCCACAGCACCAGGATTTCTCCAAAATCATCTCCAGAAGAAAGAGCCACTCAGACTATT
CTGACACTCATGGGTTTCTTTATGTTCATGTATAGTTTGGACTGTGTTATATTTTCCTCC
CTTGGAATACTGTGGAACAATGATCCAGTTCATTATTGTGTCCAGATGCTTGTGGGCAAT
GGTTATGCCACGCTCTATCCTTTAGTGCTCATGAGCACTGAGCAGCGAATGATCAGGCGC
TTAACATCCAGGTGGAGAAGACAGTAA
>V1R.GCA_004026965.1_PetTyp_v1_BIUU_PVIR01026483.1_13534_14520-
ATGAATATTTGTGGTTTTCTTAGCTATCTACTGTCAGCTTCGCTCAACGTGAAGATGCAT
AAAAACAGATTTCGCAGTTTTATCAACTTTAAAAAGATGTTTTTCTTTGAAATCACCACT
GGGATCCTAGCAAACCTGATCTTGTTTCTCTTCCACTTTTTTGTATTTCTTTTGGAGGAC
AAACTCAAACCCATTGACTCCCTCATTGGTCACTTGGCCCTTAGCCACGTAGTAATGCTC
CTAGCCTTGGGTATCATGTTTATAGACATTTTCAGTTTCCAAAATTTCTGGAATGACTTG
ACGTGTAAATGTATCATCTATTTGTATAGGTTGATGCGGGGCCTCTCCATCTGTACCACC
TGCCTGCTGAGTGTCCTCCAGGCCATTACCCTCAGCCCCAGGAGCTCCTGTTTGGCAAAG
TTCAAACAGAAATCCCTGCATCACAGCCTGTGTTGCTTTCTCCTTTTATGGGTTGTGAAT
ATGATCATCAGTAGTTTTTTCATAATCTCTACTATTGCCACCCCTAACATATCCTCAAGT
GGTATTATGTTTGTTACTGAATCCTGCTCTCTCTGGCCCATTGACTACTTGCTCAAGTAC
ACCTATTTCTCACTGATTACCTTCAGGGATGTGTTCTTTTTAGGGTTCATGGCACTCTCG
AGTGGGTATATGGTCATTTTCTTGTGTAGGCATAAAAAGCAGTCCCAGCATCTTCACAGT
ACCAGCCTATCTCCAAGAGCATCTCCAGAACAAAGGGCCACCTGGATTATTCTGTCACTC
ACCAGTTTCTTTATGATCACATACTTTTTGGACTATGTTATTGTATCCACCTCTACAATA
TTTTGGAACCAAGACCCAATTCGTTATTTTGTCCAGGCATTCTTGTCCAATGTCTATGCT
ACAATCAGTCCTTTGGTGCTAATCAGTACTGAAAAACGAATGATCAAGTGCTTTGCATCC
ATGCGGTGGAGAACAGTAAGTGTTTAA
>V1R.GCA_004026965.1_PetTyp_v1_BIUU_PVIR01026483.1_19131_20066-
ATGAAGATGAACACAAACAGCAAAGTTTTCAGGTTTATTGACATACAGTACCTGTTTTTC
TTGGAAGTCAACATTGGGATCATAGCCAACATGATCCTGCTTCTCTTTTACATCCTCACA
TTTCTTCTAGAGCACAGACCCAAGACCATCGACTTGACCGTTGGCCACTTGGCCTTTACT
CACATTGTCATGCTGCTGACTGTAACTTTCATAGCAGTAGATATTTTCGGATTTCAGGAT
TTAGGGAATACCATTAAATGCAAATCTGTTATCTACTTATACAGGATAATGAGGGGTTTG
TCCATCTGCACCACCTGCCTGCTGAGTGTCCTCCAAGCCATCACCCTCAGCCCCAGGAGC
TCTTGTTTGGCAAAGTTCAAACAAAAGTCCCTGCACCAGAACTCATGCTGTTTCATCTTT
TTGTGGGTTTTCAATATGCTCATCAGTGGACGGTTCTTAATCTCCACTATTGCCACCCCC
AATGTGACATCTCATAACTTTATGTTTGTCACTCAGTCTTGCTCCCTTTGGCCCATTAGT
TATGTACTTAAATATGTATCTTTCTCTTTGATGACTTTCCAGGAAATCTCTATTATAGGA
CTTATGGGGCTCTCGAGTGGGTACATGGTGATTCTTTTGTACAGGCACAAAAGGCAGTCT
TGGCATCTTCACAGAACCAGCCTGTCTCCAAAAACTTCCCCAGAACAAAGGGCCACACGG
ACTATTTTGTTGCTCATGAGTGTCTTTATTATCATTTATGCTGTGGACTGTGTTATCACC
TCCACATCTGGAGTGTTCTGGAAACATAACCACATTCACCATTGTGTCCAGATGCTGGTG
GGCAATGGCTATGCCACAGTCAGCCCTCTGGTGCTAATCAGTAGTGAAAAGCGAATGATC
AAGTGCTTAACAACCTTGCTTTGGAAAGACAGTTAA
>V1R.GCA_004026965.1_PetTyp_v1_BIUU_PVIR01026634.1_3699_4628-
ATGAAAATGAGGAGCGAAGTCAGTTTGGAAATGGGGATTCTCTTCCTTATTCAAACTGGA
GCAGGGATCTTGGGAAACACCTCTCTCCTTTGTCTTTATAACTTCTCTTTGCTCTGTGGA
CAAAAGATAAGACCTACAGACCTGATTCTCAACCACCTGGCTTTAGCCAACAACTTTGGT
CTTCTCTCCAGAGGAATTCCTCAGATAATGTCAGCTTTTGGGTGGAAATACTTCCTGAAT
GATGCTGAATGTAAAGTTGTTTTATATTTTCACAGAGTGGCCAGAGGGGTTTCTTTGAGC
GCCACCTGCCTTATGAGTGGTTACCAGGCCATACAGCTTTACCCAGGAATCTCCTGGTGG
AAGTTCAGAAATAGAGTTTCAAAATATCTTGGGTTCTGTGGCTTCTTTTTTTTGATTCTA
CAACTCTTAATAAATGTCTGCATTCCTATGAGTGTGTCTGGCCCAAGAAACAGTCAAAAT
ATAAACATGAATATGAATTACAGATACTGTTCTCTACTCAAACCAAACAGATTGCTAAGT
TTATTATATGCAGTCCTATTCTCTTCCATTGATATTACATGTGTGGGTTTTATGGCCTGG
GCCAGCGGCTCCATGGTCCTCGTTCTGCACAGGCATAAGCAGCAAGTCCAGCACATCCAC
AGTCACAGCCTCACCGCAAGACTGTTCCATGAGGCCCGAGCCACACGCACCATCCTGATC
TTGGTGAGCATGTTTGCCTCCTTCTACTCTCTGTCCTCCGTGTTGACTCTTTGCGTTGCT
CTCTTTGGAAATGTGAGCCAGTGGCTGGTGGACATGTCTGTGTTCTTGGCTGCGTGTTTT
CCAGCACTCAGCCCTTTTGTGCTCATCAGCAGGGACACACGTGTATCTCAGATCTTTGAT
GCCTGCACTAGAAAGCATTTTCTCTCCTGA
>V1R.GCA_004026965.1_PetTyp_v1_BIUU_PVIR01028939.1_3411_4331+
ATGAAGATGAATACAAAGAGAAAACTTTCCAGATTTTCTGATATACGAAACATAATTTTC
TTTCAAATCACCCTTGGGATCATAGCCAATACTGTCCTGCTTCTGTTCCACGTCCTCACA
TTTCTTCTCAAGCGCAGGCCCAAGCCCCTAGACCTGACTATTGGTCAGTTGACCCTAATT
CACATACTGCTGCTGGTAACTCTGGGCTTCATAGCTATAGACTCTTTTGGGCTTCATACC
TTGAGGAATGACTTCATGTGTAAATTGATTATCTATGTAAACAGGGTGATGAGGGGGCTT
TCCATCTGCACCACCTGCCTGCTAAGTGTCTTCCAGGCCACCATCCTCAGCCCCAGAAAT
TCTTGTTGGGCAAATTTCAAACATAAATCCTCACATCACTATCTCCATTATGTTGTCTTT
TTATGGCTCTTTAATATGGTGCTTAATGTTCGCTTCATAATCTCCATTGGTGCCACCCCC
AATGTGACTTCACACAGTCTCATGTTTGTCACTGAATCCTGTGCTCAGTGGCCCATTGGT
TACTTGAGTGGGTACATTTATCTTTCATTGACGAACGTTCAGGATATCTGCTTTATCGGG
CTGATGGGTCTCTCCAGTGGATACATGGTGACTCTGCTGTGCAGGCACAAGAGACAGTTC
CAGCATCTTCACAGCACCAACCTTTCTCCAAAAGTATCCCCAGAAAAAAGGGCCACTCAG
ACCATTCTGGTGCTCATGAGTTTTTTTATGTTCATATACCTATGGGACTGTGTAACTTTC
TCCACTGTTGGAATCCTTTGGAAAAATGATCCATTGTTTCATTGTATCCACATGCTTGTG
GGCAGTAGCTATGCCACAATCTGTCCTTTAGTGCTCATGAGCACTGAACAGCGAATGATC
AGGTGGTTAATATCCAGATAG
>V1R.GCA_004026965.1_PetTyp_v1_BIUU_PVIR01028939.1_13343_14260+
ATGAAGACGAATAAAAAAAGAAATTTTTCAAGATTTTCTAACATAAGAAGCATAATTTTC
TTTGAAATCACCATTGGGATCACAGCCAACACTGTCCTGCTTCTGTTCCACATCCTCACA
TTTCTTCTCATGCAAAAGACCAAGCCTCTGGACCTGGCTATTAGTCAGTTGGCCCTAATC
CACTTGGTACTACTGGTAACTGTGGGCTACATAGCTACAGACTTTTTTGGGTTTCAGACC
TGGAGGAATGACCTCACGTGTAAATCAATTATCTATGTAAACAGGCTGATGAGGGCCCTC
TCTATCTGTACCACCTGCCTTCTGAGTGTCCTCCAGGCCATTACCCTGAGTCCTAGTAAT
TCATGCTGGGCAAAATTCAAACACAAATCACATCTCTATCCGTGTTACCTTCTTTTTTTA
TGGGTCTTCAATGTGCTTCTGAATAGTCGTTTCTTAGTCTCGATGGGTGCCACCCCAAAT
GTGACCTCACAGAATCTCTTGTTTGTCACTGAATCCTGTTCTCAGTGGTCCATTAGTGAC
TTGTTTAGGTTCATATTTCTATCACTGGTGAACATTCAGGATTTCTGCTTTATAGGGCTG
ATGGGTCTCTCCAGTGGATACATGGTGACTCTGCTGTGCAGACATAAGAGGAAGTTGCAA
CATCTTCACAGCAGCTTTCTTTCTCCAAGAGCATCCCCAGAGAAAAGAGCCACCAAAACT
ATTCTGGTGCTCATGAGTTTGTTTATGTTCCTGTATCTATGGGACTGTGTTACTTTCTCT
TCCTTTGGAATCCTGTGGAAAAATGATTCAATTCTTCATTGCATCCACATGCTTGTGGGC
AATGGCTATGCCACAATCTGTCCTTTTGTCCTAATGAGCACTGAGCAGCGAATAATCAAG
TGTTTATCATCCAGGTAA
>V1R.GCA_004026965.1_PetTyp_v1_BIUU_PVIR01033258.1_4183_5112+
ATGAAGATGAATACAAAGAGAAGAATCTCCAGTTATACTAATGTAAGAAACACAATTTTC
CTCGAAATCACCATTGGAATCACAGCCAACGCTGTCCTGCTTCTGTTCCACATACTTATA
TTTCTTCTCAAGCACAAGCACAAGCCTCTGGACCTAACTGTTGGGCAGTTGGCCCTAGTC
CACCTGATGCTTCTGGTAACTATGGGCATCATAGCAACAGACACATTTTGGTTGCAAAAG
TGGAGGAATGACTTGTTGTGTAAATCAGTTGTCTATGTGTACAGGGTGATGAGGGCCCTC
TCCATCTCTACCACCTGCCTGCTGAGTGTCCTCCAAGCCATCACACTCAGCCCCAGAAAC
TCTTGGTTGGCAAAGTTCAAACATAAATCCTCACATTACTACCAATGTTGCCTTGTTTTT
CTGTGGGTCTTCAATATGCTTCTGAATGGTCTCTTCTTAGTCTCCATTGGTGCCACCCCC
AATGTGACCTCACACAGTCTCATGTTTGTCACTGAATCCTGCTCTCAGTGGCCCATTAGT
TACTCATTCAGGTACATATTTTTTTCTCTGGCGAATATTCAAGATATCTCTTTTATTGGG
CTGATGGGTCTCTCCAGCGGATACATGGTGACTCTGTTGTACAGGCACAAAAGACAGTTA
CAGCATCTTCACAGCACCAGCCTTTCTACAAAATCATCCCCTGAACAAAGGGCCACCTGG
ACAATTCTCGTGCTCATGGGGGTCTTCATGCTAATGTACTTTTTGGACTGTCTCACTTTC
TCCTCCCTTGTAATACTGTGGGATAATGACGTGGTGTATTTTTGTGTCCAGATGCTTGTG
GGCAATGGCTATGCCATGATCTGTCCTTTAGTGCTAATAAGCACTGAGAAACGAATGATC
ATGTGCTTAACATCTGGGTGGAAAGACTAA
>V1R.GCA_004026965.1_PetTyp_v1_BIUU_PVIR01037176.1_6411_7337+
ATGGCCTCCCTGGATCTGGCAATGGCAATGATTTATCTATCTCACACGATTGTCGGAATA
CTGGGAAATTTCTCTCTTTACCACTACATCTGCATTTTTTCAACAAAATACAGATTAAGA
TCCACAGATCTGATTCTCAAGCACCTCACTGTAGCCAACTCCTTCACCCTTCTGTTTAGA
GGAGTTCCAGAAACAATGGCAGCATTTGGCCTGGAAGATTTCCTCAGCGACCTTGGGTGC
AAACTTGTCTTCTATGTTCATAGGGTGGGCAGGGGCGTGTCCATCGGCAGCACCTGCCTC
TTGAGTGTTTTTCAGATGATTATAATCAGCCCTAGGAACTCCAGGTGTGCAGAGCTTAAG
CTAACAGCTCCCAAGTACATAGGCCTCTTCAGTATCATCTGTTGGATCTTTCACATGTTG
TTAAACACAATTATTCTTATGTACATGACTGACAAGTGGAGTCACAAAAACATCACCTAC
AGAAAAGAGTATGGATACTGTTCTGGTATTCGTCAACAGAAGGACAGGACAATCCTGAAT
GCAGTGCTGCTGTCTGTCCCCGATGCTTTCTGTGTGGGGCTCATGCTGTGGACCAGCAGC
TCCATGGTTTCTGTCTTGTACAGCCACAGACAGCAGATGAGACATATCCACAGCACTAGT
GTCACCCCCAGGTCTTCTCCCGAGGCTAGAGCCACCAAAACCATCCTGCTCCTGGTCAGC
ACATTTGTCTCTTTTTATACCCTGTCTTCCATTTTTCAAGCATTTTTTGTTCTGTATAAC
AATCCTAACAAGTTCCTTCGGAACACAGCCGCAATAGTCACTGGATGTTACCCGACTATC
AGCCCTTTTCTGCTTATGAAACATTATCCGTGTCTGTCAAGGCTCCTCCTTGTCTATGTA
AGGAAAACAAAATCTACAGTGCTATGA
>V1R.GCA_004026965.1_PetTyp_v1_BIUU_PVIR01039423.1_7141_8103+
ATGATCGTTACTGATGATTTCCTCAACAACATACTTGCTGGATCCAATGTTTTCTGTTCA
AAAGTAAAAATGGAATCCACCTTTGTCAAGGGAACAATCTTCCTATTTCTAACTGGGCTT
GGCACCATGGGAAACATCTGTGTTTTTGTAAGTTACATGCCCATACTTGCAGTTAGAGAG
AATAAATCTATACATCTTATTCTTGTCCATTTGTCTTTCACAAACGTCATAACGCTTCTT
TCCAAAGGAGTGCCAAGGATAATAGCAGCTTTTGGCGTGAGAAACTTCCTAGACGACACA
GGCTGTAAGACTGTGGCTTACCTGGAGAGGGTGGCCCGGGGCCTGTCCATCTGCACCAGC
AGTCTGCTCACGGTGGCCCAGGCCGTGACCCTCAGCCCTGGACGCTCACTGTGGAGGAGG
CTCGAGCTCAGGTCCACACGGTATGTGCTTCCCTTGCTTCTCTTCTACTGGATTCTCAAT
TCTTTGATAAGCATGAACTTACTTCATTACATCGGAAGTATCAGCACAAACACATCAAAA
TTCAGTAAGAGTGACAATTACTGTACTTTTCAACCAAAAAATCAAACAATAAAATGGCTC
TTTCTCACTCTCATGGTAATAAGAGATGCTGTGTTTCAGAGTCTCATGGGCGGGGCCAGT
GGTTACATGGTCTTTCTTCTCCACAAGCACCACCGGCGAGTTCTCCACCTGCAGAAGTCC
CAGTTTCTCTACAAAACTGCTCCCGAGATCAAAGCTGCCCAAAGTGTTCTTCTTCTGATG
CTCTGTTTCCTTTTCTTTTATTGGGTTGAATGTATTTTAAGTCTGTTTTTAAACTCTTTT
TCAGAGAATAATTTCATAATGCTAGACATTCAAGAATTTCTGACCCTTGGCTATGCAAGT
CTCAGCCCATTCGTGCTGATTCATAGGGAAGGACCCCTTCGTGAATGTCGGAAGTTCTTT
TGA
>V1R.GCA_004026965.1_PetTyp_v1_BIUU_PVIR01040707.1_3636_4559-
ATGAATGCAAAAAACAAGTTGTTCAGTAACATTAACATGAGGGTCACCTTTTATTCTCAA
ATTGTCATTTGCATCCCAAGTAATGCCATCCTTCTTCTCTTCCATGTCTCCTTGTTCATT
GTAGGGCACAGGCGCAAACTCACTGATCTGCCTATTAGCTTGTTGGCCCTAAGCCACCTA
GTGATGCTTTTAATTGAAGGAGTCTTAATTACAGACATGTTTTCCTCTCAAGCAAACTTT
TGGGATGATATCACATGTAAATCAGTTATATACTTGTATAGGTCAATGAGAGGTCTCTCC
ATTTGTATCACTTGTCAGCTGAGTGTCCTCCAGGCTATCACACTCAGTCCCAGAAGTTCT
TGTCTGGTAAAGTTCAAATACAACAGCTCTTGTGACAACTTACGTTTTCTTCTTGTCATC
TGGATGTTATATACATCCATTAGCAGTCATCTTATAATCAACATTGTTGCTACACCTAAT
TTGACGTCAGAAAGCATTTTGTATATCACTGAGTCCTGTTTACTTTTACCTATGAATTAT
TTCCTGCAGCACGTACTTTTAACATTCTTGACCTCCAGGGATGCATTCTTTATTGTGCTA
GTGTCCCTCTCAGGTAGATACATAGTAATTCTCTTGGGCAGGCATAAGAAACAATCCCAG
CATCTTCACAGCACCAAGCTTTCTCCAACAGCATCCCCAGAGCAAAGGGCCACTAGGACT
ATTCTGCTGCTTCTGTGTTTCTTTGTGGTCATGACCAGTTTGGGTATTATATCCCACTCA
AGAATTGCCTTGAAAAATAATTCAATATTTTATTGCATCCAGATTCTCACAGCTCATGGC
TATGCCACAGTGAATCCTTTGGTGTTTATCAGTAGTGAAAAACGTATCATTAATTTTTTG
AGAATTGTGTGTGGAAGACAGTAA
>V1R.GCA_004026965.1_PetTyp_v1_BIUU_PVIR01041179.1_5292_6221+
ATGGATGTGACAATTGGACGAGTCTTCCTTTTCCAGATTGTCATTGGAAGTCTGGGGAAT
TTTTCACTACTCAGTCAGTATTTATTCCTTTACTTCAGTGGATATAAGTCAAGACCGATA
GATTTGATCCTCATGCATCTGACTGTGGCCAACCTTTTGGTCATTCTCTCTCGAGGGATT
CCAGAGACCACAGCAGCATTTGGGGTGGAACACTTCCTCAGTGACGTTGGATGCAAGCTT
GTTTTCTATGTTCACAGAGTGGGCAGGGGTGTGACTATTGGTAACACCTGCCTCTTGAGT
GTCTTCCAAGCCATCATAATTAGCTCCAAGTGTTCTAGGTGGGCAGAGATTAAAATAAAA
GCTCAGAAGTACATAAGCACATGCACTGCACACTGGTGGGTCCTGCACTTGATGCTGAAC
ATCACTTTTCTTGCAAGTGTGACTGCCAAATGGAAAGACACAAACATCACTAGTGAAGAA
GACTCTGCCTACTGTTCTGCTAGAGGTTATGAGAAATTCTTATCAGTTACTGTTGCATTC
TTTTCCATCCCTGATGCTTTGTGTTTGGTGCTCATGCTCTGGGCCAGCATCTCCATGGTT
TTTATCCTGTACAGGCACAAGCAGCAGGTCAAACACATCCACAAGATCAATATCTCTTCC
ACCTCCTCCCCCGAGACCAGAGCCATCTACAGCATCCTCATCCTGGTGTGCACATATGTA
AATTTTTATATCATCTCCTGCTTCATCCAAGTGTCTTTGGCTGTTTTCCATAATCATCAC
TCCTTATTGAGAATTGCTGCCTTAATTAATGCTTGTTTCCCAACTCTTTGTCCTTTTGTG
CTCATGAATTGCAACCACAGTCTATCCAGAATCTGTGACTACTATTGTGGAAACAGTACA
CCATCACCTAAATTCATAAGAAAAAAGTAA
>V1R.GCA_004026965.1_PetTyp_v1_BIUU_PVIR01041973.1_4688_5623-
ATGAAGATGGATGAAAACAACACATTTTATAGGTTTATTGGGCTATATATTGCCTTTTTC
TTAGAAGTCAGCATTGGGATCATGGCCAACACTGTCCTGCTTCTCTTTCATGTCCTGAAA
TTTCTTCTGGAGCACAGGACCAAAATCATCAACCTGACTATTGGCCACTTGGCACTTATC
CATATGGGGATGCTACTAGCCCTGAGCTTCATAATTAGAGATCTTTTTGGGTTTAAGAAT
TTGTTGGATGACATCATTTGTAAATGTGTGATCTATCTGTACAGACTGATGAGGAACCTC
TCCATCTGTAACACCTGCCTGCTGAGTGTCCTCCAGGCCATCACCCTCAGCCCCAGGACT
TCCTGTTTGGCAAAGTTCAAACACAAATCCTCACATAACAATCATTTCTGTCTTCTCTTT
TTATGGGTCTTTAATATGGTAATCACCAGTCGTTTCTTAATCTCCACTGGTGCTGCCGCT
AATGTGACCTCATACAACTTTATGTTTTACACTGAATCATGCATTATTTATACTATGATT
TACACACTTCAGGACATGTATTTCTCACTGATGACCATCCGAGACATTGTCTTTATAGGG
CTCATGGTGCTCTCAAGTGCGTACATGGTGATTCTCTTGTGCAGGCATAGAAGACAGTCC
CAGCATCTGCACAACACCAGCCTCTCTCCTAAAGCATCTCCAGAACAGAGGGCCATCTGG
ACCATTCTGGTTCTGATGAGTTACTTTATGATCACGTACATTTTGGACTATGCTATTACC
TTTACCTCCGTAACATCATGGAAAGTGCACCGAGTTCATCATTGTGTCCAGATGCTGATG
GTCAATGGCTATGCCACAGTCAGTCCTTTGATACTAATCAATACTGAAAAACAAATCATC
ACTTTCTTAGTATCTATGTGGAGTAAAGACCATTAA
>V1R.GCA_004026965.1_PetTyp_v1_BIUU_PVIR01044579.1_9974_10897-
ATGACACCCAGAAGTCTGGCTGTTGGGATGATCTTTCTGTCACAGACTGCCACTGGAATC
TTGGCAAACTTCTCTCTTCTGTACCATTATCTCTCTCTTTCCTTTGCAGGATACAGATTG
AAGCCCACAGATGAAATAGTCCAGCACTTGACAATAGCTAATGTGTTAGTCCTGCTCTTT
AAAGGAATCCCCCAGACAATGGCAACTTTTGAGATAAAATATTTGTTCCACAATGTTGGA
TGCTCATGTCTACTGTATGTCTACAGAGTGGCCAGAGGTGTGTCCGTTGGTACCACCTGC
CTCCTGAGTGTCTTCCAGACCGTTAAGATCAGCCCCAGGGACTCCTGCTGGAAGCAGCTC
AAAACCACACTCCCCAAATACACAGGCTTCTCCATTTTCCTCAGTTGGATTCTGCATATG
TTGGTAAATTGTATTTTTCTCTTTTATAGCCTCAGCAAAGGTAGTAGCAAAAATATTACA
AACATAAAAGGTTTCGGGTACTGCACTGCTGTATTTAGAGACAAAGTCACAGAAGTTTTG
TACACAGTGTTGGTGTTACTTCCCGAAGTTTCCTGTTCTGGGCTCATGCTCTTGTCCAGC
GGCTCCATGATCTTCTTCCTGCACAGGCACAAGCAGCATGTCCAACACATCCGCAGGACA
AGTGACTCTCACAAATCATTGCCCGAGTCCAGGGCCACCCAAAGTGTGCTCGTCCTTGTG
TGCACTTTCGTGTCTTGTTATACCCTCTCCTCATTATTTTACGTTTCTATTGTGAATTTC
AGTATTCCTACTTGGTGGCTACTGAACATCTCTGCCCTCATTTCCACCTGCTTCCCCACT
GTCAGCCCCTTTGTTCTGATGAGCTGCAACTCCACGGCGGCCAGACTCTGGACCAAACTC
TCAGATTTTCTCCGATGTATGTAA
>V1R.GCA_004026965.1_PetTyp_v1_BIUU_PVIR01045639.1_2976_3881+
ATGGCCTCTGTGGATGTGAAGTTTGGAGTGATCTTCTTCTTCCAGACCGTCATTGGAACC
ATAGGGAATTTAGCTCTCTTGTGTCATTATTGCATCGTGTACCTCAGTGGATACAGGTCC
AGGGCCACAGATGTGATTCTCAGACACCTGACTGTGGCCAACACCTTGGTCATTCTGTCC
CGAGGAGTCCCGGAGACCATGGCAGCAATTGGGGTGCAAGTCTTCCTGAGTGATGTTGGA
TGCAAACTGGTTTTCTACGTGCACAGGGTGGGCAGGGGTGTGTCTTTCAGCACCACCTGC
CTCCTGAGTGTGTTCCAGGTCATCAGCATCAGCCCCAGCAGCTTCAGGTGGGCAGAGCTG
AAAGTGGAAGTCCTAAAGTCCATGAGCCCAAGTAGTGTCTTCTGCTGGCTCCTGCACACA
TTGCTAAATATTAGAGTTCCTATGCTCATTTTTATTGCAAAGGGGAAAAATAAAAACATC
ACAAAACATATAAATTTCCATTACTGCTCAGCTATGCTCCCTGATAAAGGCACTGACTCG
GTGTTTTCAGCACTGATACTCTCCCATGATATTGTGTGTTTGGCCCTCATGGTCTGGGCC
AGCAGCTCCATGGTCTTCATTCTGCTCAGGCACAGGCAGCGGGTCCAGCACATCCATAGA
CACAAGGTCTCCTCCAGACCCTCCCCTGAGACCAGAGCCACCCAGAGCATCCTCGTCCTG
GTGAGCGCCTTTGTGTCCTTCTATACCCTGTCTTCCATTATTCATGTTTTGTTTCCTCTT
TACCACGAAGGTATTTGGTGGCTGGTCAAAACTTCTGCCGTCAGCAATGCCTGCTTCCCT
GCTGCCAGCCCCCTAATTCTCATGAGTCGTGAAGGTGGTATATTTAGGCTCACTAGGAAG
AAGTGA
>V1R.GCA_004026965.1_PetTyp_v1_BIUU_PVIR01046233.1_9514_10347+_PVIR01074607.1_3_320+join
ATGTCCTCCTTCCACCATGGAGTTAAAGACAAACACCAGATTTTCCAATTTGTTGTCATA
CAAAAGGTATTTCTCTTTGAAGTCAGCATTGGGGTCTTGGCCAATATCATCCTGCTTCTC
TTTCATGCCCTCACGTTCCTTGTGGAGCAAAGGCCCAAGCCCACAGATCTAACCATAAGT
CATTTGGCCCTTATCCATATACTGATGCTGCTGACTGTGGGGTTCGTCTGTATAGAGACA
GGTGGTTTTCAAGATTTGTGGAATGACATCACATGTAAATGTATGATTTATCTGTACACT
TTGATGCGTGGCCTCTCCATCTGTACCACCTGCCTGCTGAGTGTCCTCCAGGCCATCACG
CTCAGCCCCGGAAACTCCTGTTTGGCAAAGTTCAAACAGAAATCCCTGCATCACACCCAA
TGTTGCTTTCTCTTTTTATGGGTCTTCAATATGATCATCAATAGTCGTATCTTAATCTGC
ACTGTTGCCACCCCTAATGTGTCCTCACCGAGTCTTATGGTAGTCACTGCATCCTGTTCT
CTAAAGCCCATTAGTTACTTACTCAAGTACATATACTTCTCCCTGGTGACCTTCAGGGAT
GTGTTCTTCTTAGGGCTCATGGCACTCTCAAGTGGGAACATGGTGATTCTCTTGTGCAGG
CATAAAAGGCAAACCCAGCATCTTCACAGCACCAGCCTGTCTTCAAAAGCTTCCCCAGAG
CAAAGGGCCACCCAGACTATTTTGTTACTCATGAGTTTCTTTACGATCATGTACCTTTTG
GATGGTGTCTTTACCTCCATCTCTATAATCTTCTGGAAGAGAGAACCTATTCATAATTAT
GTCCAAGTGCTCCTGGGCAATGGCTATGCTATATTCAGTCCCTTGGTGCTAATCAGTTCT
GAGAAACACACAATCAAGGGCTTCCTATCTATGTGGAAAAGGTCAGTGAATGTTTGA
>V1R.GCA_004026965.1_PetTyp_v1_BIUU_PVIR01046275.1_6068_7060-
ATGTTTGCTTCTTCAACATTTCACTATGCTTCTTCCTCCATGAAGATGAATGAAAACAAC
ACATTTTATAGGTTTATTGGGCTATATATTATCTTTTTCTTAGAAGTCAGCATTGGGATC
ATGGCCAACACTGTCCTGCTTCTCTTTCATGTCCTGAAATTTCTTCTGGAGCACAGGACC
AAAATCATCAACCTGACTATTGGCCACTTGGCACTTATCCATATAGTGATGCTACTAGCC
CTGAGTTTCATAACTAGAGACCTGTTTGGGTTTAAGAATTTGGGAAATGACATCGTTTGT
AAATATGTAATCTATCTGTACAGACTGATGAGGAACCTCTCCATCTGTAACACCTGCCTG
TTGAGTGTCCTCCAGGCCATCACCCTCAGCCCCAGGACTTCCTGCTTGGCAAAGTTCAAA
CACAAATTCTCACGTAACAATCATTTCTGGTTTCTCTTTTTATGGATCTTTAATATGGTA
ATCACCAGTCGTTTCTTAATCTCCACTGGTGCCACCACTAATGTGACCTCATACAACTTT
ATGTTTCTCACTGAATCCTGCATCCTTTGGACTTTGAGTTACTCACTCCAGGACATGTAT
TTCTCACTGATGACCATCCGAGACATTGCCTTTATAGGGCTCATGGTGCTCTCAAGTGGG
TACATGGTGATTCTCTTGTGCAGGCATAGAAGACAGTCCCAGCATCTGCACAGCACCAGC
CTGTCTCCCAAAGCATCTCCAGAACAGAGGGCCATCTGGACCATTCTAGTTCTGATGAGT
TTCTTTATGGTCATGTATGTTTTGGACTATGCTATAGCTTTCACCTCCACAATGTCATGG
AAAGTGGACCGAGTTCGTCATTGTGTCCAGATGGTGGTGGTCAATGGCTATGCCACAGTC
AGTCCTTTGATACTAATCAATACTGAAAAACAAATCATCACTTTCTTAGTATCTATGTGG
AGTAAAGATCGTAAATATTTGATTATCCAGTGA
>V1R.GCA_004026965.1_PetTyp_v1_BIUU_PVIR01048214.1_2131_3123-
ATGAAAATTTTTTTCTCTGACATTTATTATTTTTCTTTGTATTTTAAGGTGAATAAAAAC
TTAAAAATTTCCAGTTTTTCTTGCATAAGAAACATAATTTTCCTTGAAATCATCATTGGG
ATCACAGCCAACACTGTCCTGCTTCTGTTCCACATCCTCACATTTCTTCTCAAGCACAGG
CCCAAGCCCCTTGACTTGACTATCGGGCAGTTGGCCCTCGTCCACTTGGTGAAGCTTGTG
ACTGTGGTGTTCATCACTGCAGACACATTATGGTTTCAGGACTGGAGGAATGATTTCATA
TGTAAATCAATTGTCTATATAAGCAGATCGATGAGGGCCCTCTCCATCAGCACCACCTGC
CTGCTGAGTGTCCTGCAAGCCGTCATCCTCAGCCCAAGAAACTCTTGTTTGGCAAACTTC
AAACATAAATTGTCACATTACTACCCAAGTTGTCTTGTATTTCTATGGGTCTTCAATATG
CTCTTGAGTAGTCGTTTCTTAATATCCATTGGTGCCACCCCCAATGTCACCTCACATAAT
TTAATGTTTGTCACTAAATCCTGCTCACAGTGGCCCATCAGTTACTTATTCAGGTACATA
TATTTCTCACTGGTGAACGTTCAAGATATCTGCTTTATAGGGCTGATGGGTCTCTCCAGC
GGATACATGGTGACTCTGCTGTGCAGACATAGGAGGCAGCTTCAGTATCTTCACAGCATC
AGCTTTTCTACAAAAACTTCCTCTGAAGTAAAGGCCACTCAGACCATTCTCCTACTCATG
AGTTTCTTTCTGCTTGTATACATTTTGGACTGGGTCACCCTCCTCTTCAGTGGAGTGCTA
TGGGACAATAAGTCACTTTCCCATTGTGTCCGGATGCTTGTGGGCAATGGTTATGCTGCA
GTCTCTCCTTTGCTGCTAATGAGCACTGAGAAACGAATGATCAGGTGGTTTATGTTCAGG
TGGAAAATGTTCAGTGATTGCAGTTTTCTCTGA
>V1R.GCA_004026965.1_PetTyp_v1_BIUU_PVIR01048373.1_635_1561+
ATGTTTCTACATGACACAGTTTTAGGCTTTTTCCTCATATGTCAGATGTGTATTGGCATG
ATGGGCAACTCATTGCTCTTCATATTATGTATATTTGTGCTCTTCCGACCTCATCAGAGG
AAGCCTATAGATTCAATTTTCATGCACTTGGCATTGGTGAATATTTTGACCATTATATTT
ACTTTGCTACCATATGTCATGTTATCATTTCAGGTACAATATTTTCTGGATGACATTGGT
TGTAAGATAGTTGTGTTCTCATTCAGAGTAACTAGAGGTCTTACCATCTGTACCACCTCT
CTCCTGAGTGCTTTTCAAGCCATCACAGTTAGTTCTAATAACTCTAAATGGGCCTGGCTG
AAAGCTAAACTCTCTAGGTTGATTTTCCCCTCCTTCTTTTTCTTCTGGATCATTAACATG
CTCATTTATATCCCCATCATTAAAAGCGTAATAGCCATTAGTAATTTCACCCTGGCTGGT
CGTGGGTATTATCATGCATACTGTCAAACCAGACAGTTTGTAGACAACACACCTGGTTCG
TATATAAGTGCTATATTGCTTCGTGACCTCCTGTTTGTGGTCCTCCTGATCTGGACCAGC
CTGTACATGGTAAACTTCCTTTACAGACACCACAGACGGGCCCGTCACCTCCGGAGCTCA
AGGTGCTCTTCCCAGACAGCTGCTGAGCTCAAAGCCACCCAAAGCATCCTTCTGCTTGTA
AGTTGCTTTGTGTTCTTCTATTGCCTAAACAACTTCATGATGCTCTATTCATTTTACATG
CCTAAAAAGATGCAGGCATTGGAGGAAATCAGTGGAATTTTATCGTCATGCTACCCGACC
TTCTGCCCGTTTTTTCTGCTTAAAAACAATAAAATTATTTCTCAGTTCGCTACTTCCTTT
TCAATGAGGGGAATGACCTCTTGTTAA
>V1R.GCA_004026965.1_PetTyp_v1_BIUU_PVIR01053683.1_3661_4590+
ATGAATGAAAACAACACATTTTATAGGTTTATTGGACTATATGTCATGTTTTTCTTAGAA
GTCAGCATTGGGATCATGGCCAACACTGTCCTGCTTCTCTTTCATGTCTTGAAATTTATT
CTGGAGCACAGGACTAAAATCATCAATCTGACTATTGGCCACTTGGCACTTATCCATATA
GGGATGCTACTAGCCCTGAGTTTCATAACTAGAGACTTGTTTGGGTTTAAGAATTTGGGA
AATGACATCGTTTGTAAATGTGTCATCTTTTCGTACAGACTGATGAGGAACCTCTCCATC
TGTACCACCTGCCTGCTGATTGTCCTCCAGGCCATCACCCTCAGCCCCAGGACTTCCTGT
TTGGCAAAGTTCAAACACAAATCCTCATGCAATAATCACTTATGTTTTCTCTTTTTATGG
ATTTTTAATATGGTAATCACCAGTCGTTTCTTAATCTCCACTGGTGCCACTGGATATGTG
ACCTCATACAACTTTATGTTTCTCACTGAATCATGTGTTCTTTGGATTATGAATTACTCA
CTAAAGGACATGTATTTCTCACTGATGACCATCCGAGACATTGTCTTTATAGGGCTTATG
GTGCTCTCAAGTGGGTACATAGTGATTCTCTTGTGCAGGCATAGAAGACAGTCCCAGAAT
CTGCACAACACCAGCCTGTCTCCCAAAGCATCTCCAGAACAGAGGGCCATCTGGACCATT
CTGGTTCTGATGAGTTTCTTTATGATCACATACATTTTGGACTATGCTATTACCATCACC
TCCGCAATGTCATTGAAAATGAATCGAGTTCATCATGCTGTCCGGATGCTGGTGATCAAT
GGCTATGCCACAGTCAGTCCTTTGATACTAATCAATACTGAAAAACAAATCATCACTTTC
TTAGTATCTATGTGGAATAAAGAGTGTTAA
>V1R.GCA_004026965.1_PetTyp_v1_BIUU_PVIR01053956.1_5986_6918-
ATGAACAAAAACAGCAAATTTTCCGGTTTCACTGACATACAACACATGGTTTTCTGTGAA
GTCAGCATTGGGATCACAGGCAACACTGTTCTGCTTCTTTTTCATGTCCTCACATTCCTT
CAGGAGCGCAGGCCAAAGCCTAGTGATCTGACCATTGGTCACTTGGCCTTTATCCACACA
GTGATGTTCCTAACTGTGGGATTCATATCTATTGACAGTTTTGGGTATCAGGTTATGAGT
AATGACATCATATGTACTTCTGTCATCTATTTGTATAGGTTAATGCAGGGCCTCTCCATC
TGTACCACCTGCCTGCTCAGTGTCCTCCAGGCCATCACTCTCAGTCCCAGAAGCTCTTGT
TTGGCAAAGTTCAAACACAAATCCCTGCATCAGAACCTGCATTGCTTTCTCTTTTTATGG
GTCTTCAATATGCTCCTCAGTGGTCGTATCTTAATCTCCACTGTTGCTACCCCCAATGTG
ACCTCACACAGTCTCATGTCTGTTACTAAGTCTTGCTCCGTTTTTCCCATTCGCTCCTTT
CTCAAGTACATTTTTTTCTCAGTAATGGTTTTTGAGTACACGTCCTGTCTAGGGCTCATG
GCACTCTCAAGTGGGTACATGGTGATTCTCTTGTACAGACATAAAAGGCAGTGCCAGCAT
CTTCCTAGCACCAGCCTGTCTCCAAAAGTATTTGCAAAACAAAAGGCCACCCGGACAGTT
TTATTGCTAATGAGTCTCTTTATTGTTTTCTACAGTCTAGACTGTGTTCTCAGGTCTACC
TCCTCAATCATGTGGAACAATGACTCAGTTCATCCCTGTGTCCTGTTCCTGATGAGTAAT
GGCTATGCCACAGTCAGTCCTCTGGTGCTCATCAGTAGTGAAAGACGAATGATCAAGTGC
CTCACATTTATGTTGAGGAAAGGTGGTGAATGA
>V1R.GCA_004026965.1_PetTyp_v1_BIUU_PVIR01056184.1_542_1474+
ATGAACAAAAACAGCAAATTTTCTGGTTTCACTGACATACAACACATGGTTTTCTGTGAA
GTCAGCATTGGGATCACAGGCAACACTGTTCTGCTTCTTTTTCATGTCCTCACATTCCTT
CAGGAGCGCAGGCCAAAGCCTAGTGATCTGACCATTGGTCACTTGGCCTTTATCCACACA
GTGATGTTCGTAACTGTGGGATTCATATCTATAGACAGTTTTGGGTATCAGGTTATGAGC
AATGACATCATATGTACTTCTGTCATCTATTTGTATAGGTTAATGCAGGGCCTCTCCATC
TGTACCACCTGCCTGCTCAGTGTCCTCCAGGCCATCACTCTCAGTCCCAGAAGCTCTTGT
TTGGCAAAGTTCAAACACAAATCCCTGCATCAGAACCTGCATTGCTTTCTCTTTTTATGG
GTCTTCAATATGCTCCTCAGTGGTCGTATCTTAATCTCCACTGTTGCTACCCCCAATGTG
ACCTCACACAGTCTCATGTCTGTTACTAAGTCTTGCTCCATTTTTCCCATTCGCTCCTTT
CTCAAGTACATTTTTTTCTCAGTAATGGTTTTTGAGTACACGTCCTGTCTAGGGCTTATG
GCACTCTCAAGTGGGTACATGGTGATTCTCTTGTACAGACATAAAAGGCAGTGCCAGCAT
CTTCCTAGCACCAGCCTGTCTCCAAAAGTATTTGCAAAACAAAAGGCCACCCGGACAGTT
TTATTGCTAATGAGTCTCTTTATTGTTTTCTACAGTCTAGACTGTGTTCTCAGGTCTACC
TCCTCAATCATGTGGAACAATGACTCAGTTCATCCCTGTGTCCTGTTCCTGATGAGTAAT
GTCTATGCCACAGTCAGTCCTCTGGTGCTCATCAGTAGTGAAAGACGAATGATCAAGTGC
CTCACGTTTATGTTGAAGAAAGGTGGTGAATGA
>V1R.GCA_004026965.1_PetTyp_v1_BIUU_PVIR01057286.1_3703_4626-
ATGGCCTCTCTGGATGTGTCTCTTGGAATAATTTTCCTTTTTCAAATTCTCACTGGAACC
TTGGGAAATCTCTCTCTTTTAGGTAAATATTTATTTCTTTACTTTGGTGGGCATAAGACA
AGACCCATAAATCTGATTCTTTTGCATCTGACTGTGGCCAACCTGTTGGTCCTTCTCCCT
AGGGGGATCTCAGAGGCCATGGCAGCTTTTGGGATGGAAGACTTCCTCGGTGATCTCAGA
TGCAAACTTGTCTTATTTTTTGGCAGGGTGGGCTGGGGGGTAGCCTTTGGCAGCACCGGC
CTCCTGAGTGTCTTCCAGGCTGTCACTATCGGCTCCAGGGGCTCCAGGTGGGCAGAGCTG
AAAGTGAAAGCTCTGAAGTATATAAGCACCATAACTGTCTACTGCTGGGTCCTGCACTTG
GTGCTGAATGTCAGTTTCCCTCTGAGTTTGACTAGCAGATTGAGAAACAAAAATATCACA
AATGAAATCAACTTTGTCTTCTGTTCTGACCCACGTATCATGAGAGGGGTATACTCGGGA
CACGCCGTGCTGACCGCCATCGCTGATGTTCTGGGCATGGGGCTCATGCTCTTTTCCAGC
AGCTCTATGCTTTTCACCTTATTTACACACAAGCGGCGGGTCCAACACATCCGTGGGACC
CGCATGTCCTCCGGACTCTCCCCCAAGACCAGAGCTACCTGCAGCATCTTAATCCTGGTG
AGCATCTTTGTGTTTTTCTACTTCCTGTCTTGTATCATGCAAATATATGTGACATTTTTT
AGTAGATCAAGAATCTTGCTGTTCTCTCTCACCGCCTTTATAAACGCTTGCTTTTCTACT
GTGTGTCCCTTTGTGTTCGTGATTTGTGGCCATTATGTGCCTGGAATTTGCTGTGTCTAC
TCTGGAAAGAATAGGGTCTTCTAA
>V1R.GCA_004026965.1_PetTyp_v1_BIUU_PVIR01057408.1_2_340-_PVIR01056429.1_5907_6713-join
ATGAAGATGAATAAAGAGAGAAAAATCTCCAGTTATACTAATGTAAGAAATACAGTTTTC
CTAGAAATCACCATTGGGATCACAGCCAACACTGTCCTGCTGCTGTTCCACATCCTCACA
TTTCTTCTGAAGCACAGGCCTAAGCCCCTTGACCTGACTATTGCTCAGTTGGCCCTAGTC
CACCTGGTGCTGCTGATAACCATGGGCTTCATAGCCACAGACACATTTTGGTCTCAGGCC
TGGAGGAACGAGCTCACGTGTAAATCAGTTATCTATGTACAAAGGCTGATGAGGGCCCTC
TCCATCTGCACGACCTGCCTGCTCAGTGTCCTCCAGGCCATCACACTCAGCCCTAGAAAT
TCTTGTTTGGCAAAATTCAAACGTAAATCCTCACATCACTACCCATGTTGCCTTGCCTTT
TTATGGGTCTTCAATATGCTTCTGAATGGTCGCTTCTTAGTCTCCATTGATGCCACCCCC
AATGTGACCTCACACAGTCTCATGGTTGTCACTGAGTCCTGCTCACAGTGGCCCATTAGT
TACTCATTCAGGTACATATTTTTATCATTGACAAATATTCAGGATATCTCCTTTATCGGG
CTGATGGGTCTCTCCAGTGGATACATGGTGACTCTGCTCTGCAGACATAAGAGGCAGTTC
CAGCGTCTTCACAGCATCAGCCTTTCTACAAAATCATTTCCAGAGAAAAGGGCCACCCGG
ACCATTCTCATACTCATGGGGGTCTTCATGCTAATGTACTTTTTGGACTGTCTCACTTTC
TCCTCCCTTGTAATACTGTGGGATAATGATGTAATATATATTTGTGTCCAGATGCTTGTG
GGCAATGGCTATGCCACTATTTGTCCTTTAGTGCTCATGAGCACTGAGAAGCGAATGATC
GTGTGCTTAGCATCCAGGTGGAAAGACTGGAAATGTTTAAGTGTTTAG
>V1R.GCA_004026965.1_PetTyp_v1_BIUU_PVIR01061070.1_722_1651+
ATGTTTCCCAGTGTAATAATTTTTAGCTTTTTCCTCTTCTCTCAGATTTTTTTGGGTGTC
ACAGCCAACTCATCGCTGCTTGTGGCTTTTATGTATACACTCCTCTCTCAGCGTAGCCTC
AGGAGGCCCATAGATTCCATTCTGATTCACCTGTCAGTGGTCAATAATTTGACCATCATA
GTCACATTGATCCCACATATCGCGTCGTCCTTTGGAGTGAGACACTTTCTGGATGATGCT
GGTTGTCAGGTAATGTTGTACATGTACAGAGTTACCCGGGGTGTCTGCATGTGTACTACC
TCACTCCTGAGTACATGTCAAGCCATCACTATCAGCCCCATGAATTTTAGTTTGGCCCGG
CTTAAGTCTAAACTCTCTGCATCAATTATGCCTTCTTTGCTTGTCTCCTGGATCATCAAC
TTGCTGATTTATATTCATGTTATTGAAACTGTAAAAGCAATTGGCAATTCTTCTTTTGTT
GGGAGTGGATATTCTGATGTATATTGCCAAACTGGACAGATGTCAAACAAATCTTCAGTG
CCATATATAAGTCTCATATTGATTCATGATGTTGTGTTCTTAATGCTCATGCTGTGGACC
AGCCTCTACATGGCGAGTCTCCTCTACGAACACCACAAGAGAGCCCAGTACGTGCACAGC
CCGTCTTCCCAGACATCTCCGGAAATCACAGCGACTCATAACATTATTCTGCTGGTGAGT
TGCTTTGTTTTCTTCTATTGCTCACACAACTCTTTTACTTTATTTACATTTTACATGCAC
AGGAAAATTCCAGTTTTACAAGGGATTAATGCAATGTTATCATCATGTTATCCCTCCGTT
TGTCCTCTTTTGCTGATGAAAAATAATAAAATATTTTCGCAAGTTTTCCGTTGTACAGGG
AAACTAAAACTGTATTCAGTGGCAAGCTGA
>V1R.GCA_004026965.1_PetTyp_v1_BIUU_PVIR01066488.1_3705_4607-
ATGGCATCTCGGGATCTGAAATTTGCAGTTCTCTTTCTTTTCCAGACAGTCATTGGAGCC
ACAGGGAATTTGGCTCTCTTGTGTCATTATTGCATCCTGTACCTCAGTGGGTGCAGGTCC
AGGGCCACAGATGTGATTCTCAGGCACCTGACTGTGGCCAACACCTTGGTCATTCTCTGC
AGAGGAGTCCCAGAGACCATGGCAGCATTTGGGGTGCAAGACTTCCTGAGTGATGTGGGA
TGCAAACTAGTGTTCTATTTTCAAGCCGTGGGCGGCGGTGTGTCTTTCAGCACCACCTGC
CTCCTGAGTGTCTTCCAGGCTGTCAGCATCAGCCCCAGGAGCTCCAGGTGGGCAGAGCTG
AAAGCAAAAGCCCTAAAGTTCGTTGTCCCCAGTACCGTCATTTCCTGGGTTCTGCATATG
CTACTAAACATCAGAGTTCCTCTGCTCCTGAGTGACAAAATGAACTACAGAAACAATGCA
GACACCGTGGATTTTCAGTACTGCTCAGCTAGGAGTCCTGACAAAGACCAAAACTCCATT
TTTGCAGCCTTCACTTTATCACACAACATTTTGTGTTTGAAACTTATGATCGGGAGCAGC
AGCTCCATGGTTTTCATCCTGTACAGGCACCAGCAGCGCACACAGCACGTCCACAGACAC
AGCGTCACGTCAAGGCCTTCCCCCGAGGCCAGAGCTTCTCAGAGCATCCTCACCCTGCTC
TGTGCCTTTGTATGTTTCTACGCCCTGTCATCGGTCACATATGCTGGGTTTTCCCTTTAT
GACAAAGGTGCTTGGTGGCTGATGAAAGCTTCCGCCTTCTCCTCTGGCTGTTTCCCTACC
GCCAGCCCCTTCATTCTCATGACTCGAGAGCTCTGTGCATGCAGGTCCAGGTGGAGGCTG
TGA
>V1R.GCA_004026965.1_PetTyp_v1_BIUU_PVIR01080461.1_112_1029+
ATGGCCCGTGTTAACGTGGCAATGGGAGTGCTCTGCTGCTCTCACATTCTCATCGGAGTG
CTAGGGAATTTCTGTCTTCTTCACCATTATATCTTTCATTTCATCATCAAGTGCAGATTA
AGATCCACAGACCTGATTCTCAGGCACCTGGTCATCGCCAACTCCTTGGCCATTCTGTTT
AGAGGAGTTCCGGAAACAATGGCAGCATTTGGCCTGGAAGATTTCCTCAGCGACCTTGGG
TGCAAACTTGTCTTCTATGTTCACAGAGTGGGCAGGGGCGTGTCCATCAGCAGCACCTGC
CTCCTGAGTGTCTTCCAGGTGATCACCACCAGCCCAAGGTGGGCAGAGCTTAAGGTGAGG
GCTCCAAAGTACACAGGGACCCTCAGTACACTCTGCTGGATGCTCCACATGCTGGTGAAC
ATAATTGTTCTTGTTTACATGACTGACAAACGGAGCCATAAAAACATCACCTACAGAAGA
GAGTTCAGATACTGTTCTGCTGATCTTCACGACAAGGGTAGGAAAATCCTGCATGCAGTG
CTGCTGTCCATCCCTGATGCTCTGTGTCTGGGGCTCATGCTCTGGGCCAGCGGCTCCATG
ATTTGCATCCTGCACAGGCACAAGCAGAGAATGCGGTATATTCACAAGATCAACATCCCA
CACAGACCCTCCCCTGAGACCAGGGCCACCAAAACTATTCTTCTCCTGGTCAGCGCTTTT
GTGTATTTTTATACCCTCTCCTCCATTTTCCAAGCTATTTTTATTTTATATGACAATTCC
AACAGGTTCCTGCTGAATGTGGCTGCAGTTGTCACTGGGGGTTACCCAACCATCAGCCCC
TTCCTGCTCCTGAGTCCGGATTCTAGAGTACACAGGCTTCTGTTTTCCTGCATAAGGAGC
ACAAAGCATTTAATGTGA
>V1R.GCA_004026965.1_PetTyp_v1_BIUU_PVIR01084243.1_1270_2187-
ATGATGGGGAAAAAGAGAAAAATTTCCAGTTTTTCTGACATAGGAAACATGGTTTTCTTT
GAAATTACTATTGGGATCACAGCCAACACTGTCCTGCTTCTGTTCCACATCCTCACATTT
CTTCTCAAGCACAGGCCCAAGCCCCTTGACCTGACTATTGGACAGTTGGCCCTAGTCCAC
CTGGTGATGCTGATAACCATGGGCTTCATAGCAGCAGATACTTTTGGGTTTCATAACTGG
AGGAATGACCTCATATGTAAGTCAATTATCTATGTAAACAGGTTGATGAGGGCCCTCTCC
ATCTGCACCACCTGCCTGCTCAGTGTCCTCCAGGCCATTATCCTCAGCCCCAGAAACTCT
TGGTTGGCAAAGTTCAAGTTTAAGTCCTCACATCACTACCTACATTGCCTTGGTTTTCTA
TGGGTCTTCAATATGCTACTGAATGGCCGTTTCCTAGTTTCCATTGGTTCCACCCCCAAT
GTGACCTCACACAGTCTCGTGTTTGTCACTGAGTCCTGTTCTCAGTGGTTCATCACTTAT
TCATTCAAGTACATATTTTTATCATTGACAAACATTCAGGATATTTCCTTTATAGTGCTG
ATGGGTCTCTCCAGCGGATACATGGTGACTCTGCTGTGCAGGCACAAGAGACAGTTCCAA
CATCTTCACAGCACCAGGCTTTCTCCAAAATCAGCCCCTGCAGAAAGGGCCACCAGGACC
ATTCTGATGCTCATGGGTTTCTTTATGCTCATGTATGTTTTGGACTGTATAACTTTCTTC
TCCTCCGGAATATTGTGGGATAATGTCCCAACTCATCACTGTGTTCAGATGCTCATGGGC
AATGGCTATGCTACAATATGTCCATTGGTGCTAATGAACACTGAGCAGCGAATGAGCAAG
TACTTCACACTCAGTTAA
>V1R.GCA_004026965.1_PetTyp_v1_BIUU_PVIR01092092.1_1414_2355-
ATGAATAAAAACAACAAATTTTCCCGATTTCTTAACATACAACACATATTTTTTTTTGAC
ATCAGCATTGGGTTGATAGCCAACACTGTCCTGCTTCTCTTCCGTGTCCTCACATTCCTT
CTGGAGCACAGGCCCAAGCCTACTGACATGACCATTGGTCACTTGACCTTTATCCACCTA
GTGATGCTGCTAACTGTGAGTTTCATAACTATAGATCTTTGGGGATCTAAGTATTTGGTG
GATGATGTCACTTGTGCTATAGTTATCTATTGGTACAGGTTAATGAGGGGCCTCTCCCTC
TGTACCACCTGCCTGCTGAGTGCCCTTCAGGCCATCACCCTCAGCCCAAGGAATTCCTGT
TTGGCAAAGTTCAAACATAAATCTATGTATCAGAATCTGTATGGCTTTGTCTTTTTTTGG
ATCTTCAATATGCTCATCAATAGTCGTTTCTTAATCTCTACTGGTGCCATCCCTAATGTG
ACTTCAGACAATTCTATGTTTCTCACTGAATTTTGCTATCTTTGGCCAATTAACTACTCA
CTCAAATATATATATTTGTCACTGATGACCTTCCAAGATGTATCCTGTATAATGCTCATG
GCACTTGCAAGTGGGTACATGGTCATTCTCTTGTGCAGGCATAAAAGGAAGATGCAGCAT
CTTCACAGCACCAGCCTAAAAGCTTCCCCAGAACAAAGGGCCACTCAGACCATTTTGGTG
CTCATGAGCTTTTTTATTGTGATGTACTTTTTGGATTGTTTTATCTCCTATAACTCTGGA
GTGCTGTGGATCAGTGACCCAATTCATCAGTGCGTCCAACTGTTGGTTTGCAATGGCTAT
GCCACAGTCAGTCCTTTGGTGCTCATCAGTACTGAAAAACGAATGATCAGATACTTCATA
TCCAGGTGGAGGAAAAATGGTCAACATATGTTTGTTCAGTGA
>V1R.GCA_004026965.1_PetTyp_v1_BIUU_PVIR01104216.1_378_1319+
ATGAATAAAAACAACAAATTTTCCCGATTTCTTAACATACAACACATATTTTTTTTTGAC
ATCAGCATTGGGTTGATAGCCAACACTGTCCTGCTTCTCTTCCGTGTCCTCGCATTCCTT
CTGGAGCACAGGCCCAAGCCTACTGACATGACCATTGGTCACTTGACCTTTATTCACCTA
GTGATGCTGCTAACTGTGAGTTTCATAACTATAGATCTTTGGGGATCTAAGTATTTGGTG
GATGATGTCACTTGTGCTATAGTTATCTATTGGTACAGGTTAATGAGGGGCCTCTCCCTC
TGTACCACCTGCCTGCTGAGTGCCCTTCAGGCCATCACCCTCAGCCCAAGGAATTCCTGT
TTGGCAAAGTTCAAACATAAATCTATGTATCAGAATCTGTATGGCTTTGTCTTTTTTTGG
ATCTTCAATATGCTCATCAATAGTCGTTTCTTAATCTTTACTGGTGCCATCCCTAATATG
ACTTCAAACAATTCTATGTTTCTCACTGAATTTTGCTATCTTTGGCCAATTAACTACTCA
CTCAAATATATATATTTGTCACTGATGACCTTCCAAGATGTATCCTGTATAATGCTCATG
GCATTTGCAAGTGGGTACATGGTCATTCTCTTGTGCAGGCATAAAAGGCAGATGCAGCAT
CTTCACAGCACCAACCTAAAAGCTTCCCCAGAACAAAGGGCCACTCAGACCATTTTGGTG
CTCATGAGCTTTTTTATTGTGATGTACTTTTTGGATTGTTTTATCTCCTATAACTCTGGA
GTGCTGTGGATTAGTGACCCAATTCATCAGTGCGTCCAACTGCTGGTTTGCAATGGCTAT
GCCACAGTCAGTCCTTTGGTGCTCATCAGTACTGAAAAACGAATGATCAGATACTTCATA
TCCAGGTGGAGGAAAAATGGTCAACATATGTTTGTTCAGTGA
>V1R.GCA_004026965.1_PetTyp_v1_BIUU_PVIR01115349.1_28_969+
ATGGCAGCCAGTGAAGTGGTGATAGGGGTGATCTTCTTCTCGCAGACTGTGATTGGAGTC
CTGGGCAATTCCTCTCTTCTCTACCATTATCTGTTCCTTCACTTCACCGGGTGCAGGTTA
AGGTCCACAGACGGGATTGTTACACACTTGATTACAGCCAACCTCCTAACTCTCCTGTGC
AGAGGACTGCTCCACACAATGGCAGCTTTTGGTTGGCACCTTTCCCTCAGTGATATCACT
TGCAAACTACTGTTCTACCTTCACAGAATAAGTAGAGGTGGGTCCATTGGCAGCACCTGT
TTCCTGAGTGTCTTCCAGGCCATCACCATCAGCCCCAGGGGCTCCAGATGGGCAGAGCTG
AAAGTGAAAGCTCCAAAGTACGTCGGCTCCTCTTTGTGCGTATTCTGGGTCCTGTACGGC
CTTGCAAATGTGAATTTCCTTACGTACATCATGGGGACTTGGAGCAAGAAAAACAACACA
AACCTGAAATATCACGGGTACTGCTCCAGTGTTCGTCATGACAGAACCACGGAGACGTTA
TATGCAGCCCTGCTGTCCCTCCCCGATGCTTTCTGTCTGGCGCTCATGCTCTGGGCCAGC
AGCTCCATTGTTTGCATCCTGCACAGGCACAGGCATCAGATGAGACACATGCACAGGACC
AATGTCACCCCCGGATCTTCTCCCGAGACCAGGGCCACCAAAGCCGTCCTGCTCCTGGTC
AGCACCTACGTCTGTTTCTACACACTCTCCTGCATCTTTCAAGTGATTTTGTCTTTCACT
TACGATCCCAGCTGGCTCCTGTTGAACACGTCGACAGCGGCTGCTGGGTTTTTCCCGGCT
GTCAGCCCCTTCCTGTTCCTGAGCTGTCACTGCAGTGTATCCACTTTTTCTTTTGTCTCT
GTCAGGAACAGAAAATCCCCTGCTCACATGAGAAGCAGGTAA
>V1R.GCA_004026965.1_PetTyp_v1_BIUU_PVIR01119617.1_128_1051+
ATGACACCCAGAAGTCTGGCTGTTGGGATGATCTTTCTGTCACAGACTGCCACTGGAATC
TTGGCAAACTTCTCTCTTCTGTACCATTATCTCTCTCTTTCCTTTGCAGGATACAGATTG
AAGCCCACAGATGAAATAGTACAGCACTTGACAATAGCTAATGTGTTAGTCCTGCTCTTT
AAAGGAATCCCCCAGACAATGGCAACTTTTGAGATAAAATATTTGTTCCACAATGTTGGA
TGCTCATGTCTACTGTATGTCTACAGAGTGGCCAGAGGTGTGTCCGTTGGTACCACCTGC
CTCCTGAGTCTCTTTCAGGCCTTTAAGATCAGCCCCAGGGACTCCTGCTGGAAGCAGTTC
AAAACCATACTCCCCAAATACACAGGCTTCTCCATTTTCCTCAGTTGGATTCTGCATATG
TTGGTAAATTGTATTTTGCTCTTTTATAGCCTCAGCAAAGGTAGTAGCAAAAATATTACA
AGCATAAAAGGTTTCGGGTACTGCACTGCTGTATTTAGAGACAAAGTCACAGAAGTTTTG
TACACAGTGTTGGTGTTACTTCCCGAAGTTTCCTGTTCTGGGCTCATGCTCTTGTCCAGC
GGCTCCATGATCTTCTTCCTGCAGAGACACAAGCAGCACGTCCAACACATCAGCAGGAAA
AGTAACTCCCACAGACCATCGCCCGAGTCCAGGGCCACCCAAAGTGTGCTCGTCCTTGTG
AGCACCTTCATGTCTTGTTATACCCTCTCCTCATTATTTTACGTTTCTATTGTGAATTTC
AGTATTCCTACTTGGTGGCTACTGAACATCTCTGCCCTCATTTCCACCTGCTTCCCCACT
GTCAGCCCCTTTGTTCTGATGAGCTGCAACTCCACGGCGGCCAGACTCTGGACCAAACTC
TCAGATTTTCTCCGATGTATGTAA
>V1R.GCA_004026965.1_PetTyp_v1_BIUU_PVIR01124515.1_729_1646-
ATGGCCCGTGTTAACGTGGCAATGGGAGTGCTCTGCTGCTCTCACATTCTCATCGGAGTG
CTAGGGAATTTCTGTCTTCTTCACCATTGTATCTTTCATTTCATCATCAAGTGCAGATTA
AGATCCACAGACCTGATTCTCAGGCACCTGGTCATCGCCAACTCCTTGGCCATTCTGTTT
AGAGGAGTTCCAGAAACAATGGCAGCATTTGGCCTGGAAGATTTCCTCAGCGACCTTGGG
TGCAAACTTGTCTTCTATGTTCACAGAGTGGGCAGGGGCATGTCCATCAGCAGCACCTGC
CTCCTGAGTGTCTTCCAGGTGATCACCATCAGCCCAAGGTGGGCAGAGCTTAAGGTGAGG
GCTCCAAAGTACACAGGGACCCTCAGTACACTCTGCTGGATGCTCCACATGCTGGTGAAC
ATAATTGATCTTGTTTACATGACTGACAAACGAAGCCATAAAAACATCACCTACAGAAGA
GAGTTCAGATACTGTTCTGCTGATCTTCACGACAAGGGTAGGAAAATCCTGCATGCAGTG
CTGCTGTCCATCCCTGATGCTCTGTGTCTGGGGCTCATGCTCTGGGCCAGCGGCTCCATG
ATTTGCATCCTGCACAGGCACAAGCAGAGAATGCGGTATATTCACAAGATCAACATCCCA
CACAGACCCTCCCCCGAGACCAGGGCCACCAAAACTATTCTTCTCCTGGTCAGCGCTTTT
GTGTATTTTTATACCCTCTCCTCCATTTTCCAAGCTATTTTTATTTTATATGACAATTCC
AACAGGTTCCTGCTGAATGTGGCTGCAGTTGTCACTGGGGGTTACCCAACCATCAGCCCC
TTCCTGCTCCTGAGTCTGGATTCTAGAGTACACAGGCTTCTGTTTTCCTGCATAAGGAGC
ACAAAGCATTTAATGTGA
>V1R.GCA_000247695.1_HetGla_female_1.0_JH602109.1_12216509_12217447-
ATGAATAAAAAGAGAAAATTTTCCAGTTATACTGACCTAAGAAACACAGTTTTCTTTGAA
GTCACCATTGGGATCATAGCCAACACTGCCCTGCTTCTGTTCCACATCCTCGCATTTCTT
CTCAAGCACAGGCCCAAGCCCCTGGACCTGGGTATCAGCCAGTTGGCCTTAATCCACCTG
GTGTTGCTGGTAACGGTGGGCTTCATAGCTGCAGACACTTTTGGTTTCCAGGGTTGGGGA
AGTGATCTCATGTGCAAATCGGTTATTTATGTAAACAGGTTGATGAGGGCCCTCTCCATC
TGTACCACCTGCCTGCTGAGTGTCCTCCAGGCCATCACCCTCAGCCCCAGGAACTCTTGT
TTGGCAAAGTTCAAACATAAATCCTCACATCACTACCCATGTTGCCTTGTCTTTTTATGG
GTCTTCAATATGCTCCTGAACGGTCGCTTCTTAGTCTCCATTGGTGCCACCCCCAATGTG
ACCTCACACAGTCTCGTGTTCGTCACTGAGTCCTGCTCTCAGTGGCCCATTAGTTACTTG
TTCAGGTACATATTTTTCTCATTGGCGAACATTCAGGATATCTCCTTTATAGGGCTGATG
GCTCTCTCAAGTGGATACATGGTGACTCTGTTGTGCAGGCATAAGAGGCAGTTCCAGCAT
CTTCACAGCACCAGCCTTTCTCCAAAAGCATCTCCAGAAGAAAGGGCCACCCAGACCATT
CTGGTGCTCATGGGTTTGTTTATGTTTATGTACTTTTTGGACTGTGTTACTTTCTCCTTC
CTTGGAATATTGTGGAACAGTGAACCAATTAGCTATTGTGTCCGGATGCTTGTGGGCAAT
GGCTATGCCACAGTCTGTCCTTTAGTGCTAATGAGCACTGAGAAACGAATCATCAAGTGG
TTAACATTCAAGTGGAAAAAGACAGTAAATCTTCAGTGA
>V1R.GCA_000247695.1_HetGla_female_1.0_JH602109.1_12274868_12275800-
ATGAAGGTGAATAAAAACAGAAAAATTTCCAGTTTTTCAGACATAAGAAACACAGTTTTC
TTTGAAGTCACCATTGGGATCATAGCCAACACTGCCCTGCTTCTGTTCCACATCCTCGCA
TTTCTTCTCAAGCACAGGCCCAAGCCCCTGGACCTGGGTATCAGTCAGCTGGCCTTAATC
CACCTGGTGTTGCTGGTAACCATGGGATTCATAGCCACAGATACTTTCAAATTTCAGGGT
TGGGAGGATGGCCTCACATGTAACTTGGTTGTCTACATGCACAGGTTGATGAGGGCCCTC
TCCATCTGTACCACCTGCCTGCTGAGTGTCCTCCAGGCCATCACCCTCAGCCCCAGGAAC
TCTTGTTTGGCAAAGTTCAAACATAAATCCTCACATCACTACCCATGTTGCCTTGTCTTT
TTATGGGTCTTCAATATGCTCCTGAACGGTCGCTTCTTAGTCTCCATTGGTGCCACCACC
AATGTGACCTCACACAGTCTCGTGTTCGTCACTGAGTCCTGCTCTCAGTGGCCCATTAGT
TACTTGTTCAGGTACATATTTTTCACATTGGTGAACATTCAGGATATCTCCTTTATAGGG
CTGATGGCTCTCTCAAGCAGATACATGGTGACTCTGTTGTGCAGGCATAAGAGGCATTTC
CAGCATCTTCACAGCACCAGACTTTCTCTAAAATCACCCCCAGAAGAAAGAGCCACTCAG
ACCATTCTGCTTCTCATGGGTTTCTTTATGTTCATGTACTTTTTGGACTGTGTTACTTTC
TCCTCCCTTGCAATATTGTGGAAAAATGACCCAACTCATCTTTGTATCCAGATGCTTGTG
GGCAATGGCTATGCCACAATCTGCCCTTTGGTGCTAATGAGCACTGAAAAACGAATGATC
AAGTGCTTAACTTTCAGGTGGGAAAGACAGTAA
>V1R.GCA_000247695.1_HetGla_female_1.0_JH602109.1_12368219_12369151+
ATGAAGATGAATGAAAAGAGAAAATTTTCCAGTTTTTCAGGCATAAGAAACACAGTTTTC
TTTGAAGTCACCATTGGGATCATAGCCAACACTGCCCTGCTTCTGTTCCACATCCTCACA
TTTCTTCTCAAGCACAGGCCCAAGCCCCTGGACCTGGGTATCAGCCAGTTGGCCTTAATC
CACCTGGTGTTGCTGGTAACCATGGGATTCATAGCTGCAGACACTTTTAGGTTCCAGGAC
TGGAGAAGTGACCTCATATGTAAATCAGTTATCTATGTAAACAGGTTGATGAGGGCCCTC
TCCATCTGTACCACCTGCCTGCTGAGTGTCCTCCAGGCCATCACCCTCAGCCCCAGGAAC
TCTTGTTTGGCAAAGTTCAAACATAAATCCTCACATCACTACCCATGTTGCCTTGTCTTT
TTATGGGTCTTCAATATGCTCCTGAACGGTCGCTTCTTAGTCTCCATTGGTGCCACCCCC
AATGTGACCTCACACAGTCTCATGTTCGTCACTGAGTCCTGCTCTCAGTGGCCCATTAGT
TACTTGTTCAGGTACGTATTTTTCACATTGGTGAACCTTCAGGATATCTCCTTTATAGGG
CTGATGGCTCTCTCAAGTGGATACATGGTGACTCTGTTGTGCAGGCATAAGAGGCAGTTC
CAGCATCTTCACAGCACCAGCCTTTCTCCAAAGGCATCCCCTGAAGAAAGGGCCACCTGG
ACCATTCTGGCGGTGATGGGTTTCTTTATACTCATGTACTTTTTGGACTGTTTTACTTTC
TCTTCCCTTGTAATATTGGGGAAAAATGACCCAATTCATGTCTGTGTCCAGATGCTTGTG
GGCAATGGCTATGCCACAATCTGTCCATTAGTGCTAATGAGCACTGAAAAGCGAATGATC
AATTGCTTAACATCCAGGTGGGAAAGACAGTAA
>V1R.GCA_000247695.1_HetGla_female_1.0_JH602109.1_12406013_12406990+
ATGTTTCTCCTTTTTTTCTCAGACATGTATTGTTATTCTTTCTCTATCAAGGTGAATAAA
AAGAAAAACTTGTCCAGTCTTTCAGGCATAAGAAACACAGTTTTCTTTGAAGTCACCATT
GGGATCATAGCCAACACTGCCCTGCTTCTGTTCCACATCCTCGCATTTCTTCTCAAGCAC
AGGCCCAAGCCCCTGGACCTGACTATTGGTCAGTTGGCCCTAATCCACCTGATGATGCTG
GTAACCCTGGTGTTCATAGCTACAGACACTTTTGGGTTTCAGGGTTGGGAGAATGATCTC
ACATGTAAATCAGTTATCTATGTGTACAGGTTGATGAGGGCCCTCTCCATCTGTACCACC
TGCCTGCTGAGTGTCCTCCAGGCCATCACCCTCAGCCCCAGGAACTCTTACTTGGCAAAG
TTCAAACACAAATCCACACATCACTACCCACGTTGCCTTGTCTTTTTATGGGTCTTCAAT
ATGCTCCTGAACGGTCGCTTCTTAGTCTCCATTGGTGCCAACCCCAATGTGACTTCACAC
AGTCTCATGTTTGTCACTGAATCTTGCTCCCTCTGGCCAATTAGTTACTTGTTCAGGTAC
ATATTTTTAACATTGGCAAACATTCAGGATATCTCCTTTATAGGCCTGATGGCTGTCTCA
AGTGGATACATGGTGACGCTCTTGTTCAGGCATAAGAGGCAGTTCCAACATCTTTACAGC
ACCAGCCTTTCTCCAAAGGCATCCCCAGAAGAAAAAGCCACTCAGACCATTCTGCTGCTC
ATGGGTTTCTTTATCTTTATGTACTTTTTTGATTGTATTACCTTTTCCTCCTCTGCAATA
TTGTGGAACAAAAGCCCAATTCATCATTGTGTCCAGATGTTTGTGAGCAATGGCTATGCC
ACAATATGTCCTTTGGTGCTAATGAGCACTGAAAAACGAATGATCAAGTGGTTCACATCC
AGGTGGGAAAGACAATAA
>V1R.GCA_000247695.1_HetGla_female_1.0_JH602130.1_196761_197654-
ATGGAGATGAATAAAAATACTAAATTTTTCAGGATTCTTGACACAAAATACTTGTTTTTC
TTTGAAGTCAGCATTGGAATCGTAGCCGACACTGTCCTGCTTCTTTTATATGTGCTCATA
ATTCTTCTAGAGCACAGGCCCAAGCCCATTGATTTGACCATTACCCATTTGTTTTTTACC
AATGTAATAATGCTGGTAACAACGTGTTTGACAGCTTTAGACATTTTTGGGTATCAAGAT
GTGGGAAATGACATCACATGTAAATATGTTATCTATTTGCACAGACTGATGAGGGGCCTC
TCCATCTCTACCACCTGCCTGCTGAGTGTCCTCCAGGCCATCACCCTCAGCCCCAGAAGC
TCCTGTCTGGCAAAGTTCAAACAGAAATCCCTGCAATGGAACCTGTGTTGCTTTCTCTTT
TTATGGGTCTTCAATATGCTCATCAGTGGTCGTTTCTTAATCTCCACTATTGCCACCCCT
AATGTGACTTCCCATAACCTTATGTTTGTCACTCAGTCCTGCTCCCTTTGGCCCATTAGT
TACCTACTTAAGTATATCACTTTCTCCTTGATGACTTTCCAGGAAATTTCTGTTATAGGG
CTAATGGGACTCTCAAGTGGGTACATGGTGATTCTTTTGCACAGGCACAAAAGGCAGTCC
CAGCATCTTCACAGCACCAAGTTGTCTCCAAAAGCGTCCCCAGAACAAAGAGCCACTCAG
ACTATTTTGTTCCTCGTGAGCGTCTTTATCATCATTTATGCTCTGGACTGTGTTATCACC
TCCACATCTGGAGTGTTCTGGAAACATAACCACATTCATCATCGTGTCCAGATGCTGGCT
GGCAATGGCTATGCCACAGTCAGTCCTTTGGTGCTAATCAGTACTGAAACATGA
>V1R.GCA_000247695.1_HetGla_female_1.0_JH602130.1_230764_231684+
ATGAAGACAAATAAAAACAGCAGATTTTCTGGTTTCACTGACATACAACACATGGTTTTC
TTTGAAATCAGCATTGGGATCATAGCCAACATAATCCTGCTTCTCTTTCATGTCCTCATA
TTCCTTCTGGAGTGCAGGCCCAAGCCTGCTGATCTGACCATTGGTCACTTGGCCTTTATT
CACATAATAATGCTCCTAAATATGGGTTTCATAGCTGTAGACATTTTTGGGTATCAAGAT
TTATGGGATGACATTACATGTATGTCTGTTATCTATTTGAATATGTTGATGAGGGGCCTC
TCCATCTGTACCACCTGCCTGCTGTGTGTCATCCAGGCCATCACCCTCAGCCCCAGCAGC
TCCTGTTTAGCAAAGTTCAAACAGAAATCCTTATATCAGAACCTGTGTGATTTTCTCCTT
CTTTGGGTTTTCAATTTGATCATCAGTGGTCGTATGTTAATCTCCACTGTTGCCACTCCC
AATGTGACTTCAAATAGTCTTATGTTAATTACGACATCCTGCTCCCTTTTGCCCATTAGT
TCCTTCCTCAAGTACATTTTTTTCTCACTTATGACTTTCCAGCACATGTCCTTTATAGGA
CTCATGGTGCTTTCAAGTGCATACATGGTGATTCTCTTGTGCAAGCATAAAAGGCAGTCC
CAGCATCTTCACAGCACCAGCCTGTCTCCAAGAGCATCTGCAGAACAAAGGGCTACCCAG
ACAATTTTATTGCTCATGAGTTTCTTTATTGTAATGTACAGTTTGGACTGTGTTATTGGG
TCCACCTCTTCAATCTTGTGGAACCATGACCCAATTCAACACTGTGTCCTCATGCTGGTT
GGCAATGGCTATGCCACGGTCAGTCCTTTGGTGCTCAACAGTAGTGAAAGACAAATGATC
AGGTGTCTCATATTCATGTGA
>V1R.GCA_000247695.1_HetGla_female_1.0_JH602130.1_299292_300221+
ATGAAAATAAACAGATTTTCCAGTCTTATTGGCATACAACACATGGTTTTCTTTGAAGTC
AGCATTGGGATCATAGCTAACATGATCCTGCTTCTGTTTCATGTCCTCACATTCCTTCTG
GAGCACAGGCCCAAGCCTACTGATCTGACCATTGGTCACTTGGCCCTTATCCACATAGTG
ATGCTCACAACTGTGAGTTTCATAGCTGTAGACACTTTTGGGTATCAGGATTTGGGGAAT
GACATCAAATGTACTTCTGTTATCTATTTGAATAGGTTGATGCAGGACCTCTCCATTGGT
ACCACCTGCCTGCTGAGTTTCATCCAGGCCATCACCCTCAACCCCAGAAGCTCCTGTTTG
GCAAAGTTCAAACAGAAGTCCCTGCATCAGAACCTGTGTTGCTATCTCTTTTTATGGGTT
TTCAATATGATCATTAATGGTCGGATCTTAATCTCCACTGTTGCCATACCCAATGTGACC
TCACACAGTTTTATGTTTCTCACTACATCCTGCCCCTTTTTGCCCATTAGTTCTTTCATC
AAGTATACATTTTTCTCACTAATGACTTTCCAGTACATGTTGTTTATAGGGTTCATGGCA
CTCTCAAGTGGGTACATGGTGATTCTCTTGTGCAAGCATAAAAGGCAGTCCCAGCATCTT
CATAGCACCAGCCTGTCTCCAAGAGCATCCGCAGAACAAAGAGCCACACGGACTATTTTG
TTGCTCATGAGTTTCTTTATTGTTATTTACAGTTTGGACTGTATTATTTGCTCCACCTCT
TCAGTCCTATGGAACACTAACCCAGTTCATCATTGTGTCCTGATGCTGCTTGGTAATGGC
TATGCCACAATCAGTCCTTCGGTGCTCATCAGTAGTGAAAGACGAATGCTCAAGTGCTTC
ATGTTCCTGTGGGGGAAAGACAGTGAATGA
>V1R.GCA_000247695.1_HetGla_female_1.0_JH602130.1_321490_322401+
ATGCTATTTGCTTCTTCTCCCATGAAGATGAATAATAATAGCAGATTTTCCAGTTTCATT
GGCATACAACACATGTTTTTCTTTGAAGTCAGCATTGGGATCATGGCTAACACTGTCCTG
CTTCTCTTTCATGTCCTCACATTCCTTCTGGAGCACAGGCCCAAGCCCACCGATCTGACC
ATTGGTCACTTGTCTCTTATTCACATAGTGATGCTCCTAACTATGGGCTTCATAGCTATA
GACATTTTCAGGTATAAAGATTTGGGAAATGATATCATGTGTAAATCTGTTATCTATTTG
CACAGGTTGATGCGGGGCCTCTCTGTCTGTACCACCTGCCTGTTGAGTATCCACCAGGCC
ATCACCCTCAGCCCCAGAAGGTCCTGTTTGGCAAAGTTCAAACAGAAATCCCTGCATCAG
AACCTGTGCTTTCTCTTTTTATGGGTCTTCAACATGCTCATCAGTGGATGTTTTTTAAAC
TTCACTGTTGCCATTCCAAATGTGACCTCACATAATTTTATGTTTGTCACTCGATCTTGC
TCCCTTTTGCCCATTAGATCCTTCCTTAAGTACATATCTTTGTCACTGATGACTTTCCAG
CACATGTCCTTTATAAGACTCATGGCACTCTCAAGTGGGTACATGGTGATTCTCTTGTGC
AGGCATAAAAGGCAGTCTCAGCATCTTCACAGCACCAGCCATTCTCCAAAAGCATCTGCA
GAACAAAGGGCTACCTGGACTATTTTGTTGCTCATGAGTTTTTTTACTGTCATGTATATT
TTGGACTGCGTTATTGAGTCCATCTCCACACTATTGTGGAATCATGACCCAGTTCATCAT
TGTGTCCACATGCTGGTTGGCAATGGCTATGCCACACTCAGTCCTTTGGTGCTCATCAGC
ACTGAAAGATGA
>V1R.GCA_000247695.1_HetGla_female_1.0_JH602145.1_794340_795263+
ATGTGCTCTGCCAACTTGGATTTGGGGATTGTCTTCCTCACTCAGACAGGACTTGGCCTT
GTGGGAAACTCCTACCTGCTCTGTATGTATAACTTCACTGTGCTCATTGGACATCACTTG
AAACCGACAGATTTGATTCTTAATCAACTGGTATTGACCAATTTGGTGGTTCTTTTCTCG
AAAGGTGTCCCTCAGACATTGTCAACTTTGGGATGGGAATATTTCCTGGATGATGCTGGG
TGTAAACTTGTCTTCTACTTTTACAGAGTGAGCACTGGAGTGTCCTTCAGCACTGTCTGC
CTCCTCAATGGCTTCCACACTATTAAGATCAACCCCAGTATTTGTAGATGGATGGAGCTC
AAGATTAGATCCCTAAAGTTTACTGGCTTCTGCTGTTGCCTGTGTTGGATCCCACATCTC
TTGATAAATTCATTTCTTCCTTTAATAGTATATGGTCCATTGAGTAAGAAAAATCTCAGC
ATAGAAAATAATTATGAGTATTGTTCTTGGATAACGCCACAAGGATATAGCCCATTATAT
ACAGCCTTGTATTTTTTCCCTAACCTAATGAGTCTCATCTTCATGATCTGGGCCAGTGGC
TCCATGGTCCTGGTCCTGCACAGACATAGGCTGCGAGTCCAGCACATTCGCAGACACAGC
TTTTCCCCCAACCCTTCCCATGAGGCCAGAGCCACACGCACCATCCTGGTCCTGGTGAGC
TCTTTTGTGACCTTTTATTCAGTCTATGTTATTTTCAGCATCTGGATGACTCTAGTCACA
CATCAAGGCCAGTGGATGGTGAACAGCTCTGTCCTGGTGGCCTCATGTTTCCCAGCATTC
AGCCCCTTTGTGCTCATCATCAGTGACTCCAGGATCTCACAGCGCTGGTTTGCCTGCAGA
GAGAAGACAAAAGTTTTTTCCTAA
>V1R.GCA_000247695.1_HetGla_female_1.0_JH602145.1_842196_843152+
ATGATGTCAACAGCCCCAGACTTTGATGCAATGGCTGCAGGAAATTTGGATTTGGGGATT
ATCTTCCTCACTCAGACTGCAGTCGGGGTCTTTGGAAATTCTTTCCTCCTTTGTTTTTAC
ACCTTCTGCCTGCTCACTGGACACAAATTGAGACTCACAGACCTAATTCTCAACCAACTG
GTCTTAGCCAACTCTCTGGTCCTGCTCTCCAAAGGGATATTGCAAACAATAGTGGCATTT
GGGTGGAACTCTTTCCTGGACAATGTTGGATGTAAACTTGTCTTCTATTTTCACAGAGTA
GCCACAGGGGTTTCCTTCAGCACTGTCTGCCTTCTCAATGGGTTCCAGGCTATTAAGCTC
AACCCTAGTATTTGTAGATGGACGGAGCTCAAGATTCAATCCCTAACATTTATTGGGTTC
TGCTGTTTCCTGTGCTGGATTCCGAATCTCTCAGTAAATTCATGCATCATTGTAATAGTG
AATGGTCCACTCAATTGCAAAAATGTTACTGTGAGAACCAGTTGTGGACACTGCTCCTGG
GCAATGCCAGAGAGATATAGCTCGTTATATGCATTCTTATATTTTTCCCTTGACTTTATC
AGTGTGGGCTTCATGATCTGGGCCAGTGGCTCTATGGGCCTGGTCCTGCACAGACACAGG
CACCGAGTCCAGCACATTCGCAGCCACTGCTTCTCCCCCAGTCCTTCCCACGAGGCCAGA
GCTACATGCACAATCCTGATCCTGGTGAGCTCCTTTGTTACCCTTTATTCACTCTATACT
ATTTTGACCATTTGGATGACTCTAGTCTCAAATCGTGGCCAGTGGATAGTGAACAGCTCT
GTGCTGGTGGCCTCATGTTTCCCAGCATTAAGCCCCTTTGTGCTCATCGTCAGGGACTCC
AGAATCTCTCTGTTCTGCTTTGCCTGCAGGGAGAAGCAAATTGTTCTTCCTAAGTAG
>V1R.GCA_000247695.1_HetGla_female_1.0_JH602145.1_2701089_2701988+
ATGGCCCCTGTGGATTTGAGAATTGCAGTGATCTTCCTTTTCCAGATTGTCACTGGAACT
GCCGGGAACTTAGCACTCTTGGGTCATTATTGCATCCTGTACTTCAGTGGCTGCAGGTCC
AGGCCCACAGATGTGATCCTCAGGCACCTGATCGTGGCCAACCTCTTGGTCATTCTCTCC
AGAGGAATCCCAGAGACCATGGCAGCATTTGGGTTGCAAAACTTCCTCAGTGATGTTGGG
TGCAAGCTTGTGTTCTATGTGCACAGGGTGGGCAGGGGTGTGTCCATGGGCAGCACCTGC
CTCCTGAGTGTTTTCCAGGCCATCACCATCAGCCCCAGGAGCTCCAGGTGGGCAGAGCTG
AAAAGGAAAGCCCTAAAATTTATTGGCTTGTCTAACATCCTCTGCTGGGGCCTGCACATG
CTGCTAAATGTCAGAGTTCCTATGCTTATGAGTGACAAAGGGAACAACGGAAACAGCACA
AAAACTATAGATTTTCAGTACTGTTCAGCTACCCTTCCTGACAAAGAAAAAGGATCATTG
TTTGCAGTACTGATAATCTCCCATGACATTTTGTGTTTGGCGCTCATGATCTGGGCCAGT
GGCTCCATGGTTTTCATTCTGTTCAGGCACAAACAGCGGGTCCAGCATCTCCACAGATAC
AGCTCACGCAGGTCTTCCCCTGAGACCAGAGCTTCGCAGAGTGTCCTCATCCTGGTGAGC
GCCTTCGTGTTCTTCTATGCCCTGTCTTCCGCCCTTCATGTTTTGTTTTCTTTTCATTAT
GAAGGTACTTGGTGGCTGGTCACAACCTCTGTCATCAGCAATGCTTGTTTCCCCACTGCC
AGACCCTCCATTCTCATGAGTCGTGAGTGCTCTCTATGCAGGCTCATCAAGAAGAATTAA
>V1R.GCA_000247695.1_HetGla_female_1.0_JH602145.1_2710944_2711846+
ATGGCCCCTGTGGATTTGAGAATTGCAGTGATCTTCCTTTTCCAGATTGTCACTGGAACT
GCCGGGAACTTAGCACTCTTGGGTCATTATTGCATCCTGTACTTCAGTGGCTGCAGGTCC
AGGTCCACAGATGTGATCCTCAGGCACCTGATCGTGGCCAACCTCTTGGTCATTCTCTCC
AGAGGAATCCCAGAGACCATGGCAGCATTTGGGTTGCAAAGTTTCCTCAGTGATGTTGGG
TGCAAGCTTGTGTTCTATGTGCACAGGGTGGGCAGGGGTGGGTCCATGGGCAGCACCTGC
CTCCTGAGTGTTTTCCAGGCCATCACCATCAGCCCCAGGAGCTCCAGGTGGGCAGAGCTG
AAAAGGAAAGCCCTAAAATTTATTGGCTTGTCTAACATCCTCTGCTGGGGCCTGCACATG
CTGCTAAATGTCAGAGTTCCTATGCTTATGAGTGACAAAGGGAACAACGGAAACAGCACA
AAAACTATAGATTTTCAGTACTGTTCAGCTACCCTTCCTGACAAAGAAAAAGATTCATTG
TTTGGAGTGTTGGCATTCTCCCATGACATTCTGTGTTTGGCGCTCATGGTCTGGGCCAGT
GGCTCCATAGTTTTCCATCTGTACAGGCACAAGCAGCGGGTCCACCATCTTCGTAGCCAC
AAAATCTCATCACCGTCTTCCCCTGAGACCAGAGCCACTCAAAGCACCCTCATCCTGGTC
ACTGCCTTCATATCCTTCTATGCCCTGTCTTCCATCATTCATGTTTTGTTTCTCCTTCAT
GATGGAACTGCCTGGTGGCTAGTCAAAACTTCTGCCTTCTCCAATACTTGTTTCCCCACT
GCCAGCCCCCTAATTCTCATGAGTCGAGAGCGGTGTGTCTCCAGGGTCATTTGGAAGAAG
TAA
>V1R.GCA_000247695.1_HetGla_female_1.0_JH602145.1_2731400_2732320+
ATGTCAGCCTCAGCCTCGAAAACTGGCAGAATGGAGGCAGCAATGGGAGTGGTTTTCTTA
TCACAGATTGTGTGTGGAGTCCTTGGAAATTTCTTTCTTCTCCATCATTATCTCCTTCTT
TACTTTACTGGACACAGGTTAAGGTCCACAGATTTGATTCTGCAGCACTTGATGGTAGCC
AATTCTTTATTCCTGCTCTCTAGAGGAGTCCCCCAGACAATGGCAGCTTTTGGCTTGCGA
GATTTCCTCAATGACTTTGGGTGCAAACTCGTGTTCTATCTTCATAGAGTGAGCAGGGGT
ATGACCATCAGCAGAACCTGCCTCTTGAGTGGCTTCCAGGCCATCACCATCAGTCCCAGA
AACTCCAGGTGGGCGCAGGTTAAGGTAAAAGCCCCCAAGTATATTGACTGCTGTGTTTTC
TTGTGCTGGATCCTGCAAATGCTGGTGAATATAATTTGTCCTATATATGTAGCTGGAAAA
TGGAGCAAAAGGAACATCATGCTGAAAAAGGATTTGGGATTCTGTTCTGCGAATCATGCT
GACACAATAATCACTGTATCGCTCTATTCAGTGGTGTTATTATTTCCTGATGTTGCAGGT
TTGACCCTCATGGTCTGCACCAGCATCTCCATGCTTCTCATTCTGTACAGGCACAGGCAG
CATGTCCAATACATCCATATGACTAAAGTCTCCAAATCTTCCACCGAGTCCAGAGCTACG
CAAAGGATCCTGGTCCTTGTGAATACCTTTGTGTCATCCTACATCCTCTCCTCCATTTTC
CAAGTCTATATTTCTAATTCCTATCAACCTAACTGGCTATTGGTGAGCATAGGTGCATTT
ATGTCTCTGTGTTTCCCGGCTTTCTGCCCCTTTGTGCTGATGATACATGACTTCTGGTGT
CCAGGCTCTGTGTCTGGGTAA
>V1R.GCA_000247695.1_HetGla_female_1.0_JH602145.1_3044747_3045760-
ATGAGCCTAGCTCAAAGAAATGATTGCCACCACAGTTTACAGGAAATTTTAGAAGGAAAT
GACAAAATACCTTCCAGGGATTTGGCAGTAGGAATAATGTTTTTGTCACAGACTATGGTT
GGAGTTCTGGGAAATTTTTCTCTTCTTTATCATTATTTTTTTCTTCGCCATGTGAAAAGC
AGATTGAGGTCCATAGATTTGATTCTCAAGCACCTGTTTATAGCTAATTCTTTAGTTATT
CTTTCAAAAGGACCTTCCCAGACAATGGTAGCCTTTGGGTCAAAACATTTATTCAGTGAA
TTTAGTTGCAGACTTATCTTATATGTCCTCAGAGTGGGCAGGGCTGTGTCAATTTTTACC
ACGTGCCTCTTGAGTGTCTTCCAGACTATCATAATCAGCCCCATGGACTCTTGTTGGAAG
AATCTTAAAACAAAAGCTCCAAAGTACATTGGATTCTCCATGTCCCTCTGCTGGTTGCTA
CAAATAGGGGTACATTTCACATTCCCTCTGTATGTGTGGTATGTATCTGGAAAATCAGAT
AGCAGAAACATCACAAGGAAAAGACATATGGCACTCTGTTCTGTTGTAGATTATGGGACA
ATCATGGGTTCAGCCTATATTGCATTAGTAGTATTTCCTGAGGTTTCTTTTATTGTGCTC
ACAATCTGGGCCAGTGGCTCTATGATTTTTGTCCTGTACAGACACAAACAGCAGGTTAAA
CACATTCATAGCACTAATGTTTCCTCCACATCCTCTGAGTCCAGAGCCACCAAAAGCATC
CTTCTCCTGGTGAGCACCTTTGTATCATTTTACATCATCTCCTCAACCTTTCACATTTGT
AGTGCTCTTTCTTATAATCTCAGTTGGTGGTTGGTGAGGATTTCTGGCCTAATTTCTGTG
TGTTTCCCAACTATCAGCCCCTTTCTGATCATGAGCCAGGATTCCTCTATATCCATGGTC
TGGTTTGTATGGATAAGAAACAGAAAAAGTCCTCTTCTTCTCAGAAACATATAG
>V1R.GCA_000247695.1_HetGla_female_1.0_JH602145.1_3057509_3058444-
ATGAATAAGACAATGTCTTCCATGGATATGGCAATAGGAATAATGCTCTTATCACAGACT
ACAGTTGGAATTCTTGGTAATTTCTCTCTTCTTTACTATTATCTAGTCCTTTACTATCAA
GGGTGCATATTAAGGCCCACAGATTTGATTCTCAAGCACCTGTTTATAGCTAACACCTTT
GTCATTCTCTCTCAGGGAGTTCCCCATACAATGTCAGCTTTTGGGTTGAAACATTCCTTC
AGTGACTTTGGCTGTAAAGTCATTTTGTATATTCAGAGGGTGGGCAGAGGTGTGTCAGTT
GGTACCACCTGCCTCTTGAGTGTCTTCCAGACCATCATGATCAGCCCCATGAACTCCTGT
TGGAAAGATCTTAAGGTGAAAGTCCCAAGGTACATTGAATCCTCCATTTCCTTATGCTGG
GTCCTGTATGTGGTGATAAGTTTAATTTTTCCTGTGTATATATATGCCAAATGGAATAGC
AAAAATATAACAAAGGACAAATATTTTGGATTCTGTTCTACTGCAGGTAGTGACAAAATC
ACTTACTCAATATATACAGTATTATTTGTATTCCCTGAAGTTTTATTTTCTGTGCTCATA
ATCTGGGGGAGTGGTTCCATAATTTTCTTTCTCTATAGGCACAAGCAGCAGGTTCAATAC
ATTCGCAGCACTATGGTTTCCCTCAGATCCTCCCCCGAGTCTAGAGCTACACAAAACATC
TTTGTCCTGGTGTGCACATTTGTGATTTTTTACACTCTCTCCTCCCTATTATATATTTAT
GTTGCTTTCACGTATAATCCCAGTGTGTGGGTGATGAACATCAGTGCTCTCCTTTCTGTG
TCCTTTCCCACGGTCAGCCCCTTTGTTGTCATGAACCGAGACCCCACTGTACCTAGGCTA
TGCTTCATCTGGATAAGAAATACAAGAACTTCCTAA
>V1R.GCA_000247695.1_HetGla_female_1.0_JH602145.1_3182364_3183260+
ATGAGAAAGACTCCTGGTGATTTTATCCTGAAATTACTTTTCCTGGCCCAGACTGGGGTC
AGGGTGGTGGGGGATACCTTTCTTCTCTCAGCTTATGCCCCCACATCCTGTACTGGCCAT
GCACCAAGGCCCACACACCTGATTCTCACCCATGCGGCTGTGGCCAACTTCTTAGTCCTT
CTCTCCAAGGGGATTCCCCACATGATGGTAATCTGGGGAATGACACCCATCCTGGGAAAC
ACGGGATGTAAACTTGTCTATTATATCCACAGAGTGGCCCGAGGCCTTTCTCTCTGCACC
ACTTGCCTCCTGAGCAACTTTCAGGCCATCACCATTAGCCCCAGAGCTGGAGGGTGGGTG
GGGCCCAAAGACCGATCTTGGAAGAAAATCAGTTTCTCCTGTGTTCTGTGTTGGATCTTC
AACTTGCTGATAAATGTCTTTATTCCTATACGTATTGTGAGCCTTCGACATAACTGCAGT
TCTACCATGGTATTGGACCATGGACTATGCTCTTCTGAAAAGCCTGAAACTTCTGCCTCA
ACAGGTACATTACTTTTGACATTCATGGATGTTGCGTTCCTGGGACTCATGACCTGGGCC
AGTGTCTACATGATACTTCTCTTATATAAACACCAACAGCGAGTGAAGCATATTCACAGC
ACCAGTACCTCCCACAGATTCTCTCCTGAGGCAAAAGCCATGCAAACCATCCTCCTTACA
GCAAGCATCTTTATTTTTCTTTATTCAGTCAATTCTTGTCTCACAATTTATGTTGCACTT
TTCAAAGCTCACCTGTGGCTGCAACATATCACTACTTTTCTGGCAGCCTCTTATCCCACT
ACCAGTTCCTTGATACTGGTGTTTCAAGATTCCCAAGGATCAGCTTACTGCAGTTAA
>V1R.GCA_000247695.1_HetGla_female_1.0_JH602145.1_3218163_3219062+
ATGAGAATGACTCCTGGTGATTTTATCCTGAAATTACTTTTCCTGGCCCAGACTGGGGTC
GGGGTGGTGGGGAATACCTTTCTTCTCTCAGCTTATGCCCCCACATCCTGTACTGGCCAT
GCACCAAGGCCCACACACCTGATTCTCACCCATGCGGCTGTGGCCAACTTCTTAGTCCTT
CTCTCCAAGGGGATTCCCCACATGATGGTAATCTGGGGAATGACACCCATCCTGGGAAAC
ACGGGATGTAAACTTGTCTATTATATCCACAGAGTGGCCCGAGGCCTTTCTCTCTGCACC
ACTTGCCTCCTGAGCAACTTTCAGGCCATCACCATCAGCCCCAGAGCTGGAGGGTGGGTG
GGGCCCAAAGACCGATCTTGGAAGAAAATCAGTTTCTCCTGTGTTCTGTGTTGGATCTTC
AACTTGCTGATAAATACCTTTATTCCTATACATATTGAAGGCCTTCAACAAAATCACAAT
TCTACCAAGGTGCGGGACTATGGTTTATGTTCTTCCAGAAATTCTCAAACATCTACTCCA
AAATACACATTTCTAATGACACTGGCAGATGTTGTGTTCCTGGGACTCATGGCTTGGGCC
AGTGCCTACATGGCACTTCTCCTGTACAGACATCAGCAGCGAGTGAAGCATATTCACAGC
AGCAGCAACACCCACAGATTCTCCCCTGAGACAAAAGCCACTCAAACCATCTTGCTTATA
GCAAGCAACTTCATTTTGTTTTATTTAATCAGTTCTTTTCTTACCATTTATAATACTGTC
TTTTTCAAATCTCGCCCGTGGCTGCAGCACATGACTACTTTTCTGGCAGCTTGTTATCCC
ACCGTCAGCCCCCTGATACTGATGCTTCGAGATCCTCGAGCACCAAATTGCTGCTCTTAA
>V1R.GCA_000247695.1_HetGla_female_1.0_JH602145.1_5541472_5542419+
ATGTTCCTTGGTATAATATTTTTTGGCATTCTCCTTTTCTCTCAGATTTGTATTGGTGTT
ATGATGAACTCATCACTGTTTGCGATATTTATGTATACTTTTTTAACTCAGCCTAATCTT
ATGAAGCCCGTAGATTTCATTATGATCCATCTGACAGTGGTCAATACTTTGAATATCATC
TTCACATTAATTCCACATATCATGGCATTATTTGGAGTAAGATATTTTTTGGATGACATT
GGTTGTAAGGTAATTTCGTACACATACAGAATTACTCGGGGTGTTTCCATCTCAACTACC
TCTCATCTGAGTGCATTTCAAGCCATCACTATCAGCCCTATGAATTCTATGTGGGTCTGG
TTTAAGTCTAAACTTTCTTCATGGATTTTCCCCTCTTTCTTTGTCTTCTGGATTATCAAC
ATGCTCATTTATATACACATCATTGAAACTGTAAGAGCCAATGGCAATTTCACTATTGTT
GATCATAAATATTTTCATGCATACTGTCAAACTAGGCCATCTGAAAGCCACACTTCAGGA
CTATTTTCCAGCATCATGTTGATGGATGATCTCTTGTTTTTGGTCCTCATGATCTGGGCC
AGCCTCTACATGGTGAGTCTCCTCTACAGACACCAGAGGAGAGCCCAGCATGTCCACAGA
CACAGCCTCTCTTCCCAGCCATCTCCTGAAATAAAAGTCACCCACAGTATCCTTTTAGTG
GTAAGCCTCTTTGTGTTCTTCTATTGCTTGAAAAATTATTTTACTTATTATTCCTTTTAT
GGGCAGAAAAAGTTCCCAGGGTCTTTGGGCATTGGTGAAATGTTATCAGTGTGCTACCCA
ATCATCTGCCCTTTTATGATCATGAAGAATAAAAAAATTATTTCCTACTTCATTTCTTCC
CTTTCAGGTACAAGAATTGTCTGTCCTAAAAGAGTACATAGTGGCTGA
>V1R.GCA_000247695.1_HetGla_female_1.0_JH602145.1_5554218_5555123-
ATGTTTATAAGTGACTTGATTTTTGGATTTTCCCTCATATCTGAAATGTTTTTTGGCTTA
ATGGGCAATTTATTGCTCTTAATATTTTATATGTTCACCTTCTTAATTCAACCTCATCTG
AAAAAGCCATTAGACATAATTTTCATCCACCTGACACTGGTCAATATTTTGACCATCATG
TTCAGGTTGCTACCAGATATCATGTCATCCTTTGGATTAAGACAATTTTTAGACAGTACT
GGCTGTAAAGCATTTTTGTACACATACAGAGTTACCCGGGCTCTTTCCATCTGTACCACC
TCCTTGCTGAGTGCATTTCAGGCCATCATGATCAGTCCCAGTAATTCTAAGTGGGCACAG
CTAAAATCAAAGCTGTCTATGTGGATTTCCCCCTCATTCTTTGCCATTTGGATCATCAAC
ACTGTCGGCTACACCCCTATTATTAAAACTGTAAGAGCCAGCAGCAATTTCACTGTGATT
GGTTCTGTGTTTTCTCAAGCATACTGTCATGCTAATCACTATGGCTATATCCTTACAACA
TCATTTCTATATGTTACACTGACTCAAGATCTTCTGTTTATGGTCCTTATGATCTGGAGC
AGCCTGTACATGGTGAACCTCCTCTACAGACACCACCAGAGGACCCAGCATGTCCACAGC
CCAAGCTGCTCTTCCCACCTCTATGCTGAACACAAAGCCACTCACAGCATCCTTTTGCTG
GTAAGTTGTTTTGTGCTCAATTATGGTTCAAACAACATCATCCTCTTTTGTTTGACTTTT
GGACCCAAGAACATCCCAAGACTGGACAAGATCAATGGAGTTTTATCATCATTGTACCCA
ACTATCTGCCCTTATATCCTAATAAGAAATAAGAAAATTATTCCCAAAATTAATTCTTCT
TTTTAA
>V1R.GCA_000247695.1_HetGla_female_1.0_JH602145.1_5609788_5610735-
ATGTTCCTATTTGACACAATCTTTGGCTTTGTACTTGTGTCTCAGGTGTGTGTTGGTGTC
CTGGGGAACTCATTGCTCTTTGTGTTATATATGTGCATCTTCTTATTTCAACCTCATCTG
AAGAAGCCCATTGATTCTATTTTCATGCACCTGACGATAGTCAATATTTTGACTATCACC
TTTTCATTGCTTCCTGATGCCATGTCATACTTTGGAGTAAAACATTTTTTGAATGATGTC
GGTTGCCAAGCAGTTTTGTATATATTCAGAGTTTCCCGAGGTGTTTCCATCTGTACCACC
TCTCTCCTGAGTACATTTCAAGCCATCACTATCAGTCCCAGTAATTCCAAGTGGGTCTTG
CTTAAATCCAAACTCTCTATGTTGATTTTCCCCTCCTTCCTTTTCTTCTGGATCATCAAC
ATGCTCATCTATATACATGTCATTAAATTTGTGAGAGCCAAAAGAAATTCCACTCTGGTT
GGTCGGGGATATTCTCATGTATATTGTGAAGGTCACCAGTTAGGAAATGGCAATTTTGGG
GTATTTTTTAGTGTTATATTGATTCGAGATCTCCTGTTTCTCGTCCTCATGATCTGGACC
AGCCTTTACATGACGATTCTCCTCTACAGACACCAGAGGAGAGCTCGGCATGTCCACAGC
CCTGACCTCTCTTTCCAGACATCTCGGGAACACAAAGTCATCTACCTTGTCCTTCTGCTG
GTAAGTTGCTTTGTGTTCTTTTTTTGCTCAAACAACGTTTTGACCATTTATACATTTTAT
GCACCAAAGAAAATAGTAACAATAGACGTGATTAATGGAATGTTATCATCATGCTTCTCA
ACCGTCTGTCCTTTTCTGCTGATGAGGAATAATAAAATTATTTCCCAACTTACATCTTGC
TTTTCAGTGATGGACATTACTTGTTTTCAAAGAGTACTCAGTGGCTGA
>V1R.GCA_000743615.1_DMR_v1.0_KN120512.1_1031353_1032333-
ATGCTATATGCTTCTCCCATGAAGATGAATAAAAAAAGCAGATTTTCCAGTTTCATTGGC
ATACAACACATATTTTTCTTTGAAGTCAGCATTGGGATCATGGCCAATACTGTCCTGCTT
CTCTTTCATGTCTTCACATTCATTCTGGAGCACAGGCCCAAACCCACTGACATGACCATT
GGGCACTTGTCCCTTATTCACGTAGTGATGCTCCTAACTTCGGGCTTCATAGCTATAGAC
ATTTTTGGGTATAAGGATTTTGTAAATGACATCACATGCAAATCTGTTCTCTATTTGTAC
AGATTGATGAGAGGCCTCTCTGTCTGTACCACCAGCCATCTGAGTGTGCTCCAGACCATC
ACCCTCAGCCCTAGAAGCTCCTATTTGGCAAAATTCAAACAAAACTCCCTGAATCAGAAC
CTGTATTGCTTTCTTTTTTTATGGGTCTTCAATGCGCTCATCAGTGGACCTTTTTCAAAC
TTCACTGTTGCCATTTCAAATGTGACCTCACATAGTTTTATATTTTTAACTCAATCTTGC
TCCCTTTTGCCCATTAGATCCTTCATTAAGTACATATCTTTGTCACTGATGACTTTCCAG
CACATGTCCTTTATAGGACTCATGGCCCTCTCAAGTGTGTACATGGTGAGTCTCTTGTGC
AGACATAAAAGGCAGTCCCAGCATCTTTACAGCACAAGCCATTCTCCAAAAGCATCTGCA
GAACAAAGGGCTACCAGGACTATTTTGTTGCTCATGAGTTTTTTTACTGCCATGTATATT
TTAGACTGTGTTATCGAGTCCATCCCCACATGGCTGTGGAATCATGATCCAGTTCGTCAT
TGTGTCCACATGCTGATTGGCAGTGGTTACGCCACACTCAGTCCTTTGGTGCTTATCAGC
ACCGAAAGACGAATGATTAAGTGCTTTGTATTCATGTGGCAAAAACACAGTAAATGTCTG
TTTAAATTTCATGATGGATAA
>V1R.GCA_000743615.1_DMR_v1.0_KN120512.1_1096579_1097517-
ATGAAGATGAAAAAAATCAGCAGATTTTCTAGTTTCATTCACATACAGCACATGGTTTTC
TTTGAAGTCAGCATTGGGATCATAGCCAACTTGATCTTGCTTCTCTTTTGTGTCCTCATA
ATACTTCTGGAGTGCAGAGCCAAGCCTGCTGATCTGACCATTGGTCATTTGGCCTTTATT
CACACAATGTTGCTCTTAAATATGGTTTTCATAGCTATGGACATTTTTGGATATCAGGAT
TTGTGGGATGACATCACATGTACATCTGTTATCTATCTGAGTAGGTTGATGAGGGACCTC
TCCGTCTGTACCACCTGCCTGCTGAGTGTCCTCCAGGCCATCACCCTCAGCCCCAGAAGC
TCCTATTTGGCCCAGTTCAAATGGAAATCCCTGCTTCAGAACCCGTGTTACTTGCTCTTT
CTTTGGGTTTTCAATATGATCATTAATGGTCGCATGTTAATCTCCACTGTTGCCACTCCC
AATGTGACTTCAAACAGTGTTATGTTACTTACCACATCCTGTTCACTTTTGCCCATTAGT
TCCTTTCTTAAGTACATGTTTTTCTCACTTATGACTTTCCAGCACATATTGTTTATAGGA
CTCATGGCAGTCTCCAGTGGGTACATGGTGAATCTCTTGTGCAAGCATAAAAGGCAGTCC
CAGAATCTTCATAGCACCAGCCTGTCTCCAAGAGCATCTGCAGAACAAAGGGCTACCTGG
ACAATTTTATTGCTTATGAGTTTCTTTATTGTTATGTACACTTTGGACTGTGTTATTGGG
TCCATCTTTTCGATCTTGTGGAATAATGACCCATTTCATCACTGTGTTCTGTTATTGGTT
GGCAATGGCTATGCCACAGTCAATCCTTTGGTTCTCATCAGTAGTGAAAGACGAATGATG
AGGTGTCTCATATTCATGTGGGGGAAAGATAGTAGATGA
>V1R.GCA_000743615.1_DMR_v1.0_KN120512.1_1111364_1112332+
ATGGAAATGAATAAAAATAGCAAATTTTTCAGGTTTCTTGATGCACAATGCTTGTTTTTC
TTTGAAGTCAGCACTGGAATCATAGCCAACATTATCCTGCTTCTTTTATATATGCTCATA
TTTCTTCTACAGCACAGGCCCAAGCCGATCGATTTGACCATTACCCATTTGCTCTTTATC
CACATAATAATGCTGGTAACAGTGTGTTTGATAGCTTTAGACATTTTTGGGTATCAAGAC
TTGGGGAATGACATCACGTGTAAATGTGTTATCTATTTGCACAGGTTGATGAGGGGCCTC
TCCATCTGTACCACCTGCCTGTTGAGTGTCCTCCAGGCCATTACCCTCAGCCCCAGAAGT
TCCCATTTGGCAAAGTTCAAACAGAAATCCCTGCATCAGAACCTATATTGCCTTCTATTT
TTATGGGTCATCAATATGCTCATCAGTGGTCGTTTCTTAATCTCCACTATTGCCACCCCT
AATGGGACTTCCCATAAGCTTATGTTTGTCACTAAGTCCTGCTCCCTTTGGCCAATTAAT
TACTTACTTAAGTATATCACTTTCTCCTTGATGACTTTCCAGGAAATTTCTGTTATATCA
CTAATGGGGCTCTCAAGTGTGTACATGGTGATTCTTTTGTACAGGTACAAAAGACAGTTA
CAGTATCTTCACAGCACCAACTTGTCTCCAAAAGCATCCCCAGAACAAAGGGCCACTCAG
ACTATTCTGTTGCTCATGAGTGTCTTTATTGTCATTTATGCAATGGACTGTGTTATCACC
TCCACATCTGGAGTGTTCTGGAAACATAACCAAATTCATCACTGTGTGCTGATGCTGATT
GGGAATGGCTATGCCACAATCAGTCCTTTGGTGCTAATCAGTACTAAAAAACAAATGACT
AAGTGCTCAGCATCCACATTTTGGAAGATAGTAAATGTTTGTTTATTTAGTGATGGAAAA
TTTCTCTGA
>V1R.GCA_000743615.1_DMR_v1.0_KN120512.1_1156608_1157711+
ATGGAGATGAATAAAAACAGAAATTTTTTCAAGTTTTTGGACATACAATACCTCTTTTTC
TTTGAAGTCGGCATTGGAATCATAGCCAATACTGTCCTGCTTCTCTTTTATGTCCTCATC
TTTCTTCTAGAGCACAGATTCAAACCCATCAATTTAACCATTATCCATCTGTCCTTCATC
CACATAATTATGCTGGTAACTGGGTGTTTGATAGCTTTAGACATTTTTGGATATCAAGAC
TTGGGGAATGACATTGCCTGTAAATCTGCTATCTATTTGAACAGGTTGATGAGGGACCTC
TCCATCTGTACCACCTGCCTGCTGAGTGCCTTCCAGGCCATCACCCTCAGCCCCAGAAGC
TCCTGTTTGGCAAAGTTCAAACAGAAATCTGTGCATCAGAGCTTGTATTGCTTTCTCTTT
TTATGGGTCTTCAATATGCTCATCAGTAGTGATTTCTTAATCTCCACTATTGCCACCCCT
AATGGGACTTCCCATAACCTTGTGATTGCCACTCAGTCCTGCTCTTTTTGGCCCATTAGT
TACTTATTTAAGTATATCATTTTCTCCTTGGTGACTCTCCAGGATATGATCTTTATATCA
CTAATGGGGCTCTCAAGTGTGTACATGGTGATTCTTTTAAACAGGCACAAAAGGCAGTCC
CAGTATCTTCACAGCACCAACTTGTCTCCAAAAGCATCCCCAGAACAAAGGGCCACTCAG
ACTATTTTGTTGCTCATGAGTGTCTTTGTTGTCATTTATTTTTTGGACTGTGTTATCAGC
TCTTCATCTGGAAGCAGTCCCAGTCTTCACAGCACCAACTTGTCTCCAAAAGCATCCCCA
GAACAAAGGGCCACTCAGACTATTTTGTTGCTCATGAGTGTCTTTGTTGTCATTTATTTT
TTGGACTGTGTTATCAGCTCTTCATCTGGAGTATTCTGGAAATATAGCCAAATTTATTAC
TGTATCCTAATGCTGTTTAGCAATGGCTATGCCACAATCAGTTCTTTGGTGCTCATCAGT
ACTGAAAAACAAATGACCAAGTGCTCAACATCCATGTTTAGGAGGGCAGTTAATGTTTGT
TCATTTCATCATGGTCTTCTCTAA
>V1R.GCA_000743615.1_DMR_v1.0_KN121407.1_565854_566789-
ATGGCTGTTGCTACTTTGGGAATGGGGGTTATCTTCCTTATTCAGATGGCAGTGGGACTC
CTTGGAAACTTCTCCCTCCTCTGTCTTTATAGCTTCACTTTGCTCACGGGAAACAAAGTG
AGACCCACCGACATGATTCTCAACCAGCTGGCCTTAGCCAATTCCTTTGTGCTTGTCTCT
AGAGGGGTCCCTCAGATGACGGTAGCTTTTGGATCGAACTGTTTACTACATGAGGCTGGA
TGTAAACTTGTCTTCTACCTACACAGAGTGGCCAGAGGGGTAACGCTCAGCACTAGCTGT
GTACTCAGTGGCTTCCAGGCCGTAAAACTTTGTCCCAATTTCTCTACATGGCTAGAGCTA
AGAGTAAGATCCTCAAAGTGCATTGGGTTCACTTGCTTCCTCTGCTGGATCCTGCATCTG
TTGGTAAACATCTTTGTTCCCCTCAAAGTGGTTGGTCAAATGTACAGCAAAAATTTAAGT
GTGAAAATAAATTATGGATGCTGTTCCTCACTCAGTCCAGATAGAGCCGTACAGTTTCTA
GTTGTATCCTTATTCTTTGCAGTTGGCTTTGTATGTTTTGCACTCATGGTCTGGACCAGT
AGCTCCATGGTCCTGGTCCTGCACAGACACGGGCAGCGGGTCCAACACATCCACAGCCAC
AGCTGTTATCCCAGACCTTCCCACGAGGCCAGAGCCACACGGACCATTTTGATCCTTGTA
ATCTCCTTTTGTTTATTCTACTCATTCTCTTCCATTTTGCATGTTTGGATAACTCTATTT
GCAATCCCAGGCCAGTGGCTGGTGAACATGTCTATGATTTTGTCTTCATGTTTCCCAACA
TTCAGTGCCTTTGTACTCATTCACAGTGATACTCGTTTCTCTGAGTTCTATTTTGCCTGC
CAGACAAGGAAACAACTTTTCTTAGTTTGCAAATGA
>V1R.GCA_000743615.1_DMR_v1.0_KN121407.1_617488_618426+
ATGGCTGCAGGAAATTTGGATTTGGGAACTATCTTCCTTGCTCAGACTGCAATTGGGATC
TTTGGAAATTGTTTCCTCTTTTGCTTTTACACCTTCTGTCTGCTCACTGGATACAACTTG
AGACTCACAGACCTAATTCTCAACCAACTGGTTTTAGCCAACTCCCTAGTCCTAGTCTCC
AAAGGGATATCGCAAACAACAGTGGCATTTCGATGGAAACATTTCCTGGGCGATGTTGGA
TGCAAACTTGTATTCTATCTTCACAGAGTGGGCACAGGGCTTTCTTTCAGCACTGTCTGC
CTTCTTAATGGCTTCCAGGCAATTAAGCTCAACCCCAGTATTTGTAGATGGATGGAGCTC
AAGATTCGGTCCCTAACATTCATTGGCTTCTGCTGCTTCCTGTGCTGGATTCCAAATCTC
TCAATAAATTCGTGTATGATAGTAATAGTGAATGGTCCACTGAATTGCAAAAACATTACT
GTGAGAACCACTTGTGGACCCTGTTCCTGGACAATGCCAGAGAGGCATGCCTTACTATAC
ACACTCTTATATTTTTCCCTTGACATTCTCAGTGTGGCCTTCATTATCTGGGCCAGTGGC
TCCATGGTCCTGGTCCTGCACAGACACAGGCAACAGGTCCAGCACATTCATGGCCACAGC
CTCACCCCAGAGTCATCCCACGTAGCCAGAGCCACATGCACCATCATGATCCTGGTGAGC
TCCTTTGTGACCTTTTATTCAGTCTATATTATTCTGACCATCTGGGCAACTCTAGTCTCA
AATCGTGGCCAGTGGATAGTGAACAGCTCTGTGCTGGCGGCCTCGTGTTTCCCAGCATTC
AGCCCCTTTGTGCTCATCTTCAGGGACTCCAGGATCTGTCATTTCTTCATGGTCTGCTGG
GAGACACAAACTGTTCTTCATAAGCAGCTGACGTTGTGA
>V1R.GCA_000743615.1_DMR_v1.0_KN121407.1_2257623_2258480+
ATGGCCTCTGCGGACTGGCGATTTGGAGTGATCTTCCTTTTTGAGATCGGCATCGGAGCC
TCGGGGAATTTAGCACTCTTGTGTCACTATTGTATCCTGTGCTGCAGGGGCTGCAGGCCC
AGGTCCGCCGATGTGATCCTCAGGCACCTGACTGTGGCCAACACCCTGGCCATTCTCTCC
AGGGGAATCCCAGAGACCATGGCAGCGTTCGGGATGGAAGGCTTCCTCAGCGATGCCGGA
TGCAAGCCGGTGTTCTACGCTCACAGGGTGGGCAGGGGTGCGTCCATGGGCAGCACCTGC
CTCCTGAGTGTCTTCCAGGCAGTCGGCATCGGCCCCAGGCGCTCCAGGGGGGCAGAGCTG
AAAGCGAAGGCCCTAAACCACATTGGCTCGTCTAGCGCCCTCTGCTGGGGCCTGCACATG
CCGCTCAGCGTCAGAGTTCCTGTGCTGGGGAGCGACACAGGGGTCAATGGAAACATCACC
GAAACTGTTGATTTCCAGTGCTGTTCAGCTACGCTTCCTGACAAAGATAAAGCTTCGCTG
TTTGGGGTGTTGACACTCTCCCACGACATTCTGTGTTTGGAGCTCATGGTCTGGGCCAGT
GGCTCCACGGTTTTCATCCTGTTCAGGCACAAGCAGCGGGTCCACCATCTCCACAGCCAC
AGCTCATGCAGGTCTTCCCCCGAGACCAGAGCTTCTCAGAGCATCCTTGTCCTGGTGAGC
GCCTTCGTATCCTTCTATACCCTGTCTTCCACCCTTTATGTTTCGTTTTCCTTTTATTTT
GAAGGTACTTGGTGGCTGCTCACGACCTCTGCTGTCAGCAAAGCCTGTTTCCCACTGCCA
GCCCCTTCATTCTCGTGA
>V1R.GCA_000743615.1_DMR_v1.0_KN121407.1_2272455_2273357+
ATGGCCTCTGCGGACTGGCGATTTGGAGTGATCTTCCTTTTTGAGATCGGCATCGGAGCC
TCGGGGAATTTAGCACTCTTGTGTCACTATTGTATCCTGTGCTGCAGGGGCTGCAGGCCC
AGGTCCACCGATGTGATCCTCAGGCACCTGACTGTGGCCAACACCCTGGCCATTCTCTCC
AGGGGAATCCCAGAGACCATGGCAGCGTTCGGGATGGAAGGCTTCCTCAGCGATGCCGGA
TGCAAGCCGGTGTTCTACGCTCACAGGGTGGGCAGGGGTGCGTCCATGGGCAGCACCTGC
CTCCTGAGTGTCTTCCAGGCCGTCGGCATCGGCCCCAGGCGCTCCAGGGGGGCAGAGCTG
AAAGCGAAGGCCCTAAACCACATTGGCTCGTCTAGCGCCCTCTGCTGGGGCCTGCACATG
CCGCTCAGCGTCAGAGTTCCTGTGCTGGGGAGCGACACAGGGGTCAATGGAAACATCACC
GAAACTGTTGATTTCCAGTGCTGTTCAGCTACGCTTCCTGACAAAGATAAAGCTTCTCTG
TTTGGGGTGTTGACACTCTCCCACGACATTCTGTGTTTGGAGCTCATGGTCTGGGCCAGT
GGCTCCACGGTTTTCATCCTGTTCAGGCACAAGCAGCGGGTCCACCATCTCCACAGCCAC
AAAATCTCATCACGACCTTCCCCTGAGACGAGAGCCACCCAAAGCATTGTCATCCTGGTC
TGTGCCTTCGTGTCCTTCCATGCCCTGTCTTCCATCATTTACTTTTTGTTCCCCCTTCAT
TACGAAACTGCCTGGTGGCTGGTCAAGACCTCTGCTGTCAGCAATGCCTGTTTCCCCACT
GCCGGCCCCCTGATTCTCCTGAGTCGCGAGCAGTGTGTTTCCAGGGTCATTTGGAAGAAG
TAA
>V1R.GCA_000743615.1_DMR_v1.0_KN121407.1_2289498_2290394+
ATGACCACAGATTTGAAGTTCGGAATACTCTTTCTTTTCCAGATTGTGATTGGGACCACT
GGGAATTTGTCACTCTTGTTTCATTATATCTCCCTTCAATTCAGTGGAAACAAGACAAGG
TCCGCAGATGTGATCCTCAGGCACCTGACCATGGCCAACTCCTTGGTCATTCTCTCCAGG
GGAATCCCAGAGACCATGGCCTCGTTTGGGGTGAAGCAGTTCCTCAGTGATGCTGGATGC
AAGCTCGTGTTCTACGCTCACAATGTGGGTAAGGGTGTGTCCATAGACTCCACCTGCCTC
CTGACTCTCTTCCAGGCCATCAGCATCAGCCCCAGGCGCTCTGTTTGGGCGGAGCTGAAA
GTGAAAGCCCTGAGGTACATCAGTTCCTCTACTGTCTTCTGCTGGGTCCTGCAGATGCTG
TTAAATATTAGACTTCCTATCATTTTGACCAACAACAACAGCAAGAGAAACATCACAAAA
ACCATAGACTTTCAATACTGCTCAGCTGGGCCTCATGACAGAGACCCAGGCTCAGTGTTT
GCGGTGCTGAGACTCTCCCATGACGTTCTGTGTTTGGCGCTTATGATCTGGGCCAGTGGC
TCCATGGTTTTCATCCTGTTCAGGCACAAGCAGCGGGTCCACCATCTCCACAGACACAGC
TCATGCAGGTCTTCCCCCGAGACCAGAGCTTCTCAGAGCATCCTCATTCTGGTGAGCGCT
TTTGTGTTCTTCTATACCCTGTCTTCCACCCTTCACGTTTGTATGGCTCTTACTCGTGGC
TGTACTTGGTGGCTGGTCACAGCCTCTGCCTTCATCAATGCTTGTTTCCCCTTTGCCAGC
CCCTTTATTCTCTTGAGTCGAGAACACTGGGCATCCAGGTTCATCTGGAAGAAGTAA
>V1R.GCA_000743615.1_DMR_v1.0_KN121407.1_2303575_2304474+
ATGACATTTATAGATCTGAAATTTGTAATCCTCTTCCTCTTCCAGACTGCCACTGGAGCT
CTGGGAAATTTCTCACTTTTGTGTCATTCTATCTTCCTGTACTTCAGTGGATACAGGTCC
AGGTCCACAGATGTGATCCTCAGGCACCTGACTGTGGCCAACACCCTGGTCATTCTGTCC
AGGGGAATCCCGGAGACCATGGCAGCGTTTGGGGCAGAAGACTTCCTCAGTGATGCCGGA
TGCAAGCTGGTGTTCTATGTTCAGGCTGTGGGCAGGGGTGTGTCTTTCAGCACCACCTGT
CTCCTGAGTGTCTTCCAGGCCATCACCATCAGCCCCAGGAGCTCAGGTTGGGCAGAGGTG
AAATTGAAAGCCCTAAAATACATCTGGTCCTGTGCCATCGTTTCTTGGGTCATTCATATG
TTGCTAAACATTAGAGTTCCTCTGCTTGTGAATGACAAAAGGAACAACAAAAACATCACA
GACATTACCGATTTTCAATACTGTTCGGCTACGAGCTCTGACAAAGACCAAAACTCCATT
TTTGCAGCACTGACATTATCACACAACATTCTGTGCTTGAAACTTATGATCTGGAGCAGT
GGCTCCATGGTTTTCATTCTGCTCAGGCACAAGCAGAGGACACGGCATCTCCACAGACAC
AGCTCATGCAGGTCTTCCCCTGAGACCAGAGCCACTCAGAGCATCCTCATCCTGGTCTGT
GCCTTCGTGTCCTTCTCTACCCTGTCTTCCATCTGGTATGTCTGGTTTATTCTTTATCGC
AAAGCTGCTTGGTGGCTGGTTAAAGCTCATGCCTTAACCAGTGGTTGTTTCCCTACTACC
AGTCCCTTCATTCTCATGACTCGAGAGCACTGTGCATGCAGGCCCATGTGGAAGACGTGA
>V1R.GCA_000743615.1_DMR_v1.0_KN121407.1_2317223_2318242-
ATGGCCTCCGCGGATGTTAACGTCGGCATAGTCTTCATTGTCCAGCTCGTCCTGGGAACC
CTGGGCAATTTCTCTCTCTTAAGTCAGGACCTATTCCTGTACTTCAGTGGCTGCACGACA
AGGCCCACAGACTCCATCCGCAGGCACCTGACCGTGGCCAACCTCTTGGTGATCCTCTCC
AGAGGGATCGCAGAGACCATGGCAGAGTTTGGGTTGGAGCACTTCCTCGGGGATGCTGGA
TGCAAGCTCGTGTTCTCTGTTCACGCCCTGGGCCGAGGTGTAGCCTTTGGCAGCACCTGC
CTCCTGAGTGTCTTCCAGGCCATCACCATCAGCCCCATGGACTGGAAGTGGGCACAGTTT
AAAGGGAAAGCTCCCAAGTACAGGAGCACATTCACTACTCTGTGCTGGGTCCTGAACTTG
CTGTTCACCTTCAGTTTTGTGACTATAACTAGCAAATTAGAAACCGTAAACATCACAAAT
AAAATAGACCTCACATACTGTTCCGATCCTCGTTCCATTAGAGGATCATATTCTGCAAGT
GTATCCTTGGTCTGCATCAGTGATATCCTGTGCATGGGGCTCATGCTCCTAGCCAGTGGC
TCCATGGTTTGCATCCTGTACAGGCACAAGCAGCAGGTCCGACACATCCGTAGTCCTCAT
GTCTCCTCTAGATCATCCCCTGAGACCAGAGCCACTCGCAGGGTATTAGTCCTTATGAAC
ATCTTTGCATGTCTGTACATCACCTCTGCCACCATGCGAGTGTATCTGACTTTTTCTGAA
AATCACAGCTTCTTCCTGCGCAGTCTAGGAACCTTCATAAATGGACTTTTCCCAACCATC
TGCCCCTTCCTGCTCTTGAGCCATGGTCACAGCGTATCCTCGATCAGCTGTGTCTGCTCT
GCAAGGAGCACAGAGCCACCTGATCACAGCAGGAGAAACGCGTGCACTGCCTGCTTTTCA
GTATTGACCAAGGGATGGACTCCAGCCCCAAGGAATTCTCTGAAAATGCAGAGGACATAA
>V1R.GCA_000743615.1_DMR_v1.0_KN121407.1_2334306_2335184-
ATGCCCTCTGTGAGTGTGTCTGTTGGAATAATCTTCCTTGGTCAGATTTTCATTGGAACC
CTGGGGAATCTCTCTCTCTTAGGTAAATATTTATTTCTTTACTTCCGTGGATATAAGACA
AGACCCATAGATTTGATTCTTGTGCATCTTACTGTGGCCAATATCTTGGTCATTCTCTCT
AGAGGGATCCCAGAGACCTTGGCAGCTTATGGGTTGGAAGACTTCCTCAGTGATTTTGGA
TGCAAATGTGTTTTCTATGCTAGCAGGGTGGGCCGAGGTGTAGCCTTTGGCAGCACCTGT
CTCCTGAGTGTCTTCCAGGCCATCACCATCAGCCCCAGCTACTTCAGGTGGGCAAAGCTG
AAAGTGAAAGCTCCCAAGTATATAAGCACCTTCACCGCTCTCTGCTGGGTCCTGCACTTG
GCGCTGAATACCAGTTTCTCTCTGACTTTGACTAGCAGATTGAAAACCAGAAACATCACA
AATAAAATAGACTTTGCTTACTGTTCTGATCCACGTACCACAAAAGGGGTATACACAGGG
CATGCAGTGTGTACTGCCATAGTTGATGTTCTGTGCATGGCGGTCATGCTCTTAGCCAGT
GGCTCTATGCTTTTCATCTTATTTATGCATAAGAAGCAGGTCCGCCACATGCATAGAACC
AGAGGATCCTCTAGATCCTCTTTTGAGACCAGAGCCACCCACACCATCCTTATCGTGATG
AGCATTTTTGTATTTTTTTACTTCCTATCTTCTGTCATGCAAATATATGTGACTTTTTTT
GGTAGGTCAATAATCTTACTGTTCTCTCTTACTTACTTCACGAGTGCGTGTTTCTCAACT
GTCTGCCCCTTTGTGTTCATGACTGTGGCCAGTATGTAA
>V1R.GCA_000743615.1_DMR_v1.0_KN121407.1_2344944_2345939+
ATGCCTCATCTTGCCTTGCAGGGTCCTGGGCTCAGACAACAGGGAACGGGCAGGATGACG
GCCAGTGAAGTGGTGATGGGAGTGATCTTCTTATCACAGATTGTGCTCGGAGTTCTGGGC
AATTGCTCTCTTCTCTACCGTTACCTGTTCCTTCACTTCACTGGGTGCAGGTTAAGGTCC
ACGGACCTGATTCTTAAGCACTTGATTGTAGCCAACCTCGTAACTCTCCTGTGTAGAGGG
GTACCTGAGACAATGGCAGCTTTCAGTTGGCAAGTTTGCCTCAGCCACGCTGGGTGCAAG
CTACTGTTCTATCTTCACAGACTAAGCAGGGGTGCGTCCATGGGCAGCACCTGTCTCCTG
AGTGTCTCCTGGGCCATCACCATCAGCCCCAGGGACTCCAGGCCGGCAGAGCTTAAAGTG
AAAGCGGCCAAGTATGTTGGCTCCTCCCTGTGCCTGATCTGGGTCCTGTGTGGCCTTGTA
AATGTTATTTTCCTTACACACATGACTGGAAAATGGAGCAAGAAAAACCACACAAGCCTA
AAAGACTTTGGGTACTGTACCAGTGTTCGTCAGGACAAAACCACTGAGTCGTTATACACA
GTGCTGCTGTCCGTCCCTGAGGTTTCCTGTCTGGGGCTCATGCTGTGGACCAGCAGCTCC
ATGGTTTCCGTCCTGTACAGGCACAGGCAGCAGATGAGACACATCCACAGGACGAATGTC
ACCCCCCGGTCTTCTCCTGAGTCCAGAGCCACCAAAACCATCCTTCTCCTGGTCAGCACC
TACATCTGTTTTTACGCTCTCTCCTGCATCTTTCAGGTTTGGTTGTCTCTTACTTATAAT
CCTCACTGGCTCCTGCTGAACACATCTGCCATTGTTGCTGGGCTTTTCCCAGCTGTCAGC
CCCTTCCTGCTCCTGAGCCGTGACTCCAGTGTGTCCAGGCTCTCTGTTGCCTTTATTAGG
AATAGAAAAGCTCCTGCTCATGTGACGAATGGATAA
>V1R.GCA_000743615.1_DMR_v1.0_KN121407.1_2588355_2589260+
ATGACTCCCGGTGATTTTATCCTGAGGCTGCTCTTCCTGGCCCAGACTGGGATTGGGGTG
GTGGGGAACATCTTTCTTCTCTCAGCTTACGCCCCCACATCCTGTGCCGGCCACGCACGG
AGGCCCACACACCTGATTCTCTCCCACATGGCTACGGCCAACTTCTTGGTCCTTCTCTTC
AAGGGGATCCCCCACATGATGTTCATCTGGGGGGTGACACCCACCCTGGGCAATGGGGGA
TGTAAACTCTTGCATTATGTCCCCAGAGTGGCCCGGGGCCTTTCTCTCTGCACCACTTGC
CTCCTGAGCCACTTTCAGGCCATCACCATCAGCTCCAGAGCCGGAGGGCGGGTGGGGTCC
AAAGACCGAGTTTGGAAGAACGTCAATTTCTCCTGTGTTCTGTGTTGGGTCTTTAACTTG
CTGATAAATGTTTTCATTCCCATCCGTGTGGGGAGCCTTCCGCATAACCGCAGTTCTCCC
ACTGTACTGGACTATGTGCTATGCTCTTTTGAAAAGTCTGACACTTCTGTCCCAACGGGA
GCATTGTTCTTGACATTCCCGGATGTTGTGTTCCTGGGGCTCATGGCCCGGGCCAGTGTG
CACATGGTGCTTCTCTTGTACAGACACCACCTGCGAGTGAGGCACATCTACACCCACAGC
AACTCCCACGGATTCTCCCCCGAGGCAAAAGCCACCCGAACCATCCTCCTTACAGCGGGC
ACCTTCCTTTTTGTTTATTCCATCAATTCTTTTCTTGTCCTTTATAAGAACGTCTTCTTC
AAATCATGCCTGTGGCTGCAGCATATGACTGCTTTTGTGGTCACCTTTTACCCCACTGTC
AGCCCGTTACTGGTGCTTGGAAATCACCGAGCACCAAATTGCTGCTCTGAAATGCCGAGA
AAGTAA
>V1R.GCA_000743615.1_DMR_v1.0_KN121451.1_786179_787141-
ATGTTCTTACCTTACCATCTGAAGATGAATAAAAAGAGAAAATTTTCCAGTTACACTGAC
ACAAGAAGCATAGTTTTCTTTGAAATCACCACTGGGATCATAGCCAACACCATCTTGCTT
CTGTTCCACATCCTCACATTTCTTCTCAAGAACAGGCCCAAGCCCCTTGACCTGACTATC
GGTCAGTTGGCCCTAATCCACCTGCTGATGCTGGTAACCATGGGCTTCATAGCTACAGAC
ACTTTGGGGTTTCAGGCCTGGTGGAGTGATCTCACGTGTAAATCAGTTATCTATGTGAAC
AGGTTGATGAGGTCCCTCTCTATCTGTACCACCTGCCTGCTGAGTGTCCTCCAGGCCATC
ACCCTCAGCCCCAGAAACTCTTGTTTGGCAAAATTCAAACATAAATCCACACATCACTAC
CCATGTGGCCTTGTCTTTTTATGGCTCCTCAATATGCTCCTGAATGGTCGTTTCTTAGTC
TCCATTGGTGCCACCCCCAATGTGACCTCACAGAGTCTCATGTTTGTTACTGAATCCTGC
TCTCAGTGGCCCATCAGTTCCTTGTTCAGGTACATATTTTTCTCCTTGGTGAACATTCAG
GATGTCTCCCTTATAGGGTTGATGGCTATCTCAAGTAGATACATGGTAGCTCTATTGTGC
AGGCATAAGAGGCAGTTCCAGCATCTTCATAGCACCAGCCTTTCTCTAAAAGCATCCCCA
GAAGAAAGGGCCACCCGGACCATTCTGGTGCTCATGGTTTTGTTTATGTTCATGTACTTT
TTGGACTGTGTTACTTTTGCTTCCCTTGGAATATTGTGGAACAATGAACCAATTAGCTAT
TGTGTCCGGATGCTTGTGGGCAATGGCTATGCCACAATCTGTCCTTTTGTGCTAATGAGC
ACTGAGAAACGAATCATCAGGTGGTTAACATTCAAGTGGGAAAAGGCAGTAAATCTTCAG
TGA
>V1R.GCA_000743615.1_DMR_v1.0_KN121451.1_818614_819501+
ATGGTTTTCTTTGAAATCACCATTGGAGTCGTCGCCAACACTGTCCTGCTTCTGTTCCAC
ATCCTCAAATTTCTTCTCAAGCAAAGACCCAAGCCCCTTGACCTGAGTATTGGTCATTTG
GCCCTAATACACCTGGTGATGCTGGTAACTGTGGGCCTTGTAGCTACAGACACTTTTGGG
TTTCAGGGTTGGGAGAAGGATCTCACATGTAAATTGGTTATCTATGTAAACAGGCTGATG
AGGGCCCTCTCCCTCTGTACCACCTGCCTGCTGAGTGTCCTCCAGGCCATCGCCCTCAGC
CCCAGAAACTCATGTTTAGCAAAGTTCAAGCACAGATCCACACATCACTACCCATGTTTC
CTTGTCTTTTTATGGATCTTCACTATGCTCCTGAATGGTCGTTTGTTAGTCTTCATTGGT
GCCACCCCCAATGTGACTTCACACAGTCTCATGTTTGTCACTGAGTCCTGCTCTCACTGG
CCCATTAAGTCCTTGTTCAGGTACATATTTTTAACATTGGCAAACACTCAGGATGTCTCC
TTTATAGGGCTGATGGCTCTCTCAAGTGGATACATGGTGACGCTCTTGTGCAGGCATAAG
AGGCGGTTGCAGCATCTTCACAGCACCAGCCTTTATCCAAAAACATCCCCTGAAGAAAGG
GCCACTCAGACCATTCTGCTGCTCATGGGTTTCTTTACTTTCATATACTTTTTGGATTGT
ATTACCTTCTCTTCCTCTGCAATATTGTGGAAAAATGACCCAATTCATCATTATGTCCAG
ATGCTTGTGGGCAATAGCTATGCCACAGGCTGTCCTTTGGTGCTAATGAGCACTGAAAAA
CGAATGACCAAGTGGTTAACATCCAGGTGGAAAAGACTCAATGTTTAG
>V1R.GCA_000743615.1_DMR_v1.0_KN122054.1_297120_297986-
ATGGTTTTGAACATTATCAAAATAACAATATTCATCCTTCTAACTGGACTTGGCACAGTG
GGAAATATGTTTGTTTTTGTAAATTATATGAGTATGTTCATTATGGAACCTAGGAAGAAA
TCTATACATCTTATTCTCATTCACTTAGCTTTTACAAATATCATCATGCTTCTCTCCAAG
GGAGTACTAAAGACAATGGCAGTATTCAGCTCAGGAAACTTCCTCAGTGACACAAGCTGT
AAGATTGGTTCATACCTGGAGAGGGTGGCCCGGGGCCTGTCCATCTGCACCATCGCTCTC
CTCACAGGGGTGCAGGCCATCACCATCAGTCCGGGGCATTCCAGGTGGAGGAAGCTCAAA
CTAAAGGATCCATGGCACATTCTACCCTTGTTTTTCTTCTTCTGGATTCTCAACCCTTTG
ATAAGCATGAACCTGATCCGTTCTGTCCTGAGCAAGAACACATCACAAACTAGTAAAAGT
GACCCGAATTGTTATTTTATGCTAAAACTTCAGGGAAAAAACTGGATTTTTCTAATTCTC
ATGGGTCTGAGAGATACTGTGTTTCTGGGTGTCATGGGTGGGGCCAGTGGCTACATGGTG
TTTCTTCTCCACACACACCACCAGCGGGTTCTCTACCTGCAGAACAACAAGGTCTACAAA
ATTCCCCCTGAGCTCAAAGCCGTGCAGAGTGTTCTCCTTCTGATGCTGAGTTTTCATTTC
TTTTATTGGACAGATTGTGCTATTTCTTTATATATAATTGCCTCCTCAGAGAAAGATTTC
TTAGCAGTAAATGTTCACGAATTTCTGGGCCCTGCTTATGCGATTGTCAGTCCATTTGTG
CTGATTCACAGAGGGACACCTGGCTGA
>V1R.GCA_000743615.1_DMR_v1.0_KN122054.1_313329_314231-
ATGATCTGGAGTAATTTTGTCTGGAGAATAATCATTTTTTCTGTTGCTGGACTTGGCATC
GGAGGGAATTTCTTTTTGTTTGCAAAGCATGTGTACGCTTCTGTCATGGGCCTCAAGAAG
AAACCCATGGATTTTATTATCATCCAACTCACTCTTAGTAATGCAATAACACTCTGGGCC
TCTGGAATATTAGATATAAGACTGCCTTTCCATTTTAATGACTACTCAGGTAGTGTTGTT
TGTAAAATTGTGGTTTATCTGGGAAGGGTGGCCAGGGGCCTTTCCATCTGCACCTCCTGT
CTCTTCAGCATGGTCCAGGCCATCACCATCAGTCCCAGAACCGTGCTCTGGGGCAAGCTC
AAACCACAGTCCCCATGGCAAGTTCTTACGTCTCTTCTGCTCTTTTGGATCATTAACTTT
CTGATAAGCTCCAACTTGCTGCACTATGTCACATCAGTCAGCAGCATGAACAGATCTGCA
GTTGGAATGTATCTCAGGCACTGTTACATGATACGATCTAAGCAAATCATCAGGTGGCTT
TTCCTCTCTCTCATGGCTCTTCGGGATGTCATCTTCCAGAGTCTCATGGGCTGGAGCAGT
GGGCACATGGCTTTCTGTCTGTATGAGCATCGCAAGCGTGTGCTCTACCTGCACAGCTCC
AGGTTGGCAAAGAATTCCAGCCCAGAAATCAGAGCTACCATAAGAATTCTCATTCTCATG
ATCTGCTTCCTTTTTTTTTATTGGGCTGATTTCATTTTCTCCTTCTACATAGGTTCTGTC
TTAGCACCTGACTCCATGATATTGAATATTAAAGTATTTCTAGGCCTGGGCTATGCCAGT
CTCAGCCCCTTTGTGTTGATCAGCAGAGATGTCAGCAAGGTTAAATATTGCCACAGTCAC
TGA
>V1R.GCA_000743615.1_DMR_v1.0_KN122054.1_348512_349414+
ATGAAGATAGAAATGGATTACAACCTTGCCAACAGAACTGTTTATGTTTTTCTAGCTGGA
CATAGCCTTGTATGGAACATTTCTATTTTTGTGAATAATATGTACAGTGTTAGAGGAGGT
ATCAAAACCAAATCAATACACCTTATTATTATCCATTTGGCTTTTACAAACATCATAATG
CTTGTTTCCAAAGGAGTGCCAAAGATAATACCAGCTTTTGGTGTGAGAAACTTCCTAGAT
GACACAGGCTGCAAGATTGTGGCTTATCTGGAGAGGGTGGCCCGGGGCCTGTCCATCTGC
ACCAGTGCTCTCCTCACAGTGGTCCAGGCTGCCGCCATTAGTCCCAGACACTCCAGGTGG
AGGAGGCTCAAGCCCAGGGCTTCATGGCAGGTCTTTCCCCTGCTTCTCTTTTTTTGGATT
CTCAATTCCTTGATAGACATAAATTTAGTATATTCCATCACAAATATCAGCATGAACATA
TCACAACTTAGGAAGAGTGACACCTACTGTTTTTATCTACGAGGAAGACAGAAAATGAAA
TGGCTTTTTCTCACTGTCATGGTCCTACGAGATGCTGTGTTTCAGGGCTTCATGGGTGGA
GCCAGTGGCTACATGGTGTTTCTTCTCCACAAGCACCACCAGCGTGTTCTCCACCTGCAG
AGCTGCAAGCTCCTCTACAAAACTCCTCCTGAGATCAAAGCAGCTCAAAGTGTTCTTCTT
CTGATGCTCTGTTTTCTTTTCTTTTATTGGATAGATTGCGTTCTTGCCCTATACATAAGC
TTTGAGAATCATTCCATGGTAATAAATATTCGAGAATTTCTGACCATTGGTTATGCAATT
CTTAGTCCTTTTGTATTGATTCACAGAAAAGGACACCTGGCTAATTGCCGGCATGCTCAT
TAG
>V1R.GCA_000743615.1_DMR_v1.0_KN122054.1_378594_379508-
ATGGTTGTGAACATTTTTAAGGGAGTAAATTTTTTCTTTCTGTTAGGACTTGGTACCGTG
GGGAACATCTTTCTTTTTATGAATTATGTGTGCTGTATTGGAGACACTGCAAAGAAATCT
ATGCACTTTATCCTCATCCATTTGGTTTTTACAAATATCATCCTAGTTCTTTCCAAGGGA
ATACCACGGACAATAGCAGGTTTTGGTGTGAGAAACTTCCTGGATGACACAGGCTGTAAG
ATGGTGTGTTACCTGCAGAGGGTGGCCCGGGGCCTGTCCATCTGTACCAGCGCTCTCCTC
ACCGTGGTCCAGGCCATCACCATCAGTCCCAGGCACTCCAGGTGGAGGAGGCTCGAGCCC
AGGACTGTCTGGCATGTGCTTCCCCTGCTTCTCTCCTTTTGGGGGCTCAATTCCATGCTA
AGCATCAATTTACTCTATATTGTCACAAGTACCTACAGGAACTCATCACACAGCAGTGAA
AATGACAACTATTGTGATTTTCTACCCCAAAGTCCGAAAATTAACTGGATTTTCCTCAGT
CTCCTGGCCCTGAGAGACATTGTGTTTCAGGGAATCATGGGTGGGGCCAGTGGCTACATG
GTGTTTCTTCTCCACAAGCACCACCAGCGGGTTCTCCACCTGCAGAGCTCCAGGTTTGTC
TACAAAACTCCCCCTGAGATCAAAGCTGCTCAGAGTGTTCTCCTGCTGATGCTCTGTTTT
CTTATCTTTTATTGGTCAGATTGTGTCACATCTTTGAATTTACATTTCTTCTCCAAGACT
GACTCTGTAACAATAAATCTTCAGGAATTTCTGACCATTGGTTATGCAGTTCTCAGCCCT
TTTGTGCTGATTCACAGGGATGGACACCTGGCTGAATGCTGGCATGCTCTGGCAGGTAGA
AAGATGACAAACTAG
>V1R.GCA_000743615.1_DMR_v1.0_KN122054.1_433649_434593-
ATGGTTGTGAACCTTGTCAAGGGAACAATCTTCCTCTCTCCAACTGTACTTGGCATTCTG
GGGAACGTCTTTGTGTTTGTGAATTACATGCTCATCCTTGGAGGCAGTGAGAAGAAATCT
ATACACTTTATTCTCCTCCACTTGGCTTTTACAAATATCATCATGCTTTTTGCAAAACGG
ATTCCTAAGACATTAGCAGCTTTTGGGCAGAAAATCTTCCTTGATGACACAGGCTGTAAG
ACTGTTGTTTACCTGGAGCGAGTGGCCCGGGGCCTGTCCATCTGCACCAGCGCTCTCCTC
ACGGTAGTCCAGGCCATCACCATCAGTCCCACAGACTCAGTGTGGAGGAGACTCAAGCTA
AAGACTCCACAGCACACCCTTCTCATATTTGTCTTCTTTTGGATTCTCAATTCCTTAATA
AGCATGAACTTACCATTTTCTATCATAAACATCAACAGTGTGAACATATCACAAATTAGT
AAAGGTGACAAGTATTGTCATTTTCTCCCAGAAAGCTGGACAACAAGATGGACCTTTCTC
ACTCTCATGGTCCTGCGTGATGCTGTGTTTCAGTGCACCATGGGTGGAGCCAGTGTCTAC
CTGGTATTTGTTCTCCACAAGCACCACCAGCGGGTTCTCCACCTGCAGCAGGCCAAGCTC
CTCTACAAAACTCCACCTGAGATCCAAGCTGCTCAAAGTGTCCTCCTTCTGATGCTGTGT
TTTCTTTTCTTTTATTGGGCAGATTGTGCTTTTTCTCTATTTCTTAGTTCCTCTCTCAAT
CTTCATTCCATGATACTAAATATTCAAGAATTTCTGACCCTTGGTTATGCAATTCTGAGT
CCATTTGTACTGATTCACAGAGATGGACAACTGAGTGGATGTCTTCACAGTCAGGAGGAC
AGAAAAATGCACAGAAATTATCTCACTGATCTTTTCTGTAAATAA
>V1R.GCA_000743615.1_DMR_v1.0_KN122054.1_472418_473362-
ATGTTTCTTCAAAACTGTTATTTGCCAGATGCAAGTTTTCTGTTCATGAAGATAGAAATG
GTTTACAACCTTGCTAACAGCACAATCTATGTTTTTCTGGCTAGACTTAGCATTATAGGG
AACATTTTTGTTTTTGTGAATAATATGTACAATGTTAGAGGAGGTGCCAAAAGCAAATCA
ATACACTTTATTATTATCCATTTGGCTTTTACAAATATCATAACGGTTGTTTCCAAAGGA
GTACCAAAGTTAATACCAGCTTTTGGTGTGAGAAACTTCCTGGGTGACACAGACTGCAAG
ATTGTGGCTTATCTGGAGAGGGTGGCACGGGGCCTGTCCATCTGCACCAGCGCTCTCCTC
ACAGTGGTCCAGGCTGCCACCATCAGTCCCAGACACTCCAGCTGGAGGAGGCTCAAGCCC
AGAACTGTGTGGCATGTCCTTCCCCTATTTCTCTTCCTCTGGATTCTCAATTCCTTGATT
GGCATGAACTTACTTCATTGCGTCAAAAGCTCCAGCATGAATATATCACAATTCAGTAAG
CGTGACTATTGTTATTTGCAACCACAAAATCAAAAAATAAGATCACTTTTTGTTACCCTC
ATGGTAGTAAGGGATGCTGTGTTTCAGGGCGTCACGGGTGGGGCCAGTGACTACATGGTG
TTTCTTCTCCACAAGCACCACCAGTGTGTTCTCCACCTGCAGAGCAGCAAGCTTCTCTAC
AAAACCCGTCCTGAGATCAAAGCTGCCCAAAATGTTCTTCTTCTGATGCTTTGTTTTCTT
TTCTTTTATTGGATAGATTGTGTTCTTGCCCTATGTGTAAGTTTTGCGAATCTCTCCATG
GTAATAAATATTAGAGAATTTCTGACCGTTGGTTATGCTGTTCTTAGTCCTTTGGTATTG
ATTCACAGAGAGGGACACCTGGCTGATGGCCGGCATGCTCATTAG
>V1R.GCA_000743615.1_DMR_v1.0_KN122054.1_484632_485549+
ATGGCTTTGAACTTTGCTAAGAGAGTAATTATCTTCATTCTAAGTGGACTTGGCATCATA
CGGAACATCTTTGTTTTTATGAATTATATGTGCTTTATTAGAGACACTAAAAAGAAATTT
ATGCATCTTATTCTCATTCATTTGGTTTTCACAAATATCATCCTACTTCTTTCCAAAGGA
ATTCCAACAACAATAGCAACTTTTGGGTTAAGAAACTTCCTAGATGACAACACAGGCTGT
AAGATTGTGGTTTATTTGGAGAGGATTTCCCGGGGCCTGTCCATCTGTACCAGCGCTCTC
CTCACCGTGGTCCAGGCCAGCACCATCAGTCCCAGGCACTCCAGGTGGAGGAGGCTCGAG
CCCAGGACTGTCTGGCATGTGCTTCCCCTGCTTCTCTCCTTTTGGGGGCTCAATTCCATG
GTAAGCATCAATTTACTCTATATTGTCACAAGTACCTACAGGAACTCATCACACAGCAGT
GAAAATGACAACTATTGTGATTTTCTACCCCAAAGTCCGAAAATTAACTGGATTTTCCTC
AGTCTCCTGGCCCTGAGAGACACTGTGTTTCAGGGCATCATGGGTGGGGCCAGTGGCTAC
ATGGTATTTCTTCTCCACAAGCACCATCAGCGGGTTCTCCACCTGCAGAGCTCCAGGTTT
GTCTACAAAACTCCCCCTGAGATCAAAGCTGCTCAGAGTGTTCTCCTGCTGATGCTCTGT
TTTCTTACCTTTTATTGGGCAGATTGTGTCACATCTTTGTATTTACATTTCTTCTCCAAG
ACTGACTCTGTAACAATAAATCTTCAGGAATTTCTGACCATTGGTTATGCAGTTCTCAGC
CCTTTTGTGCTGATTCACAGGGACGGACACCTGGCTGAATGCTGGCATGCTCTGGCAGGT
AGAAAGATGACAAACTAG
>V1R.GCA_000743615.1_DMR_v1.0_KN122054.1_521481_522395+
ATGGTTGTGAACATTTTTAAGGGAGTAGATTTTTTCTTTCTGTTAGGACTTGGTACTGTG
GGGAGTGTCTTTCCTTTTATGAATTATGTGTGCTGTATTGTAGACACTTCAAAGAAATCT
ATGCACTTTATCCTCATCCATTTGGTTTTTACAAATATCATCCTAGTTCTTTCCAAAGGA
ATTCCAACAACAATAGCAAGTTTTGGTTTAAGCAACTTCCTAGACGATACAGGCTGTAAG
ATTGTGGTTTACTTGGAGAGGGTGGCCCGGGGCCTGTCCATCTGCACCAGTGCTCTGCTC
ACCATGGTCCAGGCCATCACCATCAGTCCCAGGCACTCCAAGTGGAGGAATCTTGGGCCC
AGGACTGTCAAGCATGCGGTTCCCCTGCTTCTCTCCTTTTGGGGGCTCAATTCCATGCTA
AGCATCAATTTACTCTATATTGTCACAAGTACCTACAGGAACTCATCACACAGCAGTGAA
AATGACAACTATTGTGATTTTCTACCCCAAAGTCCGAAAATTAACTGGATTTTCCTCAGT
CTCCTGGCCCTGAGAGACACTGTGTTTCAGGGCGTCTTGGGTGGGGCCAGTGGATACATG
GTATTTCTTCTCCACAAGCACCACCAGCGGGTTCTCCACCTGCAGAGCTCCAGGTTTGTC
TACAAAACTCCCCCTGAGATCAAAGCTGCTCAGAGTGTTCTCCTGCTGATGCTCTGTTTT
CTTATCTTTTATTGGGCAGATTGTGTCACAACTTTGTATTTACATTTCTTCTCCAAGACT
GAGTCTGTAACAATAAATCTTCAGGAATTTCTGACCATTGGTAATGCAGTTCTCAGCCCT
TTTGTGCTGATTCACAGGGATGGACACCTGGCTGAATGCTGGCATGCTCTGGCAGGTAGA
AAGATGACAAACTAG
>V1R.GCA_000743615.1_DMR_v1.0_KN122054.1_544042_544932-
ATGATTTTGAACCTTGTCAAGGGAACAATCCTAGCCTTTCTGACTGGACTCGGCACTGTA
GGGAATATTTTTGTCTTTGTAAATCATATACTCATGTTTGAGGGCACTGAGAAGAAAGCT
GTGCATCTTTTTCTCATCCACTTGGCTTTCACAAATATTATCATGCTTCTGTTCAAAGGA
ATGCCACAGACAATAGCAGCATTTGGTGTGAGAAACTTCCTAGAAGACACGGGCTGTAAG
ATTGTGGTTTATATGGAAAGGGTGGCCCGGGGCCTGTCCATCTGCACCAGTGCTCTCCTC
ACAGTGGTCCAGGCTGTCACCATCAGCCCCAGACACTCTGTGTGGAAGAAGCTAAAGCCT
AGGTCTGCATGGTTAATTCTTCCTTCATTTTTCTTCCTGTGGATATACAATTTTTTGATG
AATATCAACTTACTCCTTTACATGACAGGTACTAATGTGAACACATCACAAATTAGCACG
AGTGACTACTATTGTTATTTTCAACCAGAAAGTCAGCAGATAAGATGGGTTATTCTCAGT
ATCATGGTCTTTCAGGATGCTATGTTTCAGGGTATCACATGTGGAGCCAGTGGCTACATG
GTTTTTGTTCTCCACAAGCATCACCAACGTGTTCTCCACCTGCAGAGCTCCAAGTTCCTA
TACAAATCTTCCCCTGAGAGCAAAGCTGCTCAAAGCATTCTCCTCCTGATGCTTTGTTTC
CTCTTCTTTTATTGGGCAGATTGTATTTCTTGTCTACTTTTTAATTCCTTCTTGAAGAAT
AATGTTGTACTAAATATTCGAGAATTTCTCGCCCTTGGTTATGCAACTCTCAGCCCATTT
GTGCTGATTCACAGAGATGGACACATGTCTGAATGTTGGTGCATGCACTAG
>V1R.GCA_000743615.1_DMR_v1.0_KN122054.1_560090_561001+
ATGAAGTCAGAGGATTATCTGATTAATTTAACCTGCAAGGTAATCTTCCTTGCTCTTATT
GGACCTGGCACTGGAGGGAATTCCTTTTTGATTGTGAAGCATGTGTACATGGCCATCACG
GATTTTCAGAAAAAGCCCACAAATCTTATTCTCATCCAGCTGGCTTTTGCTAACATGCTG
ATAATCTGTGCTGTAGGAATTACAGATAGATCAGTTTTTCCTTTCAGTGGCTTCCTAGGT
AGTGTTGGCTGTAAAACTGTGGTTTACCTGGGAAGGGTGGCCCGGGGCCTTTCCATCTGC
ACCTCCTGTCTCCTCAGCATGGTCCAGGCCGTCACCATCAGTCCCAGGACCATGCTGTGG
GGCAATCTCAAACCACGAACCTCATGGCAAATTCTTCCCTATCTTCTCCTCTGTTGGATC
ATTAATTTTCTGATAAGCTCCAACTTGCTGCACTATGTCACATCAGTCAGCAGCATGAAC
AGATCTGTGATTGGAATGCATGCTGGTTATTGTTATTTCCTGCCATCCAGGCAAATCATC
AGGTGGCTTTTCCTCTCTCTCATGGCTCTTCGGGACGTCATCTTCCAGTGTCTCATGGGC
TGGAGCAGTGGGCACATGGCTTTCTGTCTGTATGAGCATCACAAGCTTGTGCTCTACCTG
CACAGCTCCAGGATGGCAAAGAATTCCAGCCCAGAAATCAGAGCTACGCTAAGCACTCTC
ATTCTCATGACCTGCTTCCTTTTCTTTTATTGGGCAGATTTCATTTTCTCCTTCTACATA
GGGTCCATGGTAACACATGACTTCACAATCCTAAATATTAAAAAATTTCTAGGACTGGGT
TACACAGTTCTCAGCCCCTTGGTGCTTATCAGCAGAGATGCCCATATGGTAAAATGCTGG
CACGGTCACTGA
>V1R.GCA_000743615.1_DMR_v1.0_KN123228.1_1798665_1799594+
ATGTTTCCAGGAGACACAGTGTTTGGCTTGGTCCTCTTATGTCAGATGTGCTTGGGCCTA
ATGGGAAACACATTCCTCTTCATGATCTACATATACAAGTCCTTGTCCCAACCTCACCTG
AAGAAGCCTGTAGTTTCGATTTTCATGCACCTGACCTTGGTAAATATTTTGACCATCATA
TTTGCTTTGCTGCCACCTATCATGTTATCATTTGGAGTACAATATTTTCTGAACAATACT
GGTTGTAAGACAGTTGTGTTCCTACAGAGAGTTACTCGAGGTCTTTCCATCTGTACTACC
GCTCTCCTCAGTGCTTTTCAAGCTATCACAATTAGTTTCAATAATTCTAAATGGATGTGG
CTTAAAGCTAAACTCCCTGTGTTGATTTTGCCCTCCTTCTTTTTCTTCTGGATCGTTAAC
ATGCTCACTTATATCCCCATCATTAGCAGAATGGTAGCCATACACAATTTCACTTTTGTT
GGCCATGGGTATTTTCATGCATACTGTCAAACCAGACCATTTGTAAGAAGCAAACCTGGC
CCATATATAAGTGTCATATTGATCCGAGACCTCCTGTTTATGATCCTCATGCTCTGTAGT
AGCCTGTGCATGGTGAGCCTCCTCTACAGATATCACAGGAGAGCCCAGCATATCCACAGC
CCAAGATACTCTTTGCAGACAGCTGCTGCACTCAAAGCCACCCGAAGCATCCTTGTGCTT
GTGAGTTGCTTTGTGCTTTTTTACTGCTTAAACAACCTCATGACTCTCTATTCATTTTAT
ACGCCTAAAAAAATATTAGTATTGGAGGAAATTAACGCCATTTTATCATCATGCTACCCA
ACCTTCTGCCCATTTTTGCTGATTAAAAACAATAAAATTATTTCTCAGTACACCACTTCC
TTTTCAATGATGAGAATTTCCTGTTGTTAA
>V1R.GCA_000743615.1_DMR_v1.0_KN124246.1_2629387_2630310+
ATGAATATAAACAACAAATTATTCAGTAATATTAACATGAGAATAACCTTTTATTCTCAA
GTTGTCATTGGGGTCTCAAGCAATGCCTTCCTTCTTCTCTTCAATATCTTCATGTTCATT
CTAGGGCACAGGCCCAGATTCACTCACCTGCCCATTAGCCTCTTGGCCCTAAGCCACATA
GTGATTCTGCTAATTGAAGGATTCATAACTGCAGACATTTTTACAACTCAAGCAAGGTTT
TGGGATGACATCACATGTAAATCAGTTATCTACTTGTACAGGTTAATGAGGGGACTCTCC
ATTTGTGTCACTGGCCAGCTGAGTGTCCTTCAGGCTATCACACTCAGTCCCAGGAGCTCT
TATTTGGCAAAGTTCAAACATAAAACCTCATGTGACAACTTGTGTTTCCTTTTTTTCCTC
TGGGTGTTTTACACATCCATTAGCAGTCATCTTGTAATCTCCATTGCTGCTACCCCAAAT
TTGACTTCACAAAACATTTTGTATATTACTGAATCCTGCTCTCTTTTATCCATGAATTAT
TTCCTGCAGCACATACTGTTAGCACTACTGACCTTCAGAGATACAATCTTTATTGGGATA
GTGTCCCTTTCAGGTGGATATATAGTGATACTCTTGCGCAGGCATAAGAAGCAATCCCAG
CATCTTCACAGCACCAAAATTTCTCTGAAAGCATCCCCAGAACAAAGGGCCATTAGGACC
ATTCTGCTGCTTATGTGTTTCTTTGTGATCATGACTGTTTTGGACATTATCTCCCACTCA
AGAATTGTGCTGAATAATAATCCAATATTTTATTGTATCCAAATTCTTATGGCCCATGGT
TATGCCACAGTCAGTCCTTTTGTGTTCATCACTACAGAAAAACGTATCATTAATTTTTTG
AGAATCATGTGTGGAAGACAATAA
>V1R.GCA_000743615.1_DMR_v1.0_KN125205.1_823776_824678+
ATGATTTCAGTGGATATGGTGACGGCAATAGCCATCGTCACTCAAATTGGAATCGGGATG
GTGGGGAATTCTTCCTTCCTTTTCCCTTACATTTATTCCCTTTCCAGGAAACATGGATTG
AGACCAATAGCTCATATAATCAGCCATCTTGCACTGGCCAATACATTGTGGATTCTTTGT
GGAGAAATCCCTCAGACAATGGCGGCCTTTGGGCTACAGTATTTCCTGGATGATGTTGGA
TGTAAACTTGTGTTCTATTTTCACAGAGTGGCCTGGGGAAATTCTCTCAGTACCACCTGT
CTTCTAGGTGGCATCCAGGCCTTAAGTGTCAACCTAACAAACATGAGATGGTCAGAACTC
AAATCCAAATCCATAAAACATATTAATTCTACTTGTATCCTGAGTTGGGTGTTTCATTTG
CTGGTAAATATCGTTGTTCCTATGAGAGTGACTGGCCAAAAAAGCAGCAGAAATAATACT
GTGAATTCAAATCTGAAATATTGTTCTCGTCTTTTCTTTGATACAACTACAGAATCAGTA
TGTTTATTTATTTTCTCCTCTATTGATATTATCTGTTTGGGATTCATGACATGGGCTGGT
GGAACCATGATACTTTTCCTTCACAGACACAAACAGCAAGTCCAATATATTCGTAGCACT
AGACAGTCTCCTCAAACATCCCCAGAGAGCAGGGCCACAAAATCTATCCTGCTGCTTGTG
AGCACTTTTGTCTTATTTTATTCTCTCTCTTCCATTTTTGAAGCTTACATTTTTCTTTTC
GACAACCCACAGTCATGGCTTGTGAACACCAGTGTAATTCTAACATCTTGCTTTCCAACT
TTCAGCCCCTTTTTGCTCTTCAAAAGCAACATCTCTATCTTCCACTTCTGTTCTTCCTGC
TGA
>V1R.GCA_000743615.1_DMR_v1.0_KN125438.1_12571925_12572818+
ATGGTTTTGAACCTTGTCAAAGGAGTTACTCTCTTTTTTCTAACTGGACTTGGCACCATG
GGGAACATCTTTGTTTTTATGAATTATATATGCATTATTGGAGGCACTGAGAAGATATAT
ATGCACCTTATTCTCATCCATTTGGTCTTTACAAATACCATACTGCTTCTTTCCAAGGGA
ATTCCAAGTACAATAGCAGCTTTTGGCTTGAGAATCTTCCTGGACATCATAGGTTGTAAG
ATTGTTATTTACCTGGAGAGGGTGGCCCGAGGTGTCTCCATCTGCACCAGCAGTCTCCTC
ACGGTGGTCCAGGCCATCACCATCAGCCCCAGACACTGTGTGTGGAAGAGGCTCCAGCCC
AAGTCAGCATGGCACATTCTTCCCTTGCTTCTTTTTTTTTGGATTCTCAATTCCTTGTTA
AGCATGAATGTATTCTCTGTGATCACAAATATTAACCTAAACTCATCACAAATAGATAAA
AGTGACTTCTATTGTGGTTTACCACTAAAAAAACAGAAAATAAACTTCATTTTTGTGACT
CTTATGGCCCTGAGAGACACTGCATTTCAGAGTCTTATGGGTGGATCCAGTGTGTACATT
GTGTTTCTTCTCCACAGGCACCACCAGCGTGTCCTCTACCTGAAGCTCTCCAAGTTCTTC
TACAAAACTCCACCTGAAATCAAAGCTGCTCAAAGTGTCCTTATTCTGATGCTTTCTTTT
CTTTTCTTTTATTGGACAGATTGTGCCATATCTTTATACTTCATTGTCTCCTTCAAGAAT
GCCTCCACAATAGTAAATCTTCAAGTATTTCTGACTCTTGGTTATGCAGTGCTCTGCCCA
TTTGTGCTGATTCACAGAGATGGACACTTGGTTAAATGTTGTCATTCTCAGTAA
>V1R.GCA_000743615.1_DMR_v1.0_KN125438.1_12664227_12665132+
ATGAATTCAAAGGATGATTTGAACTTTATCCGGAAAATAGTGTTCATTTCTTTTACTGGA
ACTGGAATTGCAGGGAATTTGTTTTTGTTTGTGAAACATGTGTACACTGCAGGTTTGAAG
ACTGGGAAAAAACCCACAGACTTCATTGTAATCCAACTGGCATTCGCAAATGTAATTACA
CTCTGGATTTCTGGAATCTCACACATAAGATCACCTTTTAATTTTCATTACTTCTTAGGT
AATGTTTCTTGTAAAATTGTGATTTTTCTGGGGAGGGTGGCCCGGGGCCTTTCCCTTTGC
ACAACCTGCTTTCTCAGTATAGTCCAGGCCATCACAATCAGTCCCCGGAATACCCCATGC
CCCCTCAAACCACAGAAAAAATGTCAAGTTCTGTCCTGTCTCCTCCTTCTTTGGATCTTG
AATTTTCTGATAAGCTCCAACTTGCTCCACTACATTAGAGCAGTGAATACCACTGCTATT
AGAATGCATATTGGGTGTTGTTACATGATGTCATCTAGGCAAATAATCAGGTGGATTTTC
CTTTCTCTCATGACTCTTCGGGACATCATCTTCCAGAGTCTGATGGGCTGGAGCAGTGGG
TACATGGCTTTGCATCTGTATAATCATCACAAGCGTGTCCTCTACCTGCACAGCTCTAGG
TTGGCAAACAACTCCAGCCCAGAAATCAGAGCTACTCTAAGTGTTCTCATTCTCATGGTC
TGTTTCCTTTTCTTTTATTGGGCAGATTTTATTTTATCCTTCTACAGAGGCTCAACCATG
ACACTTGACTTTACAATGCTAAATATAAAAATATTTCTAGACCTTGGTTATGTAGTTCTC
AGCCCCTTTGTGCTGATCAGCAGGGATGTCCACATGGTTAAATGTTGGCACAGACAGAGA
ATTTAG
>V1R.GCA_000276665.1_ChiLan1.0_AGCD01078663.1_5928_6878+
ATGGTTTATAAAATGTTTCACAATTCAGTAATTTTTTCCTTTTTTGTCATATTTGAGACT
TGTTTTGGTGTCACTGCAAACTCATCACTCTTTGTGGCATTTATATACACCTTCTTAACT
CAACCTAATCTTATGAGACCCATAGATTTCATTATAATTCACCTGACAGTGGTCAATAAT
TTGACGATCTTAGTCACACTGATACCATATATCAAGGCATCCTTTGGAGTGAGACAGTTT
TTGGATGATACAGGCTGTCAGGTAATGTTGTATACAGGCAGAGTTACCCGGGGTGTTTCC
ATCTGTACTACCTCACTTGTGAGTATATTTCAAGCCATCACTATCAGTCCCCTTAATTCT
AAGTGGGCATGGCTTAAGTCTAAACTCTCTGCAACAATAATGCCTTCTTTGCTTATCTTC
TGGATCATCAACTTGCTTATTTTTATCCGTGTCATTGAAACCATAAGTGCAATTGGTAAT
TTTTCTCTTGTTGGCTATGGGTATTCTAATATTTACTGCCAAACAGGAGAGAAAACCATC
AGATCTTCAGCCTCATTTATAAGCCTCATACTGAGCCATGATATCATCTTTTTGATCTTC
ATGCTGTCGACCAGCTTCTACATGGCCAGTTTCCTCTACAGACACCACAGGAGAGCACAG
TATGTCCATAAACCCTCTTCCCAGACAGCTCCCGAAATCAAAGCAACTCAAAACATCCTT
TTGCTGGTAAGTTTCTTTGTTTTCTTCTATTGTTCAAACAACTTTGTCACTTTGTTTACA
TTTTATTCACACAAGAAAATTCCTGCTTTGGAGGGGATTAGTGGGATGTTAGCATCATGC
TATCCATCTATCAGTCCTCTGTTTTTTATGAAAAATAATAAAATGCTTTCCAATTTTTTC
CATTTTACAATGAGGAGGTTTATGTGTCCTCAAACGGTTTTCAGTGGCTAA
>V1R.GCA_000276665.1_ChiLan1.0_JH721874.1_14915467_14916408-
ATGGAGATAAAGAAAAGCACCAGATTTTCCAGTTTTGCTGTCATACAAAATATGTTTTTC
TTTCAAGTCAGCCTTGGGATCACGGCAAATACTGTCCTGCTTCTCTTTCATGTCCTCACA
TTCCTTCTGCAGCACAAGCCCAAGTCCACTGATCTGATCATTGGTCACTTGGCCCTTATC
CACATAGTGATGCTCCTAATTGTGGGTGTCATAGCTGTAGATATTGTTGGTTTTCCAGAT
TTATGGAATGACATCACATGTAAATGTGTTCTCTATCTGTACAGATTGATGAGGGGCCTC
TCCATCTGTACCACCTGCCTGCTAAGTGTGCTCCAGGCCATCACCCTCAGCCCAAGAAGC
TCCTATCTGACAAAGTTCAAACAGACATCCCTGCATCAGAACCTGTGTTGCTTTCTCTTT
TTATGGGTTTTCAATATGATCATCAGTAGTCGTTTCTTAATCTCCACTATTGCCACCCCT
AATGTGTCCTCACAGAGTCTTATGTTTGTCACTGAATCCTGCTCTCTTTGGCCCATCAGT
TACTTAGTCAAGTACATATATTTCTCACTGGTGACCTTCAGGGATGTGTCCTTTATAGGG
GTCATGGCACTCTCAAGTGTGTACATGGTGAGTCTCTTATGCAGGCATAAAAGGGAGTCC
CAGCATCTTCACAGCACCAGCCAGTCTCCAAAAGCATCTCCAGAACAAAGGGCCACCCAG
ACCATTCTGTTGCTCATGAGTTTCTTTATGACCATGTATTTTTTGGATTGTGTTATTGCC
TCTACTTCTGGAATGCTATGGAAGAATGACTCCATTCATTATCGCATCCAAATGTTCTTG
GGCAATGGCTATGCTACCTTCAGCCCCTTGGTGCTAATCAGTACTGAAAAACGGATGATC
AAGGGCTTAGTATCTATGTGGGGAAGGTCAGTAAATGTTTAA
>V1R.GCA_000276665.1_ChiLan1.0_JH721874.1_14947178_14948113-
ATGAAGATGAAAAAAAACAGCAAAATTTTCAGGTTTATTGACATACAATACATGTTTTTC
TTTGAAGCCAGCATTGGGATCATAGCCAACACAATACTGCTTCTCTTTTACGTCCTGACA
TTTCTCCTGCAGCACAGACTCAAGCCCACTGACCTGACCATTGGCCACTTAGCTTTTATT
CACATTGTAATGCTGGTAACTGTGGTTTTCATAACCATAGACATTTTTGGATATCAGGGT
TTAGGGAATGACATCAAATGTAAGTCTGTTATATATTTGTACAGGGTGATGAGGGGCCTC
TCCATCTGTACCACCTGCCTGCTGAGTGTCCTCCAGGCCATCACCCTCAGCCCCAAAAGC
TCCTGTTTGGCAAAGTTCAAACAGAAATCCCTATATCAGAACTTATGTTGCTTTCTGTTT
TTATGGGTCTTCAACATGCTTATGAGTGGTCGTTTCTTAATCTCCACTATTGCCACCCCT
AACATGACTTCCCATAACCTTGTGTTTGTCACTCAATCCTGCTCCCTTTGGCCCATAAAT
TCCTTCATTAAATATATAACTTTCTCCTTGATGATTTTCCAGGAAATTCCTGTTATAGGA
CTAATGGGGCTCTCAAGTGTGTACATGGTGATTCTTTTGTACAGGCACAGAAGACAGTTC
CAGCATCTTCACAGAACCAGCTTAGCTCCAAAAACATCCCCAGAGCAAAGGGCCACTCAC
ACTATTTTGTTGCTCATGAGTGTCTTTATTGTCATTTATGTTTTGGACTCTGTTATCTCC
TCCACATCTGGAGTTTTCTGGAAGCATAACCAGGTTCATCACTGCGTACAGATGCTGATT
GGCAATGGCTATGCCACAGTCAGTCCGTTGGTGCTCATCAGTACTGAGAAAAGAATGATC
AAGTGTTCAACATCTATGTTTTGGAATGATACTTAG
>V1R.GCA_000276665.1_ChiLan1.0_JH721874.1_14978145_14979131-
ATGAAGATGATTAAAAACAGCAAAATTTTCAGGTTTATTGACATACAATATGTGTTTTTC
TTTGAAGTCAGCATTGGGATCATAGCCAACACAATACTGCTTCTCTTTTACATCCTCACA
TTTCTTCTGCAGCACAGACTCAAGCCCACTGACCTGACCATTGGCCACTTAGCTTTTGTT
CACATTGTGATGCTGGTAACTTTGGGCTTCATAGCCATAGACATTTTTGGATATCAGGGT
TTAGGGGATGACATCGCATGTAAATCTGTTATATATTTGTACAGGGTGATGAGGGGCCTC
TCCATCTGTACCACCTGCCTGCTGAGTGTCCTCCAGGCCATCACCCTCAGCCCCAGAAGC
TGCTGTTTGGCAAAGTTCAAACAGAAATCCCTGCATCAGAACCTGTGCTGCTTTCTGTGC
TTATGGGTCTTCAACATGCTTATAAGAGGTCGATACTTAATCTCCACTACTGCCACCCCT
AACATGACTTCCCATAACCTTATGTTTGTCACTCATTCTTGCTCCCTTTGGCCCATTAGT
TACGTCCTTAAGTATATAACTTCCTCCTTGATGATTTTCCAGGATATTTCTGTTGTAGGA
CTAATGGGGCTCTCAAGTGTGTACATGGTGATTCTTTTGTACAGGCACAGAAGACAGTCC
CAGCATCTTCACAGAACCAGCTTAGCTCCAAAAGCATCCCCAGAGCAAAGGGCCACTCAC
ACTATTTTGTTGCTCATGAGTGTCTTTGTTGTCATTTATGCTTTGGACTGTGTTATTTCC
TCCACATCCGGAGTGTTCTGGAAACCTAACCAGATTCATCACTGTGTCCAGATGCTGATT
GGCAATGGCTATGCCACAATCAGTCCTTTGGTACTCATCAGTACTGAAAAACGAATGATC
AAATGTTTAACATCCATGTATTGGAAAAATGGTGAATGCTTGTTTATTGGTGATGACAGT
TTCTCTGACAGTGGGAAATTATTTTAA
>V1R.GCA_000276665.1_ChiLan1.0_JH721874.1_14997711_14998679-
ATGGAGATAAAGAAAAGCACCAAATTTTCCAGGTTTTTTGTCATTGGAAACATGTTTTTC
TTTGAAGTCAGCCTTGGGATCGTGACCAACACTGTTCTGCTTCTCTTTCATGTCCTCACA
TTCTTTCTGCAGTACAGGCACAAGCCCATTGATCAGACCATTGGCCACTTGGCCCTGATC
CACTTAGTGATGCTCCTAACTGTGGGATTCATGTTTATAGACATTTCTGGCTTTGAGGAT
TTCTGGAATGATGCCACATGTAAATGTGTTCTCTATTTGTACAGGGTGATGAGGGGCCTC
TCCATCTCTACCACCTGCCTGCTGAGTGTGCTCCAGGCCATCACTCTTAACCCAGGAAAC
TCCTGTCTGGCAAAATTCAGACAGAAGCCCCTGCATCAGAACCTGTGTTGCTTTCTCTTT
TTATGGGTTTTCAATATGATCGCCAGTGGTCGTTTCTTAATCTCCACTATTGCCACCCCT
AATGTGTCCTCACAGAGTCTTATATTTGTCACGGAATCCTGCTCTCTTCGTCCCATCAGT
TACTTAGTCAAGTACATATATTTCTCACTGGTGACCTTCAGGGATGTGTCCTTTATAGGG
CTTATGATGTTCTCAAATGGGTACATGCTGATCCTCTTGTGCAGGCATAAAAAGCGGTCC
CAGCATCTTCGTAGCACCAGCCTATCCCCAAAAGCATCTCCAGAACAAAGGGCCACCCAG
ACTATCCTGGTGCTCATGAGTTTCTTTATGATCATATACTTTTCGGACGGTGTTATTGCC
TCCACTTCTGGAATCTTGTGGAAAAATGACCCCATTCGTTATTGTGTCCAAATGCTCTTG
AGCAATGGCTATGCTACGTTCAGCCCCTTGGTGCTAATCAGTACTAAAAAACAGATGATC
AAGGGCTTAGTATCCATGTGGGGAAGGTCAGTAAATGTCAGATTGTTCACTGATGAATAT
TTGCCCTGA
>V1R.GCA_000276665.1_ChiLan1.0_JH721874.1_15022049_15022969-
ATGAAGATGAATAAGAACAGCAAAATTTTCAAGTTTATTGACATACAATACATGTTTTTC
TTTGAAGTCATCATTGGAATCATAGCTAATACAGTACTGCTTCTCTTTTATGTCTTCCTA
TTTCTCCTGGAGCACAGACTCAACCCTATCAATCTGACCATTGGCCACTTGGCCCTTATT
CACATTGTGATGCTGGGAACTTGTTTCATAACAATAGATATTTTTGGATTTCAAGTTTTA
GGAGATGACATTACATGTAAATTGGTTATATATTTGCACAGGGTGATGAGGAGCCTCTCC
ATCTGTACCACCTGCCTGCTGAGTGTCCTCCAGGCCATCACCCTCAGCCCCAGAAGCTGC
TGTTTGGCAAAGTTCAAACAGAAATCCCTGCCCCAGAACCTGTGTTACTTTCTCTTCATA
TGGGTCCTCAATATGGTCATCAGTGCCCGTTTCTTAATCTCCACTATTGCCACCCCTAAT
GTGACTTCCCCAAACCTTATGTTTGTCACTCAGTCCTGCTCCCTTTGGCCCGTTAGTTAT
CTCCTTAAATATATAACTTTCTCCTTGATGATTTTGCAGGAAATTTCTGTTATAGGGCTC
ATGGGACTCTCAAGTGTGTACATGGTGCTTCTTTTGTACAGGCACAGAAGGCAGTCCCAG
CACCTTCACAGTACCAAATTATCTCCAAAAGCATCCCCAGAGCAAAGGGCTACTCACACT
ATTTTACTGCTCATGAGTGTCTTTATTGTTATCTATGCTTTGGACTGTGTCATCTCCTCA
ACATCTGGAGTGTTCTGGAAACGTAACCAGATTCATCATTATATCCAAATGCTGGTTGGC
AATGGCTATGCCACAATATGTCCTTTGGTGCTAATCAGTACTGAAAAAAGAATGATGAAG
TGTTTAACATCCAGGTCTTAA
>V1R.GCA_000276665.1_ChiLan1.0_JH721874.1_15050578_15051513-
ATGAAGATGAATAAGAACAGCAAACTTTTCAGGTTCATTGACATACAATACGTGTTTTTC
TTTGAAGTCAGCATTGGGATCATAGCCAACACAATACTGCTTCTCATTTATGTCCTGACA
TTTCTCCTGCAGCACAGACTCAAGCCTACTGATCTGATCATTGGACACTTAGCCTTTATT
CACATTGTGATGCTAGTAACTTTGGGTTTAATAGCAATAGACATTTTTGGATTTCAGAGT
TTAGGGGATGATATTACATGTAAATCTGTTCTATATTTGTACAGGGTGATGAGAGGCCTC
TCCATCTGTACCACCTGCCTGCTGAGTGTCTTCCAGGCCATCACCCTCAGCCCCAGAAGC
TCCTGTTTGGCAAAGTTCAAACAGAAATCCCTGCCTCAGAACCTGTGCTGCTTTCTGTGC
TTATGGGTCTTCAATATGGTCATCAGTGCCCGTTTCTTAATCTCCACAATTGCCACCCTT
AACGTGACTTCCCATAACCTTATGTTTGTCAGTCAGTCCTGCTCCCTTTGGCCCGTTAGT
TACTTACTTAAGTATATAACTTTCTCCTTGATGATATTCCAGGAAATTTCTGTTATAGGG
ATAATGGGGCTCTCAAGTGTGTACATGGTGATTCTTTTGTACTGGCACAGAAGACAGTCC
CAGCATCTTCACAGAACCAGCTTATCTCCAAAAGCATCCCCCGAACAAAGGGCCACTCAC
ACTATTTTGTTACTCATGAGTGTCTTTATTGTCATTTATGCTTTGGACTGTGTTATCTCC
TCCACATCTGGAGTGTTCTGGAAACCTAACCAAATTAATCTCTGTATTCAGATGCTAGTT
GGAAATAGCTATGCCATGATCAGTCCTTTTGTGCTAATCAACACCAGAAAAGGAGTGATA
AAATGTGTAACAACCACATTTTGGAAAGATAGTTAA
>V1R.GCA_000276665.1_ChiLan1.0_JH721874.1_15084042_15084995+
ATGAAGGTGAATAAAAACAGCAAATATTCCTGTTTCATTGGCATGCAGCACATGGTTTTC
TTTGAAGTCAGCGTTGGGATCATTGCCAACATGGTTCTCTTTCTCTTTCATGTTCTCACA
TTCTTTCTGGGGCACAGGCCTAAGGCTACTGATCTGACAGTTGGTCACCTGGCCTTTATC
CACATAGTGATGCTCCTGACTGTGGGTTTCATAGCTATAGACAATTTTGGGTATCAGGAT
TTGAATGATGACATCACATGTACATCTATTATCTATTTGAATAGATTGATGCGGGACCTC
TCCATCTGTACCACCTGCCTGCTCAGTGTCCTCCAGGCCATCACCCTCAGCCCCAGAAGC
TCCTGTTTGGCAAAATTCAAGCAGAAATCCTTTCATCAGAGCCTGTGTCGCTTTCTCTTT
TTGTGGGTCCTCAATATGGTCATCAGTAGTCGTATGTTAATCTCCACTGTTGCCACTCCC
AATGTGACCTCACACAGTCTCATGTTTCTTACTAAATCTTGCTCTCTTTTGCCCATTAAT
TCCTTCCTCAAGTACATGTTTTTTTCACTGCTGAGTTTCCAGCACATGTCCTGTATAGGG
CTCATGATGCTCTCAAGTCTGTACATGGTGATTCTCTTGTACAAGCATAAAACGCAGTCT
CAGCATCTTCACAACACCAGCCTGTCTCCAAAATCATCTGCAGAAGAAAGGGCCGCACGG
ACAGTTCTGTTGCTAATGAGTTTCTTTATTGTCATGTACACTTTGGACTCTGCTATCGGG
TTGACTTCTTCAGTCATGTGGAACAGTGACCGCATTCATTATTGTGTGCTGATGCTGATT
GGCAATGGCTATGCCACAGTCAGTCCCTTGGTGCTTATCAGTACAGAACGACGAATGATT
AAGTGCTCCATATTCATGTGGTGGAAAGTGAATAAATGGTTTTATATTTCATGA
>V1R.GCA_000276665.1_ChiLan1.0_JH721874.1_15099427_15100413-
ATGAAGAAAGACAGCATACTTTCAAGTATCACTGACTTACAATACATGTTTTTCTTTGAA
GTCAGCATTGGGGTCATGGCCAACGTGGCCCTGCTTCTCTTTCATGTTCTAAAATTCCTT
CTAAAGCACAGGCCCAGGCCTACCGATCTGACCATTGGTCATCTGGCTCTTATACACACA
GTGATGCTTCTAACTGTGGGCTTCATAGCTATGGACATGTTTGGGTTTCAGGACTTGGGG
GATGACATCACATGTAAATCTGTTATATATTTGTACAGGGTGATGAGGGGCCTCTCCATC
TGTACCACCTGCCTGCTGAGTGTCCTTCAGGCCATCACCCTCAGCCCCAGAAGCTCCTGT
TTGGCAAAATTCAAACAGAAATCCCTGCATCAGAATCTGTGTTGCTTTTTCTTTTTATGG
GTCCTCAATATGCTCACTACCGGTCGTTTCTTAATCTCCACTGTTGCCACTCCCAATGTG
ACCTCACACAGTCTCATGTTTGTCACTCGATCCTGCTCTCTTTTGCCCAGGAATTCCTCT
CTCAAGTACATATCTATCTCACTGTGGGGTTTCCAGCAAATGTGCTTTATAGGGCTCATG
GCACTTTCAAGTGGGTACAAGGTGCTTCTCTTGTGCAGACATGAAAGGCAGTCCCAGCAT
CTTCACAGCACCAGCCTGTCCCCAAAAGCATCTGCAGAACAAAGGGCCACCCGGACTATT
TTGTTGCTCATGAGTTTCTTTATTGTCATGTACATTTTGGACAGTGTTATTGCCTCTACT
TCTGAAATGTTGTGGAATTTTGACCAAATTCGTCATTGTGTCCAACTGCTAGTTGGCAAT
TGCTATGCCGCAGTCAGTCCTTTGGTGCTCATCAGTACTGAAAGAAGAGTGATCAGGTTT
TTAGATCCATGTGGGGGAAAGATAGTAAATGTTTGTAAATTCAGCGATGGAAAATTTTTC
TGGAAAGCAACAATGGATTTGAATTAA
>V1R.GCA_000276665.1_ChiLan1.0_JH721874.1_15126430_15127404+
ATGAAGATGAATAAAAACAGCAGATTTTCTAGTTTTATTGATATACAACACATGTTTTTC
TTTGAAGTCAGCCTTGGGGTTATGGCCAACACTGCCCTGCTTCTCTTTCATGTCCTCACA
TTCCTTCTGCAGCGCAAGCCCAAGACCACTGATCTGACCATCGGTCACTTGGCCCTTATC
CACATAGTGATGCTCCTAACTGTGGGCTTCATAGCTATGGACATATTTGGGTTTCAGGAC
TTAGGGGATGGCATCACATGTAAATGTGTTTTCTATTTGTACAGGGTGATGAGGGGCCTC
TCCATCTGTACCACCTGCATGCTGAGTGTCCTCCAGGCCATCACCCTCAGCCCCAGAAGC
TCCTGTTTGGCAAAGTTCAAACAGAAATCTCTGCATCGGAACCTGTGTTGCTTTTGCTTT
TTATGGGTCTTCAATATGCTCATCAGTGGTCGTTTCTTAATCTCCACTGTTGCCACTCTC
AATGTGACCTCACACAGTCTCATGTTTGTCACTAAATCCTGCTCCCTTTTGCCTATCAGT
TCCTTCCTCAAGTACATGTCCTTGTCACTGATGATTTCCCAGCATATATCGTTTATAGGG
ATCATGGCGCTCTCAAGTGGGTACATGGTGATTCTCTTGTGCAAGCATGAAAGACAATCC
CAGCGTCTGCACTGCATCAGCCTAGCTCCAAAAACATCCCCAGAACAAAAGGCCACCTGG
ACTATTTTGTTGCTCATGAGTTTCTTTATTGTCATGTACATTTTGGACAGTGTTATTGAG
TACACCTCGGCCATGTTGTGGAGCTATGACCCAGTTCGTCATTGTGTCCAGATGCTGATT
GGCAATGGCTATGCCACAGTCAGTCCCCTGGTGCTCATCAGTACCGAAAGACGATTCATC
AAGTGCTTTACACGCATGTGGGGGAAACATAGTAAATTTTTGTGTTTCATGATGGGTAAT
CTCTCTGACAACTGA
>V1R.GCA_000276665.1_ChiLan1.0_JH721881.1_21854981_21855904-
ATGAATGTGAAGAATGAGTTGTTCAGTAATAATAACATCAGAATCACATTTTATTCTCAA
GTTGTCATTGGGGTCTCAGGCAATGCCATCCTTCTTCTCTTCCACGTCATCATATTTCTT
GCAGGGCACAAGCCCAGACTCACCGACCTGCCCGTTGTCCTCTTGGCTCTAAATCACCTA
GTGATGCTGCTAATTGAAGGATTCATAACTGGAGACATTTTTACCTCCCAACCAGGGTTT
TGGGATGACATCACATGTAAATCAGTTATCTACTTGAACAGATCCATGAGGGGCCTCTCC
ATTTGCATCACCTGCCAGCTGAGTGTCCTTCAGGCCATCACACTCAGCCCCAGAAGCTCT
TGTTTGGCAAAGTTCAAACACAAATCTTCATATCATAACCTGCGTTCCCTTCTTTTCTTC
TGGGTGTTCCATATATCCATTAGCAGTCACCTTTTTATCTCCATCACTGCTACTCCCAAT
TCAACTTCAGAAAATATTTTGTATGTCACTGAGTCTTGTTCTCTTTTACCCATGAGCTAT
TTACTCCAGCACATATTTTTCATATTATTGACCTTCAGGGATCTCTTCTTCATGGGGCTC
GTGTCTCTCTCAGGTGGATACATAGTGACTCTCTTGTGCAGGCATAAGATGCAGTCGCAA
CATCTTCACAACAACAGACTTTCTCCAAAAGGATCCGCAGAACAAAGGGCCACTAGGACC
ATTCTGCTGCTTCTGTGTTTCTTTGTAGTCATGACCAGTTTGGACACTCTAACCTACTCA
AGAATTGTGTTGAATAATAATCCAATAATTTATTGTATTCAAATTCTTATGGCCCATGGC
TATGCAACAGTCAGTCCTTTAGTGTTCATCAGTACTGAAAAACGTATCATTGATATTTTG
AGACTCATGTGTGGAAGAAAATAA
>V1R.GCA_000276665.1_ChiLan1.0_JH721881.1_21911814_21912737+
ATGAATGTGAAGAACGAGTTGTTCAATAATATTAACATCAGAATCACATTTTATTCTCAA
GTTGTCATTGGGGTCTCAGGCAATGCCATCCTCCTTCTCTTCCACGTCATCATATTCCTT
GTAGGGCACAAGCCCAGACTCACCGACCTGCCCACTGTCCTCTTGGCTCTAAATCACCTA
GTGATGCTGCTAATTGAAGGATTCATAACTGGAGACATTTTTACCTCTCAAGCAGGGTTT
TGGAATGACATCACATGTAAGTCAGTAATCTATGTGTACGGGTTAATGAGGGGCCTCTCC
ATTTGCATCACCTGCCAGCTGAGTGTCCTTCAGGCCATCACACTCAGCCCCAGAAGCTCT
TGCTTGGCAAAGTTCAAACACAAATCCTCATGTCACAACCTGCGTTCCCTTCTTTTCTTT
TGGCTGTTATACGTATCTGTTAGCAGTCACCTGGTGTTCTCCATTGCTGCTACCCCCAAT
TTTACCTCAGAAAATATTTGGTATGTCACTGAGTCCTGTGCTTTTATTCCCATGAATTAC
TTCCTCCGGCACATACTTTCAACACTGCTGGCCTTCAGGGAAGCCTTCTCTGTAGGTGTC
CTGGCCCTCTCGGGTGGGTACATAGTGACTCTCTTGTGCAGGCATAAGAAGCAGTCCCAG
CATCTTCACAACAACAGACTTTCTCCAAAAGGATCCGCAGAACAAAGGGCCACTAGGACC
ATTCTGCTGCTTATGTGTTTCTTTGTAGTCATGACCAGTTTCGGTACTGTTACCTACTCA
AGAATTGTGTTGAATAATAATCCAATATTTTACTGTATCCAAATTCTTATGGCCCATGGC
TATGCCACAGTCAGTCCTTTGGTGTTCATCAGTACTGAAAAACGTATCATTAATTTTTTA
ACATTCGTATGTGGAAGACAATAA
>V1R.GCA_000276665.1_ChiLan1.0_JH721881.1_22001302_22002195+
ATGTTATCCAACTTTATGAAAGGAACAATCTTTGCCTTTCTGACTGGGCTTGGCACTGTG
GGGAACATCTTTGTTTCTGTGAATTACGTGCTCATATTTGCAGGCACTGAGAAGAAATCT
ATACACCTTCTTCTCATCCATCTGGCTGCCACAAATATCATAACTCTTCTTTCTATGGGA
ATGCCAAGTACAATAGCAGCTTTTGGTGTGAGAAACTTCCTAGACGACATAGGCTGTAAG
ATTGTTGCTTACCTGGAGAGGGTGGCCCGGGGCCTCTCCCTCTGCACCAGCAGTCTCCTC
ACTGTGGTCCAGGCCGTCACCGTCAGTCCCCGACACTCTAAGTGGAGGAAGCTCAAGCCC
AGGTCTGCATGGTACATCCTTCCCTTGTGTCTTTTCTTTTGGATTCTCAATTCCTCAGTA
GGTATGAACTTACTCCTTTATATCACAAGTACAAGCATGAACACATCAAAAGGGAGTGTG
AATGGCAACACTTGTCGTTTTCGACCAGGAAATCAGAAAATAAAATGGACATTTCTCATT
ATCATGCTGATACGAGATGTCATGTTTCTGGGTGTCATGGGTGGGGCCAGTGGCTACTTG
TTGTTTCTTCTCCATAGGCACCACCAGCGTGTTCTCTTCCTACAGACCTCCAAGTCCCTC
TACAACGCTCCCCCTGAGATCAAAGCTGCTCAAAGTGTTCTCCTTTTAATGCTTTGTTTT
GTTTTCTTTTATTGGACAGATTGTGTTTTTTCTCTACTTATTAATACTTTCATGGAGAGT
AATTCCATATTATTAAATATTCGGAACTTTATAACCCTTGGTTATGCAATTGTCAGCCCA
TTTGTGCTGATTCACAGAGATAGACATCTGACTGAATGCTGGAGAGCTCCATAG
>V1R.GCA_000276665.1_ChiLan1.0_JH721889.1_12240723_12241640-
ATGAGTAAAAAGAGAAAATTTTCCAGTTTTTCTGACATAAAAAACACAGTTTTCTTTGAA
ATCACCATCGGGATCACAGCCAACACTGTCCTGCTTCTGTTCCACATCCTCACATTTCTC
CTCAGGCACAGGCCCAAGCCCCTGGACCTCACTATTGGTCAGTTGGCCCTGATCCACCTG
GTGATGCTGGTATCAATGGCCTTCATAGCCACAGACACTTTTGGGTTTCAGGACTGGAGC
GATGACCTCACATGTAAATCAGTTATTTACATAAACAGGTTGATGAGGGCCCTCTCCATC
TGTACCACCTGCTTGCTGAGTGTCCTCCAGGCCATCACCCTCAGCCCCAGAAAATCTTGC
TTGGCAAAATTCAAACATAAATCCTCACATTACTACCCTTGTTGCCTTGTGTTTTTATGG
GCCTTCAATATTCTCCTGAATACTCGTTTCTTAATCTCCATTGGTGCCACCCCCAATGTG
ACCTCACACAGTCTCCTGTTTGTCACTGAATCCTGCTCTCAGTGGCCTATTAGTTACTTG
TTCAGGTATGTATTTCTCTCACTGGTGAATGTTCAGGATATCTCCTTTATAGGGCTGATG
GCTCTCTCAAGTGGATACATGGTGAGTCTCTTGTGCAAGCATAAGAGGCAGTTTCAGCAT
CTTCACAGCACCAGCCTTTCTCCAAAATCAGCCCCAGAAGAAAGGGCCACTCGGACCATT
TTGCTGCTTATGGGTTTCTTTATGCTCATGTACTTTTTGGACTGTGTCACCTTTTCCTCC
TCTGGAATATTGTGGAGAAATGAACCAATTAGCTATTGTGTCCGTATGCTTGTGGGCAAT
GGCTATGCCACAATCTGTCCTTTTGTGCTAATGAGCATTGAAAAGCGAATCATGAAGTGG
TTAAAATTCAGGTGTTAA
>V1R.GCA_000276665.1_ChiLan1.0_JH721889.1_12270196_12271125-
ATGAAGATGATTAAAAAGAGAAAATTTTCCAGTTATACTGGCGTAAGAAACATTGTTTTC
TCTGAAGTCTCCATTGGCATCGTAGCCAACACTGTCCTGCTTCTGTTCCACATTCTCACA
TTTCTCCTCAAGCACAGGCCCAAGCCCCTGGACCTGACCATCAGTCAGTTGGCCCTGATC
CACCTGGTGATGCTGGGAACCATGGGCTTCATAGCTCCAGACACTTTTGGGTTTGAGGAC
TGGTGGAGTGACCTCATGTGTAAATTAGTTTTCTATGTAAACAGATTGATGAGGGCCCTC
TCTCTCTGTACTACTTGCCTGCTGAGTGTTCTCCAGGCCATCATGCTCAGCCCTAGAAAC
TCTTGTCTGGCAATATTTAAGCATAAATCCACACACTATTACCCATGTTGCCTTGGCTTT
TTATGGGTCTTCAATATGCTCCTGAATACTCGTTTCTTAGTCTCCATTGGGGCCACCCCA
AATGTGACCTCACACAGTCTCATGTTTGTCACTGAATCCTGCTCTCAGTGGCCTATCAGT
TACTTGTTCAGGTACATGTTTTTCTCATTAGCGAACGTTCAGGATGTCTCCTTTATAGGG
CTGATGGCTCTCTCAAGTGGATACATGGTGAGTCTCTTGTCCAGGTATAAGAGGCTGCTC
CAGCATCTTCACAGCACCAATCTTTCTCCAAAATCATCCCCAGAGGATAGGGCCACCCGG
ACCATTCTGGTACTCATGGGTTTCTTTACATTTATGTACTTTTTGGACTGTGTGATTTTC
TCAGTCTCTGGGATATTGTGGAAGAATGATCCCATTCATCTTTGTGTCCACATGATTGTG
GACAATGGTTATGCCGCAATCTGTCCTTTTGTCCTAATGAGTAATGAGAGACGAATGATG
AGATGCTTAATATCTAGGTGGAAAAGATAG
>V1R.GCA_000276665.1_ChiLan1.0_JH721889.1_12306829_12307755-
ATGAATAAAAAGAGAAAAATTTCCAGTTATATTGACATAAGAAACACAGTTTTCTTTGAA
ATCACTGTCGGGATCACAGCCAACACTGTCCTGCTTCTGTTCCACATCGTCACATTTCTC
CTCAAACACAGGCTCAAGCCTCTTGACGTGACTATTGCACAGTTGGCTCTAGTCCACTGG
ATGTTACTGGTAACCATGGGCTTCATAGCTACAGACACTTTTGGGTTTGAGAACTGGGGG
AGGGACCTCATGTGTAAATCAGTTATCTATGTAAACAGGTTGACAAGGGCCCTCTCCATC
TCTACCACCTGCCTGCTGAGTGTTTTTCAGGCTATCACCCTAAGCCCCAGAAACTCTTGT
TTGGAAAAATTCAAACATAAATCCTCACATCACTACCCATGTTGCCTTATTTTTTTATGG
GTCTTCAATATGCTCCTGAATATTCGCTTCTTAATCTCCATTGGTGCCACCCCCAATGTA
ACTTCACACAGTCTCGTGTTTGTCACTGAATCCTGCTCTCAGAGGCCTATTAGTTACTTG
TTCAGGTACATATTTCTCTCACTGGTGAATGTTCAGGATATCTCCTTTATAGGGCTGATG
GCTCTCTCAAGTGGATACATGGTGAGTCTCTTGTGCGGGCATAAGAGGCAGCTCCAGCAT
CTTCACAGTACTAATCTTTCACCAAAAATATCCCCAGGACAGAGGGCCACTCAGACAATT
CTTTTGCTCACGAGTTTCTTTATGCTCATGTACTTTTTGGACTGTGTTACTTTCTCCTCC
CTTGTAATATTGTGGAACAATGACCCAATTAATCTTTGTGTCCAGATGCTTGTGGGCAAT
GGCTATGCCACAATCTGTCCTTTTGTGCTGATGAGCACTGAGAAACGGATGATTGAGTGG
TTAATATCCAGGTGGAAAAGACAGTAA
>V1R.GCA_000276665.1_ChiLan1.0_JH721889.1_12324110_12325018-
ATGAAGATGAATAAAAAGAGAAAATTTTCCAGTTATACTGACATAAGAAACATAGTTTTC
TTTGAAGTCTCCATTGGAATCACAGCCAACACTGTCCTGCTTCTGTTCCACAGCCTCACA
TTTCTCCTCAGGCACAGGCCCAAGCCCCTGGACCTGACTATCGCTCAGTTGGCCCTGATC
CACCTGGTGATGCTGGTAACTGTGGGCTTCATAGCTACAGACACTTTTGGGTTTGAGGGT
TGGGGCAGCGATCTCATGTGTAAATCAGTTATCTATGTGAACAGGTTGATGAGGGCCCTC
TCCATGTGTACCACCTGCCTCCTGAGCGTCCTCCAGGCCATCATGCTCAGTCCCAGAAAT
TCTTGTTTGGCAAAATTCAAACATAAATCCACACATTACTACCCATGTGGCCTTGTCTTT
CTATGGATCTTCAATATGCTCCTGAGTGGTCGCTACTTATTCTCTGTGGGTGCCACCTCC
AATGTGACCTCTCACAGTTCTGTGTATGTCACTGAATCCTGCTCTCAGTGGCCTATTAGT
TATTCATTCAGGTACATATTTTTGTCACTGGTGAATATTCAGGATATCTCCTTCATAGGG
CTGATGGCTCTCTCAAGTGGATACATGGTAAGTCTCTTATGCAGGCATAAGAGGCAGTTC
CAGTACCTTCACAGCACCATCTTTTCTCCAAAATCATCCCCAGAAGAAAGGGCCACTAGG
ACTATTCTGCTGCTCATGAGTTTCTTTATGCTCATGTACTTTTTAGACTGTGTTATTTTC
TTATCCTCTGGAATAGTGTGGGAAAATAGTCCAATTCATCATTGTGTCCAGATGCTTGTG
GGCAGTGGGTATGCCACAATCTGTCCTTTTGTGCTAATGAGCACTGAAAAACGAATGATC
AGGTGCTGA
>V1R.GCA_000276665.1_ChiLan1.0_JH721889.1_12349676_12350584+
ATGAAGATGAATAAAAAGAGAAAATTTCCCAGTTATACTGCCTTAAGAAACACAGTTTTC
TTTGAAATCACCATTGGGATCTCAGCCAACACTGTCCTACTTATGTTCCACATCCTCACA
TTTCTCCTCAAGCACAGGCCCAAGCCCCTGGACCTGACTATCGCTCAGTTGGCCCTAGTC
CACCTGGTGATGCTGGTAACTGTGGGCTTTGTAGCTGCAGACACTTTTGGATTTGAGAAC
TGGGGGAATGACCTCATGTGTAAAACAGTTATCTATGCAAACAGGTTGACGAGGGCCCTC
TCCATCTGTACCACCTGCCTGCTGAGCATCCTCCAGGCCATCACCCTAAGCCCAAGAAAT
TCTTGTCTGGCAAAATTCAAACATAAATCCTCACATTGCTACCCATGTGGGCTTGTCTTT
CTATGGATCTTCAATATGCTCCTGAATGGTCGCTTCTTAGTCTCTATTGGTGCCACCCCC
AATGTGACCTCTCACAGTTTCGTGTTTATCACTGAATCCTGCTGTCAGTGGCCCATTAGT
TACTTGTTCAGGTACATATTTCTCTCACTGGTGAATGTTCAGGATATCTCCTTTATAGGG
CTGATGGCTCTCTCAAGTGGGTACATGGTGAGTCTCTTATGCAGGCACAAGAGGCAGTTT
CAGCACCTTCACAGCACCAGCCTTTCTCCAAAACTATCTCCAGAAGAAAGGGCCACCTGG
ACCATCCTTCTGTTCATGGGTTTCTTTATGCTCATGTACTTTTTGGACTGTATAATTTTC
TTATCCTCTGGAATACTGTTGAAAAATGACCCAGTTCGTCATTCTGTACAGTTGCTTGTG
GGCAGTGGGTATGCCACAATCTCTCCATTTGTGCTAATGAGCACTGAAAAACGGATGATC
AGGTGCTGA
>V1R.GCA_000276665.1_ChiLan1.0_JH721889.1_12364461_12365399-
ATGGTGAAGAAAAAGGGAAAAATTTCCAGGTTTTTTGATGTGAGAAGCACATTTTTCTTG
GAAATCACCATCGGGATCACAGCCAACACTGTCCTGCTTCTGTTCCACATCCTCACATTT
CTCCTCAAGCACAGGCCCAAGCCCCTGGACCTCACTATCACACAGCTGGCCCTGATCCAC
CTCGTGTTGGTGGGAACCATGGGCTTTATAGCTACAGACATTTTTGAGTTTCAGGGTTCG
TTGGATGGCCTCATGTGTAAATTGGTTATCTACGTGCAAAAGTTGATGAGGTCTCTCTCC
ATCTGTACCACCTGCCTACTGAGTGTCCTCCAGGCCATTACCTTAAGCCCCAGAAACTCG
TGTTTAGCAAAGTTCAAACATAAATCCTCACATCACTACCCATGTTACCTTGTGTTTCTA
TGGGTATTCAATATGATCCTTAATACTCGTTTCTTAGTCTCCATTGATGCCATCCCCAAT
GTGACCTCACACAGTCTCGTGTTTGTCACTGAATCCTGCTCTCAAAGGCCTATTACTTAC
TTGTTCAGGTACATATTTCTCTCACTGGTGAATATTCAGGATATCTCCTTTATAGGGCTG
ATGGCTCTCTCAAGTGGATACATGGTGAGTCTCTTATGCAGGCATAAAAGGCAGTTCCAG
CACCTTCACAGCACCAATCTTTCTCCAAAAGCATCTCCAGAAGAAAGGGCCACTCGGAGC
ATCCTGCTGCTCATGGGTTTCTTTATGCTCATGTACTTTTTGGACTGTGCTACTTTCTCA
TCCCGTGCAATATTGCAGAACAATGACCCAATTAATCTTTGTGTCCACATGCTTGTGGGC
AACGGCTATGCCACAATCTGTCCATTTGTGCTGATGAGCTCTGAAAAACGGGTAATTGCG
TGCTTAAGATACAGATGGAAAAGACTACGAATTTTCTAG
>V1R.GCA_000276665.1_ChiLan1.0_JH721889.1_12382789_12383739+
ATGATGGTGAAGAAAAAAAGAAAGATTTTCATGACTTTTTATGTGAGACGCATATTTTTC
TTTGAAATCACTGTCGGGATCACAGCCAACACTATCCTGCTTCTGTTCCACAGCCTCACA
TTTCTCCTCAAGCACAGGCCCAAGCCCCTGGACCTGACTGTTGCACACCTGGCCCTGATC
CACCTGGTGATGCTGGTAACCATGGGCTTCGTAGCTGCAGATACTTTTGAGTTTCAGGGT
TGGGTGGATGGCCTCACATGTAAATTGGTTATCTACGTGCACAGGTTGACGAGGTCCCTC
TCCATCTGTACCACCTGCCTGCTGAGCATCCTCCAGGCCATCACCCTAAGCCCCAGAAAC
TCTTGTTTGGCAGAATTGAAACATAAATCCTCACATCACTACCCATGTTGCCTTGTGTTT
CTATGGATCTTCAATATGATCCTGAATACTCGTTTCTTAGTCTCCATCGGGGCCACCCCC
AATGTGACCTCACACAGTCTCCTGTTTGTCACTGAATCCTGCTCTCAGTGGTCTATTAGT
CACTTATTCAGGTACATATTTTTGTCACTGGTGAATATTCAGGATATCTCCTTCATAGGG
CTGATGGCTCTCTCAAGTGGATACATGGTGAGCCTGTTGTGCAGGCATAAGAGGCAGTTC
CAGCACCTTCACAGCACCAATCTTTCTCCAAAAGCATCTCCCGAAGAAAGGGCCACTCAG
AGCATCCTGCTTCTCATGGGTTTCTTTATGCTCATGTACTTTTTGGACTGTGTTACTTTC
TCATCCCGTGCAATATTGTGGAACAATGACCCAATTAATCTTTGTGTCCAGATGCTTGTG
GGCAGTGGTTATGCCACAGTCTGTCCTTTTGTGCTAATGAGCACTGAAAAACGGATGATT
GAGTGCTTAACATCCAGGTGGAAAAAGTATAAATGCTCCAGAATTTGCTGA
>V1R.GCA_000276665.1_ChiLan1.0_JH721889.1_12408690_12409616+
ATGATGGTAATGAAAAAGGGAACATTTTTAAGGTTTTTTAATGTGAGAAACACAATTTTC
TTTGAAATCACCCTTGGGATCTCAGCCAACACTGTCTTGTTTCTGTTACACATCCTCACA
CTTCTCCTCAAGCACAGGCCCAAGCCACTGGACCTCACTATTGCACCCCTGGCCCTGATC
CATTTGGAGATGCTGGTAACTATGGGCTTCATAGCTGCAGACATTTTTGAGTTTCAGGGT
TGGGGGGATGGCCTTGTGTGTAAATTGGTTATCTACGTGCACAGGTTGATGAGGTCCCTC
TCCATCTGTACCACCTGCCTGCTGAGTGTTCTCCAGGCCATCACCCTAAGCCCCAGAAAC
TCTTGTTTGGAAAAACTTAAATATAAATCCTCACAATACCCATGTTGCTTTGTGTTTCTG
TGGATCTTCAATTTGATCCTGAATACTCGTTTCTTAGTCTCCATTGGGGCCACCCCCAAT
GTAACCTCACACAGTCTCATGTTTGTCACTGAATCCTGCTCTCAGTGGCCTATTAGTTAC
TTGTTCGGGTACGTATTTTTGTCATTGGTGAGTATTCAGGATATCTCCTCTATAGTGGTG
ATGGTTCTCTCAAGTGGATACATGGTGAGCCTGTTGTGCAGGCATAAGAGGCAGTTCCAG
CAACTTCATAGCACTAATCTTTGTCCAAAAGCATCCCCAGAAGAGGCCACTCGGAGCATC
CTGCTGCTAATGGGTTTCTTTATGCTCATGTACTTTTTGGATTGTGTTACTTTCTTAACC
CTTGCAATACTGTGGAAAAATGACCCAATTAATATTTGTGTGCAGATGCTTGTGTGTAAT
TGTTATGCCACAGTCTGTCCTTTTGTGCTAATGAGCACTGAAAAACGGATGATTGTATGT
TTAAAATCCACGTGGAAAAGACTGTGA
>V1R.GCA_000276665.1_ChiLan1.0_JH721889.1_12434233_12435165+
ATGATGGTGAAGAAAAACAGAAAATTTTCCCAGATTTTTCATATGAGAAGCACAGTTTTC
TTTGAAATCACAGTTGGAATCTCAGCCAACACTGTCCTGCTTCTGTTCCACATCCCCACA
TTTCTCCTCAAGCACAGGCCCAAGCCCCTTGGCCTCACTATTGCACACCTGGCCCTGATC
CACCTCGTGATGCTGGGAACCATGGGCTTTATAGCCATAGACATTTTTGAGTTTCAGGGT
TGGGAGGATGGCCTTGTGTGTAAACTGATTATCTATGTGTACAGGTTGATGAGGGCCCTC
TCCATCTGTACCACCTGTGTGCTGAGTGTCCTCCAGGCCATCACCCTAAGCCCCAGAAAC
TCTTGTTTGGAAAAATTCAAACATAAATCCTCACATCACTACCCATGTTGCCTTGTGTTT
CTATGGGTCTTCAATATGATCCTGAATACTCGTTTCTTAGTCTCCATTGGGGCTACCACC
AATGTGACACCACATAGTCTCGTGTTTGTCACTGAATCCTGCTCTCAGTGGCCAGTTAGT
TACTTGTTCAGGTACATATTTTTGTCACTGGTCAACATTCAGGATATCTCCTTTATAGGG
CTGATGGCTCTCTCAAGTGGATACATGGTGAGCCTGTTGTGCAGGCATAAGAGGCAGATC
CAGCAACTTCGTAGTACCAACCTTTCTCCCAAAGCATCCCCAGAAGAAAGGGCCACTCGG
AGCATCCTGCTGCTCATGGGTTTCTTTATGCTCATGTACTTTTTAGACTGCGTTGCTTTC
TCATCTCGTGCAATATTGCAGAACAATGACCCAATTTATCTTTGTGTCCAGATGCTTGTG
GACAATGGTTATGCCACAATCTGTCCATTTGTGCTAATGAGCACTGAAAAACGGATGATT
CAATGCTTAACATCCAGGTGGAAAAGACTATAA
>V1R.GCA_000276665.1_ChiLan1.0_JH721889.1_12472731_12473702-
ATGCTTTTGTCCTCAGACATTTATTGTTCTTCTCTTGCTATGCTGGTGAAGAGGAAGAGG
AACTCTTTTATGTTTTTTGATGTGAGAAGTGCAGTTTTCTTTGAAATCACCCTTGGGATC
TTAGCCAACACTGTCCTGCTTCTGTTCCACATCCTCACATTTCTCCTCAAGCACAGGCCC
AAGCCCCTGGACCTCACTATCGCGCACCTGGCCCTGATCCACCTGGTGATGCTGGTAACC
ATGGGCTTCATAGCTGCAGACACATTTGAGTTTCAGGGTTGGGAGGATGGTCTCATGTGT
AAATTGGTTATCTATGTGCACAGGTTGATGAGGTCCCTCTCCATCTGTACCACCTGCCTG
CTGAGCGTCCTCCAGGCCATCACCCTAAGCCCCAGAAACTCTTGTTTGGAAAAATTCAAG
CATAAATCCTCACACCAATACCCATGTTGTCTTGTGTTTTTATGGGTCTTCAATATTCTC
CTGAATACTCGTTTCTTAGTCTCCATTGGTGCCACCCCCAATGTGACCTCACACAGTCTC
GTTTTTGTCACTGAATCCTGCTCTCAGTGGCGAATTAGTTACTTGTTCAGGAACATATTT
TTGTCACTGGTGAACATTCAGGATATCTCCTTTATAGGGCTGATGGCTCTTTCAAGTGGA
TACATGGTGAGCCTGTTGTACAGGCATAAGAGGCAGTTCCAGCATCTTCACAGCACCAAT
CTTTCTCCAAATGCATCTCCCGAAGAAAAGGCCACTCAGAGCATCCTGCTGCTCATGGGT
TTCTTTATGCTCATGTATTTTTTGGACTGTGTTACTTTCTCATCCCGTGCAATATTATGG
AAAAATGACCCAATTAATCTTTGTGTCCACATGCTTGTGGGCAATGGCTATGCCACAATC
TGTCCTTTTGTGCTAATGAGCACTGAAAAGCGAATGACTGAGTGCTTAACATCCAGGTGG
AAAAGACTATAA
>V1R.GCA_000276665.1_ChiLan1.0_JH721889.1_12493906_12494838-
ATGATGGTGAAGAAAAAGAGAAAGTTTTTCAAGATTTTTGATATGAGAAGTGCAGTTTTC
TTTGAAATCACCGTTGGGATCTTAGCCAACAATGTCCTGCTTCTGTTCCACATCCTCACA
TTTCTCCTCAAGCACAGGCCCAAGCCCCTGGACCTCACTATCGCGCACCTGGCCCTGATC
CACTTGGTGATGCTGGTAACCATGGGCTTTATAGCTGCAGACACATTTGAGTTTCAGGGT
TGGTTGGATGGCCTCATGTGTAAATTGGTTATCTATGTGCACAGGTTGATGAGGTCCCTC
TCCATCTGTACCACCTGCCTGCTGAGCATCCTCCAGGCCATCACCCTAAGCCCCAGAAAC
TCTTGTTTGGAAAAATTCAAACATAAATCCTCACATCACTACCCATGTTGCCTTGTGTTT
TTATGGGTCTTCAATATTCTCCTGAATACTCGTTTCTTAGTCTCCATTGATGCCACCCCC
AATGTGACCTCACACAGTCTCCTGTTTGTCACTGAATCTTGCTCTCAGTGGCGAATTAGT
TACTTGTTCAGGAACATATTTTTGTCACTGGTGAATATTCAGGATATCTCCTTCATAGGG
CTGATGGCTCTCTCAAGTGGATACATGGTGAGCCTGTTGTGCAGGCATAAGAGGCAGTTC
CAGCACCTTCACAGCACCAATCTTTCTCCAAAAGCATCTCCAGAAGAAAGGGCCACTCAG
AGCATCCTGCTTCTCATGGGTTTCTTTATGCTTATGTACTTTTTGGACTGTGTTGCTTTC
TCATCCCGTGCAATATTGTGGCACAATGACCCAATTAATCTTTGTGTCCACATGCTTGTG
GGCAATGGCTATGCCACAATCTGTCCATTTGTGCTAATGAGCACTGAAAAGCGAATGACT
GAGTGCTTAACATCCAGGTGGAAAAGACTATGA
>V1R.GCA_000276665.1_ChiLan1.0_JH721889.1_12527999_12528931+
ATGATGGTGAAAAGGAAGAGAACATTTTCCAGGTTTTTTGATGTGAGAAGCGCAGTTTTC
TTTGAAATCACCATTGGGATCTCAGCCAACACTGTCCTGCTTCTGTTCCACAGCCTCACA
TTTCTCCTCAGGCACAGGCCCAAGCCCCTGGACCTCACTATCGCACACCTGGCCCTGATC
CATCTGGTGATGCTGGTAACCATGGGCTTCATAGCTGCAGACACTTTTGAGTTTCAGGGT
TGGTTGGATGGCCTCATGTGTAAATTGGTTATCTACATGCACAGGTTGATGAGGTCCCTC
TCCATCTGTACCACCTGCCTACTGAGCGTCCTCCAGGCCATCACCCTAAGTCCCAGAAAC
TCTTGTTTGACAAAATTCAAACATAAATCCTCACATCACTACCCATGTTGCCTTGTGTTT
TTATGGGTCTTCAATATGATCCTGAATACTCGTTTCTTAGTCTCCATTGATGCCACCCCC
AATGTGACCTCACACAGTCTCGTGTTTGTCACTGAATCCTGCTCTCAGTGGCCAATTAGT
TACTTGTTCAAGTACGTATTTTTGTCATTGGTGAACATTCAGGATATCTCCTTTATAGGG
CTGATGGCTCTCTCAAGTGGATACATGGTGAGCCTGTTGTACAGGCATAAGAGGCAGTTC
CAGCACCTTCACAGCACCTACCTTTCTCCAAAAGCATCCCCAGAAGAAAAAGCCACTTGG
AGCATCCTGCAGCTCATGGGTTTCTTTATGCTCATGTACATTTCAGACTGTGCTACTTTC
TCATCCCGTGCAACACTGTGGCATAATGAACTAATTAGCCTTTGTGTCCAGATGCTTGTG
GGCAATGCTTATGCCACAATCTGTCCTTTTGTGCTGATGAGCACTGAAAAACGGATGACT
GAGTGCTTAACATCCATGTGGAAAAGGCTATGA
>V1R.GCA_000276665.1_ChiLan1.0_JH721889.1_12592444_12593376+
ATGTCTCTTGCTATGATGGTGAAGAAAAAGAGAAAATTTTCCCGGTTTTTTGATGTGAGA
AGCACATTTTTCTTTGAAATCACCATCGGGATCACAGCCAACACTGTCCTGCTTTTGTTC
CACATCCTCACATTTCTCCTCAAGCACAGGCCCAAGCCCCTGGATCTGACTATCGCACAG
CTGGCCCTAGTCCACCTGGTGATGCTGGTAACCATGGGCTTCATAGCTGCAGACATTTTT
GAGTTTCAGGGTTGGGAAGATGGTCTCACATGTAAATTGGTTATCTACGTGCAAAAGTTG
ATGAGGTCCCTCTCCATCTGTACCACCTGCCTGCTGAGCATCCTCCAGGCCATCACCCTA
AGCCCCAGAAACTCTTGTTTGGCAAAGTTCAAACATAAATCCTCACGTCACTACCCACGT
TGCCTTGTGTTTTTATGGGTCTTCAATATGATCCTGAATACTCGTTTCTTAGTCTCCATT
GATGCCATCCCCAATGTGACCTCTTACAGTCTCGTGTTGGTCACTGAATCCTGCTCTCAG
TGGCCTATTAGTTACTTGTTCAGGTATATATTTTTGTCACTGGTGAATATTCAGGATATC
TCCTTTATAGGGCTGATGGCTCTCTCAAGTGGATACATGGTGCGCCTGTTATACAGGCAT
AAGAGGCAGTTACAGCACCTTCACAGCACCTATCTTTCTCCAAAAGTATCTCCAGAAGAA
AGAGCCACTCGAAGCGTCCTGTTGCTCATGGGTTTCTTTATGCTCATGTACTTTTTGGAC
TGTGTTACTTTCTCATCCCGTGCAATATTGTGGAACAATGACCCAATTAATCTTTGTGTC
CAGATGCTTGTGGGCAGTGGTTATGCCACAATCTGTCCTTTTGTGCTAATGAGCACTGAA
AAACGTATGACTGAGTGCTTAAAATACAGATAG
>V1R.GCA_000276665.1_ChiLan1.0_JH721925.1_12745104_12746018-
ATGGGGTCAGAGGATCATCCAATGCATTCAATATTCAGGATAATATTCTTTGCTCTTATT
GGACCAGGCATTGGAGGAAATGCCCTTTTGTTTGTGAAGCATGTGTCCCTGTCCATCATG
GGGCTTCAGAAAAAGCCCGTAGACCTTATTCTCATTCAACTGGCCTTTGCTAATGTGCTG
ACACTTTGTGTTGCGAGAATTACAGAAAGAAGATCACCTTTTCATTCTGATAACTTCCTA
AGTGATATTGGATGTAAAATTGTGGTTTACATGGAGAGGGTGGCCTGGGGTCTCTCCATC
TGCACCACCTGTCTTCTCAGCATGGTCCAGGCCACCACCATCAGTCCCAAGACCATCCTC
TGGAGAAAGCTTAAACCACAGACTACACGGCAAGTCCTTTCCTGTCTTCTCCTCTGCTGG
ATCATTAATCTTCTGCTAAGCTCCAATTTGCTCCACTACATCACAGCAGTCAGTAGCATG
AACAGATCTGAAGTTGGAGTGTATGCTGGACCTTGTTACTTACTATCATCTGGACAGACA
GTCCGCTGGCTTTTCCTCTCTCTCATGGCTCTTCGGGATGTCCTCTTTCAGGGTCTCATG
GGCTGGAGCAGCGGACACATGGCTTTCCGCCTGTACGAACATCACCAGCGTGTGCTCTAC
TTGCACAGCTCCCGACTGGCAGTGAATTCCAGCCCCGAAATCAGAGCTACACTGAATATA
CTCATTCTCATGGCCTGTTTCCTTTTGTTTTATTTGGCAGATTTCATTTTCTCCTTTTAC
ATAGGGTCCATGGTAACCCGTGACTTCACCATACTAAATATTAAAATATTTCTAGGACTT
GGTTATGCAGTTCTTAGTCCCTTTGTGCTGATAAGCAAGGATGTCTACCAGGTTACATGC
TGGCATAGTGACTGA
>V1R.GCA_000276665.1_ChiLan1.0_JH721925.1_12768775_12769713+
ATGATCTTGCACCTTGTCAAGGGAATAGTCCTAGCCTTTCTGACTGGACTTGGAGCTGCA
GGGAACATCGTTGTTTTTGTCAGTCATATACTCATGTTTGGGGGCATGGAGAAGAAAGCT
ATACATCTTATTCTCATCCACTTGGCCTTCACAAATATCATAATGCTTCTTTCTAAGGGA
GTGCCAAGGACAATCACAGCTTTTGGCATGAGAAACTTCCTAGATGACATAGGCTGCAAG
ATGGTGTGCTACCTGGAGCGGGTGGCCCGGGGCCTCTCTGTCTGCACTAGCAGTCTCCTC
ACTGTGGTGCAGGCCATCAGTATGAGTCCCAGACACTCCAGGTGGAGGAGGCTCCAGCCC
AGGTCTGCGTGGTTAATTCTTCCTTTGTTTCCCTTCCTGTGGATATTCAGTTTTTCAACA
AATGTCAACTTACCCCTCTACATTACAAGTGCTAGTGTGAACACATCGCAGATTAGCAAG
AGTGACTACTATTGTTATTTTCAGCCAGAAAGTCAGAAGGTAAGATGGATCATTCTCAGT
AGCATGGTCTTTTGGGATGCTGTGTCTCAGTGTATCACGTGTGGAGCCAGTGCCTACATA
GTGTTTCTTCTCCATAAGCACCACCGGCGTGTTCTCCGCCTGCAGAGGTCCAAGTTCCTC
TACAAAACTCCCCCCGAGATCAAAGCTGCCCAAAGTGTTCTCCTTCTGATGCTTTGTTTC
CTCTTCTTTTATTGGGCAGATTGTGTTTTTTCTCTGCTTGTGAATTGTTTCTTGGAGAAC
AATCCTATATTAAATATTCGAGAGTTTCTTACCCTTGGTTATGCGATTCTCAGCCCCCTT
GTGCTGATTCACAGAGACGGACATGCAGTTGACTGCTGGTCCACTCAATGGGAGAGAGGG
ACTTTCAGAAAATATTTATTCATTCTATTCTTTCAATAA
>V1R.GCA_000276665.1_ChiLan1.0_JH721925.1_12806475_12807386+
ATGACTTGTTGCTTTATCAGTGCAATAATTTGTGCCTTTCTAACTGGACTTGGTATTTTA
GGTAACATGCTAATTTTTGTGATTTATATGTGCAATTTGGGGCGGGACACCAAGAACAAA
TTAATACAGCTCATTCTTATCCATCTAATTTTCACAAATATCTTAATGCTTGTTTCCAAA
GGAGTGCCAAAGACAATAGCAGCTTTTGGCATGAGAAACTTCCTAGATGACCTAGGCTGT
AAGATCATCTGTTACCTGGAGAGGGTGGCCCGGGGCCTCTCCATCTGCACCAGTGCTCTC
CTCACGGTGGTCCAGGCCATCACCATCAGTCCCAGACACCCTGGGTGGAGGAAACCCAAA
CCCAGGTCTGCATGGTGCATCCTCCTTCTGCTTCTCTCTTTTTGGGGTCTCAACTCTTTG
ATAGCCATGAATTTACTCTATTCCATCTCAAATATCAGCATGAATTCATCACAAATTAAT
CACAGTGAGAGCTATTGTTATTTACTACCACAGAGTAAGAAAGTAAAGTGGATTTTTCTC
ACCTGCATGGTGCTACGGGATGTGGGGTTTCAGGGCATCATGGGTGGGGCCAGTGGCTAC
ATGGTGTGTGTTCTCCACAAACACCACCAGCAGGTTCTTCATTTGCAGAACTCCAAGTTC
CTCTACACAGCTCCTCCTGAAATCAAAGCTGCTCAGAGTGTTCTCCTTCTGATGCTTGGT
TTTCTTTTGTTTTATTGGATAGATTGTCTTCTTTCTCTCTATATAAATTCCTCTTTAAGT
ACTCAGTCCACTGTCACAAATGCTCGAGCATTTCTCACTGTTGGTTATGCAGTTCTTAGT
CCATTTGTATTGATTCACAGAGAGGGACACCTGGGTCATTGTTGGAGCACTTGTGAGACA
GAAAGACACTGA
>V1R.GCA_000276665.1_ChiLan1.0_JH721925.1_12822837_12823739+
ATGCTTTGGATGAACCTCATTCAGGGAATAATCTTCCTTTCTCTTACTGGACCTGGAATT
TGGGGGAACATCTTCATATTCATAAGACATTTATATATTTTTGCTTTGATCCCTGAGAAA
AAACCTATAGGTTTTATTATCATTCACCTGGCTTTTTCAAATGCAGTCATTATTTGTACC
ACAGGAATCAGAGACATAGTGCCAGCTTTCTACTTCAGAAACTTCCTAGGTAGTGTTGGT
TGTAAAGCTGTGGTTTACCTGGGACGCATGGCCCGGGGCCTCTCCATCTGCACCACCTGT
CTCCTCAGCGTGGTCCAGGCCGTCACCATCAGTCCCAGGGCCACGCTGTGGGGAAAGCTC
AAGCCACAGACTGCATGGCAAGTTCTTCCCTATTTCTTCCTTTTCTGGATTTCTAATCTT
CTGCTAAGCTCCAACTTGCTCCACTACATCACAGCAGTCAGTAGCATGAACAGATCTGAA
ATTGGAATGTACGCTGGGCACTGTTACTTGCTATCATCCAGACAAACAGTCCGCTGGCTT
TTCCTCTCTCTCATGGCTCTTCGGGATGTCCTCTTTCAGGGACTCATGGGCTGGAGCAGT
GGACTCATGGCTTTCCGCCTGTACGAACATCACCAGCGCGTGCTCTACCTGCACAGCTCC
CGGCTGGCAGTGAATTCCAGCCCCGAAATCAGAGCTACACTAAGTACTGTCATTCTCATG
ACCTGTTTCCTTTTCTTTTTTTGGACAGATTTCATTTTTTCCTTCTACATAGGTTCCACT
GTGAGCAATGAAACCACACTCCTGTATATTAAAATATTTCTAGAGCTCGGCTATGCGGTT
CTCAGCCCCTTTGTGCTGATGAGCAGGGATGCTAGTGGCGCTAAACGCTGGCGAGCACAG
TGA
>V1R.GCA_000276665.1_ChiLan1.0_JH721925.1_12844992_12845900-
ATGTATTTCCACATTATCAGCACAATCTGGGCCATGCTAACGGGACTTGGCATATCAGGT
AACACATCGGTTTTTGTGACTTATATGTGCAATTTGGGGCAGGACACCAAGAACAAATCA
ATACAGCTCATTCTTATGCACTTCATTTTCACAAATACCTTAATGCTTGTTTCCAAAGGA
GTGCCAAAGACAATAGCAGCTTTTGGCGTGAGAAACTTCCTAGATGACATAGGCTGTAAG
ATCATCTGTTACCTGGAGAGGGTGGCCCGGGGCCTGTCCATCTGCACCAGTGCTCTCCTC
ACGGTGGTCCAGGCCGTCACCATCAGTCCCAGACGCTCTGGGTGGAGGAAACTCAAGCCC
AGGTCTGCATGGTGCATCCTCCTTCTGCTTCTCTCTTTTTGGGGTCTCAACTGTTTGATA
GCCACCAACTTACTCTATTCTATCACAAATGTCAGCATGAATTCATCACAGATTAATAAC
AGTGAGAGTTATTGTTATTTTCTACCAGAAAGTGAAAACGTAAAGTGGATTTTCCTCACC
TGCATGGTGCTACGGGATGCGGTGTTTCAGGGCGTCATGAGTGGGGCCAGTGGCTACATG
GTGTGTGTTCTCCACAAACACCACCAGCAGGTTCTTCATTTGCAGAACTCCAAGTTCCTC
TACACAGCTCCTCCTGAAATCAAAGCTGCTCAGAGTGTTCTCCTACTGATGCTTGGTTTT
CTTTTGTTTTACTGGATAGATTGTCTCCTTTCTCTATTTATAAGTTCCTCCATAGTTTTT
CAGTCTACTGTCATAAGTGCTCGAGAATTTCTCGCTGTGGGTTATGCGGTTCTTAGTCCA
TTTGTACTGATTCACAGGGAAGGTCACCTGGGTCATTGTTGGAGCCCTTGTGGGACAGAG
AGACAGTGA
>V1R.GCA_000276665.1_ChiLan1.0_JH721925.1_12891704_12892654-
ATGGGTTTTAACTTTGTTAAAGGAGTAATTTTCTTCTTTCTAACTGGACTTGGCATGACG
GGAAACATCTTTGTTTTTATGAATTGTACATGCTTTATTGGAGGCACTAAGATGAAAAGT
ACGCCCTTGATTCTCACCCATTTGGTTTTTACAAATATTATCCTGCTTCTTTCCAAGGGA
ATTCCAAGAACAATAGCAGCTTTTGGTTTCAGAAACTTCCTCAGTGACATTGGCTGTAAG
GTTGTTGTTTATATGGAGAGAGTGGCCCGGGGCCTCTCCATCTGCACCAGCAGTCTCCTC
ACTGTGGTCCAGGCCATCACCATGAGTCCCAGACACTCAGCATGGCGGAGGGCCCAGCCC
AGGTCTGCATGGCACGTCCTCCCCTTGCTCCTCTCCTTGTGGGGCCTCAATGCTATGGTA
AGCATGAACTTACTCTATATCGTCTCGAGTACTAATATGAACTCATCACAAATTAGTAAA
AGTGACGTCTATTGTGGTTTTCTACCAAAAAGTCAGAAAGTGAACTGGATTTTCCTCACT
CTGCTGGCCCTGAGAGACACTGTGTTCCAAGGTCTAATGGGTGGGGCCAGTGTCTACCTG
GTGACTCTTCTCCACAAGCACCACCAGCGGGTTCTCCACCTGCAGAAGTCCAAAGTGGTC
TGCAAAACTCCCCGTGAGATCAAAGCTGCCCAAAATGTGCTCCTTCTGATGCTTTGTTTT
CTTTTCTTTTATTGGACAGATTGTTTCACATCTTTATATTTAGCTTTCTCCTTCAAGAGT
GACTCCATAACAATAAATCTTCAAGAATTTCTGACTTTCGGTTATGCAATCCTCAGTCCT
TTTGTGCTGATTCACAGGGATGGATTCCAGGCTAAGTGCTGGCATGCTCTGCAGGGTGGG
AAGATATTGAGAAATTGTCTATTGCATTCTCCTTTCTATAGGTGGAAATGA
>V1R.GCA_000276665.1_ChiLan1.0_JH721925.1_12961954_12962862+
ATGTATTTCCGCATTATCAACACAATCTGGACTTTTCTAACTGGACTTGGCATATTAGGT
AACACATTAGTTTTCATGTTTTATGTGTGTAATTTTGGGGAAGACAACAAGAACAAATCA
ATACAGCTCATTCTTATCCACTTAGATATCACAAATATGTTAATGCTTGTTACCCAAGGA
ATACCAAAGACAATACCAGTTTTTGGTGTGAGAAACTTCCTGGATGACATAGGCTGTAAG
ATTGTGTGTTACCTGCATAGGGTGGCCCGGGGCCTCTCCATCTGCACCAGCGCTCTCCTT
ACGGTGGTCCAGGCCATCACCATCAGTCCCAGACATTCCATGTGGAGGACGCTCAAGCCC
AGGTCTTCATGGTACATCCTCCTTCTGCTTCTCTCTTTTTGGGGTCTCAACTCTTTGATA
GCCATGAACTTACTCTATTCTATCACAAATGTCAGCATGAACTCATCAGAGCTTAGTAAC
AGTGAAAGATATTGTTATTTACTACCTGAAAGTGAGAAGACAAAGTGGATTTTCCTCACC
TGCATGGTGCTACGGGATGCGGTGTTTCAGGGCGTCATGGGTGTGGCCAGTGGCTACATG
GTGTGGGTTCTCTACAAACACCACCAGCAGGTTCTTCATCTGCAGAACTCCAAGTTCCTC
TACACAGCTCCTCCTGAAATCAAAGCTGCTCAGAGTGTTCTCCTTCTGATGCTTGGTTTT
CTTTTGTTTTATTGGATAGATTGTCTCCTTTCTCTATTTATAAGTTCCTCCTTAGTTACT
CAGTCCACTGTCATAAGTGCTCGAGAATTTCTTGCTGTTGGTTATGCGGTTCTTAGTCCA
TTTGTACTGATTCACAGAGAGGGACACTTGGATCACTGCTGGAGAACTTGTGAGACAGAA
AGACACTGA
>V1R.GCA_000276665.1_ChiLan1.0_JH721925.1_12972566_12973516+
ATGGGTTTTAACTTTGTTAAAGGAGTAATTTTCTTCTTTCTAACTGGACTTGGCATGACA
GGAAACATCTTTGTTTTTATGAATTGTACATGCTTTATTGGAGGCACTAAGATGAAAAGT
ACACACTTCATTCTCACCCATTTGGTTTTTACAAATATTATCCTGCTTCTTTCCAAGGGA
ATTCCAAGAACAATAGCAGCTTTTGGTTTCAGAAACTTCCTCAGTGACACTGGCTGTAAG
GTTGTTGTTTATCTCGGGAGGGTGGCCCAGGGCCTCTCCATCTGCACCAGCAGTCTCCTC
ACTGTGGTCCAGGCCATCACCATGAGTCCCAGACACTCAGCGTGGCGGAGGGCCCAGCCC
AGGTCTGCATGGCATGTCCTCCCCTTGCTCCTCTCCCTGTGGGGCCTCAATGCTATGGTA
AGCATGAACTTACTCTATATCGTCTCGAGTTCTAATATGACCTCATCACAAATTAGTAAA
AGTGACGTCTATTGTGATTTTCTACCAAAAAGTCAGAAAGTGAACTGGATTTTCCTCACT
CTGCTGGCCCTGAGAGACACTGTGTTTCAAGGTCTAATGGGTGGGGCCAGTGTCTACCTG
GTGACTCTTCTCCACAAGCACCACCAGCGTGTTCTCCACCTGCAGAAGTCCAAAGTGGTC
TGCAAAACTCCCCATGAGATCAAAGCTGCCCAAAGTGTGCTCCTTCTGATGCTTTGTTTT
CTTTTCTTTTATTGGACAGATTGTTTCACATCTTTATATTTAGCTTTCTCCTTCAAGAGT
GACTCCATAACAATAAATCTTCAAGAATTTCTGACTTTCGGTTATGCAATCCTCAGTCCT
TTTGTGCTGATTCACAGGGATGGGTTCCAGGCTAAGTGCTGGCATGCTCTGCAGGGTGGA
AAGACATTGAGAAATTGTCTATTGCATTCTCCTTTCTATAGGTGGAAATGA
>V1R.GCA_000276665.1_ChiLan1.0_JH721925.1_12994242_12995153-
ATGTATTTCCACATTATCAACAGAACAATCTGGACCTTTCTAACTGGACTTGGCATATTA
AGTAACACATTAGTTTTTATACTCTATGTGTGCAATTTTGGGGGAGCCATCAGGAACAAA
TCAATACAGCTGCTTCTCATCCATTTACTTTTCACAAATATCTTGATGCTTGTTTCCAAA
GTAGTGCCAAAGACAATAGCAGCTTTTGGTGTGAGAAACTTCCTAGATGACGTAGGCTGT
AAGACTGTGTGTTACCTGGAGAGGGTGGCTCGTGGCCTCTCCATCTGTACGAGTGGTCTC
CTCACTGTGGTCCAGGCCATCACCATCAGTCCCAGAGACTCTGGGTGGAGGAGACTCAAG
CTCAGATCTCCATGCTATGTCCTCCTTTTGCTTTTTTCTTTTTGGGGCCTCAACACTTTG
ATAAGCATGAACTTACTCCATTCCATCACCAATATCAGGATGAACTCATCCCAAGTTAGT
AACAGTGAGGGCTATTGCTTTTTTCTACTAGAAAATAAGAAGGTAAAGTGGATTTTTCTC
ACTGGCATGGTCCTACAGGATGTGGGCTTTCAAGGCATCATGGGTGTGGCCAGTGGCTAC
ATGGTGTGTGTTCTCTACAAACACCACCAGCACGTTCTTTATTTGCAGAACTCCAAGTTC
CTCTACACAGCTCCTCCTGAAATCAAAGCTGCTCAAAGTGTTCTCCTTCTGATGCTTTGT
TTTCTTTTCTTTTATTGGCTAGACTGTCTTTTTTCTCTATTTATAAGTTCCTCATTAGTT
ACTCAGTTTACTGTCATAAATGCTGGAGAATTTCTTGCTGTTGGTTATGCCATTCTTAGT
CCATTCATACTGATTCACAGGGAGGGACACCTCGGTCATTGTTGCAGCACCCGTAGGGCA
GGAAACCACTAA
>V1R.GCA_000276665.1_ChiLan1.0_JH721925.1_13014685_13015593+
ATGCTATCTTATATTGTCAAAGGAACAATCTTTGCCTTTCTAACTGGACTTGGCACTATG
GGGAACATCTTTGTTTTTGTGAATTATGTGGTCATACTTTCAGGCAATGAGAAGAAATCT
ATACACCTTATTCTAATGCATTTAACTGTTACAAATACTATAACTCTTCTTTCCAAGGGA
ATGCCAACAACAATAGCTGCTTTTGGTGTGAGAAACTTCCTAGATGACAAAGCCTGTAAG
ATTATATGTTACCTGGAACGGGTGGCCCGAGGCCTCTCCATCTGCACCAGTGCTCTTCTC
ACAGTGGTCCAGGCCATCACCATCAGTCCCATACACTCTGCGTGGAGGAGGCTCAAGCCC
AGGTCTGCATGGTGCATCCTCCCTGTGATTCTCTTTCTCTGGGGTCTCAATTGTTTGATA
GCCATAAATTTACTCTATTCCATCACAAATATCAGCATGAACTCATCACAGATTAGTAAC
CATGAAAGATACTGTAATTTTTTACCAGAAAGTAAAAAGGTAAAGTGGATTTTTCTCACT
GGCATGGTCCTACGGGATGCGGTGTTTCAGGGCATCATGGGTGGGGCCAGTGGCTACATG
GTGTGTGTTCTCTACAAACACCACCAGCAGGTTCTTCATTTGCAGAACTCCAAGCTCCTC
CACACAGCTCCTCCTGAAATCAAAGCTGCTCAGAGTGTTCTCCTTCTGATGCTTTGTTTT
CTTTTGTTTTACTGGATAGATTGTCTCCTTTCTCTATTTATAAGTTCTTCATTAGTTACT
CAGTCCACTGTCATAAATGCTCGAGAATTTCTCACCCTTGGTTATGCAGTTCTTAGCCCA
TTTATACTGATTCACAGGGAGGGTCACCTGGGTCATTGTTGGAGCAGTTGTGGGACAGAA
GGACACTGA
>V1R.GCA_000276665.1_ChiLan1.0_JH721925.1_13056058_13056990-
ATGATTTGGAACCTTGTCAAGGGAATTATCTTCTTTTTTCCAACTGTACTTGGCATTCTG
GGGAACGTCTTTGTGTTTGTGAATTACATTCTCTTCCTTGGAGGAACCGAGATGAAATCT
ATACACTTTATTCTCATCCACTTGGCTTTTGCAAATAGCATCATGCTTTTTGCAGAATGG
GTTCCTAAGACAATAGCAGCTCTTGGGCAGCAAAACTTCCTTCATGACACAGGCTGTAAG
ATTGTTATTTACATGGTGAGGGTGGCCCGCGGTCTGTCCATCTGCACTAGCGGTCTCCTC
ACGGTGGTCCAGGCTGTTACCATCAGTCCCACAGACTCAATGTGGAGGAGGCTCAAGCTA
AAGTCACCATGGCATATCCTTCCCATATTTGTCTTCTTTTGGATTCTCAATTCCTTAATA
AGCATGAACTTACCATTTTCTGTCATAAGCATCAACAGTGTGAACATATCACAAATTAGT
AAAGGTGACAAGTATTGCTATTTTCTACCTGAAGGCTGGATAATCAGATGGACATTTCTC
ACTCTGATGGTCCTACGTGATGCTGTGTTTCAGGCCATCATGAGTGGGGCCAGTGGATAC
CTGATATTTGCTCTCCACAAGCACCACCAACATGTTCTCTACCTGCAGAGCTCCAACGTC
CTCTACAGAGCTCCCCCTGAGATCAAAGCTGCTCAAAGTGTGCTCCTTCTGATGCTTTGT
TTTCTTGTCTTTTATTGGTCAGATTGTGCTTTTTCCATGTGTTTTAGTTATTCTCTCAAT
ATTGATTCTGTGATATTAAATATTCACAAATATTTGACACTTGGTTATGCAATTCTGAGC
CCATTTGTGCTGATTCACAGAGATGGACGCCTGGGTGCATGTTTTCACAGTCAAGAGGAC
AGAAAAGCACACAGAAATTGTCGGTCTTATTGA
>V1R.GCA_000276665.1_ChiLan1.0_JH721925.1_13086714_13087604+
ATGGTATTGAACATGATCAAAATAACAATATTCATCCTTCTAACTGGACTGGGTATGGTG
GGGAATATATTTGTTTTTGTAAATTATATGTGCGTGTCCTGTATGGATCCTGGAAAGAAA
CCTATACGTCTTATTCTCATCCATTTGACTATTACAAATGTCATAATGCTTTTTTCCAAA
GGAATGCCAAAGACGGTAGCAGAATTTGGCTTGGAAAACTTCCTCAATGACACAGGCTGT
AAGATTGTTGCTTGTCTGGAGCGAGTGGCCCGGGGCCTCTCCATCTGCACCAGCAGTCTC
CTCACCGTGGTCCAGGCCATCACCCTGAGTCCCAGACACTCCAGGTGGAGGAGGCTTAAG
CTAAAGAATCCATGGCACATTCTTCTCTTCTTTCTCTTCTTTTGGATACTCAACCTCTTG
ATAAGCATAAACTTGATCCGTTCTATCCTGAGTAGAAGCAAGAACACATCACAAAGTAGT
AAAAGTGACAAGTATTGTTACTTTCTACTAAAAATTCGGGGGGAAAACTGGCTTTTTCTC
ATTTTCATGGCTCTGAGAGATACCATGTTTCTGGTTGTCATGGGCGGGGCCAGTGTCTAC
ATGGTGCTGCTTCTGCACACACACCACCAGCGTGTTCTCCACCTGCAGAACAAGTTCCTC
CGTAAAGCTCCTCCCGAGATCAGAGCTGCTCAGAGTGTTCTCCTTCTGATGCTGAGTTTT
CTTTTCTTTTACTGGACAGATTGTGCCATTTCTTTATATGTAACTCTCTCCTTAGAGAAA
GATTTCCTAGCAGTGAGTGTACGAGAATTTCTGACCCTTGGTTATACAATTGTCAGCCCA
TTTGTGCTGATTCACAGAGATGGACACCTGGCTGAATACTGGCATGCTTAG
>V1R.GCA_000276665.1_ChiLan1.0_JH721943.1_185597_186499+
ATGAGTTGGAGTAACCTCATCCAGAGAATAATTTTCCTCTCTCTTAGTGGACTTGGAAGT
ATTGGAAACATCCTTATATTCATAAAACATATACATGTTTTTGTTATGATTACTGAGAAA
AGACCCATAGACTCTATCCTCATCCACTTGGCCTTTTCAAACACAATCATTATATGTAGC
ACAGGGATCAGAGGTACAACCACAATTTTTTATTTTAGAAACTTCCTAGGTAGTGTTGGA
TGTAAAATTGTGATTTATTTTGAAAGGGTGGCTCGTGGTCTTTCCATCTGTACCACCTGT
CTCCTCAGTGTGGTCCAGGTGGTCACTATCAGTCCCAGGACCATCCTGTGGAGAAAGTTC
AAACCACAGACTACAGGGCAAGTTCTTCTATGTCTCCTCCTATTTTGGATCTTTAATTTC
CTAATAAGTTCTAACTTGCTCCACTACATCACAGCAGTCAGAAGCATGAATCAATCTGGG
ATTAGAATATATATTGGCCATTGTTATATGCTACCATCTAGGCAAATAGTTAGATGGATT
TTCCTCTCTTTCATGGCTGTTCGGGATCTCATCTTCCAGAGTCTCATGGGCTGGAGCAGT
GGGTACATGGCTATCCGTCTGTACAAACATCACAAGCGTGTTCTCTACCTGTATAGCTCT
AGGTTTGCAAACAATTCCAGCCCTGAAATCAGAGCTACTCAAAGAATTCTCATTCTCATG
ATCTGCTTCCTTTACTTTTACTGGGCTGACTTCATTTTCTCCTTCTACATGGGATCTATC
TTGCCAGATGGTTCCACAACATTAAATATTAAAATATTTTTAGTACTTGGTTATGCAGGT
GTCAGCCCCTTTGTCCTGATGAGCAGGGCTGTCCATGTTGCTAAATACAGGAATGCACAC
TGA
>V1R.GCA_000276665.1_ChiLan1.0_JH721954.1_8280036_8280923+
ATGGCTTTCAACCTTGTTAAAGGAGTCATTTTCTTCTTTCTAACCGGACTTGGCACGGTG
ATGAACATCTCTGTTTTTATGAATTATATATGCATCATTGGAAGCACTGAGAAGAAATCT
ATGCACCTTATTCTCATCCATTTGGTTTTTACAAATACCATACTGCTTCTTTCCAAGGGA
ATTCCAAGGACAATAGCAACTTTTGGCTTGAGAAACTTCCTGGACAACATAGGTTGTAAG
ATTGTTGTTTACCTGGAGCGGGTGGCCCGGGGCCTCTCCATCTGCACCAGCAGTCTCCTC
ACTGTGGTTCAGGCCATCACCATTAGTCCCAGACATTGTGGATGGAGGAAGCTCAACCCC
AAATCAGCATGGCACATTTTTTCCTTGTTTCTACTATTTTGGATTCTGAATTCCTTGATA
AGCATAAACTTGTTCTATATCATCACAAATATCAACCTGAACTCATCAAAAACAGGTGAA
AATGACTCCTATTGTTTTCTACCAAGAAGCCAGAAAATTAACTGGATTTTTCTCACTCTC
TTCACCCTGAGAGACACCATGTGTCAGGGTGTCATGGGTGGATCTAGTGTCTACATGGTG
TTTCTTCTCCACAGGCACCATCAGCGTGTTCTCCACCTGCAGCTCTCCAAGTTCCTCTAC
AAAACTCCACCTGAGGTCAAAGCTGCTCAAAGTGTTCTTCTTCTGATGTTTTCTTTTCTT
TTTTTTTATTGGACAGATTGTTTCCTATCTTTATATTTAATTTTCGCCTTCAAGAATGAA
TCCATAACAAACAATCTTCAAGAATTTCTGATACTTGGTTATGCAATACTCAGCCCATTT
GTGCTGATTCACAGATATGAACACCGGAGTAAATGCTGGCATGCTTAA
>V1R.GCA_000276665.1_ChiLan1.0_JH721954.1_8316812_8317792+
ATGAATTCAAAGGATAATTGGAGTAACCTTATCCGGAAAATAACGTTCTTTTCTCTTACT
GGAACTGGCACTGCAGGGAATTCCTTTTTGTTTGTGAAACATTTGTACACTTTAGGTGTG
GAGACTAAGAAAAAAGGCACAGACTTTATTGTAATTCAACTGGCATTCGCTAATGCGATG
ACACTCTTGGCTTCTGGAATTGCACATATAAGATCACCTTTTCATTTTCATTACTTCCTA
GGTGATGTTGGTTGTAAAGTTGTGATTTTTCTGGGAAGAGTGTCCCGGGGCCTTTCCCTC
TGCACAACCTGTCTTCTCAGTGTGGTCCAGGCCATCACCATCAGTCCCCTGAACACCTCA
TGGACAAAGCTCAAACCCCAGAAAAAATGGCAAGTTCTTTCTTGTCTCCTCTTATTTTGG
TTCTTGAATTTCCTGATAAGCTCCAACTTGCTCTACTACATCAGAGCAGTAAATAGCATC
AACAGATCTGTTATTAGAATACATGTTGGGTATTGCTACATGATGCCATCTAGGCAGATA
GTCAGGTGGCTTTTCCTGTCTCTCATGACTCTTCGAGACATCATCTTCCAGAGTTTCATG
GGCTGTAGCAGTGGATACATGGCTGTATATCTGTATGAGCATCACAAGCGTGTCCTCTAC
TTACACAGCTCCAGGTCTGCAAATGAGAGCTACTCTAGGTCTGCAAACCAGAGCCCAGAA
ATCAGAGCTACTCTAAGTATTCTCATTCTCATGACCTATTTCCTTTTTTTTTATTGGGCA
GATTTTGTTTTTTCCTTCTACACAGGCTCAACCGTGACACATGAGTTCACAATACTAAAT
ATTAAAATATTTCTAGGACTTGGTTATGCAATTCTCAGCCCCATTGTGCTGATCAGCAGA
GATGCCCACATGGTTAAATGTTGGCACAGACACAGAGAATCTGCAGAAGCTGCCTTTTAC
ACTAACTCCTTAGGAAACTGA
>V1R.GCA_000276665.1_ChiLan1.0_JH722018.1_183363_184295-
ATGAGTCATATTTCTCAAAGGAATGATTGTTATACTGATTTAAATGAAAATTTAAAAGGA
AATGACAAAATAGCTGCCAATGATTTGGCAGTAGGAATAATCTTCATGTCACAGACTGTC
ATTGGTGTTGTGGGCAATTTCTTTCTTCTTTGCCATTATACTTTTGTTTTCCACACTGGA
AGGAGGTTAAGGTACACAGATGTGATTCTGAAGCACCTTTTTGTAGCCAATGCTTTAGTT
CTTCTTTCTAGAGGCATTCCTCACACAGTGGCAGCCTTTGGATTGAAACATTTCTTCAAT
GATTTTAAGTGTAAATGTCTCTTGTATATTGAGAGAGTGGGCAGGGGTGTATCTATTGGT
ACCGTGTGCCTCTTGAGTGTTTTCCAAAACATCATCATCAGCCCCATGGACTCCTGTTGG
AAAGATGTTAAAGGTAAAGCTCAAAAGTATATCGGGTTCTCCCTTGGCTTCTGCTGGATC
CTAAATGTGTTGGGCAGTTTAATTTTCCCTCTGTATGCATGGTATTCATCTGTAAAAGGT
TATGACAGAATCATCAAAAAGAAAGTAAATATAGGATACTGTTGTCTTGTTGAGTATGGG
GTAGTCATTCCCTCAATCTATATAGCATTAATAGTTTTTCCTGAAGTTTGTTTTTCTCTG
CTTATAGTCTGGGCCAGTGGCTCTATGATTTCCATCCTGTACAGACACAAGCAAAGGGTC
CAACACATTCATATTGCTAATGCTTCCTTAAGAGCTCCTGAGTCCAAAGCCACACACAGC
ATCCTTTTCCTGGTGAGCACCTTCATATCATTTTATACTCTCTCCACCATTATTCGAATT
TCTGTTACTTTTGCTTATAATCTCAGTTTGTGGTTAGTGAGTGCTTGTGAGCTAATATCT
GTATCTCAGTTTGTGGTTAGTGAGTGCTTGTGA
>V1R.GCA_000276665.1_ChiLan1.0_JH722018.1_275402_276472+
ATGAGCCTCGACACTCAGAGGAACGACTGTTATAGCAATTTACATGACATTTTCAAAGGA
AATGACAAAATAACTTCCAAAGATTTGGCAGTAGGAATAATCTTCTCCTCACAGACTATC
ATTGGTGTCACAGCCAATTTCTTCCTTCTTTGTCATTATTTTTTCAATTTCCAGCATGGA
AGGAGGTTAAGATCCACAGATGTGATTCTGAAGCACCTTTGTCTGGCCAACTCCTTAGTT
CTTCTCTCTGGAGGAGTTCCTCAAATAATGGCAGCATTTGGGTTGAAACATATATTCAGT
GATATTGTTTGTAAATGTCTCTTGTATATTGAAAGAGTGGGCAGGGGTGTTTCAATTGGT
ACTATCTGCCTCTTGAGTGTCTTCCAAAACATCATCATCAGCCCCATGAATTCTTGTTGG
AAGGATATTAAACGTAAAACTCAAGAATATATTGGCTTCTCCATTCACCTTTGCTGGATC
TTAAATGTGTTGGTCAGTTTAATTATTCCTATGTATGCATGGTATTCATCTGTGAAAGGT
TATGACAGAATCATCAAAAAGAAAGTAAATATAGGATACTGTTGTCTTGTTGATTATGGG
GTAGTCATTGGCTCAGTCTATATAGCATTAGTAGTTGTACCTGAAGTTTGTTTTTCTCTG
CTTATAGTGTGGGCCAGTGGTTCTATGATTTCCATCCTGTACAGACACAAGCAAAGGGTT
CAACACATTCATATCACTAATGTTTCCTTAAGATCCCCTGAATCCAGAGCCACACAAAGC
ATCCTTTTCCTGGTGAGCACCTTCATATCTTTTTACACTCTCTCCACCATTATTCGAATT
TCTATTGCTTTATCTTACAATCCCAGTTCGGGGTTGGTGAGTGCTTCTGATCTAATTTCT
TTGTGTTTTCCAACTATCAGCCCCTTTCTGAGCATAAGCCAATGCTCCTCTATGTTTAGG
CACTGCTTCGCCTGCACAAAGAACACAAAACCTCTCCAACTCTTTCAGAAATGTACGACT
TGTATATTGTGGCAGTACTTTCTGTTGTTTACTCTTCACTTCTTTTTATAA
>V1R.GCA_000276665.1_ChiLan1.0_JH722018.1_294383_295381+
ATGAGCCATGTTATGCAGGGGAATGAATGCCAACACAATATGAATGAAATTTTAGAAGGA
AATGATGAAATGCGTTCAAACAATTTAGCAATAGGAATAATCTTCTTGTCTCAGATAATC
ATCGGTATCCTGGGAAATTTCTTCCTTCTTTACCATCATTTTTTCCTTGTCCACAAGGGA
AATAGTTTAAGGTCCACAGATGTGATTCTGAAACACTTTTTTGTAGCCAACCTCTTTGTT
CTTTTTTCCAGAGGAGTTCCACACACAATGGTAGTCTTTGGGTGGAAACAATTCTTCAGT
GATTTTGTGTGCAAACTTCTCTCCTATATTGAGAGAGTGGGCAGGGTTGTGTCAATTGGT
ACCATCTGCATCTTGAGTTTTGTCCAGAACATCATGATCAGCCCCATGAACTCTTGCTGG
AAAGATGTTAAAGGTAGAGTTCTAAAGTACATTGGCTTGTCCCTTAGACTCTGTTGGATC
CTAAATATGGTGTTCAATTTAATTATTCCTCTGTACTCAGGGTACTTGTCTGGAAAAGGA
TATGGTGAAAACATCAGAAAGAAAGTAAATGTAGGTTACTGTTGTCTTGTTGACTACGGG
GTGGTCCTTGGCTCAATCTATATATCATTTGTAGTTGTACCTGAAGTTTGTTTTTCTTTG
CTTATTATCTGGACCAGTGGCTCTATGATTTTCATCCTGTACAGACACAAGCAGCAGGTT
CAACACATTCACACCAGTAATGTCTCTCTCAGATCCCCTGAGTCCAGAGCCACACAGAGC
ATCCTTCTATTGGTGAGCACGTTCATATCTTTTTACACTGTCTCCACCATCTTTCACACT
TCTATGACTGTACTTCCTAGACTCGGTTCATGGTTGCTGGGTACTTCTAAAGTAATTACT
GTGTGTTTTCCAACCATCAGTCCCTTTCTGATCATGAGTCAGGATCCCTCTATATTGAGG
CACGGTTTCACCTACACAAGAAACACACAACCTTTCTAA
>V1R.GCA_000276665.1_ChiLan1.0_JH722018.1_322947_323945+
ATGAGTCCTGTTACTCAGAGGAACGATTGTTATAGCCATTTACAAGAAATTTTAAAGGAA
AATGACAAAATAACTTCCAAAGATTTGGCAGTAGGAATAATCTTCTTGTCACAGATGATC
ACTGGTGTCATGGGCAATTTCTTTCTTCTTTGCAACAATATTTTAATTTTCCACCCTGAA
AGGAGGTTAAGAGCCACAGATGTGATTCTGAAGCACCTTTGTCTAGCCAACGCCTTAGTT
CTTCTTTCTGGAGGAGTTCCTCAAACAATGGCAGCATTTGGGTTGAAACATTTCTTCATT
GATATTGTTTGTAAATGTCTCTTGTACACTGAGAGAGTGGGCAGGGGTGTGTCAATTGGT
ACCATGTGCCTCTTGAGTGTCTTCCAAAACATCATCATCAGCCCTATGAACTCCTGTTGG
AAAGATTTTAAAAGTAAAACTCAAGAGTATATTGCATTCTCTATTCCCTTCTGCTGGGTC
CTAAACATGGTGGTCATTTTAATTATTCCTCTGTATGCACTGTATTTGTCTGCAGAAGGT
TATGACAGACACATGACAAAGAAAATATATGTAGGATACTGTTGTGTTGTTGACTATAGA
GTACTCATGGGCTCCATCTATATAGCATTAGTAGTTTTCCCTGAAGTTTGTTTTTCTCTG
CTTACAGTCTGGGCCAGTGGCTCTATGATTTTCATCCTGTACAGACACAAGCAAAGGGTC
CAACACATTCATATCACTAATGTTTCCTTAAGATCTCCTGAGTCCAGAGCCACACAAAGC
ATCCTTTTTCTGGCTATCACCTTCATATCTTTTTACACTCTGTCTTCAATCTTTCGAGTT
TCTATTATTGTAGTTAATGATCACAGTTCATGGTTGGGTAGCACTGCTGATGTAATTTCT
TTGTGTTTTCCAGCAATCAGCCCCTTTCTGATCATGAGCAAACTTTCCTCTATGTTTATA
CACTGCTTTGCAGGCATAAGAAGCAGAAAACTTTTCTAA
>V1R.GCA_000276665.1_ChiLan1.0_JH722018.1_352361_353359+
ATGAGCTATGCTACTCAGAGGAATGACTGTTATAGCAATTTAAGTGACATTTTAAAAGAA
AATGGCAAAATAACTTCCAAAGATTTGGCAGTAGGAATAATCTTCTTGTCTCAGACTATC
ATTGGTGTCATGGGAAATTTCTTTCTTCTTTGCCATTATATTTTTGTTTTCCATCCTGGA
AGGAGATTAATGTCTACAGATGTGATTCTGAAGCACATTTTCATAGCCAACTCATTAGTT
CTTCTTTCTAGAGGAGTTCCTCAAACAATGGGAGCCTTTGGAATGAAGCATTTCTTCAAT
GATATTGTCTGTAAATGTGTCTCGTATTTAGAAAGAGTAGGCAGGGGTGTGTCAATTTGT
ACCATCTGCCTCTTGAGTGTCTTCCAAAACATCATCATTAGCCCCATGAAATCTTGTTGG
AAAGACATTAAAGGTAAAGCTCAAGACTATATGTGCTTCTCCGTTGGCCTGTGCTGGATC
TTAAACATGGTGGTCATTTTAATTATTCCTCTGTATTCATTGTATTTGTCTGCAGAAGGT
TATGACAGACACATGACAAAGAAAATATACATAGGATACTGTTGTGTTGCTGACCATAGA
TTACTCATGGGCTCAATCTATATAGCATTAGTAGTTTTTCCTGAAGTTTGTTTTTCTCTG
CTTATAGTCTGGGCCAGTGGTTCTACGATTTTCACACTTTACAGACACAAGCAAAGGGTC
CAACACATTCATATCACTAATGTTTCCTTAAGATCTCCTGAGTCCAGAGCCACACAAAGC
ATCCTTTTTCTGGTGATCACCTTCATATGTTTTTACACTCTGTCTTCTATCTTTCGAATT
TCTACAACTGTGGTTAATGATCGCAATTCATTGTTGGTGAGCACTGGAGATGTAATTGCT
ATGTGTTTTCCAACTATCAGCCCCTTTCTTATTATGGGCCAACATTCTTCTATATTAATA
CGCTGTTTTTCCTGCAGAAGAAACACACAACCTCTCTAA
>V1R.GCA_000276665.1_ChiLan1.0_JH722018.1_429771_430847+
ATGAGCCTTGCTCAGAGAAATGATTGTCAGCATAATTCAAAAGAAATTTTAGAAGGAAAT
GACAAAATAGCTTGCAGGGATTTGGCACTAGGAATACTCTTTTTGTCACAGACTGTGATT
GGAATTCTGGGAAATTTTTCTCTTCTATACCATTATGTTTTCCTTCACCATAGGCAAAGC
AGATTGAGATTTATAGATTTGATTCTCATGCACTTGTGTATAGCTAATTCTTTAGTTATT
CTTTCAAATGGATCTTCCCAGACAATAGTAGCCTTTGGGTCGAAATATTTATTCAATGAA
TTTGGTTGCCATGTTACCTTGTACGTCTTCAGAGTGGGCACAACGATGTCAATTTGTAGT
GTATGTTTCTTGAGTGTCTTCCAGACAATTATAATCAGCCCCACTAACTCCTGTTGGAAA
TATCATAAAATAAAATCTCCAAAATACATTGGCTTCATCATATCTTTCTGCTGGTTGCTA
CATATGGGAGTAAATTTCATTTTTCCTCTGTATATGTTACATGCATCTGGGAAACTAGAA
AGCAGAAACATCACAAAGGAAAGACATCTGGGATTCTGTGCTGTTGTAGATTATGGGACT
ACCATGAACTCAGTCTATATTGCATTAGTAGTATTGCCTGAGGTTTCTCTTATTGTGCTA
ACAATATGGGCCAGTGGTTCTACTATTTTTGTCCTGTACAGACATAAACAGCAGGTTAAG
CACATTCATTGCACTAATGTTTCCCTCAGATCCCCTGAGTTGAGAGCCACCAAAAGCATC
CTTCTCCTGGCAAGCACATTTGTAACATTTTACATCATCTCCTCCATCTTTCACAGTTTC
ATTGCCCTTTTTTATAACCTCAGTTGGTGGTTGGTGAATATCTCTTGCCTCATTTCTCTG
TGTTTTCCAACTATCAGCCCCTTTCTGGTCATGAGTCAGGATTCCTCTATATCCGTGTTC
TGGTTTGTCTGGATAAGAAACACGAAACATCTCTTTTCAGCAGAAATATATAATTGTATA
TTTTCTCGATCCTTTGTGTTGTGTACTCCTCAATTCATTATGAAAGGCACTACCTAA
>V1R.GCA_000276665.1_ChiLan1.0_JH722018.1_445988_446935-
ATGACAAAAACAGAACCCATGTATTTGGCATTAGGAATGATCTTCTTGTTGCAGACTATT
GTTGGAGTCCTGGGCAATCTTTTTCTTCCTTACCATTATCTTTTCCTTTACCATAGTAAA
AGCAAGTTGAGATACATAGATTTGATTCTCAGGCACATATTTATAGCCAACTCCTTACTT
ATTCTTTCTAAAGGACCTCCCCAGATAATTGTAGCCTTTGGACTGAAACATTCTTTCAAC
GATTTTGTCTGCAAACTTATCTTGTATGTTGAAAGAGTGGGCAGGGGTATGTCGATCGGC
ACCATCTGCCTCTTGAGTATCTTCCAGACTATCATGATCAGCCCCACAAACTCCTGCTGG
AAAAATCTTAAAATAAAAGCTCCAAAGTATCTTGGCTTATCCATTTGCCTCTGCTGGTTT
CAACATACAGTGGTAAATTTCATCTTTCCCATTTATCTGCTGTCTATGTCTGCAAAACGG
TATAGCAGAAACATCACAAAGAGAAGAGAAATGAGACTCTGTCCTCTTGTAGATCACGGG
AAAATCCTGGGCTCAGTCTATATGGCATTAGTAGCATTCCCTGAAGTTATTTTTTCCATA
CTTATGATCTGTGCAAGTGGCTCCATGATTTTTACTCTGTACCAACACAAGCAGCGGGTC
CAACACCTTCACAGGAAAAATGTTTTCTCCAGATCCCCTGAGTCCAGAGCCACCAAAAGC
ATCTTTCTTCTAGTGGGCACTTTTGTATCATTTTACAGCATGTCCTCCATCTTTAACTTT
TCCATTGCTTTTTTTCCTGAGATATATTGGTGGCTGGTGAGCATTTCTGATGTAATTTCT
TTGTGTTTCCCAACTATGAGCCCCTTTCTGATAATGAGCCAGGATTCCTCTATATCCAGG
CTCTGCTTTTTTTGGATAAGGAACACTCTCTCCCCTTATAAGAAATAA
>V1R.GCA_000276665.1_ChiLan1.0_JH722018.1_467893_468906-
ATGAGCCTTGCTCAGAGAAATGATTGTCAGCATAATTTAAAGGAAATTTTAGAACGAAAT
GACAAAATAGCTTCCAGGGATTTGGCATTAGGAATACTTTTTTTGTCACAGACTGTGATT
GGAATTCTGGGAAATTTTTCTCTTCTATACCATTATGTTTTCCTTCACCATAGACAAAGC
AGATGGAGATCCATAGATTTGATTCTCATGCACTTGTGTATAGCTAATTCTTTAGTTATT
CTTTCAAATGGATCTTCCCAGACAATAGTAGCCTTTGGGTCGAAATATTTATTCAATGAA
TTTGGTTGCCATGTTACCTTGTACGTCCTCAGAGTGGGCAGGACTATGTCAATTTGTACT
ATATGTCTCTTGAGTGTCTTCCAGACTATTATAATCAGCCCCACGAACTCCTGTTGGAAA
AATCTTAAAGTAAAAGCTGCAAAGTACACTGGCTTCTGCATGTCCCTCTGCTGGTTGCTA
CACATGGGAGTAAATTTCATTTTTCCTCTGTATACACTACATGCATTTGGGAAAGCAGAA
GGCAGAAACATCACAAAGGAAAGGCATGTGGGATTCTGTGCTTTTGTAGATTATGGGACA
ACCACGAGCTACATCTATATTGCAGTAGTAGTATCGCCTGAAGTGGCTTTTATTGTGCTA
ACGATATGGGCCAGTGGTTCTACTATTTTTGTCCTCTACAGACATAAACAGCAGGTTAAG
CACATTCATACCAAGAATGTTTCCTTCAGATCCCCTGAGTTGAGAGCCACCAAAAGCATC
CTTCTCCTGGTGAGCACCTTTGTATCATTTTACATCATCTCTTCCATCTTTCACATTTTC
GTTGCCCTTTTTTATAGTCTAAGTTGGTGGTTGGTGAATATCTCTCGCCTCATTTCTCTG
TGTTTTCCAACTATCAGCCCCTTTCTGGTCATGAGCCAGGATTCCTCTATATCATTGTTC
TGGTTTGTCCAGATAAGAAACACAAAAATGCCTCTTCTCATCAGAAATATATAA
>V1R.GCA_000276665.1_ChiLan1.0_JH722018.1_500333_501268-
ATGAATAACAGAATGTTTTCCAGGGATATAGCAATAGGAATAATGTTCTTATCACAGACT
ACAGTTGGAATTCTTGGTAATTTCTCTGTTCTTTACTATTATTTAGTCCTTTACTACCAA
GACTGCACATTAAGGTCCACAGACATGATTCTGAAGCACCTTTTTATAGCCAACTTTTTC
ATCATCCTCTCTCATGGAGTTCCCCATACAATGGCAGCTTTTGGGTTGAAACATTCCTTC
AATGATTTCAGCTGCAAAATCCTTTTGTACATTCACAGACTGGGCAGAGGTGTGTCCACT
GCGATGACATGCCTCTTGAGTGTCTTCCAGACTATCATGATCAGCCCCATGAACTCCTGT
TGGAAGGACCTTAAAGTAAAAGCCCCAAGGTACACTGAATCTTCCATTTCCCTCTGCTGG
ATCCTGTATGTGGTGATAAGTTTCATTTTTCCTATACATGCATATGTCAAACAGAATAGC
AAAAATATGACAAAGAGCAGATATTTTGGATTCTGTTCTACTGAAGGTAATAACATTATT
TCCTCAATATATTTAGTATTATTTATATTCCCTGAAGTTTTATTTTCTGTGCTCATAATT
TGCAGCAGTTGTTCCGTGATCATCTTTCTCTATAAGCATAAGCAGCAGGTTCAATATATT
CGCACTGTGGCTTCCCGCAGAGCCTCCCCTGAGTCCAGAGCTACACACAGCATCTTTGTC
CTGGTGTGCACATTTGTGATTTTTAACACTGTTTCCTCCATATTGTATATTTATGTTGCT
TTCATGCATCATCCCAGTGTGTGGTTGGTGAACATCAGTGCCCTCCTTTCTGTGTCCTTT
CCCACGGTCAGCCCCTTTGTTTTCATGAGGAGACACTCTACTGTACTGAGGCTCTGCTTT
GTCTGGATAAGAAATCCAAGAATTGGTCAATCATAA
>V1R.GCA_000276665.1_ChiLan1.0_JH722018.1_534070_534984-
ATGTCCTTCAGAGATTTGGCAATAGCAGTAATGTCCTTCTCACAGACTACAGTTGGAATC
CTGGGGAATTTCTCTCTTCTTTACTACTATCTAGTCCTTGGCCAGAACAGATGCACACTG
AAGTCCACACATCTGATTCTCAGGCACCTGATTATAGCCAACTCCATGATCATTCTATCT
AAGTCACTTCCTCAGACAATGACAGCTTTTGGCCTGAAACATTTCCTGAATGACTTTGGC
TGCAAAATTCTTTTGTATTTTCAGAGGGTGGGCAGAGGTGTGTCAATTGGTACCACCTGC
CTCTTGAGTATCTTCCAGACCATCATGATCAGCCCCATGAACTCTTGTTGGATGGATCTT
AAAGTAAAAGCCCCAAGGTACGTTGGCTTCTCCACTGCCTTCTGCTGGATCCTATATATG
GTTGTAAATTTAATTTTTCCTATGTATGTGTATGGCAAATGGAACAGCCAAAACATGACA
AAGAAAAGGGACTTGGGATACTGTTCTACTGTCGGTGGTGACAAAATAGTAGATTCACTA
TACACAGTGTTGTTTGTATTCCCTGAAGTTTTATTTTCTGTGCTCATAATCTGGGGCAGC
AGCTCCATGGTTTTCATTCTGTATAGGCACAAACAGCGGGCTCAACATATTCACAGCAGT
AATGTTTCTCTTAAATCCTCCCCTGAGTCCAGAGCCACTCATAGCATCCTTGTTCTGCTG
TGCACCTTTGTGATGTTCTTTTTTCTCTCTTCCATATTAAATGTTTGTGTTGCTCTCTTT
TATAATCCCAGTTGGTGGTTGGTGAACATCAGTGCCCTCCTTTCTGTGTCCTTTCCTACT
GTCAGCCCCTTTGTTCTCATGAACCGAGCCTCCACTGTACCCAGGTTCTGCTTAGGGAAT
ATAAAAATCCACTAA
>V1R.GCA_000276665.1_ChiLan1.0_JH722018.1_653203_654063+
ATGAATCCTGTTGATTTTATCCTTGGGCTACTTTTCCCAATCCAGACTGGGGTTGGGGTG
GCAGGGAACACCCTTCTTCTCTCAGTCTATGCCCCCACATCCTGTACTGCCCATGCACCG
AGGCCCACGCACCTGATTCTCACCCACATGGCTGTGGCCAACTTCTTGGTTCTTCTCTTC
AAGGGGATTCCCCATACGATGTTAATCTGGGGAATAACACCCATCCTGGGAAACACGGGA
TGCAGACTTGTGTACTATATCCACAGAGTGGCCCGGGGCCTTTGTCTCTGCACCACTTGC
CTCCTGAGCAACTTCCAGGCCATCACCATCAGCCCGAGATCTGGAAGGAGGATGGGGCTC
AAAGACCAAGCTCGTAAGAACATCAGTTTCTCCTGTGCTCTGTGTTGGATCTTCAACTTG
CTGATAAATACCTTCATTCCTATAGATATTACGGGCCTGAAACATACCTACAATTCCACC
AAGGTATGGAAATATAGTCTATGCTCTTCTAAAAATTCTGAAACACCTTCAAAATATACA
TTTCTATTGACCTTCCCAGATGTTGTGTTCCTGGGACTCATGGCTGGGGCCAGTGTCTAT
ATGGTGCTTCTCCTATATAGACACCAGCAGACAGTAAAGCATATTCACACCACCAACAAC
TCCCACAGATTCTCCCCTGAGACAAAAGCCACTCAAACCATTCTGCTTCTAGCAAGCACC
TTTGTATTGTTTTATTTAATCAATTCATTGATTACAATTTACCTTTCAAGTTTTTTAAAA
CCTCACACCGGGCTGCAGCATATCACTACTTTTCTGGCAGCCTGCTATCCCACCATCAGC
CCACTGATATTGATGCTTTGA
>V1R.GCA_000276665.1_ChiLan1.0_JH722018.1_668713_669606+
ATGACTGCTGGTGATTTCATCTTGAAGCTACTTTTCCTGGCCCAGACTGGGGTTGGGGTG
GCAGGGAATACCCTTCTTCTCTCAGTCTATGCCCCTACATCCTCTACTGCCCATGCACCG
AGGCCCACGCACCTGATTCTCACCCACATGGCTGTGGCCAACTTCTTGGTTCTTTTCTTC
AAGGGGATTCCCCACACGATGTTAATCTGGGGAATAACACCCATCCTGGGAAACACGGGA
TGCAGACTTGTGTACTATATCCACAGAGTGGCCCGGGGCCTTTGTCTCTGCACCACTTGC
CTCCTGAGCAACTTCCAGGCCATCACCATCAGCCCGAGATCTGCAAGGAGGATGGGGCTC
AAAGACCGAGCTCATAAGGACGTCAGTTTCTCCTGTGCTCTGTGTTGGATCCTGAACTTG
CTGATAAATACCTTCATTCCTGTGCATATTGAGGGTCTTCAGCATATTCACAATTCTACC
AAGATACAAAGCTATGGACTATGCTCTTCTAAAAGTCCTAGAACAACTGATGCAAAATTA
CCAATTATCCTGACATTGCCAGATGTTGTGTTCCTAGTACTCATGGCCCGGGCAAGTGTC
TTCATGGTACTTCTCCTATACAGACACCGCCAGCAAGTGAAACATATTCGAACTCAAGGG
AATTTCCACAAAGTTTCCCCGGAGGCAAAAGCCACTCAAACCATCCTGCTTCTAGCGAGC
ACCTTCATTTTATTTTACTCCAGCAATTCCATCCTCACAATTTATAATGTTGTTGTTTTA
AAATTTTACCTCTGGCTGCAGCACACTATTAGCTTTCTAGCAGCCTGCTATCCCACACTT
GGCCCCCTGATACTGATGCTTCAAGATCCTCAAGCACCAACTTGCTGCTCTTAA
>V1R.GCA_000276665.1_ChiLan1.0_JH722018.1_687163_688056+
ATGACTGCTGGTGATTTCATCTTGAAGCTACTTTTCCCAATCCAGACTGGGATTGGGGTG
GTGGGGAATACCCTTCTTCTCTCAGCCTATGCTCCCACATCCTGTACTGCCCATGCACCG
AGGCCCACACACCTGATTCTCACCCACATGGCTGTGGCCAACTTCTTGGTTCTTCTCTTC
AAGGGGATTCCCCATATGATGTTAATCTGGGGAATAACACCCATCCTGGGAAACACGGGT
TGCAAACTTGTGTATTATATCCACAGAGTGGCCCGGGGCCTTTCTCTCTGCACCACTTGC
CTCCTGAGCAACTTTCAGGCCATCACCATCAGTCCCAGGCCTGGAGGGATGATAGGCCTT
AAAGACCGAGCTTGGAAGAATATCAGTTTCTCCTGTATTCTTTGTTGGATCTTCAACTTG
CTGATGAATACTTTTATACCTATAAATATAGAGGGCCTTCAACATAGTCACAATTCTACC
ATGGTACGGGATTATGGTCTATGTTCTTCCAGAAATTCTGAAACATCTACTCCAAAATAT
GCATTTCTAATGACACTGGCAGATGTTTTGTTCCTGGGACTCATGGCTTGGGCCAGTGCG
TACATGGTGCTTCTCCTATATAGACATCAGCAGACAGTGAAGCATATTCACACCACCCAC
AACTCCCACAGGTTCTCCCCTGAGGCGAAAGCCACTCAAACCATCCTGCTTCTAGCGAGC
ACCTTCATTTTGTTTTATTTAATCAATTCTTTCCTTGCCATTTATAATACTGTCTCTTTT
AAACCTCACCTCTGGCTGCAGCATACAACAATGTTTCTGGCAGCCTGTTATCCCACCATC
AGCCCCTTGATACTGACGCTTCAACATCCTCAAGCACCAAATTGCTGCTCTTAA
>V1R.GCA_000276665.1_ChiLan1.0_JH722029.1_770136_771086-
ATGGCATCTAAGGACTTGGCAATAGGAATGACTTTTCTGACTCAGACAGTCACTGGGATC
CTAGCTAACGTTGTTCTTCTGTTCCATTATCTCTCTCTCTGCTTCACTGGATACAAGTTA
AGGCCCACAGATCTGATAGCTGAGCACTTGACTATAGCAAACACATTGATCATGCTGTCT
AAAGGAGTCTTACAGACAGTGCAAGCATTTAGGATTAAGTATTTCTCTCAAGTTATTAGA
TGCACAATTCTTTTGTATGTCTACAGAGCAGCCAGAGGTGTGTCAGTCAGTACAACCTGT
CTCCTGAGTGTCTTCCAGACCGTGAAGATCAGCCCCATGAACTCCATTTGGAAGCAGCTT
AAAGTTAAACTTCCCAAGCACATTGGCTTCTCTATTTTCTTCATTTGGAGTCTCTATATG
TTGGTAAATTGTTTTTTTCCATTTTATAACATCAGCAAATATAGCAGCAAAAATATCACA
AAGATAAAAGATTTTGGATACTGCTCTGCAGGACTTCGAGACAAAATCGTCGATGCATTG
TACGCAACATTTGTGTTATTCCCTGAAGTTTCATGTTCTGGGATCATGATCTGGTCCAGT
GGCTCCATGATTTTCATTTTGCACAGGCACAAGCAGCAGGTCCAACACATCCGTAGAACA
AATGTTTCCCACAAATCATCCCCTGAGTTCAGGGCCACCCAAAGTGTCCTTGTCCTCGTG
TGCACCTTTGTGTGTTTTTACACACTCTCCTCCTTCTTTTATGCTTGCGTTGTGAACTTC
AGTATTCCTAGTTGGTGGCTCATGAACACCTCTGCCCTAGTTTCTGTCTGCTTTCCCACT
GTCAGCCCTTTCATCCTAATGAGCTGCAACTCCACTGCATCCAGACTCTGGTTCAAAATC
TCAAATTTCTTTAGAAACATAAAATGCACCACTTTTCACAAGGTTAAGTGA
>V1R.GCA_000276665.1_ChiLan1.0_JH722029.1_818117_819010+
ATGAATTTGATTTTTGGAATGATCTTCCTTTCCCTGCTTGTCATTGGATCCCTGGGGAAC
TGCACACTGCTACACCATTATGCTTTCCTTTATTTCCGTGGATGTAGATTAAGGTCCACA
GATGTGATCCTCAGACAGCTGACCATAGCCAACCTCTTACTCATTCTCTGCAGAGGAATC
CTGGAGGTCATGTCAGATTTTGGATTGAAACACTTCCTCAATGATGCTGGATGCAAACTC
GCTTTCTATGTTCACAGGGTGGCTAGAGGTGTGTCTCTCAGCACCACCTGCCTGCTGAGT
GTCTTCCAGGCCATCACCATCAGCCCCTGGAACTCCAGGTGGGCAGAGCTGAAAGGGAAG
GTCCTGAAGCACATTGGTCCCTTTAACATTTTCTGCTGGGTCCTGCACATGTTTCTAAAC
ATCAGAATTCCCATGCTTATGACCGCCCAAAGGAAAAAGGAAAACATGACAAAAGCTATG
GATTTTCAGTACTGCTCAACTAGGTCTCATGACAAAGATCCAGGCTTAGTGTTTGCAGCA
TTAATATTTTCCCATGATATTTTGTGTTTGGAGCTCATGATCTGGGCCAGTGGCTCCATG
GTTTTCATTCTGTACAAGCACAAGCAGCGGGTCCACCATATCCAGAGACACAATATCTCC
TCTAGATCTTCCCCTGAGACCAGAGCCTCTCAAAGTATTCTTGCCCTAGTGAGTGCCTTT
GTATCTTTCTATACTCTGTCTTCTGTTGCTCAAATTTTGTTCTCTCTTTATGGTAATGTT
ACTTGGTGGCTGATCAAAACATCTGCCTTAATCAATACTTGTTTCCCCACTGTGAGCCCC
TTTATTCTCATAAATCGTGAACGTTCTGTATCCTGGCTCACCTCAAAGAAGTGA
>V1R.GCA_000276665.1_ChiLan1.0_JH722029.1_860875_861825+
ATGTCCCATGCTGGATGTGGCAGAATGACCTCCAAAAATTTTCCAATGGCACTAGTCTGC
TTATCTTACACTATCATTGGAATACTGGGGAATTTTTCTTTACTTTATCACTATATTTTT
CTTTATGTCACCAAATGCAGAATAAGAGCCACAGATCAGATTATCAAGCACCTGGTTTTA
GCTAATTCCTTGACCATTCTGTTTAGAGGAGTTCCTGAAACACTGGCAGCATTTGGTTTG
AAAGATTTCCTCAGTGATGTTGGATGCAAACTTGTTTTCTATGTTCATAGAGTAGGCAGA
GGCGTGTCCATTGGTAGCACCTGCTTCTTGAGTGTTTTGCAGGTGATTACAATCAGCCCT
AGGAACTCCAAGTGGGCAGATATTAAGCTAACAGCCACCAAGTATGTAGGCATCTTTAAT
ACCCTGTGTTGGACACTTCACATGCTGTTAAACATAGTTGTTCTTATGTATATGACTGAC
AACTGGAGTAATAAAAACAACACATACAAAAAAGAATATGGATACTGTTCTGGTATTCGT
CAACAAAAAGCTAAGACAGTCCTATATGCAGCAATGCTGTCTGTCCCTGATGTTTTTTGT
ATGGGGCTCATGCTCTGGACCAGCAGCTCCTTGGTTTCCATCCTGTACAGGCACAAGCAA
AGAATGCAGCATATTCATAAGACCAACATCACATATAGATCCTCCCTTGAGAACAGAGCT
ACTAGAACTATCATTCTGCTGGTCAGTACCTTTGTCTATTTTTATACCCTATCCTCCATT
TTTCAAGCTTTTTTTATTCTCTATAATAATCCTATCAGGTTCCTACAAAACATGGCTGCG
ATACTCACTGGGCTTTACCCAACTATCAGCCCTTTCGTGCTCATGAAACATTATCCAAGA
ATATCCAGTCTATTGTTCCTTGCTTGTGTAAGCAAAAAAAAAATCCTGTAA
>V1R.GCA_000276665.1_ChiLan1.0_JH722029.1_902097_903053+
ATGGCATCTAGGGACTTGGCGATAGGAATGACTTTTCTGACTCAGACAGTCACTGGGATC
CTAGCTAACATTGTTCTTCTTTTCCATTATCTCTCCCTCTGCTTCTCCGGATACATGTTA
AGGCCCACAGATCTAATAGCTGAGCACTTGACTATAGCAAACACATTGATCATGCTGTCT
AAAGGAGTCTCACAGACAGTGCAAGCCTTTGGGATAAAGTATTTCTCTCAAGGTATTATA
TGCACAGTTCTTTTTTATGTCTACAGAGTGGCCAGAGGTGTGTCAGTCAGTACAACCTGC
CTCCTGAGTGTCTTCCAGACTGTGAAGATCAGCCCCATGAACTCCAGTTGGAAGCAGCTT
AAAGCTAAACTTCCCAAGCACATCAGCTTCTCTATTTTCCTCATTTGGAGTCTCTATACG
TTGGTAAATGGTATTTTTCCATTTTATAGAAGCCACAAATATAGTGGCAAAAATATCACA
AAGAAAAAAGAATATGGATTCTGTTCTACAGGATTTCGAGACAAAATCATAGAGGCACTG
TATGCAGCATTCATATTATTCCCTGAAGTTTCATTTTCTGGGATCATGATCTGGTCCAGT
GGCTCCATGATTTTCATTTTGCACAGGCACAAGCAGCAGGTCCAATACATCCTTAGAACA
AATGTTTCCCACAAATCATCCCCTGAGTCCAGGGCCACCCAAAGTGTCCTTGTCCTCGTA
TGCACCTTTGTGTCATTTTACACCCTCTCCTCCATCTTTTATGCTTGTGTTTTGAATTTC
AATATTCCTAGTTGGTGGCTCATGAACACCTCTGACTTGATTTCCACCTGCTTCCCTGCT
GTAAGCCCTTTTGTTCTAATGAGCTGCAACTCCACTGCATCCAGACTCTGGTTCAAATTC
TCAAGTTTTGTCAGAAGCATGCAAAGTGCATTCTTTTGCACAAAGGTGAGTGGTTGA
>V1R.GCA_000276665.1_ChiLan1.0_JH722029.1_918624_919520+
ATGATGGATCTGGAATTTGTCATCCCTTTCTTTTTCCCCATTGTCATTGGAAGCCTGGGA
AATGTCTCACTTTTATGTCATTCTATCTTCCGTTACTTCAGTGGATGCAGGTCCGGGTTC
ACAGATGTGATTCTCAGGTACCTGACTGTGGCCAACTCCTTGTGCATTGTTTGCAGAGGA
ATCCCAGAGACCATGGCGGCACTTGGGATGGAAAACATCCTTAATAATGTTGGAGGCAAA
CTTGTTTTCTATGTTCACAGGGTGGCTAGAGGTGTGTCTTTCAGCACCACCTGCCTGCTG
AGTGTCTTCCAGGCCATCACCATCAGCCCCAGGAGCTCCAGGTGGGCAGAGCTGAAAGTG
AAAGCCCTAAAGTGCATTAGGCCCTGTCCCATCATTTTCTGGATCCTGCACATGCTGCTG
AACATCAGAGTTCCTGTGCTTGTGAGTGACAAAAGGAACAACAAAAACATCACAGACACT
ATAGATTTTCGGTACTCTTCAGCTATGAGTCCTGACAAAGACAGACACTCCATTTTTGTG
GCATTGACATTATCACATGACATTTTGTGTTTGAAAGCTATGATCTGGAGCAGTGGCTCC
ATGGTTTTCATTCTGTACAGGCACAAGCAGCGAACTCAGCATATTCATGGACACAAAATC
CCATCAAGATCTTCCCCTGAGACTAGAGCTTCTCAAAGCATCCTCATCCTGGTCTGTGCC
TTTGTATCCATCTATGCCCTGTCTTCCATCATGTATGTTTGGTTTTCTTTTTATGATAGA
GCAGCCTGGTGGCTGATTAAAACTTCCGCCTTAATTGATGTTTGTTTCCCTGCTGCTAGT
CCCTTCATTCTCATGACTTGTGAACAGTGGGCATGCAGGCCCAAGTGGAAGAAGTGA
>V1R.GCA_000276665.1_ChiLan1.0_JH722029.1_946463_947353-
ATGGATTTGAAATTTGGGATAATATTTCTTTTCCAGATTGTCATTGGAACCATGGGGAAT
TTCTCACTCTTATATAATTATATGTTTCTCCACTTCAGTGGATACAGGCCAAGGCCAACA
GATTTATTTCTCAGACACCTGATTGTGGCCAATTCCTTAGTCATTCTCTCCAGAGGGATG
CCAGAGACCATGGAAGTTTTTGGGAAGGAGCACTTCCTTGATGATCTTGGATGCAAATTT
GTTTTCTATCTTCACAGGGTGGGCAGGGGTGTGTCCATTGACACCACCTGCCTATTGAGT
GTCTTCCAGGCCATCACCCTCAGCCCAGGGAACTCCATCTGGGCACACCTGAAAATGAAA
GCCCTGAAATACAAGGGTCCATCTATCATCCTCTGCTGGGTGCTGCACCTGCTGTTAACT
ATTAGACTTCCTGTTCTTATCACTGATAAAAGAAACAAGAAAAACTTCTCAAAAACTATA
GATTTTCAACATTGTTCAGTGATGCTCCCTGAGAATAACACAGGCACAGTTTTTGCAGCA
ATGACATTATCCCATGACATTTTGTGTTTAAATCTCATGATCTGGGCCAGTGGTTCCATG
GTTCTTATTCTGTACCGGCACAAGCAGCGGGTCCAGCATATCCACAGACAAAGCTCATCT
AGATCTTCCCCTGAGACCAGAGCTTCTCAAAACATCCTTGCTCTGGTGAGTGCCTTTGTG
TTCTTCTACACCCTGTCCTCCACCCTTCATGCATGCTTTACTCTTGTTGATAAAAGAGCT
TTGTGGCTAATCAGCAGCACTCCCATAATCAGTGCTGGTTTCCCTACTATCAGCCCCTTT
ATTCTCATGAGTCATGAATGCTCTGTGTCCAGGCTCTTCCGGAAGAAGTGA
>V1R.GCA_000276665.1_ChiLan1.0_JH722029.1_988836_989759-
ATGGCCTCCAGGGTTGTGTATATTTTAATAATCTTCCTTGTTCAGATTTTCATTGGAACA
CTGGGGAATCTCTCTCTCTTAGGTCAATATTTATTTCTTTACCTCAGTAGATATAAGACA
AGATCAATAGATTTGATTATTATGCATCTGATTGTGGCCAACTTCTTGGTCATTCTCTCT
AGAGGGATCCCAGAGACCATGGCAGCTTATGGGTTGGAAGACTTCCTCAGTGATTTTGGA
TGCAAATTTGTTTTCTATGTTAGCAGGGTGGGTAGGGGTGTAGCTTTTGGCAGCACCTGC
CTCCTGAGTGTCTTCCAGGCCATCACCATCAGCCCCAGCAGCTCCAGGTGGGCAGAACTG
AAAGTGAAATTTCCCAAGTATATAAGCACCTTCACTGTCCTCTGCTGGGTCCTGCACTTG
GTGCTGAACATTAGTTTCTCTGTGAGCTTGACTAGCAGATTGAAAAACAAAAACATCACA
AATAAAATAGACTTTGCTTACTGTTCAGATCCAAGAACCACGAAAGGGATATACACTGCA
CATGCAGTGTATATCGCCATCTTTGATGTTTTGTGCATGGGTCTAATGCTCTCAGCCTGT
GGCTCTATGCTTTTCATCTTGTTTATGCACAAGCGACGGGTCCAATACATGCATAGGACC
AGCAACTTCTTCAGATCCTCTCCTGAGACCAGAGCCACTCAAAGCATCCTTATCCTGGTA
ATCATCTTTGTATTTTTCTATTTCCTGTCTTGTATCATGCAAGTATATGTGACGTTTTTT
AGTCATTCAAGAATCTTTCTGTTCACTCTTGATGCTTTTCTAAGTGCATGTTTCTCTACT
GTTTGTCCCTTTGTATTCATGATTTGTGGCCACTATGTAAATGGAATCTGCTGTGTCTAC
TCTAAAAGGAACACAGTCATCTAA
>V1R.GCA_000276665.1_ChiLan1.0_JH722029.1_1015446_1016378-
ATGTTGATACTAATCCTGCACAATAGAAGAATGACTACTATGGATCTGAAATTTGTGATC
CTTTTCCTTTTCCCCATTGTCATTGGAAGCCTGGGAAATTTCTCCCTTTTATGGCATTCT
ATCTTTCTTTATTTCAGTGGATGTAGGTCCAGGTCCACAGATTTGATTCTTAGGCACCTG
ACAATGGCCAACCTCTTGGTCATTCTCTCCAGAGGAATCCCAGAGGCCATGGCAGCGCTT
GGGAAGGAAGACTTCCTCAATAATGTTGGATGCAAACTTGTTTTCTATGTTCAAATGGTG
GGCAAGGGTGTGTCTTTCAGCACCACCTGCCTGCTGAGTGTCTTCCAGGCCATCACCATC
AATCCCAGGAGCTCCAAATGGGCAGTGCTGAAAGTGAAATCCCTAAAGTGCATTGGGCCC
TGTCCCATCATTTTCTGGGTCCTGCACATGCTGCTAAACTTCAGAGTTCCTATGCTTGTA
AGTGACAAAAGGAAGAACACAAACATCACAAACACTATAGATTATCAGTACTGTTCAGCT
ATACATTCTAGCAAAGAGAAAAACAATATTTATATGGCATTGACATTATCACATGACATT
TTGTGTTTGAAACTTATGATCTTTAGCAGTGGCTCTATGATTTTCATTCTGTACAGGCAC
AAGCAGCAAACTCAGCATATTTACAGACACAAAATCCCATCAAGATCTTCCCCTGAGACC
AGAGTTTCCCAAAAAATCCTCATCCTGGTCTGTGCCTTTGTATCTTTTTATGTCCTGACT
TCCATCATGAATGTTTGGCTGTCTCTTCATGACAAAACTGCTTGGTGGCTGATTAAAACT
TCTGCCTTAATTCACATCTGTTTCCCTACTGCTAGTCCCTTCATTCTCATGACTCGTGAA
CAGTGTGTATGCAGGCCCATGTGGAAGAAGTGA
>V1R.GCA_000276665.1_ChiLan1.0_JH722029.1_1032325_1033407+
ATGTTTTTTTTAAAGTCTCAATTTACCAGTATGAATATTGAGCACAGAAATGACAGTATG
GCCTCCATGGATGTAAAAATTGGCATAGCCTTCATTGTGCAGGTGGTCATTGGAACTGTG
GGGAATTTCTCTTTCTTTAGTCAGGACATATTCCTGTGCTACAGTGGATACAAGAAAAGG
TCCACAGACTTGATTCTCAGACACCAAACTGTGGCCAACTTCTTGGTCATTCTCTCTAAA
GGAATCCCAGAGACCATGGCAAGATTTGGGTTGGAGCACTTCCTCAGTGATTTTGGATGC
AAATTTGTTTTCTATGTTCACGTCTTAAGCAGAGGTGTATCCTTTGGCAGCACCTGCCTC
CTGAGTGTCTTCCAGGCCATCACCATCAGCCCCAGAGACTGGAAATGGGCACAGTTTAAA
AGGAAAGTTCCCAAGTACACAAGCATTTCCACTGCCATGTGCTGGGTGCTGCATTTGTTG
CTGAGCTTCGGTTTTGCTGTGAGTATAACTAGCAAATTGAAAACCAGAAACATCACAGAT
AAAATGGACTTTGCATACTGCTCTGATGTACATCCCATTAGAGGGTTATATTCCTTAAGT
ATAGCATTGATCTCCATCAGTGATATTCTGTGTATGGGGCTCATGCTCTTTGCCAGTGGC
TCCATGGTTTGCATCCTGTACAGGCACAAGCAGCAGGTCCAACACATCCATAGGTCTAAG
AGCTCCTCCCGATCCTCTCCGGAGAGCAGGGCCACTCACAGTGTCCTTGTCCTTGTGAGT
GTCTTTGTGTTTTTCTACACCCCCTCTGCCATCATGCACATGTATCTGACTTTTTCTGGA
AAGCCCAGCTCCTTCCTGCACACTCTAGGAGCCTTCATAAATGGATGTTTCCCAACCATC
TGCCCCTTCTTGCTCCTGAGCTGCGGTCACAGTGTATCCCGAGTCAGCTGCATCAGCTGT
GCAAGAAATACAGAGCCAGAGCCATCTCATCACAGCAGAAAAAATCTGTGCACCACCTGC
TTTTCAGTATTGAGCTACGGGCGGACTCCACTGCCAAGGACTGTAAAAATGCAGGGGACA
TAA
>V1R.GCA_000276665.1_ChiLan1.0_JH722029.1_1079109_1080002-
ATGACCTCCGTGGATTTTACAATTGGAATAATTCTCCTTTTCCAGATAATCTTTGGAATC
CTGGGAAATTTCGCACTCTTATACCATTATATTTTCCTTTACTTCAATACTTATAAGGCA
AGGTCCATAGATTTGATTCTCAGGCACCTGACAGTGGCCAACTCCTTGTTCATTATCTTC
AGAGGAATCCCAGAGACCATGGCAGCTTTTGGGTTGAAACACTTTCTCAGTAGTGTTGGG
TGCAAAATCATTTTCTACGTTCACAGGGTGGCTAGAGGTGTGTCTCTCAGCACCACCTGC
CTGCTGAGTGTCTTCCAGGCCATCACCATCAGCCCCAGGAGCTCCAGGTGGGCAGAGCTG
AAAAGGAAGGCCCTAAAGTGCATTGGTCCCCTTAATGTCTTCTGCTGGGTCCTGCACATG
TTCCTAAATATCAGAATTCTCATGCTTATGACCGCCCAAAGGAAAAAGGAAAACATGACA
AAAGCTATGGATTTTCAGTACTGCTCAGCTAGGCCTCATGACAATGACCCAGGATCAGTG
TTTGCAGTATTAGTATTCTCCAATGACATTTTGTGTTTGGAGCTCATGATCTGGGCCAGT
GGTTCCATGGTTTTCATTCTGTACAAGCACAAGCAGTGGGTACATCACATCCACAAGCAT
AATATCTCATCAAGAGCTTCCCCAGAGACCAGAGCCTGTCGAAGTATTCTTACTCTGGTG
AGTGCCTTTGTGTCCTTCTATAGCCTGTCTTGCATTATTCATATTTTATTTTCTCTTTAT
GATAATACTACCTGGTGGCTCATCAAGACTTCTGCCTTAATAAATTCTTGTTTCCCCACT
GCCAGCCCCTTTATTCTAATAAGTCGTGAACACTGTGTAACCAGGCTCATCTGA
>V1R.GCA_000276665.1_ChiLan1.0_JH722029.1_1106831_1107760+
ATGGCCTCCAAGGAGGCAGCAATGGGAGTGGTTTTCTTATCACAGACTGTGTGTGGAGCC
CTTGGAAATTTCTTTCTTCTTCGCCATTATCTCTTACTTTCCTTCACTGGACACCAGTTA
AAGTCCACAGATTTAATTCTCCAGCATTTGATGGTTGCCAATTCTTTATCCCTGCTCTCT
AGAGGAGTCCCCCAGACAATGACAGCTTTTGGCTTGGAAGATTTCCTCGATGATCTTGGA
TGCAAAGCTGTGTTATATCTTCATAGAGTGGGCAGGGGTGTGTCCGTCAGCATCACCTGC
CTCTTGAGTGGCTTCCAGGCCATCACCATCGGCCCCAGAAACTTCAGGTGGGCAAAGCTT
AAAGTAAAAGCCCCCAAGTATACTGGCTTCTGTATTTTCATGTGTTGGACCCTGCAAATA
CTGGTAAATATAATTTCTCCCATATATGTAACTGCAAAATGGAGCAATAGAAACATTACA
CTGCAAAAGGATTTGGGATTCTGTTCTGCAAATCATGCTGATACAGTCACTCTACAGCTA
TATGCAGTGCTGCTATTGTTTCCTGATGTGGCCAGTTTGAGCCTCATGATCTACACCAGC
ATCTCTATGCTCTTCATTCTGTATAGGCACAGGCAGCAGGTCCAATACATTCACAGGATC
AATGTCTCCTCCAAGTCCTCCACTGAGTCCAGAGCTACCCGCAGGATTCTGGCTCTTGTG
AATACCTTTGTGTCATCTTATACCCTCTCCTCCATCTTCCAAGTCTGTGTTTCTAATTCT
CAGAAACCCAGTTGGTGGTTGCTGAACATCGGTGCATTTAGCTCTCTGTGTTTCCCAGCT
TTCTGCCCCTTTGTGCTGATGATCCATAACTCACAGTGTCCAGCTCTGTGTCTCGGTAAG
AAAAAAAAAAGTGTTTATTTCTTTTCTTAA
>V1R.GCA_000276665.1_ChiLan1.0_JH722038.1_1067336_1068226+
ATGGTTTTTGTGGATATGGTGATGGGAATAGCCATCCTCACTCAGACTGGAATTGGGCTG
GTGGGAAATTCTTCCTTCCTTTTCCTTTACATTTACCGCCTTTCCAGGAAACATCGATTG
AGACCAGTAGCTCATATAATCAGCCATCTTGCACTGGCCAATACATTGTGGATTCTTTGT
GGAGAAATCCCTCAGACAATGGCAGCCTTTGGCCTTCAGTATTTCCTGGATGATGTTGGA
TGTAAACTTGTCTTTTACTGTAACAGATTGGCCTGGGGAAATTCTCTCACCACCACCTGT
CTTCTAGGTGGTGTCCAGGCCTTAAGTATCAACCCAACTAACGTGAGAAGGTCAGAACTC
AAAACCAAATCGATACAACATATTACTTCTACCTGTATCCTGAGTTGGGTGTTTCATTTG
CTGGTGAATATCGTTGTTCCCGTGACAGTGACTGGTCAAAAAAATAGCAGAAATAACACT
GTGAATTCAAATCTGAAATATTGCTCTCGTCTTTTCTTTGATACAATTACAGAATCAGTA
TGTTTACTGTTTTTCTCCTCTATTGATATTTTTTGCTTGGGATTCATGATATGGGCTGGT
GGCAGCATGATACTTTTCCTTCATAGGCACAAACAGCAAGTTAGATATATTCATAGCCTT
AGACAATCTCCTCACATATCCCTGGAGAGCAGGGCCACAAAATCTGTCCTGCTCCTTATG
AGCACTTTTGTCTTATTTTATTCTCTCTCTTCCACTTTCGAAGCTTGTATTTTTCTTTCT
GACAATCCACAGTCATGGCTTGTGAACACCGGTGTGATTTTAACATCTTGTTTTCCAACC
ATCAGCCCCTTTTTGCTCTTAAAAAGCAACGTCTGTATCTTCCATTTCTAA
>V1R.GCA_000276665.1_ChiLan1.0_JH722044.1_328543_329469+
ATGGTTGCAGGAAACTTAGACTTGGGGGTGATCTTCCTTGCTCAGACTGGGATTGGCATC
TTTGGAAATTCTTTCCTCCTTTGTTTTTACAGCTTCTGTCTGCTCACTGGATACAAGTTG
AGACACACAGACCTAATCCTCAACCAACTGGTCTTAGCCAACTCCTTGGTCCTGCTCTCC
AAAGGGATATCGCAAACAATAGTGGCTTTTGGGTGGAAGTATTTCCTGGACAGTGTGGGA
TGTAAACTTGTCTTCTATTTTCACAGAGTAGGCACAGGGGTTTCCTTCAGCACTGTCTGC
CTGCTCAATGGCTTCCAGGCCATTAAGCTCAACCCCAGTATTTGTAGATGGATGGAGCTC
AAGATTAGATCCCTAAGGTTCATTGGCTTCTGCTGTTTCCTGTGCTGGATTCAGAATCTC
TCAATAAATTCATCTATTGTTATAGTAGTGAATGGTCCATTGAGTTGCAAAAACATTACT
GTGAGAGCCAGTTGTGGACACTGTTCCTGGACAATGATAGAGAGATATAGCTCATTATAT
GCATTCTTATATTTCTCCCTTGACTTCATCAGTGTGGGCTTCATGATATGGGCCAGCGGC
TCCATGGTCCTGGCCCTGCACAGGCACAGGCAGCGGGTCCAACACATCCACAGCCACAGC
CTCTCCTCCAGACCTTCTCATGAGGCCAGGGCCACACGCACCATCCTGATCCTGGTGAGC
TCCTTTGTTACCTTTTACTCAGTCTATATTATTTTGACCATCTGGTCAACTCTAGTTTCA
AATCGTGGCCAGTGGACAGTGAACAGCTCCGTGCTTGTGGCTTCATGTTTCCCAGCATTC
AGCCCCTTTGTGCTCATCATCAGTGACTCCAGAATCTCTCAGTTCTTCATCACCTGCAGG
AGAGGACAACTCGTTCTTCCTAAGTAG
>V1R.GCA_000276665.1_ChiLan1.0_JH722044.1_372741_373664-
ATGTGCTCTGCCCAACTGAATTTGGGGATTATCTTCCTTACGCAGACAGGACTTGGCCTG
ACGGGCAACTTCTCCCTGCTCTGTCTGTATAACTTCATTTTGCTTACTGGACATCACTTG
AGACCTATAGATTTGATTCTTAATCAACTGGTTTTGACCAATTTGGTAGTTCTTTTCTCC
AAAGGTGTCCCTCAGACATTGGCAGCTATGGGACTGGAACATTTCCTGGATGATGCTGGG
TGTAAACTTGTCTTCTACTTTTACAGAGTGAGCACTGGGGTGTCCTTCAGCACTTTCTGC
CTCTTCAGTGGCTTCCAGGCCATTAAGCTCAACCCCAGTATTTGTAGGTGGATGGAGCGC
AAGATCAGATCCCTAAGGTTTACTGGCTTCTGCTGTTTCCTGTGCTGGATCCCACATCTC
TCAATAAATTCATTTCTTCCTTTAATAGTGAATGGTCCATTGAGTAAGAAAAATCTCAGC
ATAGAAAATAATTATGACTATTGTTCTGGGATAATGCCACAAGGATATATCTCATTATAT
ACAATCTTGTATTTTTTCCCTAACTTAATGAGTCTCATCTTCATGACCTGGGCCAGCGGC
TCGATGGTCCTGGTCCTGCACAGACACAGGCAGCAGGTCCAACATATCTACAGCCACAGC
CTCTCCCCCAGACCTTCCCACGAAGCCAGAGCCACACGCACCATCCTGATCCTGGTGAGC
TCCTTTGTCACCTTTTATTCAGTCTATATTATTTTGACCATCTGGATGACTCTAATCACA
AATCAAGGCCAATGGACACTGAATAGCTCCATGCTTGTGGCCTCATGTTTCCCAGCATTC
AGCCCCTTTGTGCTCATCGTCAGTGACTCCAGGATCTCACAGTGCCGGATCGCCTGCAGA
GAGCGGGCAAAAGTTTTTTCCTAA
>V1R.GCA_000276665.1_ChiLan1.0_JH722044.1_426988_427899-
ATGTCACCCAACAGCCTGACAATCAGAATCATCTTTGTTGCTCAGACAGGAGTTGGAATC
CTGGGAAATATTTTGCTCCTTTATCATTACGTCTTCATTTCCTACCCTGGACGAAAGCTA
AAACAGGTGGATTTTATTCTCAAAAACTTAATTTTGGCCAACTGTTTGGTTCTTCTCTCC
AGAGGAATTCCTCACACAATAATAGTCTTGGGGCTGCAATATTCTATGGGTGATATTGGG
TGCAAACTGGTCTTCTATCTTCACAGGGTGGCCCGAGGTGTGACTCTTGGTACTACTTGT
ATCTTGAGTGGCTGCCAGGCCATCACAATCAGCCCTAGCCATCACCAGTGGGTGAAACTC
AAGGCCAAAGTGCCCAAGTACATGAGATTTTCTGTTACCTTATGCTGGATCCTTCACATG
CTGGCAAACAGTGTTTTTCCTATATTTATCACAGGTGCGAAGGAAAGCAGCAACCACACA
CATTACAGAGACCTTGGGTCTTGTTCCAGCACAAGTAGCGAGAGAGTGGCATCCTTATTG
CACTCTGTGATATTGTCTTCCATTGATGTGTTGTCTTTGGGGTTTATGTTGTGGGTCAGT
GTTTTCATGATGCTCATCTTGTATAGACATAAGCAGAACGTCCTACACATTCATAGCAAG
AACCTCTCTTCCAAATTCTCTGCTGAGACCAGAGCCACCCAGACCATTTTGGTACTACTA
ATCACATTTTTCTCTACATACACCCTGTCTTCGTTCTTCACCTTTTACATGTCTTACTTT
GATAGACCCCGTCGGTGGCTGGTAGACACCAGTGCACTGTTAGCTGCCAGCTTCTCCTGT
GTCAGCCCATTTGTGCTCATCAGCAGGGACCCACATTTCTCTTTGCTCTGTTTTGCATGC
TGCCCAAAATAA
>V1R.GCA_000276665.1_ChiLan1.0_JH722044.1_506682_507593-
ATGATTCCAGAGCACTTAGTAATGGGTATTTTCTTCTTCTCCCAGACAACTGTGGGAATT
TTAGGCAATTGGTCACTTCTGTTTCATTATTTCTTCTCTGTATATACGGGAAAGAATTTG
ACACCCACAGACCAGATTATAACGCACTTGACCTTTGCCAATTCCTTGGCTATTATGTCA
AGAGGAATTCCTCAGACAATGAGACAATTTGGGTCGAAATATTTACTGGATGACACTGGA
TGTAAACTTACTCTATACTTGAACCGCATATCCCGAGGGATTTCCCTGAACACCACCTGC
CTCCTGAGTTGCTTCCAAGCACTCACAATCAGCCCCAGAAGCGGCAAGTGGGTGGCATGG
AAACACAGAACCACCAAGTACATCAGCCCCTGCTGTTCCCTCGGCTGGCTCATACATCTG
CTTCTCAACATCATGATTACAATGCGAGTGACTGGTTATCCCAACAGCGAGAATTTCACT
AACAGATTTCATTATGGGTTCTGCTCAGGGTTTGTTTCCGGCACCATAACAACTCCACTA
TACGTGTCCCTGCTCTGCTGCACAGATGGTCTCTGTTTGGGTCTCATGGCCTGGGCCAGT
GGCTCCATGGTGAGCATCCTCTATGGGCACAAGAGGCAGGTTCGGTATATCCACAGTGCC
CACCGCTCCCCTCGAGTCTCCCCGGAGGCCAGAGCCACCCAGACCATCCTGCTCCTGGTG
TGCACCTTTGTGACCTGCTACTCCCTCTCTTCCACCTTGGTAGTGTATGTAACTTTCTTT
GAGAATCCGAGGCTATGGGTGATAAACATCTTTGCATTTCTAGAAACATGTTTCCCCATG
TTTTGCCCCTTTGTCCTCATCAATAATAACTCTACTTCCAGGTCCTATTTTTCCTGCTGG
GGGAGTAGGTAG
>V1R.GCA_000276665.1_ChiLan1.0_JH722044.1_575544_576530-
ATGAGTCCTGAAAATTTGGCAATGGGGATTTTGTTCCTAACACAGACTGGAGTGGGAATC
TCAGGCAATTTTTTACTTCTATTTTATTACTCTTTCTTTGTTTTCACTGGAAAGAGTCTG
ACGCTCAAAGACCTGCTCATACAGCACTTGACTTTTGCCAACTTCTGGGTGATTACCTCA
AGGGGAATCCCTCAAACAATGGCAGAGTTTGGCATGAAATATTTCCTGGGTGACACTGGA
TGTAAACTTATTCTCTACCTTTATCGAGTAGCCCGGGGGATTTCCCTGTACACCACGTGC
TGCCTGAGTTGCTTCCAAGCCGTCACAATCAGTTCCAGCAACAGGTGGAGGACACTTAAG
CAAAGAGCCACCAAGTACTTTGGCCCATCCTGTTCACTCAGCTGGCTGGTGCATCCGCTT
CTAAACATGCTGATTTCCATGAGGACAGTTGGCCCAAGAAACAATAAAAATAGCAGTAAG
ACATTTAATTTTGGTTACTGCTCAGGGTTTGTTACCGATACCATGGCAACCGCGATCTAT
GCGCTCATACTCTGCTGCACAGATGGTCTCTGTTTGGGTCTCATGGCCTGGGCCAGTGGC
TCCATGGTGAGCATCCTCTACGGGCACAAGAGGCAGGTTCGGTACATCCACAGTGCCCAC
CGCTCCCCTCGAGTCTCCCCGGAGCCCAGAGCCACCCAGACCATCCTGCTCCTGGTGTGC
ACCTTTGTCACTTTCTACGCCCTGTCTTCTATCCTACTACTTCACTCAGCAATGTTTGGA
AATACAAACGTATGGGCTATGAATGTCTTTACATTCATAGAGACACGTTTTCCCACCCTT
TGCCCCTTTGTTCTAATCAGTAACAGCAACTCTGTTTCTAGGCTGTTGTCCCTGCTGTGT
GAACAGGTGATTTTCTCCGAACAGTGCACAAGTTCCAGTGATGTACATTCTGTGATGTGT
TGGTATATTGCTTCATTCATTAGGTAA
>V1R.GCA_000276665.1_ChiLan1.0_JH722044.1_608520_609473-
ATGGATGGAATAGTTTTTGCTAACTTAAATTGGGCTATGGTCTTCCTCACTCAGACTAGT
ATTGGAATCCTTGGAAATTCGTTACTCTTTTGCCTGTATAACTTTTCTCTATTCACTGCA
CAAGTGTTCAGACTCATAGATGCGATTCTCATACAGCTATTCCTAGCTAACAACTTGGTG
CTGTTCTCTAAAGGGATTCCTCAGACAATGGCTGCTTTTGGATTGAAAGACTTCCTGGGT
GAGACTGGATGTAAGCTTGTCTTCTACTTGCACAGAGTGGCCAGAGGTGTGACCCTCAGC
ACCACTTGCCTACTCAGTGGCTTCCAAGCCATTACAATTTGCTCCACATTTTCAGGGTTG
TCAGAGACCAAAATCAGGTCTCCAAAGTATCTTGGCTTCTGCTGTTTTCTCTGCTGGATC
CTGAACCTCCTGATAAATACGCGTACTATTATGAATGTAATGGGACCAAAGAACAGCAGG
AACATGAGTAGACAAAGCATGTACAGATACTGCTCTGCTCCTGTCACTAACGGTTTGATA
TTCACGCTACTAGCAACCATTTACATCCTTACAGATTGGACTTTCTTGGGTGTCATGGTC
TGGGCCAGTGGTTCCATGGTCCTTCTGCTGCACAGACACAAACAGCGTGTCCAGCACATT
CACAGCCCAAGTCTCTCCCCCAGAACTTCCCACGAGGCCAGAGCCAGGTGCACTGTGCTG
ATCCTGGTGAGCATATTTGTCTCCTTTTATGCTCTGGCTGGCATTTTATCCTTTTGGATT
ACCCAGACCCCGAGCCCAAGCCCCTGGCTCCTGAGCACCTCTGCGCTGCTGTCGTCAGGC
TTCCCCACGTTCAGCCCCTTTGTGTTTCTCTTCAGTGACACTCATGTTTCTCAATTCTGT
GTTCTGTCATGGACAAGAAAAACAAATATTCCACCACTGTTCTCTGGGCTTTGA
>V1R.GCA_000276665.1_ChiLan1.0_JH722044.1_631869_632795+
ATGAGTTCTGCTAATGTGGACATGGGGATTATCTTCCTCATTCAGACAAGCACTGGTATC
CTGGGAAACTCTACGCTCCTTTGCTTTTATAGCTTCCTTCTCTTTTCTGGACACACGGTG
AGACCCACAGACTTGATTCTCGGTCAACTGGTTTTAGCCAACTCCATGGTTCTTTTCACC
AGAGGAGTCCCTCAGACAGTGGCGTGCTTTGGATGGAAACCTTTCCTGGATGATGTTGGC
TGTAAACTCGCCTTCTATCTTCACAGAGTGGGCAGGGGAGTTTCCCTCAGCACCACCTGT
CTCCTGAGTGTCTTCCAGGCCTTGAAACTCTGCACTAATTATTTTCAGAGCTTTGGAATC
CAAATACAATCCCCAAGGTGCATCAGTTTCTGCTGTGTCCTTTTGTGGGTTCTCCATCTC
TTCATAAATATAATAGTTCCCTTGAACATGACTCAGTTAGTCGACAGCAAAAATGTAAGT
GTGATGAGAAAAAACTTTGGCTATTGCTCCGCCCCCGTTCTGGATAAACTTACAGCTGGA
CTTCACGCAGTCTTGTTCTCTTTATTCGACGTGATGACTTTGGGTATCATGTGTTGGGCC
AGCGGCTCCATGGTCCTGGCCCTGCACAGGCACAGGCAGCGGGTCCAACACATCCACAGC
CACAGCCTCTCCTCCAGACCTTCTCATGAGGCCAGGGCCACACGCACCATCCTGATCCTG
GTGAGCTCCTTCATCTTGTTTAATTCTATTGCCTCCATTTTCACCTTTTGTTTCTCTTTT
GTGAATCCAGGCCACCGGGTGGTGCAAACCTCTTTGTTAGCAAGCTTATGCTTCCCAACA
CTTAGCTCTTTCCTGCTCATCAGCACCGACTCCCGAATCTCACAGTTCTGCTTCTCCTGC
TGGCAAAGACAGCAGTACATTTGCTAA
>V1R.GCA_000276665.1_ChiLan1.0_JH722044.1_657337_658290+
ATGGATGGAATAGCTTTTGCTAATTTAAATTGGGCTATGGTCTTCCTCACTCAGACTAGT
GTTGGAATCCTTGGAAATTCTTTACTCTTTTGCCTGTATAACTTTTCTCTATTCACTGCA
CAAGTGTTCAGACTCATAGATGCGATTCTCATACAGCTATTCCTAGCTAACAACTTGGTA
CTGTTCTCTAAAGGGATTCCTCAGACAATGGCTGCTTTTGGATTGAAAGACTTCCTGGGT
GAGACTGGATGTAAGCTTGTCTTCTACTTGCACAGAGTGGCCAGAGGTGTGACCCTCAGC
ACCACTTGCCTACTCAGTGGCTTCCAAGCCATTACAATTTGCTCCACATTTTCAGGGTTG
TCAGAGACCAAAATCAGGTCTCCAAAGTATCTTGGCTTCTGCTGTTTTCTCTGCTGGATC
CTGAACCTCCTGATAAATACGCATACTATTATGAATGTAACGGGACCAAAGAACAGCAGG
AACATGAGTAGACAAAACATGTACAGATACTGCTCTGCTCCTGTCACTAACAGTTTGATA
TTCACGCTACTAGCAACCATTTACGTCCTTACAGATTGGACTTTCTTGGGTGTCATGGTC
TGGGCCAGTGGTTCCATGGTCCTTCTGCTGCACAGACACAAACAGCGTGTCCAGCACATT
CACAGCCCAAGTCTCTCCCCCAGAACTTCCCACGAGGCCAGAGCCAGGTGCACTGTGCTG
ATCCTGGTGAGCATGTTTGTCTCCTTTTATGCTCTGGCTGGCATTTTATCCTTTTGGATT
ACCCAGACCCCAAGCCCAAGCCCCTGGCTCCTGAGCACCTCTGCACTGCTGTCGTCGGGC
TTCCCCACGTTCAGCCCCTTTGTGTTTCTCTTCAGTGACACTCATGTCTCTCAATTCTGT
GTTCTGTCATGGACAAGAAAAACAAATATTCCACCACTGTTCTCTGGGCTTTGA
>V1R.GCA_000276665.1_ChiLan1.0_JH722063.1_3670_4617+
ATGGCCTTCAGGGATTTGGCAATGGCAATGGTCTACTTCTCTCAGACTCTCATTGGAACA
GTGGGGAATGTCCTTCTTCTTTACCACTGCAGCTGTCTTCATTTCACTAAGTCCAAGTTA
AGGCCCACAGATCTGATTCTCAAGCACCTGCTTGTAGCCAACTCCTTGGTCATTCTGTTT
AGAGGAGTTCCTGAAACAATGGCAGCATTTGGCCTGAAAGATTTTCTAAGTGACCTGGGA
TGCAAACTTGTTCTCTATGTTCACAGAGTAGGCAGAGGTGTGTCCATTGGCAGCACCTGC
CTCTTGAGTGTTTTCCAGGTGATCACGATCAGCCCTAGGAACTCCAGGTGGACAGATCTT
AAGTTAACAGCCCCTGAGTATGTAAGCATCATCAGTATCCTCTGTTGGATCCTCCACATG
CTGTTAAACACAATTGTTCTTATGTATGTTACTGACAGACGGTGCCATAAAAACATCACA
TACAGAAAAGAGTTTGAATACTGTTCTACTATTCGCCAACAAAAATCTAGGACAATCCTG
CATGCAGCACTGCTGTTCCTCCCTGATGCATTGTGTGTGGGGCTCATGCTCTGGACCAGC
AGCTCCATGATTTCTATTCTGTACAGGCACAAGCTGAGAATGCAACATGTTCGCAAGACC
AACTTCACACAGAGATCTTCCCCTGAGACCAAGGCCACCAAAACCATCATTCTCCTGGTC
AGCACCTTCGTCTGTTTTTATTCCCTTTCATCCATTTTCCAAGCTTTGTTCACTTTGTAT
AACAATCCTGACAGGTTCCTCGTGAACGTTGCTGCAGTAGTCACTGGCGGTTACCCAACT
GTCAGCCCTTTTCTGCTCATCAAACATTTCCCATGCATATCTAATCTCACTGACTGTGTA
AGAAATAAGAAAACCTATAATGTTAAGAGGATCATGCAACTTTCTTAA
>V1R.GCA_000276665.1_ChiLan1.0_JH722063.1_30312_31232-
ATGGCATCTAGGGACTCGGCAATAGGAATGACTTTTCTGACTCAGACAGTCACTGGGATC
CTAGCTAATGTTGTCCTTCTTTTCCATTATCTCTCTCTCTGCTTCACTGGATACAAGTTA
AGGCCAACAGATCTAATAGCTGAGCACTTGACTATAGCAAACACGGTGATCATGCTGTCT
AAGAGAGTCTCACAGACAGTGCAATCATTTGGGATAAAGTATTTCGCTCAGGGTATTAGA
TGCCTGCTTCCTTTGTGTGTCTACAGAGTGGCCAGAGCTGTGTCAGTCAGTACAACCTGC
CTCCTGAGCGTCTTTCAGACCGTGAAGATCAGCCCCATGAGCTCCAGCCGGAAGCAGCTT
AAAGCTAACCTTCCCAAGCACATTGGCTTGTCTATTTTCCTCAGTTGGAGGCTCAATATG
TTGGTAAATTGTTTTTTTCCCTTTTATAGCATCAACAAATATAGCAGCAAAAACATCACA
AAGGAAAAAAAAGGATTCTGTTCTGCTGTCTTTAGAGACAAAATCGTAGATGTATTGTAT
ACAACATTAGTGTTATTCCCTGAAGTTTCATGCTCTGGACTCATGATCTGGTCCAGCGGC
TCCATGATTTTCATCCTGCACAGGCACAAGCAGCAGGTCCAACACATCCGAAGCACAACT
GTTTCCCATAAATCATCCCCTGAGTCCAGGGCCACCCAAAGTGTCCTTGTCCTTGTGTGC
AGCTTTGTGTGTTTTTACACCCTCTCCTCCTTCTTTTATGCTTATCTTGCACATTTCAAT
ATTCCTAATAGTTGGCTCATGAACACCTCTGATCTGATTTCCACCTGCTTCCCTGCTGTC
AGCCCTTTCATTCTAATGAGCTGCAACTCCACTGCGTCCAGACTCTGGTTCAAATTGTTA
AATGTTTTCAGAAGCATATAA
>V1R.GCA_000276665.1_ChiLan1.0_JH722063.1_108582_109541-
ATGTTATCACGCAGAAGCCTCTGTTTAAGAATTCGAATCCTGAACAGAGTAAATGACAGA
ATGGCCTCTGGAGCTGTTTATATTGTAATAATTTTCCTTGTTCAGATTTTCATTGGAACC
CTGGGGAACCTCTCTCTCTTAGGTAAATATTTATTTCTTTTCCTCACTGGATATAAGACA
AGATCCATAGATTTGATTGTTATGCATCTGACTGTGGCCAACTTCTTGGTGATTCTCTCT
AGAGGGATCCCAGAGACCATGGCAGCTTATGGGTTGAAAGGCTTCCTCAGTGATTTTGGG
TGCAAATTTGTTTTCTATGTTAGCAGAGTGAGTAGGGGTGTAGTCTTTGGCACCACCTGC
CTCCTGGGTGTCTTCCAGGCCGTCATCATCAGCCCCAGCAACTCTAGGTGGGCAGAGTTG
AAGATGAAGTTTCCCCAGTATATAAGCACCTTCACTGTCCTCTGCTGGGTCCTGCACTTG
GTGTTGAACATTAGTTTCTCTGTGAGTTTGACTAGCAGTTCGAAGAAGAAAAACCTCACA
AATAAAATAGACTTTGCTTACTGTTCAAATCCACATACCATGAAAGGGATATACGCAGGA
TATGCAGTGTATACCACCATCATTGATGTTTTGTGCATGGGGCTAATGCTCTCAGCCTGT
GGCTCTATGCTTTTCATCTTGTGTATGCACAAGCGGCGGGTCCAGCACATGCGTAGGACC
AGCAACTCCTTCAGATCCTCTCCTGAGACCAGAGCCATTCACAGCATCCTTCTCCTGGTG
AGCATCTTTGAATTTTTCTATTTCCTGTCTTGTATCATACAAATATATGTGACTTTTTTT
AGTCATTCAAGAATCTTACTGTTCACTCTTGGTGCTTTCATAAATGCATGTTTCTCAACT
GTATATCCCTTTGTATTCCTAATTCATGGTCATTATGTATCTGGAATTTGCTGCATCTAG
>V1R.GCA_000276665.1_ChiLan1.0_JH722063.1_165496_166395-
ATGGCATCTATGGATCTGAAATTTGTAATCCTCTTCCTTTTTCCCATTGTCATTGGAAGC
CTGGGAAATTTCTTCCATTTTTGGCATTCTACCTGCCTTTATTTCAGTGGATGCAGGTCC
AGATTCATAGACTTCATTCTCAGGCACTTGTCAGTGGCCAACCTCTTGGTCATTCTCTCC
AGAGGAATCCCAGAGACGATGGCAGCACTTGGGATGGAAGAATTCCTTAATAATGTGGGA
TGCAAACTAGTTTTCTATGTTCAAATGCTGGGCAAGGGTGTGTCTTTCAGTAACACCTGT
CTGCTGAGTGTCTTCCAGGCCATCACCATCAGCCCCAGGAGCTCCAGGTGGGCAGAGCTG
AAAGTGAAAGCCCTAAAGTGCATCGGGCCCTGTCCCATCATTTGCTGGGTCCTACATATG
CTGCTAAATATCAGAGTTCCTATGCTTGTGAGTGACAAAAGGAACAACAAAAACATCACA
AACACTATAGATTATCAATACTGCACGGCTATGAGTCCTGACAAAGACAAAAACTCCATT
TTCGTGGCATTGACCTTATCACATGACATTTTGTGTTTGAAACTTATGATCTGGAGCAGT
GGCTCCATGGCTTTCATTCTGTACAGGCACAAGCAGCGAACTCAGCATATTCACAGGCAC
ATCTCATCAAGATCTTCCCCTGAGACAAGAGCTTCTCAAAGCATCCTCATGCTGGTCTGT
ACCTTTGTATCCTTATATGCACTGACTTCCATCATGAATGTTTGGTTCTCTTTTTATAGC
AAACCTGCTTGGTGGCTGGTTAAAACTTCTGCCTTAATTCACGTTTGTTTCCCGACCATT
AGTCCATTTATTCTCATGACTCGAGAACAGCTTGTATGCAGGCTCATGTGGAAGAAGTGA
>V1R.GCA_000276665.1_ChiLan1.0_JH722063.1_278326_279225+
ATGACATCTTTGGATCTAAAATTTGTAATCCTCTTCCTTTTCCCAGTTGTCACTGGAAGC
CTGGGAAATGTCTCACTCTTATGTCGTTTTATCTTCCTTTACTTCAGTGGATGTCAGTCC
AGGGTCACAGATGTGATTCTCAGGCACCTGACTGTGGCCAACTCCTTGTATATTCTCTCC
AGAGGAATCCCAGAGACCATGGCAGCTCTTGGGATGGAAGACTTCCTCAATAATATTGGA
TGCAAGCTGGTTTTCTATCTTCAAGCAGTAGGAAGGGGTGTGTCTTTCAGCACCACCTGC
CTGCTGAGTGTCTTCCAGGCCATCACCATCAGCCCCAGGAGCTCCAGGTGGGCAGAGCTG
AAAGTGAAAGCCCTAAAGTGCATTGGTCCCTGTCCCGCCATTTGCTGGGTCCTGCACATG
CTGCTAAACATCAGAGTTCCCATGCATGTGAGTGACAAAAGGAACAACAAAAACATCACA
AACACTATAGATTTTCAGTACTGTTCAGCTATGAATTCTGCCAAAGTTGAAAACTCCATT
TTTGCAGCACTGTCATTATCACACAACATTTTGTGTTTGAAACTTATGATCTGGAGCAGT
GGCTCCATGGTTTTCATTCTGTACAGGCACAAGCAGCAAACTCAGCACATTCACAGACAC
ATCTCATCAAGATCTTCCGCTGAGACCAGAGCTTCTCAAAGCATCCTCCTCCTGGTCTGT
ACCTTTGTGTCTGTCTATGCCCTGTCTTCTATCATGTATGTCTGGTTTACTCTTTATGAC
AAAACTGCTTGGTGGCTGGTTAAAACCTCTGCCTTAACCAATGCTTGTTTCCCTGTTGCT
AGTCCCTTCATTCTCATGACTCGTGAGCAGATTGTGTGCAGGCCCCTGTGGAGGAAGTGA
>V1R.GCA_000276665.1_ChiLan1.0_JH722063.1_356667_357605-
ATGGCCTTCAGGGATTTGGCAATGGCAATGGTCTACTTAGTTCAGACTCTCATTGCTACA
CTGGGGAATTTCTTTCTTCTGTGCCATTGTACCTGCCTTCATTTCACTAAGTGTCGATTG
AGGTCCACAGATCTGATTCTCAAGCACCTGGTCATAGCCAACTCTTTGGTCATTCTGTTT
AGAGGAATTCCTGAAACAATGGCAGCATTTGGCTTGAGAGATTTCCTCAGTGACCTGGGA
TGCAAACTTGTTTTCTATGTTCACAGAGTAGGCAGAGGTGTGTCCATCAGCAGTACCTGC
CTCTTGAGTGTCTTCCAGGTGATCACAATCAGCCCTAGGAGCTCCAGGTGGGCAGAGCTT
AAGCTAACAGCCCCCAAGCATGTAAGCACCTTCAGCATCCTCTGTTGGATCCTCCACATG
CTGTTAAACACAATTGTTCTTATGTATGTTACTGACAGATGGGGCCATAAAAACATCACC
TACAGAAAAGAGTTTGGATACTGTTCTACTATTCGCCAACAAAAGTCTAGGACAATCCTG
CATGCTGCAGTAATGTTCCTCCCTGATGCATTGTGTGTGGGGCTCATGCTCTGGACCAGC
AGCTCCATGATTTCTATCCTGTACAGGCACAAGCTAAGAATGCAACATGTTCACAAGTCC
AACTTGACACACAGATCCTCCCCTGAGACCAGGGCCACCAAAACCATCATTCTCCTGGTC
ATCACCTTCGTCTATTTTTATTCCCTCTCTGCTATTTTCCAAGCTTTCTTCACTTTGTAT
AAAAATCCTAACAGTTTGCTTGTGAATGTTGCTGCTCTAGTCAGTGGGGGTTACCCAACA
GTCAGCCCTTTTCTGCTCATGAAACATCACCCAAGCATATCCAGTCTCCTTGACTGTTTA
AGGAATGCAAAAACTTGTAATGTTATGAGGATCATGTAA
>V1R.GCA_000276665.1_ChiLan1.0_JH722063.1_389482_390411-
ATGGCCTCCAGGGATTTGGCAATGGCAGTGGTCTACTTCTCGCAGACTCTCATGGGTACA
CTGGGAAATTTCTCTCTTGTTTGCCACTATACTTGCCTTCATTTTGCTCAGTGCCGATTA
ACATTCACAGATCAAATTCTCCAGCACCTGTTTGTAGCCAACTCCTTGGTCCTTCTGTTT
AGAGGAGTTCCTGAAACAATGGCAGCATTTGGCTTGAAAGATTTCCTCAATGACCTCGGA
TGCAAACTTGTTTTCTATGTTCACAGAGTAGGCAGAGGTGTGTCCATTGGCAGCACCTGC
CTCTTGAGTGTCTTCCAGGTGATCACGATCAGCCCTGGGAACTCCAGGTGGGCAGAGCTT
AAACTAACAGTCCACAAGTACATAAATATTTTCATTATCTTCTTTTGGATCCTCCACTTG
CTGTTAAACACCATTGTTCTTCCGAATGTTACTGACAAATTGCACCATAAAAATATCACA
TACAATAAAGAGTTTGGATACTGTTCTCGTGTTTCCCAACAAAACTCTAGGAAAGTCCTT
CATGCAGCACTGCTGTCATTGCCTGATGCTTTGTGTGTGGGGCTCATGCTCTGGACCAGC
AGCTCCTTGATTTCCATCCTGTACAGACACAAGCTGAGAATGCGGCATATTCATAAGACC
AACATCCCCAGTAGAGTCTCCCCTGAAACTAGAGCCACCAAAACCATCATTCTCCTGGTC
AGCACCTTTGTCTATTTTTACACCCTCTCCTCCATTTTCCAAGCTTTTTTCACTTTGTAT
AACAATCCTAACAGGTTCCTCGTGAATGTTGCTGCAGTAATCACCGGGGGTTACCCAACT
GTCAGCCCTTTTCTGTTCATGAACCATTACTCAAGCATATCCTCTCTCGCTCCTGACTGT
GTGAGGAATAAAAAACTTGTAATGTTATGA
>V1R.GCA_000276665.1_ChiLan1.0_JH722063.1_405733_406635+
ATGACAATGATAGATCTGGAATTTGTAATCCTTTTCTTTTTCCCCATTGTCATTGGAAGC
CTGGGAAATGTTTCACTTTTATGTCATTCTATATTCTGTTACTTCAGTGGATGCAGGTCC
AGGTTCACAGATGTGATGCTCAGGCACCTGACTGTGGCCAACTCCTTGTATATTCTCTCC
AGAGGAATCCCAGAGACCATGGCAGCTCTTGGGATGGAAAACGTCCTTAATAATGTTGAA
TGCAAACTTGTTTTCTATGTTCACAGGGTGTCTAGAGGTGTGTCTTTCAGCACCACCTGC
CCGCTGAGTGTCTTCCAGGCCATCACCATCAGCCCCAGGAGCTCCAGGTGGGCAGAGTGG
AAAGTGAAAGCCCTAAAGTGCATTGGGCCCTGTCCCATCATTTGCTGGGTCCTGCACATG
CTGCTAAACATCAGAGTTCCCATGCTTGTGAGTGACAGAAAGAACAACAAAAACATCACA
AACACTATAGATTTTCAGTTCTGTTCAGCTATGAGTCCAGACAAAGACAAACACTCCATT
TTTGTGGCATTGACATTGTCATATGACATTTTGTGTTCAACACTTATGATCTGGAGCAGT
GGCTCCATGGTTTTCATGCTGTACAGGCACAAGCAGCAAACAGAGCATATTCACAGATAC
AACATCTCATCAAGATCTTCTGCTGAGACCAGAGCTTCTCAAAGCATCCCCATCCTGGTC
TGTGCCTTTGTGTCCATCTATGCCCTGTCTTCCATCATGTACGTTTGGTTTTCTCTTTAT
AACACAGCAGTTTGGTGGCTGGTTAAAACTGCTGCCTTAACCGATGTGTGTTTTTCTGCT
GCTAGTCCCTTCATTCTTATGACTCGTGAGCAGTGTGTGAGCAGGCCCCTGTGGAAGAGG
TGA
>V1R.GCA_000276665.1_ChiLan1.0_JH722063.1_429287_430189-
ATGACATCTATGGATCTGAAATTTGTAATCCTCTTAATCTTCCCAATTGTTATTGGAAGC
CTGGGTAATTTCTCCCTTTTATGTCATTTTATCTTCCTTTACTTCAGTGGATGCAGCACC
AGATCCACAGATTTGATTCTCAGGCACCTGACAGTGGCCAACCTCTTGGTCATTCTCTCC
AGAGGAATCCCAGAGACCATGGCAGCAGCTGGGGTGGAAGACTTCCTCAGTAATGTTGGA
TGCAAACTAGTTTTCTACGTTCTAATAGTGGGCAAGGGTGTGTCTTTCAGCGCCACCTGC
CTCCTGAGTGTCTGCCAGGCCATCACCATCAGCCCCAGGAGCTCCAGGTTGGCAGAGCTG
AAAGTGAAAGCCCTAAAGTACATTGGGCCCTGTTGCATCCTTTTGTGGCTGCTGCACATG
TTGTTAAACTTCAGAGTTCCTATGCTTGTGAGTGACAAATGGAGCAGTAGAAACATGGCA
AACATTATAGATTATCAATACTGTTCAGCTATAATTTCTGGCAAAGGTAATACCTGGTTT
TTTACAGTATTGTCACTGTCACACGATATTTTGTGTTTGAAACTTATGATCTGGAGCAGT
GGCTCCATGGTTTTCATGCTGTATAGGCACAAGCAGCGAACACAGCATATTCACAGACAC
AAAATCTCATCAAGATCTTCTGCTGAGACCAGAGCTTCTCAAAGCATCCTCATCCTGGTC
TGTGCCTTTGTATCCTTTTATACCCTGACTTCCTTCACATATTTTTTGTTTTCTGTTTAT
GACAAAAGTGCTTGGTGGTTGGTTAACACTTCTGCCTTAACCATTGTTTGTTTCCCGACT
GCTAGTCCCTTCATTCTCATGACCCGTGAACAGTGTGTATGCAGGCCCCTGTGGAGGAAG
TGA
>V1R.GCA_000276665.1_ChiLan1.0_JH722063.1_478161_479087+
ATGGCTTCCATGGATTTGGCAATGGCAGTGGTCTACTTCTCGCAGACTCTCATTGGAACA
CTGGGGAATTTCTCTCTTCTTTGCCACTATACCTGCCTTCATTTCACTCAGTGCCAATTA
AGATCCACAGATCTGATTCTGAAGCACCTGTTTGTAGCCAACTCCTTGGTCATTCTGTTT
AGAGGAGTTCCTGACACAATGGCAGCATTTGGTTTGAAAGATTTCCTCAACGACCTCGGA
TGCAAACTTGTTTTCTATTTCCACAGAGTAGGCAGAGGTGTGTCCATTGGCAGCACCTGC
CTCTTGAGTGTCTTCCAGGTGATCACGATCAGCCCTAGGAGCTCCAGGTGGACAGAGTTT
AAGTTAACAGCCAACAAGTACATAAGCATCTTCAGTATCCTGTGTTGGATCCTCCACATG
CTGTTAAACACAATTATTCTTCAGTATATTACTGACAGATGGCGCCATAAAAACATCACC
TACAGAAAAGAGTTTGGATACTGTTCTCGTGTTTACCAACACTCTTGGAAGGTCCTGCAT
GCAGCACTGCTGTCATTGCCTGATGCTTTGTGTGTGGGGCTCATGCTCTGGACCAGCAGC
TCCTCAGTTTCCATCCTGCACAGACACAAGCTGAGAATGTGGCATATTCATAAGACCAAC
ATGCCCAGTAGAGTCTCCCCTGAAACTCAGGCCACTAAAACCATCATTCTCCTCGTCAGC
ACCTTCATCTATTTTTATACCCTCTCCTCCATTTTCCAAGCGTTTTTCACTTTGTATAAC
AATCCCAACAGGTTCCTCGTGAATGTTGCTTCTGTAGTCACCGGGGGTTACCCAACTGTC
AGCCCTTTTCTGCTCATGAATCATTACCCAAGCGTATCCTGTCTCTCTCTTGACTGTACA
AGGAAAACAAAACCTGTCATGTCATGA
>V1R.GCA_000276665.1_ChiLan1.0_JH722063.1_500248_501171-
ATGGCATCTAAGGACCTGGCAATGGGAATGACTTTTCTGACTCAGACAGTCACTGGGATC
CTAGCTAATGTTGTTCTTCTGTTCCACTATTTCTCTCTCTGCTTCACTGGATACAGGTTA
AGGCCCACAGATCTAATAGCTGAGCACTTGACTATAGCAAACACAGTGATCATGCTGTCT
AAGGGAGTCTCACAGACAGTGCAAGCCTTTGGGGTAAAGTATTTCTCTCAAATTACTAGA
TGCACAGTTCTTTTGTATGTCTACAGAGTGGCCAGAGGTGTGTCAGTCAGTACAACCTGC
CTCCTCAGTGTCTTTCAGACCGTGAAGATCAGCCCCATGAGCTCCAGATGGAAGCAGCTT
AAAGCTAAACTTCCCAAGCACATTGGCTTGTCTGTTTTCCTTTGTTGGAGTCTCAATATG
TTAGTAAATTGTATCTTTCCCTTTTATAGCATCAACAAATACAGCAGCAAAAATACCACA
AAAATAAAATATTTTAGATACTGCTCCTCAGGATTTCCAGACAAAATCACAGAAGCATTG
TATGCAGCATTCGTATTATTCCCTGAAGTTTCATGTTCTGGGATCATGATCTGGTCCAGC
AGCTCCATGATTTTCATTCTGCACAGGCACAAGCAGCAGGTCCAACACATCCGAAGGACA
AACGTTTCCCACAAATCATCCCCTGAGTCCAGGGCCACCCAAAGTGTCCTTGTCCTCGTG
TGCAGCTTTGTGTGTTTTTACACCCTCTCCTCCTGCTTTTATGCTTCTGTTGTGAATTTC
AGTATTCCTAGTTGGTGGCTCCTGAACACCTCTGCCCTGATTTCCACCTGCTTCCCTGCT
GTCAGCCCTTTTGTTCTAATGAGCTGCAACTCCACTGCGTCCAGACTCTGGTTCAAATTC
TCAGGTTTTGTCAGAAGGAGGTAA
>V1R.GCA_000276665.1_ChiLan1.0_JH722063.1_520539_521441-
ATGACATCTATGGATCTGAAATTTGTAATCCTCTTCCTTTTTCCCATTGTCATAGGAAGC
CTGGGAAATTTCTCCCTTTTATGGCATTCTATCTGCCTTTATTTCAGTGGGTGCAGGTTT
AGGTCCACAGACTTTATTCTCAGGCACCTGACAGTGGCCAACCTCTTGGTCATTCTCTCC
AGAGGAATCCCAGAGACCATGGCAGCACTTGGGATAGAAGACTTCCTCAATAATGTGGGA
TGCAAAATGGTTTTCTATCTTCAAGCAGTAGGAAAGGGTGTGTCTTTCAGCACCACCTGC
CTGCTGAGTGTCTTCCAGGCCATCACCATCAGCCCCAGGAGCTCCAGGTGGGCAGAGCTG
AAAGTGAAAGCCCTAAAGTGCATTGGGCCCTGTCCTGTCATTTGCTGGGTCCTGCACATG
CTGGTAAACATTAGAGTTCCTATGCTTGTGAGTGACAAAATGAACAATACAAACATCATA
AACACTATAGATTACCAGTATTGTTCAGCTATGATTTCTAGCAAAGACAAAATCTCCATT
TTTGCAGCATTGAGATTATCACATGACATTTTGTGTTTGAAACTTATGATCTGGAGCAGT
GGCTCCATGGTTTTCGTTCTGTACAGGCACAAGCAGCGAACTCTGCATATTCACAGGCAC
AAAATCCCGTCAAGATCTTCCGCTGAGACAAGAGCTTCTCAAAGCATCCTCACGTTGGTC
TGTGTGTTTGTATCCTTCTATGTCCTGTCTTCCATCTTGAATGTTTGGTTTTCTCTTTAT
TATGAAGCTTCTTGGTGGCTTGTTAAAATTTCTGCCTTAATCTATGCTTGTTTTCCAACT
CTTAGTCCCTTCCTTCTCATGACTCATGAACAGTGTGTATGCAGGTTCATGTGGAAGAAG
TAA
>V1R.GCA_000276665.1_ChiLan1.0_JH722063.1_530648_531616+
ATGGCCTCCACGGATATTAAAATTGGCATAGTCTTCATTGTGCAGGTGGTCATTGGGACT
GTGGGGAATTTCTCTCTCTTCAGTCTGGACATATTCCTGTACTACAGTGGCTACAAGACA
AGGTCCACAGATTTGATTCTCAGGCACCAAACTGTGGCCAACTTCTTGGTCATTCTATCT
AAAGGAATCCCAGAGACCATGGCAAGATTTGGGTTGGAGCACTTCCTCAGTGATTTTGGA
TGCAAATTAGTTTTCTATGTTCATGTCTTAAGCAGAGGTGTGTGCTTTGGCAACACCTGC
CTCCTGAGTGTCTTCCAGGCCATCATCATCAGCCCCAGAGAATCGAAGTGGGCACAATTT
AAAGAGAAAGTTCCCAAATACACAAGAAATTCCACTACTCTGTGTTGGGTTCTGCAGATG
TTGCTGAGCTCCAGATTTGCAGCGACTATAACTAGCAAATTGAAAACCAGAAACATCACA
AACAAAATAGACTTCGCATACTGCTCCAATGTACAATCCGTTGAACACTTATATTCTGTA
AGTATAGCGTTGATCTCCATCAGTGATATTCTATGTATGGGGCTCATGCTCTTTGCCAGT
GGCTCCATAGTTTGCATCCTGCACAGGCACAAGCACCGGGTCCAACACATCCATAGGACT
AATAGCTCTGCCCGATCCTCTCCCGAGACCAGAGCCACTCACAGTGTCCTTGTCCTTGTG
AGTGTCTTTGTGTGTTTCTACATCCCCTCTGCCATCATGCACATGTATCAGGTTTTTTCT
GGAAAGCACAGCTCCTTCCTGCACACTCTAGGAGCCTTCATAAACGGATGTTTCCCAGCC
ATCTGCCCCTTCTTGCTCCTGAGCCGTGGTCACAGTGTATCCCAAGTCAGCTGCATCTGC
TGTGCAAGGAACGCAGAGCCAGAGCCATCTCATCACAGCAGGAAAACGTGTGCACCGCCT
GCTTTTTAG
>V1R.GCA_000276665.1_ChiLan1.0_JH722063.1_554372_555313+
ATGACAACCAGTGAAGGGGTCATAGGAGTGATCTTCTTATTACAGACTGTGGTTGGGGTT
CTCGGCAATTCCTCTCTTCTTTACCACTATCTGTCCCTTTACTTCACTGGGTGCAGACTA
AAGTGCACAGACCTGATTCTTAAGCACGTGATTGTAGCCAACCTCCTAACTCTCCTAGGT
AGAGGAGTGCCCCACACAATAGCAGCTTTTGGTTGGCAAGTTTCCCTTGGTGATGTGGGG
TGCAAACTACTGTTCTATCTGCAAAGAATAAGCAGGGGTGGGACTATTGGCAGCACCTGT
TTCCTGAGTGTCTTCCAGGCCATCACCATCAGCCCCAGGAACTCCAGGTGGGCAGAGCTT
AAAGTGAAGGCTCCCAAGTATGTTGGCTCCTCCTTGTGCCTGATCTGGGTCCTGTACAGC
CTTGTCAATGTTATTTTTCTTATGTACACCACTGGGAACTGGAGCAAGAAGAACCTCACA
AGCCTCAAATATCATGGGTACTGTTCCAGTATTCGTCATGACAAAACCACAGAGTCATTA
TACGCAGCCCTGCTGTCCCTCCCTGATGTTTTGTGTTTGGGGCTCATGCTCTGGACCAGC
AGCTCCATGGTTTCCATCCTGTACAGGCACAAGCAGCAGATGAGACACATCCACAGGACT
AATGTCAGCCCCGGATCTTCTCCTGAGTCCAGAGCGACCAAAACCATCCTTCTCCTGGTC
AGCACCTACGTCTGTTTTTACACACTCTCCTGCATCTTTCAAGTTTCCTTGCTATTTATT
TATAATCCCACCTGGTTCCTGGTGAACATATCTGCAATAGTTGCTGGCTTTTTCCCAACT
GTCAGCCCTTTTCTGATCCTGAGCTGTGATGCCAATATATGCGCATTTTGTTTTGACAAC
ATAAGAAATAGAAAATCTCCTACTCGTATGAGGAATGGGTAA
>V1R.GCA_000276665.1_ChiLan1.0_JH722064.1_430864_431766+
ATGAGCCCTGTGGATTTGAAATTTGGAGTGGTCTTCCTTGTCCAGGTTGTCCTTGGAACT
CTGGGGAATTTAGCACTCTTGTATCATTATTGTATCCTTTACTTCAGTGGATGCAGGTCC
AGGTCCACAGATGTGATCCTCAGGCACCTGACTGTAGCCAACTCCATTGTTATTCTCTCC
AGAGGGATCCCAGAGACCATGGCAGCTTTTGGGTTGAAAGACTTCCTCAGTGATGTTGGA
TGCAAACTCGTTTTCTATGTGCACAGGGTGGGCAGGGGGGTGTCTATCAGCACCACCTGC
CTGCTGAGTGTCTTCCAGGCCATCACGATCAGCCCCAGGAGCTCCAGGTGGGCAGAGCTG
AAGGTGAAAGCCCTGAAGTGCAGCGGCTTGTCTAACGGCCTCTGCTGGGTCCTGCACCTG
CTGCTAAATGTCCGAGTTGCTATGCTTGTGACTGACAGATGGAACAACAGAAACATCACA
AAAGCTGTATCTTTTCAGTACTGTTCAGCTGCGCTTCCCACCAAAAGTACAGGGTTCGAT
TTTGGTGCATTCACCTGCTTTCATGACATTTCATGCTTGGCTCTCATGGTCTGGGCCAGC
GGCTCCATGGTTTTTACTCTATATAGGCACGAGCGGCAGGTCCACCATATCCACAGACAC
AGCAGCGCGTCGAGACCTTCGCCTGGGACCAGAGCTTCTCAGAGCATCCTCGTCCTGGTG
AGTGCGTTCATACTCTTCTACACCCTGTCTTCTGTCGTTTATGTCTTGTTTTCTTTTTAT
CATGAAGGTGCTTGGTGGCTGGTCCAAACTTCTGCCTTTGCCAATGCTTGTTTCCCCACG
ACCAGCCCTTTTATTCTCATGAGTCGTGAAGGTGGTGCATGTAGGCTCATTTGGAAGAAA
TGA
>V1R.GCA_000276665.1_ChiLan1.0_JH722064.1_440414_441316+
ATGAGCCCTGTGGATTTGAAATTTGGAGTGGTCTTCCTTGTCCAGGTTGTCCTTGGAACT
CTGGGGAATTTAGCACTCTTGTATCATTATTGTATCCTTTACTTCAGTGGATGCAGATCC
AGGTCCACAGATGTGATCCTCAGGCACCTGACTATAGCCAACTCCATTGTTATTCTCTCC
AGAGGAATCCCAGAGACCATGGCAGCTTCTGGGTTGAAAGACTTCCTCAGTGATGTTGGA
TGCAAACTCGTTTTCTATGTGCACAGGGTGGGCAGGGGTGTGTCTATCAGCACCACCTGC
CTGCTGAGTGTCTTCCAGGCCATCACGATCAGCCCCAGGAGCTCCAGGTGGGCAGAGCTG
AAGGTGAAAGCCCTGAAGTGCAGCGGCTTGTCTAACGGCCTCTGCTGGGTCCTGCACCTG
CTGCTAAATGTCCGAGTTGCTATGCTTGTGACCGACAGATGGAACAACAGAAACATTACA
AAAGCTATTGATTTTCAGTACTGTTCAGGCACCCTGCCTGACAAAAACGCAGGTTACTTG
TTTGGAGCGTTGACACACTTTCATGACGTTTTGTGTATGGAATTTATAATCTGGGCCAGT
GGCTCCATGGTGTTTAACCTGTACAGGCACAAGCAGCGGGTCCACCATATTCACAGCCAA
AATAGCTCCTCAGGATCTTCCCCCGAGAGCAGAGCCACTCAAAGCATCCTCGTCCTGGTG
AGTGCCTTTGTCTCTTTCTATGCTGTATCCTCCGCCATCCATGTTTGGTTTTCTCTCCAT
GGTGAAACTGCTTGGTGGCTGGCCAGAATTTCTGCCTTCATCAATGCTTGCTTCTCCGAG
GCCAGCCCCTTTATTCTCATGAGCCGTGAGCGCCGTGTTTCCAGGCTCATTTGGAAGACG
TGA
>V1R.GCA_000276665.1_ChiLan1.0_JH722064.1_464901_465824+
ATGGTTGCTACCAATGTGCATATTGGAGCAGCATTCCTTGTCCAGGTCGCCACTGGAACC
CTGGGAAATTTATTTCTCTTAAGTCAGTATTTATTTCATTACTTCAGTGGATGCCGGTCA
AGGGCCACAGATCTGATCCTTAGGCACCTGACAGTGGCCAATCTCTTGGTGATTCTCTCC
AGAGGAATCCCAGAGACCATGGCAGCTTTTGGGTTTGAAGACTTCCTCAGCGATCTTGGA
TGTAAACTCGTCTTCTACGTGCACAGGGTGGGCAGAGGTGTGTCTATGAGCAGCACCTGC
CTCTTGAGTGTCTTCCAAGCCACCACCATCAGTCCCAGGAGCTCCAAGTGGACAGAGCTT
AATGTAGAAGCTAAGAAATACACGAGCATCTCCACTGTCCTGTGCTGGCTCCTGCACATG
CTGCTGAATGTCACTTTTCCTGCCACTGTGACTGCCAAGTGGAGAAACAAAAACGTTACA
AGTAAATTAGACTTTGCATACTGTTCTGGGCCAGGGTATGAGAAAGTTTTGTACTCCATA
ACCACCGCGCTGTTCTCCATCAGTGATACTTTGTGTATGGGGCTCATGATCTGCACCAGC
AGCTCCATGGTTTCCACACTATACAAGCACAAGAAGCAGGTCCAGCACATCTACAAGCTC
AATGTTGGCTCCAGGTCCTCTCCTGTGACCAGAGCCACCGACGGCATCCTTGTCCTGGTG
TGCACATATGTACATTTTTACACCATCAGCTGCATCATCCAGGTGTATCTGGCTGTGTTT
CAGCATCCCAGCACCTTATTACTAACCACTGCTGCCTTGATTAATACATGTTTTCCAACA
CTTTGTCCCTTTGTGCTCATGAGCCATGACCACAGTCTGTCCAAAATCTTTCGTTTCTAT
TGTAGAAGGAACACAGTCATCTAA
>V1R.GCA_000276665.1_ChiLan1.0_JH722064.1_512013_512915+
ATGTCAGCTATGGATCTGAAATTTGTAATCTTCTTACTTTTCCCAATTGTCTTTGGAAGT
CTGGGAAATGTTTCACTTTTATGTCAGTCTGTCTTCCTTTACTTCAGTGGATGCAGGTCC
AGGTCTACAGATGTGATTCTCAGGCACCTGACTGTGGCCAACTTCTTGTACATTCTGTGC
AGGGGAATCCCAGAGACCATGGCAGCTCTTGGGATGGAAGACTTCCTCAATAATGTTGGA
TGCAAACTAGTTTTCTATCTTCAAGCAGTAGGAAAGGGTATGTCCTTCAGCACCACCTGC
CTGCTGAGTGTCTTCCAGGCCATCACCATCAGCCCCAGGAGCTCCAGGTGGGCAGAGCTG
AAAGTGAAAGCCCTAAACTGCATCGGACCCTGTACCATCATTTGCTGGGTCCTGCACATG
CTGCTAAACATCAGAATTCCTATATTGGTGAGTGACAAAAAGAGCAACAAAAACGTCACA
AACATTATAGATTTTCAGTACTGTTTAATTATGAGTCCTGACAAAGACACAAACTCCATT
TTTGCAGCCTTGTCATTATCACACGACATTTTGTGTTTGAAACTTATGATCTGGAGCAGT
GGCTCCATGGTTTTCATTCTGTACAGGCACAAGCACCAAACTCAGCATATTCACAGACAC
AACATCTCACCAAGATCTTCCGCTGAGACAAGAGCTTCTCAAAGCATCCTCACGCTGGTC
TGTACCTTTGTGTCCTTCTATGCCCTGTCTTCAGTCATTTATGTCTGGTTTTCTCTTTAT
GACAGAGCTGCTTGGTGGCTGGTTAAAACTTCTACCTTAACCAGTGCTTGTTTCCCTGCT
GCTAGTCCCTTCATTCTCATGGCCCGTGAACAGTGTGCGTGCAGGCCCCTGTGGAGGAAG
TGA
>V1R.GCA_000276665.1_ChiLan1.0_JH722064.1_576131_577033-
ATGTCATCTATGGATCTGAAACTCCTCACCCTCTTCCTCTTTCTCATTGTCATTGGAAGC
CTAGGAAATCTCTCCCTTTTACGGCATTCTATCTGCCTTTATTTCAGTGGATGCAGGTTG
AAGTTCACAGATGTGATTCTCAGGCACCTGACAGTGGCCAACCTCTTGGTCATTCTCTCC
AGAGGAATCCCAGAAATCATGGCAGCTTTTGGGGTGGAAGACTTTCTCAATAGTATTGGA
TGCAAACTGGTTTTCTATGTTCAAACAGTGGGCAGGGGTGTGTCTTTCAGCACCACCTGT
CTGCTGAGTGTCTTCCAGGCCATCACCATCAGCCCCAGGAGCTCCAGGTGGGCAGAGCTG
AAAGGGAAAGCCCTAAAGTTCATTAGACCCTATCCAAATATTTTCTGGGCACTGTACATG
CTGGTAAACATCAGAGTTCCTATGCTTGTGAGTGACAAAAGGAGCAAGACAAACATCACT
AACACTATAGATTACCAGTACTGTTCAGCTATGATTTCTAGCAAAGACAAAAACTCCATT
TATGTGGCACTCAGATTATCACATGACATTCTGTGTTTGAAACTTATGATCTGGAGCAGT
GGCTCCATGGTTTTCATGCTGTACAGGCACAAGCAGCAAATGCAACATATTGACCGACCC
AAAATCTCATCAAGGTCTTCCCCTGAGGTCAGAGTTTCTCAAAGAATCCTCATCCTGGTC
TGTGCCTTTGTGTCCTTCTATGCTCTGTCCTCCATCATGTACGTTTGGTTCTCTTTTTAT
GACAAAGGTGCTTGGTGGCTGGTTAAAACTTCTGCCTTGATACATGTTTGTTTCCCGACT
GCTAGTCCCTTCATTCTCATCACTCGAGAACAGTGTGTACACAGGCCCATGTGGAAGAGG
TGA
>V1R.GCA_000276665.1_ChiLan1.0_JH722069.1_4287_5186+
ATGTTTGATAATTCAGTAATTTTTTCATTTTTTGTCATATTTGAGACTTGTTTTGGTGTC
ACTGCAAACTCATCGCTGTTTGTGGCATTTATGTACACCTTCTTAACTCAACCTAATCTT
ATGAGACCCATAGATTTCATGATAATTCACCTGACAGTAGTCAATAATTCGACTATCTTA
GTCACACTGATACCATATATCAAGGCATCCTTTGGAGTGAGACAGTTTTTGGATGATACA
GGCTGTCAGGTAATGTTATATGTATACAGAGTTACCCGGGGTGTTTCCATCTGTACTACC
TCACTTGTCAGTACATTTCAAGCCATCACTATCAGTCCCATTAATTCTAAGTGGGCATGG
CTTAAGTCTAAACTCTCTGCAATGATTAAGCCTTCTTTGCTTATCTTCTGGATCATCAAT
TTGCTCATTTATATTCATGTTATTGAAAAAATAAGGGCAATTGGCAATTATTCTTTTGTT
GGCCGTGGGTATTCTAATATTTACTGCCAAACAGGACGGATGACCGGCAACTCTTCATTC
TCATTTATAAGCCTCATACTGACCCATGATATCATCTTTTTGATCCTCATGCTGTCGACC
AGCCTCTACATGGTCTGTCTCCTCTACAGACATCATAGGAGATCCCAGTATGTCCATAAA
CCCTCTTTGTGGACAGCTCCCGAAATCAAAGCTACCCAAAACATTCTTTTGCTGGTGAGT
TGCTTTGTTTTCTTCTATTGTTCAAACAACTTTTTCACTTTATTTACCTTTTACTCACAT
AAAAAAAGTCCTTCTTTGGGGGGGATTAGTGGGATGTTATCATCATGCTATCCAACTATC
TGTCCTTTGTTTTTGATGAAAAATAATAAAATATTTTCCAAATTTTTCCATTTTACATAA
>V1R.GCA_000276665.1_ChiLan1.0_JH722069.1_54232_55170+
ATGTCCCACAATGCAGTGTTTTTTGGTTTTTTCCTTATATTTCAGACCTGTATTGGTGTC
ATGGCAAACTCGTTACTGTTTGTGGCATTTATGTACACCTTCTTAACTCAACCTAATCTT
ACAAGGCCCATAGATTTCATTATGATTCACCTGACAGTGGTCAATAATTTGACTGTCATA
GTCACACTGATACCATATATTAAGGCATCCTTTGGAGTGAGACAGTTTTTGGATGATACA
GGCTGTCAGGTAATGTTGTATGCATACAGAGTTACCCGGGGTGTTTCCATCTGTACTACC
TCACTTGTGAGTACATTTCAAGCCATCACTATCAGTCCCATTAATTCTAAGTGGGCATGG
TTTAAGTCTAAACTCTCTACAATGATTAAACCTTCTTTGCTTGCCTTCTGGATCATCAAT
TTGCTCATTTATATTCGTGTTATTGAAACAATAAGAGCAACTGGAAATTTTTCTCTTGTT
GGTCATGGGTATTCTCATGCATATTGCCAAACTGAACCGATGACACCTACCCAATTGTGG
TCATATATAAGCATCATATTGACCCATGATCTCGTGTTTTTGATGCTCATGCTGTCAACC
AGCCTCTACATGGTGAGTCTCCTCTACAGACACCACAGGAGAGTCCTGTATATTCGTAGC
ACCTCTTCACAGACGTCAATAGAAACCAAAGCAACTCGAAACATTCTTTTACTGGTGAGT
TGCTTTGTTTTCTTCTATTGCTCAAACAACTTTGTCACTTTATATTCCATTTCTACACAC
AAGAAAATTCCCGCTTTAGAGGGAGTTAATGCAGTGCTAGCATCATGTTATCCAACTATC
TGTCCTTTGTTTTTGATGAAAAATAATCAATTATTTTCCAAATTTTTCTTTTTTACAGTG
TTGAGGTTTATCTGTCCTCAAACTGTTTTCAGTGGCTAA
>V1R.GCA_000276665.1_ChiLan1.0_JH722069.1_69940_70845-
ATGTTTCTGGGTGACAAGCTTTTTGGATTTGTCCTCATATCTGAAATTTTCCTTGGGTTA
ATAGGGAACTTATTGGTCTTCATATTATATATGTTCACCTTCTTAATTAATCCTCATCTG
AAAAAGCCCATAGATCTGATTTTCACACATCTGACACTGGTCAATGTTTTGACCATCATG
TTCAGGTTGCTACCGGATATCATGTCCTCCTTTGGATTAAGACAGTTTTTGGACAATGTT
GGTTGCAAAATATTTTTGTATGCATACAGAGTTACCCGGGGCCTTTCCATCTGTACTACC
TCTCTGCTGAGTGTATTTCAGGCCATCACTATCAGTCCCAGTAATTCTCAGTGGGAATGG
GTAAAATCTAAACTTTCTAAGTGGATTTTTCCCTTGTTCCTATTCTTCTGGATCATTAAC
ATGCTCACTTACATCCCCATAATTGAAACTGTAAGAGCCAATAGGAATTTCACTGCTGTT
GGTTCTGTGTTTTCTCAAGCATACTGTCATGTTAATCACTATGGATATGTCATTACAGCA
TCATTTCTATGTATGACATTGACTCGAGATCTTCTGTTCGTGGTTCTCATGATCTGGAGC
AGCCTGTACATGGTGAACCTCCTCTACAGACACCGCCAAAGAACCCACCATGTCCACAGC
CTATGTCACTCTTCCCAGTTATCTCCTGAACACAAAGCCACTCACAGCATCCTTTTGCTG
GTAAGTTGCTTTGTGTTCTTTTATGGTTCAAACAACATCATCATGTTTTGTTTGTTTTTT
AGACCCAAGAAAATCCCAGGACTGGACAGGATCAATGGAGTTTTATCATCATGGTATCCA
GCCATCTGTCCTTTTATCTTAATGAAAAATAAGAAAATTATCTCCAAATTTAATTTGCCT
TTTTAA
>V1R.GCA_004027595.1_DinBra_v1_BIUU_PVLD010000396.1_279473_280393-
ATGAACGTGAGGAACAATTTGTTCAGTGATATTTACATCAGAATCACATTTTATTCTCAA
GTTGTCATTGGGGTCTCAGGTAATGCCATCCTTCTTCTCTTCTATGTCATCAAGTTCCTT
GTAGGGCACAAGCCCAGACGCACTGACCTGCCCATTGGCCTCTTGGCCCTAAATCACCTA
GTGATGATGCTGATTGAAGGATTCATAACTGGAGACATTTTTACCTCTCAAGCAGGGTTT
TGGGATGACATCACACATAAGTCAGTGATCTACCTGAACAGGTCCACGAGGGGCCTCTCC
ATCTGCATCACCTGCCAGCTGAGTGTCCTTCAGGCCATCACGCTCAGCCCCAGAAGCTCT
TGTTTGGCAAAGTTCAAACACAAATCCTCCCATCGCAACCTGCGTTCCCTTCTTTTCTTC
TGGGTGTTGTATATATCCATTAGCAGTCACCTTTTTCTCTCCATCACTGCTACTCCCAAT
TTAACTTCAGAAAATGTTTTGTATGTCCCTGAGTCTTGTTCTCTTTTACTCATGAGCTAT
TTATTCCAGCAGATGTTTTTCACATTATTGACCTTCACTGATGTGTTCTTTATGGGGCTC
GTGTCCCTCTCGAGTGGATACATAGTGATTCTCTTGTGCAGGCATAAGAAGCAGTCCCAG
CATCTTCACAGCAAACCTTCTCCAAAAGCATCCCCAGAACAAAGGGCCACTAGGATCATT
CTGCTGCTTATGTGTTTCTTTGCGGTCATGACCAGTTTGGACACTATAACCTACTCAAGA
ATTGTGTTGAAGAATAATCCAGTAATTTATTGTATTCAAATTCTTGTGTCGCATGGCTAT
GCCACAGTCAGTCCTTTAGTGTTCATCACTACTGAAAAACGTATCATTGATAATTTGAGA
CTCATGTGTGGAAGAAGATAA
>V1R.GCA_004027595.1_DinBra_v1_BIUU_PVLD010004357.1_67852_68760-
ATGTCACCCATTGGCCTGACAATCAGAATCATCTTTGTTGCTCAGACAGGAGTTGGAATC
CTGGGAAATATTTTGCTCCTTTATCGTTATGTCTTCATTTCCTACCCTGGACGAAGGCTA
AAACACATGAATTTGGTTCTCAGAAGCTTAATTTTGGCCAACTGTTTGGTTCTTCTCGCC
AGAGGAATTCCTCACACAATAGTAGTGTTGGGACTGCAATATTCTGTGGGTGATATTGGG
TGCAAATTGGTCTTCTATATTCACAGGGTGGCCCGAGGTGTGACTCTTGGTACTACTTGT
ATCTTGAGTGGCTTCCAGGCCATCACAATCAGCCCTAGCCATCACCAGTGGGTGAAACTC
AAGGCCAAAGTGCCCAAGTACATGAGATTTTCCCTTACCTTCTGCTGGATTCTTCATATG
CTGGTAAATAGTGTTTTTCCTATATATATCACAGGTGTGAGGGAAAGCAACAACCACACA
CATTATATAGACCTTGGGTATTGTTCCAGTATATGTGAAAGAATGACATCCTTATTGTAC
TCTGTGATATTGTCTTCCATTGATGTGTTGTGTTTGGGGTTTATGGTATGGGTCACTGTC
TTCACGATGCTCATCTTGTACAGACATAAACAGAATGTCCTACACATTCATAGCAAGAAC
CTCTCTTCCAAATTCTCTGCTGAGACCAGAGCCACCCAGACAATTTTCATACTACTGATA
ACATTTTTCTCTATATACATCGTGTCTTCATTCTTCACCTTTTACATGTCTTACTTCGAA
AGACCCTGTCAGTGGCTAATAGACACCAGTGCACTCTTAGCTGCCAGCTTCTTCTGTTTC
AGTCCATTTGTGCTCATCAGCAGGGACCCACATTTCTCTATGCTCTGTTCTGTATGCTGC
CCCAAATAA
>V1R.GCA_004027595.1_DinBra_v1_BIUU_PVLD010006635.1_3717_4730+
ATGAGCCTTGCTCTAAGAAATGACTGTCAGCATAATTTAAAAGAAATTTTAGAAGGAAAT
GATGAAATCGCTTCCAGGCATTTGGTAATAGGGATAATGATTTTGTCACAGACTGTGATA
GGAATTCTAGGAAATTTCTCTCCTCTTTACCATTATGTTTTCCTTTGCCATAGGCAAAGC
AGATTGAGATCCATAGATATGATTCTCATGCACTTGTTTATAGCTAATTCTTTAGTTATT
CTTTCAAATGGATCTTCCAACACATTAGTAGCATTTGGGTTTAAACATTTATTCAATGAA
TTCAGTTGTAATGTTACCTTGTATGTGCGCCGAGTGGGCAGGACTATGTCCATTTGTACT
GTGTGTCTCTTGAGTGTCTTCCACACTGTTGTAATCAGCCCCATGAACTCCTACTGGAAG
AATCTTAAAATAAAAGCTCCGAAGTACATTGGCTTCTGCATGGCCCTCTGCTGGTTGCTG
CACATGGGAGTGAATTTCATTTTTCCTCTTCATACACTACATGTATCTGGGAAAGCAGAA
AGCAGAAACATCACAAAGGAAAGACATCTGGGATTCTGTACTGTTGTAGATTATGGGACA
ACCATGACCTCAGTCTATATTGCATTAGTAGTGTTGCCTGAGGTTTCTTTTATTGTGCTA
ACAATGTGCACCAGTGGTTCTGTTATTTTTGTCCTGTACAGACATAAGCAGCAGGTTAAG
CACATTCATAGCACCAGTGTTTCCTCCAGATCCCCTGAGTCAAGGGCCACCAGAAGCGTC
CTTCTCCTGGTGAGCACCTTTGTAGCATTTTACATCATCTCCTCCATCTTTCACAGTTTC
ACTGCCCTCTTTTATAATCTCAGCTGGTGGTTGGTGAATATTTCTCGCTTCTTCTCTCTG
TGTTTTCCAGCTGTCAGCCCCTTTCTGGTCATGAGCCAGGATTCCTCTGTATCCATGTTC
CGGTTTGTCTGGATGAGAAGCACAAAAATTCCTCCTCTTGTCAGAAACACATAA
>V1R.GCA_004027595.1_DinBra_v1_BIUU_PVLD010006635.1_21187_22200+
ATGAGCCTTGCTCAAAGAAATGACTGTCAGCATAATTTAAAGGAAATTTTAGAAGGAAAT
CACAAAGCAGCTTCCAGGGATTTGGCAGTAGGAATAATGTTTTTATTCCAGACTGTGATT
GGAATGCTGGGAAATTTCTCTCTTCTTCACCATTACGTTTTTCTTGACCATATGCAAAGC
AAATTGAGATCCATAGATTTGATTCTCATGCACTTGTTTATAGCTAACTCTTTAGTTATT
CTTTCAAATGGATCTTCGCAGACAATAGTAGCATTTGGGTTGAAATATTTATTCAATGAA
TTTAGATGCAAAGTTACCTTGTATGTCCACAGAGTGGGCAGGAGTATGTCCATTTGTACT
GTGTGTCTCTTGTGTGTCTTCCAGACTATTGTAATCAGCCCCATGAACTCCTGCTGGAAG
AATCTTAAAATAAAAGCTCCGAAGTACATTGGCTTCTGCATGGCCCTCTGCTGGTTGCTG
CACATGGGAGTACATTTCATTTTTCCTCTGTATGTGTTACATGTATCTGGGAAAGCAGAA
AGCAGAAACATCACAAAGGAAAGACATCTGGGATTCTGTACTGTTGTAGATTATGGGACA
ACCATGACCTCAGTCTATATTGCATTAGTAGTGTTGCCCGAGGTTTCTTTTATTGTGCTA
ACAATATGCACCAGTAGTTCTATAATTTTTCTCCTATACCGACATAAACAGCAGGTTAAG
CACATTCATAGCACCAGTGTTTCCTCCAGATCCCCTGAGTCAAGGGCCACCAGAAGCGTC
CTTGTCCTGGTGAGCACCTTTGTAGCATTTTACATCATCTCCTCCATCTTTCACATTTTC
ACTGCCCTCTTTTATAATCTCGGTTGGTGGTTGGAGAATATTTCTCGCCTCTTCTCTCTG
TGTTTTCCAGCTGTCAGCCCCTTTCTGGTCATGAGCCAGGATTCCTCTATATCCATGTCC
TGGTTTGTCTGGATGAGAAGCACAAAAATTCCTCCTCTTATCAGAAATTCATAA
>V1R.GCA_004027595.1_DinBra_v1_BIUU_PVLD010006635.1_37097_38056+
ATGTTAGAGGAAATGACAAAAACGGAGGCCGTGTATTTGGCCTTAGGAATGATCTTCCTG
CTGCAGACTGTGGTTGGAGTCCTGGGCAGTGTTTTTCTTCTTTACCATTATCTTTGCCTT
TGCCACACTAAAAGCAAGGTGAGATGCATAGATCTGATTCTCAAGCACATATTTATAGCC
AACTCCTTACTTATTCTTTCCAAAGGACTTCCCCAGATAATGGCAGCCTTTGGATTGAAG
CATCCTTTCAATGATTTTGTCTGCAAACTTATCCTGTATGTTCAGAGAGTGGGCAGAGGT
GTGTCGATTGCCACCACCTGCCTCTTGAGTATCTTCCAGACCATCATGATCAGCCCTGCG
AACTCCTGCTGGAAAAATCTTAAAGTAAAAGCTCCAGAGTATCTTGGCTTTTCCATTTAC
CTCTGCTGGTTTCAACATACAGTGGTAAATTTGATTTTTCCCCTCTATGTGCTGCATAGG
TCTGGAAAACTGTACAGCAGAAACACCACAAAGAAAAGAGAACTGAGGTTCTGTTCTCTT
GCAGATGGTGGGAAAATGCTGGGCTCAGTCTATATGGCATTAGTAGCATTCCCCGAAGTT
ATTTTCTCCACACTCATGACCTGTGCAAGTGGCTCCATGATTTTTACTTTGTACCAACAC
AGGCAGCGGGTCAAACACCTTCACAGGACAAATGTCTTCTCCAGATCCCCTGAGTCCAGA
GCCACCAAAAGCATCCTTCTTCTACTGGGCACTTTTATATCATTTTACAGCATGTCCTCC
ATCTTAAACTTTTCTATTGCTTTTTATCCTGAAGTATATTTGTGGCTGGTGAACGTTTCC
AATGTAATTTCTTTGTGTTTTACAATGATCAGCCCCTTTCTGATAATGAGCCAGGATTCC
TCCATACCCAGACCCTGCTTTGTTTGGATAAGGAACGCCCTCTCCCCTTATAAAAAATAA
>V1R.GCA_004027595.1_DinBra_v1_BIUU_PVLD010006635.1_90079_91077-
ATGAGCCATGTTACTCAGAGAAATGACTGCTCTAGCAATTTAAATGACATTCTAAAGGAA
AATGAAAAAATAACCTCCAAAGATTTGGCAGTAGGAATATTCTTCTTGTCACAGACTATC
ATCGGTGTCATGGGAAATTTCTTTCTTCTTTGCCATTATTTTTCTTTTTTCCACCCTGGA
AGGAGGTTAAGGTCCACAGATATGATTCTGAAGCACCTTTGCATAGCCAACTCCTTAGTT
CTTTTTTTTAGGGGAGTTCCTCAGACAATGGGAGCCTTTGGATTGAAACACCTCCTCAGT
GATATTGTGTGTAAATACCTCCTATATTTAGAAAGAGTGGGTAGGGGGGTGTCAATTGGC
ACCATCTGCCTCTTGAGTATCTTCCAGAACATCATCGTCAGCCCCACGAACTCCTGTTGG
AAAGATGTTAAAGATAAAGCTCAGGACTATATGTGCTTCTCCATTGGCCTCTGCTGGGTC
CTAAACATGGTGGTCATTCTAATTATTCCTCTGTATTCATTGTATTTGTCTGCACAAGGT
TATGACAGAATCATGACAAAGAAAATAAATGTAGGACACTGTTGTGTTACTGATAATAGA
GCACTCATAGGATCCATCTATGTAGCACTAGTAGTTTTCCCTGAAGTTTGTTTTTCGCTG
CTTATAGTCTGGGCCAGTGGCTCCATGATTTTCTTCCTTTACAGACACAAGCAAAGGGTC
CAACACATTCATATCATCAACGTTTCTTTAAGATCTCCCGAGTCCAGAGCCATACAAAGC
ATCCTTTCTGTGGTGATCACCTTCCTGTCTTTTTACACTCTGTCTTCCATCATTCGAATT
TCTTTGACTGTATATAATCATCACAATTCATTGCTGATTGACTTTGGAGATGTATTTGGT
ATGTGTTTTCCAACTATCAGCCCCTTTCTTATCATGGGCCAATATTCTTCTATATTTACA
CATTGCTTTTCCTGCAGAAGAAACACACAAGCTCTCTAA
>V1R.GCA_004027595.1_DinBra_v1_BIUU_PVLD010007915.1_77638_78558-
ATGAATATGAATAAAAACAGCAGACTTTATGGTGTCATTGGCATACAACAGGTTTTTTTC
TTTGAATTTAGCATTGGGATCATAGCCAACATTGTCCTGTTACTCTTTCATGTCCTCACA
TTCCTTCTGGGGCACAGGTCTAAGCCCACTGATCTAACTATTAGTCACTTGGCCCTTATC
CACATACTGTTGCTCCTAACTGTGAGTTTCCTAGCTATAGACACTTTTGGGTATTGGGAT
TTGAAAGATGACATCACATGTACATCTGTTATCTATTTGAACAGGTTGATGGAAAACCTC
TCCATCTCTACCACCTGCCTGCTGAGTGTCCTCCAGGCCATCACCCTCAGCCCCAGAAGC
TCCTGTTTGGCAAAGTTCAAACAGAGATCCTTATATCAAAACCTTTGTTGCTTTCTCTTT
TTATGGGTCTTCAATATGCTCATCAGTGGTCGTTTCTTAATCTCCACTGTTGCCACTCCC
AATGTGACCTCACATGGTTTTATATTTATTAGTAAATCCTGCTCCCTTTGGTCCACCAGT
TCCTTCCTCAAGTATATATTTTTCTCAGTAATGACTTTCCACTATGTGTCTTGTATAGGA
CTCATGGCACTCTCAAGTGGCTACATGGTGATTCTCTTGTGCAGACATAAAACACAATCC
CAGTATCTTCACAGCACGAGCCAGTTTCCAAAAGCATCTCCAGAAGAAAGGGCCACCCAA
ACTATTTTGTTGCTCATGAGTTTCTTTATTGTTGTATACTGCTTGGACTGTGTTATGCAT
TCCATGTCTTCAATCATATGGAAGCATAACCCACTTCATCACTATGTCCTGATGCTGGTT
AGCAACTGCTATGCCACAGTCAGTCCTTTGGTGCTTATCAGTAGTGAAAGACAAATGATC
AAGAGACTCCTATTCATGTGA
>V1R.GCA_004027595.1_DinBra_v1_BIUU_PVLD010010509.1_29371_30294-
ATGGTTGCAGGAAACTTAGATTTGGGGACTATCTTCCTTGCTCAGACTGGGATTGGGATC
TTTGGAAACTCTTTCCTTTGTTGTTTTTACAGCTTCTCTCTGCTCACTGGATACAGAGTG
AGACACACAGACCTAATTCTCAACCAGCTGGTCTTAGCCAACTCCTTGGTCCTACTCTCC
AAAGGGATATCTCAAACCATTGTGGCTTTGGGGTGGAAGTATTTCCTGGACAATGTTGTA
TGTAAACTTGTCTTCCACTTTCACAGAGTTGGCACAGGCGTTTCCTTCAGCAATGTCTGC
CTTCTCAATGGATTCCAGGCCATTAAGCTCAACCCCAATATTTGTAGATCGATGGAGCTC
AAGATTAGATCCGTAAGGTTCATTGGCTTCTGCTGTTTCCTGTGCTGGGTTCAGAATATC
TCAATAAATTCATTGGTTCGTATAGTAGTGAATGGTCCATTGAGTTGCAAAAACACTACT
GTGAGAACCAGTTGTGGACACTGTTCCTGGACAATGATATATGGATACAGCTCGTTATAT
GCACTCTTATATTTTTCCCCTGACTTTATCAGTGTGGGCTTCATGATATGGGCCAGTGGC
TCCATGATCCTATCCCTGCACAGGCACAGGCAGCGAGTGCAGCACATCCACAGTCACAGC
CTCTCCCCCAGGCCTTCCCACGAGGCCAGGGCCACACGCACCATCCTGATCCTGGTGAGC
TCCTTTGTTACCTTTTACTCAGTCTATACTCTTTTGACCATCTGGTCGACTCTAGTCTCA
AATCGTGGTCAGTGGACAGTGAACAGCTCCGTGCTTGTGGCCTTGAGTTTCCCAGCATTC
AGCCCCTTTGTGCTCCTCGTCAGTGACTCCAGGATCTCTCAGTTCTTCACTGCCTGCAGG
GAGAGGACAACTTGTTCTTCCTAA
>V1R.GCA_004027595.1_DinBra_v1_BIUU_PVLD010010509.1_52667_53590+
ATGGCTGCAGGAAACTTAGATTTGGGGACTATCTTCCTTGCTCAGACTGGGATTGGGATC
TTTGGAAACTCTTTCCTCCTTTGTTTTTACAGCTTCTCTCTGCTCACTGGATGCAAGTTG
AGACACACAGACCTAATTCTCAACCAACTGGTCTTAGCCAACTCCTTGGTCCTGCTCTCC
AAAGGGATATCTCAAACCATTGTAGCTTTTGGGTGGAAGTATTTGCTGGACAGTGTTGGA
TGTAAACTTGTCTTCTATTTTCACAGAGTGGGCACAGGCGTTTCCTTCAGCACTGTCTGC
CTTCTCAACGGCTTCCAGGCCATTAAGCTCAAACCCAATATTTGTAGATGGATGGAGCTC
AAGATTAGATCCATAAGGTTCATTGGCTTCTGCTGTTTCCTGTGCTGGATTCAGAATCTC
TCAGTAAATTCACTGATTCTTATAGTAGTGAATGGTCCATTGAGTTGCGAGAACATTACT
GTGAGAACCAGTTGTGGACACTGTTCCTGGGCAAAGCCAGAGAGACATGGATCATTACAT
GCACTCTTATATTTTTCCCCTGACTTTATCAGTGTGGGCTTCATGATATGGGCCAGTGGC
TCCATGATCCTGTCCCTGCACAGGCACAGGCAGCGAGTGCAGCACATCCACAGTCACAGC
CTCTCCCCCAGGCCTTCCCATGAGGCCAAGGCCACACGCACCATCCTGTTCTTGGTGAGC
TCCTTTGTTACCTTTTACTCATTCTATATTATTTTGACCATCTGGTCGACTCTAGTTTCA
AATCGCGGTCAGTGGATAGTGAACATCTCCGTGCTTGTGGGCTCGTGTTTCCCAGCATTG
AGCCCCTTTGTGCTCATCGTCAGTGACTGTAGAATCTCTCAGTTCTTCATTGTCTGCAGA
GAGAGGACAACTTGTTCTTTCTAA
>V1R.GCA_004027595.1_DinBra_v1_BIUU_PVLD010010638.1_22993_23946+
ATGGATGGATTGGTTTTTGCTAATTTAAATTGGGCTCTGGTCTTCTTCACTCAGACTAGT
GTTGGAATCCTTGGAAATTCTTTACTCTTTTGCCTGTATAACTTTTCTTTATTCACTACA
CACATGTTGAGACTCATAGATGCAATTCTCATACAGCTATTCTTAGCTAACAACTTGGTG
CTGTTCTCTAAAGGGATTCCTCAGACAATAGCAGCTTTTGGATTCAAAGATTTCCTGGGT
GAGACTGGGTGTAAGCTTGTCTTCTACTTGCACAGAGTGGCCAGAGGTGTCACCCTGAGC
ACCACTTGCCTGCTCAGTGGCTTCCAAGCCATTACAATTTGCTCCAGTTTTTCAGGAAGG
ATGGACACGAAAATTAAGTCTCCAAGGTATCTTGGCTTCTGCTGTTTTCTCTGCTGGACC
CTCAGCCTTCTGATAAATACTCATACTATTATTAATGTAAGTGGACCAAGGAACAGCAGG
AACATGAGTATACAAAACATGTACAGATATTGCTCTTCTCCTGTCGCTAAGGGTTTGACA
TTCACACTAATAGCAACACTTTATATCCTTACTGATTGGACTTTTTTGGGTCTTATGGTC
TGGGCCAGTGGTTCCATGGTCCTTCTATTGCATAGACACAGACAGCGTGTCCAGCACATT
CACAGCCAAGGTCTGTCCCCCAGAACTTCCCATGAGGCCAGAGCCAGGTGCACTGTGCTG
ACCCTTGTGAGCATGTTTGTCTCCTTTTACGCTCTGGCTGCCACTTTATCCTTTTGGATA
ACCCAGACCCTGAGCCCAAGCCCCTGGCTCGTGAGCACCTCTGTGCTGCTCTCCTCAGGC
TTCCCCACCTTCAGCCCCTTTGTGTTTATCTTCAGTGACACTCATGTCTCTCAATTCTGT
TTTGTCCCATGCACAAGGAAAACAAATATTCCACCATTGTTCTCTAGCTTTTGA
>V1R.GCA_004027595.1_DinBra_v1_BIUU_PVLD010011854.1_10583_11512+
ATGCCCTCCACGGATTTGGCAATGGCAATGATCTACTTCTCTCAGACTCTCATTGGAACA
CTGGGGAATTTCTTTCTTCTTTACCACTATTCCTGCCTTTCTTTCACTAAGTGTCAATTA
AGGTCCACAGATCTGATTCTCAAGCACCTGATTGTAGCTAACTCTTTGGTCATTCTCTTT
AGAGGAGTTCCTATCACAATGGCATCATTTGGCTTGAAAGATTTCCTCAGTGACCTTGGA
TGCAAACTTGTTTTCTACATTCACAAAGTAGGCAGAGGTGTGTCCATTGGAACCACCTGC
CTCTTGAGTGTTTTCCAGGTGATCGTGATCAGCCCTAGGAGCTCCAGGTGGGCAGAGTTT
AAGCTAACAGCCTCCAAGCACATAAGCATCTTTAATATCCTTTGTTGGATCCTCCACATG
CTATTAAACACAATTATTCTGAAGTATGTTACTGATAGATGGCACCATAAAAACATCACA
TACAGAAAAGAGTTTGGATACTGTTCTCGTGTTTACCAAGAAAACTCTGGGGAAGTCCTG
CATTCAACACTTCTGTCATTGCCTGATGCTTTGTGTGTGGGACTCATGCTCTGGACCAGC
AGCTCCTCGGTTTCTATTCTCTACAGACACAAGCTGAGAATGCGTTATGTTTGTAAGACC
AGCACCCCCAGTAGACTGTCTCCTGAAGCCAGGGCCACCAAAACCATCATTCTCCTGGTC
AGCACCTTTGTCTGTTTTTATACTCTCTCCTCCATTTTCCAAGCTTTTTTTGCTTTGTAT
AACAATCCTAACAGTTTTCCCGTGAATGTTGCTTCGGTAGTCACTGTGGGTTACCCAACT
GTGAGCCCTTTTCTGCTCATGAACAATTACCCAAGCATATCCTGTCTCTCTCTCGACTGT
TTGAGGAAAACCAAACCTGTAATGTCATGA
>V1R.GCA_004027595.1_DinBra_v1_BIUU_PVLD010011854.1_56521_57471+
ATGGTATCTAAGGACTTGGCAATAGGAATGACTTTTCTCACACAAACAGTCACTGGCATC
CTAGCTAACATTGTTCTCCTGTTCCATTATCTCTCTCTCTGCTACAGTGGATACAAGTTA
AGGCCCACAGATCTAATAGCTGAGCAGTTGACTATAGCAAACACATTGATCATGCTGTCT
AAGGGAATCTCACAGACACTGCAAGCCTTTGGGATAAAGTATTTCTCTGAAGTTATTGGA
TGCACAATTCTTTTGTATGTCTACAGAGCAGCCAGAGGTGTGTCAGTTAGTACAACCTGC
CTCCTGAGTGTCTTCCAGATGGTGAAGGTCAGCCCCATGAATTCCACTTGGAAGCAGCTT
AAAGTTAAACTTCCCAAGCATATTGGCCTCTCTATGTCCCTCAGTTGGAGTCTCAATATG
CTGGTAAATGGTATTTTTCCATTTTACAACATTAATAAATATAACACTAGAAATATCACA
AAGATAAAAAATTTTGGATACTGCTTTGCAGAATTTCGAGACAAAATTGTAGATGCATTA
TATGCAACATTTGTGTTATTCCCTGAAGTTTCATATTCTGGGCTCATGATCTGGTCCAGT
GGCTCCATGATTTTCATTTTGCACAAGCACAAGAAGAAGGTCCAACACATCCATAGGGCA
AATGTTTCCCACAAATCATCCCCGGAGTCCAGGGCCACCCAAAGTGTCCTCGTCCTAGTG
TGTACCTTTGTGTCTTTTTACACCCTCTCCTCCTTCTTTTATGCTTGTGTTGTGAATTTC
AATAGTCCTAGTTCATGGCTCATGAACATCTCTGCCCTGATTTCTACCTGCTTCCCCACT
GTCACCCCTTTCATTCTAATGAGCTGCAATTCTACTGCGTCCAGACTCTGGTTCAAATTC
TCAAATTTTTTTAGAAACATAAAATGCACCACTTTTTACAAGGTTAAGTGA
>V1R.GCA_004027595.1_DinBra_v1_BIUU_PVLD010012768.1_2787_3710-
ATGGCATCTAGAGACTTGGCAATAGGAATGACTTTTGTGATTCAGACAGTCACTGGGATC
CTAGCCAATGTTGTTCTTCTCTTCCATTATCTCTCTCTCTGCTTCACTGGATACAAGTTA
AGGCCCACAGATCTAATAGCTGAGCACTTGACTATAGCAAACACATTGATCATGTTGTCT
AAGGGAGTCTCACAGATACTGCAAGCCTTTGGGATAAAGTATTTCTCTCAAGGTATTAGA
TGCACAGTTCTTTTGTATGTCTACAGAGTGGCCAGAGGTGTGTCAGTCAGTACAACCTGC
CTCCTGAGTGTCTTCCAGACGGTGAAGATCAGTCCCATGAACTCCAGTTGGAAACAGGTT
AAAGCTAGGCTTCCCAAGTACATTGTCTTCTCTCTTTTCCTCAGTTGGAGTCTCTATATT
TTGGTAAATGGTATTTTTCCAATTTATAGCATCAGCAAATATAGCAGCAAAAACTTCACA
AAGAAAAAAGAATATGGATTCTGTTCTGAAGGATTTCGAGACAAAATCATAGAGGCATTG
TATCAAGCATTCATATTATTCCCTGAAGTTTCATGTTCTGGGCTCATGATCTGGTCCAGT
GGCTCCATGATTTTCATTTTGCACAGACACAAGCAGCAGGTGCAGCACATCCGTAGGACA
AAGGTTTCCCACAGATCATCCCCTGAGTCCAGGGCCACCCAAAGTGTCCTTGTCCTCGTG
TGCACCTTTGTGTCTTTTTACACCCTCTCCTCCTTTTTTTATGCTTGTGTTTTGTATTTC
AATATTCCTAGTCAGTGGCTCATGAACGCCTCTGACCTGATTTCCACCTGCTTCCCTGCT
GTCAGTCCTTTTGTTCTAATGAGCTGCAACTCCACTGCATCCAGATTCTGGTTCAAGTTC
TCAAGTTTTGTCAGAAGAATGTAA
>V1R.GCA_004027595.1_DinBra_v1_BIUU_PVLD010012768.1_34690_35613-
ATGGCCTCTGGGGGTATGTACATTGTAATAATCTTCCTCATTCAGATTTTCACTGGCACC
CTGGGAAATCTCTCTATCTTAGGTAAATATTTATTTCTTTTCCTCAGTGGATATAAGAGA
AGATCCATAGATTTGATTGTTATGCATCTAATTGTGGCCAACTTCTTGGTCATTCTCTCT
AGAGGGATCCCAGAGACCATGGCAGCTTATGGGTTGGAAGACTTCCTAGGTGATTTTGGG
TGCAAATTTGTTTTCTATGTTAGCAGAGTGGGTAGGGGTGTAGCCTTTGGCAGCACCTGC
CTCCTGAGTGTCTTCCAGGCCATCACCATCAACCCCAGCAACTCCAGGTGGGCAGAGCTG
AAGGTGAAGTTTCCCAAGTATATAAGCACCTTCACTATCCTCTGCTGGGTCCTGCACTTG
GTGCTGAACATTAGTTTCTCTGTGAGTTTGACTAGCAGTTTGAAGAAGAAAAACATCACA
AATAAAATAGACTTTGCTTACTGTTCAGATCCATGCACCACAAAAGTGTTATACACAGCT
CACGCAGTGTGTACCGCCATCATTGATGTTTTGTGCATGGGCCTCATGCTCTCAGCCTGT
GGCTCTATGCTTTTCCTCTTATTTATGCACAAGCAACGGGTCCAACACATGCACAGGAGT
AGCAACTTCTTCAGATCCCCTCCTGAGACCAGAGCCACTCACAATATCCTTATCCTGGTG
AGCATCTTTGAATTTTTCTATTTCCTGTCTTGTATCATGCAAGTATATGTGACGTTTTCT
AGTCATCCAAGAATCTTCCTGTTCACTCTTAATGCTTTCATAAATGCATGTTTCTCTACT
GTTTGTCCCTTTGTATTCACGCTTTGTGGCCACTATGCAAATGGAATCTGCTGTGTCTCC
TCTGAAAGGAACAGAGTCACCTAA
>V1R.GCA_004027595.1_DinBra_v1_BIUU_PVLD010014417.1_12421_13422-
ATGCAGATAAACATTACTGACATTTTTCTGGCTCCATCCTATCTTGTGTATGAGCAAGAA
ATGATTTTGAACCTTGTGAAGGGAATTATCTTCTTTTCTCCGATCGTACTTGGCATTCTG
GGGAATGTCTTCGTGTTTGTGAATTACATTCTCTTCCTTGGAGGTACCGAGATGAAATCT
ACACACATTATTCTCATCCACTTGGCTTTTGCAAATATCATGCTTTTTGCAAAATGGGTT
CCTAAGACAATAGTGGCTCTCAGGCAGCTAAACTTCCTTCATGATACAGGCTGTAAGATT
GCTGTTTACACGGAGAGGGTGGCCCGCGGTCTGTCCATCTGCACCAGCAGTCTCCTCACA
GTGGTCCAGGCTGTGACCATCAGTCCCACAGACTCAGTGTGGAGGAGGCTCAAGCTAAAG
TCACCAAGGTGTATCCTTCACATATTTGTCTTCTTTTGGATCCTCAATTCCGTAATAAGC
ATGAACTTACCATTTTCTATCGTAAACATCAACAGTGTGAACATATCACAAATTAGTAAA
CGTGACAAGTGTTGCTATTTTCTACCTAAAAGCTGGATAATAAGATGGACGTTTCTCACC
CTGATGGTCCTGCGTGACTCTGTGTTTCAGGCCATCATGAGTGGGGCCAGTGGCTACCTG
GTATTTGTTCTCCACAAGCACCACCAGCGTGTTCTCTACTTGCAGAGCTCCAACTTCCTC
TACAAAACTCCTCCTGAGATCAAAGCTGCTCAAAGTGTTCTCCTTCTGATGCTTTGTTTT
CTTGTCTTTTATTGGGCAGATTGTGCTTGTTCCATATTTTTTAGTTCTTCTGTCAATATT
GATTCTGTGATATTAAATATTCAAGAATACTTGACCCTTGGTTATGCAATTCTGAGCCCA
TTTGTGCTGATTCATCGAGATGGACACCTGGGTGCATGTTTTCACAGTCAAAAGGACAGA
AAAACACACAGAAACTGTTTTATTGATCTTTTCTGTAAATAA
>V1R.GCA_004027595.1_DinBra_v1_BIUU_PVLD010014922.1_12802_13728+
ATGAACAAAAAGAGAAAATTTTCCAGTTTTCATGACATAAGAAACACAATTTTCTTTGAA
ATCACCATTGGGATCATAGCCAACACTGTCCTGCTTTTGTTCCACATTCTTACATTTCTT
CTCAAGCACAGGCCCAGACCCCTTGACCTGACTATCAGTCAGTTGGCCCTGATCCATCTG
TTGTTGCTGGTAACTATGGCCTGCATAGCTACAGACTTTTTTGGATTGCAGGACTGGGGG
AGTGACCTCATTTGTAAATCTGTCATCTACTTAAACAGGTTGACGAGGGCCCTCTCTATC
TGTACCACCTGCCTCCTGAGTGTCCTCCAGGCCGTCACACTCAGCCCCAGAAACTCTTGT
CTGGCAAAGTTCAAACATAAATCTACACATCACTACCTATGTTGCCTTGTCTTCTTATGG
GTTTTCAATATGCTCCTGAATGGTCGCTTCTTAGTTTCTATTGGTGCCACCCCCAATGTG
ACCTCACAGCGCCTCATGTTTGTCACTGAATCCTGCTCTCAGTGGCCCATTAGTCACGTG
TTCAGGTACTTATTTCTCTCTTTAGGGAATGTTCAGGATATCTCCTGTATAGGGCTGATG
GCTCTCTCAAGTGGCTACATGGTGACTCTCTTGTGCAGGCATAAGAGGCAGGTCCAGCAT
CTTCACAACACCAGCCTTTCTTTAAAATCAGCCCCAGAAGAAAGGGCTACATGGACCATT
CTAGTGCTCATGGGTTTCTTTATGTTCATGTACTTATTGGACTGTGTCACTTTCTCATCC
CTTGGAATATCGTGGAAAAATAATCCAATTCATCACTGTACCCAGATGCTCGTGGGCAAT
GGTTATGCCGCCATCTGTCCTTTCGTGCTAATGAGCACTGAAAAACGGATGATGAGATGC
TTAACATCCATGTGGAAAAGACAATAA
>V1R.GCA_004027595.1_DinBra_v1_BIUU_PVLD010014922.1_42187_43101+
ATGAATAAAAAGAGAAAAATTTCCAGTTTTTCTGGTATAAAAAACATAGTTTTCTTTGAA
ATCACCATTGGGATCTCAGCCAACACTGTCCTGCTTCTGTTCCACATCCTCACATTTCTC
ATCAAGCACAAGCCCAAGGCCCTTGATCTCACTATTGGTCAGCTGGCCCTAATCCACCTG
GTGATGCTGGTAACAATGGCCTTGATAGTTACAGACACTTTTGGGTTTCAGAACTGGGGC
AATGACCTCACATGCAAATCAGTTATCTATGTAAACAGGTTGATGAGGGCCCTCTCCATC
TGTACCACCTGCCTGCTGAGCATCCTCCAGGCCATCACCCTTAGCCCCAGAAACTCTTGC
TTGGCAAAATTCAAACATAAATCCACACATTACTACCCATGTTGCCTTATCTTATGGATC
TTCAATGTGCTCCTGAATAGTCGTTTCTTAGTCTCCATTGGTGCCACCCCCAATGTGACC
TCACACAGCCTCATGTTTGTTACTGAATCCTGCTCTCAGTGGCCTATTAGTCACTTGTTC
AGGTACATATTTTTGTCACTGGTGAACATTCAGGATATCTCCTTAATAGGGCTGATGGCT
CTCTCAAGTGTGTACATGGTGAGCCTGTTGTGCAGGCATAAGAGGCAGGTCCAGCACCTT
CATAGCACCAGCCTTTCTCCAAAATCATCGCCAGAAGAAAGGGCTACTCGGAGCATCCTG
CTGCTCATGGGTTTCTTTATGCTCATGTACTTTTTGGACTGTGTCACCTTTTTCTCCTCT
GGAATATTGTGGAACAATGAGCCAATCAACCATTGTGTTCGCATGCTTGTGGGCAATGGT
TTTGCCACAATCTGTCCTTTTGTGCTAATTAGCATTGAAAAACGAATCACGAAGTGGTTA
AAATTCAGGTGTTAA
>V1R.GCA_004027595.1_DinBra_v1_BIUU_PVLD010016023.1_30169_31071-
ATGACAGCGATGGATCTGGAATTTGTAATCCCTTTCATTTTCCCCATTGCCATTGGAAGC
TTGGGAAATGTCTCACTTTTATATCTTTCTATCTTCCGTTATTTCAGTGGATGCAGGTCT
GGGTTCTCAGATGTGATTCTCAGGCACCTGACTGTGGCCAACTCCTTGTGCATTGTCTCC
AGAGGAATCCCAGATACCATGACAGCACTTGGGATGGAAAACATCCTTAATAATATTGGG
TGGAAACTTGTTTTCTATGTTCACAGGGTAGCTAGAGGTGTGTCTTTTAATACCACCTGC
CTGCTGAGTGTCTTCCAGGCCATCACCATCAGCCCCAGGAGCTCCAGGTGGGCAGAACTG
AGAGGGAAAGCCCTGAAGTGCATTGGGCCCTCTCCCATCATTTTCTGGGTCTTGCACATG
CTGCTAAACATCAGAGTTCCTATGCTTGTGGGTGACAAAAGGAACAACAAAACCATCACA
GACACTATAGATTTTCAGTACTCTTCAGCTCTGAGTCCTGACAAAAACAAACACTCCATT
TTTGTGGCACTGACATTATCACATGACATTTTGTGTTTGAAACTTATGGTCTGGAGCAGT
GGGTCCATGGTTTACATTCTGCACAGCCACAAGCAGCAAACTCAGTATATTCACAGACAC
AAAATCTCATCAAGATCTTCCCCTGAGACCAGAGCTTCTCAAAGCGTCCTCATCCTGGTT
TGTGCCTTTGTATCCTTCTATGCCCTGTCTTCCATCATGTATGTTTGGTTTTCTCTTTAT
GATAGAGCAGCGTGGTGGCTGGTTAAAACCTCTGCCATAACTGATATTTGTTTCCCTGCT
GCTAGTCCCTTCATTCTCATCACCCGTGGACAGCATGAATGCGGGCCCAAGTGGAAGAAG
TGA
>V1R.GCA_004027595.1_DinBra_v1_BIUU_PVLD010016618.1_2741_3679+
ATGATTCTGAACCTTGTCAAGGGAACAATCCTGGCCTTTCGGACTGGACTTGGCACTGCA
GGGAACATTGCTGTTGTTGGCAATCATATGCTCATGTTTGGGGGCGCTGAGAAGGGGGCT
GTACATCTTATTCTCACCCATCTGGCCTTCACAAATACCACAACGCTTCTGCCCAAAGGA
GTGCCAAGGACAATCGCGGCTTTTGGTGTGAGAAACTTCCTAGATGACATCGGCTGCAAG
ATCGTGTGTTACCTGCAGCGGGTGGCAACGGGCCTCTCTGTCTACACCAGCAGTCTCCTC
ACAGTGGTCCAGGCCATCAGCATGAGTCCGAGACACTCCAGGTGGAGGAGGCTCCAGCCC
AGGTCTGCATGGTTAATTCTCCCTTTGTTTCCCTGCCTGTGGATATTCAGTTTTTCAACA
AACATCAACTTACCCCTCTACATTACAAGTGCTAGTGTGAACACATCACAAATTAGCAAG
AGTGAGTGCTATTGTCATTTTCAGCCAGAAGGTCAGAAGGTAAGATGGGTCATTCTCAGT
AACATGGTCTTTTGGGATGCTGTGTCTCAGGGTATCACGTGTGGAGCGAGTGTCTACATG
GTGTTTCTTCTCCACAAGCACCACCACCGTGTTCTCCACCTGCAGAGCTCCAAGTTCCTC
TACACAGCTCCCCTTGAGATCAAAGCTGCCCAAAGTGTTCTCCTTCTTATGCTTTGTTTC
CTCTTTTTTTATTGGGCAGATTGTGTTTTTTCTCTACTTGTGAATTACTTCTTGGACAAT
AATCCTATATTAAATATACGGGAGTTTCTCACCCTTGGTTATGCGATACTCAGCCTCTTT
GTGCTGATTCACAGAGATGGACATGTAGTTGACTGGTGGTGCACTCAGTGGGAGAAAGGG
ACTTTCAGAAAGTTTTTATGCCTTTTATCCTTTTGGTAA
>V1R.GCA_004027595.1_DinBra_v1_BIUU_PVLD010016618.1_25954_26865+
ATGGATTTTGGCTTTATCAGTGCAATAATTTGTGCCTTTCTAACTGGACTTGGCATATCA
GGTAACATGTCAGTTTTTGTGATTTATATGTACAGTTTTGCGTGGGACTTCAAGAACAAA
TCAGTACAGCTCATTCCTATCCATTTAATTTTCACAAATATCTCAGTGCTTGTTTCCAAA
GGGGTGCCAAAGACAATAGCAGCTTTTGGTGTGAGAAACTTCCTAGATGACATGGGCTGT
AAGACCATTGTTTACATAGAGCGGGTGGCCCGGGGCCTCTCCATCTGCACCAGTGGTCTC
CTCACAGTGGTGCAGGCCATCACCATGAGTCCCAGACATTCTGGGTGGAGGAAACTCAAG
CCCAGGTCTGCATGGTGCATTCTCCTTCTGCTTCTCTTTTTCTGGGGGCTCAACTCTTTG
ATAGCCATGAACTTACTCTATTCCATCACAAATATCAGCATGAACTCATCACAGGTTAGT
AACAGTGAGGGCTATTGTTATTTTCTGCTAGAAAGTAAAAAGATAAAGTGGGTTTTTCTC
ACTGACATGGTGCTACGGGATGCAGGATTTCAGGGCATCATGGGTGGGGCCAGTGTCTAC
ATGGTGTGTGTTCTCCACAAACACCACCAGCAGGTTTTTCACTTGCAGCACTCCAAGTTC
CTCTACACAGCTCCTCCTGAAATCAAAGCTGCTCAGAGTGTTCTCCTTATGATGCTTTGT
TTTCTTTTGTTTTATTGGTTAGATGGTCTCCTTTCCCTATTTATAAGTTCCTCTTTAGGT
ACTCAGTCCACTGTCTCAAATGCTCGAGAATTTCTCACTGTGGGTTATACAGTTCTTAGT
CCATTTGTACTGATTCACAGGGAGGAACACCTGGGTCATTGTCAGAGCACTTGGGGGGCA
GAAAGGTGCTGA
>V1R.GCA_004027595.1_DinBra_v1_BIUU_PVLD010016833.1_14529_15470+
ATGGAAGCCAGTGGTATGACTATAGGAGTGATCTTCTTACTACAAACTATGTTTGGAGTT
CTGGGCAATTCCTCCCTTCTCTGCCATTATCTGTTCCTTTACTTCACAGGCTGCAGGTTA
ATGACCACGAAACTGATTTATAAGCACTTGATTATAGCCAACCTCCTAACTCTCCTGTGT
AAAGGCATACCCCAGACAATAGCAGCCTTTGGTTGGCAAATTTCCCTCAGTGACATGGAG
TGCAAACTACTGTTCTATCTTCACAGAGTGGGCAGGGGTGGTTCCATTGGCAGCACCTGT
TTCCTGAGTGTCTTCCAGGCCATCACCATCAGCCCCAGGGACTCCAGGTGGGCAAAGCTT
AAAGGGAAAACTCCCAAGTATGCTGGCTCCTTCTTATGCCCTATCTGGGTCCTGTACAGC
CTTGTAAATGTTATTTTTCTTATGTACATGACTGGTAATGTGAACAAGAAAAACCTCACA
AGCCTCAAAGATTTTGGGTACTGTTCCAGTGTTCGGCATGACAAAACCTCACAGATATTA
CACGCAGCCCTGCTGTCCCTTCCTGATGTTGTGTGTGTGCAGCTGATGCTTGGAACCAGC
AGCTCCATGATTTCCATCCTGTACAGGCACAAGCAGCAGATGAGACATATCCACAGGACT
AATGTCAGCCCCAGGTTTTCTCCTGAGTCCAGAGCAACCAAAATCATCCTTCTCCTGGTC
AGCACCTATGTCTGTTTTTACACACTCTCCTGCATCTTTCAACTTTCTTTGTTATTAATT
TATAATCCCAACTGGGTCCTGATAAACACAGCTACAATAATGGCTGGATGTTTCCCAACT
CTCAGCCCCTTTCTGCTCATGAGTAGTGACTCCAGTGCATGCAGCTTCCGTTTTGCCTTT
ACAAGGAATACAAATACCCCTAATCTCATGAGGAACATGTAA
>V1R.GCA_004027595.1_DinBra_v1_BIUU_PVLD010016833.1_20680_21621-
ATGTCCTTCAGAGATTTGGTAGTAGCAATAATGTCCTTCTCACAGACTACAATTGGAATC
CTGGGGAATTTCTCTCTTCTTTACTACTATCTCGTCCTTGGCCATGACAGGTGCACACTG
AAGTCCACACATCTGATTCTCAGGCACATGACTGTAGCCAACTCCATTATCGTTCTTTCT
AAGCCACTTCCTCAGACGATGACAGCTTTCGGCCTGAAGCATTTCCTCAGTGACTTCGGC
TGCAGAATTCTTCTGTATATTCAGAGGGTGGGCAGAGGTGTGTCAGTTGGTACCATTTGC
CTCTTGAGTGTCTTCCAGACCATCATGATCAGCCCCATGAACTCTTGTTGGATGGATCTC
AAAGTAAAAGCCCCAAGGCACATTGGCGTCTCCATCGCCTTCTTCTGGATCTTATACATG
GTCATAAATTTAATTTTTCCTATGTATGCGTTTGTCACATGGAATAGCCAAAACACAACA
AAGACAAGGGATTGGGGATACTGCTCTACTGTAGGTAGTGACAAGATAGTGGATTCCTTA
TACACAGTGCTGTTTGTATTCCCCGAAGTTTTATTTTCTGTGCTCATAATCTGGGGCAGC
AGCTCCATGATTTTCATTCTCTATAGCCACAAACAGCAGGCTCAGCACATTCGCAGCAGT
CACGTTCCTCCTAAACCCTCCCCCGAGTCCAGAGCCACGCAAAGCACCCTTGCTCTGCTG
TGCACCTTCGTGCTGTTCTTTCTGCTCTCCTCCATATCGCATGTTTGTGTGGCTTTCTTC
TACAACTCCAGCTGGTGGCTGGTGAACATCAATGCCCTCCTTTCTGTATCCTTTCCCACC
GTGAGCCCCTTTGTTCTCATGAGCCGAGGCTCCGCTGTGCCCAGGTTCTGCTTTGTCTGG
TTAAGAAATACAAAATCCACTAATGCTTTCATAATTATCTAA
>V1R.GCA_004027595.1_DinBra_v1_BIUU_PVLD010017985.1_19152_20114-
ATGATGGTGAAGAAACAGAGAAAAATTTTCAGGTTTTTTGATGTGAGAAGCACGTTTTTC
TCTGAAATCACCATCGGGATCTCGGCCAACACTGTCCTGCTTCTCTTCCACATCCTCACA
TTTCTCCTGAAGCATAGGCCCAAGCCCCTTGACCTCACTATCGCACAGCTGGCCCTAGTC
CACATGGTGATGCTGGTAACCATGAGCTTCATAGCTGCAGACATTTTTGAGTTTCAGGGT
TGGGGAGATGGCCTCACATGTAAGTTGGTTATCTATGTACAAAAGTTAATGAGGTCACTC
TCCATCTGTACCACCTGCCTGCTGAGTGTCCTCCAGGCCATTACCCTAAGCCCCAGAAAT
TCTTGTTTGGCAAAATTCAAACATAAATCCTCACATCACTACCCAAGTTGCCTTGTCTTT
TTATGGGTCTTCAACATGATCCTGAATAGTCGTTTCTTAGTCTCCATTGGGGCCACCCCC
AATGTGACCTCACACAGTCTCGTGTTTGTCACTGAATCCTGCTCTCAGTGGCCTATCAGT
TACTTGTTCAGGTACCTATTTTTGTCACTTGTGAATATTCAGGATATCTCCTTCATAGTG
CTGATGGCTCTCTCAAGTGGGTACATGGTAAGTCTGTTGTGCAGGCATAAGCAGCAGTTC
CAGCACCTTCACAGCACCAGCCTTTCTCCAAAAGCATCCCCAGAAGAAAAGGCCACTCAG
AGCATCCTGCTGCTCATGGGTTTCTTTATAATCATGTACATTTTGGACTGTGTTACTTTC
TCATCCCGTGCAACACTGTGGCACAATGACCCAGTTAGCCTTTGTGTCCACATGCTTGTG
GGCAATGGCTATGCCACAATCTGTCCTTTTGTGCTAATGAGCACTGAAAAACGGATGATT
GAGTGCTTCACATCCAGGTGGAAAAGAGTATCAATGTTCCAGCATTCCCGTCCTGATAGA
TAA
>V1R.GCA_004027595.1_DinBra_v1_BIUU_PVLD010017985.1_34549_35481+
ATGCTGATGAAAAAAAAGAGAAAGTTTTTCAAGATTTTTGATGTGGGAAGCACAGTTTTC
TTTGAAATCACCATAGGGATCACAGCCAACACTGTCCTGCTTCTCTTCCACATCCTCACA
TTTCTCCTGAAGCACAGGCCCAAGCCCCTTGACCTCACTATTGCACAGCTGACTCTGATC
CACCTGGTGATGCTGGTAACCATGGGCTTCATCACTGCAGACATTTTTGAGTTTCAGGGT
TGGGAGGACGGCCTCACGTGTAAATTGGTTATCTATGTGAACAGGTTGATGAGGGCCCTC
TCCATCTGTACCACCTGGCTGCTGAGCATCCTCCAGGCCATCACCCTAAGCCCCAGAAAC
TCTTGTTTGGCAAAATTCAAACATACATCCTCACAGCACTACCTATGTTGCCTTGTGTTT
CTATGCGTCTTCAATATGCTCCTGATTATTCGCTTCTTAGCCTCCATTGGGGCCACCCGC
AATGTGACCTCACAGAGTCTCGTGTTTATTACTGAATCCTGCTCTCAGTGGCCTATCAGT
TACTTGTTCAGGTACCTATTTTTGTCATTTGTGAACATTCAGGATATCTCCTTCATAGTG
CTGATGGCTCTCTCAAGTGAGTACATGGTGGTCCTGTTGTGCAGGCATAAGAGACGATTC
CAGCACCTACACAGCACCAGCCTTTCTCCAAAAGCATCTCCGGAAGAAAGGGCCACTCAG
ACCATCCTGCTTCTCTTGGGTTTCTTTATGCTCATGTATGTTCTGGACTGTGTTACTTTC
TCATCCCGTTCAATATTGTGGAACACTAACCCAATTCATCTTTGTGTCCACATGCTTGTG
GGCAATGGCTATGCCACAATCTGTCCTTTTGTGCTAATGAGCACTGAAAAACGGATGATT
GAGTACTTCACATCCAGGTGGAAAAGAGTATAA
>V1R.GCA_004027595.1_DinBra_v1_BIUU_PVLD010018107.1_24093_25013+
ATGAAGATGAATCAAAAGAGAAAACTGTCCAGTTATACTGACATAAGAAACACAGTTTTC
CTTGAAATCACCATCGGGATCTCAGCCAACACTGTCCTGCTTCTGTTCCACATCCTCACA
TTTCTCCTCAAGCTCAGACCCAAGCCGCTTGACCCAACTATCGCGCAGTTGGCCCTGGTC
CACTGGATGTTACTGGTAACCATGGGCTTCATAGCTACAGACACTTTTGGGTTTGAGGAC
TGGGGAAGTGATCTAATGTGTAAATCAGTTATCTATGTAAACAGGTTGATGAGGGCCCTC
TCCATCTGTACCACCTGCCTGCTGAGCGTCCTCCAGGCCATCACACTCAGTCCCATAAAC
TCTTGTTTGGTAAAATTCAAGCATAAATCCTCACATCACTACTCATGTTGCCTTGTCTTT
TTATGGGTCTTCAATACGCTCCTGAATAGTCGTTTCTTAGTCTCCATTGGGGCCACCCCC
AATGTGACCTCACACGGTCTCGTGTTTGTCACTGAATCCTGCTCTCAATGGCCTATTAGT
CACTTGTTCAGGTACATATTTCTCTCACTGGTGAATGTTCAGGATATCTCTTTTATAGTG
CTGATGGCTCTCTCAAGTGGATACATGGTGAGTCTCTTGTGCAGGCATAAGAAGCAGTTC
CAGCATCTTCACAGTACTAGTCTTTCTCCAAAAACATCACCAGGACAGAGGGCAACTCAG
ACCATTCTTTTGCTCACGAGTTTCTTTATGCTTATGTACTTTTTGGACTGTGTAACCTTC
TCCTCCCTTGTAATATTGTGGAACAATGACCCAATTCATCATTGTATCCAGATGCTTGTA
GGCAACGGCTATGCCACAGTCTGTCCTTTTGTGCTAATGAGCACTGAAAAACGGATGATT
GAGTGCTTCAGATCCAGGTAG
>V1R.GCA_004027595.1_DinBra_v1_BIUU_PVLD010018112.1_18695_19618+
ATGGATTTGGCAATGGCAGTGGTCTACTTCTCTCAGACTTTGATTGGAACACTGGGGAAT
TTCTCTCTTCTTTGCCACTATACCTGTCTTCATTTCACTCAATGCCAGTTAAGATCCACA
GATCTCATTCTCAAGCACCTGTTTGTAGCCAACTCCTTGGTCATTCTGTTTAGAGGAGTT
CCTGACACAATGGCAGCATTTGGCTTGAAAGATTTCCTCAGTGACCTTGGGTGCAAACTT
GTTTTCTACGTTCACAGAGTAGGCCGAGGTGTGTCCATTGGCAGCACCTGCCTCTTGAGT
GTTTTCCAGGTGATCATGATCAGCCCTAGGAGCTCCAGGTGGACAGAGTTTAAGCCAACA
GCCAACAAGTACATATGCATCTTCAATATTCTCTTTTGGATCCTCCACATGCTGTTAAAC
ACAATTATTCTTAAGTATGTTACTGACAGATGGCGCTATAAAAACATCACATACAGAAAA
GAGTTTGGATACTGTTCTCGTGTTTATTACCAACAAAACTCTGGGAGAGTCCTGCATGTA
GCACTGCTGTCATTGCCTGATGCTTTCTGTGTGGGGCTCATGCTGTGGACCAGCAGTTCC
TCAGTTTCCATCCTGTACAAGCACAAGCTGAGAATGCAGCATATTCATAAGACCAACGTC
CGCAGTAGAGTCTCCCCTGAAACTAGGGCCACCAAAACCATCATTCTCCTGGTCATCACC
TTTGTCTATTTTTATACCATCTCCTCCATTTTCCAAGCTTTTCTTGCTTTGTATAACAAT
CCTAACAGGTTGCTTGTGAATGTTGCTGCAGTGGTCACCGGGGGTTACCCCACTGTCAGC
CCTTTTCTGCTCATGAACCATTACCCAAGCATACCCTGTCTCTCTCTTGACTGTACAAGG
AAAACTAAACCTGTCATGTTATGA
>V1R.GCA_004027595.1_DinBra_v1_BIUU_PVLD010018662.1_10111_11007+
ATGGCACTGGTCTACTTATCTCACACTACCATTGGAATACTGGGGAACTTCTGTCTACTT
TTCCACTATATTTTTCTTTATGTAACCAAATTCAGATTAAGAGCCACAGATCAGATTATC
AAGAACCTGGTTTTAGCCAACTTCTTGGCCATTCTGTTTAGAGGAGTTCCCGAAACAATG
GCAGCATTTGGCTTAAAAGATTTCCTCGGTGACCTTGGGTGTAAACTTGTTTTCTATCTT
CACAGAGTAGGCCGAGGTGTGTCCATTGGCAGCACCTGCTTCTTGAGTGTCTTCCAGGTG
ATCACAATCAGCCCCAGGAGCTGCAGGTGGGCAGATCTCAAACTAACAGCCCCCAAGTAC
ATAGACATTTTCAGTACCCTCTGTTGGACCCTTCACTTGCTGTTAAACACAGTTGTTCTT
ATGTACATGACTGACAAATGGAGATATAAAAATATCACCTACAAAAAAGAGTTTGGATAC
TGTTCTAGTGTTCGTTATGATAATGCTAGGATAATCCTGCATGCAGCACTGCTGTCTGCC
CCTGATGCTTTTTGTGTGGGGCTCATGCTCTGGACCAGCAGCTCCTTGGTTTCTATCCTG
TACAAGCACAAGCAAAGAATGCAGCATATTCATAATACCAACATACCATATAGATCGTCC
CCTGAGACCAGAGCGACCATCATTCTTCTGGTCAGTACCTTTGTCTGTTTTTATACCCTG
TCCTCCATTTTCATAGTTATTTTTATTCTCTGTAAAAGTCCTATCAGATTCCTACAGAAC
ATGTCTGCAATAATCACTAGGCTTTACCCAACTATCAGCCCTTTTTTTCTTATGAAACAT
TATCTAAGTATATCCAGTCTATTCCTTGCCTGTATAAGAAGTAAAAAAATCTTGTAA
>V1R.GCA_004027595.1_DinBra_v1_BIUU_PVLD010018691.1_16536_17438+
ATGACATCTGTGGATTTGAAATTTGTCATCCTCTTACTCTTCCCAGTTGTCATTGGAAGC
CTGGGGAATTTCTCCCTTTTATGTCATTTTATCTTCCTTTACTTCAGTGAATGCAGCACC
AGGTCCACAGATGTGATTCTCAGACACCTCACAGTGGCCAACCTCTTGGTCATTCTCTCC
AGAGGAATCCCAGAGACCATGGCAGCGCTTGGGATGGAAAACTTCCTCAACAATGTTGGA
TGCAAACTAGTTTTCTATGTTCTCATGGTGGGCAAGGGCGTGTCTTTCAGCACCACCTGC
CTGCTGAGTGTCTTCCAGGCCATCGCCATCAGCCGCAGGAGCTCCAGGTGGGCAGAGCTG
AAAGTGAGGGCTGTGAAGTGTATGGGGCCCTGTACCGTCCTTTTGTGGCTCCTGCACATG
TTGTTAAACTTCAGAGTTCCTGTACTCATGAGTGACAAGTGGAGCAGTATAAACATGACA
AACATTATAGATTATCAATACTGTTCAGCTATAATTTCTGACAAAGGTAAAACCTTATTT
TTTACAGCACTGTCATTATCACATAATATTTTGTGTTTGAAACTTATGATCTGGAGCAGT
GGCTCCATGGTTTTCATTCTGTACAGGCACAAGCAGCAAACTCAGCATATTCACGGACAC
AAAATCTCATCAAGATCTTCCCCCGAGACCAGAGCTTCTCAAAGCATCCTCATGCTTGTC
TGTGCCTTTGTATGCTTCTATGCCCTGTCTTCCTTCACATATGTTTGGTTTTCTGTCTAT
GACAAAACTGCTTGGTGGCTGGTTAGAACTTCTGTCTTCACCAATGTTTGTTTCCCTACT
GCCAGTCCCTTCATTCTCATGACTCGTGAGCAGTGTGTGTGCAGGACCCTGTGGAGGAAG
TGA
>V1R.GCA_004027595.1_DinBra_v1_BIUU_PVLD010019368.1_9649_10572-
ATGGTTGCAGGAAACTTAGATTTGGGGACTATCTTCCTTGCTCAGACTGGGATTGGGATC
TTTGGAAACTCTTTCCTTTGTTGTTTTTACAGCTTCTGTCTGCTCACTGGATACAGAGTG
AGACACACAGACCTAATTCTCAACCAGCTGGTCTTAGCCAACTCCTTGGTCCTACTCTCC
AAAGGGATATCTCAAACCATTGTGGCTTTGGGGTGGAAGTATTTCCTGGACAATGTTGGA
TGCAAACTTGTCTTCTACTTTCACAGAGTTGGCACAGGCGTTTCCTTCAGCAATGTCTGC
CTTCTCAATGGCTTCCAGGCCATTAAGCTCAACCCCAATATTTGTAGATCGATGGAGCTC
AGGATTAGATCCGTAAGGTTCATTGGCTTCTGCTGTTTCCTGTGCTGGGTTCAGAATATC
TCAATAAATTCATTGGTTCCTATAGTAGTGAATGGTCCATTGAGTTGCAAAAACACTACT
GTGAGAACCAGTTGTGGACACTGTTCCTGGACAATGATATATGGATACAGCTCGTTATAT
GCACTCTTATATTTTTCCCCTGACTTTATCAGTGTGGGCTTCATGATATGGGCCAGTGGC
TCCATGATCCTGTCCCTGCACAGGCACAGGCAGCGAGTGCAGCACATCCACAGTCACAGC
CTCTCCCCCAGGCCTTCCCACGAGGCCAGGGCCACATGCACCATCCTGATCCTGGTGAGC
TCCTTTGTTACCTTTTACTCAGTCTATACTCTTTTGACCATCTGGTTGACTCTAGTTTCA
AATCGTGGTCAGTGGACAGTGAACAGCTCCGTGCTTGTGGCCTCGAGTTTCCCAGCATTC
AGCCCCTTTGTGCTCCTCGTCAGTGACTCCAGGATCTCTCAGTTCTTCACTGCCTGCAGG
GAGAGGACAACTTGTTCTTCCTAA
>V1R.GCA_004027595.1_DinBra_v1_BIUU_PVLD010019569.1_264_1187-
ATGGCATCTAGAGACTTGGCAATAGCGATGAGTTTTCTGGCTCAGACAGTCACTGGGATC
CTAGCTAATGTTCTTCTTCTTCTCTATTACCTCTCTCTCTGCTTCACCGGACACAGGTTC
AGGCCCACAGATCTAATAGCTGAGCACTTGACAATAGCAAACACAGTGATCATGCTGTCT
AAGGGAGTCTCACAGACACTGCAAGCCTTTGGGATAAAGTATTTCTCTCAGGTTATTAGA
TGCACAGTTCTTTTGTATATCTACAGAGCAGCCAGAGGTGTGTCAGTCAGTACAACCTGC
CTCCTGAGTGTCTTGCAAATGGTGAAGATCAGCCCCATGACCTCCAGTTGGAAGCAGCTT
AAAGCTAAACTTCCCAAGCACATTGACTTCTCTATTTTTCTCAGCTGGATTCTCTATGTG
TTGGTAAATTGTATTTTTCTATTTTATAACATCAACAAATATGGCAGCCAAAATATCACA
AAGATAAATGATTTTGGATACTACTCTTCAGGATTTCGAGACAAAATCACAGAAGCATTG
TATGCAGCACTCATATTATTCCCTGAAGTTTCATGTTCTGGGATCATGATCTGGTCCAGT
GCCTCCATGATTTTCATTTTGCACAGGCACAAGCAGCAGGTCCAACACATCCGTAGGACA
AATGTTTCCCACAGATCATCCCCTGAGTCCAGGGCCACCCAGAGCGTCCTTGTCCTCGTG
TGCACCTTTGTGTCTTTTTATACCCTCTCCTCCATCTTTTATGCTTGTGTTTTGAATTTC
AATATTCCTACTTGGTGGCTCATCAATACCTCTGCCCTGATTTCCACCTGTTTCCCTGCC
GTGAGCCCTTTAGTTCTAATGAGCTGCAACTCCACTGCATCCAGACTCTGGTTCAAATTC
TCAAATTTTTTCAAAAACGTATAA
>V1R.GCA_004027595.1_DinBra_v1_BIUU_PVLD010019610.1_20913_21842+
ATGGCCTCCAGGGATTTGGCAATGGGAGTGGTCTACTTCTCTCAGACTGTCATTGGAACA
CTGGGGAATTTCTCTCTTCTTCACCACTTTATCTGCCTGCACTTCCCTAAGTGCCGATTA
AGACCCACACATCTGATTCTCAAGCACCTGGTTGTAGCCAACTCCTTGGTCATTCTGTTT
AGAGGAGTTCCTGACACAATGGCAGCATTTGGCCTGAAAGATTTCCTCAGTGACCTGGGA
TGCAAACTTGTTTTTTATGTTCACCGAGTAGGCCGAGGTGTGTCCATGGGCAGCACCTGC
CTCTTGAGTGTTTTCCAGGTGATCACAATCAGCCCTAGGAGCTCCAGGTGGGCAGAGTTG
AAGCTAATAGCCCCCAAGTATGTAAGAATCTTCAGTATTCTCTGTTGGATCCTCCACATG
CTGTTAAATACAATTATTCTTATGTATGTTACTGACAGATGGCACCATAAAAACATCACA
TACAGAAAAGAGTTTGGATACTGTGCTCGAGTTTCCCAACAAAAATCTAGAAAAGTCCTG
CATGTAGCACTGCTGTCATTGCCTGATGCTTTGTGTGTGGGGGTCATGCTCTGGACCAGC
AGCTCCTTGGTTTCCATCCTGTACAGGCACAAGCTGAGAATGCAGCATGTTCATAAGACT
AACGTACTGCATAGATCCTCCCCTGAAACTAGAGCTACCGAAACAATCATTTTCCTGGTT
AGCACCTTTGTCTATTTTTGTACTGTCTCCTCCATTTTCCAAGCTTTTTTCACATTGTAT
AAAAATCCACACAGTTTGCTCGTGAATGTTGCTGCAGTATTCACCGGGGGTTACCCAACT
GTCAGCCCTTTTCTGCTTATGAAACGTTACCCAAGTATATCCTGTCTCTCTCTTCGTTGT
GCAAGGAATACAAACCCTGTAGTGGTATGA
>V1R.GCA_004027595.1_DinBra_v1_BIUU_PVLD010020317.1_20428_21369+
ATGGAGATAAAGAAAAGTACCAGATTTTCCAATTTTGTTGTCATACGAAATATATTTTTC
TTTGAAGTCAGCCTTGGGTTCATGGCCAACACTGTCCTACTCTTCTTTCATGTCCTCACA
GTCCTTCTGCAGCACAGGCCCAAACCCACCGATCTGACCATTGGTCGCTTGGCACTTACC
CACATAGTGATGCTCCTAACTGTGGGCTTCATAGCTGTAAATATTTCTGGTTTTCCAGAT
TTGTGGAATGACATCACATGTAAATGTGTTATCTATTTGTACAGGTTGATGCGGGGCCTC
TCTATCTGTACCACCTGCCTGCTAAGTGTGCTCCAGGCCATCACCCTCAGCCCCAGAAGC
TCTTGTTTAGCAAAATTCAAAGAGAGATCCCTGCATCAGAACCTGTGTTGCTTTCTCTTT
ATATGGGTTTTCAATATGATCATCAGTGGTCGTTTCTTAATCTCCACTATTGCTACCCAT
AACGTGTCCTCACAGAGCCTTATGTTTGTCACTGAATCCTGCTCTCTTTGGCCCATCAGT
TACTTAGTCAAGTACATACATTTCTCACTGTTGACCTTCAGGGATGTGTCCCTTATAGGG
CTCATGATGGTCTCCAGTGGGTACATGGTGCTTCTCTTGTGTAGACATAAAAGGAAGTCC
CAGCATCTTCACAGCACCAGCCTATCTCCAAAAGCATGTCCAGAACAAAGAGCCACTCAG
ACCATTCTGGTGCTCATGAGTTTCTTCATGATCATGGACTTTTCTGATAGTGTTACTGCC
TCCACTTCTGGAATGTTATGGAAGAATGGCCCCATTCATTATTGCATCCAAATGTTCTTG
GGCAATGGCTATGCTACCTTCAGCCCCTTGGTGCTAATCGGTAGTGAAAAACGGATGATC
AAGGGCTTAGTATCCATGTGGGGAAGGTCAGTAAATGTTTGA
>V1R.GCA_004027595.1_DinBra_v1_BIUU_PVLD010020819.1_11297_12208-
ATGAGTCCTGAAAATTTGGCAGTGGGGATTTTATTCCTAGCGCAAACTGGAGTGGGACTC
TCACGTAATTTTTTTCTTTTCTTTTATTATTCTTTCTTTGCTTTCGCTGGAAAGAATCTG
ATGCTCAAAGACTTGCTTATACAGCACTTGACTTTTGCCAACTCCTTGTTGATTGTCTCA
AGGGGAATCCCTCAAACAATGGCAGAGTTTGGGATGAAGTATCTCGTGGGTGACACCGGT
TGTAAACTTGTTGTCTACCTTTATCGAGTAGCCCGGGGGATTTCCCTGTGTACTACATGC
TTCTTGAGTTGCTTCCAAGCCATCACAATCAGTTCGAGCAACAGATGGAGGACGCTTCAG
CAACGAGCCACAAAGTACTTTGGCCCGTCTTGCTCACTCAGGTGGTTTGTGCATCTGCTT
CTAAACATCCTGATCTCCATGAGGATAGTTGGCCCAAGAAACAATAAAAATATCAGTAAG
ACATTTAATTTGGGTTACTGCTCAGTGTTTGTTCCTGATACCATGACAACCGTGATCTAT
GCACTCTTACTCTGCTGCACGGATGGGGTGTGTTTTGGTCTCATGGCCTGGGCCAGTGGC
TCCATGGTGAGCATCCTGTACAGGCACAGGAGGCAGGTTCGGTATATCCACAGTGCCCTC
CACTCCCCTCGCGTCTCCCCTGAGGCCAGAGTCATCCAAACCATCCTGATCCTGGTGTGC
ACCTTTGTCACGTTCTATGCCCTGTCTTCCATCCTGGTACTTTATTCAGCAATGTTTAGA
AATACAAATGTATGGGTTATGAATATTTTTACATTTATAGAAACGTGTTTTCCCACACTT
TGCCCCTTTGTTCTAATGAGTAACAGCAACTCTGTTTCTAAGCTGTATTTTCCCTGCTGT
GTGAAGAGATAA
>V1R.GCA_004027595.1_DinBra_v1_BIUU_PVLD010020980.1_16998_17921-
ATGGCCTCCAAGGGTGTGTATATTTTAATAATCTTCCTTGTTCAGATTTTCATTGGAACT
CTGGGAAACCTCTATTTCTTAGGTCAATATTTCTTTCTTTTCCTCAGTGGATATAAGACA
AGGTCCATAGATTTGATGCTTATGCATCTAATTGTGGCCAACTTCTTGGTCATTCTCTCT
AGAGGGATCCCGGAGACCATGGCAGCTTATGGGTTGGAAAACTTCCTCAGTGATTTTGGG
TGCAAATTTGTTTTCTATGTTAGCAGAGTGGGTAGAGGTGTAGCCTTTGGCAGCACCTGC
CTCCTGAGTGTCTTCCAGGCCATCACCATCAGCGCCAGCAACTCCAGGTGGGCAGAGCTG
AAGGTGAAATTTCCCAAGTATATAAGCACTTTCACTGTCCTCTGCTGGGTCCTGCACTTG
GTGCTGAATATTAGTTTCTCTGTGAGTTTAACTAGCAGATTGAAAACCAGAAACATCACA
AATAAAGTAGACTTTGCATACTGTTCAGATCCACGCACCACAAAAGGGGTATACACAGCT
CACGCAGTGTGTACCGCCATCATTGATGTTTTTTGCATGAGCCTCATGATCTCAGCCTGT
GGCTGTATGCTTTACCTCTTATTTATGCACAAGCGACGGGTCCAACACATGCATAGGAGC
AGCAACTTCTTCAGATCCCCTCCTGAGACCAGAGCCACTCACAGCATCCTTATCCTGGTG
AGCATCTTTATATTTTTCTATTTCCTGTCTTGTATCATGCAAGTATATGTGACGTTTTTT
AGTCATCCAAGAATCTTCCTGTTCACTCTTAATGCTTTCATAAGTGCATGTTTCTCTACT
GTTTGTCCCTTTGTATTCATGCTTTGTGGCCACTATGTAAATGCAATCTGCTGTGTCTCC
TCTAAAAGGAACAGAGTCATCTAA
>V1R.GCA_004027595.1_DinBra_v1_BIUU_PVLD010021013.1_28585_29526+
ATGTTATTTATTTTATTTTTAGGAAAGAGAATGGCTTCTGAAAACTTGGCAATGGGGATG
TATTTGCTGACACAAGCAGGAGTGGGAGTGTCAGGAAATTTCTTACTCCTATGTTATTAT
TCTTGCTTTGCTTTCACTGGAAAGAATCTGATGCTCAAAGACCTGCTCATACAGCACTTG
ACTTTTGCCAACTCCTTGGTGATTGTCTCCAGGGTAATCCCCCAAACAATGGCAGAGTTT
GGGATGAAATATCTCCTGGACGACACTGGTTGTAAACTTGTTCTCTACCTTTATCGAGTA
GCCCGGGGGATTTCCCTGTATACCACGTGCTGCCTGAGTTGCTTCCAAGCCATCACAATC
AGTTCAGGCAACAGATGGAGGACACTTCAGCAAAGAGTCACAAAGTACTTTGGCCCATCC
TGCTCACTCAGCTGGTTTGTGCATCTGCTTCTAAACATCCTGATCTCCATGAGGATAGTT
GGCCCAAGAAACAATAAAAATATCAGTAAGACATTTAATTTGGGTTACTGCTCAGGGTTT
GTTACTGATACCATGGCAGCCGTGATCTATGCGCTCATGCTCTGCTGCATGGATGGGGTG
TGTTTGGGTCTCATGGCCTGGGCCAGTGGCTCCATGATGAGCATCCTCTACAGGCAGAGG
AGGCAGGTTCGATATATTCACAGTGCCCACCACTCCCCTCGCGTCTCCCCTGAGTCCAGA
GCCATCCAAACCATCCTGATCCTGGTGTGCACCTTTGTCACGTTCTATGCCCTGTCTTCC
ATCCTGGTACTTTATTCAGCAATGTTTAGAAATACAAATGTATGGGTTAGGAATGTCTTT
GCATTTATAGAAATGTGTTTTCCCACACTTTGCCCTTTTGTTCTAATCAGTAACAGCAAC
TCTGTTTCTAAGCTCTATATTCCCTGCTGTGTGAACAGATAA
>V1R.GCA_004027595.1_DinBra_v1_BIUU_PVLD010021183.1_6539_7432-
ATGGATTTGATTTTTGGAATGATCTTCCTTTCCCTGATTGTCATTGGATCCGTGGGGAAC
TGCACACTGCTGCACCATTATGCCTTCCTTTACTTCAGTGGGTGCAGATTAAGATCCACA
GATGTGATCCTCACAAACCTGACAGTGGGCAACCTCCTGCTCATTCTCTGCAGAGGAATC
ATACAGGTCATGTCAGATTTTGGGTTGAAACACTTCCTCAATGATGTTGGATGCAAACTC
ACTTTCTATGTTCACACGGTGGCTAGAGGTGTGTCTCTCAGCACCACCTGCCTGCTGAGT
GTCTTCCAGGCCATCACCATCAGCCCCAGGAGCTCCAGATGGGTAGAGCTGAAAGGGAAG
GCCCTGAAGTGCATTGGTCCCTTTAACGTCTTCTGCTGGGTCCTGCACATGTTCCTAAAT
ATCAGAATTCCCATGCTCGTGACTGCTCAGAGGAACACTGAAAACATGACAGAAGCTATA
GATTTTCAGTACTGCTCAGCTAGGTCTCACGGCAAAGACCCAGGCATCGTGTTTGCAGCA
TTAATATTTTTCCATGACGTTTTGTGTTTGCAGCTCATGATCGGGGCCAGTGGCTCCATG
GTTTTCATTCTGTACAAGCACAAGCAGCGGGTCCAACACATCCAGAGACACAATATCTCG
TCTAGATCTTCCCCTGAGACCAGAGCCTCTCAAAGTATTCTTGCCCTGGTGAGCACCTTT
GTATCATTTTATACTCTGTCTTCCATTGCTCAGGTTTTGTTTTCTCTTTATGGTAATGTT
ACCTGGTGGCTGGTCAAAACATCTATGTTAATCAATACTTGTTTCCCAACTGTGAGCCCC
TTTATTCTCATAAATCGTGAACAGTCTGTGTCATGGCTCACTGCAAGGAAGTGA
>V1R.GCA_004027595.1_DinBra_v1_BIUU_PVLD010021183.1_27217_28164+
ATGATGATCCTACATCCTTACGGCAGAATGACACCTAGGGACTTTGTAATAGCAACGGCT
TTTCTGACTCAGACAGTCACTGGGATCCTAGCTAATGTTGTTCTTCTTTTCCATTATCTT
TCTCTCTGTTTCACTGGACACAGGTTCAGGCCCACAGATCTAATAGCTGAGCACTTCACG
ATAGCAAACACAGTGTTCATGCTATCTAAGGGAGTCCCACAGACACTGCAAGCCTTTGGG
ATAAAGTATTTCTCTCAAGTTATTAGATGCACAGTTCTTTTGTATATCTACAGAGCAGCC
AGAGGTGTGTCAGTCAGTACAATCTGCCTCCTGAGTGTCTTTCAGATGGTGAAGATCAGC
CCCATGACCTCCAGTTGGAAGCAGCTTAAAGCTAAACTTCCCAAGCACATTGGCTTCTCT
ATTTTTCTCAGCTGGATTCTCTATGTGTTGGTAAATTGTATTTTTCCATCTTATAGCATC
AGCAAATATAGCAACAAAAATATCATAAAGATAAAAGAATATGAATTCTGTTCCTCTGTT
CTCAGAGACAAAATCATAGATGTATTGTATACAATATTTGTGTTCTTCCCTGAAGTTTCA
TGTTCTGGGCTTATGTTCTGGTCCAGTGGCTCCATGATTTTCCTTTTGCACAGGCACAAG
CAGCAGGTCCAACACATCCATAGGACAAATATTTCCCACAGATCATCCCGAGTTCAGGGC
CACACAAAGTGTCCTTGTCCTTGTGTGCTCCTTTGTGCATTTTACACCCTCTCCTCCTTC
TTTTATGCTTATGTTGTGAATTTCAATATTCCTACTTGGTGGCTCATGAACACCTCTGAC
CTGATTTCCACCTGCTTCCCCGCCATCAGCCCTTTCATTCTAATGAGCTGCAACTCCACT
GCATCCAGACTCTGGTTCAAATTCTTAAATTTTTTCAAAAGCATGTGA
>V1R.GCA_004027595.1_DinBra_v1_BIUU_PVLD010021239.1_17122_18132+
ATGAGCCTTGCTCAAAGAAATGACTCTCAGAATGTAAAAGAAATTTTAGAAGGGAGTGAT
GAAATCGCTTCCAGGAATTTCGCAATAGGGATAATTTTGTTGTCACAGACTGTGACAGGA
ATTCTAGGAAATTTCTCTCTTCTTTACCGATATGTTTTCCTTTGCCATATGCAAAGCAGA
TTGAGATCCATAGATATGATTCTGATGCACTTGTTTGTAGCTAACTCTTTAGTTATTCTT
TCAAATGGATCTTCCCACACATTAGTAGCCTTTGGATTGAAACATTTATTCAATGAATTT
AGTTGTAATATTACCTTATATGTGTGCAGAGTGGGCAGGACTATGTCCATTTGTACTGTG
TGTCTCTTGAGTGTCTTCCAGAGTATTGTAATCAGCCCCATGAACTCCTGCTGGAAGAAT
CTTAAAATAAAAGCTCCGAAGTACATTGGCTTCTGCATGGCCCTCTGCTGGTTGCTGCAC
ATGGGAGTGAATTTCATTTTTCCTCTGTATGTGTTACATGTATCTGGGAAAGCAGAAAGC
AGAAACATCACAAAGGAAAGACATCTGGGATTCTGTACTGTTGTAGATTATGGGACAACC
ATGAACTCAGTCTATATTGCCTTAGTAGTTTCGCCTGAGGTTTGTTTTATTGTGCTAACG
ATGTGCACCAGTGGTTGTATTATTTTTGTCCTGTACAGACATAAACGGCAGGTTAAGCAC
ATTCATAGCACCAGTGTTTCCTCCAGATCCCCTGAGTCAAGGGCCACCAGAAGCGTCCTT
GTCCTGGTGAGCACCTTTGTAGCATTTTACATCATCTCCTCCATCTTTCACATTTTCACT
GCCCTCTTTTATAATCTCGGTTGGTGGTTGGTGAATATTTCTCGCCTCTTCTCTCTGTGT
TTTCCAGCTGTCAGCCCCTTTCTGGTCATGAGCCAGGATTCCTCTATATCCATGTCCTGG
TTTGTATGGATGAGAAGCACAAAAATCCCTCCTCTTTTGAGAAACACATAA
>V1R.GCA_004027595.1_DinBra_v1_BIUU_PVLD010021439.1_29615_30556+
ATGGATTCCAGAATTATCAGCACAATAGTCTGGACCTTTCTAACTGCACTTGGCATATTA
GGCAATACATCAGTTTTTGTGATTTATACGTGCAATTTCAGAATAGCCATGAAGAGCAAA
TTAATACAGCTCATCCTTATCCATTTACTGTTCACAAATACCTTAGTGCTTGTTTCCCAA
GGAATACCAAGGGCAATAGAAGATTTTGGTATGAGAAACTTCCTAGATGACGCAGGCTGT
AAGATTGTTGCTTACGTGCATAGGGTGGCCCGGGGCCTCTCCATCTGCACCAGCGGTCTC
CTCACGGTGGTCCAGGCCATCATCATCAGTCCCAGACACTTGGCGTGGAGGAGGCTCCAG
CCCAGGTCTGCCTGGCACCTCCTTCCCTTGTGTCTTTTCTTTTGGATTCTCAATTCCTCA
ATAGGCATTAGCTTACTCCTTTATATCACAAGTACGAGCATGAACATATCAAAAGGGAGT
GTGAACTACAAAGCTTGTTATTTTCGAATGGAAAATCTGAAAGCAAAATGGACATTCCTC
ACTGTCATGGTAATACGAGATGTCACGTTCCTGGGTGCCATGGGCACAGCCAGTGGCTAC
ATGGTCTTCCTCCTCCACAAGCACCACCAGCGTGTTCTCTGTCTGCAGATCTCTAGGTCT
CTCTACAAAGCTCCTGCTGAGATCAGAGCTGCTCAGAGTGTTCTCCTTTTGGTGCTTTGT
TTTGTTTTCTTTTATTGGACAGATTGTGTTTTTACTCTGTGTACTAATGCTTTCCTGGAG
AATAATTCAATGTTATTTACTATTCGGAATTTTGTGACCCTTGGTTATGCAGTTGTCAGC
CCATTTGTACTGATTCACAGAGAGGGACGCCTGGCTGAATGCTGGAGAGCTCTGCAGAAC
AGAGCAGGGCTTGAAAGGACTATTTCTTGCTCCTTTCTTTAA
>V1R.GCA_004027595.1_DinBra_v1_BIUU_PVLD010021953.1_13198_14133-
ATGAACCATGCACAACAGAAGAATGTCATCTGTGGATCTGAAATTCGTAGCCCTCTTCCT
TTTTCCCCTTGCCATTGGAAGCCTGGGAAATCTCTCCCTTTTTGTCATTCTTTTTGCCTT
TCCTTCAGTGGATGCAGGCCCAGGACCACAGACTTCATTCTCAGGCACCTGACAGTGGCC
AACCTCTTGGTCATTCTCTCCAGAGGAATCCCAGAGACCCTGGCAGCACTTGGAGTGGAA
GACTTCCTTAATAATTTTGGATGCAAACTTGTGTTCTATGTTCAAGTGGTGGGCAAGGGC
GTGTCTTTCAGCACCACCTGCCTGCTGAGTGTCTTCCAGGCCATCACCATCAGCCCCCGT
AGCTCCAGGTGGACAGAGCTGAAAGGGAAAGCCCTGAAGTGCATCAGGCCCTGTCCCATC
ATTTCCTGGGCCCTGCACCTGCAGCTAAACATCAGAATCCCTATGCTTGTGAGGGACAAA
ATGAACAATACAAACATCACAAACAGTATAGATTATCAGTACTTTTCAGCTGTGATTTCT
AGCAAAGACAAAATCTCCACTTTTGCAGCATTGAGGTTATCACATGACATTTTGTGTTTG
ACACTTAAGATCTGGAGCAGTGGCTCCATGGTTTTCATTCTCTACAGGCACAAGCAGCGA
ACTCAGCATATTCACAGACACAAAATCCCATCAAGACCTTCCCCTGAGACCAGAGCTCCT
CAAAGCATCCTCATGCTGGTCTGTGCCTTTGTATCTTTCTATGCACTGTCTTCCATCATG
AATGTTTGGTTTTCTCTTTATCACGAAGCTGCTTGGCAGGTTGTTAAAACTTCTGCCTTA
ATCTATGCTTGTTTTCCAACTGTTAGTCCCTTCATTCTCATGACTCGTGAACAGTGTGTG
TGCAGGTTCATGTGGAATAAGAGAGCACACATCTAA
>V1R.GCA_004027595.1_DinBra_v1_BIUU_PVLD010022286.1_27628_28569+
ATGGATTTCCGTGTTATCAGCACAGCAGTCTGGACCTTTCTAACTGCACTTGGCATATTA
GGCAATACATCAGTTTTTGTGATTTATACGTGCAGTTTCAGAAGAGCCATGAAGAACAAA
TTAATACAGCCCATCCTTATCCATTTACTGTTCACAAATATCTTAATGCTTGTGTCCCAA
GGAATACCAAGGGCCATAGCAGATTTTGGTATGAGAAACTTCCTAGATGACGCAGGCTGT
AAGATTGTTGCTTACGTGCATAGGGTGGCCCAGGGCCTCTCCATCTGCACCAGCAGTCTC
CTCACGGTGGTCCAGGCCATCATCATCAGTCCCAGACACTCGGCGTGGAGGAGGCTCCAG
CCCAGGTCTGCCTGGCACCTCCTTCCCTTGTGTCTTTTCCTTTGGGTTCTCAATTCCTCA
ACAGGCATTAGCTTACTCCTTTATATCACAAGTACGAGCATGAACATATCAAAAGGGAGT
GTGAACTACAAAGCTTGTTATTTTCGAATGGAAAATCTGAAAGCAAAATGGACATTTCTC
ACTGTCATGGTAATACGAGATGTCACGTTCCTGGGTGCCATGGGCACAGCCAGTGGCTAC
ATGGTCTTCCTCCTCCACAAGCACCGCCAGCGTGCTCTCTGTCTGCAGATCTCCAGGTCT
CTCTACAAAGCTCCTGCTGAGATCAGAGCTGCTCAGAGTGTTCTCCTTTTGATGCTTTGT
TTTGTTTTCTTTTATTGGACAGATTGTGTTTTTACTCTGTGTACTAATGCTTTCCTGGAG
AATAATTCAATGTTATTTACTATTTGGAATTTTGTGACCCTTGGTTATGCAGTTGTCAGC
CCATTTGTACTGATTCACAGAGAGGGATGCCTGGCTGAATGCTGGAGAGCTCTGCAGAAC
AGAGCAGGGCTTGAAAGGACTATTTCTTGCTCCTTTCTTTAA
>V1R.GCA_004027595.1_DinBra_v1_BIUU_PVLD010023285.1_10914_11804+
ATGACCTCCAGGGATTTTGCAATGGCAGTGGTCTTCTTCTCTCAGACTCTCATTGGAACA
CTGGGGAATTTCTCTCTTCTTTGCCACTATACCTGCCTTCATTTCACTAAGTGTCAATTA
AGAGCCACAGATCAGATTCTCAAGCACCTGTTTGTAGCCAACGCCTTGGCCATTCTGTTT
AGAGGAGTTCCTGAAACAATGGCAGCATTTGGCTTGAAAGATTTCCTCAGTGACCTTGGA
TGCAAACTTGTTTTCTACCTTCACAGAGTAGGCAGAGGTGTGTCCATTGGCAGCACCTGC
CTCTTGAGTGCCTTCCAGGTGATCACAATCAGCCCTAGGAGCTCCAGGTGGGCAGAGCTT
AAACCAGTAGCCCACAAGCACGTAAACATCTTCAGTATCCTCTGTTGGATTCCCTACTTG
CTGTTAAACACAATTGTTCTTTTGTGTGTTACTGACAAATTGCACCATAAAAACATCACA
TACAGAAAAGAGTATGGATACTGTTCAGGTACTCATCACCAAAAATCTAGGAAATTCCTG
TATGCAGCACTGCTGTTGTTGCCTGATGCTTTGTGTGTGGAGCTCATGCTCTGGACCAGC
AGCTCCTTGTTTTTCATCCTGTACAGACACAAGCTGAGAATGCAGAGTATTCATAAGACC
AACATCTCCGGTAGATTCTCCCCTGAAAACAGGGCCACCAAAACCATCATTCTCCTGGTC
AGCACCTTTGTCTGTTTTCATACCCTCTCTTCAATTTTCCAAGCTTTTTTCACTTTGTAT
AAAAATCCTAACAGGTTTCTTGTGCATATTGCTGCTGTAGTCACTGGGGGTTACCCAACT
GTGAGCCCTTTTCTGCTCATGAGCCATTGTAAAGGAAATTATTGTCATTAA
>V1R.GCA_004027595.1_DinBra_v1_BIUU_PVLD010023502.1_12277_13215-
ATGGCTTTTAGGAATTTGGCAATGGCAATGGTCTGCTTCTTTCAGACACTCATTGGAACA
CTGGGGAATTTCTTTCTTCTTTACTACTGCACCTGCCTTCATTTCACTAAGTGTCGATTG
AGGTCCACAGTTCTGATTCTCAAGCAACTGGTCATAGCCAACTCCTTTGCCATTCTGTTT
AGAGGAGTTCCTGAAACAATGGCAGGATTTGGCCTGAAAGATTTCCTGAGTGACCTTGGA
TGCAAACTTGTTTTCTATGTTCACAGAGTAGGCCGAGGTGTGTCCATGGGCAGCACCTGC
CTCTTGAGTGTCTTCCAGCTGATCACGATCAGCCCTAGGAGCTCCAGGTGGGCGGATCTT
AAGCTAACAGCCCCCAAGTACATAAGCATCTCAAGTATCCTCTTTTGGATCCTGCACATG
CTGTTAAGTACAACTGTTCTTATGTATGTTACTGACAAATGGTACCATAAAAACATCACA
TACAGAAGAGAGTTTGGATACTGTTCTACTATTCGCCAACATAAACCTTCTCCAATCCTA
ACTGCTGCAGTGCTGTTCCTCCCTGATGCATTGTGTGTGGGTCTCATGCTCTGGACCAGC
AGCTCCATGATTTCCATCCTGTACAGGCACAAGCTGAGAATGCAACATGTTCGTAAGTCC
AACTTCACACATAGATCCTCCCCTGAAACCAGGGCCACCAAAACCACCATTCTCCTGGTC
AGCACATTCGTCTATTTTTATTCTCTATCCTCCATTTTCCATGCTTTTTTCACTTTGTAT
AAAAATCCTAACAGTTTGCTCGTGAATGTTGCTGCTGTAGTCAGTGGGGGTTACCCGACT
CTCAGCCCTTTTCTGCTCATGAAACATTACACACGCATATCCTGTCTTATTGGCTGTGTA
AGTAATAAAAGAACCTGTAATGTTATGAGAATCATGTAA
>V1R.GCA_004027595.1_DinBra_v1_BIUU_PVLD010023502.1_23978_24901+
ATGGCCCCCACACAGGTAAATATTGAAATGCTATTCCTGGTCCAGATGGTCATTGGAACC
ATGGGGAATGTCTCCCTTTTAGGTCAGTGTTTGATCCTTTATGGCAATGGATGCAAATCA
AGGTCCATAGATGTGATCCTCATGCACCTGACTGTGGCCAACACCCTGGTCATTCTCTCC
AGAGGAATCCCAGAGACCATGGCAGCTTTGGGGGCAGAAGACTTCCTCAGTGATGTTGGA
TGCAAACTCGTTTTCTATGTTCACAGGGTGGGCAGGCGTGTTTCTATGGGCAGCACCCGC
CTGCTGAGTGTCTTCCAGGCCATCACCATCAGCCCCAGGAGCTCTAGGTGGGCAGAGCTG
AAAGCGAGAGCTCTCAACCATATAGGTACCTTCACTGCCCCCTGCTGGGCAACGACTATG
ATACTGAATGTCACTTTTCCGGTGCAAGTGACTGCGAAGTGGAAAAAGAGAAACATCACA
AGTACAATAGACTTTGGATACTGTTCAGCTCCAGGTTACGAGAGAGTCCTGAAATCAGTA
AGTGCAGCTTTGTTCTCCCTCAGCGATGCGCTCTGTATAGGCCTCATGCTCTGTGCCAGC
GGCTCCATGGTTTTCACCCTACACAGGCACAAGCAGCGGGTCAGACACACGCCTAAGACC
AGCGTGTCCTGCCGATCTTCACCTGTAGCCAGAGCCACCCACAGAACCCTTGTCCCGGTG
TGCACGTATGTAAAGTTTTACACCCTGTCCTGCATCGTGCAAGCATGCGTGGCTGTTTTT
CACAGTCCCAGTGCCTTACTGCTAACTTCTGCTGCCTTAATGAACATCAGTTTCCCAACT
[truncated: 855,856 more chars]
