# Supplementary material for: Synchronized Expansion and Contraction of Olfactory, Vomeronasal, and Taste Receptor Gene Families in Hystricomorph Rodents
Source: Mol Biol Evol. 2024 Apr 23;41(4):msae071. doi: 10.1093/molbev/msae071 (PMC11035023; doi:10.1093/molbev/msae071)
Supplement: msae071_Supplementary_Data [file msae071_supplementary_data.zip › SuppleDataS5.txt]

Supplementary Data S5. Amino acid sequences of 761 intact exon 3 sequences of V2R genes from 17 Hystricomorpha species. Each gene name is composed of the genome assembly name, contig name, initial position (bp), terminal position (bp), and coding strand ('+' or '-').

>V2R.GCA_004027205.1_CteGun_v1_BIUU_PVKB01000567.1_79786_80658+
VGYASTCSILSDKFQFPSYIRTIASDKVQSEAMVKLIQHFGWVWIGTIAA
DDDYGKYGVKAFKEQLESVNLCIAFSEIIPKVYSNEKMQKAVNAVKTSTA
KVIVLYTSDIDLSPFVLEMVYHNITDRTWIASEAWITSALIAKPEYFPYF
GGSIGFAIPRSDIPGLKEFLYDIHPSKDPNDVLTIEFWQTAFNCTWPNSS
VPYNVDHRVNMTGKEDTLYSMSDKFCTGEEKLEDLNNTYLDVSQLRITNN
VKQAVYAMAYALDHLSRCQEGDGPFLPERSCAYIPDFEPWQ
>V2R.GCA_004027205.1_CteGun_v1_BIUU_PVKB01001541.1_7231_8034+
ISFGSYNPRLSDKGRFPSLYQMAPKDTALALGMVSLMLHFGWTWVGLVIA
EGQKGLQFLSDMRGEMDRNGVCVAFVQMISSFYSMSYVLTTHDFLSRETS
PVNVVAIYDDTDSRKDVNYHMGQQLVTWRVWVTNSQWHADMAGRNFILDS
FHGTLMFSHHHKKISGFQNFLQTVNPSRYPEDNLLALYWFKSFGCSISDS
DCALKDCALNASLTWLPVNRFDPAMSDGSYNIYNAVYAVAHALQEMLRQQ
VQTQPGGDWDAMVFSAWQ
>V2R.GCA_004027205.1_CteGun_v1_BIUU_PVKB01001541.1_27293_28093-
LSFGAFNPRLSDKGQFPSLYQLAPKDTALALGMVSLMLHFGWTWVGLVIA
EGQKGLQFLSDMRTEMERNGVCVAFVKVIASAFFSYASATHDLLTKEASP
VNVVVIYYDTDSLNDVNYHVGLWLVTWRVWVTNSQWHADMAGRNLVLDSF
HGTLMFSHQHEEISGFQNFLQTVNPSRYPEDNFLALYWFKSFGCSLSDSD
CALKDCALNASLTWLPVNRFDPAMSDGSYNIYNAVYAVAHALQEMLRQQV
QTQPRGKGGASVLSPWQ
>V2R.GCA_004027205.1_CteGun_v1_BIUU_PVKB01001545.1_201828_202625-
VSYASTLPSLSDKTQFPSFLRTLASDLTSSHAVTQLVLYLRWSWVGILAQ
DDDFGQEAGALAARELDWAGVCVEFHLHVPSQEAPEKIGTIVGRMRGSSA
TAVLVFLSNSNFQLVLQRLQDFRVQGQVWVSDGLLHTALALATPSTARVL
HSSVGLLRRSSRAPDLPEFLAHLHPDRTPEDPFLLRFWEATFGCVWPSRK
GVRARGAWLCSGNESLRGHEHPFQDVSKVDIAYSAVYSVAHALQALLSCD
PGDRGCVDPQSFQPWQ
>V2R.GCA_004027205.1_CteGun_v1_BIUU_PVKB01002149.1_313141_313941+
LAFGSFNPRLSDKGRFPSLYQLAPKDTALALGMVSLMLHFGWTWVGLVIA
EGQKGLQFLSDIRGEMDRNGVCVPFVKMIPSTSVAYFSATHDFLTKETSP
VNVVVVYYDTDSLNDVNYHVGQQLVTWRVWVTNSQWHADLAGRNLILDAF
HGTLMFSHHHEEISGFQNFIQTVNPFQYPEDNFLALYWFKSFACSISDSD
CTLKDCALNASLTWLPVNCFDPAMSDGSYNIYNAVYAVAHALQEMLHQQV
QMQPGAMGETSVLSPWQ
>V2R.GCA_004027205.1_CteGun_v1_BIUU_PVKB01005103.1_105237_106043-
VTFGSFDSMLTENGQFPSLYQVAQKDTSLALGMISLMLHFTWTWVGLVIT
EGHKGLQFLSDITGEMDRNEVCVAFVKMVSSALVSYVSNTQQHDILTRET
SQVNVVIIYFETDGLNDVIYNIGRYLVTWKVLVSNSQWHADMSGSNFILD
SFHGILIFSNHHKEISGFKNFVQSVTPSKYPEDTYLTTYWFENFHCSLSD
YDCALKNCVPNASLAWLPVNQFDTSMNDRSYNIYNAVYAVAHALHEMFFQ
RVQISPTGNGKVRMFFPWQ
>V2R.GCA_004027205.1_CteGun_v1_BIUU_PVKB01005659.1_13380_14186+
LAFGSFNPRLSDKGQFPSLYQLAPKDTALALGMVSLMLHFGWTWVGLVIT
EGQKGLQFLSDMRAEMDRNGVCVSFVKTFSSTIVSYMSVTRGHDFLTKET
PPVNVVVIYYDTGSLNDVNYHVGQQLVTWRVWVTNSQWHVDMAGRNLILD
PFHGTLIFSHHHEEIPGFQKFIDTVNPSRYPEDNFLALYWFESFGCSLSD
SDCALKDCALNASLTWLPVNRFDPAMSDGSYNIYNAVYAVAHALQEMLRQ
QVQTQPGAKGEAVMPSPWQ
>V2R.GCA_004027205.1_CteGun_v1_BIUU_PVKB01005659.1_33755_34561-
LAFGSFNPRLSDKGRFPSLYQLAPKDTALALGMVSLMLHFGWTWVGLVVT
EGQKGVQFLSDMRTEMERNGVCIAFVKTFSSSIVSYISVTRGHDFLTKET
PPVNVVVIYYDTGSLNDVNHHVGQQLVTWRVWVTNSQWHADMAGRNLILD
SFHGTLMFSYHQEEISNYKTFIQTVNPSRYPEDNFLALYWFKNFDCSLSD
SDCALKDCALNASLTWLPVNRFDPAISDGSYSIYNAVYAVAHALQEMLCQ
QVQMQPGAEGEAVLPSPWQ
>V2R.GCA_004027205.1_CteGun_v1_BIUU_PVKB01005659.1_53298_54104-
LAFGSFNPRLSDKGQFPSLYQLAPKDTALALGMVSLMLHFGWTWVGLVVT
EGQKGLQFLSDMRAQMDRNGVCIAFVKTFSNTIVSYMAVTRGHDFLTKET
PPVNVVVLYYDTDSLNEVNYHVGQQLVTWRVWVTNSQWHADMAGRNLMLD
SFHGTLIFSHHHEEIHSFKTFIQTVNPSRYPEDNLLALYWFKSFDCSLSD
SNCALRDCALNASLTWLPVNRFDPATSDEGYNIYNAVYAVAHALQEMLRQ
QLQTQPVEYGDVAVPSPWQ
>V2R.GCA_004027205.1_CteGun_v1_BIUU_PVKB01005659.1_66136_66936+
LAFGSFNSKMSDKGQFPSLYQLAPKDTELALGMVSLMLHFGWTWVGLVIA
EGQKGLQFLSNVREEMERNGVCVAFVKMIPSACVTHISATHDFLTRETPP
VNVVVIYYDTDSQNGINFHVGQQLVTWRVWVTNSQWHADLAGRNLILDSF
HGTLMFSHHHEEISEFQNFLQTVNPSRYPEDNFLALYWFNNFDCSLSDSD
CTLKDCAFNASLTWLPVNRFDPAMSDGSYNIYNAVYAVAHALQEMLRQQV
QTQPGGKGEAMVTSPWQ
>V2R.GCA_004027205.1_CteGun_v1_BIUU_PVKB01005659.1_81498_82298+
FVFGSFNPRLSDKGQFPSLYQLAPKDTVLALGMVSMMLHFGWTWVGLVIA
EGQKGLQFLSDVRREMERSEVCVAFVKIIPSATVSYVSSTHDFLTRESSP
VNVVVIYYDTDSLNGVNYHVGQQLVTWRLWVTNSQWHADLAGRNLILDSF
HGMLMFAHHHEDISGFQNFIQTVNPSRYPEDNFLALYWFKSFGCSLPDSD
CALRDCALNASLTWLSMNRFDPAMSDGSYNIYNAVYAVAHALQEMLRQQV
QTQPGGKGDVVVFFPWQ
>V2R.GCA_004027205.1_CteGun_v1_BIUU_PVKB01005759.1_15119_15928-
LTFGSFDPMLSDNGQSPSLYQMAPKDTSLGLGMVALMLHFSWTWVGLIFT
EGQKGLQFSKDVRAEMDKNRLCLAFVKIISSGLVSYLTAGKNSQNVLTQE
TVPVNVVIIYYDTDSTNEINYHMGLYLVSWRVWVTNSQWHIDLTGRNFIL
DSFHGILIFSNHHEEISGFQNFIQNVSPSKYPEDTFLALYWLKNFDCSLT
DSDCTLKNCPLNTSLVWLSGNRFDTAMSDGSYNIYNAVYAVAHALHKLLF
QQVQVTPKKNGDVGTLSPWK
>V2R.GCA_004027205.1_CteGun_v1_BIUU_PVKB01005759.1_34289_35095+
LSFGSFDPMLNNNGQLPSFYQMASKDTSLAHGMVSLMLYFSWTWVGLIIT
EGQKGLEFLSHVRGEMDRSKICVAFVKMVKNALVSVVPPIKQHDFMTRES
SPVNVVIIYYDTDSLNDVNYHIGQHLVTWRVWVTNSQWHADMAGRNFILD
SFHGTLVFSNHHEEISGFKTFIHKFNPSTYPEDTFLALYWFQYFHCSLSA
SDCALENCPPNASLAWLPVNRFDMTLSDGSYNIYNAVYAVAHVLHEMLLQ
HVQMQPTGGGERVMFFPWQ
>V2R.GCA_004027205.1_CteGun_v1_BIUU_PVKB01005759.1_49642_50448+
ITFGAFDPLIVENGQFSSLYQVAPKDTSLALGMVSLMLHFSWTWVGLVVT
EGQKGLQFISDMRAEMDKNRICAAFMKMIPTAFVSYLYNANQYDFLTRET
SPVNVVVIYYDNESLNDMNYLMGQYLVTWRVWVTNSKWHADTAGRNFFLD
SFHGILIFSNHHEEISGFKNFVQAVNPFKYPEDTFLTLLWFNNFHCLFSD
SDCTLKNCALNGSLAWLPANYFDQATSDSSYNIYNAVYAVAHALHEMLSQ
QIQISPLGEEKRKWVSPWQ
>V2R.GCA_004027205.1_CteGun_v1_BIUU_PVKB01005759.1_71619_72425+
VTFGAFDPLLKSNGQFSSLYQVAPKDTSLALGMVSLMLHFGWTWVGLVVT
EGHRGLQFISEVKAAMKKSKVCVAFMKMIPTAFVSYLFNPKRHDFLTKET
SPVNVVIIYYDTESLNDINYLMGQHLVTWRVWVTNSQWHADTTGRNFFLD
SFHGILIFSNHREEISGFKNFVQTVNPFKHPEDTFLTLLWFNNFHCSFSE
SDCTLKNCALNGSLAWLPANYFDPATSDSSYNIYNAVYAVAHALHEMLSQ
QIQISPLGEEERKWVSPWQ
>V2R.GCA_004027205.1_CteGun_v1_BIUU_PVKB01005939.1_70843_71649+
LTFGSFEPMLSDNGQFPSLYQLAPQDTALALGMVSLMLHFGWTWVGLVIT
EGQKGLQFLSDARTEMDRNGVCVAFVKMISSVLVSYLATTQQYDFLTRET
SPVNVVVIYYDTDSLNDVNYYVGQQLVTWRVWVTNSQWHADMAGRNFILD
SFHGTLIFSHHHEEISGFENFIQTATPSKYPENSFLALYWFKNFHCSLSD
SDCALMNCPPNASLAWLPGNCFDTAVSDGSYNLYNAVYAVAHALHEMLVQ
QVQMPPVGSEEAAVLTPWQ
>V2R.GCA_004027205.1_CteGun_v1_BIUU_PVKB01006291.1_12032_12838+
LTFGSFDPALSENSQFPSLYQIPQKDTSLASGMVSLLLHFSWTWVGLLIT
ESQKGSQFLLDLTAEMDRNNICAAFVKMISNILVSYLSPTKLHDFLTRET
SPVNVVVIYYDTDSLNDINYHVERQLVTWRVWVTNSQWHVDMTGKNFILD
SFHGTIIFSNHHEEISGFKNFVQTANPSTYPEDTVLALYWLRNFRCSLSD
SDCALEDCPPNASLALLPANRFDPAMSEGSYNVYNAVYAVAYALHEMLLQ
SAQIQPVGNGEQVVVSPWQ
>V2R.GCA_004027205.1_CteGun_v1_BIUU_PVKB01006291.1_31584_32390-
LTFGAFDSMFMSSGHFPSVYQLAPKDTTLALAMVSLMLHFSWTWVGLVVP
EDHKGLQFLSDIKREMDKNRICVAFVKMISTARVSYFFEGQKHNFLARET
SPVNVVIVYYDTESLNDINYLIGQHFVTWRVWVTNSQWHADMAGRNFLLD
SFHGTLVFANRHEEISGFKNFIETANPFKYPEDTFLMLYWSNIFSCSFSG
SDCTLKNCPHNYSLARLPVNRFDTAASDSSHNIYNAVYAVAHALHEMISQ
QVEVSLIGNKKTVMFSPWQ
>V2R.GCA_004027205.1_CteGun_v1_BIUU_PVKB01006291.1_50175_50981+
ITFGSFDPMLTANGHFQSLYQVAQRDTSLALGMVSLMLHFSWTWVGLVIT
EGHKGSQFLSDVRGEMDRMKICAAFVKIIPNALASYIQNPQQHDILTREI
SRVNVVIIFYDTDGLNDVNYDIRQYLMTGKVWITNSQWHADMAGRNFIFD
SFHGILIFSTHHKEISGFNHFVQAANPFKYPEDTYLTMYWFNNFNCSFSD
SDCTLKNCPPNASLAWLPMNHFDVTMSDGSYNIYNAVYAVAHALHEMLCQ
EVQKSPAENRGGMRFPSWK
>V2R.GCA_004027205.1_CteGun_v1_BIUU_PVKB01006593.1_4477_5283-
LTFGSFDPVLRENGQFPSLYQVAPKDTSLARGMVSLMLRFSWTWVGLVIV
EGQKGSQFLSDMRAEMDRNGICAAFVKLILNILVSYASTTNLRDFLTQDA
SSVNVIIIYYDTESLNDINYYVGLQLVTWRVWVTNSPWHFDMTGRNFILD
SFHGTLIFSNHHEEIPGFNNFIRTATPSRYPEDTVLALYWLRNFRCSLSD
SDCALEDCPPNASLALLPANRFDPTMSEGSYNVYNAVYAVAYALHEMLLQ
SAQMQPVGNGEQVVVSPWQ
>V2R.GCA_004027205.1_CteGun_v1_BIUU_PVKB01006593.1_17529_18332+
ITFGSFDPMLTGYDQLPSIYQMAPKDTYLATAMVSLMLHFSWTWVGLVIA
EGQKGLQFLSDVRAEMDRNRVCVAFVKMISSSLVSFVSYSQHDFLTREIS
PVNVVVVYYDTDSLNDINYHVGQYLVTWRVWVTNSQWHGDLAGRNFILES
FQGTLMFSNHHEEIFGFENFVEKVSPSKYPDDGFLTLFWFKNFHCSLSDS
DCTLKNCPLNASLAWFPLNRFDVAMSEGSYNIYNAVYAVAHSLQEMLLQQ
VQRQPIKNEEEVLFSPWQ
>V2R.GCA_004027205.1_CteGun_v1_BIUU_PVKB01006593.1_40537_41340-
LTFGSFDPGLSDNGRFPSLYQMTARDTSLTLGMVSLMSHFNWTWVGLVIT
EGQKGFQFLSDVRAEMDRSNICVAFVKVIPNALVTFSSYARYNFLTREPS
PANVVVLYYDTDSLNDVNYQIGQHLVTWRVWVTNSQWHADMAGRHFVVDS
FHGILVFSNHHEEISGFKSFIQTVTPSRYPEDNFLALYWFKNFHCSLSDP
DCALKNCPLNTSLVWLPANRFDMTLSDGSYNIYDAVYAVAHALHEMLFQQ
VQMQPMENGQRKVFSPWQ
>V2R.GCA_004027205.1_CteGun_v1_BIUU_PVKB01006646.1_8160_8966-
LTFGDFDPMLKSKGQFPSLYQVASKDTSLALGMVSLMLHFGWTWVGLVIT
EGQKGLQFLSDMRSEMERLTVCIAFLKIISTAHVSYLLNPQQHDFLTRET
SPVNVVVIYYDTESLNDINYFIGQNLVTWRVWVTNSQWHADMAGRNFILD
SFHGTLVFAKHHEEIPGFKDFIQRATPFKYPEDTFLTLFWLNNFYCSFSD
SDCTLKNCPLNASLAWLPANHFDTTPSDSSYNIHNAVYAVAHALHEMLLQ
QVQMPPIEKEKKIVFSPWQ
>V2R.GCA_004027205.1_CteGun_v1_BIUU_PVKB01006646.1_34478_35284+
LTFSSFDPMLNDNGQFPSLYQVANKDTSLAHGMVSLMLHFSWTWVGLVIS
EGQKGLQFLSDVRREMDRNRVCAAFVKMISTSLVSLMTNPRQHDFLTTET
SPVYVVIIYYDTESLNEINYHLAKYLVTWRVWVTNSQWHADTTGRNFILD
SFQGTFIFSNHHAEISGFEDFMQEATPFKYPEDTYLTMYWFNNFHCSFSA
PDCTLKNCIPNASLAWLPVNRFDTSVTDGSYNVYNAVYAVAHALHEMLVQ
QVQTQSNQNGGQRSFFPWQ
>V2R.GCA_004027205.1_CteGun_v1_BIUU_PVKB01006646.1_51849_52652+
LTYSSFDPMLNDNGQFPSLYQIANKDTSLALGMVTLMLHFSWTWVGLVIT
DSQKGLQFLSDVRAEMDRNRVCAAFVKMISNAPMPYFFYPRGHDFLTRET
SPVNVVIIYYDTESLSDINYLIGQYLVTWRVWVTNSQWHADMTGRNFILD
SFQGTLVFSNHHAEISGFEDFMQEATPFKYPEDTYLTMYWSSNFHCSFSA
PDCTLKDCIPNASLAWLPVNRFDASVTDGSHNVYNAVYAVAHALHEMLVQ
QVQTQSMGPGGQAFSPWQ
>V2R.GCA_004027205.1_CteGun_v1_BIUU_PVKB01006709.1_16708_17517+
LSFGSFDPLLSDNGQFPSLYQTAPKDASLALAMVSLMLHFGWTWVGLVIT
EGQKGLQFLSDVRAEMDRNRICAAFVKMIPSILVSVLSFLPPPHDFVMRE
PSPANVVVVYYDTDSLNDVNYSIGQYLVTWRVWVTNSQWHADMAGRNLIL
DSFQGMLIFSNHHEEIAGFTNFVQTANPSKYPEDMFLAVYWFRNFQCSLS
DSDCALENCTPNASLAWLPANRFDVAMSDGSYNIYNAVYAVAHALQEMLL
QQVQMQPMGNGAQRMFSSWQ
>V2R.GCA_004027205.1_CteGun_v1_BIUU_PVKB01006848.1_39190_39996+
VTFGSFDPMLRDSGHFPSLYQVAPKDTSLATGMVSLLLHFRWTWVGLAIT
EGQKGLQFLLGVRAEMDRNKVCVAFVKMISTPLVSYVSYIHDYDILATEK
SPVNVIVLYYDNEGLNDISYVIERHLVTWRVWVTNSQWQAEMTGKSFILD
SFHGILIFSNHHEEISGFKNFVEEANPSKYPEDTYLVTYWYNNFHCSFSE
SDCTLKNCAPNISLAWLPVNRFDMALSDRSYNIYNAVYAVAHALHEMLLQ
QGQMPPTGQRGEKVFSPWQ
>V2R.GCA_004027205.1_CteGun_v1_BIUU_PVKB01007071.1_2553_3359-
VTFGSFDPMLRNSGHFPSLYQVAPKDTSLATGMVSLLLHFGWTWVGLAIT
EGQKGLQFLLDVRAEMDRNKVCVAFVKMISNPLMSYISYMNNYYVLSRET
SPVSVIVIYCENEGLNYISYVIERHLVTWRVWVTNSQWQAEMTGKSFILD
SFHGTLIFSNHQEEISGFKNFVEEANPSKYPEDTYLIMYWYNNFHCSFSE
SDCTLRNCAPNISLAWLPANCFDMALSDRSYNIYNAVYAVAHALHEMLLQ
QGQMPPTGLRGETVFSPWQ
>V2R.GCA_004027205.1_CteGun_v1_BIUU_PVKB01007113.1_14403_15206-
LMFGSFDPMLKDNGQFPSVYQMAAKDTSLALGMVSLMLHLSWSWVGLLIT
ESQKGLQFLSDMIREMDRNSVCAAFVHIVPSALSAYISGSPQYNFLTRET
SSVNVVIIYYETESVSDVNYSVWEYLVTWRVWVTNSEWHADMTGRNFILD
SFHGTLIFSIHHEEIPGYKNFIQAVNPYKYPDDSYLAVYWLKNFHCSFSD
FECALKNCPPNASLAWLPVNRFDMAMSDRSYNIYNAVYAVAHTLHEMLLQ
RVTVPPTHEEVVALSFWK
>V2R.GCA_004027205.1_CteGun_v1_BIUU_PVKB01007115.1_5757_6563-
VTFGSYDPLLRDSGHFPSLYQVAPKDTSLAAGVVSLLLHFGWTWVGLAIT
EGQKGLQFLSDVRAEMDRNSICVAFVKMISNPLVSYVSYMYHYDMLTRET
TPVSVIVMYYDNEGLNDISYVIERHLVTWRVWVTNSQWQAEMTGKSFILD
SFHGTLIFSNYREEISGFKNFVEEANPSKYPEDTYLVTYWYNNFHCSFSD
SDCTLRNCAPNISLAWLPVSRFDMALSDRSYNIYNAVYAVAHALHDMLLQ
QGQMPPMEQRGEKVFPPWQ
>V2R.GCA_004027205.1_CteGun_v1_BIUU_PVKB01007115.1_35066_35872+
VTFGSFDPKLRDSGQFPSIYQVAPKDTSLATGVVSLLLHFRWTWVGLAIT
EGQKGLQFLSDIRAEMDRNSICVAFVKTMTTTLMSYLSYTQQYDILTRET
LPVSVIVVYYDNDGQNDMSYVIERHLVTWRVWVTNSQWQAEMTGKSFILD
SFHGTLIFSNHHEEISGFKNFVEEANPSKYPEDTYLVTYWYNNFHCSFSD
SDCSLKNCAPNISLAWLPVNRFDMALSDMSYNIYNAVYAVAHALHRMLLQ
QGQMPLTGKRGEKVFSPWQ
>V2R.GCA_004027205.1_CteGun_v1_BIUU_PVKB01007297.1_11790_12596+
LTFSSFDPMLSDSDQFPSLYQVAPKDTALALGMVSLLLHFSWTWVGLVIA
EGQKGLQFLSDVRAEMDRTRVCVAFVKMIPTALVSYVSNPQRYDFQAREP
SPANVIIIYYDTESVSDVNYSIGKHLVTWRVWVTNSQWQADTAGKNFILG
SFHGALIFSNHHEEISGFKDFVRAATPFKYPEDTYLTTYWFNNFRCSFSS
SDCALRNCPPNASLAWLPASRFDMAMSGGSYNIYNAVYAVAQALHELLLH
QGHMSPEENREAIVFSPWQ
>V2R.GCA_004027205.1_CteGun_v1_BIUU_PVKB01007297.1_28112_28918+
LTFGSFDPMFSDNGQFPSLYQMAPKDTSLALGMVSLMLNFGWTWVGLVVT
EGQKGLQFLSDVRAETDRNGICIAFVRMITTALVSIFTATWRHDFLTKEE
APVNVVVIYYDTDSLNDVNYQIGQHLVTWRVWVTNSQWHADISGRNFLLN
SFHGTLIFSNHHEEISGFKNFVQTVNPSKYPEDTFLALYWFKNFQCSLSD
SECALIDCPPNASLAWLPGSHFEMTMSDGSYNLYNGVYAVAHALHEMLLQ
QVQTQPLGDGQGMVFPPWQ
>V2R.GCA_004027205.1_CteGun_v1_BIUU_PVKB01007457.1_10178_10984+
LTFGSFDPVLSSNGQFPSLYQMAHRDGALALGMVSLMVHFGWTWVGLIIT
EGQKGLQFLSNVREEMNQKGVCVAFVKMISNILVSYFSHSEEHNFLTRET
SPVNVIIIYYDIESINDVNYYVGQYLVTWRVWVTNSQWHADVAGRNFILD
SFHGTLIFSNHHEEISGFKQFIQTATPSKYPEDTFLALYWFENFHCSLSD
SDCTLKNCTPNASLAWLPMNRFDMTMTDGSHNIYNAVYAVAHALHEMFFQ
QVEMQPMQTKKEVVFSPWQ
>V2R.GCA_004027205.1_CteGun_v1_BIUU_PVKB01007457.1_23792_24595-
LTFGSFDPVLRSNGQFPSLYQMAHRDGALALGMVSLMVHFGWTWVGLVIT
EGQKGLQFLSSVREEMNQKGVCVAFVKMISNILVSYVSHSEEHNFLSAET
SVNVIVIYYDTESTNDVNYYMGRYVVTWRVWVTNSQFNTDTAGKYFIFDS
FHGTLIFSNHHEEISGFKHFVQTATPSRYPEDTFLALYWFKNFHCSLSDS
DCTLNNCMPNASLAWLPANRFDMTVTDGSHNIYNAVYAVAHALHEMLLQK
AQLQPTGDGEGVVFSPWQ
>V2R.GCA_004027205.1_CteGun_v1_BIUU_PVKB01007466.1_5916_6719+
LTFGSFDPMLKDNGQFPSLYQMAPQDTSLACGMVSLMLHFSWTWVGLVIT
EGQKGLQFLLEVTAEMDKNKVCVAFVKLIPSTLVSFLSYSQHNFLIRETS
PANVVIIYYDTDSLNDVNYQVGQYLVTWRVWVTNSQWHADMVGRNFILDS
FHGTLIFTNHHEEISGFKGFIQTVTPSKYPEDTFLALYWFRNFRCLLSDS
DCALKNCPPNASLAWLPGNRFDVAMSDGSYNIYNAVYAVAHALHEMLLQQ
VQIHSVERGKEKIFFPWQ
>V2R.GCA_004027205.1_CteGun_v1_BIUU_PVKB01007466.1_27367_28170+
LTFGSFDPVLSSNGQFPSLYQMAHKDGALALGMVSLMVHFGWTWVGLVIT
EGQKGLQFLSNVREEMTRNSVCVAFVKMMSNVVFTYFSHSDERYFLSRET
SVKVIIIYYDSESINELNYNVGEYLVTWTVWVTNSQWHADTSGKYFILDS
FHGTLIFSNHHEEISGFKNFIQTATPSKYPENTFLALYWFKNFHCSLSDS
DCTLKNCTPNASLAWLPVSRFDVAMSDGSYNIYNAAYAVAHALHEMLLQQ
VQMQPLGNREEVGFSPWQ
>V2R.GCA_004027205.1_CteGun_v1_BIUU_PVKB01007770.1_9769_10572+
LTFGSFDLVLSGSGQFPSLYQMAHRDGALALGMVSLMVHFGWTWVGLVIT
EGQKGLQFLSNVREQMTRNSVCVAFVKMISNVILSYFSPEEEHIFLSRET
SVNVIIIYHDTESMSDMNYNVGKYLVTWRVWVTNSQWHADTAGKNFIVNS
FQGTLIFSNHHEEISGFKQFVQTATPSKYPEDTFLALYWFENFHCSLSDS
DCTLKNCAPNASLAWLPANRFDVVMSDGSYNIYNAVYAVAHALQEMLLQQ
GQLQPLGNRKEGGFSQWQ
>V2R.GCA_004027205.1_CteGun_v1_BIUU_PVKB01007770.1_23814_24617+
LTFGSFDPVLSSNGQFPSLYQMAHRDGSLALGMVSLMVHFGWTWVGLVIT
EGQKGLQFLSNVREEMTRNSVCVAFVQMISNVIWSYFSHSDEHYFLSRKT
TVNVIIIYYDSESINEVNYNVGEYLVTWRVWVTNSQWHADTAGKYFIVDS
FHGTLVFSSHHEEISGFKQFIQTATPSKYPEDTFLALYWFKNFHCSLSDS
DCTLKNCPPNASLAWLPGNHFGTTMTDGSHNIYNAVYAVAHALHEMLLQQ
AQLQLTRDREEAVFSPWQ
>V2R.GCA_004027205.1_CteGun_v1_BIUU_PVKB01008040.1_16594_17400+
LTFSSFDPMLKESGQFPSLYQIANKDTSLVDGMVSLMLHFSWTWVGLVIT
EGQKGLQFLSDVRREMDRNRICVAFVKMISTPLVSRITNPPQHDFLTRET
SPVYVVIIYYDTESLNDVNFNVAKYLVTWRVWVTNSQWHADMTGRNFILD
SFQGTLIFSNHHSEISGFEDFIQEATPFKYPEDTYLTMYWYNNFHCLFAD
SDCELKNCTSNASLALLPMNCFDIRVTDGSYNIYNAVYAVAHALHAMLIQ
QVQTQAVGSGGQQAFSPWQ
>V2R.GCA_004027205.1_CteGun_v1_BIUU_PVKB01008404.1_9509_10312+
LTFGYFDPMLSSNGQFPSVYQMAHRDGALALGMVSLMVHFGWTWVGLIIT
EGQKGLQFLSNVREEMTRNSVCVAFVQMISNVILSYFSHSDEHYFLSRET
SVNVIIIYYDSESINEANYNVGEYLVTWRVWVTNSQWHADTAGKYFILDS
FHGTLIFSNHHEEISGFKHFVQTATPSKYPEDTFLALYWFKNFHCSLSDS
DCTLKNCTPNASLAWLPGNHFDMAMSDGSYNIYNAVYAVAHALHEMLLQQ
GQLQPLGSRKEVGFSPWQ
>V2R.GCA_004027205.1_CteGun_v1_BIUU_PVKB01008429.1_10858_11664+
LTFGPFDSALSDKGQFPSLYQMAPKDTSLALGMVSLIVYFSWSWIGLVIA
ESQKGLEFLSDLRSEMDRNRVCVAFVKMISNYTSSKNLSRNPLYRRSNSI
PLTNVVIVYFDTEILREAQFYTMQYLVTWTVWVTNSQWHATLNGFNFILD
SFHGTIIFSNHHEEISGLENFIQTVSPSKYPEDTYLALFWMRHFDCYFPK
FDCTLKKCPPNASLAEISVSRIDMAITDRSHNIYNAVYAVAHTLQEMHLQ
QIEKQPMRDGETVEFPPWQ
>V2R.GCA_004027205.1_CteGun_v1_BIUU_PVKB01008511.1_2568_3371+
LTFGSFDPILSDHDRFPSLYQMAPKDKYLALAMVSLMVHFRWTWVGLVIA
EGQKGLQFLSDLRAEMDRSRVCVAFVKMMSSTRVSFSSYSHYDFANRGTS
SVNVVVIYYDPDSLNDANYHIGQSLVTWSVWVTNSQWHADMAGRNFILDS
FHGTLIFSHHHEEISGFKHFIQMATPSRYPEDSFLALYWFKSFGCSLSDP
SCALENCTPNASLAWLPGSRFDTAMSDASYNIYNSVYAVAHALQEMLVQQ
VQVPSVGKGEGIQISPWQ
>V2R.GCA_004027205.1_CteGun_v1_BIUU_PVKB01008590.1_8970_9776+
VTFGSFDFMLRDSGHFPSLYQVAPKDTSLAAGMVSLLLHFRWTWVGLAIT
EGQKGLQFLSDVRAEMDRNKVCVAFVKMIATTLMSYLSYSHHYDILTQET
SPVSVIVMYYDNEGLNDISYVIERHLVTWRVWVTNSQWQAEMTGKSFILD
SFHGTLIFSNHHEEISGFKNFVEEANPSKYPEDTYLITYWYNNFHCSFSE
SDCTLKNCAPNISLAWLPVNRFDMALSDRSYNIYNAVYAVAHALHEMFLQ
QGQMPPMEQRGEMVFPPWQ
>V2R.GCA_004027205.1_CteGun_v1_BIUU_PVKB01008631.1_6260_7060-
LAFGSFNPRLSDKGRFPSLYQLAPKDTALALGMVSLMLHFGWTWVGLVIA
EGQKGLQFLSDIRGEMDRNGVCVAFVKMIPSTSVAYFSASHDFLTKETPP
VNVVVVYYDTDSLNDVNYHVGQQLVTWRVWVTNSQWHADLAGRNLILDAF
HGTLMFSHHHEEISGFQNFIQTVNPFQYPEDNFLALYWFKNFGCSLSDSD
CTLKDCVLNASLTWLPVNRFDPAMSDGSYSIYNAVYAVAHALQEMLHWQV
QKQPGGNGESGVLSPWQ
>V2R.GCA_004027205.1_CteGun_v1_BIUU_PVKB01008934.1_6087_6890+
LTFGSFDPMLSKNGQFPSVYQMAPRDTSLATGMVSLMLHFGWTWVGLVIA
EGQKGLLFLSEIKGEMGKSKICPAFVKMVSSALVSYLVDNKQHGFLTRET
SPVNVVIVYYDTDSLNDVNYYIGIHLVTWRVWVTNSQWHADIAGRNFILD
SFHGTLIFSNHREEIVAFKEFLQGVNPSKYPEDTFLALYWLKNFHCSLAD
SDCALNCPHNASLSWLPLSRFDTAMSDGSHNVYNAVYAVAHALHKALLQH
VQMEQTAHEERTIFPPWQ
>V2R.GCA_004027205.1_CteGun_v1_BIUU_PVKB01009253.1_1391_2197+
LTFGSFDPMLNDNGQFPSLYQVAPKDTKLALAMVSLLLYFSWTWVGLVST
EGQRSLQFLLDLRAQMDRNRICVAFVKSISSSIVSYLIDVQKYDFLTRET
APVNVVIVYYDTDDPNYLNFHLCKYLVTWRVWITNSQWHPDVSGRNFILD
SFSGALTLANHHEETPGFKSFIQTATPSKYPEDHFLALYWFRNFRCSLSD
SDCTLKNCAPNASLALLPVNYFDMTMSDESYNVYSAVYAVAHALHEMLLQ
HVQMQSVENQEAMVFSPWQ
>V2R.GCA_004027205.1_CteGun_v1_BIUU_PVKB01009674.1_624_1430+
LTFGSFDPVLRENGQFPSLYQMAPKDTSLARGMVSLMLRFSWTWVGLVIA
EGQKGLQFLSDVRAEMDRSSICVAFVKTISNSLVSYLSTTKLHDFLTRET
SPVNVVIIYYDTDSLNDINHYVGRQLVTWRVWVTNSQWHVDMKGRNFILD
PFHGVVIFSNHHKEISGFKSFIQTTTPSKFPEDVFLAVYWLRNFQCSLSD
SDCTLEDCAPNASLAFLPANRFDTATNDGSYNVYNAVYAVALALHEVLLH
RMHTQSVGNEEQMMVSPWK
>V2R.GCA_004027205.1_CteGun_v1_BIUU_PVKB01009867.1_5172_5972+
LAFGSFNPKLSDKGRFPSLYQLAPKDTALALGMVSLMLQFGWTWVGLVIA
EGQKGLQFLSDIRGEMDRNGVLVPFVKMIPSTSVAYFSATHDFLTKETSP
VNVVVVYYDTDSLNDVNYHVGQQLVTWRVWVTNSQWHADLAGRNLILDSF
HGTLMFSHHHEEISGFQNFIQTVNPFQYPEDNFLALYWFKSFACSISDSD
CTLKDCALNASLTWLPVNCFDPAMSDGSYNIYNAVYAVAHALQEMLHQQV
QMQPGAKGETSVLSPWQ
>V2R.GCA_004027205.1_CteGun_v1_BIUU_PVKB01010014.1_4356_5162-
LTFGSFDPVLSKTGQFPSLYQMAPKDTSLAVGMVSLMLHFGWTWVGLVIA
EGQKGLQFLSEVRAEMDRNRVCVAFVKTISNSLVSYLSTTKLHDFLARET
SPVNVVIIYYDTDSLNDVNYYIGLQLVTWRVWVTNSQWHADTAGKNFILD
SFHGTLIFSNHHEEIAGFTNFIQTVTPSKYPEDTFLTLYWLRNFQCSLSD
PDCALENCTPNASLAWLPVNRLDTALSAGSYNTYNAVYAVAHALHEMLQK
QVQKHPVERGETMVFSPWQ
>V2R.GCA_004027205.1_CteGun_v1_BIUU_PVKB01010234.1_4124_4924-
LVFGSFNPRLSDKGRFPSLYQLAPKDTALALGMVSLMLHFGWTWVGLVIA
EGQKGLQFLSDMRGEMERNGVCVAFVKTIPSVSASFVAATHDFLTRETPP
VNVVAIYYDTDSQNGVNYHVGQQLVTWRVWVTNSQWHADIAGRNLILDSF
HGTLIFSNHHEEISGFQKFIDTVNPSRYPEDNFLALYWFKSFGCSLSDSD
CALKDCALNASLTWLPVNRFDPAMSDGSYNIYNAVYAVAHALQEMLCQQV
QMQPGGKADMAVPSPWQ
>V2R.GCA_004026905.1_HysCri_v1_BIUU_PVJO010003768.1_64995_65801-
LTFGGFDPMLSENEQFSSLYQMSAKDTSLALGMVSLMLYFNWTWVGLVIT
EGPKGHQFLSDVKAEMNRNKVCVAFVKMISNAMLSVLSHAQRHDFLTTET
LPVNVVIIYYDTESLNDVNYNIGQYLTTWTVWVTNSQWHADTTGRNFILE
SFHGILSFSKHHEEICGFQNFIQTVNPSMYPEDNFLILFWYEHFHCSVSD
SDCTLENCTPNASLAWLPGNRFDMAMSDDSYNTYNAVYAVAHALDEMLLH
QVQTQSTGSGGGIRFSPWQ
>V2R.GCA_004026905.1_HysCri_v1_BIUU_PVJO010005569.1_84208_85080-
VGYASTCSILSDKFQFPSYIRTIASDKYQSEAMVKLIQHFGWVWVGTIAA
DDDYGKYGVKAFKEQMESANLCIAFSETIPKVYSNEKMQKAVKAVRSSTA
TVIVLYASDIDLSPFVLEMVYHNITDRTWIASEAWITSALIAKPEYFPYF
GGSIGFAIPRTDIPGLEDFLYDVHPSKDPNDVLTIEFWQTAFNCTWPNSS
VPYNVDHRMNMTGKEDRLYAMSDKFCTGEEKLEGLKNTYLDVSQLRITNN
VKQAVYAMAYALDHLSRCEEGQGPFMPENSCAYLPDFEPWQ
>V2R.GCA_004026905.1_HysCri_v1_BIUU_PVJO010025104.1_3713_4516-
ATFGSFDPMLTEKGEFPSLYQVAQKETSLALGMVSLMLHFSWTWVGLVIT
EGQKGLRFLSDVRREMDRNRVCAAFVKMISTPLVSYVSSLPQHDVLTKEI
TSVNVVIIYYDTDGLSDISYNIGQYTVTCRIWVTNSQWLADMAGKYFILD
PFHGTLIFANHHEEISDFKSFVQAANPFKYPEDTYLTMYWFNNFHCSFSD
SDCSLKNCTPNASLAWLPVNRFDTAVGDADYNVYNAVYAVAHALHEMLLQ
QVQIHSMRNGERMFSPWQ
>V2R.GCA_004026905.1_HysCri_v1_BIUU_PVJO010028395.1_5227_6033-
LAFGSFDSVLSDNDQFAFLYQMAREDTSLALGMVSLMLHFKWTWVGLVIP
EDQNGLQFLSDLRREMDRNRVCLAFVKMIPTSAGLYLSRPVPIKSLSMGT
SAANVVIMYCGRDGASDMGFYSLKLSMTWKVFVTNSEKLAAITGKDFVLD
FFHGSLIFSHHHERISGLNNFIQTANPSKYPEDSFLTLLWVLKFECSLSD
ADCTLKNCPANASLAWLSRNEFEMTMTDEDYNIYNAVYAVAHALHDLLLQ
HLPMQAMENAEGLVFSPWK
>V2R.GCA_004026905.1_HysCri_v1_BIUU_PVJO010030323.1_2624_3421-
VSYASTLPSLSDKTQFPSFLRTRVSDLTSSRAVTQLVLHLGWSWVGILAQ
DDDFGQQAGTLATQELDRAGVCIDFHVHVPSLQSPEKIDAIVQRMVKSTA
TGILVFLSNSNIQLILRRLIGLRVLGQVWVSEGLLYMVIALATPGVSQLL
QGAFGLMPRSGQARGFPEFFARLHPSRTPEDMFLGRFWEATFGCRWPHGN
DTVERDVQLCSGTESLRGHEYPFQHVSRVDAAYPAVYSIAHALQELVSCE
NADKACGDPRHFRPWQ
>V2R.GCA_004026905.1_HysCri_v1_BIUU_PVJO010038003.1_5035_5841-
LTFGTFDPKFSEKSQFPSLYQVAPKDTSLALGMVSLMLHFSWTWVGLVIT
EGQKGLQFLSDVRTEMNRDGVCVAFVKMISNAFVSYLSTTKLHDFLTRET
SPANVVIIYYDTDSLNDVNFHIGLYLVTWRVWVTNSQWHADVAGRNFILD
SFHGTLIFSHHHEEVSGFHTFIERATPSKYPEDTFLTLYWYRNFQCSLSE
PDCTVKNCTPNASLAWLPVNRFDTAMSGGSYNIYNAVYAVAHALQEMLLQ
QDQMQPMGKGGIMPFSPWQ
>V2R.GCA_004026905.1_HysCri_v1_BIUU_PVJO010039349.1_4491_5297+
VIFGSFDPMLTDSGQYPSLYQVAQKDTSLALGMVSLMLHFSWTWVGLLIT
EGHKGLQFLSEIREEMDRNKVCVAFVKMVSTIAVSYLSATQTHDILSRET
SSVNVVIIYYDTDSLNDVNYNIGQHLVTWKVWVTNSQWHADIAGRYFILD
PFHGILVFSHHHEEISDFQNFVQEATPFKYPEDTYLIMYWSENFHCSFSD
SDCALKNCTPNASLASLPPSRFDMAMSDESYNIYNAVYAVAHALHEMLFE
EVQMPPVRNREAMMSSHWQ
>V2R.GCA_004026905.1_HysCri_v1_BIUU_PVJO010041395.1_2564_3370-
VTFDSFDPLLTDNGQLPSCYQAAQKDTSLGLAMVSLVVHFGWTWVGLIIT
EGQKGLRFLSDVTAEMERNQICPAFVKMVSTALVTYQSFAQKHDILTKET
SLVNVVIIYYDTDSLNDLNYQIGESFVTWRVWVTNSQWYADLAGKNFVLD
SFHGALIFSHHHEEISGFKHFVEAANPSKYPDDLYLTMFWLDNFHCSFSD
SDCSLKDCAPNASLGWLPVNRFDMAMTYESHNIYNAVYAVAHALHEMLLQ
QAQRPAAGNREAMAFSPWQ
>V2R.GCA_004026905.1_HysCri_v1_BIUU_PVJO010081577.1_353_1159+
VTFGSFDPTLTDRGQYPSLYQVAPKDTYLALGMVSLMLHFHWTWVGLLIT
EGHKGLQFLSDIRAEMDRGRVCVAFVKMVSTAVVSYLSASQKHDILTGET
SAVHVVVIYYGTDTPNDVNYNIVQHVVTWRVWVANSQWHADLAGRNFILD
PFHGILVFSQHREEISGFRNFVQTATPFKYPEDPYLVMYWYKNFRCSFSG
SDCALKGCTPNASFAWLPRDRFDTTVSDGSHNIYNAVYAVARALHAMLVE
EVQMPPMRNREAMIFSPWQ
>V2R.ThrSwi_NIG_v1_Scaffold00004_13673040_13673846-
LTFGSFDPVLSDNGHFPSLYQMALKDTSLALGMISLILHFSWSWLGLVIT
DGQKGLQFLSDVRRQMDKNGICAAFVKMIPSTLVTIAAHTLQHDLFHRET
SSANVIIIYYDTDSLNDVNYVIGQYLVTWRVWVTNSHWHADMAGRNFILD
SFHGMLIFSNHHEEISGYKNFIQNANPSKYPEDNFLAVYWFKNFDCSLSD
SDCTLRNCIPNASLAWLPGNRFDSVMSDGSYNIYNAVYAVAHSLHELLLQ
QAQIQLMGNRKPTLFSPWQ
>V2R.ThrSwi_NIG_v1_Scaffold00004_13714169_13714975-
VTFGSFDPMLTDSSQWPSLYQIAPKDTSLALGMVSLMLHFSWKWVGLLIT
DGYKGLQFLSDIREEMDRNKVCVAFVKMMSTVIVSYLSSVQTHETLTRET
SSANVVIIYYDNDIANDVNYYIGQHLVTWKVWVTNSQWHADMAGRNFILD
PFHGSFVFSHHHEEIAGFQKFVEEAIPAKYPEDTYLLLYWTKNFHCSISD
SDCTLKNCTPNASLAWLPPNHFDTAMSDESYNIYNAVYAVAHAVHKMLFE
EVQISSMRNRETLMSFPWQ
>V2R.ThrSwi_NIG_v1_Scaffold00004_13775603_13776409-
VTFGSFDPMLTDSRQCPSLYQVASKETSLTLGMVSLMLHFSWTWVGLLIT
DGHKGLQFLSDIREEMDRNKVCVAFVKMIPTVVVSYISPMQTHETLTRET
SSANVIIIYYDTDIYNDVNYMIGQHLMTWNVWVTNSQWHADMAGRNFILD
PFHGSFVFSHHHEEIPGFQKFVEEAIPAKYPEDTYLLIYWSKNFHCSISD
SDCTLKNCTPNASLAWLPPNHFDTAMSDESYNIYNAVYAVAHAIHEMLYE
EVQIPSMRNREALMSFPWQ
>V2R.ThrSwi_NIG_v1_Scaffold00004_13817326_13818132-
VTFGSFDPMLTDSRQCPSLYQVASKDTTLALGMVSLLLHFSWTWVGLLIT
DGHKGLQFLSDIREEMDRNKVCVAFVKVIPTVVVSYVLAIQRYETLTRET
SSANVVIIYYDTDIYNDINYNIGQHLVTWKVWVTNSQWHPDMAGRNFILD
PFHGSFVFSHHHEEITGFQKFVEEATPDKYPEDTYLSIYWYKNFHCSISD
SDCTLKNCTPNASLAWLPPNHFDTAMSDESYNIYNAVYAVAHAIHEMLFE
EVQIPSIRNRETMMSFPWQ
>V2R.ThrSwi_NIG_v1_Scaffold00004_13857288_13858094+
VTFGSFDPLLTDSGQCPSLYQVAPKDTSLAPGMVSLMLHFSWTWVGLLIA
DGHKGLQFLSDIREEMDRNKVCVAFVKMIATVGMSYLSAALTNEVLTGEI
SSVNVIIIYYDSDNSNDVNYMLGQHLATWKVWVTNSQWHPDMAGRNFILD
PSHGILVFSHHREEITGFQKFVEEATPDKYPEDTYLYMYWPKNFHCSVSD
SDCSLKNCTPNASLAWLPPNHFDTAMSDESYNIYNAVYAVAHALHEMLFE
EVQIPSIRNREAMMSSPWQ
>V2R.ThrSwi_NIG_v1_Scaffold00004_13902577_13903383-
VIFGSFDPMLTDSGQCPSLYQVAPKDTSLALGMVSLILHFSWTWVGLLIT
DGHKGLQFLSDIRKEMDRNKVCVAFVKMIPTVGVSYISAIQRYEILTIET
SSVNVVIIYYDSDNSNDVNYMIGQHLVTWKVWVTNSQWHPDMAGRNFILD
PLHGILVFSHHREEITGFQKFVEEATPDKYPEDTYLYIYWSKNFHCSISD
SDCALKNCAPNASLVWLPPNQFDTAMSDESYNIYNAVYAVAHALHEMLFK
EVQIPSMRNREAMMFSPWQ
>V2R.ThrSwi_NIG_v1_Scaffold00004_13928811_13929617+
VIFGSFDPMLTDSGQCPSLYQVAPKDTSLALGMVSLMLHFSWTWVGLLIT
DGHKGLQFLSDIREEMDRNKVCVAFVKMIPTVGVSYISAIQRYEILTIET
SSVNVVIIYYDTDNSNDVNYMIGQHLVTWKVWVTNSQWHPDMAGRNFILD
PFHGILVFSHHREEITGFQKFVEEATPDKYPEDTYLYMYWPKNFQCSISD
SDCALKNCTPNASLAWLPPNQFDTAMSDESYNIYNAVYAVAHALHEMLFE
EMQIPSMRYRETMMSSPWQ
>V2R.ThrSwi_NIG_v1_Scaffold00004_13954336_13955142-
VTFGSFDPTLRESGQFSSFYQVARKDTSLALGMVSLMLHFNWIWVGLVIT
EGQKGLEFLSEVRGEMDRNRICVAFVKMMPTPLVSFVSNMQQLVILTQEI
SQVNVVIIYYDTESLNNVCYNIVHYLVTWKVWVTNSQWHADMSGKNFIID
SFHETLIFSNHYEEIAGFESFVRAANPFKYPEDTYLTMYWLNNFHCSFSD
SDCALQNCTANASLAWLPVNRFDSSMTYGSYNVYNAVYAVAHALHELLLQ
KVQKSPKGNRKGMVIFPWQ
>V2R.ThrSwi_NIG_v1_Scaffold00004_40819298_40820170+
VGYFSTCSILSDKFQFPSYIRTIASDKFQSEAMVRLIQHFGWVWVGAIAA
DDDYGKYGVKAFKEHLENANLCIAFSETIPKVYSNEKMQKAVKAIRSSTA
TVIVLYASDIDLSPFVLEMVYHNITQRTWIASEAWITSALIAKPEYFPYF
GGSIGFAIPRTDIPGLKEFLYDVHPSKDPNDVLTIEFWQTAFNCTWPNSS
VPYNVDHRVNMTGKENRLYAMSDKFCTGEEKLEELNNTYLDVSQLRITNN
VKQAVYAMAYALDELHRCQEGLGPFMPDSSCAYLPDFEPWQ
>V2R.ThrSwi_NIG_v1_Scaffold00036_18209239_18210048+
LNFGSFDPMLSDDGQFPSFHQVAPKDTSLAPGMVSLMLHFSWTWVGLMIH
SDQNGLQFLSDLRREMDMNRICLAFVKMTPADSGSHDSHQNLIQLEYKGL
SATNVIVIYLQSDTTSDMEFYAMSYSETFKVWVTNTQNHALILTYMDYRL
HSHHGTFIFSHHHEKLSNFKKFLQTVHPSKYPEDGFLSLIWVTKFQCSVS
ESDCPVKNCPPNTTLAWLPVNNLEMAMTDEDYNIYNAVYAVAHALHDSLL
PHVQEKLMEDQDQMVFSPSM
>V2R.ThrSwi_NIG_v1_Scaffold00036_19993144_19993953-
LNFGSFDPVLSDNGHFPSLHQVAPEDTFLASGMVSLMLHFSWTWVGLMIP
SNHNGLQFFSHLQQEMEKNEICLAFVKMTLADSKSYNSFKNLVQLEYKGM
SATNVIVIYFQSDTTSDMEIHAFLFSETFKVWVTNTQNHPLILTQMDYIQ
HSLHATYIFSHHHEKLSGFRTFLQTVYPSKYPEDVFLSLIWETKFQCSVS
ESDCSVKNCPPNATLAWLPADKLEMAMTDEDYNIYNAVYAVAHALHDSLL
QHEQEKLNGNVDWMTFSPWK
>V2R.ThrSwi_NIG_v1_Scaffold00036_20015343_20016152-
LNFGSFDPVLSDNGHFPSLHQVAPEDTFLASGMVSLMLHFSWTWVGLVIP
NDHNGLQFLSHLKKEMDKNQICLAFVKMTPADSKSYSSPQNLFQLEYKGT
SVTNVIVIYFQSDTTTDMELKTFMYSETFKVWVTNTQNHALILTKMGYIW
HLDHATYIFSHHHEKISGFKAFLQTVYPSKYPEDVFLSLIWNIKFQCSVS
ESDCSVKNCPSNATLAWMPADKLELAMTDEDYNIYNAVYSVAHALHDSLL
QHVQEKLMENEDRVMFSPWK
>V2R.ThrSwi_NIG_v1_Scaffold00036_20037233_20038042+
LNFGSFDPVLSDNGHFPSLHQVAPEDTFLASGMVSLMLHFSWTWVGLVIP
NDHKGLQFLSHLKTEMDKNRICLAFVKMTPADSKSYSSYQNLFQLEYKGT
SVANVIVIYFQSDTTSDMEFNTFVYSRTFKVWVTNTQNHALILTKMGYIW
HLDHATYIFSHHHEKLSGFKTFLQTVYPSKYPEDGFLSLIWYEKFQCSVS
ESDCAVKKCPSNATLAWLPADKLELAMTDEDYNIYNAVYAVAHALHDSLL
QHVQEKLMENEDRVMFSPWK
>V2R.ThrSwi_NIG_v1_Scaffold00036_20077705_20078513+
VNFGSFDPVLSDNGQFPCLHQVAPEDTFLASGMVSLMLHFSWTWVGLMIP
SDPNGLWFLSHLQQEMEKNEICLAFVKMTPADSKSYNSFKNLVQLEYKGM
SATNVIVIYFQSDTTANMEFYAMICCETFKVWVTNTHNHAFILILGNYIN
HSRHATYIFSQHHEKLSGFKRFLQSVYPSKYPEDVFLSLIWETKFQCSVS
ESDCAVKNCPSNATLDWLPANKLELAMTDEDYNIYNAVYGVAHALHDSLL
QDVQEKLMENEDRVMFSPW
>V2R.ThrSwi_NIG_v1_Scaffold00036_20119267_20120076+
VNFGSFDPVLSDNGQFPCLHQVAPEDTFLASGMVSLMLHFSWTWVGLMIP
SDPNGLRFLSHLQQEMEKNEICLAFVKMTPADSKSYKSFKNLVQLEYKGM
SATNVIVIYFQSDTTANMEFYAMICCQTFKVWVTNTHNHPFILRLGNYIN
HSLHATYIYSQHHEKLSGFKRFLQTVYPSKYPEDVFLSLIWNTKFQCSVS
ESDCAVKNCPSNATLAWLPAVELELAMTDEDYNIYNAVYAVAHALHDSLL
QHVQEKLMENEDRVMFSPWK
>V2R.ThrSwi_NIG_v1_Scaffold00036_20150329_20151138+
VNFGSFDPVLSDNGQFPSLHQVAPEDTFLASGMVSLMLHFSWTWVGLMIP
SDPNGLRFLSHLQQEMEKNEICLAFVKMTPADSKSYKSFKNLVQLEYKGM
SATNVIVIYFQSDTTANMEFYAMICCQTFKVWVTNTHNHPFILMLGNYIQ
HSLHATYIFSQHHEKLSGFKRFLQTIYPSKYPEDVFLSLIWNTKFQCSVS
ESDCAVKNCPSNATLAWLPAVELELAMTDEDYNIYNAVYAVAHALHDSLL
QHVQEKLMENEDRVMFSPWK
>V2R.ThrSwi_NIG_v1_Scaffold00036_20178147_20178956+
LNFGSFDPVLSDNGHFPCLHQVAPEDTFLASGMVSLMLHFSWTWVGLMIP
NDHNGLQFLSHLQQEMEKNEICLAFVKMTPADSQSYNSLKQLIPLQYNGI
SATNVIVIYFQSDTTSDMEFYAMIHCETFKVWVTNTHNHALILVLVNYIH
HSLHATYIFSQHHEKLSGFKRFLQSVYPSKYPEDVFLSLIWNIKFQCSVS
ESDCSVKNCPPNATLAWLPADKLELAMTDEDYNIYNAVYAVAHALHDSLL
QHVQEKLMGNEDQVMFSPWK
>V2R.ThrSwi_NIG_v1_Scaffold00036_20243364_20244170+
ITFGSFDPMLREIGQFPSLYQVAPKDTSLALAMVSLMVHFSWTWVGLVIM
EGQKGLQFLSDVTAEMDRNKVCVAFVKMVPTVLVSYVAFPKENIIMTKET
SRVNVVIIYYDTDIINDVNYSIEQFLVIGKVWVTNSQWHADMTGKSFILS
SFHGTLIFSNHREEISGFKAFVQEANPSKYPEDFYLTMFWFNNFHCSFSD
SDCSLKDCTPNASLAWLPVNRFDTTMTDWSHNTHNAVYAVAHVLHEMLLQ
QAQRPQIGNKKLMVFSPWQ
>V2R.ThrSwi_NIG_v1_Scaffold00036_20258581_20259381+
VTFGTFDSTFSDNGQFPSVHQMGPKEASLALAMVSLMLHFRWTWVGLVIT
EGQNGFQFLSDVRGEMDRNGVCVAFVKMISNAFVSYLSITTFKDFLSRET
SPVNVVIIYYDTDSLNHVNYQIGLHLVTWRVWVTNSQWHADLAGRNFILD
SFHGTLIFSHHHEEISGFNEFIQTATPFKYPEDAFLTQYWFQNFDCSFSD
SDCSLRGCTPNASLARLPANHFDAAMSEGSYNTYNAVYAVAHALQEMLLQ
QGQMQPMGTGDTFSPWQ
>V2R.ThrSwi_NIG_v1_Scaffold00039_943282_944088+
LTFGSFDPMLSANDQFPSVYQMAPKDTSLARGMVSLMLHFSWTWVGLVIT
EGHKGFQFLSDMRAEMDRNRVCAAFVKMISNPLVSFLVMSQQHDFLTKET
SPVHVVIIYYDSDSLNDVNYHINQYLVTWRVWITNSQWHADMAGRNFILD
SFHGTIIFSNHHEEISGFKHFVQAANPSRYPEDIFLALYWFKNFHCSLSD
SDCALKNCTPNASLAWLPVNNFDTAMSEGSYNIYNAVYAVAYALHDMFLQ
QVQIQSMGNREGTLFPPWK
>V2R.ThrSwi_NIG_v1_Scaffold00039_986825_987631+
VSFGPFDTMLKENGQFPSVYQVSQKDTSLALGMVSLMLHFNWTWVGLVIT
EGHKGQQFLSDVQAEMGRNRVCAAFVKMLSTPLTSYMPSAYQHIIQSGEI
SAAKVVLIYYDNDGLNDVNYAIESYIATWRVWITNSQWHADMAGKSFIVD
SFHGTLTFSNHHEEISGFTDFVQAANPFKYPEDTYLTTFWFNSFHCSFSD
SDCTLNNCTPNASLAWLPVNHFDMAMKDGSYNIYNAVYAVAHALHAMLLH
QVEMPPMRNSEAMVFSPWQ
>V2R.ThrSwi_NIG_v1_Scaffold00039_1034013_1034819+
VSFGPFDPMLKENGQFPSLYQVSQKDTSLALGMVSLMLHFNWTWVGLVIT
EGHKGQQFLSDLQAEMGRNRVCAAFVKMLSTPLTTYMPSAYQHIIQSGEI
SAVKVVLIYYDNDGLNDANYAIESYIITWRVWITNSQWHADMAGKSFILD
SFHGTLIFSNHHEEISGFTDFVRAANPFKYPEDTYLTSYWYNSFHCSFSD
SDCTLNNCTPNASLAWLPVNRFDMAMKDGSYNIYNAVFAVAHALHAMLLH
QVEMPPMRNREAMVFSPWQ
>V2R.ThrSwi_NIG_v1_Scaffold00039_1078578_1079384+
VSFGPFDTMLKENGQFPSLYQVSEKDTSLALGMVSLMLHFNWTWVGLVIT
EGHKGQQFLSDVQAEMGRNRVCAAFVKMLSTPLTSYMPSAYQPIMQSGEI
SVVKVVLIYYDNDGLNDAYYAIESYIITWRVWITNSQWHADMAGKSFILD
SFHGTLTFSNHHEEISGFTDFVRAANPFKYPEDTYLTDYWFNSFHCSFSD
SDCTLNNCTPNASLAWLPVNRFDMAMKDGSYNIYNAVYAVAHALHAMLLH
QVEMPPLRNSEAMVFSPWQ
>V2R.ThrSwi_NIG_v1_Scaffold00039_1349266_1350072+
VSFGPFDTMLKENGQFPSLYQVSQKDTSLALGMVSLMLHFNWTWVGLVIT
EGHKGQQFLSDVKAEMGRNRVCAAFVKMFSTPLTSFMPGAYQHIIQSGEI
SVVKVVLIYYDNDGLNYAYYAIESYITTWRVWITNSQWHADMAGKNFILD
SFHGTLIFSNHHEEISGFTDFVREATPFKYPEDTYLSSYWFNSFHCSFSD
SDCTLNNCTPNASLAWLPVNHFDMALTERSYNIYNAVYAVAHALHEMLLH
PVEMPSVRNREAMMFSPWQ
>V2R.ThrSwi_NIG_v1_Scaffold00039_1401049_1401855-
VSFGPFDTMLKENGQFPSLYQVSQKDTSLALGMVSLMLHFNWTWVGLVIT
EGHKGQQFLSDVQAEMGRNRVCAAFVKMLSTPITSYMPGAYQAIMQSGKI
SAVKVVLIYYDNDGLNDAYYAIESYITTWRVWITNSQWHADMAGKNFILD
SFHGTLIFSNHHEEISGFTDFVRAANPFKYPEDTYLTTYWYNSFRCSFSD
SDCTLNNCTPNASLAWLPVNRFDMAMKDGSYNIYNAVYAVAHALHVMLLH
QIEMPPMRNSEVMLFSPWQ
>V2R.ThrSwi_NIG_v1_Scaffold00039_1474128_1474934-
VSFGPFDTMLKENGQFPSLYQVSQKDTSLALGMVSLMLHFNWTWVGLVIT
EGHKGQQFLSDVQAEMGRNRVCAAFVKMLSTPITSYMPGAYQAIMQSGKI
SAVKVVLIYYDNDGLNDAYYTIESYITTWRVWITNSQWHADMAGKSFILD
SFHGTLIFSNHHEEISGFTDFVRAANPFKYPEDTYLITYWYNSFRCSFSD
SDCTLNNCTPNASLAWLPVNRFDMAMKDGSYNIYNAVYAVAHALHVMLLH
QVEMPPMRNSEVMPFSPWQ
>V2R.ThrSwi_NIG_v1_Scaffold00039_1632234_1633040-
VSFGPFDTTLKENGQFPSLYQVSQKDTSLAVGMVSLMLHFNWTWVGLVIT
EGHKGQQFLSDVQAEMGRNRVCAAFVKMLSTPVTSYMPSSYQRIMQSGDI
SLVNVLIIYYDNDGLNDVNYAIESYITTWRIWITNSQWHADMAGKNFILD
SFHGTLIFSNHHEEISGFTDFVRAANPFKYPEDTYLTVYWFNSFHCSFSD
SDCTLNNCTPNASLAWLPVNRFDMAMKDGSYNIYNAVYAVAHALHVMLLH
HVEMPPMRNREAMVFSPWQ
>V2R.ThrSwi_NIG_v1_Scaffold00039_1716656_1717462-
VSFGPFDPMLKENGPFPSLYQVSQKDTSLALGMVSLMLHFNWTWVGLVIT
EGHKGQQFLSDVQAEMDRNRFCAAFVKMLSTPLTSYMPDAYQPIMHSEEI
SAVKVVLIYYDNDGLNDAYYAIELYITTWRVWITNSQWHADMAGKNFILD
SFHGTLIFSNHHEEISGFTDFVRAANPFKYPEDTYLTTYWFNSFHCSFSD
SDCTLNNCTPNASLTWLPVNRFDMAMKDGSYNIYNAVYAVAHVLHAMLLH
QVEMPPMRNRETMVFSPWQ
>V2R.ThrSwi_NIG_v1_Scaffold00039_1764758_1765564-
VSFGPFDPMLKENGQFPSLYQVSQKDTSLALGMVSLMLHFNWTWVGLVIT
EGHKGQQFLSDVQAEMDRNRFCAAFVKMLSTPLASYMPSAHQHVVLTGEI
SRVNVVIIYYDIDGLTDLNYAIESYIATWRVWITNSQWHADMAGKNFILE
SFHGTLIFSNHHEELSDFTDFVRAANPFKYPEDTYLTTYWFDNFHCSFSD
SDCTLNNCTPNASLAWLPVNRFDMAMKDGSYNIYNAVYAVAHALHEMILH
QVEMPSVRNREIMVFSPWQ
>V2R.ThrSwi_NIG_v1_Scaffold00039_1823426_1824232-
VSFGPFDPMLKENGQFLSLYQVSQKDTSLALGMVSLMLHFNWTWVGLVIT
EGHKGLQFLSDMQAEMGRNKVCAAFVKMLSTPVTSYMPSAHQHITQSRET
SMVNVVIIYYDINGFNDVYYATESYVVTWRVWITNSQWHADMAGKNFILD
SFHGTLIFSNHHEEISSFTDFVRAASPIKYPEDPYLTGYWFNNFHCSFSD
SDCTLNNCTPNASLAWLPVNRFDMAMKDGSYNIYNAVYAVAHALHAMLLH
QVEMSPVRNRETLFFSPWQ
>V2R.ThrSwi_NIG_v1_Scaffold00039_1855316_1856122-
VSFGPFDTMLKENSQFPSLYQVSQKDTSLALGMVSLMLHFNWTWVGLVIT
EGHKGQQFLSDVQAEMGRNRVCAAFVKMLSTPLTSYMPGAYQPIIQSGEI
SVVKVVLIYYDNDGLNDAYYTIELYITTWRIWITNSQWHADMVGKSFILD
SFHGTLIFSNHHEEISGFTDFVRAANPFKYPEDTYLTTYWFNSFHCSFSD
SDCTLNNCTLNASLAWLPVNRFEIAMKDGSYNIYNAVYAVAHALHVMLLH
QVEMPPVRSREAMVFSPWQ
>V2R.ThrSwi_NIG_v1_Scaffold00039_1955242_1956048-
VSFGPFDPMLKENGRFPSLYQVSQKDTSLALGMVSLILHFNWTWVGLVIT
EGHKGLQFLSDLQEEMGRNKVCAAFVKMLSTPVTSYMPSAHQHITQAHET
SLVNVVIIYYDIDGLNDVYYATESYIVTWRVWITNSQWHADMAGKNFILD
SFHGTLIFSNHHEEIPGFTDFVRTASPFKYPEDTYLTTYWFNNFHCSFSD
SDCTLNNCTPNASLAWLPVNRFDMAMKDGSYNIYNAVYAVAHVLHVMLLH
QEEMPPVRNREATVFSPWQ
>V2R.ThrSwi_NIG_v1_Scaffold00075_5458_6261-
LTYGSFDPMLSDGNQFPSLYQVAPKDTHLALGIVSMLVHFNWTWVGLVIP
EDQNGFQFLSDLTREMDRNKVCLAFVKIITTDTGLYFSRPEPFKFLSMGS
SVANVLIMYFESDGISEMGFYSIKYSMTWKVLVTNSEKHAATTGKDFILD
LFHGTFIFSHHREKISAFQKFVQSVHPSKYAGDTFLALLWVLKFGCSLSD
SDCAVRNCPPNASLAWLPANVFEMAMTDEDYNIYNAVYAVARALHDSLLQ
RVQEQQMGNEGMMLSPWK
>V2R.ThrSwi_NIG_v1_Scaffold00075_1030687_1031493-
VTFASFDTMLTDNHQFPSLYQVAPKDTSLALAMVSLMLYFSWTWVGLVIT
EGHKGLKFLSDVRGEMDKNRVCVAFVKMISTPLVSYMALVEQHAVLTKET
SQVNVVIIYYDSDIPNDVNYNMEQYFLTGKVWVTNSQWHADITGKNFILP
SFHGTLIFSNHREEISGFRTFIREANPSKYPEDTYLAMFWFNHFQCSFSE
SDCSLKDCTPNASLAWLPENRFDPATTDWSHNTHNAVYAVAHALHAMLLE
QAQRPPEANREGMAFAPWQ
>V2R.ThrSwi_NIG_v1_Scaffold00075_1045330_1046136+
LTFGSFDAEFSESGLFPSLHQMAPKDESLALGMVSLMLHFSWTWVGLIVT
EGQSGLQFLSDLKAEMDRNGVCVAFVKMMENAVATYTWSAKVRDFRSRET
PPVNVVVIYYDTDSLNDINYQVGAHLVTWRVWVTNSQWHAELAGRSFILD
SFHGSLVFSHHHGDISGFHEFIRTATPSKYPEDTFLTRYWFENFQCSFSE
PDCALTGCLPNASLAWQPENRFDTSTSEGSYNIYTAVYAVAHALQDVLLQ
QGQAPPMGRGDPGVFSPWQ
>V2R.ThrSwi_NIG_v1_Scaffold00075_1067967_1068773-
LTFGSFDAEFSESGLFPSLHQMAPKDESLALGMVSLMLHFSWTWVGLIVT
EGQSGLQFLSDLKAEMDRNGVCVAFVKMMENAVATYAWTPKLRDFGRRET
PPVNVVVVYYDTDSLNDINYQVGAHLVTWRVWVTNSQWHAELAGRSFILD
SFHGSLVFSHHHGDISGFHEFIRTATPSKYPEDTFLTRYWFENFQCSFSE
PDCALTGCLPNASLAWQPENRFDTSTSEGSYNIYTAVYAVAHALQDVLLQ
QGQAPPMGRGDTGVFSAWQ
>V2R.ThrSwi_NIG_v1_Scaffold00075_1117592_1118398-
VTFGYFDPMLRENGQFPSLYQVAPKDTSLAPAMVSLMLHFSWTWVGLVIM
EGQKGLQFLAEVTGEMDRNKLCAAFVKIISTTLVSYVAFAKEHDNIIKEV
SQVSVVIIYYDTDIINDVNHRIEQQLLTGKIWVTNSQWHADMNGKNFILN
SFHGTLIFSNHREEISGFRTFIREANPSKYPEDTYLAMFWFNHFQCSFSE
SDCSLKDCTPNASLAWLPENRFDPAMTDWSHNTHNAVYAVAHALHAMLLE
QAQRPPEANREGMAFAPWQ
>V2R.ThrSwi_NIG_v1_Scaffold00075_9195056_9195862+
ITFDSFDRMLGDSGQFPSLYQVAPKDTSLALAMVSLMVHFNWTWVGLVIM
EGQKGLQFLSDVTREMEKSRVCVAFVKMVSTPLVSYMANIQKYNILTQET
SRVNVVIIYYDTDIINDVNYNIEQYLLTGKVWVTNSQWHADMTGKNFILN
SFHGTLIFSNHHEKISGFEHFVEEANPSKYPEDFYLTMFWFNHFHCSFSD
SDCSLRDCTPNASLAWLPVNRFDTVMTDRSHNIYNAVYAVAHALHEMLLQ
QTQWPPAGNKRVMVFSPWQ
>V2R.ThrSwi_NIG_v1_Scaffold00075_9221737_9222543-
ITFGSFDRMLGDSGQFPSLYQVAPKDTSLALAMVSLMVHFSWTWVGLVIM
EGQKGLQFLSDVTAEMEKSRVCVAFVKVVSTALVSYAAIAQKHNILTQET
SRVNVVIIYYDTDIINDVNYNIEQYLLTGKVWVTNSQWHADMTGKNFILN
SFHGTLIFSNHHEKISGFEHFVEEANPSKYPEDTYLTMFWFNNFHCSFSD
SDCSLRDCTPNASLAWLPVNHFDTALTDWSRNIHNAVYSVAHALHEMFLQ
QAQWPPAENRELLVFLPWQ
>V2R.ThrSwi_NIG_v1_Scaffold00075_9243402_9244208+
VTFGSFDPLLRDRGQFPSLYQAAPKDTSLAVAIVSLMLHFSWTWVGLVIT
EGQKGLQFLEDVTGELDRNKICVAFVKMVSTLLVSYMALSKEHIILTKET
SQVRVVIIYYDTDILNDINYHAEQYLLTGKVWVTNSQWHADTTGKNFILN
SLHGMIIFSNHHEKISGFKTFVQEANPSKYPEDFYLTMFWFNNFHCSFSD
SDCSLKDCTPNASLIWLPANHFDTAMSDWSHNTHNAVYAVAHALHEMFLQ
QSQWPSVGNKEVTVFAPWQ
>V2R.ThrSwi_NIG_v1_Scaffold00075_9264317_9265149+
SHFSLFFQFTCGPFDPRLSDKDQFPSLYQMAPKDSSLVPAMISLLLHFGW
TWVAVYISDDMKGEQFLRDLETEMVNKGICVALTEKLPATKIMYGSSNIA
FMTRIRVSSANVHILYGEVGSLITIDIAAEFFLTTGKVWIMTAKWDIVVF
EMNHMLHSFHGSFSFSPHTADIPGFRHFLRTANPSQYPEDFYFSKLWFSF
FKCSLPGSQCGEIGVCPPNTTLESLPGNIDLMTLSDSSYLIYNAVYAVAH
VLHKILLEKTEMHSPDDVEQSRLVPWQ
>V2R.ThrSwi_NIG_v1_Scaffold00075_9283879_9284685+
VTYSSFDPMLRESGQFPSLYQVAPKDTSLALAMVSLMVHFSWTWVGLVIM
EGQKGLQFLSDVTAEMDRNKVCAAFVKMVPSPLVSYTALAKEIIIMTKET
SHVSVVIIYYDTDILNDVNYNIEQYLLTGKVWVTNSQWHADMTGKSFILN
SFHGTLIFSNHHEKISGFETFVQEAKPSKYPEDLYLTMFWFSNFYCSFSD
SDCSLKDCTPNASLARLPVNRFDTVMTDWSHNTHNAVYAVAHALQEMILQ
QAQWSPGGNQEMMVFSPWQ
>V2R.ThrSwi_NIG_v1_Scaffold00075_9308975_9309781+
LTFGSFDPMLSHDGLLPSLYQTAPKDTTLALGMVSLMLHFSWTWVGLVIA
EGQKGLQFLSDLRGEMDRSRICVAFVNTISTSATAHLSNKPTYDLWTRET
SPVNIVVIYFDTNTVHDVGFYSGRYLVTWRVWITNSQWYSSTSGQNFIIN
SFHGALIFSHQYEKFSGFKTFIQTATPSKYPEDVYLTIFWSMIFECALSN
SDCTLKNCPPNASLTCLPVSRFDPAMSDESYNVYNAVYAVAHALHGMLLQ
QAQVQPRKTGELKGFSVWQ
>V2R.ThrSwi_NIG_v1_Scaffold00075_9347765_9348571-
LTFGTFDSTFSDNGQFRSLHQMAPEDKSLALGMVSLMLHFGWTWVGLVIT
EGHNGFQFLSDVRGEMDRNGVCVAFVKMISNILVSYIWNVNIQDFLIRER
SPVNVVIIYYDTDSTNNVNYLIGLHLVTWQVWVTNSQWHADLAGRNFILE
SFHGTLIFSHHHQEVSGFNEFIQTATPFKYPEDTFLTRYWLENFHCSLSD
SDCSLRDCTPNASLAWLPANHFDTVMSEGSYNIYHAVYVVAHALQEMVFR
RAYLHPEGNEDGIVFSPWQ
>V2R.ThrSwi_NIG_v1_Scaffold00137_1487881_1488687-
LTFGCFDPLLSENEQFSSLYQIAPKDGSLALGMVSLMLYFSWTWVGLVIA
DGQKGHQFLSDIKTEMGRNGVCTAFVKVISVAIFSVVSHAQHRDFLTRET
SPVRVVVIYYDTESWSDVNYHIRQHLTTWTVWVTNSQWHADMGGRNFILE
SFHGILIFSKHHEEICSFQNFIQAVNPSKYPEDSFLTLFWYEHFHCSVSD
SDCTLEDCAPNASLAWLPGNRFEMAMKEDSYTIYNAVYAVAYALHELLLQ
QVQTQSAGNGERVGFSPEQ
>V2R.ThrSwi_NIG_v1_Scaffold00177_69305_70108-
LTYGSFDPMLSDGNQFPSLYQVAPKDTHLALGIVSMLVHFNWTWVGLVIP
EDQNGFQFLSDLTREMDRNKVCLAFVKIITTDPGLYFSRPEPFKFLSMGS
SVANVLILYFESDGASEMGFYSIKYSMAWKVLVTNSEKHAATTGKDFILD
LFHGTFIFSHHRKKISAFQKFVQSVHPSKYAGDTYLALLWVQKFGCSLSD
SDCAVRNCPPNASLAWLPANAFEMVMTDEDYNIYNAVYAVARALHDSLLQ
RVQEQQMENEGMMFSPWK
>V2R.ThrSwi_NIG_v1_Scaffold00177_86349_87152+
LTYGSFDPMLSDGNQFPSLYQVAPKDTHLALGMVSMLVHFNWTWVGLVIP
EDQNGFQFLSDLTREMDRNKVCLAFVKIFPTDTELYLSRPEPFKFLSMGS
SVANVLIMYFESDGASEMGFYSIKYSMAWKVLVTNSEKHAATTGKDFILD
LFHGTFIFSHHREKISAFQKFVQSVHPSKYAGDTYLALLWVLKFGCSLSG
SDCAVRNCPPNASLAWLPANAFEMAMTDEDYNIYNAVYAVARALHDSLLQ
RVQEQQMGNEGMMLSPWK
>V2R.ThrSwi_NIG_v1_Scaffold00177_811636_812442+
LAFGSFDPMLSDTGQFPSLYQVAPKDTSLARAMVSLMLHFHWTWVGLVIP
EDHIGLQFFSDLKGEMDRNRICLAFVEVMTVDTWLYFSSERPTKLLFTGV
SVANIIVIYIESDSLADMGLYKLKFSATWKVWLTNSQKHAAITKKDFILD
SFHGTFIFSHHHETVASFKDFIKTANPSKYPEDSYLTALWVQKFGCSVSD
SDCAVKKCPPNASLAWLHDIESEMAMTDEDYNVYNAVYAVAYALHELLSP
YMQVQPMGNKEGLVFSPWK
>V2R.ThrSwi_NIG_v1_Scaffold00177_829101_829907+
LAFGSFDPMLSDTGQFPSLYQVAPKDTSLARAMVSLMLHFHWTWVGLVIP
EDHIGLQFFSDLKGEMDRNRICLAFVEMIRIVTWLYFSSEQSARLLFTGV
SVANVIVIYIESDSLLVMSLYKLKFSATWKVWLTNSQKHAAITGKDFILD
SFHGTFIFTHHHEMVSSFKDFIKTANPSKYPEDSYLTALWVKKFGCSVSD
PDCAMRKCPPNASLAWLRGIEPEMAMTDEDYNIYNAVYAVAHALHELIFQ
DMQLQPVGNKGGLVFSPWK
>V2R.ThrSwi_NIG_v1_Scaffold00305_44591_45397+
LTFGTFDSKFSDNGQFPSVHQMAPKDESLALGMVSLMLRFGWTWVGLVIT
EGHNGLQFLSDMWGETDRNGVCVAFVKMILNTLVSYLWLPKLQDLLSKER
SPVNVVIIYYDTDSLNDINYQVVSHLVTWRVWVTNSAWHAGLAGRNFILD
SFHGTLIFSHHREEISGFSKYIHTATPLKYPEDTFLTRYWFQNFHCSFSD
SDCSLRDCTPNASLAWLPANRFETSMSEGSYNTYNAVYAVAHALQEMLLQ
QDQTQAIGSGDTTVVTPWQ
>V2R.ThrSwi_NIG_v1_Scaffold00305_66134_66940-
LTFGTFDPEFSDDGRFPSLHQMAPKDESLALGMVSLMLHFSWTWVGLVIT
EGHSGLQFLSDVRRETDRNGVCVAFVKMILNILVSYLWLPKLQDLLSRER
SPVNVVIIYYDTDSLNDINYQVVSHLVTWRVWVTNSAWHAGLAGRNFILD
SFHGTLIFSHHHEEISGFNKYIHTATPLKYPEDTFLTWYWFQNFHCSFSD
SDCSLRDCTPNASLAWLPANRFDTAMSEGSYNVYNAVYAVAHALQEMLLQ
QGQMQPMGNEGNMVLSPWQ
>V2R.ThrSwi_NIG_v1_Scaffold00305_87450_88256+
LTFGSFDLEFSDNGRFPSLHQMAPRDESLARGMVSLMLHFNWTWVGLVIT
EGHSGFQFLSDVRGEMDRNGVCVAFVKMLTSNLVSYLWFPKPQDFLSREK
APVNVVIIYYDTDSLNDLNYQVASHLVTWRLWVTNSAWRADQRGRNFFLD
SFHGSLIFSHHHEDTSDFHEFIQTATPLKYPEDTFLTHYWFENFRCSFSD
SDCSLRDCTPNASLAWLPANRFDTAMSEGSYNTYNAVYAVAHALQEMLLQ
QGQIQPMRNGHTTTFCPWQ
>V2R.ThrSwi_NIG_v1_Scaffold00406_32611_33417+
VSFGPFDTMLKENGQFPSLYQVSQKDTSLALGMVSLMLHFNWTWVGLVIT
EGHKGQQFLSDVQAEMGRNRVCAAFVKMLSTPITSYMPGAYQAIMQSGKI
SAVKVVLIYYDNDGLNDAYYAIESYITTWRVWITNSQWHADMAGKSFILD
SFHGTLIFSNHHEEISGFTDFVRAANPFKYPEDTYLTTYWYNSFRCSFSD
SDCTLNNCTPNASLAWLPVNRFDMAMKDGSYNIYNAVYAVAHALHVMLLH
QVEMPPMRNSEVMLFSPWQ
>V2R.GCA_004026965.1_PetTyp_v1_BIUU_PVIR01000822.1_52742_53551-
LNYGSFDTMLSDNGQFPTLHQVAPRDTSLAPGMISLMLHFSWTWVGLMIL
DDQNGLQFLSGLKKEMDRNRICLAFVQMVSVDSESHDSRKFLVPLDSKGI
STTNVIVIHFQSDTTSDMEFYAISYSKTFKVWVTNTQNHALVLTYMDYRL
HSLHATYIFSHHHEKLSGFKKFLQTVYPSNYPEDNFLSLIWVTKFECSVS
ESDCSVKNCPPNATLAWLPSNKFETAMTDEDYNIYNAVYAVAHALHRSLL
QHKQEKLMENGNQMMFSPSK
>V2R.GCA_004026965.1_PetTyp_v1_BIUU_PVIR01000822.1_102521_103327-
LTFGTFDSQFSDNGQFPSVHQMAPKDESLALGMVSLMLHFSWTWVGLVIT
EGQNGFQFLSDVRREMDRNGVCVAFVKMISNILVSYLWIPKLQDFLSRER
SPVNVVIIYYDTDSFSDINYQVVPHLVTWRVWVTNSAWHADLAGRNFVLD
SFHGVVTFTHHHKVISAFNEFIQTAIPFKYPEDVFLTWYWFQNFDCSLSA
SDCSLKDCTPNASLAWLPANHFDTSMSEGSYNTYNAVYAVAYALQEMFLQ
QDQAQQIESGDTTEFTPWQ
>V2R.GCA_004026965.1_PetTyp_v1_BIUU_PVIR01000822.1_148184_148990-
LTFGAFDSTFSENSQFPSLHQMAPEDEFLAFAMVSLMLHFSWTWVGLVIT
EGHSGFLFLSDMVREMDRSGVCVAFVKMISNAFVSYLSITKFQDFQSKET
SPVNVVIIYYDTDSLNHVNYHIGIHLVTWRVWVTNSQWHSDLAGRNFLLD
SFHGIIIFSHHHEEISDFNEFIQTATPFKFPEDTFLMMYWLNNFHCSFSY
SDCSLKNCTPNASLVWLPANHFDATMSEGSYNTYNAIYAVAHALQEMLLH
QAQMQPMESGDITVFSPWQ
>V2R.GCA_004026965.1_PetTyp_v1_BIUU_PVIR01004096.1_46988_47794-
LTFGSFDSTFSDNGQFPSLHQMAPKDEYLALGMVSLMLHFSWTWVGLVIT
EGQNGFHFLSDVRREMDRNAICVAFIKIISNILVTYIWGLKLHNLLRKET
SPVNVIFIYYDNDSVNDINYQIGVYLVTWRVWVTNSQWHADLAGRNFILD
SFQGSLIFSHQHKEISGFNKYIQTATPSKYPRDFYLTMFWFQNFHCSFSD
SDCSLKDCTPNASLARLPENRFNTAMSEGSYNAYSAVYVVAHALQEMLLQ
QAQTHPVGNEDNMAFSSWQ
>V2R.GCA_004026965.1_PetTyp_v1_BIUU_PVIR01006568.1_60407_61213-
VTFGTFDSTFSDNGQFPSLHQMGPKDASLALAMVSLMLHFSWTWVGLVIT
EGHNGFQFLSDVRKEMDRSGVCVAFVKIISNAFVSYLSITKFQDFLSTET
SPVYVVIIYYDTDSLNHINYQIGLYLVTWRVWVTNSQWHADLAGRNFIFD
SFHGTLIFCHHHEEVSGLNEFIQTATPFKYPEDTFLTRYWFENFHCSFSS
SDCSLKDCTPNASLAWLPANRFDTAMSEGSYNIYNAVYALAHALQEMLLQ
QSQTQPIGSRNKTVFSPWQ
>V2R.GCA_004026965.1_PetTyp_v1_BIUU_PVIR01007581.1_15238_16044-
LTFGTFDSKFSENGQFPSLHQMAPKDESLALGMVSLMLHFSWTWLGLVIT
EGQNGFQFLSDVRREMDRNGVCVAFVKMISNAFASYLSVIKLRDFMSRET
SPVNVVIIYYDTDSLNNVNYEVGVRLVTWRVWVTNSQWHADMAGRDFILD
SFHGSLIFSHHQKEISDFIKFIQTATPSKYPEDTFLIRYWFENFHCSFSD
SDCSLKDCTPNASLAWLPANHFDTALSEGSYNIYNAVYAVAHALQEVLLQ
QGQMQSMGSGGNMVFSPWQ
>V2R.GCA_004026965.1_PetTyp_v1_BIUU_PVIR01007581.1_39985_40791+
ITFGSFDPTLRDGGLFPSVYQVARKDKSLAVAMVSLMVHFSWTWVGLVIM
EGQKGLQFLSDMTREMDRNKVCIAFVKMVSTALVSYVAFAKENIILTKET
SQVNVVIIYYDTDIINDINHNIGQHLLTGKVWVTNSQWHADMTGKTFILN
SFHGTLIFSNHHEKIPGFKHFVEEVNPSKYPEDTYLTMFWLNNFHCSFSD
SDCSLKDCTPNASLAWLPVNRFDTAMTDWSHNTHNAVYAVAHALHEMLLQ
RTQWPPVRNKGVMVLSPWQ
>V2R.GCA_004026965.1_PetTyp_v1_BIUU_PVIR01008039.1_16928_17800+
VGYFSTCSILSDKFQFPSYIRTIASDKFQSEAMVKLILHFGWIWVGAIAA
DDDYGKYGVKAFKEHLENANLCIAFSETIPKVYSNEKMQKAVKAIRSSTA
TVIVLYASDIDLSPFVLEMVYHNITQKTWIASEAWITSALIAKPEYFPYF
GGSIGFAIPRTDIPGLKEFLYDVHPSKDPSDVLTIEFWQTAFNCTWPNSS
VPYNVDHRVNMTGKEDRLYAMSDKFCTGEEKLEELNNTYLDVSQLRITNN
VKQAVYAMAYALDELHRCQEGQGPFMPDSSCAYLPDFEPWQ
>V2R.GCA_004026965.1_PetTyp_v1_BIUU_PVIR01009999.1_22218_23024-
LTFGPFDLEFSENGQFPSLYQMAPKDKSLAHGMVCLMLHFNWTWVGLVIT
EGQNGFQFLADVKGEMDRNGICVAFVKMFSNVIVSYIWASKRHDLLSRET
SLVNVIIIYYDNDSVNDINYRIGQHLVTWKVWVTNSQWHADLAGRNFILD
LFQGSLIFSHKHEEISGFNKYIQEATPFKNPEDFYLTMFWFQNFHCSFSD
SNCSLKDCTPNASLAWLPKNRFDMAVSEGSYNIYNAVYVLAHALQEMFSQ
IDQMQPMGTEDNMVFSAWQ
>V2R.GCA_004026965.1_PetTyp_v1_BIUU_PVIR01011921.1_29161_29967-
LTFGTFDSQFSDNGQFPSLHQMASKHESLALGMVSLMLHFSWTWVGLVIT
EGQNGFQFLSDVRGEMDRNGVCVAFVKMISNILVSYFWIPKLQDFQSRER
SPVNVVIIYYDTDSLYDINYQVVPHLVTWRVWVTNSAWHADLAGRNFILD
SFHGVVTFSHHHHEIFGFNKFIQTATPFKYTEDMFLTLYWLDNFHCSFSD
SDCSLKDCTPNASLAWLPANRFDMTMSEGSYNTYNAVYAVAHALQEVLLH
QGQTQQIGSGYTTVFSPWQ
>V2R.GCA_004026965.1_PetTyp_v1_BIUU_PVIR01012015.1_40031_40844+
LPLALLIKFNEFNENCQFPSLHQMAPKDEYLALGMVSLMLPFSWTWVGLV
ITESQNGFQFLSDVRGEMDRNGICIAFVKMVSNILVSYPWIPKLQDFSNR
EVSPVNIIIIYYVTDSLNVINYYIGVHLVTWRVWMTKSAWHADLAWRNFI
LDSLHGTHIFSHHHEEITGFNEFIQTATPFKYPEHTFPTRYWFENFHCSF
SDSDCSLKDCTPNAPLAWLAVNCFETSISEGSYNTYNAVYAVAHSLKEIL
LQQGQKQPMGSGDTMLFSPWQ
>V2R.GCA_004026965.1_PetTyp_v1_BIUU_PVIR01014892.1_10027_10833-
LTFGSFDPTLSDSGQFPSVYQIAPKDTSLALGMVSLMLHFHWTWVGLVIP
EDHIGLQFLSDLKQEMDRNRVCLASVKMITTDPGLYFLREKPTKLLSLGT
AVASVVIMYFESDSLSEMGFYSVKVSGTWKVLVTNSQKHAAVTGKDFILD
SFHGTLTFSQHHEEISGLKHFIQTANPSKYPEDAYLTLLWVQKFECSFSD
SDCTVSNCPSNASLAWLPVSEFEIDVSDEDYNIYNAVYAVAHALHALTLQ
NLQAQLMEGRHGMLFSPWK
>V2R.GCA_004026965.1_PetTyp_v1_BIUU_PVIR01014970.1_6493_7299-
VIFGSFDPVLRDSGQFPSVYQVAPKDTSLAVATVSLMLHFSWVWVGLVIT
EGQKGLQFLDEVTGEMDRNKVCVAFVKMVSTPLVSYMALSKEHIILTKET
SQIRVVIIYYDTNILNDINYHIEQYLLTGKVWVTNSQWHADMTGKSFILN
SFHGMFIFSNHHEKLSGFETFVQEASPSKYPEDFYLTMFWFNNFHCSFSD
SDCSLKDCTPNASLVWLPVNRFDIAMTDWSHNIYNAVYAVAHALQDMLLK
QAQWPPQGNKEMMVFSPWQ
>V2R.GCA_004026965.1_PetTyp_v1_BIUU_PVIR01017326.1_5668_6474-
LTFGSFDLEFSENGQFPSLHQMAPKDESLALGMVSLMLHFSWTWAGLVIT
ESKNSFQFLSDVRGEMDRSGVCVAFVKVISSDLVTYLWSPKLQDFQSREK
APVNVVIIYYDTDSLNDINYQVVPHLVTWRVWVTNSQWHADLAGRNFILD
SFHGTLIFSHQHEDTSVFYEFIQTATPFKYPEDTFLTHYWFENFHCSFSD
SDCSLKDCTPNASLAWLPVNHFDTSMSEGSYNTYNAVYEVAHALQEMFLQ
QGQAQPVRSKDTRVFCPWQ
>V2R.GCA_004026965.1_PetTyp_v1_BIUU_PVIR01018043.1_3872_4678-
VSFGPYDPVLKENGQFSSLYQVTRKDTSLALGMVSLMLHFDWTWVGLVVT
EGHKGHQFLSDVLAEMSRNRVCAAFVKMLSTPLATYMPNAHQHIILTGEI
SLVNVVIIYYDIDGLNDVNYAIESYIATWRVWITNSQWHADMAGKNFILD
SFHGTLIFSNHHEEISSFADFVQAANPLKYPEDTYLTTYWFNSFHCSFSD
FDCTLTDCTPNASLAWLPVNRFDIAMKDGSYNLYNAVYAVAHALHEMLFH
QVEMPPAGNREAVVFSPWQ
>V2R.GCA_004026965.1_PetTyp_v1_BIUU_PVIR01018197.1_4345_5151-
LTFGTFNSKFSENGQFPSLHQMAPKDESLALGMVYLMLHFGWTWVGLVLT
EGQNGFHFLSDVRGEMDRNGVCVAFVKMISNIIVAQIWSPKMKDFLSKEI
SPVNVVIIYYDTDSTNSVNYEIGFHLVTWRVWVTNSHWHADLAGRNFILD
SFHGTLIFSHHHEEISGFNEFIQTATPFKYPEDTFLTRYWFENFHCSFSS
SDCSLKDCTPNASLAWLPENRFDTAMSEGSYNIYHAVYVAAHALQEMLLL
KGHLHPVGSEDTMVFSPWQ
>V2R.GCA_004026965.1_PetTyp_v1_BIUU_PVIR01018532.1_29935_30741+
VSFGPFDHMLKENGHFLSVYQVSQKDTSLALGMVSLILYFNWTWVGLVIT
EGHRGQQFLSDVQEEMSRNRVCAAFVKMLSTPLASYMPNTHQHIILTGEI
SLVNVVIIYYDIDGLNDVNYAIESYIATWRVWITNSQWHADMAGKNFILD
SFHGTLIFSNHHEEISGFTDFVQEANPFKYPEDTYLTTYWLNNFHCSFAD
SDCTLTDCTPNASLAWLPVNRFDMAMKDGSYNMYNAVYAVAHALHEMLLY
QAEMPPARSREAVVFSPWK
>V2R.GCA_004026965.1_PetTyp_v1_BIUU_PVIR01019279.1_27695_28501-
VSFGPFDPMLKENGQFPSLYQVSQKDTTLAFGMVSLMLYFDWTWVGIVIT
EGQKGQQFLSDVQAEMEKNRICAAFVKVLSTPLTSYMPSAYQHIIQSEEK
SLVNVVIIYYDNDGLSDVHYAPESYIATWRVWITNSQWHTDMAGKNFILD
SFHGTLIFSNHHEEISGFTDFVQEANPFKYPEDTYLTTYWFNNFHCSFAD
SDCTLTDCTPNASLAWLPVNRFDMAMKDGSYNMYNAVYAVAHALHEMLLY
QAEMPPARNREAVVFSPWQ
>V2R.GCA_004026965.1_PetTyp_v1_BIUU_PVIR01019596.1_29670_30476-
ITFSSFDPVLGDSGQFPSLYQVAPKDTSLALAMVSLMVHFSWTWVGLVIM
EGQKGLQFLSDITREMDRNKVCVAFVKMVSTALVSYTAITKEHIILTNET
SRVNVVIIYYDTDIINDVNYNIEQHLLTGKVWVTNSQWHADMTGKSFILN
SFHGTLAFFNHHGKISGFKHFVEEANPSKYPADTYLTMFWFNNFHCSFSD
SDCSLKDCTPNASLAWLPVNRFDTTMTDWSHNIYNAVYAVAHTLQDMLLQ
QGQWPPYGNKEVMVFSPWQ
>V2R.GCA_004026965.1_PetTyp_v1_BIUU_PVIR01020644.1_20396_21202+
VSFGPFEPMLKENDQFPSLYQVSQKDSSLVLGMVSLMIHFNWIWVGLIIT
EGHKGQQFLSDVQAEMSRNRICPAFVKVLSTPLTSYMPSGNQHIIQSGET
SLVNVVVIYYDSDGLDDINYAVESYIATWRVWITNSQWHADMAGKNFILD
SFHGILIFSNHHEEISGFKNFVHEANPFKYPEDTYLTTYWCNNFHCSFSD
SDCTLTNCTPNASLAWLPVNRFDMAMKDGSYNMYNAVYAVAHALHEMLLH
QVEMPPVRKREAMVFSPWK
>V2R.GCA_004026965.1_PetTyp_v1_BIUU_PVIR01021306.1_21678_22484-
LTFGTFDSQFSDNGLFPSVHQMAPKDESLALGMVFLMLHFSWTWVGLVIT
EGQNGFQFLSDVRREMDRNRVCIAFVKIISHILISYIWVPKLQDFQSREI
SPVNVVIIYYDSESLHNINYQIAPQLVTWRVWVTNSAWHTELARRNFILD
SFHGTLIYSHHHEEISGFNKFIQTATPFKYPEDTFLTWYWFQNFHCSLSE
SDCSLKDCILNASLASPLENHFNMSMNEGSHNTYNAVYAVAHALHEMLLQ
QGQTQPMGSGDTTRFNPWQ
>V2R.GCA_004026965.1_PetTyp_v1_BIUU_PVIR01021424.1_8487_9293+
VAFGSFDPTLTDSAQHPSFYQVAPKDTHLAIGMVSLMLYFHWTWVGLLVT
EGHKGLQFLSDVRAEMDRSRVCIAFMKMVSTVAVSYLSAMHKHDLLTTET
SSVNVVVIYYDTDGPNDVNYNIVQHLVTWKVWVTNSQWHADLAGRNFILD
PFHGILIFSHHHEEISGFKHFVQEATPFKYPEDTYLALYWSKNFQCSFSD
SDCALKDCMPNASVAWLPLNRFNMAMSDGSYNTYNAVYAVAHTIHAMLFE
EVHRLPVRNRQQMMFLPWQ
>V2R.GCA_004026965.1_PetTyp_v1_BIUU_PVIR01022509.1_3702_4508-
LTFGAFDPEFNENSQFPSLHQMAPKDESLALGMVSLMLHFSWTWVGLVIT
EGQNGFQLLSDVRGEMDRNGICIALVKMVSNILVSYPWIPKIQDFIGREV
SPVSIIIIYYGTESQNFINYHISVHLVTWRVWVTNSVWHTDLAGRHFILD
SFHGSLIFSHHHEEITGFNEFIQTATPLKYPEDTFLTRYWYENFHCSFSD
SDCSLKDCTPNVSLAWLDVNCFDTSISEGSYNTYNAVYVVAQSLQEMLLQ
QGQKQPMGSGDTMLFSPWQ
>V2R.GCA_004026965.1_PetTyp_v1_BIUU_PVIR01023509.1_25026_25832+
LTFGTFDSTFRENAQFPSLHQMAPEDESLALAMVSLMLHFSWTWVGLVIT
EGQNGFQFLSDVRGEMDRNGVCVAFVRMISNIIASQFWNSKMNDFLSKEM
SPVNVVIIYYDTDSTNNVNYEIGFHLVTWRVWVTNSQWHADLAGRNFILD
SFHGTLIFSHHHDSISGIKEFIETATPFKYPEDTFLTQYWFENFHCSFSY
FDCSLKDCIPNASLARMPMNHFDIVMSEGSYNIYNAVYVVAYALQEMLLQ
EGYLHPVRSGDTMVFYPWQ
>V2R.GCA_004026965.1_PetTyp_v1_BIUU_PVIR01023852.1_18636_19442+
VSFGSFDPLLNENGQSPSLYQVTQKDTSLVLGMMSLMIHFGWTWVGLVVT
EGPKGYQFLSDVQAEMDRNRVCAAFVKMLSTPLASYMPSAHEHIILTEEI
SLVNVIIIYYDNDGLSDVHYSPESYIATWRVWITNSQWHADMAGKNFILD
SFHGTLIFSNHHEEILGYKNFVHEANPLKYPEDTYLTIYWLNNFRCSFSD
FDCTLTDCTPNASLAWLPVNRFDMAMKDGSYNMYNAVYAVAHALHEMLLH
QAEMPPARSREAVVFSPWQ
>V2R.GCA_004026965.1_PetTyp_v1_BIUU_PVIR01024346.1_11679_12476+
LTFGSFDPILSDHNQFPSVYQMAPKDTFLALGMVSLMLHFSWTWVGLVIT
ESPKGLQFLSDVRAEMDKNRICAAFVKIISSAFVSYLSSPQEHDFMTRGK
SSVNVAILYYDTDNLNDLNFNIDLHLVTWMVWVTNSQWHADTTGRNFILD
SFHGTLIFSNHHEEIPGFKSFIHTINPSSYPELALYWYTNFQCSVSDSDC
VLENCVHNSSLAQLPVDRFDLAVSDVTYNIYNAVYAVAHALHEMLLRQAQ
TQPARGGERMPFSAWQ
>V2R.GCA_004026965.1_PetTyp_v1_BIUU_PVIR01024385.1_2746_3552-
ITFSCFDPVLGDDAQFHSLYQVAPKDTSLSLAMVSLMVHFNWTWVGLVIM
EGQKGLQFLSDVTRDMDKNNICVAFVKMVSTPLVSYAAVAEKHIILTKET
SHVNVVIIYYDTDILNHVKYNLEQHLLTGKVWVTNSQWHADMTGRNFLLN
SFHGTFIFSSHHEKISGFKHFVEEANPSKYPEDTYLTLFWVNNFHCSFSD
SDCSLKDCTPNASLAWLPVNRFDAAMTDWSQNTHNAVYAVAHALQEVLLQ
QAQQPLRGNKELMIFAPWQ
>V2R.GCA_004026965.1_PetTyp_v1_BIUU_PVIR01024537.1_8097_8903+
LTFGSFDPMLSDFGQFPSVYQIAPKDTSLAVGMVILMLHFHWTWIGLVIP
EDYIGLQFLSDLKQEMDRNKVCLAFVKMITTDPGLYFLREKPTKLISMGT
SLANVVIMYFESDSVSEMGFYSIKYSGTWKILVTNSQKHAAVTGKDFILD
AFHGTFIFSHHHEKISGLKPFIQTINPSKYPEDSYLTLFWVKKFECSYSR
SDCAVSNCPLNASLAWLPVSEFEIDVTDEDYNIYNAVYAVAHALHDLIFQ
DLHVQGTKNGHSIDFSPWK
>V2R.GCA_004026965.1_PetTyp_v1_BIUU_PVIR01024600.1_7221_8027-
VTFGSFDPMLRDSGQFPSLYQAAPKDTLLAFAMASLMVHFNWTWVGLLIM
EGQKGLWFLSDVTREMDKNKVCAAFVKMVSTLLVSYPAFGTEDIIMAKES
SQVNVIIIYYDTDNINDINYRIEQYLVTGKVWVTNSQWHADMTGKNFIFN
SFHGTLIFSNHHEEISGFKTFVQEANPSKYPEDFYLTMFSFNNFHCSFSD
SDCSLKDCTPNASLASLPVNRFDTAMTDWSHNIYNAVYAVAYALHEMLLQ
QGQWPPMGSKNPMTFAPWQ
>V2R.GCA_004026965.1_PetTyp_v1_BIUU_PVIR01025198.1_1202_2008+
VTFGSFDPLLRDSGQFPSLYQVASKDTSLDFAMVSLMVHFKWVWVGLVIM
EGQKGLQFLSDVTREMDRNKVCVAFVKMVSTLLVSYAAFAKEHVIMTKET
SQVNVVIVYYDTDNINDVNYSIEQYFIIGKVWVTNSQWHADMTGKNFILN
SFHGTLVFSNHHEEISGFKIFVQEANPSKYPEDFYLTMFWFNNFHCSFSD
FDCSLKDCTPNASLAWLPVNLFDTAMTDRSHNTHNAVYAVAHALHEILFK
QAQWPPEGNKEVMVFAPWQ
>V2R.GCA_004026965.1_PetTyp_v1_BIUU_PVIR01026441.1_9484_10290-
VTFDSFDPMLKDNGQVSFLYQVAPKDTSLTVAMVSLMVHFSWTWVGLVIM
EGHKGLQFLSDVSREMDKNKVCVAFVKTVSTLLVSYGAAVKERIILTKET
LQVNVIIIYYDTDILNYVKYNIEQYLLTGKVWVANSQWFADMTGKNFILN
SFHGMLIFSNHHEKISGFETFVQEAKPSKYPEDFYLTMFWVNNFHCSFSD
SDCSLKDCTPNASLAWLPANHFDTAMNDWSHNIYSAVYAVAHALHEMLLQ
QEQWPPLGNKELMAFSSWQ
>V2R.GCA_004026965.1_PetTyp_v1_BIUU_PVIR01026576.1_6089_6895-
ITFSSFDPMLRESGQFPSLYQVAPKDTSLPLAIVALMLHFSWTWVGLVIM
EGQKGLQFLSDVTAEMDRNKVCAAFVKMVSSPLVSYVALAKEHVILTKET
FHVNVVIIYCDTDMLNDVNHNIEQYLLTGKVWVTNSQWHADMTGKNFILN
SFHGTLVVSNHHEKISGFETFVQEANPSKYPEDFYLTVFWLNNFHCSFSD
SDCSLKDCTPNASLALLPVNRFDTTMIDSSHNAHNAVYAVAYALHEMLLQ
QPQWPPAGNQEMMVFSPWQ
>V2R.GCA_004026965.1_PetTyp_v1_BIUU_PVIR01027157.1_19179_19985+
VTFSSFDPTLSGNGQFPSLYQVAPKDTSLALGIISLMFHFSWTWVGLVIT
EGPKGLQFLSDMRAEMDKSRVCVAFVKTVSTPLATHASVAQQHNILTKET
SSVNVVVIYYDTDGLNDVSYNIGLHVVTWRVWVTNSQWQADMAGRNFLLG
SFHGTLIFSIHHEEISGFKNFVQAASPSRYPEDTYLYMYWFQNFHCSFSD
PDCVLKDCAPNASLAWLPVNRFDPAMSDESYNVYNAVYAVAHAVHEMLLQ
QGQVQPTGKREAPASSPWQ
>V2R.GCA_004026965.1_PetTyp_v1_BIUU_PVIR01028965.1_20416_21222+
LTFGSFDLEFSENGEFPSLHQMAPKDESLALGMVSLMLHFSWTWAGLVIT
ESKNSFQFLSDVRGEMDRSGVCVAFVKVISSDLVTYLWSPKLQDFQSREK
APVNVVIIYYDTDSLNDINYQVVPHLVTWRVWVTNSQWHADLAGRNFILD
SFHGTLIFSHQHEDTSVFYEFIQTATPFKYPEDTFLTHFWFENFHCSFSD
SDCSLKDCTPNASLAWLPVNHFDTSTSEGSYNTYNAVYEVAHALQEMFLQ
QGQAQPVRSKDTRAFCPWK
>V2R.GCA_004026965.1_PetTyp_v1_BIUU_PVIR01029137.1_14658_15464+
LTFGTFDSKFSENGQFPSLHQMAPKDESLPLGMVSLMLHFRWTWVGLVIT
EGQNGFQFLSDVRREMDRNGVCVAFVKMISNAFASYLSIIKLRDFMSRET
SPINVVIIYYDTDSLNNVNYQIGVHLMTWRVWVTNSHWHADMAGRDFILD
SFHGSLIFSHHHEEISDFIKFIQTATPSKYPEDTFLTRYWFENFHCSFSD
SDCSLKDCTPNASLAWLPANHFDTAMSEGSYNIHNAVYAVAHALQEVLLQ
QGQMQSMGSGGNTVFSPWQ
>V2R.GCA_004026965.1_PetTyp_v1_BIUU_PVIR01029298.1_5939_6744-
LTFGTFDPEFSENVLFPSSHQMAPTDEFLAIAMVSLMLHFRWTWVGVVIS
ESQSGLQFLSNMKAEMNRNGVCLPNVRTISIGYSSNFSPKRLHDFLTKES
SPVNVIFIYYDMDSLNDINYQLVPHLVTWRVWVTNSQWPTDLAGRTFILD
SFHGSLMFVQYHEDISGFHEFIQTATPSKYPEDTFLTRYWFQNFHCSFSE
SDCALKNCTPNASLAWLPENRFETAMSERSYNAYKAVYAVAHALHKMLLQ
QGQVQRMGTVDTAMFIPR
>V2R.GCA_004026965.1_PetTyp_v1_BIUU_PVIR01029365.1_5965_6771-
LTYGSFDPVLSDKAQFPSLYQVAPKDTSLALGMISLMLHFNWTWVGLVIP
EDQNGFQFLSDLRREMDRNKVCLAFVKIITTDTGLYFSRPEPFKFISMGS
AAASVVIMYFESDGISEMGFYSIKYSMAWKVLVTNSEKHAASTGKDFILD
FLHGAFIFAQHHEKISAFQDFIQTVRPSKYSEDTYLASLWVVKFGCSLSE
AGCAVRDCPPNASLSWLPVNEFAMAMTDEDYHIYNAVYAAAHALHRGLLR
HAQEQQPEKGAGTTLSPWE
>V2R.GCA_004026965.1_PetTyp_v1_BIUU_PVIR01029441.1_7721_8527-
LTFGTFDSAFSDNGEFPSLHQVALKDESLALGMVSLMLHFSWTWVGLVIT
EGQNGFQFLSDVRGEMDRSGVCVAFVKMISNILVSYVWIPKLQGFLSREE
EPVNVVIIYYDTDSLNIVNYQIGLHLVTWRVWVTNSVWHADMARRNFILD
SFHGTLIFSHHHEEIYGFNKFIQEATPFKYPEDTFLTWYWFQNFHCSFSD
SDCSLKDCTPNASLASLPENHFDTARSEGSYNTYNAVYVVAHALQEMLLQ
QGQMRPVRSDDTLVSSPWQ
>V2R.GCA_004026965.1_PetTyp_v1_BIUU_PVIR01029703.1_3580_4386-
VSFGSFDPLLNENGQSPSLYQVTQKDTSLVHGMVSLMIHFYWTWVGLVVT
EGPKGYQFLSDVQAEMEKNKICAAFVKMLSTPLASYMPSAHEHIILTEEI
SLVNVVIIYYDNDGLSDVRYAPESYIATWRVWITNSQWHADMAGKNFILD
SFHGTLIFSNHHEQISGFKNFVQEANPLKYPEDTYLIIYWLNNFHCSFSD
FDCTLTNCTPNASLAWLPVNRFDMAMKDGSYNMYNAVYAVAHALHEMLLH
QAEMPPARNREAVVFSPWQ
>V2R.GCA_004026965.1_PetTyp_v1_BIUU_PVIR01029766.1_6430_7236+
LTFGSFDPMLSDSGQFPSVYQIAPKDTSLDVGMVSLMLHFHWTWVGLVIP
EDHIGLQFFSDLKQEMDRNRVCLSFVKMITTDPGLYFLREKPTKLISTVT
SLANVVIMYFESDSASEMGFYSIKVSGTWKVLVTNSQIHAAVTGKDFILD
SFHGTFIFSHHHEEISGLKPFIQTINPSKYPEDSYLTLFWVKNFECSYSH
SDCTVSNCPSNASVTWLSVSKFEIDVTDEDYNIYNAVYAVARALHDLILQ
DLQVQLLENRHAIEISPWK
>V2R.GCA_004026965.1_PetTyp_v1_BIUU_PVIR01030302.1_7912_8718+
VTFASFDSNLRDSGQFSSLYQVAPKDTSLAYAMVSLMVHFSWSWVGLIIM
EGQKGLQFISDLTGEMNRKKVCVAFLKVVPTPLVPYVSFANKYIIMTKET
THVNVVIIYYDTDNINDVNYSIEQYLLTGKVWVTNSQWHADMTGKNFILN
SFHGTLIFSNLHQEISGFKSFVQEANPSKYPEDLYLTMYWFNNFHCSFSD
SDCSLKNCTPNASLIWLPVNHFDTTMTDWSHNTYNAVYAVAHALHEMLLQ
RAQQPLVGNKKLMMFSPWQ
>V2R.GCA_004026965.1_PetTyp_v1_BIUU_PVIR01030835.1_12107_12913+
LTFGSFDPVLSNNNQFPSVHQMALKDTSLARGMVSLMLHFRWTWVGLVIT
EGHKGLQFLSSVRAEMDRNRVCAAFVKMISNPLVSFLVISQQHDFLTRET
SPVNVVIIYYDSDSLNDVNYHINQYLVTWRVWVTNSQWHADMAGRNFILD
SFHGAIIFSNHHEEISGFRHFVQAANPSKYPEDIFLSLYWFKNFHCSLSD
SSCALKNCTPNASLAWLPVNHFDTAMSDGSYNIYNAVYAVAYSLHEMLLQ
QVQIQSTGHRERILFPPWK
>V2R.GCA_004026965.1_PetTyp_v1_BIUU_PVIR01031782.1_5566_6375-
LNFGSFDPMLSDNGQFPTLHQVAPRDTSLAPGMVSLMLHFSWTWVGLVIP
HNQNALQFLSDLRREMDKNRICLAFVKIIPADSQSATSPHNLIQLEYKGK
STANVMIIYFQSDTASDMELYIWMYSYTIKVWVTNTQKHASVLRSMDYIS
HSPHATYIFSQHHEKLSGFKGFLQTVHPSKYPEDGFIALIWDIKFDCSVS
ESDCAVKNCPPNATLAWLPVNKFETAMIDVDCNIYNAVYAVAYAFHDSLL
QHVQEKLMENGNQMMFSPSK
>V2R.GCA_004026965.1_PetTyp_v1_BIUU_PVIR01032150.1_9188_9994-
LTFGTFDSEFSDNDQFSSLHQVAPKDESLACGMVCLMLHFSWTWVGLVIT
EGPNGFQFLSDVKGEMDRKGVCVAFVKLITSNIVSYHSNQKLQNFLSKET
PPVNVVIIYYDTDSLNIVNYQIGGHLVAGRVWVTNSNWHADLAGRNFILD
SMHGTLIFAHHHEDIYDFNTFIQTATPFKYPEDTLLTQYWFQNFYCSFSD
SDCSLKDCTPNASLTSLPVNRFDTTMSEGSHNTYSAVYAVAHALQEVLLQ
QGQIQPMGNGNTVMFFPWQ
>V2R.GCA_004026965.1_PetTyp_v1_BIUU_PVIR01033992.1_4872_5677-
LTFGSFDPEFSENALFPSLHQMALRDGFLALATVSLMVHFRWTWVGVVIT
EGQSGLQFLSDMKAEMDRSRVCLAYVKRISVSFISNISTKKLPDFMTKES
LRVNVVFIYYDTDTQSDMIYYIVPQLVTWRVWVTNSQWPTDLAGRDFILD
PFHGSLMFVHHHEEISGFHEFIQTATPSKYPEDTFLTRYWFQNFHCSFSE
SDCALKNCTPNASLAWLPENRFETAMSERSYNAYKAVYAVAHALHEMLFQ
QVQVQQAGTVDTAMFIPR
>V2R.GCA_004026965.1_PetTyp_v1_BIUU_PVIR01034749.1_12219_13025+
VSFGSFDPLLNENGQSPSLYQVTQKDTSLIHGMVSLMIHFGWTWVGLIIT
EGPKGYQFLSDVQAEMDRNRVCAAFVRMLSTPLTSYMPSTYQHIIQSGET
SLINVVIIYYDNDCLTDVYYAKESYIATWKVWITNSQWHADMAGKNFILD
SFHGSLIFSNHHEEISGFAYFVQEANPFKYPEDTYLTAYWFDNFHCSFSD
SDCTLSNCTPNASLAWLPVNRFDMAMKDGSYNMYNAVYAVAHALHEMLLH
QAEMPPARNREAMKFSPWK
>V2R.GCA_004026965.1_PetTyp_v1_BIUU_PVIR01034777.1_196_998-
LTFGTFDPEFGENGQFPSVHQMAPTDDSLARAMVSLMVHFSWTWVGLVIT
EGRSGLQFLSDVRGEMDRSRVCVAFVDMVSNTFASFFWSATLHTFLNREA
SRVNVIVIYFDTDSLNNVIHEVGPHLVTWQVWVTNSEWHTGLAGRNFILD
SFHGTLLFSHHHQEISGFHEFIQTATPFKYPEDTFLTRYWFQNFHCSLSE
PDCALKDCTPNASLAWLPANRFDTAMSESSYNTYSAVRAVAHALQMFFQQ
SEMQPMGNRDTMVFSSG
>V2R.GCA_004026965.1_PetTyp_v1_BIUU_PVIR01035167.1_15152_15955+
LTFGSFDPTLRDNGQFPSLYQTAPKDTSLALGMVAVMLHFSWTWVGLVIT
EGQKGHQFLSDVRAVMDRNGICVAFVKVIEVPFGASFSHFQYDFQSGEIS
SAKVAVVYYDSESLNDVNFHVGQYLVTWRVWVTNSQWHADMIGRNFILDS
FHGTLIFSNHHGEISGFKKFIQTANPSKYPEDSFLALYWFKNFHCSLSDS
GCALTNCPLNASLAWLPVNRFDTTMSDASYNTYNAVYAVAHALHEKLFQQ
AQMQPVGKGEGMVFSAWQ
>V2R.GCA_004026965.1_PetTyp_v1_BIUU_PVIR01037274.1_3606_4412+
VSFGSFDPMLGDNGQFPSLYQVAQKDTSLALGMVSLMLHFSWTWVGLVIT
EGHRGFQFLSDVRAEMDRSSICVAFVKMISSAFVSYLFNPQQHNIITRET
SPANVVIIYYDTGSLNDINYLIGQNLVTWRVWVTNSQWQADISGRNFILD
SFHGTLIFSNHHKEISGFKDFVQTVTPLKYPEDTYLTMYWYNNFRCSFSD
ADCTLRDCARNASLEWLPVNRFDPTMSDASYTVYNAVYAVAHALHDMLSQ
ETQRLPRGNREFSAFYPWQ
>V2R.GCA_004026965.1_PetTyp_v1_BIUU_PVIR01038625.1_2077_2883-
LTFDIFDSQFSDNGQFPSVHQMAPMDDSLALGIVSLMLHFSWTWVGLVIT
EGQNGFQFLSDVRREMDRNGVCVAFVKIISHILISYIWVPKLQDFLSRER
SPVNVVIIYYDSDSVLDINYQVAPQLVTWRVWVTNSAWHADLAGRNFILD
SFHGTFIFSHHHKEISGFNKFIQTATPFKYPEDTFLAWYWFQNFQCSLSD
SDCSLKDCTPNASLASLPENHFDMAMSEGSYYTYNAVYAVAHALHDLLLQ
QGQTQPMGSGDTTVFTPWQ
>V2R.GCA_004026965.1_PetTyp_v1_BIUU_PVIR01039766.1_9012_9818-
LTFGSFDCEFSDNGQFPSVHQMAPRDESLALGMVSLLLHFLWTWVGLVIT
EGQSGFHFLSDVRGEMDRNGVCAAFVKIISSNLLSYLWTPKPQDFLSREE
SPVNVVVIYYDTDRLNDINYQVVPHLVTWRVWVTNSQWYVDQAGRNFILD
SFHGTLIFSHHREEISGFNAFIQTATPLKYPEDTFLTRYWFNNFHCSFSD
SDCSLKDCTPNASLSWLPVNRFDTAMSEGSYNIYSAVYAVAYALQETFLQ
QTHSEPMRSGNSKVICSWQ
>V2R.GCA_004026965.1_PetTyp_v1_BIUU_PVIR01041934.1_254_1060-
VTFGSFDPILRDNGQFPSIYQVAPKDTSLSFAIVSLMVYFSWTWVGLVIM
EGQKGLQFLSDVKGEMDRNKVCAAFVKIIATPLVSYVTIAKGHDILTKEL
SQVSVVIIYYDTDILNDINYSIEQYLLTGKVWVTNSQWHVDMNGKTFILN
SFHGTLIFSNHHEKISGFETFVQEASPSKYPEDFYLTMFWFHNFHCSFSD
SDCSLKDCTPNASLAWLPMNRFDPAMTDWSHNTYNAVYAVAHALHEMLLQ
QAQWPPVEKKEVIVFSPWQ
>V2R.GCA_004026965.1_PetTyp_v1_BIUU_PVIR01041952.1_383_1189-
VTYGSFDPILADSAQCPSLYQVAPKDTSLALGMVSLMLHFSWTWVGLLIT
EGHKGLQFLSDIKEEMDRNKICVAFEKMISTVAVSYLSAVQIHEILTTEI
SSVNVIIIYYDTDSVNDINYNVGQHLVTWKVWVTNSKWHTDMAGRNFILY
PFHGILVFSHHHEEISGFQNFVKEATPEKYPEDTYLYMYWFKNFACSLSE
SDCALKDCTPNASLAWLPPNHFDTAMSDESYNIYNAVYAVAHALHEMLFE
EVQITSMRNKKAMMSSPWQ
>V2R.GCA_004026965.1_PetTyp_v1_BIUU_PVIR01042616.1_5575_6381+
ISFGSFEPMLRDNDQFPYLYQMAPKDTSLVPGMISLMLHFSWTWVGLVIA
EGQKGLHFLSDLRREMDSKRVCISFIKMISNDVRTRFQGTGSNHLWNRDT
SLGNVVVIYFDTDSTTDTKFLTWQYLVTWRVWITNSQWQTTTSGNNFILD
SFQGTLIFTNHHKQISGFKHFIQTANPSKYPEDTYLTIYWMKYFDCSFPH
FDCTLKNCPPNASLAQLPVNVIDTRLTDGSYHIYNAVYAVAHALHEMLLQ
QDGAPSGRKREAMASAPWQ
>V2R.GCA_004026965.1_PetTyp_v1_BIUU_PVIR01042924.1_7969_8775+
LTFGCFDPMLSENKQFSSVYQIAPKDRSLALGMVSLMLYFSWTWVGLVIT
EGYKGHQFLLDMTAEMNRNGVCMAFVKMISNAVLSVLSHAQHHDLLSRDT
SPVNVVIIYYDTESLNDVNYTIGHYLMTRTVWVTNSQWHADMAGRSFILE
AFHGTLIFSKHHEEICGFQNFIQTVNPSKYPEDSFLTLFWYEHFHCSISD
SDCALENCTPNASLAWLPANRLEVAMSDESYNIYNAVYAVAHALHEMRLQ
QVQTQSMGNEEGIWFSAKQ
>V2R.GCA_004026965.1_PetTyp_v1_BIUU_PVIR01042964.1_5090_5896-
ITFGSFDPVLGDSGQFPSLYQVAPKDTSLALAMVSLIVHFSWTWVGLVIM
EGQKGLKFLLDVTREMDKNKVCVAFVKMVSTALVSYTTIAQKHVILTKEI
SQVNVVIIYYDTDIINDVNYNIEQHLLTGKVWVTNSQWHADMTGKSFILN
SFHGTLAFFNHHGKISGFKHFVEEANPSKYPADTYLTMFWFNNFHCSFSD
SDCSLKDCTPNASLAWLPVNRFDTAMTDWSHNIYNAVYAVAHALHEMLLQ
QAQWPPTENKEVMVFSPWQ
>V2R.GCA_004026965.1_PetTyp_v1_BIUU_PVIR01043324.1_3289_4095+
ITFGSFDSKFSDNGQFPSLHQMAPKDESLALGMVSLMLHFSWTWVGLVIT
EGHNGFQFLSDMRREMEEKGVCIAFVKMISNILVSYVWSPKMQDFLRRER
SPVNVVIIYFDTDSINNVNYQIGFRLVTWRVWVTNSQWHADLAGRNFILD
SFHGTLIFSHNHEEVSGFSEFIQTATPFKYPEDTFLTQYWLENFHCSFSY
SDCSLKDCTPNASLAWLPVNRFDMTMSEGSYNTYSAVYAVAHALQEMLFQ
KSQTQSMGSGNNMIFSPWQ
>V2R.GCA_004026965.1_PetTyp_v1_BIUU_PVIR01043782.1_7264_8070-
ITFSSFDPVLGEGGQFPSLYQVAPKDTSLSLAIVSLMVHFGWTWVGLVIM
EGQKGLQFLSDVTREMDRNKVCVAFVKMVSTSLVSYVAFAKENIILTKET
SQVNVVIIYYDTDITNEANHNMEQHLFTGKVWVTNSQWHADATGKNFVVN
SFHGTFIFSNHRGKISGFKHFVKEANPSKYPEDTYLTMFWFNNFHCSFSD
SDCSLKDCTPNASLAWLPVNHFDTTMTDWSHNIYNAVYAVAHALHDMFLQ
QGQWPPYGNKEVMMFLPWQ
>V2R.GCA_004026965.1_PetTyp_v1_BIUU_PVIR01043876.1_4303_5109+
VTFGYFVPMLRENGQFPSIYQVAPKDLLLASAMVSLMLHFSWTWVGLVIM
EGQKGLQFLSDVRGEMDRNKVCVAFVKMVSTPLVSYVTFSNERDNIIKGI
SQVNVVIIYYDTDIINDLNYSIVQYLLTGKVWVTNSQWHADMNGKNFILN
SFHGTLIFANHHEEISDFQTFVQEANPSKYPEDTYLTVFWFNNFQCSFSE
SDCSLKDCTPNASLAWLPTSRFDTVMTDWSHNVYHAVYAVAHALHKMLLQ
QAQWPPVVDQEGTVFAPWQ
>V2R.GCA_004026965.1_PetTyp_v1_BIUU_PVIR01044248.1_3644_4450-
LSFGPFDPMLSDSGQFPFIYQIAPKDTPLAVGMVSLILHFHWTWVGLVIP
EDHIGLQFLSDLKQEMDRNRVCLASVKMITTDPGLYFLRDVPNKLISMGT
SLANVIIMYFESDSLSEMGFYSIKYSGTWKVLVTNSQKHAAVTGKDFILD
SFHGTFIFSHHHEKISGLKPFIQTVNPSKYPEDSYLTLFWVKKFECSYSH
SDCAVINCPSNASVTWLPVSDFEINVTDEDYNIYNAVYAVAHALHDLILQ
DLQVQLMEKRHRIEFSPWK
>V2R.GCA_004026965.1_PetTyp_v1_BIUU_PVIR01044577.1_5254_6060+
VTFSSFEPTLREDGRFPSLYQVAPKDTSLAPAMVSLMLHFSWTWVGLVIM
EGQKGLQFLSEVTGEMDKNRVCVAFVEVVSTPLVSYVTIAKVHIILTEEI
SQVNVVIIYCDTDILNDINYNIEQHLLTGKVWVTNSQWRADMNGISFILT
SFHGTLIFANHREKIPGFQTFVQEANPSKYPEDTYLTVFWFNNFQCSFSE
SDCSLKDCTPNASLAWLPVNRFDTAMTDWSHNVYNAVYAVAHALHEMLLE
QAQWHPMVDQEVAVFAPWQ
>V2R.GCA_004026965.1_PetTyp_v1_BIUU_PVIR01046850.1_5665_6471+
VTFGTFDSKFSDNGQFPSLHQMGPKDASLALAMVSLMLHFSWTWVGLVIT
ESQNGFQFLSDVRGEMDRSGVCVAFIKMISNDFVSYLSITKFQDFLSRET
SSVYVVIIYYDTDSLNRINYQIGLYLVTWRVWVTNSQWHADLAGRNFIFD
SFHGTLIFSHHHEEVSGFNEFIQTATPFKYPEDTFLTRYWFENFHCSFSY
SDCSLKGCTPNASLAWLPVNRFDTAMSEGSYNIYNAVYAVAYALQEMLLQ
QSQTQPIGSRNETVFSPWQ
>V2R.GCA_004026965.1_PetTyp_v1_BIUU_PVIR01046934.1_5591_6397+
LTFGPFDPILSDSGQFPSLYQVAPRDTSLALGMVSLMIHFSWTWVGLVIP
EDQNGLQILSDLRKEMGRNRICLAFVEMIRIDTWLYFSSERPTKLLFMGM
SVANVIVIYFESGSLLEMGLYKLKFSATWKVWLTNSQKHAAITGKDFILD
SFHGTFIFSQHHEKLSSFKNFIKTAHPSKYPEDSYLTALWVQKFGCSLSD
SDCAVRKCPPNASLAWLRDVELEMAMTDEDYNIYNAVYAVAHALQELLFQ
DIQVHLMGNKEGLVFSSGK
>V2R.GCA_004026965.1_PetTyp_v1_BIUU_PVIR01048126.1_1270_2075-
LTFASFDPEFSDNVLFPSLHQMAPREDSLALAMVSLMLHFRWTWVGLVIT
ESQSALKFLSDIKAEMDRSGVCFSHVDRISIVFLSNISTMKSHDFLTKKS
SPVNVVIIYCDTDSQTDMIYCIVPQLVTWRVWVTNSQWPTDLAGRTFILD
SFHGSLMFEHHHEEISGFHEFIQTATPSKYPEDTFLTRYWFQNFHCSFSA
SDCALKNCTPNASLAWLPENRFETAMSERSYNAYKAVYAVAHALHEMLLQ
QGQVKPMGTADTEMFIPR
>V2R.GCA_004026965.1_PetTyp_v1_BIUU_PVIR01049710.1_2609_3415+
LTFGPFDPALSDSGQFPSLYQVAPKDTSLALGMVSLMLHFHWTWVGLVIP
EDHIGLQFLSDLREEMDRNRVCLAFVEMITVDAWLYFSRKQPTKLLFMGM
SIANVIVIYIESDSLGEMGIYKLRFSATWKVWLTNSQKHAAITEKDFILD
SFHGTFIFSQHHEKVSSFKNFIKTAHPSKYPEDSYLTALWVQKFGCSLSD
SDCAVRKCPPNASLAWLRDVELEMAMTDEDYNIYNAVYAVAHALHELLFQ
NIDVHLMGNKKGLVFSPWK
>V2R.GCA_004026965.1_PetTyp_v1_BIUU_PVIR01050160.1_4811_5617+
ITFGSFDPMLTDNGQNPSLYQVAPKDTSLALGMVSLMLHFSWTWVGLFIT
DGPKGLQFLSNIREEMDRNKVCVAFVKMIATVGVSYASAANTNEMPIPET
SSVNVVIIYYDSDNSNDVNYILGQHLVTWKVWVTNSQWHADMAGRNFILN
PFHGILVFSHHREEISGFQNFVKEATPAKYPEDTYLYMYWPKNFDCSISE
SDCALKDCTPNASLAWLPPNHFDTSMSDESYNTYNAVYAVAHALHEMFYE
EVQIPSMRNREASKPSPWQ
>V2R.GCA_004026965.1_PetTyp_v1_BIUU_PVIR01055067.1_3874_4680-
VTFGYFVPMLRENGRFPSLYQVAPKDTSLALAMVSLMLHFSWTWVGLVIM
EGQKGLQFLSDVRGEMDRNKVCVAFVKMISTTLVSYVVLSNEQDNIFKEI
SQVNVVIIYYDTDLINDVNHRIEQHLLTGKVWVTNSQWHADMNGKNFILN
SFHGTLVFSNNHVKISGFKTFIQEADPSKYPEDTYLTVFWFNNFQCSFSE
SDCLLKDCTPNASLAWLPAGRFDTVMSDWSHNVYNAVYAVAYALHKMLLL
GAQWPLIGKQEEAVFAPWQ
>V2R.GCA_004026965.1_PetTyp_v1_BIUU_PVIR01058407.1_5143_5949+
VTFGSFDPILRDNGQFPSIYQVAPKDTSLALAIVSLMVHFSWTWVGLVIM
EGQKSLQFLSDVKGEMDRNKVCAAFVKIIATPLVSYVTIAKGHDILTKEL
SQVSVVIIYYDTDILNDINYSIEQYLLMGKVWLTNSQWHVDMNGKTFILN
SFHGTLIFSNHHEKISGFETFVQEASPSKYPEDFYLTMFWFNNFHCSFSD
SDCSLKDCTPNASLAWLPMNRFDPAMTDWSHNTYNAVYAVAHALHEMLLQ
QAQWPPVGKKEVIVFSPWQ
>V2R.GCA_004026965.1_PetTyp_v1_BIUU_PVIR01059955.1_1518_2323+
LTFGTFDPEFSENVLFPSFHQMAPTDEFLAIAMVSLMLHFRWTWVGLVVS
ESQSGLQFLSNMKAEMDRNGVCLPNVRTISIDYFSNISSKRLHDFLTKES
SPVNVIFIYYDIDSLNDINYQVVPHLVTWRVWVTNSQWPTDLAGRTFILD
SFHGSLMFEHHHEEISGFHEFIQTATPSKYPEDTFLTRYWFQNFHCSLSE
SDCALKNCTPNASVAWLPENHFQTAMSERSYNVYKAVYAVAHALHEMLLQ
QVQVQRMDTADTAMFIPR
>V2R.GCA_004026965.1_PetTyp_v1_BIUU_PVIR01062155.1_1025_1831-
ITFSSFDPVLGEGGQFPSLYQVAPKDTSLSLAIVSLMVHFGWTWVGLVIM
EGQKGLQFLSDVTREMDRNKVCVAFVKMVSTSLVSYVAFAKENIILTKET
SQVNVVIIYYDTDITNEVNHNMEQHLFTGKVWVTNSQWHADATGKNFVVN
SFHGTFIFSNHRGKISGFKHFVKEANPSKYPEDTYLTMFWFNNFHCSFSD
SDCSLKDCAPNASLAWLPVNHFDTIMTDWSHNIYNAVYAVAHALHDMFLQ
KGQWPPYGNKEVMMFFPWQ
>V2R.GCA_004026965.1_PetTyp_v1_BIUU_PVIR01062873.1_1370_2175-
LTFGTFDPEFSENGLFPSLHQMALRDDSLALATVSLMVHFRWTWVGVVIM
EGQSGLQFLSNMKAEMDNSRVCLAFVKKISIAFVSNISTMKLPDFLTKES
LRVNVVFIYYDTDTQSDMIYYIVPQLVTWRVWVTNSQWPTDLDGRTFILD
PFHGSLMFMNHHEEISGFHEFIQTATPLKYPEDTFLTRYWFQNFHCSFSA
SDCALKNCTPNASLAWLPENRFETAMSERSYNAYKAVYAVAHALHEMLLQ
QVQVQQMGTVDTAMFIPR
>V2R.GCA_004026965.1_PetTyp_v1_BIUU_PVIR01063124.1_506_1312+
VTFGSFDPTLRESGQFPSLYQVAQKDTSLALGMVSLMLHFSWIWVGLVIT
ESHKGLTFLSEVREEMDRNRICVAFVKMMSTPLVSYASNMHQRVILTQET
SQVNVVIIYYDTESLNNVNYNIVQYLVTWRIWVTNSQWHADMAGKNFLLD
SFHGTLVFSNRHEEIAGFESFVRVANPSKYPEDTYLTMYWFNNFDCSFSD
SDCALQNCTPNASLAWLPVNRFDSGMTYGSYNVYNAVYAVAHALQELLLQ
QVEKSPKGNRKVMVISPWQ
>V2R.GCA_004026965.1_PetTyp_v1_BIUU_PVIR01063892.1_2528_3334-
VTFGSFDPTLTDSAQHPSFYQVAPKDTHLAIGMVSLMLHFHWTWVGLLVT
EGHKGLQFLSDVRAEMDRSRVCIAFVKMISTVAVSYLSAMHKHDLLTTET
SSVNVVVIYYDTDGPNDVNYNIAQHLVTWKVWVANSQWHADLAGRNFILD
PFHGILIFSHHHEEISGFKHFVQEATPFKYPEDTYLILYWSNNFQCSFSD
SHCALKDCTPNASMAWLPLNRFDMAMSDGSYNIYNAVYAVAHALHSMLLE
DIQRLPMRNQQEMMILPWQ
>V2R.GCA_004026965.1_PetTyp_v1_BIUU_PVIR01064202.1_3342_4148+
VSFGSFDPLLNENGQSPSLYQVTQKDTSLVLGMVCLMIHFYWTWVGLVVT
EGPKSYQFLSDVQAEMDRNRICAAFVKMLSTPLASYMPSAYQHIIVSGEI
SLVNVVIIYYENDGLKDVYYAKESYRATWRVWITNSQWHADMAGKNFILD
SFHGILIFSNHHEKISGFSDFVQEANPLKYPEDTYLTTYWFNNFHCSFMD
SDCTLTNCTPNASLAWLPVNRFDMAMKDGSYNMYNAVYAVAHALHEMLLH
QAEMPPVRNREAVVFSPWQ
>V2R.GCA_004026965.1_PetTyp_v1_BIUU_PVIR01065301.1_214_1020+
LTFGSFDPMLSHNGQLPSLYQIAPKDTALALGMVSLMLHFSWTWVGLVIA
EGQKGLQFLSDLRREMDRSRICVAFVKTISTSATPHLSNKPTYDLWARET
SPASVVIIYFDTNTVHDFGFYSGKYLVTWRVWITNSQWHSSTSGENFIID
SFHGTLIFSHQHEEISSFKTFTHTATPSKYPEDVYLTLFWSMNFDCTVSN
SDCTLKNCPPNASLACLPVSRFDPAMSEESYNIYNAVYAVAHALHDMLLQ
QAQMQPRKIGELKGFSLWQ
>V2R.GCA_004026965.1_PetTyp_v1_BIUU_PVIR01067404.1_1127_1933-
VTFGSFDPMLTDRGQNPSLYQVAPKDTSLALGMVSLMLHFSWTWVGLLIT
DGPKGLQFLSDIREEMDRNKVCVAFVKMIATVGVSYVSAIQTYEILTTET
LSANVVIIWYDSDNSNDVNYMIGQHLMTWKVWVTNSHWHADMAGRNFILE
PFHGILIFSHHREEISGFQNFVKEATPDKYPEDTYLYMYWPKNFDCSISE
SDCALKDCTPNASLAWLPPNHFDTAMSDESYNIYNAVYAVAHALHEMLSE
EVQIPSMRNREFSKPSPWQ
>V2R.GCA_004026965.1_PetTyp_v1_BIUU_PVIR01067557.1_1895_2701-
VTFGSFDPTLTDSAQHPSFYQVAPKDTHLAIGMVSLMLHFHWTWVGLLVT
EGHKGLQFLSDVRAEMDRSRVCIAFVKMVSTLAVSYLSAIHKHDLLTTET
SSVNVVVIYYDTDGPNDVNYNIAQHLVTWKVWVANSQWHADLAGRNFILD
PFHGILIFSHHHEEISGFKHFVQEATPFKYPEDTYLVLYWSNNFQCSFSD
SDCALKDCTPNASMAWLPLNHFDMAMSDGSYNIYNAVYAVAHALQAMLLE
DIQRSPMRNQQEMMIPPWQ
>V2R.GCA_004026965.1_PetTyp_v1_BIUU_PVIR01069851.1_1630_2436-
VTFGSFDPTLTDSAQHPSFYQVAPKDTHLAIGMVSLMLHFHWTWVGLLVT
EGHKGLQFLSDVRAEMDRSRVCIAFVKMISTVAVSYLSAMHKHDLLTTET
SSVNVVVIYYDTDGPNDVNYNIAQHLVTWKVWVANSQWHADLAGRNFILD
PFHGILIFSHHHEEISGFKHFVQEATPFKYPEDTYLILYWSNNFQCSFSD
SDCALKDCTPNASMAWLPLNHFDMAMSDGSYNIYNAVYAVAHTLQAMLLE
DIQRSPMRNQQEMMILPWQ
>V2R.GCA_004026965.1_PetTyp_v1_BIUU_PVIR01071792.1_1334_2131+
VSHASTLPSLSDKTEFPSFLRTLASDLTSSYAVTQLVLHLGWSWVIILAQ
DDDFGQQAGALAARELGEADVCIEFHLLVPSQNSPEKIDLVVQKMQTSTA
TGVLVFLSNSNFILILQSLLGFCLLGQVWVSEGLLHIALALAMPGISRVL
QGTFGLLCHSSQVHGFPEFFASLHPSRTPEDVFLGRFWEATFGCKWLHGN
GTVSGDVRLCSGSENLRGHEHPFQDMSRVDIAYTAVYSVAHALQDLVSCE
REDGTCIDPQHFQPWQ
>V2R.GCA_004026965.1_PetTyp_v1_BIUU_PVIR01071857.1_2653_3459+
LTFGSFDPILSEYSQFPSLYQMAPEDTSLALAMVSLMLHFSWTWVGLAVT
EGPKGLQFLSDVRAEMNRNRVCVAFVKMISNSPGTYYLNQQQHYFIIKET
APVNVVIIYYDAESIQDVQHTVGLHLVTWQVWVTNSQWHTDVTGKNFILD
SFHGTLIFSNHHEEISGFRKFIQTVNPSSYPEDTFLQQFWHWSFQCSLSD
PDCALKDCMLNASLAWLPVNRFDPAMSDASYNIYNAVYAVAHALHEMLLQ
QVQMQPVGSRKGMVLSPWQ
>V2R.GCA_004026965.1_PetTyp_v1_BIUU_PVIR01079902.1_1695_2501+
LSFGPFDPMLSDFGQFPSTYQIAPKDTSLALGMVSLMLHFHWTWVGLVIP
EDHIGLQFFSDLKQKMDKNRVCLAFVKMITTDLASYFLQEKPTKLISMGT
SLANVVIMYFESDSQTEMGFYSTKFIGTWKILVTNSQKHAAVTGKDFILD
SFHGTFIFSHHHEEISGLKPFIQTVNPSKYPEDTYLTVFWVKKFECSLSE
SDCTVSNCPSNASLTWLSVSEFEINMTDEDYNIYNAVYTVAHALHALILQ
DSQVQLKEKGPGIMFSPWK
>V2R.GCA_004026965.1_PetTyp_v1_BIUU_PVIR01082405.1_993_1799+
VTFGSFDPMLRDSGLFPSVYQVAPKDSSLSLAMVSLMVHFSWTWVGLVIM
EGQKGLQFLSDVKGEMDKNNICVAFVKMVATLLVSYVAFAKEHIILTKET
SHINVVIIYYDTDNINDVNYSIEQYLVTGKVWVTNSQWHADMTGKNFILN
SFHGTLVFSNHHEEISGFKSFIQEVNPSKYPEDFYLIMFWFNNFHCSFSD
PDCSLKDCTPNASLAWLPVNRFDTDMTDWSHNTHNAVYAVAHALQEMLLQ
QAQQPLRGNKELMIFAPWQ
>V2R.GCA_004026965.1_PetTyp_v1_BIUU_PVIR01084974.1_73_879-
VTFGSFDPLLSDNGQFPSLYQVAQKDTSLALAMVSLMLHFSWTWVGLVIT
EGPKGLQFLSDIRAEMDRSRVCVAFVKTVSTPLVSYTSVAQQPTILTTET
SSVNVVIIYYDTDGFNDATYTVGQYLLTWRVWVTNSQWQADMAGRNFLLG
SFHGTLIFSIHHGEISGFKNFVQAASPSRYPEDTYLYMYWSQNFHCSFSD
PDCVLKDCAPNASLAWLPVNRFDPAMSDESYNVYNAVYAVAHAVHEMLLQ
QGQVQPTGKREAPASSPWQ
>V2R.GCA_004026965.1_PetTyp_v1_BIUU_PVIR01095263.1_1589_2394+
LTFASFDPEFSENGLFPSLHQMAPRDDSLALAMVSLMLHFRWTWVGLVIT
EGHSGLQFLSDIKAEMDRRRVCFSYVDRISIGYSSNFSPKRLHDFVTKES
SPVNVVFIYCDIDSLNDINYQLVPHLVTWRVWVTNSQWPTDLDGRTFILD
SFHGSLMFEHHHEEISGFHEFIQTATPSKYPEDTFLTRYWFQNFHCSFSE
SDCALKNCTPNASLAWLPENRFETAMSERSYNAYKAVYAMAHALHEMLLQ
QGQKQLMGTADTAMLIPR
>V2R.GCA_004026965.1_PetTyp_v1_BIUU_PVIR01100548.1_493_1299+
LTFGTFDSKFRDNDQFPSLYQMAPKDESLALGMVSLMLHFNWTWVGLVIT
EGQNGFQFLSDVREEMDRSGVCVAFVKMISSNAISYHWSTKLQDFLSRER
SPVNVVIIYYDIDSLNIVNYQIGLHLVTWRVWVTNSQWHVDLAGRNFILD
SFHGTLIFSHHHEDISDFYKFIKTITPFKYPEDTFLVQYWLQNFHCSLSD
SDCSLKDCIPNASLAWLPANHFDTAMSEGSYNIYNSVYAVAHALQEMVLQ
QGQSQAGGNDNTVVFSPWQ
>V2R.GCA_004026965.1_PetTyp_v1_BIUU_PVIR01105090.1_995_1800+
LTFGTFQPEFSENGQFISVHQMAPKDESLAHGMVSLMLHFSWTWVGLVIT
EGQNGFHFLSDLRGEMDRSGVCAAFVKIITSTLASYPWSAKVQDFLIKEK
PPVNVVILYYDTDSLNDINYQIGAHLVTWRVWVTNSQWHTDLAGRSFILE
SFQGSLIFSHQHEEISGFNEFIQVATPFKYPEDTFLSRFWFENFHCSFSK
SNCLLKDCTPNASLAKLSANRFDTTMSEGSYNTYNAVFAVAHALQEVLLQ
QGQMQPIRGGDMFYPWQV
>V2R.GCA_004026965.1_PetTyp_v1_BIUU_PVIR01112372.1_831_1631+
VTFGSFDPMLRNSGQFPSLYQVAPKDTSLSFAMVSLMVHFKWVWVGLVIM
EGQKGLQFLSDVTREMDRNNVCAAFVKMVSTLLVSYTAFAKEHVIMTKET
SQVNVVIIYYDTDYINDVNYSIEQHLVIGKVWVTNSQWHADTTGKNFILN
SFHGTLVFSNHHEEISSFKTFVQEANPSKYPEDFYLTMFWFNNFHCSFSD
SDCSLKDCTPNASLAWLPVNLFDTAMTDRSHNTHNAVYAVAHALQEILFQ
QAQWPLEGNKEVFAPWQ
>V2R.GCA_004026965.1_PetTyp_v1_BIUU_PVIR01117414.1_626_1432+
LAFGSSDPVLSDNDQFPSVYQIAPEDTSLALGMVALMLHFNWTWVGLVIP
ENQNGFLFLSDLKQEMDRNRVCLAFVKMITTDAGSYFSREKPTKLLSMGT
SLASVIIMYFETDSASEMGFYSIKCSGTWKVLVTNSQKHAAVTGKDFILD
SFHGTFIFSHHHEKISGLKPFIQTINPSKYPEDSYLTLFWVKKFECSYSY
SDCAVSNCPLNASLAWLPLSEFEIDVSDEDYNIYNAVYAVAHALHDLILQ
DSQVQLKKSEQGMMFFPWK
>V2R.GCA_004026965.1_PetTyp_v1_BIUU_PVIR01125197.1_672_1496-
NPLFFQVTYGPFDPSLKDGAQYPSLYQMAPENSSLVHAMISLLLQFGWTW
VAVFTSDDMKGEQFLKDLEAELTKKSICVALTEKLPATRIMYKPSDIVSM
TKIRLSSANVHILYGEVGSLITIDIAAQFFLTTGKVWLMTAKWDLVVYEM
DHMLHSFHGGLALSAHNAEIPGFRRFLRTCDPSQYPEDFYFSKLWLSFFQ
CSLPGSHCGKIAVCPPNTSLELMPRNIDLMTLSDSSYFVYNAVYAVAHAL
HKGLLARTEAGSPEDTQQPRLPPWQ
>V2R.GCA_004026965.1_PetTyp_v1_BIUU_PVIR01126216.1_247_1071+
NPLFFQVTYGPFDPSLRDGARYPSLYQMAPENSSLVHAMISLLLQFGWTW
VAVFTSDDMKGEQFLKDLEAELTKKSICVALTEKLPATRIMYKPSDIVSM
TKIRLSSANVHILYGEVGSLITIDIAAQFFLTTGKVWLMTAKWDLVVYEM
DHMLHSFHGGLALSAHNAEIPGFRRFLRTCDPSQYPEDFYFSKLWLSFFQ
CSLPGSHCGKIAICPPNTSLELMPRNIDLMTLSDSSYFVYNAVYAVAHAL
HKGLLARTEAGSPEDTQQPRLPPWQ
>V2R.GCA_004026965.1_PetTyp_v1_BIUU_PVIR01133171.1_341_1146+
LTFGTFQPEFSENGQFISVHQMAPKDESLAHGMVSLMFHFSWTWVGLVIT
EGQNGFHFLSDLRGEMDRSGVCAAFVKIITSTLASYPWSAKVQDFLIKEK
PPVNVVILYYDTDSLNDINYQIGAHLVTWRVWVTNSQWHTDLAGRSFILE
SFQGSLIFSHQHEEISGFNEFIQVATPFKYPEDTFLSRFWFENFHCSFSK
SNCLLKDCTPNASLAKLSANRFDTTMSEGSYNTYNAVFAVAHALQEVLLQ
QGQMQPIRGGDMFYPWQV
>V2R.GCA_004026965.1_PetTyp_v1_BIUU_PVIR01142857.1_268_1074+
VTFASFDTMLTDNGHFPSLYQVAPKDTSLAPAMVSLMLHFSWTWVGLVIT
EGHKGLQFLSDVRGEMDKNRVCVAFVKMVSTPLVSYMAFVKQHNILAKEM
SQVNVVIIYYDSDIPNDVNYNMEQYFLTGKVWVTNSQWHADITGKHFILN
SFHGTLIFANHHEEISGFQTFVQEANPSKYPEDTYLTMFWFNNFQCSFSE
SDCALKDCTPNASLAWLPANHFDTAMTDWSHNIHNAVYAVAHALHEMLLQ
QAQWPPMESQEVAAFGPWQ
>V2R.GCA_004026965.1_PetTyp_v1_BIUU_PVIR01142875.1_268_1074+
VTFASFDTMLTDNGHFPSLYQVAPKDTSLAPAMVSLMLHFSWTWVGLVIT
EGHKGLQFLSDVRGEMDKNKVCVAFVKMVSTPLVSYMAFVKQHNILAKEM
SQVNVVIIYYDSDIPNDVNYNMEQYFLTGKVWVTNSQWHADITGKHFILN
SFHGTLIFANHHEEISDFQTFVREANPSKYPDDTYLTMFWFNNFQCSFSE
SDCALKDCTPNASLAWLPANHFDTAMTDWSHNIHNAVYAVAHALHEMLLQ
QAQWPPMESQEVAAFGPWQ
>V2R.GCA_000247695.1_HetGla_female_1.0_JH602043.1_33620927_33621799+
VGYFSTCSSLSDKFQFPSYIRTIASDKYQSRAMVQLIQHFGWVWVGAIAA
DDDYGKYGVKAFKEHMEEVNLCIAFSETIPKVYSNEKMQKAVKAIRSSTA
RVIVLYASDIDLSPFVLEMVYHNITDRTWIASEAWITSALIAKPEYFPYF
GGSIGFAIPRTDIPGLKEFLYDVHPSKDPNDVLTIEFWQTAFNCTWPNSS
VPYNVDHRVNMTGKEDRLYAMSDKFCTGEEKLEDLNNTYLDVSQLRITNN
VKQAVYAMAHALDQLSRCEERRGPFSPDSSCAYLPDFEPWQ
>V2R.GCA_000247695.1_HetGla_female_1.0_JH602134.1_7973918_7974724+
LTFGSFDPILSDNDQLPSLYQMAPKDTSLAIGMVSLMLYFSWTWVGLVIA
ECQKGLQFLSDLRAEMDRNRVCVAFVKMILNSYIQNESNRLTYDLWTRET
SPANVVIIYFDTNTAHDAGFYTGKYLVTWRVWVTNSQWHPDIFGKNFIID
SFHGTLIFSLQHEEISGFKTFIQTATPSKYPEDIYFTIFWSMNFDCTLSN
FDCTLRNCPANASLMYLPVSRFDPAMSDESYNIYNAVYAMAHALHEMLLQ
QVQMQPRKNGELKGFSPWQ
>V2R.GCA_000247695.1_HetGla_female_1.0_JH602134.1_8098642_8099445+
VTFGSFDPMLKDSGQFPSVYQIAPKDISLALGMVSLMVHFSWTWVGLVIT
EGQKGLQFLSDVTGEMDRNRVCVAFVKMVSTPLVSYIASANEHIILTKET
SQVNVVIIYYDTDILNDVNYIIEQYLLTGKVWVTNSQWHADMTGKNFILN
SFHGSLIFSNHPENISGFKTFVQEAKPSKYPEDFYLTMFWFNNFYCSFSN
SDCSLKDCTPNASLAWLPVNRFDTAMTDQSHNIYNAVYAVAHALHEMLLQ
QAQWPPMGNKVMVFAPWQ
>V2R.GCA_000247695.1_HetGla_female_1.0_JH602134.1_8214768_8215574-
VTFGSFDPMLRYSGQFPSVYQVAPKDTSLALAMVSLMLHFSWTWVGLVIM
ESQKGLQFLSDVTGEMDRNKVCVAFVKMVSTLLVSYAAFAKEHIILTKET
SQVNVIIIYYDTDILNDVNYSIEQYLLTGKVWVTNSQWHADMTGKNFILN
SFHGTLIFSNHHEKIFGFKTFVQEANPSKYPDDFYLTVFWFNNFHCSFSD
SDCSLKDCTPNASLAWLPVSHFDTAMTDRSHNVHNAVYAVAHALHEMLLQ
QAQWPPLGNKEVMVFAPWQ
>V2R.GCA_000247695.1_HetGla_female_1.0_JH602145.1_426814_427611+
VSYASTLPSLSDKTQFPSFLRTLASDLKSSYAVTQLVLHLGWSWVIILAQ
DDDFGQQAGALAARELGEADICIEFHVPVPSQHSPEKINAVVQKMQTSTA
TGVLVFLSNSNFKLILQSLLGFSLLGQVWVSEGLLHTALALAMPGISQVL
RGTFGLLRHSSRVHGFPEFFASLHPNRTPEDMFLGRFWEATFGCRWLHAN
GTVSGEVRLCSGSESLRGHEHPFQDVSRVDIAYTAVYSVAHALQDLVSCE
HGDGMCTDPKHFQPWQ
>V2R.GCA_000247695.1_HetGla_female_1.0_JH602173.1_4103703_4104512-
ISYGPFDPSLRDNVQLQFIYQFSTKTAALCQGLIQIMQHFSCVWVGPVVP
DDIRGEIFLRETTQEINNNGLYIAFAERIPEFPAKDTVNGQLIIERFSHT
KVSVAFGDTYSLLRFVYNIYCNIPFGNVWVTTSDWNITTLPFERNLSCTY
FGGGLCFSFHKEEIPGFKDFLRTVQPAKYPHDVFIQYVSSTLVESPYLDQ
HGIKTLSQCEENGTLDIRPLNVWDMNTSSQSYHVYAAVYVTVPALHKELS
LRVEGESLDKGAEAAPHPWQ
>V2R.GCA_000247695.1_HetGla_female_1.0_JH602189.1_2962939_2963745+
ITFGSFDLMLGDSGQFPSVYQVAPKDTSLALAVVSLMVHFSWILVELVIM
EGQKGLQFLSDVRGEMDRNKVCVAFEKMVLTPLVSYVAFAKEHIILTKKT
SQVNVVIIYYDTDILNDVNYSIGQYLLTGNVWVTNSQWHADITGKNFILN
SFHGILILSNHHENFSGFKTFVEEANPSKYPEDFYLTVFWFNNFHCSFSD
SDCSLKECTPSASVAWLPVNCFDTAMTDRSHNVHNVVYAVSHALHEMLLQ
QAQWPPLGKKEVMVFAPWQ
>V2R.GCA_000247695.1_HetGla_female_1.0_JH602207.1_2897044_2897850+
VSFGSYDPMLKENGQFPSLYQVSRKETSLALGMVSLMLHFNWTWVGLVIT
EGHKGHQFLSDVQAEMSRNRVCAAFVKMLPTPLASYMPTAHQHTILTGET
SLVTVVVIYYDIDALNDVNYAIEPYIATWRVWITNSQWHADMAGKNFILN
SFHGTLIFSNHHEEISGFKNFIQAVNPFKYPEDTYLTTYWFNNFHCSFSD
SDCTLKDCTPNASLAWLPVNRFDMAMKDGSYNIYNAVYAVAHALHEMLLQ
QVGMPPVRNRKAVVFSPWQ
>V2R.GCA_000247695.1_HetGla_female_1.0_JH602221.1_1288412_1289218+
VTYSSFDPMVSDNGHIPYLYQVAQRDTSLALGMVSLMLHFSWTWVGLVIP
EGHKGLQFLSDVRVEMDKSRICVAFVKTISTPLVSFASVVQQKFILTTET
SSVNVVIIYYDTDGLDDVTYNIGQYVVTWQVWVTNSQWHADMAGRNFILG
SFHGTLIFSIHHEEISGFKNFLQAASPSKYPEDTYLTKYWFQNFHCSFSD
SDCALKDCTPNASLAWLPVNRFDPAMSDESYNIYNGVYAVAHALHEMLLQ
QDQMQPVGNKESMVFSSWQ
>V2R.GCA_000247695.1_HetGla_female_1.0_JH602221.1_2395983_2396789+
VTFGSFDPMLRNSGQFPSLYQVAPKDTSLPLAMVSLMLHFSWTWVGLLIM
EGQKGLKFLSDVTGEMDRNKICVAFVKMVSTVLVSYVTLSNERIILTKEA
SQVNVIIIYYDTDIINDVNYNIEQYLLTGNVWVTNSQWHADMTGKKFILS
SFHGTFIFLNHREKISGFKTFVQEANPSKYPEDLYLTVFWLENFHCSFSV
YDCSLKDCTPNASLAWLPVNQFYTAMTDWSHNIYNAVYAVAHALHEMFLQ
QAQWPPMENKEVMLFASSQ
>V2R.GCA_000247695.1_HetGla_female_1.0_JH602262.1_259879_260682-
VTFGSFDPMLKDSGQFPSVYQIAPKDISLALGMVSLMVHFSWTWVGLVIT
EGQKGLQFLSDVTGEMDRNKVCVAFVKMVPTPLVSYIASANEHVIMTKET
SQVNVVIIYYDTDILNDVNYIIVQYLLTGKVWVTNSQWHADMTGKNFILN
SFHGSLIFSNHRENISGFKTFVQEANPSKYPEDFYLTMFWFNNFYCSFSN
SDCSLKDCTPNASLAWLPVNRFDTAMTDQSHNIYNAVYAVAHALHEMLLQ
QAQWPPMGNKVMVFAPWQ
>V2R.GCA_000247695.1_HetGla_female_1.0_JH602262.1_319061_319867-
LTFGTFDPEFSENGQFPSLHQMAPKDAFLALGMVSLMLHFTWTWVRLIIT
ESQNGFWFLSDVRGEMDRNGVCVPFVKMIANAFVSYLSVTMLQDFLTREM
PPVNVVIIYYDTDSLNHINYQIGVHLVTWRVWVTNSQWHADMAGRNFVLD
SFHGTLILSHLHDEISGFNKFIQIATPFKYPEDTFLTLYWFQNFHCSFSD
SDCSLKDCTPNASLAWLSVNHFDTAMSEGSYNTYNAVYSVAHAHQKMLAQ
QSQALLMGNGGTMVFSPWQ
>V2R.GCA_000247695.1_HetGla_female_1.0_JH602283.1_405668_406474-
LTFGAFDPEFSETSQFPSVHQMASKDESLALGMVSSMLHFHWTWVGLVIT
AGQNGFRFLSDVRGEMDKNGVCVAFVKMIKNAIASYLWSPKLQDFLSRET
SPVNVVIIYYDTDSLNDINYQVGVHLVTWRVWVTNTQWHAELSGRNFILD
SFHGSLVFTHHYEEISGFNEFIQTATPFKYPEDTFLTLYWFRNFRCSFSD
SDCSLKDCTPNASLAWLPANRFDTAMSEGSYNAYNAVYLVAYALQEMLLQ
QGEMQLIGSGDTTVFSPWQ
>V2R.GCA_000743615.1_DMR_v1.0_KN120637.1_87785_88585+
MTYGAFDPMLSDSDQFPSLYQMAPKDTSLALGMVSLVLHFSWTWVGLVIA
ENQKGLQFLSDLREEMDRNRICVSFLKMISKSDMVSNRPTYDLWTRETSP
ANVIIIYFDTNSVLDVGFYTGQHLVTWRVWVTNSQWHPATLGENFIMDSF
HGTLIFAHQHEEISGFKTFIQTVTPSKYPEDIYLTVFWSMNFDCTLSNFD
CTLKNCPPNASLTYLPVSHFDPAMSDESYNVYNAVYAVAHALHKMLLYQV
QMQPSNIGEPEGFSPWQ
>V2R.GCA_000743615.1_DMR_v1.0_KN121407.1_351003_351800+
VSYSSTLPSLSDKTQFPSFLRTRASDLTSSHAITQLVLHLGWSWVGILAQ
DDDFGQQAGTLATQELGQAGVCIEFHLHVPSLQSMEKIDAIVWKMEKSTA
TGVLVFLSNSNIQLILQRLVGFCVLGQVWVSEGLLYTVIALATPGASWVL
QGAFGLMLQSGRAHGFPKFFARLHPSQTPEDMFLGRFWEATFGCRWPHDN
DTVARDVRLCSGHESLRGHEYPFQDISRVDAAYPAVYSVAHALQDMVSCE
QGDKACEDPRHFQPWQ
>V2R.GCA_000743615.1_DMR_v1.0_KN121407.1_374751_375548+
VSYSSTLPSLSDKTQFPSFLRTRISDFMSSRAVTQLVLHLGCSWVIILAQ
DDDFGQQASALAARELEEADICIEFHLPVPSQHSPEKISTVVQKMLTSTA
TGVLVFLSNCNFMLILQRLLGVHLLGQVWVSEGLLHTALALAMPGISQVL
QGAFGLLCHGSRVRGFPEFFANLHPTRTPEDMFLGRFWEATFGCRWPHRN
STVAGDIWLCSGRESLRGHEHPFQSVSEMDIAYTAVYSVTHALQDLLSCE
GGDGVCTDLQHFQPWQ
>V2R.GCA_000743615.1_DMR_v1.0_KN122364.1_36548_37381+
LQHFSLFIQVTYGPFDSRLSDKHQYPSLYQMAPKDSTLVHAMMSLLLHFG
WTWVAIFISEDMKGELFLRDLKAEMLKKGICVAFTEKLLAIKTMYGPSDI
TFMARIRVSSANVHILYGEVGSLITVDIAAEFYLTTGKVWIMTAKWDIVM
YEMNHMLHSFHGGFSLSPHNVEVPGLRQFIATSNPSQYPEDFYFSKLWLS
FLKCSPPGSFCGKIRVFPLNTSLQFLPGNIDLMTISDSSYFIYNAVHAVA
HALHQRLLEETEMCSPECAQQHRSLPWQ
>V2R.GCA_000743615.1_DMR_v1.0_KN122364.1_67139_67972+
SRHFSLFIQVTCGPFDSRLSDKHQYPSLYQMAPKDSTLVQAMMSLLLHFG
WTWVAIFISEDMKGELFLRDLKAEMLKKGICVAFTEKLLAIKTMYGPSDI
IFMAKIRLSSANVHILYGEVGSLITVDIAAEFYLTTGKVWIMTAKWDIVM
YEMNHMLHSFHGGFSLSPHNAEVPGLRQFLATSNPSRYPEDFYFSKLWLS
FLECSPPGSFCGKIGVCSPNTSLEFLPGNLDLMTVSDSSYFIYNAVHAVA
HALHQRLLEETEMCSPECAQLHRPLPWQ
>V2R.GCA_000743615.1_DMR_v1.0_KN122364.1_83731_84564+
LQHFSLFIQVTYGPFDSRLSDKHQYPSLYQMAPKDSTLVQAMMSLLLHFG
WTWVAIFISDDMKGELFLRDLKAEMLKKGICVAFTEKLPATKTMYRSSDI
TFMARIRVSSANVHILYGEVESLITVDIAADFYLTTGKVWIMTAKWDIVV
YEMNHMLHSFHGGLSLSPHNVEVPGLRHFLATSNPSRYPEDFYFSKLWLS
VLKCSPPGSFCGKIRICPLNTSLEFLPGNLDLMTVSDSSYFIYNAVHAVA
HALHQRLLEETEMCSPECAQQHRPLPWQ
>V2R.GCA_000743615.1_DMR_v1.0_KN122840.1_2207530_2208402+
VGYFSSCSSLSDKFQFPSYIRTIASDQHQSKAMVQLIQHFGWVWVGTIAA
DDDYGKYGVKTFKDQMEKANLCIAFSETIPKVYSNEKMQKAVKAVRSSTA
RVIVLYASDIDLSPFVLEMVYHNITDRTWIASEAWITSALIAKPEYFPYF
GGSIGFAIPRSDIPGLKEFLYDVHPSKDPSDVLTIEFWQTAFNCTWPNSS
VPYNVDHRVNMTGKEDRLYAMSDKFCTGGEKLEELNNTYLDVSQLRITNN
VKQAVYAMAHALDQLSRCEEGRGPFLPGSSCAYLPDFEPWQ
>V2R.GCA_000743615.1_DMR_v1.0_KN123302.1_26655_27461+
LNFGSFDPVLSDSGQFPSLYQVAPKDTSLALGMVSLLTHFSWTWVGLIIT
EGQKGLQFLSNLKGEMDRNRVCVAFVKIISNTILSAILHHQQHNFLTRET
PPVNVVIIYYDSDSVNSINYNIEKPLVTWRVWVTNSQLQADMSGKNFILG
SFHGAFTFSHHREEISGFKNFIRTATPSKYPEDTYLALHWFNYFDCSVSD
SDCALMDCMPNASLAWLPANRFDPAMSEESYNVYNAVYAVAHALQEMLLQ
QVQMQPVGRGEQMSFSSWQ
>V2R.GCA_000743615.1_DMR_v1.0_KN123302.1_41645_42451-
LTFGSFDPVLSDSGQFPSLYQVAPKDTSLALGMVSLLTHFSWTWVGMIIT
EGQKGLQFLSNLKGEMDRNRVCVAFVKIISNTILSAVLYAQQHNFLTRET
SPVNVIIIYYDSDSVNTINYNIDQLLVTWRVWVTNSQWQADVSGKNFILG
SFHGAVTFSHHREEISGFKNFIRTATPSKYPEDTYLALHWFNNFECSVSD
SDCALMDCMPNASLAWLPASRFDPAMSEESYNVYNAVYAVAHALQEMLLQ
QVQMQSVGRGEKMAFSPWQ
>V2R.GCA_000743615.1_DMR_v1.0_KN123577.1_18325_19158-
LQYFSLFIQVTYGPFDSSLSDKHQYPSLYQMAPKDSTLVQAMMSLLLHFG
WTWVAIFISEDMKGELFLRDLKAEMLKKGICAAFTEKLPATKIMYGPSDI
NFMARIRVSSANVHILYGEVGSLITVDIAAEFYLTTGKVWIMTAKWDIVV
YEMNHMLHSFHGGFSLSPHNAEVPGLRQFLATSNPSRYPEDFYFSKLWLS
FLECSPPGSFCGKIGVCSPNTSLQFLPGNIDLMTVSDSSYFIYNAVHAVA
HALHQRLLEETEMCSPECAQQHRPLPWQ
>V2R.GCA_000743615.1_DMR_v1.0_KN123594.1_262951_263757+
VTFGSFDPILRNSGQFPSLYQVAPKDTSLALAVVSLVLHFKWTWVGLVIM
EGQKGLQFLSDVTGEMDRNKICAAFVKMVSTSLVSYVTLSKEHNILAKEA
SQVKVIITYYDTDTINDVNYNIEQYLLTGNVWVTNSQWHADMTGRTFILS
SFHGTLIFSNHRGKIAGFKTFVQEASPFKYPEDFYLTMFWFENFRCSFSE
SDCSLKDCTPNASLAWLPVNRFDPAMTEWSHNVYNAVYAVAHAFHEMLLQ
QAQRPPVGNKEVMEFAPWQ
>V2R.GCA_000743615.1_DMR_v1.0_KN123998.1_1969_2772-
LNFGSFDPVLSDSGQFPSLYQVAPKDTSLALGMVSLLTHFSWTWVGMIIT
EGQKGLQFLSNLKGEMDRNRVCVAFVKIISNTILSAVLYAQQHNFLTRET
SPVNVIIIYYDSDSLNSINYNIEHLVTWRVWVTNSQWQADVSGKNFILGS
FHGAVTFSHHREEISGFKNFIRTATPSKYPEDTYLALHWFNNFECSVSDS
DCALMDCMPNASLAWLPANRFDPAMSEESYNVYNAVYAVAHALQEMLLQQ
VQMQKVGRGEQMAFSPWQ
>V2R.GCA_000743615.1_DMR_v1.0_KN123998.1_51231_52037-
LSFGVFDPMLSDDGQFSSLYQMAPKDTSLPLAMVSLLIHFNWNWVGIVTS
EDERGVQFLSGLSEEMERNNICVEFVHMIPTDVSVSTNSYHRYNKQIVTS
SSNVVIVFGGINTSVSRIFRRWEYFNTRIVWVTTSQWDVAAGERHFLLDP
FQGTLIFSHHHGEIPGFKHFMQTVNPSKYPEDISLARLWWMHFNCSVSES
TCQSLENCSSYGSLEWLPWHSRDMAMSEGSYNIYNGVHAVARTLHELLLQ
RVDTQPIKHENGMGFFPWQ
>V2R.GCA_000743615.1_DMR_v1.0_KN123998.1_104731_105537+
LTYGSFDPILSDNGQFPSLYQMAPKDTSLARGMVSLMLHFSWTWVGLVIT
EGPKGLQFLSEVRAEMAGNGVCVAFVKIISNDAITYVLHSPQLDFLAGES
PAVSVVIIYCDSESLNDINHKIELHALSWRVWVTNSQWHADFTGKNFILD
SLHGTLIFANHHEEISGFTRFIQTVNPSKYPEDTFLHQYWYWNFNCLISD
SDCALKDCAPNASLARLPAGRFDTALSDASYNIYNAVYAVAHALHAMLLH
QVQMQPIGNAERRTFHPWQ
>V2R.GCA_000743615.1_DMR_v1.0_KN124204.1_7204_8037+
LQHFSLFIQVTYGPFDSRLSDKHQYPSLYQMAPKDSTLVQAMMSLLLHFG
WTWVAIFISDDMKGELFLRDLKAEMLKKSICVAFAEKLPATKTMYKPSDI
TFMARIRVSSANVHILYGEVGSLITVDIAAEFYLTTGKVWIMTAKWDIVV
YEMNHMLHSFHGGFSLSPHNAEVPGLRQFLATSNPSRYPEDFYFSKLWLS
FLECSPPGSFCGKIGVCSPNTSLQFLPGNIDLMTVSDSSYFIYNAVHAVA
HALHQRLLEETEMCSPECAQLHRPLPWQ
>V2R.GCA_000743615.1_DMR_v1.0_KN124204.1_25361_26194+
LQHFSLFIQVTYGPFDSRLSDKHQYPSLYQMAPKDSTLVQAMMSLLLHFG
WTWVAIFISDDMKGELFLRDLKAEMLKKGICVAFTEKLPATKTMYRSSDI
TFMARIRVSSANVHILYGEVESLITVDIAADFYLTTGKVWIMTAKWDIVV
YEMNHMLHSFHGGLSLSPHNVEVPGLRHFLATSNPSRYPEDFYFSKLWLS
VLKCSPPGSFCGKIRICPLNTSLEFLPGNLDLMTVSDSSYFIYNAVHAVA
HALHQRLLEETEMCSPECAQQHRPLPWQ
>V2R.GCA_000743615.1_DMR_v1.0_KN124339.1_40447_41253+
MTYGAFDPMLSDSDQLPSLYQMAPKDTSLALGMVSLVLHFSWTWVGLVIA
ENQKGLQFLSELREEMDRNKICVSFLKMISNSNMGKLSNRPTYDLWTRET
SPANVIIIYFDTNSVLDVGFHTGQHLVTWRVWITNSQWHPATFGENFIID
SFHGTLIFAHQHEEISGFKTFIQTVTPSKYPQDIYLTIFWSMNFDCTLSN
FDCTLKNCPPNASLTYLPVSRFDPAMSDESYNVYNAVYAVAHALHKMLLY
QVQMQPSKTGELQGFSPWQ
>V2R.GCA_000276665.1_ChiLan1.0_JH721892.1_4767520_4768326+
LTFGPFDPILSDNNKFPSVYQMAPKDTSLVLGMVDLMIHFHWNWVGFFIS
EDQKGMEILSDLRREMDTNRVCVAFVEMIPVSRVSYSSDVLLNHHQIMKS
SANVIFIFGDTDYLQGLIYKLGQILMTWKVWVMNSQWDFATAPRYFMLDS
FHGALIFSHHHDEISGFTNFIKTVNPSKYPEDIYLARLWYSYFNCSFSGS
DCKTLENCLPNASLELLPKYLFDMDMSEESYNIYNAVYAVAHSLHTMLLH
QAEIQPMQNGKGGGVSPWQ
>V2R.GCA_000276665.1_ChiLan1.0_JH721908.1_7067914_7068786+
VGYFSTCSILSDKFQFPSYIRTIASDKFQSEAMVKLIQHFGWVWVGTIAA
DDDYGKYGVKAFKEQMESSNLCIAFSETIPKVYSNEKMQKAVKAVRSSTA
RVIVLYASDIDISPFVLEMVYHNISDRTWIASEAWITSALIARPEYFPYF
GGSIGFAIPRTDIPGLKEFLYDVHPSKDPNDVLTIEFWQTAFNCTWPNSS
VPYNVDHRVNMTGKEDRLYAMSDKFCTGEERLEELRNTYLDVSQLRITNN
VKQAVYAMAYALDELSRCEEGQGPFMPENSCAYLPDFEPWQ
>V2R.GCA_000276665.1_ChiLan1.0_JH721910.1_490444_491250+
VTFGSYDPMLKENGQFPSLYQVSQKDTSLALGMVSLMLHFNWTWVGLVIT
EGHKGRRFLSDVQAEMGRNRVCAAFVKMLSTPLASYMPSAHQHIILSGEA
SLVNVVIIYYDIDGLNDVNYAIEPYIATWRVWITNSQWHADMAGKNFILD
SFHGTLIFSNHHEEISGFKSFVQAVNPFKYPEDTYLTTYWFNNFHCSFSD
SDCTLKSCTPNASLAWLPVNRFDLAMKDASYNMYNAVYAVAHALHEMLSQ
QAEMPRVRNREAMVFPPWQ
>V2R.GCA_000276665.1_ChiLan1.0_JH721917.1_13429840_13430646-
ITFGSFDPMLSENRQFPSLYQMAPKDTSLAIRMVSLILHFSWNWVGLVIT
EGQNGLKFLSDMRAEMDRNGVCVAFVKMISTSLVSYLSTTKLHDFLTRET
SPVNVVIIYYDTDSLNDVNYCIGLHLVTWRVWITNSQWHADITGKNFILD
SFHGTFIFSYHHEEISGFKNFIQTAIPSKYPEDPFLALYWFQNFHCSLSE
STCTLKNCTPNASLAWLPGNHFDMDMSDGSYNIYNAVYAVAHALHEMFFQ
QVQVQSTSKGGWTVLSLWQ
>V2R.GCA_000276665.1_ChiLan1.0_JH721955.1_52866_53669-
LTFGSFVPMLRDSGQFSSVYQMSPKDAFLALGMVSLMLHFSWTWVGLVIA
EGQKGLQFLSDLKEEMNRSRICVAFVKMISSTAMLHFSDRPTHDLWTQET
SPANVVIMYFDPSESDAGFYTGQYLVTWRVWVTNSQWHAATFGNNLIIDS
FHGTIIFSNQREEISGFKTFIHTATPSKYPEDIYLTMFWAINFDCILSNF
DCALKNCPPNASLTCLPASHFDLTMSEESYNIYNAVYAVAHALHGVLLQH
VQKQPSKNGEWKGFSPWQ
>V2R.GCA_000276665.1_ChiLan1.0_JH721955.1_97878_98684+
VMFGSFDPTLTDSGQYPSLYQVAPKDTYLALAMVSLMLHFHWTWVGLLIT
EGQKGLQFLSDIRAEMDRNRVCVAFVKMVSSVAVSYLSAMKKHDILTADT
SSVNVVVVYCDTDGPNDVNYNIVQDLVTWKVWMTNSQWQADLAGRDFILD
PFHGILVLSNHHEEISGFKTFVQEATPFKYPEDTYLFMYWSKNFHCSFSE
SDCALKNCTPNASVAWLPPNHFDTDMSDTGYNIYNAVYAVAHALHEMLLE
EVQRLPIKNRQIMMFSPWQ
>V2R.GCA_000276665.1_ChiLan1.0_JH721984.1_403052_403855-
VSCGSFDPTLTERDGFPSLYQVAPKETSLALGMVSLMVHFSWTWIGLIIT
EGQKGLKFLSDMRREMDRNGVCAAFVKMISTPLVSYVNSHPHRDILTKTI
SPVNVGIIYYDTDGLSDINYHIGQYRVTCRVWVTNSQWHADMSGKNFMLD
PFHGTLIFSNYHEEISDFKRFVQEANPFKYPEDTYLTMYWFQNFHCSFSD
SDCSLKNCTPNASLAWLPLSRFNTAMSDRSYNVYNAVYAVAHALHELLLQ
QVEIYPVGNAERLLYPWQ
>V2R.GCA_000276665.1_ChiLan1.0_JH721984.1_549431_550237+
VTFGSFDPALRDSGQFPSLYQAAPKDTSLALGMASLMLQFRWTWVGLIIT
EGHRGFRFLSDVRAEMDRSRVCVAFVKVVSSAFTSYFFRPKQHDIITRET
SPANVVIIYYDTEGLNDINYLIGQSLVTWKVWVTNSQWRADVGGRNFILD
LFHGTLIFSNHHEEISGFKTFVQAVSPFKYPEDTYLTMYWFQNFRCSFSD
LDCALQDCAPNASLARLPVNRFDPEMSDESYNTYNAVYAVAHALHEMLLQ
QAQGPPIGSGESSVFSPWR
>V2R.GCA_000276665.1_ChiLan1.0_JH721984.1_588769_589575-
LTFGSFDPILSDDDQFPSLYQMAPKDTSLALGMVSLMLHFRWTWVGLVIT
EGAKGLQFLSDVRAEMGRSRVCVAFVKIITSVTVSYYFQQQQHDFITRET
PPVYVVIIYYDPESINDVNYNIGLHIVTWRVWVTNSQWHADLTGKNFILD
SFHGTLIFSSQHKEISGFKKFIQTVNPSSYPEDIFLQQLWYWHFHCSLSD
SGCVLENCIPNASLAWLPVNRFDTAMSDASYNIYNAVYAVAHALHEMLLQ
QVQKQPVRSGEALVISPWK
>V2R.GCA_000276665.1_ChiLan1.0_JH721984.1_669341_670144+
LTFGSFDPILSDNNQFPSLYQMASKDTSLALGMVSLMLHFSWTWVGLVIT
EGPKGLQFLSDVRAEMDKNRVCVAFVKMISNAATSYYLNQQKHYFIIKET
FPANVVIIYYDAESINDMQHNVGLHLVTWKVWVTNSQWHADLTGNNFIFD
SFHGTLIFSNHHEISGFKKFIQTVNPSSYPEDIFLQQLWYWHFHCSLSDS
GCVLENCIPNASLAQLPVNRFDPAISDASYNIYNAVYSVAHALHEMLLQQ
VQKQPMGDGEAVVLSPWQ
>V2R.GCA_000276665.1_ChiLan1.0_JH721984.1_1548589_1549395-
VTFGAFDPTLTDSGQYPSLYQVAPKDTYLALGMVSLMLHFLWTWVGLLIT
EGHKGLQFLSDVRAEMDRNRVCVAFVKMISTPLVSYTSFAQQHAILTKET
PSVNVVIIFYDADGLNDVTYIIGQHLVTWQVWVTNSQWQADMAGRNFILG
SFHGTLIFSIHHEEISGFKNFIRAANPSKYPEDTYLTMYWFQNFRCSFSD
PDCALQDCAPSASLARLPVNRFDPEMSDESYNTYSAVYAVAHALHEMLLQ
QDQVQVMGNRKATALSSWQ
>V2R.GCA_000276665.1_ChiLan1.0_JH721984.1_1583628_1584431+
LTFGSFDPALRDNGQFPSLYQMAPKDTSLALGMVSLMLHFSWTWVGLLIT
EGQKGRQFLSDVRAEMDRNRICVAFVKTVEVTLSAYFGKFQHDFQAREPS
PANVVIVYYDSESLSDVNFNIGGYLVTWRVWVTNSQWHADVTGRNFVLDS
FHGTLIFSNHHEEISGFKNFIQTANPSKYPENNFLSLYWFKNFHCSFSDS
GCSLRNCPPNASLAWLPVSRFDTAMSDASYNVYNAVYAVAHALQEMLLQQ
VQTQSMKTGEGIVFAMWQ
>V2R.GCA_000276665.1_ChiLan1.0_JH721984.1_1622927_1623733-
VTFGAFDPTLTDSGQYPSLYQVAPKDTYLALGMVTLMLHFHWTWVGLLIA
EGQKGLQFLSDIRAEMDRNRVCAAFVKMVSTVALSYVSPLWQYDIVTADA
SSVNVVVIYYDNDSGNDVNYNVMQHLVTWKVWVTNSQWHVDLAGGNFILD
PFHGNLVFSHHREEISGFKKFVQAVTPFKHPEDTYLFIYWSKNFHCSFSE
SDCTLKNCTPNASVAWLPPNRFDTTMSDESYNIYNAVCAVAHALHAMLLE
EVQRPPMRNAQVRMFSPWQ
>V2R.GCA_000276665.1_ChiLan1.0_JH721984.1_1677226_1678032-
VTFGAFDPTLTDSGQYPSLYQVAPKDTYLALGMVTLMLHFHWTWVGLLIT
EGHKGLQFLSDIRAEMDRNRVCAAFVKMVSTVALSYVSPIWKYDILPADA
SSVSVVVIYYDNDNGNDVNYNVMQHLVTWKVWVTNSQWHADLSGRDFILD
PFHGILLFSHHREEISGFKKFVEEATPFKYPEDTYLSIYWFKNFHCSFSD
SDCALKNCTPNASVAWLPPNRFDTTMSDESHNIYNAVYAVAHALHAMLLE
EVQRPPMRNRQGRIFPSWQ
>V2R.GCA_000276665.1_ChiLan1.0_JH721984.1_1717062_1717868-
VTFGAFDPTLTDSGQYPSLYQVAPKDTYLALGMVFLMLHFRWTWVGLLIT
EGQKGLQFLSDIRAEMDRNRVCVAFVKMVSTVALSYVSPMWKYDILTTDT
SSVSVVVIYYDNDNGNDVNYYVMQHLVTWKVWVTNSQWHADLAGRDFILD
PFHGTLVFSHHHKEISGFKNFVQEATPFKYPEDTYLSIYWFKNFHCSFSE
SDCSLKNCTPNASLAWLPPNRFDTAISDESYNIYNAVYAVAHALHAMLSE
EAQRPPMTHAQVRMFPPWK
>V2R.GCA_000276665.1_ChiLan1.0_JH721984.1_1852649_1853455-
VTFGAFDPTLTDSGQYPSLYQVAPKDTYLALGMVSLMLHFRWTWVGLFIT
EGHKGLQFLSDVRAEMDRKRVCVAFMKMVSTVALSYVSPLWKYDILTTDT
SSVNVVVIYYDNDNGNDVNYKVLQHLVTWKVWVTNSQWHADLAGRDFILD
PFHGTLVFSHHHKEISGFKNFVQTASPFKYPEDTYLYIYWFKNFHCSFSE
SDCSLKNCTPNASVAWLPPNRFDTTISDESHNIYNAVYAVAHALHAMLLE
EVQGPPMRNAQVRMFLPWK
>V2R.GCA_000276665.1_ChiLan1.0_JH721984.1_1903711_1904517+
VTFGAFDPTLTDSGQYPSLYQVAPKDTYLALGMVSLMLHFRWTWVGLLIT
EGQKGLQFLSDVRAEMDRNRVCVAFMRMVSTVALSYVSPMWKYDILPADA
SSVNVVVIYYDNDNGNDVNYYVMQNLVTWKVWVTNSQWHADLAGRDFILD
PFHGTLVFSHHHKEISGFKNFVQAATPFKYPEDTYLSIYWFKNFHCSFSE
LECALKNCTPNASVAWLPPNRFDTAISDESYNIYNAVYAVAHALHAMLSE
EVQRPPMTHAQVRMFPPWK
>V2R.GCA_000276665.1_ChiLan1.0_JH721984.1_2049361_2050167+
VTFGAFDPTLTANGQYPSVYQVAPKDTHLAFGMVSLMLHFHWTWVGLLIT
EGQKGLQFLSDIRAEMDRNRVCVAFVKMVSTVAVSYLSGAKKHDILTADT
ASANVVVIYYDTDSRNDVNYNVVQHLRTWKVWVTNSQWHADLTGRHFILD
PFHGILVFSHHHKEISGFKNFVQTVTPSKYPEDTYIIMYWSKNFHCSFSE
SDCALKNCTPNASVAWLPPNRFATAMSDRSYNIYNAVYAVAHALHAMLLE
EVQRPPMRNRQVMMFPPWK
>V2R.GCA_000276665.1_ChiLan1.0_JH721984.1_2220091_2220891+
LSFGIFDPTLSDSGQFSSLYQMAPKDTSLPLAMASLMLHFHWNWVGIVIS
KNEKSVQFLSAWREEMDRDNICVEFVHIIPTHINVYINSYHRYNKQIVTS
SANVVIVFGGIGTSVGMFLRRWEYLSRRIVWVTTSPWDVAISKRHFLLSP
LQGTLIFSHHHGEVSGFKNFIQTVNPSKYPEDIFLARLWWTHFNCSVSES
TCRSLENCSSHGSLEWLPWHFDMAMSEGSYNIYNAVHAVAHALHEMLLQV
DIEPKNSGKGLGFSPWQ
>V2R.GCA_000276665.1_ChiLan1.0_JH721984.1_2265171_2265977+
LTFGSFDPILSDKGQFPSVYQTAPKDTSLALGMVSLMLHFTWTWVGLIIS
EGQKGLQFLSDVSGEMERNRLCVAFVKMIPSALVSIVSNTWQRDFLTKET
SPVYVVVIYYNTHGLNVGTYAIGQHVVTWRVWVANSQWQADISGGNFILD
SFHGTLIFSHHHEEISGFKTFVQSATPFKYPEDTYLTTYWFNNFHCSFSD
SDCTLKNCTPNASLARLPQNRFDTAMSDESYNIYNAVYAVAHALHEMLLQ
QVQKRPVKDRNVEIFSPWQ
>V2R.GCA_000276665.1_ChiLan1.0_JH721984.1_2322100_2322906-
VSFGSFDPTLSDNGQFPSLYQVAPKEASLALGMVSLMLHFRWTWVGLLIT
EGHKGLQFLSDIRAEMDRNRVCVAFVKFIPTPLVSYTSNLWTYDILTRET
SLVNVVVIYYDTAGVSEVNYNIGQHLVTWRVWVTNSQWQADTAGTNFILD
SFHGTLIFSNHHEEISGFKNFVQAANPFKYPEDTYLTIYWYKNFHCSFSD
SDCALKNCIPNASLAWLPVSLFDLAMSDVSYNIYNAVYAVAHALHEMLLQ
QVQRPLVEGKQVMEFSAWQ
>V2R.GCA_000276665.1_ChiLan1.0_JH721984.1_3504332_3505135-
LTYGPFDPILNNHGQFPSLYQMAPKDTSLARGMVSLMLHFSWNWVGMIIS
EDEKGIQFLSALRGEMERNRVCIAFVTMIPSSLLLFLRRNTYHRQIRTSS
ANVVIIFGADDSYIGIAFKQWDYFITRIVWVTTSQWDVTTSRKHFFLDSF
HGTLIFSHHHNEISGFKNFTQTVKPSKYPEDIFLARLWWRFFNCSGTESN
CKSLENCSSSSSLEGLPGQSFDTTMSDVSYDIYNAVYAVAHTLHDMLLQP
VDVKPTQNGKGLIFSPWQ
>V2R.GCA_000276665.1_ChiLan1.0_JH721984.1_3540456_3541262-
FTFGPFYPTLSNNVQLPSVYQMAPKDTYLAHAMVTLMLHFSWNWVGLIIS
EDDKGIQFRSDLRGEMERSSICIAFVNMIPVSASKYLMRTSFYYNNIMIS
TANIIVIWGDTDSVLGMSFKRWEYFTTHKIWVTTSQWDVTTSKRYFVLDS
FHGALIFSHHHNEILGFKDFIWRANPSKYPEDFYLARMWWMYFNCSVTNS
NCETLKNCSSYGSLEWLTWYQFDMAMSDGSYNIYSVVYAVAHALHEMLLQ
QVNTEPVRNRKGLIFSPQQ
>V2R.GCA_000276665.1_ChiLan1.0_JH721984.1_3576592_3577398+
LTFGSFDPVLSDHGQFPSLYQMAPRETSLPQGMVSLVLYFSWTWVGLVIT
EGPKGLQFLSDVRAEMDRSRVCAAFVKMISNDALSYMSHTQQREFLAGES
SAVNVVIIYYDAESLNDVNYNIGLHLVTWRVWVTNSQWHADLTGKKFILD
SFHGTLIFSSHHEEISAFKHFIQTVNPARYPEDAFLHQYWYWNFNCLISD
SDCALKDCTPNASLARLPANRFDPAMSDTSYNIYNAVYAVAHALHVMLLQ
QVQMQPVGNGARSTFSPWQ
>V2R.GCA_000276665.1_ChiLan1.0_JH721984.1_3669976_3670782+
VTFGSFDPVLTDSGQYPSLYQVAPKDTHLALGMVSLMLHFHWTWVGLLIT
EGHKGLQFLSDIRAEMDRNRVCAAFVKMVSTVAVSYLSATKKHDILTADT
SSVNVVVVYYDTDSTHGVNYNIVQNLVTWKVWVTNSQWHADLSGRDFILD
PFHGTLVFSHHRKEISGFKNFVQAVTPFKYPEDTYLIIYWSKNFHCSFSE
TDCSLKNCTPNASVAWLPPNRFDAVMTDRSYNIYNAVYAVAHALHAMLSE
EVQRPPMRNRQVRMFPPWQ
>V2R.GCA_000276665.1_ChiLan1.0_JH721984.1_3719461_3720267+
VSFGAFDPTLTDSVQYPSLYQVAPKDTYLALAMVSLMLHFHWTWVGLLIT
EGQKGLQFLSNVRAEMDRNRVCVAFVRMISTVAVSYLSAAKKHDVLTAET
AFVNVVVAYFDTESAQDVNYNIVQDLVTWKVWVTNSRWQADLAGRDFILD
PFHGILVFSHHHKEISGFKNFVQAVTPFKYPEDTYIITYWSKNFHCSFSE
PNCSLKNCTPNASVASLPPNRFDTAMSDGSYNIYNAVYAVAHALHAMLLE
EVQGPPMRNGEVMMFPPWK
>V2R.GCA_000276665.1_ChiLan1.0_JH721984.1_3758927_3759733-
VTSGSFDPRLRDTAQFPSLYQVAQKDTSLALAMVSLMIHFRWTWVELLIT
EGQKSLQFLSDIKAEMDRNGVCVGFLQMISNPLMSYVSNMQHKNSLIKEP
MSVNVVIIYYDSDGLNEVDVDIRQYLVTWGVWVTNSQWHADMAGRNFILD
SFHGTLIVSQHHEEIPGFKNFVQTANPPKYPEDTYLTMYWFQTFHCSFSD
SDCELKDCAPSASLVQLPVNRFDTAMSDGSYNIYNAVYAVAYALHAMLLQ
QGQRALVETREAMVFAPWQ
>V2R.GCA_000276665.1_ChiLan1.0_JH721984.1_3824099_3824905-
VTFGSFDPTLTDSGQYPSLYQVAPKDTYLALGMVSLMLHFRWTWVGLLIT
EGQKGLQFLSDVRAEMDRNRVCVAFVKMVSTVAVSHLAATQKHDILTADT
SSANVVVIYYDTDSTHDVNYNIVQDLVTWKVWVTNSQWHADLTGRHFILH
PFHGVLVFSHHHKEISGFKNFVQEATPFKYPEDTYLVLYWSKNFHCSFSE
SDCALKNCTPNASVAWLPQNRFDTAMSDGSYNIYNAVYAVAHALHAMLLE
EVQRPPMRNRQVMMFSPWQ
>V2R.GCA_000276665.1_ChiLan1.0_JH721984.1_3852440_3853246-
FAFGSFDPVLSDNGQFPSLYQTAPKDTSLALGMVSLMLHFSWTWVGLVIA
EGQKGLQFLSDVKREMDGNRVCVAFVKVIPSVLVSYTSVTKQHDFLSKET
SPVNIVIIYFDSVGLNDMNYQVGLYLVTWRVWVTNSEWHSDVSGRNFIFD
SFHGTLIFSQHHEEISGFKNFIETVNPSTYPEDTFLTLYWFQNFHCSFSD
SDCALKDCTPNASLARLPMNRFDVAMSDGSYNTYNAVYAVAHALQGLLLQ
QVQMQPVGNWNAMVFSPWQ
>V2R.GCA_000276665.1_ChiLan1.0_JH721984.1_3893638_3894444-
VTFGSFDPTLTDSGQYPSLYQVAPRDTYLALGMVSLMLHFRWTWVGLLIT
EGQKGLQFLSDVRAEMDWNRVCVAFVKMISTLAVSYLSATQKHDIVAIGT
SSVNVVVIYYDTDSTHDVNYNIAQNFVTWKVWVTNSQWNVDLTGRDFILD
PFHGILVLSPHHEEISGFKNFVQEASPFRYPEDTYLVIYWSKNFHCSFSD
FDCALKDCTPNASLAWLPPNRFDTAMSDRSYNIYNAVYAVAHALHAMLLE
EVQRPPMKNRQVMMFSPWQ
>V2R.GCA_000276665.1_ChiLan1.0_JH721984.1_3935844_3936650+
VTFDSFDPTLTDSGQYPSLYQVAPKDTYLALGMVSLMLHFHWTWVGLLIT
EGQKGLQFLSDIRAEMDRNRVCAAFVKMVSTVAVSYFSNMKKHDILIADT
SSANVVVIYYDTDSLNDVNYNIVQNSVTWKVWVTNSRWHADLSGRDFILD
PFHGSFILSNHHEEISGFKNFVQEATPFKYPEDSYLFMYWSKNFHCSFSD
SDCALKNCTPNASVASLPPNRFDVAMSDGSYNIYNAVYAVAHALHAMLLE
EVQRPVMRNRQVMMFSPWQ
>V2R.GCA_000276665.1_ChiLan1.0_JH721984.1_3996622_3997428-
VTFGSFDPTLTESGQYPSLYQVAPRDTYLALGMVSLMLHFHWTWVGLLIT
EGQKGLQFLSDIRAEMDRNRVCVAFVKMVSTADVSYLSFSKKQDILATET
SSANVVVIYYDTDSTQDVNYNIVQNFVTWKVWVTNSGWHADLSGRDFMLD
PFHGILVFSHHHEEISGFKNFVQEATPFKYPEDTYLFMYWSKNFGCSFSE
SDCALKNCTPNASLAWLPPNRFDTAMSDGSYNIYNAVYAVAHALHAMLFE
GVQRPPMRKRQVKFFQPWQ
>V2R.GCA_000276665.1_ChiLan1.0_JH721984.1_4039887_4040693-
VTFGAFDPTLTDSGQYPSLYQVAPKDTYLALGMVSLMLHFHWTWVGLLIA
EGHKGLQFLSDITAEMDRNRVCVAFVKMVSTAAVSYLSATQKHNILTADT
SSANVAVIYYDTDSTQDVNYNIVQNFVTWKVWVTNSQWQADLDGRNFIRD
PLHGTLVLSHHHEEISDFKIFVQEATPYKYPEDTYLFMYWSKNFHCSFSE
TDCVLKNCTPNASMAWLPPNHFDKAMSDVSYNIYNAVYAVAHALHAMLFE
EVQRPPMRNRQVRMFSPWQ
>V2R.GCA_000276665.1_ChiLan1.0_JH721984.1_4097839_4098639+
VTFGSFDPTLTDSGQYSSLHQVAPKDTYLALGMVSLMLHFHWTWVGLLIA
EGQKGLQFLSDIRAEMDRNRVCVAFVKMVSTVAVSYFSFTKQHDVLTADP
ASANVVVIYYDTDSTHDVKYNMVQDSVTCKVWVTNSRWHADLSGRDFILD
PFHGTLVFSHHYEQISGFKKFVQEATPFKYPEDNYLFVYWSKNFDCSFSD
CALKDCTPNASVAWLPPNRFDTAMNDRSYNIYNAVYAVAHALHAMLFEEV
QRPPMRNGQVRMFHPWQ
>V2R.GCA_000276665.1_ChiLan1.0_JH721984.1_4182310_4183116+
VTFGSFDPTLTDSGQYPSLYQVAPKDTYLALGMVSLMLHFRWTWVGLLIT
EGQKGLQFLSDIRAEMDRNRVCVAFVKMISSVAVSYVSFTKQHDVLPADT
ASANVVVIYYDTDNTHDVNYNIVQDLVTWKVWVTNSRWQADLSGRDFILD
PFHGTLVFSHHHEEISGFKKFVQEATPYKYPKDTYLFMYWSKNLGCSFSE
SDCALKNCTPNASVAWLPQNHFDTAMSDGSYNIYNAVYAVAHALHAMLLE
EVQIQLRRNRAVMLFRYWK
>V2R.GCA_000276665.1_ChiLan1.0_JH721984.1_4291597_4292403-
VTFDSFDPTLIDSGQYPSLYQVAPKDTYLALGMVSLMLHFRWTWVGLLIT
EGQKGLQFLSDIRAEMDRNRVCVAFVKMVSTLAVSYFSVMKKHDILTADT
SSANVVVIYYDTDSLNDINYNIVQNSVTWKVWVTNSQWHADLSGRDFILD
PLHGIIILSNHHEEISGFKHFVQEATPFKYPEDTYLFMYWSKNVDCSLSE
SDCALKNCTPNASVAWLPANRFDTTMNDRSYNIYNAVYAVAHALHAMLLE
EVQRPVMRNRQVMMFSPWQ
>V2R.GCA_000276665.1_ChiLan1.0_JH721984.1_4328687_4329493-
VTFGSFDPTLTDSGQYPSLHQVAPKDTCLALGMVSLMLHFHWTWVGLLIA
EGQKGLQFLSDIRAEMDWNRVCVAFVKMISSVAVSYVSFTKKNDVLTADT
ASVNVVVIYYDTDSTYDVNYNIVQDLITWKVWVTNSRWQADLSGRDFILD
PFHGMLVFSHHHKEISGFKNFVQEASPYKYPKDTYLFMYWSKNFHCSFSD
SDCALKNCTPNASVAWLPPNRFDTAMSDRSYNIYNAVYAVAHALHAMLLE
EVQRPPRRNGQVRMFHPWQ
>V2R.GCA_000276665.1_ChiLan1.0_JH721984.1_4363179_4363982-
VTFGSFDPALTDSGQYSSLHQVAPKDTYLALGMVSLMLHFHWTWVGLLIT
EGQKGLQFLSDVRAEMDRNRVCVAFVKMVSTVAVSYVSFTKQHDVLPANT
ASANVVVIYYDTDSTHDVNYNIVQDLVTWKVWVTNSRWHADLSGRDFILD
SFHGTLVFSHHHEEISGFKDFVQEATPYKYPEDTYLFVYWSKNFGCSFSD
SDCALKNCTPNASVAWLPQNRFDTGMNDGSYNIYNAVYAVAHALHAMLSE
EVQRPPMRNGQVMFHHWP
>V2R.GCA_000276665.1_ChiLan1.0_JH721984.1_4391913_4392719-
VTFGSFDPTLTDSAQYPSLYQVAPKDTYLALGMVSLMLHFRWTWVGMLIA
EGQKGHQFLSDVRAEMDRNRLCVAFVKMLSTVAVSYFSFTKQHDVLTADT
ASANVVVIYYDTDSTHDVNYNIVQDSVTWKVWVTNSRWHADLSGRDFILD
PFHGTLVFSHHHKEISGFKNFVQDATPYKYPEDTYLFMYWSKNFGCSFSE
SDCALKNCTPNASVAWLPPNRFDTALSDGSYNIYNAVYAVAHALHGMLLE
EVQRPPMRNRTVMLFHHWQ
>V2R.GCA_000276665.1_ChiLan1.0_JH721984.1_4417018_4417824-
VTFGSFDPTLSDSGQYPSLHQVAPKDTCLALGMVSLMLHFHWTWVGLLIT
QGQKGLQFLSDIRAEMDRNRVCVAFVRMISTVAVSYVSFTKQHDVLTADT
ASANVVVIYYDTDSTYDVNYNIVQDLVTWKVWVTNSRWQADLSGRDFILD
PFHGMLVFSHHHQEISGFKNFVQEATPYKYPKHTYLFMYWSKNFGCSFSE
SDCALKNCTPNASLAWLPPNRFDTAMSDRSYNIYNAVYAVAHALHAMLLE
EVQRPPMRNGQVMLFHPWQ
>V2R.GCA_000276665.1_ChiLan1.0_JH721984.1_4443783_4444589-
VTFGSFDPTLTDSGQYPSVHQVAPKDTYLALGMVSLMLHFRWTWVGLLIT
EGHKGLQFLADVRAEMDRNRVCVAFVKMTSTGAVSYVSFTKQHDVLTADT
ASANVVVIYYDTDSTHDVNYIIVQDLVTWKVWVTNSRWQADLSGRDFILD
PFHGMLVFSHHHKEISGFKNFVQEATPYKYPKDTYLFMYWSKNFGCSFSE
SDCALKNCTPNASLAWLPPNRFDTVMSDVSYNIYNAVYAVAHALHAMLLE
EVQIPLRRNRAVMLFRYWK
>V2R.GCA_000276665.1_ChiLan1.0_JH721984.1_4470825_4471625-
VTFGSFDATLTDSGQYPSLYQVAPRDTYLALGMVSLMLHFHWTWVGLLIT
EGQKGLQFLSDIRAEMDRNRVCVAFVKMISTAAVSYVSFTKQHDVLTADT
ALANVVVIYYDTDSTHDVNYNIVQDSVTWKIWVTNSRWHADLSGRDFILD
PFHGTLVFSHHHEQISGFKNFVQEATPFKYPEDTYLFVYWSKNFDCSFSD
CALKDCTPNASVAWLPLNRFDTGMSDGSYNIYNAVYAVAHALHAMLLEEV
QRPPVRNGQVMLFHPWQ
>V2R.GCA_000276665.1_ChiLan1.0_JH721992.1_128672_129478+
VTFGAFDTMLTDSGQYPSLYQVAPKDASLALGMVSLMLHFSWTWVGLLIT
EGHKGLQFLSDIREEMDRNKVCAAFVKMVSTTVVSYLSATKTHDILTRET
ASVNVVIIYYDIDILNDVNYNIGQHLVTWKVWVTNSQWHADMAGRNFILD
PFHGILVFSHHHEEISGFQNFVQEATPFKYPEDTYLVMYWSKNFRCSLSD
SDCALKNCTPNASLAWLPPNKFDMAMSDESYSIYNAVYAVAHALHEMLFE
EVQMPPMRNREVTMSSPWQ
>V2R.GCA_000276665.1_ChiLan1.0_JH721992.1_153661_154467+
LTFDSFDPMFNENGQFPSLYQTAPKDTSLAIGMASLLLHFSWTWVGLIIT
DGKKGVQFLSDVREEMDRNGVCVAFVKILTNVLVSYVSMTQHHDFITRES
SPVNVVIIYYDTESLNTVNHYIGLHLVTWRVWITNSQWHADTTGRNFIFD
SFHGTLIFSQHHGEISGFQTFVQTVNPSKYPEDTFLTLYWFQNFHCSLSD
SDCTVKDCAPNASLEWLPVNRFDTALSDGSYNTYNAVYAVAHALQEMLLQ
QAEMKPVRNRDSTELSPWQ
>V2R.GCA_000276665.1_ChiLan1.0_JH721992.1_339076_339882-
LTFGPFDPNLSDSSQFPSLYQMAANDTSLVLGMVSLMLHFHWNWVGLVFS
EDQKGIQILSDLRRQMDISRLCIAFVEMIPVSRVIYSPDSLLKFHQIINS
SANIIIIYGDSDYLQILMYKLGQMLMTWKVWVTNSHWDGAIVPRYFMLDS
FHGTLIFSHHHGEISCFKKFIQTANPSKYPEDIYLARLWYFYFNCSFSGS
DCKRLLNCLPNASLEWLPGHHFDMAMTEESYNIYNAVYAVAHTLHDMLLH
QVEVQELRMGKGLFFTPWK
>V2R.GCA_000276665.1_ChiLan1.0_JH722023.1_52558_53364-
VTFGSFDPTLTDSGQYPSLHQVAPKDTYLALGMVSLMLHFYWTWVGLLIT
EGQKGLQFLSDIRAEMDRNRVCVAFVKMVSTVAVSYFSAMKKHDILTADT
SSANVVVIYCDTDSTYHVNYNIVQDLVTWKVWVTNSRLHADLSERDFILD
PFHGTLVFSHHHEEISGFKNFVQEATPYKYPEDTYLFVYWFKNFGCLFSE
SDCTLKNCTLNASVAWLPQNRFDTAMSDRSYNMYNAVYAVAHALHVMLFE
DIQRPPMRNRTVMLFHPWQ
>V2R.GCA_000276665.1_ChiLan1.0_JH722023.1_79974_80780-
VTFGSFDPTLTDSGQYPSLYQVAPKDTYLALGMVSLMLHFHWTWVGLLIT
EGQKGLQFLSDIRAEMDRNRVCAAFVKMVSSVAVSYLSFSKKHEILSTET
SPVNVVVTYYDTDSTYAVNYNLVQHSVSWKVWVTNSRWHADLSGRDFILD
PFHGTLVFSHQHEEISGFKNFVQEATPFKYPEDTYLFMYLSKNFHCSFSE
SDCALKNCTPNASLAWLPPNHFDTAMSDGSYNIYNAVYLVAHALHAMHLE
EVQRPPTRCKQVMTFPPWQ
>V2R.GCA_000276665.1_ChiLan1.0_JH722023.1_119264_120070-
VTFGSFDPTLTDSGQYSPLYQVAPKDTYLALSMVSLMLHFHWTWVGLLIT
EGHKGLQFLSDVRAEMDRNRVCVAFVKMVSTVAVSYISFAKKHDFLATEI
SSVNVAVIYYDTDSPNDVNYNIVQNSVTWKVWLTNSQWQADLSGRDFILD
PFYGILVFSHHHEEISGFKNFVQEATPFKYPQDTYLFMYWSENFDCSFSE
SDCALKNCRPNASLAWLPLNRFSTDMSDRSYNIYNAVYTVAHALHAMLFE
EVQRPPMRNRQVKFFHPWQ
>V2R.GCA_000276665.1_ChiLan1.0_JH722044.1_769865_770662+
VSYASTLPSLSDKTQFPSFLRTRASDLVSSYAVTQLVLHLGWSWIVILAQ
DDDFGQQAGALAAGELGKADICIEFHLSVPSQHSPEKISTVVQKMQISTA
TGVLVFLNNSNFKLILQSLLGVRVLGQVWVSEGLLHTALALAMPGISRVL
RGAFGLLCHRNRVHGFPEFFANLHPSRTPEDMFLGRFWEATLGCRWPHGN
DTVSGAVQLCSGSESLSGHEHPFQDVSEVDIAYTAVYSVAHALQDLVSCE
HGGGVCADPRHFHPWQ
>V2R.GCA_000276665.1_ChiLan1.0_JH722044.1_799969_800766+
VSYSSTLPSLSDKTQFPSFLRTRASDLTSSYAVTQLVLHFGWSWVGILAQ
DDDFGQQAGTLATQELGQAGVCVEFHLHVPSLQSPEKIDAVVWKMERSTA
TGVLVFLSNSNIQLVLQRLVGTCVLGQVWVSESLGHTVIALATPGASWVL
QGAFGLMLHSSRAHGFPEFFAQLHPGQTPEDMFLGRFWEATFKCKWPHGN
DTATRDVHLCSGNESLSSHEYSFQDVSRVEAAYPAVYSIAHALQDLVSCE
HEDKACGDLQHFQPWQ
>V2R.GCA_000276665.1_ChiLan1.0_JH722044.1_828292_829089-
VSYASTLPSLSDKTQFPSFLRTLASDLTSSRAVTQLVLHLGWSWIVILAQ
DDDFGQQAGALAAGELGRADICIEFHLSVPSQHSPEKISTVVQKMQISTA
TGVLVFLNNSNFKLILQSLLGVCVLGQVWVSEGLLHTALALAMPGISRVL
RGAFGLLCHRNRVHGFPEFFASLHPSRTPEDMFLGRFWEATFGCRWPHGN
GTVSGAVQLCSGSESLSGHEHPFQDVSRVDIAYTAVYSVAHALQDLVSCE
HGGGVCAGPRHFHPWQ
>V2R.GCA_000276665.1_ChiLan1.0_JH722060.1_3565_4371+
VTFGSFDPTLTDSGQYPSLHQVAPKDTYLALGMVSLMLHFHWTWVGLLIT
EGQKGLQFLSDIRAEMDRNRICEAFVKTVSTADVSYLSFSKKHDILATEA
SSANVVVIYYDTDSTQDVNYNIVQNFVTWKVWVTNSRWHADVAGRDFILD
PFHGILVFSHHHEEISDFKTFVQEASPFKYPEDTYLFMYWSKNFHCSFSE
SDCALKNCIPNASVAWLPPNRFDTDMSEVSYNIYNAVYAVAHALHAMLLE
GVQRPLMRKRQVKLFHPCQ
>V2R.GCA_000276665.1_ChiLan1.0_JH722060.1_146282_147085-
VTFGSFDPTLTDSGQYPSVYQVAPKDTYLALGMVSLMLHFHWTWVGLLIT
EGQKGLQFLSDIRAEMDRNRVCVAFVKMLSTVAVSYLSATKKHDILTADT
SSVNVVVIYYDTDGPNDVNYNIVQDLVTWKVWVTNSQWQADLAGRDFILD
PFHGILVLSHHHEEISGFKTFVQESTPFKYPEDTYLFMYWSENFDCSFSE
SDCALQNCTPNASLAWLPPNHFDVAMSDRSYNIYNAVYAVAHALHAMLFE
VQRPPMTNRQVTMFSSWQ
>V2R.GCA_000276665.1_ChiLan1.0_JH722060.1_175682_176488+
VTFGSFDPTLTDSGQYPSLYQVSPKDTYLALGMVSLMLHFHWTWVGLLIT
EGQKGLQFLSDIRAEMDRNRVCVAFVKMVSTVAVSYVSFTKKHATLTADT
ASANVVVIYYDTDSTHDVNYNIVQDLVTWKVWVTNSQWQADLSGRDFILD
PFHGILLFSHHHKEISGFQNFVQEATPFKYPEDTYLFDYWSKNFHCSFSE
SDCALKNCTPNASVAWLPLNHFDTAMSDRSYNIYNAVYAVAHALHAMLFE
EVQKPPVRNRQVTMFSPWQ
>V2R.GCA_000276665.1_ChiLan1.0_JH722060.1_242562_243368+
VTFGSFDPMLTDSGQYPSLYQVSPKDTYLALGMVSLMLHFRWTWVGLLIT
EGHKGLQFLSDVRAEMDRNRVCVAFVKMMSTVAVSYVSFTKKHDVLTANT
ASANVVVIYYDTDSTHDVNYNIVQDSVTWKVWVTNSRWHADLSGRDFILD
PFHGILVFSHHHEEILSFKDFVQEATPYKYPEDTYLFVYWSKNFGCSFSE
SDCALKNCTPNASVALLPLNRFDTDMSDGSYNIYNAVYTVAHALHAMLLE
DIQRPPMRNRTVMLFHHWQ
>V2R.GCA_000276665.1_ChiLan1.0_JH722060.1_280725_281531+
VTFGSFDSTLTDSGQYPSLYQVAQKDIYLALGMVSLMLHFHWTWVGLLIT
EGQKGLQFLSDIRAEMDRNRVCVAFVKMVSTVAVSYLSAEKQHDILTADT
SSVNVVVVYYDTDSTHDVNYNIVQNFVTWKVWVTNSQWHADLTGRDFILD
PFHGSLILSNHHEEISGFKTFVQEATPFKYPEDTYLFMYWSKNFHCSFSE
SDCALKNCTPNASVALLPPNRFDTDMSDRGYNIYNAVYAVAHALHAMLFE
EVQRPPVRNREVMMFSPWK
>V2R.GCA_000276665.1_ChiLan1.0_JH722060.1_321023_321829+
VTFGSFDPTLTDSGQYPSLYQVAPKDTHLALGMVSLMLHFHWTWVGLLIT
EGHKGLQFLSDVRAEMDRNRVCVAFVKMVSTVAVSYVSFTKKHDVLTANT
ASANVVVIYYDTNSTQDVNYNIVQDLVTWKVWVTNSRWHADLAGRDFILD
PFHGILVFSHHHEEILGFKDFVQEATPFKYPEDTYLFVYWSKNFHCSFSE
SDCALKNCTPNASVAWLPLNRFDTAMSDGSYNIYNAVYAVAHALHAMLFE
EVQRPPMRNTTVMSFHHWQ
>V2R.GCA_000276665.1_ChiLan1.0_JH722060.1_373067_373873+
VTFGSFDPTLTESGQYSPLYQVAPKDTYLALSMVSLMLHFHWTWVGLLIT
EGNKGLQFLSDIRAEMDRNKVCVAFVKMITTVAVTYLSLAKKQDFLATEI
SSVNVAVIYYDTDSPNDVNYNIVQNSVTWKVWVTNSQWQADLSGRDFILD
PFHGILVFSHHHEEISGFKNFVQEATPFKYPQDTYLFMYWSENFDCSFSE
SDCVLKNCTPNASMASLPLNRFSTAMSDRSYNMYNAVYAVARALHAMLFE
EVQRPPRRNSQVKFFHPWQ
>V2R.GCA_000276665.1_ChiLan1.0_JH722060.1_574612_575418-
VTFGSFDPTLTDSGQYPSLYQVAPKDTYLAHAMVSLMLHFRWTWVGLFIT
EGQKGLQFLSDIRAEMDRNRVCVAFVKILSTVAVSYLSAEQKHDILTADT
SSVNVVVIYYDTDSARDVNYSIMQNFVTWKVWVTNSQWHADLTGRNFILD
PFHGTLALSNHREEISGFKNFVQDATPFKYPEDTYLFMYWSKNFHCSFSE
SDCALKNCTPNASVAWLPLNHFDTAMSDGSYNIYNGVYAVAHAIHAMLFE
EVQKPPVRNRQVMMFSPWQ
>V2R.GCA_000276665.1_ChiLan1.0_JH722082.1_28978_29781-
VNFGSFDPTLTDSGQYPSLYQVAPKDTYLALGVVSLMLHFRWTWVGLLIT
EGQKGLQFLSDVRAEMDRNRVCVAFLKMVSTVAMSYLSAIQKHDVLTADT
SSVNVVVIYYDTDSTHDVNYNIVQNLATWKVWVTNSQWHAGLDGRNFIHD
PFHGTLVLAHHHKEIPGFKNFVKEVTPLKYPEDTYLFMYWSKNFGCSFSE
SDCALKNCTPNASLAWLPPNRFDTAMSDRSYNIYNAVYAVAHALHVMLFE
VQRPPMRNRQVMMFPPWQ
>V2R.GCA_000276665.1_ChiLan1.0_JH722082.1_65192_65998-
VTFGSFDPTLTDSGQYLSVYQVAPKDTYLALGMVSLMLHFHWTWVGLLIT
EGQKGLQFLSDVRAEMDRNRVCVAFVKMISTVAVSYFSFTKQHDVLTADT
ASVNVVVIYYDTDSTHDVNYNIVQDLVTWKVWVTNSRWHADLSGRDFILD
PFHGTLVFSHHHEEISGFKDFVQEATPYKYPEDTYLFVYWSKNFGCSFSE
SDCALKNCTPNVSVAWLPPNRFDTAMSDGSYNIYNAVYAVAHALHAMLLE
EVQRPPVRNGQVMLFHPWQ
>V2R.GCA_000276665.1_ChiLan1.0_JH722082.1_89199_90002-
LTFGSFVPVLSDHDQFSSVYQMSPKDTSLGLGMVSLMLHFSWTWVGLVIA
ESQKGLQFLSDLKEEMDRNGICVAFEKMISSTAMLHFLNRPTHDLWTRET
SPANVVIMYFDPSESDAGFYTGQHLVTWRVWVTNSQWHAATFGKNLIIDS
FHGTIIFSNQREEISGFKTFIQTASPSKFPEDIYFTMFWAINFDCTLSNF
DCTLKNCPPNASLTCLPLSLFDPTMNEESYSIYNAVYAVAHALHETLLQH
VQMQPSKNGEQKGFSPWQ
>V2R.GCA_000276665.1_ChiLan1.0_JH722082.1_153295_154098-
LTFGSFVPMLSDQDQFPSVYQMSPKDTSLALGMVSLMLHFSWTWVGLVIA
ESQKGLQFLSDLKEEMDRNGICVAFEKMISSTAMLHFSDRPTHDLWTRET
SPANVVIMYFDPSESDAGFYTEQHLVTWRVWVTNSQWHAATFGTNLIIDS
FHGTIIFSNQREEISGFKTFIQTASPSKFPEDIYFTVFWAMIFDCTLSNF
DCTLKNCPPNASLTCLPLSLFDPTMSEESYNMYNAVYAVAHALQETLLQH
IQMQPSKNGEWKGFSPWQ
>V2R.GCA_000276665.1_ChiLan1.0_JH722082.1_209980_210783-
LTFGSFVPVLSDHDQFSSVYQMSPKDTSLGLGMVSLMLHFSWTWVGLVIA
ESQKGLQFLSDLKEEMDRNGICVAFEKMISSTAMLHFLNRPTHDLWTRET
SPANVVIMYFDPSESDAGFYTGQHLVTWRVWVTNSQWHAATFGTNLIIDS
FHGTIIFSNQREEISGFKTFIQTASPSKFPEDIYFTVFWAMIFDCTLSNF
DCTLKNCPPNASLTCLPLSLFDPTMSEESYNMYNAVYAVAHALQETLLQH
IQMQPSKNGEWKGFSPWQ
>V2R.GCA_004027595.1_DinBra_v1_BIUU_PVLD010010795.1_20188_20982-
VSYASTLPSLSDKTQFPSFLRTRASDLTSSYAVIQLVLHFGWSWVGILAQ
DDDFGQQAGTLAAQELGPAGVCIEFHLHIPSLQSPEKIDAIVWKMQTTTA
TGVLVFLSNSNVQLVLQRLTGIYVLGQVWVSEGLLHTVIALATPGASRVL
QGAFGLMLHSSRAHGLSEFFAQLHPSRTPEDMFLGRFWEATFKCRWPRGN
DTVEDMQPCSGSESLRGHEYPFQHVSRVDSAYPAVYSVAHALQDLVSCEH
EGRACGDLQHFQPWQ
>V2R.GCA_004027595.1_DinBra_v1_BIUU_PVLD010011124.1_20558_21358+
VTFGSFDPTLTDSGQYPSLYQVAPKDTYLALGMVSLMLHFRWTWVGLLIT
EGHKGLQFLSDIRAEMDRNRVCAAFVKMLSTVVVSYLSAMRMYDILTTDT
SSVNVVVIYYDNDNGNDVNYNVMQHLVTWKVWVTNSQWRADQAGRDFILD
PFHGTLVFSQHHKEILGFTDFVEAATPFKYPEDTYLVMYWSRNFHCSLSD
CALKNCTPNTSAAWLPPNRFDTALHDRSYNVYSTVSAVAHALHAMLFEEV
QRPRMRDRQVMMFPPWQ
>V2R.GCA_004027595.1_DinBra_v1_BIUU_PVLD010011816.1_62131_63003-
VGYFSTCSILSDKFQFPSYIRTIASDKFQSEAMVKLIQHFGWVWVGTIAA
DDDYGKYGVKAFKEKMESANLCIAFSETIPKVYSKEKMQKAVKAVRSSTA
RVIVLYASDTDLSPFVLEMVYHNITDRTWVASEAWITSALIARPEYFPYF
GGSIGFAIPRTDIPGLKEFLYDVHPSKDPDDVLTIEFWQTAFNCTWPNSS
VPYNVDHRMNMTGKDDRLYAMSDKFCTGEEKLEELKNTYLDVSQLRITNN
VKQAVYAMAYALDQLSRCEEGQGPFMPDNTCAYLPDFEPWQ
>V2R.GCA_004027595.1_DinBra_v1_BIUU_PVLD010012165.1_15786_16592+
VTFGSFDPTLTDSGQYSPLHQVAPKDTYLALGMVSLMLHFRWTWVGLLIT
EGHKGLQFLSDIRAEMDRNRVCVAFVKMVSTVTVSYLSFTKKHDILTADT
ASANVVVIYYDTDGTQDVNYYIVQDLVTWKIWVTNSQWHADLSGRDFVLD
PFHGILVFSHHNEEISGFKNFVQEATPSKYPEDTYLFIYWSKNFGCSLSE
PDCALKNCTPNASVAWLPPNRFDTAMSDSSYNIYNSVSAVAHALHAMLFE
EVQRPRMRDGQVMMFPPWQ
>V2R.GCA_004027595.1_DinBra_v1_BIUU_PVLD010014429.1_17347_18153-
LTFGPFDSNLNDSSQFPSFYQMATNDTSLVLGVVSLMLHFRWNWVGLVIS
EDQKGIQILSALRRQMDTTGVCVAFVETIPVSRVTYSPESLLKSHQIVNS
SANIIFIYGDSDHLQILMYKLGQMLMTWKVLVMNSRWDLAIIPRYFILDS
FHGTLTFSHHHGEISCFKKFIQTANPSKYPEDIYHARLWYFYLNCSFSGS
DCKTLLNCLPNASLEWLSEHHFDMAMTEERYNIYNAVYAVAHAVHDMLLH
QVEIQELRMGKGLFFTPWK
>V2R.GCA_004027595.1_DinBra_v1_BIUU_PVLD010014654.1_40917_41723+
LTFGSFDPILSDYGQFPSLYQMAPKDTSLALGMVSLMLHFSWTWVGLVIT
EGPKGLQFLSDVRAEMEKNRVCVAFVKMISNAAASYYLNQQKHYFIIKET
SPENVVIIYYDAESINDVQHNLGLHLVTWKVWVTNSQWHADMTGNNFILD
SFHGTLIFSSHHEEIPGFKNFIQTVNPSSYPEDIFLQQFWYWHFHCSLSD
SGCVLENCAPNASLAQLPVNRFDPTLSDASHNIYNAVYAVAHALQEMLLQ
QVQKQPVGNGEAMALSPWQ
>V2R.GCA_004027595.1_DinBra_v1_BIUU_PVLD010017991.1_28200_29006-
VTFGSFDPMLTDSGQYPSLYQVAPKDSSLALGMVSLMLHFSWTWVGLLIT
EGHKGLQFLSDVREEMDRTKVCAAFVKMLSTVVVSYLSATKTHDILTRET
SSVNVVIIYYDTDILNDVNYNIGQYLVTWKVWVTNSQWHADMAGRNFILD
PFHGILVFTHHHEEISGFQNFVQEATPFKYPEDTYLVMYWSKHFHCSFSD
SDCALKNCTPNASLAWLPLNNFDMAMSDESYNIYNAVYAVAHALHEMLFE
EEQMPPVRNREEMMSSPWQ
>V2R.GCA_004027595.1_DinBra_v1_BIUU_PVLD010019175.1_1687_2493+
VTFGSYDPMLKENGQFPSLYQVSQKDTSLALGMVSLMLHFNWTWVGLVIT
EGHKGHQFLSDVQAEMGRNRVCAAFVKMLSTPLASYMPSAHQHIILSGEA
SLVNVVIIYYDTDGLNDVNYAIEPYIATWRVWITNSQWHADMAGKNFILD
SFHGTLIFSNHHEEISGFKSFVQAVNPFKYPEDTYLTTYWFNNFHCSFSD
SDCTLKSCAPNASLAWLPVNRFDVAMKEGSYNTYNAVYAVAHALHEMLSQ
QVEMPPVRNREAMVFSPWQ
>V2R.GCA_004027595.1_DinBra_v1_BIUU_PVLD010021557.1_16396_17202-
VTFGSFDPTLTDTGQNPPVYQVAPKDTYLALGMVSLMLHFRWTWVGLLIT
EGHKSLQFLSDIRAEMDRNRVCAAFVKMVSTVTVSYLSATQKHDIFTADT
ASVNVVVIYSDTDITHSINYNIVQYLVTWKVWVTNSRWRADLAGRDFIVD
PFHGILILSHHHEEISGFKHFVQEFTPFEYPEDTYLFMYWTKNFHCSFSE
PDCSLKNCTPNASLAWLSPNRFDTAMSDKSYNIYNAVYAVAHALHAMLFE
EVQRPPMRNRQVLMFPPWQ
>V2R.GCA_004027595.1_DinBra_v1_BIUU_PVLD010021855.1_19840_20643+
VTCGSFDPTLTEKKEFPSLYQVAPKETSLALGMVSLVVHFSWTWVGLLIT
EGQKGLKFLSDVRREMDRNGVCAAFVRMISTPLVSYVNSLPQHDILTKNV
SPVNVVIIYYDTDGLNDVNYHIGQYRVTCRVWVTNSQWNADMAGKNFILD
PFHGTLIFSNYHEEISDFKSFVQAVNPFKYPEDTYLTMYWFSNFHCSFSD
SDCSLKNCTPNASLAWLPVNRFDTAMNDGSYNVYNAVYAVAHALHEMLLQ
QVEIYPMGNRERILSPWQ
>V2R.GCA_004027595.1_DinBra_v1_BIUU_PVLD010025564.1_21016_21822+
VTFVSFDPTLTDSGQNPSLYQVAPKDTYLAPGMVSLMLHFRWTWVGLLIT
EGQKGLQFLSDIRAEMDRNRVCVAFVKMVSTVAVSYLSATHVYDILITDA
SSVNVVVIYYDNDSGNDVNYNVMQHLVTWKVWVTNSHWHADLAGRDFILD
PFHGMLVFSHHHREIPSFKNFVQEATPFRYPEDTYLFMYWSKNFHCSLSE
SDCTLKNCTPNASVAWLPPNRFDTAMSDESYNIYNAVYAVAHALHAMLLE
EVQRPPMGNRQVIMFPPWQ
>V2R.GCA_004027595.1_DinBra_v1_BIUU_PVLD010025595.1_18495_19301-
VNFGSFDLTLTESGQYPSLYQVAPKDTYLALGMVSLMLHFRWTWVGLLIT
EGHKGLQFLSDIRAEMDRNRVCVAFVKMVSTVAVSYVSFTKKHDLLSADT
ASVNVVVIYYDTDSMHDVKYNIVQDLVTWKVWVTNSQWHADLSGRDFILD
PFHGILVLSIHHKEVSGFKNFVQDATPYKYPEDTYLFIYWSKNFGCSFSE
PDCALKNCTPNASVASFPPNRFDTAMSDRSYNIYNAVYAVAHALHEMFFE
EVQRPPMRNGRVTIFHHWQ
>V2R.GCA_004027595.1_DinBra_v1_BIUU_PVLD010028304.1_17024_17830+
VTFGAFDPTLTDTGQYTTLYQVAPKDTYLALGMVSLMLHFRWTWVGLLIT
EGHRGLQFLSDVRAEMDRNRVCAAFVKMVSTVASSYVSPLWQYDILTADT
SSVNVVVIYYDNDSGNDVNYNVMQHLVTWKVWVTNSQWRADQAGRDFILD
PLHGTFVFSHHHKEISGFKNFVQEATPFKYPEDTYLFIYWSKNFHCSYSE
PDCTLKNCTPNASVAWLPPNRFDTATSDESYNIYNAVYAVAHAFHAMLLE
EVQRPPMRNREVMMFHPWQ
>V2R.GCA_004027595.1_DinBra_v1_BIUU_PVLD010028727.1_10999_11805-
LIFDSFDPMLNENGQFPSLYQTAPKDTSLVIGLAALLLHFHWTWVGLVIT
DGKKGLQFLSHVREEMDRNGVCIAFVKIMKNILVSYLTTIQHHDFIIRES
SPVNVVIIYYDTETLNTVNHYIGLHLVTWRVWITNSQWHADTSGRNFIFD
SFHGTLIFSQHHGEISGFKTFVQSVNPSKYPEDTFLTLYWFQNFHCSLSD
SDCTLKDCAPNASLARLPVNRFDTAMSDGSYNTYNAVYAVAHALQEMLLQ
QAEVEPVRNGDTVALSPWQ
>V2R.GCA_004027595.1_DinBra_v1_BIUU_PVLD010031414.1_2734_3540-
VTFGLFDPALTDRGQYPSLHQVAPKDTYLALGMVSLMLHFRWTWVGLLIT
EGQRGLQFLSEVRAEMDRNRVCAAFVKMVSTVTVSFLSSTQKHDIFTADT
ASANVVVIYSDTDITHGINYNIVQDLVTWKVWVTNSRWRADQAGRDFLLD
PFHGILVFSHHQEEIPDFKNFVQAATPFKYPEDTYLFIYWSKNFHCSLSE
PDCDLRNCTPNASVAWLPPNRFDTAMSDESYNIYNAVYAVAHALHAMLLE
EVQRPPMRNREVMMFPPWQ
>V2R.GCA_004027595.1_DinBra_v1_BIUU_PVLD010032217.1_12142_12948+
VIFGSFDPILTDSGQYPSLYQVAPKDTYLALGMVSLMLHFHWTWVGLLIT
EGQKGLQFLSDVRAEMDRNRVCAAFVKMLSTVASSYVSPLWQYDTLTADA
SSVNVVVIYSDNDSGNDVNYNVMQHLVTWKVWVTNSQWHADLAGKNFILD
PFHGTLVFSHHRKEFPGFKNFIEAATPFKYPEDTYLYIYWSKNFHCSLSE
PDCTLKNCTPNASVAWLPPHHFETAMSDESYNIYNAVYAVAHALHVMLFE
KVQKPPVRNRRVMMFHSWQ
>V2R.GCA_004027595.1_DinBra_v1_BIUU_PVLD010032741.1_416_1221+
LTFDSFDPMLNENGQFPSLFQTAPKDASLATGMAVLLRHFSWTWVGLVIT
DGTKGLWFLSDVREEMDRNGICTAFVKIITNVLVTYLSIAQNHDFITRES
SLVNAVIIYNTENLNTVNHYIGLYLVTWRVWITNSQWHADTSGRNFIFDS
FHGTLIFSQHHGEISGFKTFVQSVNPSKHPEDTFLTLYWFQNFHCSLSDS
DCTLKDCAPNASLARLPVNRFDTTMSDGSYNTYNAVYAMAHALQEMLLQQ
PEMEPVRNGDTVVLSHWQ
>V2R.GCA_004027595.1_DinBra_v1_BIUU_PVLD010034122.1_7896_8702-
LTFDSFDPMLNENSQFPSPYQTAPKDTSLAIGLASLLLHFHWTWVGLVIT
DGKKGLQFLSHVREEMDRNGVCVAFVKIMTNVLVSYLSTTQHHDFITRES
SPVNVVIIYYDTESLNTVNHYVGLHLVTWRVWITNSQWHADTSGRNFIFD
SFHGTLIFSQPHGEISGFKTFFQSVNPSKYPEDTFLTLYWFQNFHCSLSD
SDCTLKDCAPNASLARLPVNRFDTAMSDGSYNTYNAVYAVAHALQEMLLQ
QAEVEPVRNGDTVALSPWQ
>V2R.GCA_004027595.1_DinBra_v1_BIUU_PVLD010034334.1_2524_3330+
ITFGSFDPTLTDTGQYLSLYQVAPKDTYLPLGIVSLMLHFRWTWVGLLIT
EGHKGLQFLSDISAELDRNRVCVAFVKMDSSVAMSYTSAMKKHDILTVGT
SSVNVVVIYCDTDSQNDINYNTMQNFETWKVWVTNSRWHADLAGRDFILD
PFHGIRVLSNHHEEISGFKTFVQEATPFKYPEDTYLFMYWSKNFHCSFSE
SDCALKNCTPNASVAWLPPNRFDTGMNDRSYSIYNAVYTVAHALHAMLFE
EVQRPPMRKTPVVMFSPWQ
>V2R.GCA_004027595.1_DinBra_v1_BIUU_PVLD010034644.1_10501_11304+
LTFGSFDPMLRDNDQFPSLYQMAPKDTSLALGMVSLMLHFSWTWVGLVIT
EGQKGRQFLSDVRAEMDRSRICVAFVKMIEVTFGASFGNFQYDFQTRETS
PANVAIVYYDSESLNDMNFNVGGYLVTWRIWLTNSQWHADMMGRNFILDS
FHGTLIFSNHHEEISGFKNFVQTANPYKYQENNFLSLYWFENFHCSLSES
GCSLRNCPPNASLVWLPLNCFDTAMNDASYNIYNAVYAVAYALHEMVLQQ
VQIYSMKNGERTVFSTWQ
>V2R.GCA_004027595.1_DinBra_v1_BIUU_PVLD010035104.1_3762_4568-
ITFGSFDPMLGEHSPFPSLYQMAPKDTYLAIGMVSLTLHFSWNWVGLVIT
EGQNGLKFLSDMRVEMDRNGVCVAFVKMISTTLVSYLSTTKSSDFLTRET
SPVNVVIIYYDTDSLNDVNYHIGLHLVTWRVWVTNSQWHADITGKNFILN
SFHGTFIFSYHHEEVSGFKNFIQTAIPSKYPEDPFLALYWFQNFQCSLSE
SNCTLHNCTPNASLAWLPRNHFDTDMSAGSYNVYNAVYAVAHALREMLFQ
QAQMQPVSKGGWTTFSPWQ
>V2R.GCA_004027595.1_DinBra_v1_BIUU_PVLD010037693.1_4584_5387+
LSFGIFDPTLSDSGQFPSLYQMAPKDTSLPLAMASLMVHFNWNWGGIVIS
KNEKSVQFLSAWMEEMGRNKICVEFVHIIPTHINVYINSYRRYNKQIETS
SANVVIVFGGIGTSIGVFFRRWEYLSRRIVWVTTSQWDVTTSKRHFLLSP
FQGTFIFSHHHGEVSGFKNFIQAVNPSKYPEDIFLARLWWMHFNCSVSES
TCQSLENCSCHGSLEWLPGHRFDMAMSEGSYNIYNAVHAVAHALHEMLLQ
VDVEPKNSGKGLGFSPWQ
>V2R.GCA_004027595.1_DinBra_v1_BIUU_PVLD010056692.1_530_1336+
VTFGSFDPTLSDSGQYPSLYQVAPKDTYLALGMVSLMLHFRWTWVGLLIT
EGHKGLQFLSDIRAEMDKNRVCVGFVKMVSSVAMSYMSAMKKHDILTVDT
SSVNVVVIYCDADSQNDVNYNIVQSFVTWKVWVTNSQWHADLAGRDFILD
PFHGILILANHHEEISGFKTFVQEATPFKYPEDTYLFMYWSKNFDCSFSE
SDCALKNCTPNASVAWLPPNRFDTAMSDRSYNIYNAVYAVAHALHAMLFE
EVQWPLMTNGRVMTFSPWQ
>V2R.GCA_004027025.1_MyoCoy_v1_BIUU_PVJA010004536.1_959_1765-
VTFGSFDPTLMDNTQYPSLHQVPPKDTYLALAIVSLMLHFKWTWVGLFIT
EGHKGLQFLSDVRAEMDRNKICVAFVKMVSTLAVQYTFSEKKHDILSTDT
ASANVVVIYYGTDSANDINYTIMQNLVTWKVWVTNSQWHADLNGRDFILD
QFHGIFILSHHHEEISDFHAFVQEATPFKYPEDTYLIMYWTNNFQCSFSE
SDCSLKNCMPNASLVWMPPNRFEAAMSDRSYNMYNAVYAVAHALHAMVFE
KEQRPSLESRQVMISSPWQ
>V2R.GCA_004027025.1_MyoCoy_v1_BIUU_PVJA010004536.1_31528_32334+
ITFGSFDPTLMDRGQYRSLHQVAPKDTYLAHGMVSLMLHFHWTWVGLLIM
EGHQGLQFLSDVRAEMDRNRVCVAFVKMLSTVAVSHISPGNKHDILTKVM
PPTNVVVIYYDTDFMNDVRNIIIFHLLTIQVWVTNSGFYAEKAGRDFIFD
PFNWILSFSHHHKEISGFKNFVKEANPFKYPEDTFLIMYWFTNFGCSFSG
SDCSLKNCMPNASLAHLPLNHFDTAMNDRSYNIYSAVYAIAYALQEMVSE
DVQRPALSNRQGMISPPWQ
>V2R.GCA_004027025.1_MyoCoy_v1_BIUU_PVJA010004536.1_62586_63392+
LTFGTYDPEFKDNGQFPSLHQVAPKDSSLALAMVSLMLHFRWTWVGLIIT
EGHNGFQFLSDVRGETDRNAVCIAFVTMISNPLVSYLSFTKLHNFQTREI
PPVNVVIIYYDSDSLNHINQQIGHHLVTWRIWVTNAQWHADLAGRNFILD
SFHGILIFSHHHEEISGFNKFIATATPFKYPEDTFLTQYWFQNFRCSFSD
SDCSLKDCTPNASLASLPLNRFDTAMSDGSFSTYNAVHAVAHALHEMFLQ
RGQTQPTERGDNMVFSPWQ
>V2R.GCA_004027025.1_MyoCoy_v1_BIUU_PVJA010006899.1_56952_57758+
VTFGSFDPTLMHSGLYPSLHQVPPKDTYLALGMVSLMLHFQWTWVGLLIT
EGHKGLQFLSDVRAEMDRNKICLAFVKMVSTLAVQYIFSEKNYDILSADT
ASANVVVIYYGTDSANDINYTIMQTLVTWKVWVTNSQWHADLNGRDFILD
QFHGIFVFSHHHEDILDFKNFVQEATPFKYPEDTYLVMYWSNNFHCSFSE
SDCSLKNCTPNASLAWMPLNRFETAMSDRSYNMYNAVYAVAHALHAMLFE
EEQKPPLKSRHVMIFSPWQ
>V2R.GCA_004027025.1_MyoCoy_v1_BIUU_PVJA010007323.1_5082_5912+
LTFGPFDPILSDKSQFPSVYQMAPKDTSLVLGMVYLMIHFNWNWVGFFIS
EDQKGMEILSDLRREMDRNRVCIAFVEMVPVSRVSYSSDVLLNHHQVMKS
SANVIFIFGDTDYLQGLICKLGQTLMTWKVWVMNSQWDFAITPKYFMLDI
FHGTLIFSHHHSEISGFTNFIKTVNPSKYPEYIYLARLWYSYFNCSFSGS
DCETLDNCLPNASLELLPNASLELLPRHLVDMVMTQESYNIYNAVYAVAH
SLHVMLLDQTEIQPKQNGKGGVFSPWQ
>V2R.GCA_004027025.1_MyoCoy_v1_BIUU_PVJA010008893.1_16112_16915-
VSFGSFDPMLSDSDLFPSLYQVAPKDASLATGMVSLLLHFSWSWVGLLIT
DGHKGLQFLSDVRTEMNKKSICAAFVKLISTPLVSYMSNIRPAEILTSET
SLVKVIVIYYESGSLNEVNYSIGQHFVTWRVWVTNSQWQADMGGTNFILD
SFHGTLIFSNHHKEISGFESFVQAANPFKYPEDTYLMMYWYENFHCSFSN
SCALKNCTTNASLAWLPVNRFDLAMSDASYNIYNAVYAVAHALHEMLLQH
VQSPLVRSKRVRELSAWQ
>V2R.GCA_004027025.1_MyoCoy_v1_BIUU_PVJA010008893.1_49116_49922-
VTFGSFDPMLSDNDQCHSLYQVAPKDGSLAIGMVSLMLHFSWTWIGLLIT
DGHRGLRFLSDVRTEMDKQSLCAAFVKFIPTPVMSYMSNVQPVDILTGET
SLANVVIIYYDTASVNEVNYHIGKHLITWRVWVTNSEWQADMTGKNFILD
SFHGTLIFSNHQEEIAGFKNFVQAANPFKYPEDSYLTIFWHKNFHCSFSD
ADCTLQNCMPNASLVWLPVNHFDPTMSDTSYNTYNAVYAVAHALHEMLFQ
QAQRTLVESKRGMPFSVWQ
>V2R.GCA_004027025.1_MyoCoy_v1_BIUU_PVJA010014561.1_35370_36176+
LTFGTFDAEFGDNGQFPSLHQVAPKDSSLALAMVSLMLHFSWTWVGLVIT
EGHNGFQFLSDVRGETDRKGVCIAFVTIISNPLVSYLSITKLQNFLTRES
SPVNVVIIYYDSDSLNNINHHLGLHLVTWRIWVTNAQWHADLAGRNFILD
SFHGILVFSHHHEEISGFKKFIRTVTPFKYPEDTFLTHFWFRNFHCSFSA
SDCSLKDCTPNASLASLPLNRFDTAMSDGSFNTYKAVYAVARALQELLIQ
RGQMQLTESGYNTVFSPWQ
>V2R.GCA_004027025.1_MyoCoy_v1_BIUU_PVJA010014701.1_44813_45685-
VGYFSTCSILSDKFQFPSYIRTIASDKFQSQAMVKLIQHFGWVWVGTIAA
DDDYGKYGVKAFKEQMESVNLCIAFSETIPKVYSHEKMQKAVKAVRSSTA
RVIVLYASDIDLSPFVLEMVYHNITDRTWIASEAWITSALIAKPEYVPYF
RGSIGFAIPKTDIPGLKEFLYDVHPSKDPNDILTIEFWQTAFNCTWPNSS
VPYNVDHRVNMTGKEDRLYAMSDRLCTGEESLEELNNTYLDVSQLRITNN
VKQAVYAMAYALDELSRCEHGQGPFMPDFSCAYLPDFEPWQ
>V2R.GCA_004027025.1_MyoCoy_v1_BIUU_PVJA010016464.1_6257_7060+
LSFGSFDPTFNDRDEFPSLHQVAPKDMSLATGMVSLMLHFGWTWVGLVIT
EGQKGRQFLSDVRTEMDRNGVCVAFVTMVSNFLEMFKSATERLDFLTRET
SPVNVVIIYYDTESLNDVNYQIEQHLVTWRVWVTNTHWQADMTGKNFILD
SFHGTLVFSHHREEIPDFKTFVHSANPSKYPEDTFLTLYWFQNFQCSVSD
SDCTLKNCLPNASLEWLPVNQFDTSMSDASYNVYNAVYAVAHALHEILFQ
EVENQVENGDKLVFYPWQ
>V2R.GCA_004027025.1_MyoCoy_v1_BIUU_PVJA010018597.1_25734_26540-
VTFDSFDPALADSGQCPSLYQVAPKDTYLAIAMVSLMLHFHWTWVGLLVT
EGLKGLQFLSDIRAEMDRNKICVAFVKMVSTAAVSYMSAMKKHDILTADT
ISAKVVVIYYDTDSVNNVNYNIVQDLVTWKVWVANSQWHTDFAGRDFMLD
PFHGILVFSHHDKEIAGFKTFVQEATPFRYPGDTYLVMFWLKNFDCSISE
SDCTVKNCAPNASMTWLPLNRFDTSMSDECYNMYNAVYAVAHALHAVLFE
EVERPPMIRREVMIFPPWQ
>V2R.GCA_004027025.1_MyoCoy_v1_BIUU_PVJA010018625.1_14599_15405+
FSFGSFHPTFSDRSEFPSLYQVAPKDTSLPTGMVSLMLHFSWTWVGLVIT
EGQKGRQFLSDVRAEMDRNGVCVAFVKMISNYLTSSPMALQNLDFLTREI
RPVTVVILYYDTESLNDINYQIGQYLVTWRVWVTNSQWHADMAGRNFILD
SFHGTLILSHHCEDSPDFKTFIHTANPSKYPEDTFLTLYWFQNFQCSVSE
SDCSLRSCLPNASLAWLPVNHFDTAMSDASYNVYNAVYAVAHALHELLLQ
EVGRKPTRNGDPVVFSAWQ
>V2R.GCA_004027025.1_MyoCoy_v1_BIUU_PVJA010021013.1_1892_2698-
ITFGSFDPTLMHSGQYPSLHQVAPKDTYLALAMVILMLHFRWTWVGLFIT
EGHKGLQFLSDIRAEMDRNRICVAFVKMVSTVAVSYALSGKKHDILSSDT
ASANVVVIYYGTGSANDVKYTIMQNLVTWKVWVTNSQWHADLMGRDFILD
PFHGSFVFSHHHEQISDFKTFVQEATPFKYPEDTYLVMYWTNNFHCSFSE
SDCALKNCMPNASLAWLPLNRFETLMSDETYNTYNAVYAVAHALQAVTSE
EEQRTPLTNRQVTMICPWQ
>V2R.GCA_004027025.1_MyoCoy_v1_BIUU_PVJA010021013.1_26230_27036-
VTFGSFDPALIDTGQYLSLHQVAPKDTYLSLAMVSLMLHFRWTWVGLLIT
EDHKGVEFLSDIRVEMDRNRICVAFVKMLSTVAVSYAYYEKKHDILSADT
SSVNVVVIYYGTDSANDINYTIMKNLVSWKVWVTNSQWDADLNGRGFILD
QFHGIFVFSHHHEEISGFKNFVHEATPFTYPEDTYLVMYWSMNFHCSFSE
SDCSLKNCTPNASLAWLPLNRFETAMSERSYNMYNAVYAVAHALHVMFSQ
EEQRPPLRKRQVTMFSPWQ
>V2R.GCA_004027025.1_MyoCoy_v1_BIUU_PVJA010024298.1_12962_13768+
VSFGSFDPMLSDNIQFPSLYQVAPKDASLATGMVSLMLHFSWSWVGLVIT
EGHKGLQFLSAMRAEMNKKSICAAFVKFIPTPLVSYASSLQSLDILTRET
SLVNVIIIYYDSGDLSEVNYNIGRPLGTRRIWVTNAQWQADTARTYFMLD
SFHGTLIFSNHHEEISTFKNFVQAANPFKYPEDTYLTMYWHKNFHCSFSD
SDFALKNCTPNASLAWLPVNQFDPSMSDTSYNIYNAVYAVAHALHEMLLP
QAQRPLVESKSGVAFSAWQ
>V2R.GCA_004027025.1_MyoCoy_v1_BIUU_PVJA010026016.1_21988_22791+
VTYGSFDPTLTETGLYPSLHQVAPKDTYLALAMVSLMVHFHWTWVGLLIT
EGHQGLQFLSTIRAEMDRNKVCAAFVKLLLTVVVSNFSVMQKHDILTAET
ASANVVVIYYDTVSANDVNYNIVQSLVTWKIWVSNSRWQADLTGRDIIIN
PFHGILIFSPHHEEISGFKTFVQAATPFKYPEDTYLYIYWSKNFDCSFSE
LDCALKNCMPNASLAWLPPNRFDIVMSDKSYNIYNAVYAVSHSLHEMLFE
EELTPPTRNAKLTFFPWQ
>V2R.GCA_004027025.1_MyoCoy_v1_BIUU_PVJA010026033.1_14907_15707+
LTFGSFDPMFNENGQFTSVYQTAPKDTFLTTGMASLILHFRWKWVGLVIT
DGKKGFQFLSDVREEMDKNGVCVAFVKIITNVLVSYVSTTQHHDFVTRES
SPVNVVILYYDTESLNNINHYIGWDLVTWKVWITNSQWHADIAGRHFMLD
AFHGTLIFSQHHGEISGLKTFFQRANPFKYPEDTFLTWYWFQNFNCSLSD
SDCMVKDCIHNASLEWLPHFDTAMSDGSYNTYNAVYAVAHALHDMFIQQV
EMKPGRNGNTMVFYPWQ
>V2R.GCA_004027025.1_MyoCoy_v1_BIUU_PVJA010026131.1_9021_9827-
VTFGSFDPTLTESGQYPSLHQVAPKDTYLALAMVSLMVHFHWTWVGLLIT
QGHQGLQFLSTVRAEMDRNRVCVAFVKLLLTVVVSNLSVMKKHDILTAEA
ASANVVVIYYDTDSANDVNYNIVQSLVTWKIWVSNSRWHADLTGRDFILD
PFHGILIFSHHHEEISGFKTFAQAATPFKYPEDTYLFIYWSKNFDCSFSE
SDCTLKNCVPNASLTWLTPNRFDTVMSDRSFNIYNAVYAVSHALHEMLFE
EELTPPVRNAKLMMFFPWQ
>V2R.GCA_004027025.1_MyoCoy_v1_BIUU_PVJA010026395.1_19072_19878+
VTFGSFDPMLRDSGQFPSVYQVAPKDTSLALAMVSLMLHFGWTWVGLVIM
EGQKGLQFLLDMTGEMDRNKVCIAFVKMVSTPLVSYMALTKPYIILTKET
SQVNVIVIYYDTDFLNDISHNLEHSLLTGKVWVTNSQWHADMTGKIFIFN
SFHGALIFSHHHEENSGFQTFVQEANPSKYPQDLYLTMFWFQNFHCSFSQ
SDCSLSDCTPNASLARLPANRFDTVMTDWSHNTHNAVYAVAHALHEMLLQ
EAQRPSMGDRQGMKLSPWQ
>V2R.GCA_004027025.1_MyoCoy_v1_BIUU_PVJA010028254.1_12275_13081+
VTFGPFDPMLSNRGQFPSLYQVAPKESSLAPGMVSLMRYFSWTWVGLLIA
EGQKGLQFLSDIRAEMDRSSICAAFVKMIPTRLLSYTATGRQYTMMTKET
LAVNVVVLYCDTDDIHNINYRIWQYLVTGRVWVTNSRWHADINGRSLTVG
SFHGSLMFSVRHEEISGFKNFMQAANPSKYPEDIYLTKYWMKNFHCSFSI
SECVLENCIPNASLAWLPVSIFDPAVSEESYNIYNAVYAVAHALHAMLLQ
QDERQRMGRREAKGFSSWQ
>V2R.GCA_004027025.1_MyoCoy_v1_BIUU_PVJA010032488.1_16465_17262-
VSYASTLPSLSDKAQFPSFLRTRASDLTSSYAVTQLVLHLGWSWVGILAQ
DDDFGQQAGALATQELGHAGICVDFHVHVPSLQSPEKIDAIVQRMEQSTA
KGVLVFLSNSNFQLLLQRLIGICVLGQVWVSESLVHTALALDTPGASWVL
QGALGLKIHSSQAHGLQEFFASLHPSRNPEDMFLERFWEATFGCRWPNSN
HTVISGGKLCSGTESLRDHEYPFQDVSRVEAAYPAVYSVAHALHDLGSRE
HEAKTCADLRHFQPWQ
>V2R.GCA_004027025.1_MyoCoy_v1_BIUU_PVJA010032703.1_6489_7295-
LSFGSFDPTIGDEGQFTSFYQMASKDAPLATGMVSLMLHFSWTWVGLTIA
EGQKGLQFLSDMRKETERNRVCIAFVHIIASALVSYFLNVHKHGIVTRET
SSVNVVIIYYDSDSLNHVNYHIGLHLVTWIVWMTNSQWHADMAGRNFLLD
SFHGILVFSHHHEEISGFKEFIQTVTPSKYPEDTLLRLYWFQNFNCSLSE
FDCSLKNCTPNASLAWLPVNTFDPAMNDWSFNIYNAVYAVAHALQEMSLQ
QIQMPQMEYGESMVFYPWK
>V2R.GCA_004027025.1_MyoCoy_v1_BIUU_PVJA010033004.1_22256_23062+
LTFGSYNPQLSDNGQFPSLHQVAPKDSSLAPGMVSLMLHFSWTWVGLVIA
EGHNGFQFLSDVRRETDRKGVCIAFVTIISNPLVSYLSITKLQNFVTRES
SPVNVVIIYCDSDSLNNINHHLGLHLVTWRIWVTNTQWHTDLSGRNFILD
SFHGILIFSHHHEEISGFNKFIATATPFKYPEDTFLTQYWFQNFRCSFSD
SDCSLKDCTPNASLALLPLNRFDTAMSDGSFSTYNAVYAVAHALHEMLLQ
RGQMQPTERGDNMVFSPWQ
>V2R.GCA_004027025.1_MyoCoy_v1_BIUU_PVJA010044008.1_11404_12210+
LTFGTFDAEFSDNGQFPSLHQVAPKDSSLAFGMVTLMLHFSWTWVGLVIT
ESHNGFQFLSDIRREMDRNRVCMAFVTMISNPVVSYLTLTKLKNFLTGEI
SPVNVVIIYYDSDSLNDINHHLELHSMTWKIWVTNAQWHSDQIGKNSFLD
SFHGILIFSHHHKEISGFNKFIQTATPSKYPENTFLTRYWFHNFGCSFSA
SDCSLKDCIPNASLASQPLSPSDTAMSDGSFNTYSAVYVVAHALHEMLQQ
RVQTQLIETGSKMVFSPWQ
>V2R.GCA_004027025.1_MyoCoy_v1_BIUU_PVJA010044317.1_3064_3867+
LTFGSFDPVLSEHGQFRSLYQMAPKDTSLALGMVSLMRHFSWNWVGLAIT
EGPKGLQFLADMRAEMDKNRICAAFWKIISSSSQLYSFTEQHDLFSRERL
LVKVIFIYYDPDGINDVNHYIGLHLVTQTVWVTNSQWHPDMTGKNFILDT
LHGALIFSNHHEEISGFTDFLQTLRPSSYPADVFLRQLWYVSFHCALSES
DCALENCAPNASLAQLPTNRFDPAMSDASYNIYNAVYAVAHALHEMLLQQ
AERQPVRNGKGPVPSPWK
>V2R.GCA_004027025.1_MyoCoy_v1_BIUU_PVJA010045431.1_3612_4418-
ISFGSFDHMMSDNDLFPSLYQVAPKDASLAIGMVSLMLHFSWTWIGLIIT
EGHRGLQFLSDVRTEMDRNRVCVAFVKLIPTSLVSYPSNLHTPHILTRET
SLVNVVIIYYDTAGLNEVNYSIGKQLVTWKVWVTNAQWQADMAGTNFLLD
SFHGTLIFSSHHEEIYGFKNFVQAASPFKYPEDTYLAMYWHNNFHCSFSD
SDCALKNCTPNASLSWLPLNRFDSAMSDASHNIYNAVYAVAHALHEMLLQ
QAQRPLLESKSVMKFSAWQ
>V2R.GCA_004027025.1_MyoCoy_v1_BIUU_PVJA010047999.1_13278_14075+
VSYASTLPSLSDKAQFPSFLRTRASDLTSSRAVTQLVLHLGWSWLVILAQ
DDDFGQQAGALAARELGEAGVCIKFHLPVPSQHSPEKIHAVVQKMQSSTA
TGVLVFLNNSNFRLILQSLLGVRALGQVWVSESLLHMALALAVPGVSRVL
RGAFGLLCQRSGVHGFPEFFASLHPSRTPEDMFLGRFWEATFGCRWPHGT
SILAGNAQLCSGNESLRGREHPFQDVSEVDIAYPAVYSIAHALQALLSCE
PGRGVCADPQHCQPWQ
>V2R.GCA_004027025.1_MyoCoy_v1_BIUU_PVJA010048151.1_1897_2700-
VSFGSFDPTLTEKGEFPSIYQVAPKETSLALGMVSLMVHFSWTWVGLVIT
EGQKGLKFLWDMRREMDRSGVCMAFVKMISTPLVSYVSSLPQPDILTTHI
APLTVVVIYYDTDGLNDVNYRIVEYKMMWKVWITNAQWHADLVGKNFILD
TFHGTLIFSNYREELSDFKSFVQATNPFKDPEDTYLILYWFQNFHCSFSG
SDCELRDCVPNASLVELPVNCFDTAMSDASYNVYNAVYAVAHALHELLLH
QVEIYPTGDRERRLFPWQ
>V2R.GCA_004027025.1_MyoCoy_v1_BIUU_PVJA010048297.1_11344_12150+
ITFSSFDPTLTDSSQYPSLHQVAPKDTYLALAMVSLMLHFHWTWVGLLIT
EGHRGLHFLSDIKSEMERTRICVAFVKMVSTVAVSYMSSVKKHDILTAET
TSATVVVIYYDTGCPNCVNYNIAQNLVTWKVWVTNSRWNADLTGRDFILD
PFHGILVFAHHHEEISGFKTFVQEATPFKYPEDTYLILYWSKHFDCLFSE
SDCSLKNCTPNASVAWLPPNCFNTAVSDSSYNVYNAVYAVAHALQGMLYE
EVQRLPRRHTTRMMFFPWQ
>V2R.GCA_004027025.1_MyoCoy_v1_BIUU_PVJA010048762.1_11979_12785-
FSFGSFDPTFNDRSQFPSLYQVAPKDTSLPTGMVSLMLHFSWTWVGLVIT
EGQKGLQFLSDMKTETERNGVCVAFVKMISNYLSSPVLALQKLDFLTRET
PPVTVVILYYDTESLNDINYQIGQYLVTWRVWVTNSQWHADMAGRNFILD
SFHGTLIFSHHREEMPEFKTFIQAANPSKYPEDTFLTLYWFQNFQCSVSE
SDCSLRSCLPNTSLAWLPVNRFDEAMSDASYNVYNAVYAVAYALHELLLQ
QGRRKPMGNGDPVVLSAWQ
>V2R.GCA_004027025.1_MyoCoy_v1_BIUU_PVJA010056271.1_6831_7637-
LSFSSFDPTFNDRGQFSSLYQVAPNDTSLPTGLVSLMLHFSWTWVGLVIT
EGQKGLQFLSDVRAEMDRNGVCVAFVEMIANLFATHDSSRQKLNFLTSKT
PPANVIVLYYDTESLNDMNYQIGQYFVTWRVWVTNSQWHADMAGRNFILD
SFHGTLILSHHREDIPDFKTFIHTANPSKYPEDTFLTLFWFQNFQCSVSD
SDCSLRSCLPNASLAQMPVNRFDTAMSDASYNVYNAVYAVAHALHKLLLQ
EVGTKPCGSRNTVVFSPWQ
>V2R.GCA_004027025.1_MyoCoy_v1_BIUU_PVJA010067676.1_5368_6174-
VTFGSFDPTLVDTGQYPFLHQVPPKDTYLPHGMVSLLLHFHWTWVGLLIT
AGHRGLQFLSDIRAEMDRNGICVAFVKMVPTLAVSYTYYENKSDILATDT
ASANMVIIYYGTDTANDINYTIMQNLVTWKVWVTNSQWHADLNGRDFILD
QFHGIFILSHHHEEISDFKTFVQEATPFKYPEDTYLVMYWSNNFHCSFSD
LDCSLKNCTPNASLAWMPLNRFETAMSDRSYNMYNAVYAVAHALHAMLFE
EEQRPPLKSRHVMTFSPWQ
>V2R.GCA_004027025.1_MyoCoy_v1_BIUU_PVJA010074066.1_4646_5452+
VTFGSFDPTLTESGQYPSLHQVAPKDTYLALAMVSLMLHFHWTWVGLLIT
EGHKGLQFLSDIRAEMDKNRVCVAFVKILLSVAVSYLSAWEKHDILTAET
ASANVVVIYYDTDSANDVNYNIAQNLMTWKIWVSNSRWHADLTGRDFILQ
PFHGILVFSPHHEEISGFRTFIQTVTPFKYPEDTYLFVYWFENFGCSFSE
SDCTLKNCVPNASLAWLPPNRFDTVMNDRSYNIYNAVYAVSHALHEMLFE
EEFTPPMRDKKVMVFFPWQ
>V2R.GCA_004027025.1_MyoCoy_v1_BIUU_PVJA010076215.1_4048_4845+
ISYASTLPSLSDKAQFPSFLRTRASDLTSSRAVTQLVLHLGWSWLVILAQ
DDDFGQQAGALAARELGEAGVCIEFHLPVPSQHSPEKIHAVVQKMQSSTA
TGVLVFLNNSNFRLILQSLLGVRALGQVWVSESLLHTALALAVPGVSRVL
RGAFGLLCQRSRVHGFPEFFASLHPNRTPEDMFLGRFWEATFGCRWPHGT
SILAGNAQLCSGNESLRGREHPFQDVSEVDIAYPAVYSIAHALQALLSCE
PGRGVCADPQHCQPWQ
>V2R.GCA_004027025.1_MyoCoy_v1_BIUU_PVJA010078605.1_1637_2443+
VMFGSFDPKLTDSGQCPSLHQVAPKDTYLALAMVSLMLRFHWTWVGLIAT
EGDRGLQFLSDIRAEMDRSRICVAFMKMVSTVAVSYMSATMKHDILTADT
LSAKVVVIYYDTDSVNDVNFNTVQSLVTWKVWVTNSKWHTDFAGRDFILD
PFHGILVFSHHHEEIADFKSFVQEATPFKYPEDTYLAMYWSENFDCSFSE
SDCALKNCRPNASLDCLPLNRFDPAMNAGCYNVYNSVYAVAHALNAMLSE
EVQIPPMRKRGVLMFSPWQ
>V2R.GCA_004027025.1_MyoCoy_v1_BIUU_PVJA010083386.1_3268_4074+
VTFGSFDPTLTESGQYPSLHQVAPKDTYLALAMVSLMLHFHWTWVGLLIT
EGHKGLQFLSDVRAEMDKNRVCVAFVKILLTVAVSYLSALEKHDILTAET
ASANVVVIYYDTDSANDVNYNIAQNLMTWKIWVSNSRWHADLTGRDFILQ
PFHGILVFSPHHEEISGFRTFIQTVTPFKYPEDTYLFVYWFENFGCSFSE
SDCTLKNCVPNASLAWLPPNRFDTVMNDRSYNIYNAVYAVSHALHEMLFE
EELTPPMRDKKVMVFFPWQ
>V2R.GCA_004027025.1_MyoCoy_v1_BIUU_PVJA010093204.1_1717_2523+
VMFGSFDPKLTDSGQCPSLHQVAPKDTYLALAMVSLMLHFHWTWVGLIAT
EGDRGLQFLSDIRAEMDRSRICVAFMKMVSTVAVSYISAMMKHDILTADT
LSAKVVVIYYDTDSVNDVNFNTVQSLVTWKVWVTNSKWHTDFAGRDFILD
PFHGILVFSHHHEEIAGFKSFVQEATPFKYPEDTYLVMYWPKNFDCSFSE
SDCALKNCRPNASLDCLPLNRFDPAMNAGCYNVYNSVYAVAHALNAMLSE
EVQIPPMRKRGVLMFSPWQ
>V2R.GCA_004027165.1_CteSoc_v1_BIUU_PVKA01003643.1_91080_91877-
VSYASTLPSLSDKSQFPSFLRTRASDLTSSYAVTQLVLHLRWSWVGILAQ
EDDFGQQAGTLATKELGQGGVCIDFHLHVPSRKSHEKIDIIVQKMEKSTA
KGVLVFLSNSNFELILRRLIGIRVLGQVWVSEGLVHTVIALASPGASWVL
QGAFGLKIRSSHAHGYQEFFASLHPSRTPEDMFLARFWEATFGCMWPNQS
GTVTKYVKLCSGTESLRGHEYPFQDLSRVDAAYPPVYTIAHALNDLMSCE
HEDKACGDLRHFQPWQ
>V2R.GCA_004027165.1_CteSoc_v1_BIUU_PVKA01004994.1_66354_67160-
VTFGSFDPELMDSGQCPSLHQVAPKDTHLALAMVSLMLHFHWTWVGLLIT
EGHKGLQFLSEIRAEMDRSKVCVAFVKTVSTVGVSYLSAVRKHKILTADT
SSANVVVIYYDTDSSNEVNFNIVQSLVTWKIWVTNSQWHADLAGRDFILD
PFHGTLIFSHHHEEIAGFKTFVQEATPFKYPEDTYLIMYWYKNFDCSFSE
SDCALKNCTPNASLALLPPNRFDTDISDRSFNMYNAMYAVAHAFHAMLVE
EVQKPPMRNIQVTTFHPWQ
>V2R.GCA_004027165.1_CteSoc_v1_BIUU_PVKA01010311.1_60171_60977+
VTFGSFDSTLTDRAQYPSLHQVAPKDTYLALAMVSLMLDFRWTWVGLLIT
EGHKGLQFLSDIRAEMDKNRICAAFVKMVSTVAVSYISATKKHDILTADT
ASVNVVVIYYDGNDRPDVNYNIVQHLVTWRVWVTNSQWNTDLSGRNFILD
PFHGTLVFTHHRKHISGFNDFVHEATPFKYPEDTYLVMYWSRNFNCSFSE
SDCILENCAPNASVAWLPAKRFDTTMSDGSYNIYNAVYAVAHALHAMLAA
EVQRPAMREREVVTFAPWQ
>V2R.GCA_004027165.1_CteSoc_v1_BIUU_PVKA01015503.1_28695_29495-
VTFGSFDPTLMDSGQYPSLHQVAPKDSYLALAMVSLMLHFHWTWVGLLIT
EGHKGLQFLSDIRAEMDRSRICAAFVKMVSTVAVSYVSALQKHDVLTAET
SSVTVAVMYYDNNIGNDISYNVQHLVTWKVLVTNSQWHADLAGRDFILDP
FHGILVFSHRHQEISGFKTFVQTATPFKNPEDTYLVMYWSKNFDCSFSES
DCSLKNCTPNASLAWLPQNRFDTAMSVGSYNIYNAVYAVAHALHAMISEG
QKPPVRNRHMMAFPPWQ
>V2R.GCA_004027165.1_CteSoc_v1_BIUU_PVKA01018065.1_8612_9415+
VTFGSFDSTLMDSGQYPSFHQVAPKDTYLALAMVSLMLHFHWTWVGLLIT
ESHKGLQFLTGIRAEMDRSRVCVAFVGMVSTVVESYNPAAKKDEILMAET
SSANVVVIYCDTDSANDVNYSTVKNVVTWKVWVTNSQWHADLAGRDFISD
PFHGILIFSHHHEEISGFNDFVQAASPFKYPEDTYLVMYWSKNFDCSFSE
SDCALENCTPNASLAWLPLNSFEIAMRDRSYNIYNAVYAVAHALHAMLFE
EVQRPPLSDRQVMFPPWQ
>V2R.GCA_004027165.1_CteSoc_v1_BIUU_PVKA01018065.1_35127_35930-
VTFGSFDSTLMDSGQYPSFHQVAPKDTYLALAMVSLMLHFHWTWVGLLIT
ESHKGLQFLTGIRAEMDRSRVCVAFVGMVSTVVESYNPAAKKDEILMAET
SSANVVVIYCDTDSANDVNYSTVKNVVTWKVWVTNSQWHADLAGRDFISD
PFHGILIFSHHHEEISGFNDFVQAASPFKYPEDTYLVMYWSKNFDCSFSE
SDCALENCTPNASLAWLPLNSFEIAMRDRSYNIYNAVYAVAHALHAMLFE
EVQRPPLSDRQVMFPPWQ
>V2R.GCA_004027165.1_CteSoc_v1_BIUU_PVKA01018276.1_16485_17291+
VTFGSFDPTLTDSGQYPSLHQVAPKDTYLALAMVSLMVHFHWTWVGLLIT
EGHKSLQFLSDIRAEMDRNRVCVAFVKTVSTGAVSYMSATKKHDSLTADT
ASANVVVIYYDTDSENHVNYNIVQNLVTWKIWISNSRWHADLTGRDFILD
PFHGILVFSHHHEEISGFRTFVQAATPFKYPEDTYLVMYWYRNFDCSFSE
SDCALKDCIPNASLAWLPPNRIDTVMSDRSYNTYNAVYAVAHALHEMLFE
EVQTPPMRNRKVMMFYPWQ
>V2R.GCA_004027165.1_CteSoc_v1_BIUU_PVKA01019155.1_11968_12774+
VTFGSFDPTMMDTGLYPSLHQVAPKDTYLALAMVSLMLHFHWTWVGLIIT
EGHKGLQFLSDVRAEMDRNRVCVAFVEVLSTMAVSYVLAAKKYDIVSAAT
TSANVMVIYYDTDSANDINYTIMQNFVTWKVWVTNSQWHADLNGREFIQN
QFHGIFLFSHHHEEISHFQNFVQQATPFKYPEDTSLVMYWSQNFNCSFSE
SDCALKNCTPNTSLAWLPLNRFETAMSDRSYNVYNAVYAVAHALHAMLFE
EVQRPPLSNRQVKTFSPWQ
>V2R.GCA_004027165.1_CteSoc_v1_BIUU_PVKA01020060.1_29833_30635-
LSFGSFDPTFNDRHQFPSLYQVTPKDTSLATGMVSLMLHFSWTWVGLVIT
EGQKGLQFLSDMRTEMDKNGVCVAFVEMVSNFLALFTSTTQKLNFLTREL
APVNVVVIYYDTESVNDVNYQIGQYLVTWRVWVTNSHWQADMAGRNFILD
SFHGTLTFSHHREEIPDFKTFVHTANPSKYPEDTFLTLYWFQHFHCSVSD
SDCTLRSCLPNASLAWLPVNHFAGATSDASYNVYNAVYAVAHALHEMLLQ
RVANQVKKGMNRSFSPG
>V2R.GCA_004027165.1_CteSoc_v1_BIUU_PVKA01021519.1_23551_24354+
VFFGSFDPMLSDNDLFPSLYQVAPMDASLAIGMVSLMLHFSWTWVGLIIT
EGHKGLQFLSDVRAEMDKKSICAAFVKLIPTPLGSYSSNLLPFKVLTSET
SLVNVVVIYYESGGLNEVNYNIGQHFVTWRVWVTNAQWQADMAGTNFLLD
SFHGTLIFSNHHEEIPGFKSFVQAVNPFKYPEDTYLTMYWYNNFHCSFSD
SCALKNCTANASLAWLPVNRFDPGMSEASYNIYNAAYAVAHALHEMLLQH
VKNSHVRSKGMMEFSAWQ
>V2R.GCA_004027165.1_CteSoc_v1_BIUU_PVKA01023301.1_4194_5000+
VTFGSFDPTLMDSGQYPSFYQVAPKDTYLAHAMVSLMLHFHWTWVGLLIT
DSHKGLQFLSEIRAEMDRSRVCAAFFKMLSTVAISYNLSGKKDDILTVEV
TSANVVVIYYDTDSANDVTYNIVQNLATWKVWVTNSQWHADLAGRDFISD
PFHGILVFSHHHEEISGFKDFVQAASPFKYPEDTYLFMYWSKTFDCSFSE
SDCALENCTPNASLAWLPLNSFETAMTDRSYNIYNAVYAVAHAFHALLFE
EVQRPPLSHRQVMMLHPWQ
>V2R.GCA_004027165.1_CteSoc_v1_BIUU_PVKA01023301.1_33619_34425+
VTFGSFDPELMDSGQCPSLHQVAPKDTHLALAMVSLMLHFHWTWVGLLIT
EGHKGLQFLSDIRAEMDRSRVCVAFEKMVSNMGASYFLLVNKHEIFTTDM
SSANVAVIYYDTDSSNEVNYNIMQSLMTWKVWVTNSQWHADLAGRDFILD
PFHGILVYSHHHEEIAGLKTFVQEATPFKYPDDTYLVMYWYKNFDCLFSA
SDCSLNSCTSNATLASLPPNRFDTDISDRSYNIYNAVYTVAHALHAMLFE
EVQRPPLSNRQVKMFPPWQ
>V2R.GCA_004027165.1_CteSoc_v1_BIUU_PVKA01024791.1_22048_22851+
VSFGSFDPMLSDSDLFPSLYQVAPMDASLAIGMVSLMLHFSWTWVGLIIT
EGHKGLQFLSDVRAEMDKKSICAAFVKLIPTPLGSYVSNLWSVEILTSET
SLVNVVVIYYESGGLNEVNYSIGQHFVTWRIWVTNAQWQADMAGTNFLLD
SFHGTLIFTNHHEEISGFKNFVQAANPFKYPEDTYLTMYWYNNFHCSFSD
SCALKNCTANASLTWLPVNRFDPGMSEASYNIYNAVYAVAHALHEMLLQH
VKNPHMRSKGLMEFYVWQ
>V2R.GCA_004027165.1_CteSoc_v1_BIUU_PVKA01024895.1_16168_16974+
LTFGAFDPTLTGSGQSPSLHQVAPKDTHLALAMVSLMLHFHWTWVGLLTT
EGHKGLQLLSDVRAEMDRSRVCVAFVKMLLTGAVSYMSAMKEHDILTADT
VSANVVVIYYDNDSGNDVQYNIVQHLVTWKVWVTNSQWHADLAGRDFILD
TFHGVLVFSHHYKESSGFRAFAQAATPFKYPEDTYLVMYWSKNFDCSFSG
SDCALKDCIPNASLVQLPPNCFDTAMSDGSYNIYNAVYTVAHALHEMLSE
EGQRWTMRNGDVMRFPPWQ
>V2R.GCA_004027165.1_CteSoc_v1_BIUU_PVKA01025251.1_24185_24988+
VSFGSFDPMLSDNNLFPSLYQVAPMDASLAIGMVSLMLHFSWSWVGLIIT
EGHKGLQFLSDVRAEMDMKRICAAFVKLIPTSLGSYVSNLLSLEILTSET
SLVSVVVIYYESGGLNEVNYNIGQHFMTWRVWVTNAQWQADMTGTNFLLD
SFHGTLIFSNHHEEISGFKNFVQAVNPFKYPEDTYLNMYWYNNFHCSFSD
SCALKNCTANASLARLPVNRFDPGMSEASYNIYNAAYAVAHALHEMLFQH
VKIPPVRSKGVKEFYAWQ
>V2R.GCA_004027165.1_CteSoc_v1_BIUU_PVKA01026890.1_8924_9730+
VSFGSYDPMLKDSGQFPSLYQISEKDTSLALGMVSLMLHFSWTWVGLVIT
EGHKGHQFLSDVHAEMDRNRICVAFVKMLSSPLASYMPSAHEHIVLSGEA
SLVNVVVIYYDTDSLNDVYYAIEPYIATWRVWITNSQWHADMAGKNFILD
SFHGTLIFSNHHEEISGFKNFVQAVNPFKYPGDTYLTSYWFHNFHCSFSD
SDCTLKSCPPNASLAWLPLNRFEMAMKDGSYNIYNAVYAVAHALHEMIFE
QEEKSSVQNRESVMFAPWQ
>V2R.GCA_004027165.1_CteSoc_v1_BIUU_PVKA01028759.1_14826_15632+
LSFGSFDPTISDNGQFTSFYQMASMDTSLAHGMVSLMLHFSWTWVGMAIA
EGQKGLQFLLDMRKETERNKVCIAFVDLISSAFMSYFLDAYKRGIKTRET
SLANVVIIYYDSDSLNHVNYHIGLHLVTWIVWLTNSQWHADMAGRNFILD
SLHGILIFSHHHEEISGFKEFIHTATPSKYPEDTLLSLYWFQNFNCSLSE
FDCSLKNCTPNASLAWLPVNSFDPTMNDWSFNIYNAVYAVAHALHEMSLE
QIQMQQMEYGETMVFYPWK
>V2R.GCA_004027165.1_CteSoc_v1_BIUU_PVKA01030987.1_17634_18440+
LTFGTFDPQFSDGGQFPSLHQVATRDASLALGMVSLMVHFSWTWVGLVIT
EGQNGFQFLSDVRGETDRHGVCIAFVTMISNPLVSYLSITKLKNFLTREI
SPVTVVIIYYDSDNLNNLNHQIGQHLVTWRIWVTNAQWRADLAGRNFILD
SSHGILIFSHHHKEISGFNKFIQTATPFKYPEDTFLTQYWFQNFRCSFSA
SDCALKDCTPNASLAELPLNRFDTEMSDGSFNTYHAVYAVAHALQEMLHE
RAQTQLVESEGNMAFSPWQ
>V2R.GCA_004027165.1_CteSoc_v1_BIUU_PVKA01031592.1_5535_6341-
VTFGSFDPTLMDTRLYPSLHQVAPKDTYLALAMVSLILHFHWTWVGLLIP
EGHKGLQFLSDVRAEMDRNRVCVAFVKVLSTVAVSYVLSEKKYDIVSAAT
TSANVMVIYYDTDSANDINYTIMQNLLTWKVWVTNSQWHADLNGREFIHD
QFHGIFIFSHHHKEISHFQTFVQQATPFKYSEDTYLIMYWSQNFNCSFSE
SDCALKNCTPNASLAWLPLNRFETAMSDRSYNVYNAVYAVAHALHAMLFE
EVQRPPLSNRQVKTFSPWQ
>V2R.GCA_004027165.1_CteSoc_v1_BIUU_PVKA01031709.1_1093_1899-
VTFGSFDSTLTDRAQYPSLHQVAPKDTYLVLAMVSLMLHFRWTWVGLLIT
EGHKGLQFLSDIRAEMDKNRICAAFVKMVSSVAVSYMSATKKHDILTADT
ASVNVVVIYYDGNDRPDVNYNIVQHLVTWRVWVTNSQWNTDLSGRNFILD
PFHGTLVFTHHRKHISGFNDFVHEATPFKYPEDTYLVVYWSRTFDCSFSE
SDCALENCAPNASVAWLPTNRFDTTMSDGSYNIYNAVYAVAHALHAMLAA
EVQRPAMRERDVVTFAPWQ
>V2R.GCA_004027165.1_CteSoc_v1_BIUU_PVKA01032013.1_14005_14811-
VTFGSFDPTLTDSGQCPSLHQVAPKDTYLALAMVSLMLHFRWTWVGLLIT
EGHKGIQFLSDIRAEMDRSRVCVAFVKMLSTAAVSYISPMKQHDILTADT
TSANVVVIYYDTDSANDVNFNIVQNLLTWKIWVSNSRWHADLTGRDFILD
PFHGIFVLSHHHEEISGFKTFVQAATPFRYPEDTYLYMFWSKNFDCSFSE
SDCALRNCIPNASLAWLPANRFDTVMSDRSYNLYNAVYAVAHALQEMLSE
EVQTPPMSNAKVMMFFPWQ
>V2R.GCA_004027165.1_CteSoc_v1_BIUU_PVKA01032056.1_17575_18381-
LTFGTFNPAFSENGQFPSLHQVAPKDTSLALAMVSLMLHFSWTWVGLVIT
EGHNGFQFLSDVRGETDRHGVCIAFVTMISNPLVSYLSITKLKNFLAREI
SPVNVVIVYYDSDSLNNINHQLGHHLVTWRIWVTNAQWHADLAGKNFILD
SFHGLLIFSHHHKEISGFNQFLQTANPFKYPEDTFLTRYWFQNFHCSFSA
SDCALKDCTPNASLASLPLNRFDTVMSEGSFNTYNAVYAAAHALHEMFLE
RAQTQLIECGENMVFSPWQ
>V2R.GCA_004027165.1_CteSoc_v1_BIUU_PVKA01032148.1_4021_4824+
LTFGSFDPVLSEYGRFPSLYQMAPKDTSLALGMVSLMRHFSWNWVGLVIT
EGPKGLQFLSDMRSEMDKNRICAAFWKIISSSSQLYVLNQQQDFLIGETA
FVNVVFLYYDTDGVNDINHYIGLHLGTQIVWVTNSQWHADMMGKKFILDP
FHGALIFSNHHEEVSGFKSFLQRVKPSSYPADIFLHQLWYSSFHCSLSDS
DCVLENCAPNASLAQLPANRLEPAMSDASYNIYNAVYAVAHALHEMLLRQ
VEMWPLQNGTDLMTSPWK
>V2R.GCA_004027165.1_CteSoc_v1_BIUU_PVKA01033763.1_22838_23710-
VGYFSTCSILSDKFQFPSYIRTIASDKFQSQAMVKLIQHFGWVWVGTIAA
DDDYGKYGVKAFKEQMESVNLCIAFSETIPKVYSHEKMQKAVKAVRSSTA
RVIVLYASDIDLSPFVLEMVYHNISDRTWIASEAWITSALIAKPEYVPYF
RGSIGFAIPRTDIPGLKEFLYDVHPSKDPNDTLTIEFWQTAFNCTWPNSS
VPYNVDHRVNMTGKEDRLYAMSDKLCTGEEKLEDLNNTYLDVSQLRITNN
VKQAVYAMAYALDALSRCEDGRGPFMPDFSCAYLPDFEPWQ
>V2R.GCA_004027165.1_CteSoc_v1_BIUU_PVKA01034379.1_4514_5320-
LTFGTFNPEFSDSGQFPSLHQVTPKDTSLALAMVSLVLHFGWTWVGLVIT
EGQNGVQFLSNVMGETDKHGVCIAFVTRIPISLVSYLQFRKLKNFLTKEI
SPVNVVIIYYDTDSLNNVNHHVGLHLVTWRIWVTNAQWHADLAGGNFILD
SFHGILIFSQQHKEISGFNKFIQTATPFKYPEDTFLTRYWFHNFHCSFSA
SDCALKDCTPNVSLASLPLNRFDTAMSEGSFNTYNAVYAAAHALHEMLLQ
RVQTQLTERGDNMVFFPWQ
>V2R.GCA_004027165.1_CteSoc_v1_BIUU_PVKA01035572.1_17513_18319+
VTFGSFDPVLSGDGQFPSLYQVAPKDTSLAIGMVSLMLHFGWTWVGLVIT
EGHRGLQFLSDMRTEMDRNRVCVAFIKFIPTPLVSYTSYLQPLDILKGET
SLVKVVVIYYDTAGLNEVSYNIGQHFMTWRVWVTNSQWLPDMAGTNFILD
SFHGTLTFSNHHEEIFGFKSFLQAANPFKYPEDTYLTMYWYNNFHCSFSH
PSCALKNCTPNASLAWLPVNHVDTAMSDASYNIYNAVYAVAHALHAMLLH
QVQRSAGENERGMGFSAWQ
>V2R.GCA_004027165.1_CteSoc_v1_BIUU_PVKA01038571.1_13600_14403+
VTFGSFDSTLMDSGQYPSFHQVAPKDTYLALAMVSLMLHFHWTWVGLLIT
DSHKGLQFLSDIRAEMDRSRVCVAFVKMLSSLTVSYNSAGKKDDILIAET
SSANVVVIYCDTDSPHDVNYSIVQNLATWKVWVTNSQWHANLDGSHFILD
PFHGILVFSHHHEEISGFKDFVQAATPFKYPEDTYLVMYWSKNFDCSFSE
SDCALENCTPNASLAWLPMNSFEIAMRDRSYNIYNAVYAVAQALHAMLFE
GVQRPPLSSRQVMFPPWQ
>V2R.GCA_004027165.1_CteSoc_v1_BIUU_PVKA01038822.1_13565_14371+
VTFGSFDPMLRDNGQFPSLYQVAPKDTSLALAMVSLMLHFRWTWVGLVIM
EGEKGHRFLLDVTGEMDRNQVCVAFIKMVSTFLVSYMALTKPRTILTKET
AQVKVVVLYCDTDFLNDINYNVDIYLVTDKVWVTNSQWHDDMTGKNFILD
SFHGTFILSNHHEKISGFQTFVQEVNPSKYPEDLYLTMFWFQNFHCSFSD
SDCSLKDCTPNASMTWLPVNRFDTAMTDGSHNTYNAVYAVAHAVHEMLLQ
QVQKPLMGNKEGMGFSSWQ
>V2R.GCA_004027165.1_CteSoc_v1_BIUU_PVKA01039709.1_1026_1814+
VTFGSFDPLLIDSGQNPSVHQVAPKDTHLALGMVTLMVHFRWTWIGLLIT
EGQKGSQFLSDIRAEMGKNRVCVAFVLTMVQTYLSFTNVRDILTRDTSSA
NVVVIYYDTESPDDLTYHIVCLYKTQKVWVSNSQWYGDLSRTDFKLNSPH
GIIGFSQHHEEILGFKTFVKDATPFKYPEDTYLIMYWALYFHCPLHGSDC
TLKNCTPNHPVTWITPYPIPMSDRSYNIYNAVYAVAHALHAMLSEEVQRL
PQRNKEMMFPHWE
>V2R.GCA_004027165.1_CteSoc_v1_BIUU_PVKA01039751.1_4315_5118-
VSFGSFDPMLSDNDLFPSLYQVAPMDASLAIGMVSLMLHFSWSWVGLIIT
DGHKGLQFLSDVRAEMDKKSICAAFVKLIPTPLGSYISNLRPLEILTSET
SLVSVVVIYYESGGLNEVNYNIGQHFVTWRVWVTNAQWQADMTGTNFLLD
SFHGTLIFSNHHEEISGFKNFVQAVNPFKYPEDTYLTMYWYNNFHCSFLD
SCALKNCIANASLARLPVNRFDPGMSEASYNIYNAVYAVAHALHEMLLQH
VKIPPVRSKGVKEFSAWQ
>V2R.GCA_004027165.1_CteSoc_v1_BIUU_PVKA01040509.1_7812_8618-
VTFGSFDPMLKDNGQFPSVYQVAPKDTSLALAMVSLMLHFRWTWVGLVIM
EGEKGHRFLLDVTGEMDRNQVCVAFVKMVSTFLVSYVALTKTHIILTKEI
SQVKVVVIYYDTDFLNDVNYNLENYLVLDKVWITNSQWHAGMTGKNFILD
SFHGTFILSNHHEKISGFQTFVQEVNPSKYPEDLYLTMFWFQNFHCSFSD
SDCSLEDCTPNASMTWLPVNRFDTAMTDGSHNTHNAVYAVAHALHEMLLQ
QVQRPLMGNKEGMMFSPWQ
>V2R.GCA_004027165.1_CteSoc_v1_BIUU_PVKA01041181.1_5475_6281+
VTFGSFDPTLMDTGLYPSLHQVAPKDTYLALAMVSLMLHFHWTWVGLLIT
EGHKGLQFLSDVRAEMDRSRVCVAFVKMMSTVDVSYLLAIKNHKIVTTDT
MSANVVVIYYDTDSSNEVNYNIVQSLLTWKVWVTSSQWNADLAGRDFILD
PFHGILVFSHHHEEIVGFKTFVQEATPFKYPDDTYLIMFWYKNFDCLFSA
SDCSLNSCTSNASLASLPPNRFDTDISDRSYNIYNAVYSVAHALHAMLYE
EVRRPPLSNRQVKMFPPWQ
>V2R.GCA_004027165.1_CteSoc_v1_BIUU_PVKA01041278.1_14774_15580+
VTFGSFDPMLRDNGQFPSVYQVAPKDTSLALAMVSLMLHFRWTWVGLVIM
EGEKGHRFLLDVTGEMDRNQVCVAFVKMVSTPLISYMALTKEHIILTKEI
SQVKVVVIYYDTDFLNDINYSLENYLVMDKVWVTNSQWHADMTGKNFILD
SFHGTFILSNHHEKISGFQTFVQEVNPSKYPEDLYLTMFWFQNFHCSFSD
SDCSLKDCTPNASMTWLPVNRFDTAMTDGSHNTHNAVYAVAHALHEMLLQ
QAQRPLMGNEEGVVFSPWQ
>V2R.GCA_004027165.1_CteSoc_v1_BIUU_PVKA01041370.1_7816_8613-
VSYSSTLPSLSDKSQFPSFLRTRASDLTSSYAVTQLVLHLRWSWVGILAQ
DDDFGQQAGTLATKELGQGGVCIDFHLHVPSRKSHEKIDIIVQKMEKSTA
KGVLVFLSNSNFELILRRLIGVRVLGQVWVSESLVHTAIALASPGASWVL
QGAFGLIIHSSHAHGYQEFFASLHPSRTPEDMFLERFWEATFGCMWSNHS
GTVTRHVKLCSGTESLREHEYPFQDVSRVDAAYPAVYAIAHALNDLISCE
HEDKACGDLRHFQPWQ
>V2R.GCA_004027165.1_CteSoc_v1_BIUU_PVKA01042661.1_11101_11904-
LTFGSFDPILSDSGQFPSLYQMAPRETSLPQGMVSLMLYFSWTWVGLVIT
DGPKGLQFLSDVRREMGRSSVCVAFVKMISNSADSYMLHTQQREFLAGES
SAANVVVVYYDPESLNDVNYNIGLHLVTWRVWVTNSQWHTDMAGQKFILD
SFHGTIIFSNHHDEISAFAHFLQTVDPSRYPGDTFFRRYWYWTFKCSVSD
SDCALLGCTANASLARLPVNRFSPAMNDASYNIYNAVYAVAHALHEMLLQ
GQMQPVGSREKSAFSPWQ
>V2R.GCA_004027165.1_CteSoc_v1_BIUU_PVKA01045193.1_10479_11285+
VTFGSFDPMLRDNGQFPSVYQVAPKDTSLALAMVSLMLQFRWTWVGLVIM
EGEKGHRFLLDVTGEMDRNQVCVAFIKMVSTFLVSYMALTKPRTILTKEI
AQVKVVVLYYDTDFLNDDNYNLGNYLVTDKVWVTNSQWHADMTGKNFILD
SFHGTFILSNHHEKISGFQTFVQEVNPSKYPEDLYLTMFWFQNFQCSISN
SDCLLKDCTPNASMTWLPVNRFDTAMTDGSHNTYNAVYAVAHAVHEMLLQ
QVQKPLMGNKERMGFSSWQ
>V2R.GCA_004027165.1_CteSoc_v1_BIUU_PVKA01045473.1_9771_10577+
VTFGSFDPMLRDNGQFPSVYQIAPKDTSLALAMVSLMLHFRWTWVGLVIM
EGEKGHRFLLDVTGEMDRNQVCVAFVKMVSTFLVSYMALTKPRTILTKEI
AQVKVVVLYYDTDFLNDVNYNLENYLVMDKVWVTNSQWHADVTGKNFILD
SFHGTFILSNHHEKISRFQTFVQEVNPSKYPEDLYLTMFWFQNFHCSFSD
SDCSLEDCTPNASMTWLPVNRFDTAMTDGSHNTHNAVYAVAHALHEMLLQ
QVQKPLMRNKEGMGFSSWQ
>V2R.GCA_004027165.1_CteSoc_v1_BIUU_PVKA01046301.1_8111_8914+
VTFGSFDPTLTESGQYPSLHQVAPKDTYLALAMVSLMLHFHWTWVGLLIT
EGHKGLQFLSDIRAEMDRSRVCAAFVKMLSTVAVSYMSAMKKHDILTMDA
ISANVVVIYYDTDSANDVNFNIVQNLLTWKIWVSNSRWHADLTGRDFILD
PFHGIFVFSHHHEEISGFRTFVQAATPFKYPEDTYLFIFWSKNFDCSFSE
SDCALINCIPNASLAWLPPNRIDTVMSDRSYNTYNAVYAVAHAVHKMLFE
EVQTPPMSNAKVMFVPWQ
>V2R.GCA_004027165.1_CteSoc_v1_BIUU_PVKA01058975.1_6988_7791-
LTFGSFDPILSDSGQFPSLYQMAPRETSLPQGMVSLMLYFSWTWVGLVIT
DGPKGLQFLSDVRREMGRSSVCVAFVKMISNRADSYMLHTQQREFLAGES
SAANVVVVYYDPESLNDVNYNIGLHLVTWRVWVTNSQWHTDMAGQKFILD
SFHGTIIFSNHHDEISAFAHFLQTVDPSRYPGDTFFRRYWYWTFKCSVSD
SDCTLLGCTANASLARLPVNRFNPAMSDASYNIYNAVYAVAHALHEMLLQ
GQMQPVGSGERSAFSPWQ
>V2R.GCA_004027165.1_CteSoc_v1_BIUU_PVKA01061193.1_4310_5116-
VTFGSFDPTLMDSGQYPSFYQVAQKDTYLALAMVSLMLHFHWTWVGLLIT
DSHKGLQFLSEIRAEMDRSRVCAAFFKMLSTVAISYNLSGKKNDILTTEV
SSANVVVIYYDTDSANDINYNIVQNLGTWKVWVTNSQWHADLAGRDFISD
PFHGILVFSHHHEEISGFKDFVQAASPFKYPEDTYLFMYWSKTFDCSFSE
SDCALENCTPNASLAWLPLNSFETAMRDRSYNVYNAVYAVAHALHALLFE
EVQRPPLSSRQLMMFPPWQ
>V2R.GCA_004027165.1_CteSoc_v1_BIUU_PVKA01062534.1_5470_6276-
VTFGSFDPTLSHSGQFPSLYQVAPKDTSLALGMVSVMLHFSWTWVGMIIT
EGHRGFQFLSDVRAEMERNRVCVAFVKMISSALASYFFNPREYEIVSRET
SPVNVVIIYYDSESLNDINYLIRQNMVTGKVWMTNSQWHADMAGSNFILD
TFHGALIFANHHEETLGFKTFVQEATPFKYPEDTYLTMYWFNNFRCSLSD
SDCALKNCTPNASLALLPMNRFDPEMSDESYNTYNAVYAVAHALQDMLLQ
QTQGFPIGKIKFSAFSPWQ
>V2R.GCA_004027165.1_CteSoc_v1_BIUU_PVKA01063425.1_3780_4586-
VTFGAFDPMLGDNGQFRSVYQVAPKDTSLALAMVSLMLHFSWTWVGLVIM
EGQKGHQFLLDVTVEMDRSHVCVAFVKVVSTFLVSYMALTKQHIILTKGI
SEVNVIVIYYDTDFLNDVNYRLENQLLTGKVWVTNSQWHADMTGKSFIFS
SFHGALIFSNHHEKISGFPTFVEEVSPTKYPEDFYLTVFWFQNFRCSFSD
SDCSLKDCTPNASLARLPANLFDTAMTDGSHNTHNAVYAVAHALHEMLLE
EAQRPLMGNEGGLVFSPWQ
>V2R.GCA_004027165.1_CteSoc_v1_BIUU_PVKA01063446.1_4182_4988+
VTFGSFDPMLRDNGQFPSVYQVAPKDTSLALAMVSLMLHFRWTWVGLVIM
EGEKGHRFLLDVTGEMDRNQVCVAFVKMVSTFLVSYMALTKPRTILTKEI
AQVKVVVLYYDTDFLNDVNYNLENYLVMDKVWVTNSQWHADMTGKSFILD
SFHGTFILSNHHEKISGFQTFVQEVNPSKYPEDLYLTMFWFQNFQCSFSD
SDCSLEDCTPNASMTWLPVNRFDMAMTDGSHNTYNAVYAVAHALHEMLLQ
QAQKPLMRNKEGMGFSSWQ
>V2R.GCA_004027165.1_CteSoc_v1_BIUU_PVKA01065607.1_3465_4271+
VTFGSFDAMLRDNGQFPSVYQVAPKDTSLALAMVSLMLHFRWTWVGLVIM
EGEKGHQFLLDVTGEMNRNQVCVAFVKMVSNFLVSYMAPTKTDIILTKEI
SQVKVVVIYYDTDFLNDVNYNLGNYLVTDKVWVTNSQWHADMTGKNFILD
SFHGTFILSNHHEKISGFQTFVQEVNPSKYPEDLYLTMFWFQNFHCSFSD
SDCSLKDCTPNASMTWLPVNRLDTAMTDGSHNTHNAVYAVAHAVHEMLLQ
QAQRPLMGNEEGMIFSPWQ
>V2R.GCA_004027165.1_CteSoc_v1_BIUU_PVKA01069048.1_2693_3499-
ITFGSFDPMLSDNDEFPSLYQVAQKDASLAMGMVSLMLHFSWTWVGLVIT
EGHRGLQFLSDVRAEMDMNRVCAAFVKFIPTPLVSYSTILSTYDILIRET
SLVKVVLIYYDTAGLNEASYNIGKHLDTWRVWVTNSQWQADMAGTNFVLD
SFHGNLIFSNHHEEISAFKNFVQAANPFKYPEDTYLTVYWYKYFHCSFSD
SDCSLRNCTANASLAWLPVNRFDPGMSEASYNIYNAVYAVARALHEMLIQ
QAQRPPAESIEVMEFPAWQ
>V2R.GCA_004027165.1_CteSoc_v1_BIUU_PVKA01074650.1_212_1018+
VTFGSFDPTLMNPGQYPSLHQVAPKDTYLALAMVSLMLHFQWTWVGLLIT
EGHEGLQFLSDIRAEMDQSRVCVAFVKMVSNMGASYFLLANKHEIVTTDM
SSANVVVIYYNTDSSNEVNYNIMQSLVTWKVWVTNSQWHADLAGRDFILD
PFHGILVFSHHHEEIAGFKTFVQEATPFKYPDDTYLVMYWYKNFDCLFSA
SDCSLNSCTSNASLTSLPPNRFATDISDRSYNIYNAAYSVAHALHAMLYE
EVQRPPLSNRQVKMFPPWQ
>V2R.GCA_004027165.1_CteSoc_v1_BIUU_PVKA01076498.1_2615_3421-
FSYGSFDPTFNDRYQFPSLYQVAPKDTSLATGMVSLMLHFSWTWVGLVIT
EGQKGLQFLSDVRPEMDRNKVCLAFVIMISNYLTSPALTLQKLDLLTRET
PPANVVVLYYDTESLNDINYQVGQYLVTWRVWVTNSQWHADMSGRNFILD
SFHGTLIFSHHREEIPDFKTFIHTANPSKYPEDTFLTLYWFQNFHCSVSD
SDCALKNCLPNASLAWLPVNQFDMATSDASYNIYNAVYAVAHALHEMLLQ
QVGTKPIRNGDTVVFSSWQ
>V2R.GCA_004027165.1_CteSoc_v1_BIUU_PVKA01111361.1_353_1159+
FSFGSFDPTFSDRHHFPSLYQVAAKDTSLATGMVSLMLHFSWTWVGLVIT
EGQKGLQFLSDVRAEMDRNGVCVAFVKMISNFLALSAMALQKLDFLSRET
PPVTVVVLYYDTESLNDINYQIGQDLVTWRVWVTNSQWHADTSGRNFVLD
SFHGTLIFSHHREEIPDFKTFIHTANPSKYPEDTFLTLYWFQNFHCSVSE
SDCALKNCLSNASLAWLPVNQFDMAMSDASYNVYNAVYAVAHALHEMLLQ
QVGMKPIRNGDMVVFPAWQ
>V2R.GCA_004027165.1_CteSoc_v1_BIUU_PVKA01111408.1_352_1158+
FSFGSFDPTFSDRHHFPSLYQVAAKDTFLATGMVSLMLHFSWTWVGLVIT
EGQKGLQFLSDVRAEMDRNGVCVAFVKIISNFLALSAMALQKLDFLSRET
PPVTVVVLYYDTESLNDINYQIGQDLVTWRVWVTNSQWHADTSGRNFVLD
SFHGTLIFSHHREEIPDFKTFIHTANPSKYPEDTFLTLYWFQNFHCSVSE
SDCALKNCLSNASLAWLPVNQFDMAMSDASYNVYNAVYAVAHALHEMLLQ
QVGTKPIRNGDMVVFPAWQ
>V2R.GCA_000260255.1_OctDeg1.0_JH651541.1_44533_45339-
VSFGSYDPMMEDNGQFPSLYQVSQKDTSLALGMVSLMLHFSWTWVGLVIT
EGHKGHRFLSDVHAEMDRNRVCVAFVKMLPSPLASYMPSTHESIILSGEA
SLVNVVVIYYDIDSLNDVNYAIEPYIATWRVWITNSQWHADMAGKNFILD
SFHGTLIFSNHHEEISGFKNFVQAVNPFKYPEDTYLTSYWFHNFHCSFSD
SDCTLENCLPNASLAWLPVNRFDMAMKHMSYNIYNAVYAVAHALHEMLFQ
LGEMPPVINREAMVFHPWQ
>V2R.GCA_000260255.1_OctDeg1.0_JH651543.1_121139_121939-
FTFGSFDPMFNENGQLTSVYQTAPKDTSLATAMASLILHFGWTWVGLVIT
DGKKGFQFLSDVRDEMDRNGVCVAFVKIITNVLVSYHSPIQHHDFVTRES
SPVNVVILYYDTESLNTINHYIGLHIVTWRVWITNSQWHADRAGRHFMFD
TFHGALIFSQQHEKIAGFKTFVQRMNPSKYPEDTFLTWYWFQNFHCLLSE
SDCMVKDCPPNASLNWLSHFDTAMSDGSYNTYNAVYAVAHALHEMFLQQG
EIEPARNGTKVVFYPWQ
>V2R.GCA_000260255.1_OctDeg1.0_JH651543.1_174618_175418-
LPFGSFDPMFNENGHFISVYQTAPKDTSLASGMASLILYFSWKWVGLVIT
DGKKGFQFLSDVRDEMDRNGVCIAFVKIMRNLLVSYLTTIQHHDFVTRES
SPVHVVILYYDTESVNTINHYIGLHLVTWRVWITNSQWHADRAGRHFVFD
TFHGALIFSQQHEKIAGFKTFVQRVNPSKYPEDTFLTWYWYQNFHCSLSE
SDCMVKDCPPNASLDWLPYFDTTMSDGTYNTYNAVYAVAHALHEMLFQQG
EMEPVRNGNTVVFYPWQ
>V2R.GCA_000260255.1_OctDeg1.0_JH651543.1_231009_231809+
VTFSSFDPMFNENSHFASVYQTALKETSLASGMASLIVHFSWTWVGLVII
DGKKGFQFLSDVRDEMDRNGVCVAFVKIITNLLVSYLLTTQHHDFVTRES
SPVHVVILYYDTESLNTINYYIGQHLVTWRVWITNSQWHADRAGRHFMFD
TFHGALIFSQQHGEISGFKSFVQRVNPSKYPEDTFLTWYWFQNFHCTLSD
SDCMVKDCPPNASLDWLPHFDTAMSDGSYNIYNAVYAVAHALHKMFLQQS
EMEPARNGMKMAFYPWQ
>V2R.GCA_000260255.1_OctDeg1.0_JH651543.1_289392_290192-
LTFGSFDPMFNENGHFTSVYQTAPKDTSLATGMASLIFHFGWTWVGLVIT
DGKKGFQFLSDVREKVDRNGVCVAFIKIITNVLVSYISAAQHFDFVTRES
SSVNVVILYYDTESLNTINHHIGLHLVTWRVWITNSQWHTDLAGRHFMLE
SFHGTFIFSQQHEKISGFKTFFQRVNPSKYPEDTFLTWYWYQNFHCSLSD
SDCMVKDCPPNASLDWLPHFDTAMSDGSYNTYNAVYAVAHALHKMFLQQG
EMEPASKGNTIVFYPWQ
>V2R.GCA_000260255.1_OctDeg1.0_JH651543.1_365336_366136+
LTFGSFDPMFNENGYFATVYQTALKDTSLATGMASLILHFSWTWVGLVIE
DGKKGFQFLSDVRDEMDRNGVCVAFVKIITSLLVSYLSTTQHHDFVTRES
SPVHVVILYYDTESLNNINHHIGLHLVTWRVWITNSQWHADLAGRHFMLE
TFHGTFTFSQQHEEISDFETFVQRVNPSKYPEDTFLTWYWYQNFHCSLSD
SDCMVKDCPPNASLDWLPHFDTAMSDGSYNTYNAVYAVAHALHEMFLQQG
EMEPARNGNTMLFYPWQ
>V2R.GCA_000260255.1_OctDeg1.0_JH651565.1_12693866_12694672-
VTFGSFDPMLRDSGQFPSVYQVAPKETSLALAMVSLMLHFRWTWVGLVIM
EGQKGHQFLLDVTEEMDRNQICVAFVKMVSTILVSYVALTKQHIILTKEI
SQVKVVVIYYDTDFLNDVNYNLENYLVMDKVWVTNSQWNADMTGKNFILN
SFHGTFILSNHHEKIPGFQTFVQEANPSKYPEDLYLTMFWFQNFHCSFSD
SDCSLKDCTPNASMTWLPVNHFDTAMTDWSHNTHNAVYAVAHALHKMLLQ
QAQRPSMGNEQGMVFSPWQ
>V2R.GCA_000260255.1_OctDeg1.0_JH651565.1_12961317_12962123+
VTFGSFDPMLRDSGQFPSVYQVAPKETSLALAMVSLMLHFRWTWVGLVIM
EGQKGHQFLLDVTGEMDRNKVCVAFVKMVSSALVSYMALTKEHIILTKEI
SQVKVVVIYYDTDFLNDVNYSLENSIVMDKVWVTNSQWHADMTGKNFVYN
SFHGAFILSNHHEKISGFQTFVQEANPSKYPKDLYLTMFWFQNFHCSFSD
PDCSLNDCTPNASMTWLPVNRFDTAMTDWSHNTHNAVYAVAHALHEMLLQ
QAQRPSLGNQEGMMFSPWQ
>V2R.GCA_000260255.1_OctDeg1.0_JH651565.1_13031842_13032648+
VTFCSFDPMLRDNGQFPSVYQVAPKETSLALAMVSLMLHFRWTWVGLVIM
EGQKGHQFLLDVTGEMDRNKVCVAFVKMVSSALVSYIALTKEHIILTKEI
SQVKVVVIYYDTDFLNDVNYKLENYLVMNKVWVTNSQWHADMTGKNFIFN
SFHGAFILSNHHEKISGFQTFVQEANPSKYPKDLYLTMFWFQNFHCSFSD
SDCSLNNCTPNASMTWLPVNRFDTAMTDWSHNTHNAVYAVAHALHEMLLQ
QAQRPSLGNQEGMMFSPWQ
>V2R.GCA_000260255.1_OctDeg1.0_JH651630.1_2143028_2143900+
VGYFSTCSILSDKFQFPSYIRTIASDKFQSQAMVKLIQHFGWVWVGTIAA
DDDYGKYGVKAFKEQMESVNLCIAFSETIPKVYSHEKMQKAVKAVRSSTA
RVIVLYASDIDLSPFVLEMVYHNITDRTWIASEAWITSALMAKPEYVPYF
RGSIGFAIPRTDIPGLKEFLYDVHPSKDPNDILTIEFWQTAFNCTWPNSS
VPYNVDHRVNMTGKEDRLYAMSDKLCTGEEKLEELNNTYLDVSQLRITNN
VKQAVYAMAYALDELSRCQDGEGPFMPDFTCAYLPDFEPWQ
>V2R.GCA_000260255.1_OctDeg1.0_JH651638.1_7944136_7944942+
VTFGSFDPMLRDNGQFPSIYQVAPKDTSLALAMVYLMLHFRWTWVGLVIM
EGQKGHQFLLDVTEEMDRNQVCVAFVKMVSTPLVSYIALTKQHIILTKEI
LQVKVVVIYYDTDFLNDVNYSLENYLVMDKVWVTNSQWHADMTGKNFILD
SFHGTFILSNHHEKISGFQTFVQEANPSKYPEDLYLTVFWFQNFHCSFSD
SDCSLKDCTPNSSMTWLPVNRFDTAMTDWSHNTHNAVYAVAHALHQMLLQ
QAQRPSTGNEEGMVFSHWQ
>V2R.GCA_000260255.1_OctDeg1.0_JH651729.1_2227651_2228457-
VTFGSFDPTLMDNGQFPSLHQVAPKDTYLALAMVSLMLHFRWTWVGLLIT
EGHKSLQFLSDIRAEMDRNRICAAFVKMVSTGAVSYVSYTENRDILTAEI
SSVKVVVIYYDTDSQNDMNYSVWQQLVMWKVWVTNSQWHADLSGRDFILD
PFHGILVFSHHHEEILGFKNFVQAATPFKYPEDTYLVIYWSKNFDCSFSE
SDCALKNCPPNASMTWLPLNRFDTAMSDRSYNIYNAVHAVGHALQAMLFE
EVQRSPLRNRQVMMFSPWQ
>V2R.GCA_000260255.1_OctDeg1.0_JH651729.1_2293861_2294667-
VNFGSFDPTLTDIGQYPSLHQVAPKDTYLALAMVSLMLHFHWTWVGLLIT
EGHKGLQFLADIRAEMDTNRVCVAFVKMLSTVTVSYMSAMKKHDILTVDT
LSANVVVIYYDADSANDVNYNIAQNLVTWKIWVSNSRWHADLTGSEFILD
PFHGILVFAHHHEEISGFKSFVQAATPFKYPEDTYLFMYWSKNFDCSFSE
SDCTLKNCIPNASLAWLPPNRFDTVMNDRSYNMYNAVYAVAHALHEMVFE
GVITHPRRNAKLMMFSPWQ
>V2R.GCA_000260255.1_OctDeg1.0_JH651729.1_2369743_2370546-
VTFGSFDPTLRDSGQYPSLHQVAPKDTYLALAMVSLLVHFHWTWVGLLIT
EGHKGLQFLSDIRGEMDKNRICVAFVKILSTAAVSYMSATKKHDILTQDT
LSANVVVIYYDTDSANDVNYNIAQNLVTWKVWLSNSRWHADLTGRDFILD
PFHGILVFSHHHEEISGFKTFVQAANPFKYPEDTYLFMFWSKHFNCSFSE
SDCALKNCIPNASLAWLPPNRFNTVMSDKSYNIYNAVYAVAHALHEMLFE
EVLTPPMRDTKVMFYPWQ
>V2R.GCA_000260255.1_OctDeg1.0_JH651729.1_2435687_2436493-
VTFGSFDPTLTDSGQYPSLHQVAPKDTYLALAMVSLMLHFHWTWVGLLIT
EGHKGLQFLADIRAEMDTNRVCVAFVKMLSTVTVSYMSAMKKHDILTVDT
LSANVVVIYYDADGANDVNYNIAQNLVTWKIWVSNSRWHADLTGSEFILD
PFHGILVFSQHHEEISGFKSFVQAATPFKYPEDTYLFMYWSKNFDCSFSE
SDCTLKNCIPNASLAWLPPNRFDTVMSDRSYNIYNAVYAVAHALHEMVFE
GVLTQPRRNAKLMMFFPWK
>V2R.GCA_000260255.1_OctDeg1.0_JH651729.1_2574752_2575558-
VTFGSFDPTLTDSGQYRSLHQVAPKDTYLALAMVSLMLHFHWTWVGLLIT
EGHKGLQFLSDIRAEMDKNRVCVAFVKMLSTAAVSYMSAMKKHDILTADT
ISANVVVIYYDTDSANDVNYNIAQNLVTWKIWVSNSRWHADLTGRDFILD
PFHGILVFAHHHEEISGFKSFVQAATPFKYPEDTYLFMYWSKNFDCSFSE
SDCALINCIPNASLAWLPPNRFDTVMSDRSYNMYNAVYAVAHALHEMVFE
GVITHPRRHAKIMMFSPWQ
>V2R.GCA_000260255.1_OctDeg1.0_JH651729.1_2688038_2688844-
VTFGSFDPTLTDSGQYRSLHQVAPKDTYLALAMVSLMLHFHWTWVGLLIT
EDHKGLQFLADIRAEMDTNRVCVAFVKMLSTAAVSYMSAMKKHDILTADT
ISANVVVIYYDTDSANDVNYNIAQNLVTWKIWVSNSQWHADLTGRDFILD
PFHGILVFEHHHEEISRLKSFVQAATPFKYPEDTYLFMYWSKNFDCSFSE
SDCALMNCIPNASLAWLPPNRFDTVMNDKSYNMYNAVYAVAHALHEMVFE
GVITHPRRNAKLMMFSPWQ
>V2R.GCA_000260255.1_OctDeg1.0_JH651729.1_2829093_2829899-
VTFGSFDPTLTDNGQYPSLHQVAPKDTYLPLAMVSLMVHFHWTWVGLLIT
EGHKGLQFLADIRAEMDTNRICVAFVKMLSTVAVSYMSAMKKHDILTADT
ISANVVVIYYDTDSANDVNYNIAQNLVTWKIWVSNSRWHADLTGREFILD
PFHGLLVFAHHHEEISGFKSFVQAATPFKYPEDTYLFMYWFKNFDCSFSE
SDCTLKNCIPNASLAWLPPNRFDTVMSDRSYNIYNAVYAVAHALHEMVFE
GVLAHPRRNAKLMMFFPWQ
>V2R.GCA_000260255.1_OctDeg1.0_JH651729.1_2918057_2918863-
VTFGSFDSTLMDRGQYPSLHQVAPKDTYLALAMVSLMLHFHWTWVGLLIT
EGHKGLQFLSDIRVEMDRNRICVAFVKMLSTVAVSYISVTQKHDILTSET
SSVNVVVIYYDTDSANDVNYNIAQSLVIWKVWVTNSRWHADMTGRNFILD
PFHGILVLSHHQAEISGFKTFVQAATPFKYPEDTYLFMYWSKNFDCSFSE
SDCALKNCTPNASLVQLTLNRFETAMNDWSYNIYNAVYAVALALHAMLLE
EVEIPAMRNRQVMMFPPWK
>V2R.GCA_000260255.1_OctDeg1.0_JH651729.1_2985205_2986011+
VTFGSFDPTMTDSGQYPSLHQVAPKDTYLPLAMVSLMVHFHWTWVGLLIT
EGHKGLQFLSAITSEMDKNEICVAFVKMLSTSAVSYMSSLKKHDILTTDT
RSANVVVIYYDSDSANDVNYNIAQDLVTWKIWVSNSRWHADLIGRDFILD
PFHGILVFSHHHEEISGFKTFVQAATPFKYPEDTYLFIYWSKNFDCSFSE
SDCALKNCIPNASLAWLPPNRFDTIMSDRSYNMYNAVYAVAYALHEMLFE
EVLTPPMRNTKVMMFFPWQ
>V2R.GCA_000260255.1_OctDeg1.0_JH651729.1_3047738_3048543+
TFGSFDPTLTDNDQCPSLHQVAPKDTYLALAMVSLMLHFHWTWVGLLITE
GLKGLQFLSDIRAEMDRSRVCVAFVKMLSTVAVSYMSAMKKHDILTADTI
SANVVVIYYDTDSLTNVNYNIVQNLVTWKVWVTNSPWHADISGRDFVLDP
FHGILVFSHHHEEISGFKTFVQAATPLKYPEDTYLTMYWSKNFDCSFSES
DCALKNCIPTASMAWLPLNRFDTDMSDGCYNMYNAVYAVAHALHAMLFED
VQRPPMRNRKVVMYPPWK
>V2R.GCA_000260255.1_OctDeg1.0_JH651729.1_3087126_3087923+
VTFGSFDPTLTDSGQHPSIHQVAPKDTYLALGMVTLMVHFRWTWVGLLIT
EVHKGVQFLSDMRAEMNKNRVCIAFVSTMVLTYLSLTSVGKILQRDTSSA
NVVVIYYDTESPDDLTYHIVSFYMTQKVWVSNSQFHGELSEEDFKLNSPR
GILVFSQHHEEILGFKTFVKAATPFKYPEDTYLVFYWSMHFHCSFHESDC
TLKNCTANPPVTWIPPYPIHIPLSDRSYNIYNAVYAVAHALHVMLSEEVQ
RLPMRNREMMTFPHWQ
>V2R.GCA_000260255.1_OctDeg1.0_JH651729.1_3134793_3135599-
VTFGSFDSTLMDSGKYPSLHQVAPKDSYLAHAMVSLMVHFHWTWVGLLIT
EGHKGLQFLSDIRAEMDTNKVCVAFVRMVSTVAVSYMSATQTHDILTADT
SSVNVVVIYYDTNSRHDVNYNIVHHLVTWKVWVTNSQWHADLSGRNFILD
PFHGILVFSHHHKHISGFKDFVHEATPFKYPEDTYLVMYWSNNFHCSFSE
SDCALKNCTPNASVAWLPRNRFDTTMSDGSYNIYNAVYAVAHALHAMLFE
EVQRPTMRNRKVMKFAPWQ
>V2R.GCA_000260255.1_OctDeg1.0_JH651729.1_3251258_3252058-
VSFGSFDPMLSDSVQFPSLYQVTPKDASLTIGMVSLMLHFNWSWVGLIIT
EGHKGLQFLSDVRAEMDRKSICAAFVKIIPNPLVSYTSNLLRLEILTRET
SNVIIIYYDGGDLSQVNYNIGQHVVTWKVWVTNSQWQADASGTNFIIDSF
HGTLIFSNHHEEISGFKNFVQAVNPFKYPEDSYLTMYWYKNFHCSFSDFD
FALKNCTPNASLAWLPMSRFDPAMSDASYNIYNAVYAVAHALHEMLFQHA
QTPLVESKRVMEFSAWQ
>V2R.GCA_000260255.1_OctDeg1.0_JH651729.1_3394078_3394881+
LSFGVFDPVLSDNGQFSSLYQMSPKDTSLTIAMASLMLYFNWDWIGIVIS
KDEKGVQFLSALREEMERNKICVAFVHIIPTHINVYMNGYYRYNKQIVTS
SANVVIIFGGFQNSVLAIFRRWEYFNNRIVWVTTSQWDASTSKRHFLFNP
FQGTLIFSQHHDEVSGFKNFIQTVNPSKYPEDIFLARLWWLHFNCSVSES
TCQSLENCSSYGSLEWLPWYKFDMAMSEGSYNIYNAVHTVAYALHEMLLQ
VDIELKNIGKRLGFSPWQ
>V2R.GCA_000260255.1_OctDeg1.0_JH651729.1_3458514_3459317-
VSFGSFDPMLSDNDLFSSLYQVAPKDASLALGMVSLMLHFSWSWVGLIIT
EGHKGLQFLSDVSAEMDKKSICAAFVKIIPTPLVSYMSNLLPLEILTSET
SLVNVVVIYYESGGLNEVNYNIGQHFVTWKVWVTNAQWQADMAGTNFILD
SFHGTLIFSNHHEEISGFEDFVQEANPFKYPEDTYLTMYWYANFHCSFSD
SCALKNCTANASLVWLPVNRFDPGMSDASYNIYNAVYVVAHALHEMLLQH
VKNPPVRSLDLMDFSAWQ
>V2R.GCA_000260255.1_OctDeg1.0_JH651729.1_3723965_3724768-
VSFGSFDPMLSDNDLFPSLYQVAPKDASLALGMVSLMHHFSWSWVGLIVT
EGHKGLQFLSDVSTEMDKKSICAAFVKLIPTPLVSYVSNLQPLEILTSET
SLVNVVVIYYESGGLNEVNYNIGQHFVTWRVWVTNAQWQADMAGINFILD
SFHGTLIFSNHHEEISGFEDFVQEANPFKYPEDTYLTMYWYENFHCSFSD
SCALKNCTANASLVWLPVNRFDPGMSDASYNIYNAVYAVAHALHEMLLQH
VKNSAVRSIGVMEYSAWQ
>V2R.GCA_000260255.1_OctDeg1.0_JH651729.1_3877312_3878115-
VSFGSFDPMLSDNDLFPSLYQVAPKDASLALGMVSLMHHFSWSWVGLIVT
EGHKGLQFLSDVSTEMDKKSICAAFVKLIPTPLVSYVSNLQPLEILTSET
SLVNVVVIYYESGGLNEVNYNIGQHFVTWRVWVTNAQWQADMAGINFILD
SFHGTLIFSNHHEEISGFEDFVQEANPFKYPEDTYLTMYWYANFHCSFSD
SCALKNCTANASLAQLPVNRFDPGMSDESYNIYNAVYAVAHALHEMLLQH
VKNSAVRSIGVREYSAWQ
>V2R.GCA_000260255.1_OctDeg1.0_JH651797.1_76748_77554+
FSFGSFDPTFSDRGQFPSLYQVAPKETSLATGMVSLMLHFSWTWVGLVIT
EGQKGTQFLSDVRAEMNRNGVCVAFLKMISNYLTSPVLALQKLDFLTRET
PPANVVILYYDIESLNDINYQVGQYVVTWRVWVTNSQWHADSSGRNFILD
SFHGTLIFSHHREEIPDFKTFIHTANPLKYPEDTFLTLYWFQNFHCSVSD
SDCTLKNCLLNASLAWLPMNHFDIIMSDASYNIYNAVYAVAHALHEMLLQ
QVGTKPIRNGEMTVFSSWQ
>V2R.GCA_000260255.1_OctDeg1.0_JH651797.1_128304_129110+
FSFGSFDPTFGDRGQFPFLYQVAPKETSLVTGMVSLMLHFSWTWVGLVIT
EGQKGTQFLSDVRAEMDKNGVCVAFVKMISNFLAMSAMALQKLDFLSRET
PPITAVVLYYDTESLNDINYQIGQYLVIWRVWVTNSQWHADTSGRNFILD
SFHGTLIFSNHREDIPEFKTFIHRANPTKYPEDMFLTLYWFQNFHCSVSD
SDCALKNCLPNASLAWLPVNHFDMAMSDASYNVYNAVYAVAHALHELLLQ
QVGAKPIRNGDTMLFSAWQ
>V2R.GCA_000260255.1_OctDeg1.0_JH651797.1_1389794_1390597+
LTFGSFDPILSDHGQFPSLYQVAPRESSLPQGMVSLMLYFSWSWVGLVIT
EGSKGLQFLSDVRIEMDRNRVCVAFVKMISNHAESYIMHTQHHEFLAGES
SAANVVIVYYDPESLNDVNYNIGLHLVTWRVWVTNSQWHTDMTGQKFILD
SFHGTIIFSNHREEISAFEHFLQMADPSRYPGDTFFRRYWYWTFKCLISD
SDCALLGCTANASLARLPANRFNPAMSDASYNIYNAVYAVARALHEMLLQ
GQMQPVGSGERSTFSPWQ
>V2R.GCA_000260255.1_OctDeg1.0_JH651797.1_1641019_1641828+
VTFGSFDPMLRDDGQFPSVYQVAPKDTSLAFAMVSLMLHFSWTWVGLVIM
DGQKGHQFLLDVTGEMERNQICAAFVKMVSTPLVSYMALTKQHIILTKEM
SQVNVIVIYYDTDFLNDVNYNLENYLLTGKVWVTNSQWHADMTGKSFIFN
SFHGALIFSNRHEKISGFSTFVEAVNPVKYPEDFYLTVFWFQNFHCSFSD
SDCSLKDCTPNASLAWLPVNRFDTAMTDWSHNTHNAVYAVAHALHQMLLE
EAQMPSSMGNKEGMTFSPWQ
>V2R.GCA_000260255.1_OctDeg1.0_JH651797.1_1722041_1722847-
VTFGAFDPTLTDTGQFPSLHQVAPKDTYLALAMVSLLVHFRWTWVGLLIT
EGHKGLQFLSDIRAEMDKNRVCAAFVKMVSTGAVLYISATQKHDILTADT
VSTNVVVIYYDNDSGNDVKYNIMQHLVTWKVWVTNSQWHADLAGRDFILD
PFHGILVFSHHHKESSGFKDFFQAATPFKYPEDTYLFMYWSKNFDCSFSE
SDCSLKNCAPNASLAWLPLNRFDTAMSDRSYNIYNAVYAVAHALHAMLFE
EVQRWTMRNGEVMRFPPWQ
>V2R.GCA_000260255.1_OctDeg1.0_JH651797.1_1839495_1840298+
VTFGSFDPTLTDTGQYPSIHQVAPKDTYLALAMVSLMLHFRWTWVGLLIT
EGHKGLLFLSDIRAEMDRNRVCVAFVKMVSTVAMSYVSALQKHDILSADT
SSANVVVMYYDNNIGNDISYNIMQHLVTWKVWVTNSQWHADLTGRDFLLD
SFHGILVFSHSHQEISGFKNFVQAATPFKNPEDTYLFMYWSKNFDCSLSE
SDYSLKNCTPNASLTWLPQNRFDTAMNERSSNIYNTVYVVAHALHAMIFE
VQKPPMRNRHMMMFPPWQ
>V2R.GCA_000260255.1_OctDeg1.0_JH651797.1_2007175_2007978-
ITFGSFDPLLTENGQFPSLYQMASKDTSLALGMVSLLLHFSWTWVGLVIT
EGQKGLQFLSDVRVEMDRSRICVSFVKMLQITLGAFYGTLQYDFQARETP
PVNVVIVYYDSESLSDVNFNIGGYLVTWRVWVTNSQWLADMTGRNFILDS
FHGMFIFSNHHEEISGFKNFIQTANPFKYPENNFLSLYWFKNFQCSLSDS
GCSLRNCPPNVSLAWLPANRFDTATSDASSNVYNAVYAVAHALHEMLQQQ
VQTQSMKNGDDIVFSTWQ
>V2R.GCA_000260255.1_OctDeg1.0_JH651799.1_2014777_2015583-
VSFGSYDSMLKDNGQFPSLYQVSQKDTSLAFGMVSLMLHFSWTWVGLVIT
EGHKGHQFLSDVHAEMDRNRVCVAFVKMLPSPLSSYMPSTHESIILSGEA
SLVNVVVIYYDIDSLNDVNYAIEPYIATWRVWITNSQWHADMAGKNFILD
SFHGTLIFSNHHEEISGFRNFVQEVNPFKYPEDTYLTSYWFHNFHCSFSD
SDCTLEDCPPNASLPWLPLNRFDMTINDSSYNMYNAVYAVAHALHEMIFQ
QGEKFSVKNRESVVFSPWQ
>V2R.GCA_000260255.1_OctDeg1.0_JH651799.1_2148352_2149158-
VSFGSYDPMLKDNGQFPSLYQVSQKDTSLALGMVSLMLHFSWTWVGLVIT
EGHKGHRFLSDVHAEMDRNRVCVAFVKMLPSPLASYMPSTHEHIVLSGET
SLVNVVVIYYDIDGLNDLYYVIEPYIATWRVWITNSQWHADMAGKNFILD
SFHGALIFSSHHEEISGFKNFVQAVNPFKYPEDTYLTTYWFHNFHCSFSD
SDCTLKSCPPNASLAWLPLNHFDMAMKDVSYNIYNAVYAVAHALHEMIFQ
PGEKSSVRNKESMMFFPWQ
>V2R.GCA_000260255.1_OctDeg1.0_JH651805.1_23034_23840+
VTFGSFDSTLMDSDQYPSFYQVAPKDTYLALAMVSLMLHFQWMWVGLLIT
ESHKGLQFLSHIRVEMDRNRVCVAFVKMLSTMAVSYVSGVKKHDILNADT
SSANVEVIYYDTDSPNDVNYNIVQNLVMWKVWVTNSRWHADLAGRHFILD
PFHGILAFSHHHEDILGFKTFVRAATPFKYPKDTYLFMYWSKNFDCSFSE
SDCALKNCIPNASLAWLPLNCFDTAMSDRSYNVYNAVYAVTHAFHEMLFE
EVQRSSLSKGQVMTFSPWQ
>V2R.GCA_000260255.1_OctDeg1.0_JH651805.1_70635_71441+
VTFGSFDPTLMDSGQYPSFHQVAPKDTYLAFAMVSLMLHFQWTWVGLLIT
ESHKGLQFLSDLRAEMDRNRICAAFVNMVSTMAVSYHPAGKKDDILTAEM
SSANVVVIYCDTDSANDINYSIVQNLVTWKVWVTNSRWHADLVGRDFISD
PFHGILAFSHHHEEISGFKDFVQEATPLKYPEDTYLVMYWSENFECSFSE
SDCALKNCTPNASLAWLPVNRFETAMSDRSYNIYNAVYAVAHALHATLFE
EVQRPPFRNTQVMMFPPWK
>V2R.GCA_000260255.1_OctDeg1.0_JH651805.1_120762_121568+
VTFSSFDPTLMDTGQHPSLHQMAPKDTFLALAMVSLMLHFHWTWVGLLIT
EGQKGLQFLSDVRAEMDRNRICVAFVKMVSTVAVSFVSAVKNHEILTTDT
SSANVVVIYYDTYTSDEVNYNIVQSLVTWKIWVTNSQWHADLSGRDFILD
SFHGLLVFSHHHEEIAGFKTFVQEATPFKYPEDTYLVMYWYKNFDCSFSE
SDCALKNCTPNASIARLPPNRFDPDISDQSYNIYSAAYAVAHAFHEMLVE
ELQRQPLRNTQVMTFHPWQ
>V2R.GCA_000260255.1_OctDeg1.0_JH651805.1_178851_179658-
VTFGSFDPTLMDTDQYPSLHQVALKDTYLALAMVSLMLYFHWTWVGLLIT
EGHKGLQFLSNVRAEMDRNRVCVAFVKMVSTLGVSYLLAIKKHEILTTDT
SSANVVVIYYDTDNSNEVNYNIVQSLVSWKVWVTNSQWHADLAGRDFILD
PFHGILIFSHHHKEIAGFNNFIQEATSFKYPEDPYLVMYWYKNFNCLFSA
SDCLLKNCTPNGSMAWLPPNRFDTDISDRSFNIYNAVYSVAHAIHAMLYE
EVQRPPLSDRQMMMFSPLA
>V2R.GCA_000260255.1_OctDeg1.0_JH651805.1_371996_372802-
VTFDSFDPTLMDTGLYPSLHQVAPKDTYLALAMVSLMLHFHWTWIGLLIT
ESQKGLQFLSDVRAEMDRNRVCVAFMKVLSNVAVLYVLSEKKHKILSVDT
SSANVVVIYYDTDSANDINYTIMQNFVTWKVWVTNSQWHADLNWRDFIHD
HFHGIFIFSHHHEEISHFKNFVQQATPFKYPEDTYLIMYWSKNFHCSFSA
SDCALKNCTPNASLAWLPLNQFETAMSDRSYNIYNAVYAVAQALHAMLFE
EVQRPPLSSRQVMMFSPWQ
>V2R.GCA_000260255.1_OctDeg1.0_JH651805.1_489448_490254-
VTFGSFDPTLMDSGQYPSFYQVAPKETYLALAMVSLMLHFHWTWVGLLIT
ESHKGLQFLSDIRAEMDRNRVCVAFVEMVSTATVSYHSTGKKHDILNAET
LSAKVVVIYYDTDSANDVNFHIVQNLVTWKVWVTNSQWHADLDGRDFIKD
PFHGNLIVSYHHKEISGFKDFVQEATPLKYPEDTYLVMYWSKNFDCSFSD
SDCALKNCTPNASLAWLPLNRFETAVRDRSYNIYNAVYAVAQALHVMLFE
EVQRSPMRIREVMTFPPWK
>V2R.GCA_000260255.1_OctDeg1.0_JH651805.1_675493_676299-
VTFSSFDPTLMDTGQCPFLHQMASKDTFLTLAMVSLMLHFRWTWVGLLIT
EGQKGLQFLSDVRAEMDRNGVCVAFVKMVSTLGVSYLSAVKKHEILTTDT
SSANVVVIYYDTDSSNEINYNIVQSLMTWKIWVTNSQWHADLSGRDFILD
PFHGLLVYSHHHEEIAGFKTFVQEASPFKYPEDTYLVMYWYKNFDCLFSE
SDCALKNCTPNASMAWLPRNRFGTDMSDRSYNIYNAVYAVAHAFHAMLLE
EVQRQPLRNTQVMTFPPWQ
>V2R.GCA_000260255.1_OctDeg1.0_JH651805.1_699793_700599-
VTFGSFDPTLMDSGQYPSFHQVAPKDIYLALAMVSLMLHFQWTWVGLLTT
ESHKGLQFLSDIRAEMDRNKVCVAFVKMLSTVAVSYHPAGKKDNILTAEM
SSANVVVIYCDTDSVHDVNYSIVQNLLTWKVWVTNSQWHADLAGRDFIND
PFHGILVFSHHHEEISGFKDFVQAATPFKYPEDTYLVMYWSKKFDCSFSE
SDCALRNCTPNASLAWLPLNSFETAMSDRSYNIYNAVYAVAHALHAMLLE
EVQMPTLRNRKVMMFPPWK
>V2R.GCA_000260255.1_OctDeg1.0_JH651805.1_749900_750706+
VNFGSFDPTLMDSGQYPSFHQVAPKETYLALAMVSLMLHFHWTWVGLLIT
ESHKGLQFLSDIRAEMDRNRVCAAFVRMVLTATVSYNSAAKKHEILTAET
SSANVVVIYYDTDSANDVNFHIVQNLVTWKVWVTNSQWHADLDGRHFILD
PFRGILVVSYHHEEISGFKDFVQEATPLKYPEDTYLVMYWSKNFACSFSD
SDCALMNCTHNASLAWLPLNRFQRAVRDRSYNMYNAVYAVAHALHAMLLE
EVQMPPMSNRQVMMFPSWK
>V2R.GCA_000260255.1_OctDeg1.0_JH651805.1_795344_796150+
LTFGTFDPAFSDSGQFPSLHQVAPKDSTLALDMVSLMLHFSWTWVGLVIT
EGQNGFQFLSDVRGQTDRSGVCIAFVTLISNPLVSYLQFKKLKNFLTREI
SPVNVVIIYYDSDSLNNINHKIGIHLVTWRIWVTNAQWHADLAGKNFILD
SFHGLLIFSHHHKEISGFRKFIQTATPFKYPEDTFLTRYWFQNFHCSFSD
SACSLKDCTPNASLASLPLNRFETAMSDGSFNTYNAVYATAHALQEMLLE
RAQTQLIESGDNMVFSPWQ
>V2R.GCA_000260255.1_OctDeg1.0_JH651805.1_849475_850278+
LTFGTFNPEFSDSGQFPSLHQVAPKENSLALAMVSVMLHFSWTWVGLVII
EGQNGFQFLSDVRGETDRNGVCIAFVTLISNPLVSYLQFIKLNNFLTREI
SPENVIIYYDNDSLNNVNHHLGLHLVTWRIWVTNAQWHADLAGRNFILDS
FHGILIFSHYNKEISGFNKFIQTATPFKYPEDTFLTRYWFQNFHCSFSAS
DCSLKDCTPSTSLASLPLNRFETAMSDGSFNTYNAVYAAAHALQEMLLER
AQSQLIESGDYMVFSPLQ
>V2R.GCA_000260255.1_OctDeg1.0_JH651805.1_1160967_1161773+
VTFGSFDPEQMDTSQYPSLHQVAPKDTYLVLTMVYLLLNFHWTWVGLLIT
ESHKGVQFLSDIRAEMDMNRVCLAFVKMVSTVAVSYLPVTQKHDILTTDT
SSANVLVIYCDTDSRYDVNYNIIQHLVTWKVLVTNSHWHADLAGKDFILD
PFHGILVFSHHHEEISGFKNFIQAATPFKYPEYTYLFMYWSKNFDCSFFE
SDCALQNCTPNASLVWLPLNRVEVEISDGSYNIYNAEYAVAHALQAMFSE
EVQRLPMRNGQITMFSHWQ
>V2R.GCA_000260255.1_OctDeg1.0_JH651805.1_1211577_1212383+
VTFDSFDPTLMDTVLYPSLHQVAPKDTYLALAMVSLMLHFSWTCIGLLIT
EGHKGLQFLSDIRAEMDRNRVCVAFMKVLSNVTVLYVLYENKHEILSVDT
SSANVVVIYYDTDSANDINYTIMQNFVTWKVWVTNSQWHADLNGRDFIHD
HFHGIFIFSHHHEEISHFKNFVQQATPFKYPEDTYLIMYWSKNFHCSFST
SDCALKNCTPNASLAWLPLNQFETAMSDRSYNAYSAVYAVAQALHAMLFE
EVQRPPLNNGQVMMFSPWQ
>V2R.GCA_000260255.1_OctDeg1.0_JH651805.1_1246501_1247307-
VTFSSFDPTLMDTGQCPSLHQMAPKDTFLALAMVSLMRHFHWTWVGLLIT
EGQKGLQFLSNVRAEMDRNGVCVAFVKMVSTVSVSYLSAVKKHEILTTDT
SSANVVVIYYDTDSSNEVNYHIVQSLVTWKIWVTNSQWHADLAGRDFILD
PFHGTLVFSHHHEEIAGFKTFLQEATPFKYPEDTYLVMYWYKNFDCLFSE
SDCALKNCTPNASMAWLPPNRFDTDMSDRSYNIYSAVYAVSHAFHAMLLE
EVQRQPLRNTQVMTFHPWQ
>V2R.GCA_000260255.1_OctDeg1.0_JH651805.1_1363087_1363893-
VTFGSFDPTLMDSGQYPSFHQVAPKDTYLALAMVSLMLHFHWTWVGLLIT
ESHKGLQFLSDIRAEMDRNRVCVAFVNMVSTVAVSYHPAGKKNDILTVVM
SSANVVVIYCDTDSANDVNYSIVQNLVTWKVWVTNSQWHVDLTGRNFISD
PLNGILVFSHHREEISGFKDFVRAATPFKYPEDTYLVMYWFKKFDCSFSE
SDCALKNCTPNASLALLPLNSFETAMSDKSYNIYNAVYAVAHALHATVLE
EVQMTPLRNKQVRMFPPWK
>V2R.GCA_000260255.1_OctDeg1.0_JH651805.1_1467703_1468509+
LTFGTFNPEFNDNGQFPSLHQVAPKHTSLALAMVSLMLHFSWTWVGLVIT
EGQNGFQFLSDVRGQMDRNGICIAFVTLISNPLVSYLPFTKLKNFLTREI
SPVNVVIIYYDSDSLNNINHLIGLHLVTWRIWVTNAQWHADLAGRNFILD
SFHGLLVFSHHHKEISGFNKFLQTATPFKYPEDTFLTRYWFQNFHCSFSA
SDCSLKDCTPNASLASLPLNRFDTAMSDGSFNTYNAVYATAHALQEMLRE
RAQMQLIESVDHTVFSPWQ
>V2R.GCA_000260255.1_OctDeg1.0_JH651805.1_1497767_1498573+
LTFGTFDPAFSDSGQFPSLHQVAPKDSSLALAMVSLMLYFSWTWVGLVIT
EGQNGFQFLSDVRGQTDWNGVCLAFVTLISNPLVSYLQFTKWKNFLAREI
SSANVVIIYYDSDSRNNINHHIGLRLVTWRIWVTNAQWHADLAGRNFILD
LFHGLLIFSHHHKEISDFNKFIQTATPFKYPEDTFLTRYWFQNFHCSFSA
SDCSLKDCTPNASLASLPLNSFDTAMSERSFNTYNAVYAAAHALQEMLLE
RAQMQLIESGDHTVFSPWH
>V2R.GCA_000260255.1_OctDeg1.0_JH651805.1_1548633_1549439+
LTFGTFNPEFSDSGQFPLLHQVTPKEASLALAMVTLMLHFSLTWVGLVIT
EGQNGFQFLSDVRRETDRNGVCIAFVTMISNPLVSYLSVTKLKNFLTREI
SPVNVVIIYYDRDNLNNINYQIGLNLVTWRIWVTNAQWHADLTGRNFILD
SFHGVLLFSHHHKKISGFNQFLRTVTPFQYPEDTFLTRYWFQNFHCSFSA
SDCSLKDCTPNASLASLPLNHFDTTMRDGSFNTYNAMYAVAHALQEVLLQ
HAQMQLTESGDNMGFSPWQ
>V2R.GCA_000260255.1_OctDeg1.0_JH651805.1_1649534_1650340+
VTFGSFPSTLMDSSHYPSLHQVAPEDTYLALAMVSLMRHFHWTWVGLLIT
EGHNGLQFLSDIRTEMYRNRVCVAFVKMMSSAAVSHISIIKQHDILSADT
LSANVVVIYYDPDSPNDVNYNIAQNFVTWKVWVTNSQWHADLTGRDFLLD
PFHGILVFSHHHEEISGFRNFVQEATPFKYPEDTYLTMYWSKNFDCSFSE
SDCALENCTPNASVAWLPPNRFDTAMSDRSYNVYNAVYAVALALHVMLFE
EVQMTPLNNREVMIFSPWQ
>V2R.GCA_000260255.1_OctDeg1.0_JH651805.1_1764714_1765520-
VTFGSFDPTLMDTGQCPSLHQMAPKDTFLALAMVSLMRHFHWTWVGLLIT
EGQKGLQFLSNVRAEMDRNGVCVAFVKMVSTVSVSYLSAVKKHEILTTDT
SSANVVVIYYDTDSSNEVNYHIVQSLVTWKIWVTNSQWHADLAGRDFILD
PFHGTLVFSHHHEEIAGFKTFLQEATPFKYPEDTYLVMYWYKNFDCLFSE
SDCALKNCTPNASMAWLPPNRFDTDMSDRSYNIYSAVYAVSHAFHAMLVE
EVQRQPLRNTQVMTFHPWQ
>V2R.GCA_000260255.1_OctDeg1.0_JH651805.1_1836272_1837083-
LTFGTFDPQFSDSVQFPSLHQGAPKDASLPLDVVSLMLHFSWTWVRLVIT
EGQNGFQFLSDVRGQTDRNGVCIAFVTMISNRLVSYLSVTKLKNFLTREI
SPVNVVIIYYDSDNLNNINHQIGLHLVRWRIWVTNAQWHADLAGRNFILD
SFHGVLIFSHHHKEISGFNKFIQTATPFKYPEDTFITRYWFQNFHCSFSA
SDCSLKDCTPNASLASLPLNRFDTAMSAGSFNTYNAMYAAAHALQEMLLE
RAQMQLIESGDSMVFSPWQP
>V2R.GCA_000260255.1_OctDeg1.0_JH651805.1_2045813_2046619+
VTCDSFDPTLLDTGLYPSLHQVAPKDTYLALIMVSLMVHFTWTWIGLLIT
EGHKGLQFLSDVRAEMDRNRLCVAFMKVLSNVTVLYVLSEKKHEILSVDT
SSANVVIIYYDTDSANDINYTIMQNFVTWKVWVTNSQWHADLNGRDFIHD
HFHGIFIFSHHHEEISHFKNFVQQATPFKYPEDTYLIMYWSKNFHCSFST
SDCALKNCTPNASLAWLPLNQFETAMSDRSYNIYNAVYAVAQALHAMLFE
EVQRLPLSNRQVMMFSPWQ
>V2R.GCA_000260255.1_OctDeg1.0_JH651805.1_2081194_2082000-
VTFGSFDPTLMDTGQCPSLHQMAPKDTFLALAMVSLMLHFRWTWVGLLIT
EGQKGLQFLSDVRAEMDRNGICVAFVKMVSTVGVSYLSAVKKHEILTTDT
SSANVVVIYYDTDSSNEVNYNIVQSLVTWKIWVTNSQWHADLSGRDFILD
PFHGTLVFSHYHEEIAGFKTFVQEATPFKYPEDTYLVMYWYKNFDCSFSK
SDCALKNCTPNASMAWLPPNRFDTDMNDRSYNIYSAVYAVAHALHAMLLE
EVQRQPLRNTQVMTFQPWQ
>V2R.GCA_000260255.1_OctDeg1.0_JH651805.1_2214084_2214887+
VTFGSFDPTLMDTDQYPSLHQVAPKDTYLALAMVSLMLYFHWTWVGLLIT
EGHKGLQFLSDVRAEMDRNKVCVAFVKIVSTLGVSYLLAVKKHEILTTDT
SSANVVVIYYDTDNSNEVNYNIVQSLVTWKVWVTNSQWHADLAGRDFILD
PFHGILIFSHHHEEIAGFDTFVQEASPFKYPEDTYLVMYWYKNFDCLFSA
SDCALKNCTPNASMAWLPPNRFDTDISDRSFNIYNAVYSVAHAIHAMFYE
EVQRPPLSDRKMMFSPWQ
>V2R.GCA_000260255.1_OctDeg1.0_JH651819.1_144232_145038-
LSFGSFDHIFNDRHQFPSLYQVAPKDTSLAKGMVYLMLHFSWTWVGLVIT
EGQKGLQFLSDMRTEMDKNGVCMAFVEMISNFLALFTSTTQKLNFLTREL
APVNVVVIYYDTESVSDVNYQIGQYLVTWKVWVTNSHWHADMSGRNFIFD
AFHGTLIFSHHREATPHFKTFIHTANPSKYPEDTFLTLYWFQNFHCSISD
SDCTLRSCLPNASLAWLPVNHFDGAMSDASYNIYNAVYAVAHALHEMLLQ
QVVMNQVENGDKLVFSPWQ
>V2R.GCA_000260255.1_OctDeg1.0_JH651819.1_1237980_1238786-
VTFGSFDPTLRYSGQFPSLYQVAPKDTSLAIGMVSLMLHFSWTWVGMIIT
EGHRGFQFLSDVRAEMEKNGVCVAFVKMISSEFASYLFNPQEYDIVSRET
SPVNVIIIYFDTESLNNVNYFIGQNLLTWKIWVTNSQWHADVSGKKFILD
SFHGTLIFSNHHGEISAFKPFVQEATPFKYPEDIYLTMCWFNNFHCSFSD
SDCALKNCTPNASLASLPVNHFDPEMSDESYNTYNAVYAVAHALQEMLLQ
QTQRLIIRQKEFSAFSPWQ
>V2R.GCA_000260255.1_OctDeg1.0_JH651819.1_1319115_1319918-
LTFGSFDPVLSEYGQFPSLYQVAPKDTSLALGMVSLMRHFSWNWVGLVIT
EGPKGLQFLSDMRSEMDKNRICVAFWKIISSSSHLYVLNQQRDFLTGETS
LVNVVFIYYDTDGLNDINHYIGLHLVTQMVWVTNSQWHADMTGKKFILDT
FHGALIFSNHHEEISGFKSFLQRVKPSSYSTDIFLQQLWYSSFHCSLSES
DCVLENCAPNASLVQLPANRLEPAMSDASYNIYNAVYAVAHALHEMLLWQ
VETQPVRNRTGVMTSPWK
>V2R.GCA_000260255.1_OctDeg1.0_JH651819.1_1508211_1509017+
VTFGSFDPTLRYSGQFPSLYQVAPKDTSLALGMVSLMPNFSWTWVGMIIT
EGHRGFQFLADVRAETERNGICVAFVKMISSAFTSYFFNPQEHDIISKET
SPVNVVIIYYDSESLNDINYLIRQNVVTGKVWMTNSQWHADMAGSNFILD
SFHGALIFSNHYEETLGFKTFVQAATPFTYPEDTYLTMYWYNNFRCSLSD
SDCALKNCTPNASLASLPMNRFDPEMSDESYNTYNAVYAVAHALQEMLMQ
QTQGFPIGKIKFSAFSPWQ
>V2R.GCA_000260255.1_OctDeg1.0_JH651819.1_1664961_1665764+
LAFGSFDPVLSEYGQFPSLYQMAPKDTSLALGMVSLMRHFSWNWVGLVIT
EGPKGLQFLSDMRSEMDKNRICAAFWKILSSSSLVYASSSPYDFLIRETS
LVKVIFLYYDTDGVNDINHYIGLHLVTQIVWVTNSQWHADMTGKNFILDT
FHGILIFSNHHEEVSGFKSFLQRVKPSSYPADIFLQHLWYSSFHCSLSES
DCVLENCAPNASLAQLPANRLEPAMSDASYNIYNAVYAVAHALHEMLLRQ
LEMQPVRNGSGIVTSPWK
>V2R.GCA_000260255.1_OctDeg1.0_JH651819.1_1835915_1836718+
LTFGSFDPVLSEYGQFPSLYQMAPKDTSLALGMVSLMRHFSWNWVGLVIT
EGPKGLQFLSDMRAEMDKNRICAAFWKIISSSSQSYSFSLEHDLLSRETS
LVKVIFLYYDTDGVNDINHYIGLHLVTQIVWVTNSQWHADMTGKNFILDT
FHGTLIFSNHHEEVSGFKSFLQRVKPSSYPADIFLQQLWYSSFHCSLSES
DCVLENCAPNASLAQLPANRLEPAMSDASYNIYNAVYAVAHALHEMLLQE
VQIPPVRNGTGMVTYPWK
>V2R.GCA_000260255.1_OctDeg1.0_JH651837.1_124120_124926-
LAFGSFDPTLSENPQFSSLYQMAPKDTSLAHGIVSLMVYFSWTWVGLVIT
EGQKGNLFLSDVKIETNRNEICVAFVQMISNAVPSVFTHTQQRDFLRREG
SPVSVVIIYYDTESLNDINFHIGQYVMMCTVWVTNSQWHADMAGRNFLLE
PFHGTLIFSEHHEEICSFQNFIQAVNPSTYPDDNFLTLFWYKHFQCSLSD
FDCTLENCIPNASLAWLPVNHFDRTMSDDSYHTYNAVYAVAHALHEMLLQ
RGQRHPMGNGKGIGFSGRQ
>V2R.GCA_000260255.1_OctDeg1.0_JH651837.1_188155_188961-
LTFGGFDPTLSENPQFSSLYQMAPKDTSLVLGMVSLMLYFRWTWVGLVIT
EGQKGNLFLSDVKAEMNRNEICVAFVQMISNVILSVFSHAQQRDFLHKEG
SPVSVVIIYYDTESTNDINFHIGQYVMTHTVWVTNSQWHADMAGRNFLLE
PFRGTLIFSRHHEEVCGFQNFIQAVNPSTYPDDNFLTLFWYEHFQCSVSD
FECTLENCIPNASLAWLPVNRFDRTMSDDSYHTYNAVYAVAHALHEMLLQ
RGQTHPTGNGEGTVFSARQ
>V2R.GCA_000260255.1_OctDeg1.0_JH651837.1_212635_213438-
LIFGSFDPMLSENPQFSLYQMAPKDTSLALGIVSLMLYFSWTWVGLVITE
GQKGHLFLSEVKAEMNRNEICVAFVQMISSAVLSVVTHTQQRDFLHRETS
LVSVVIIYYDTESFSDINYHIGRYVMTCTVWVTNSQWHADMAGRNFLLEP
FRGTLIFSRHHGEVCGFQNFIQAVNPSTYPDDNFLTLFWYEHFQCSVSDF
DCRLENCIPNASLAWLPVNRFDRTMSDDSYDTYNAVYAVAHALHEVLLQR
GQRQSVGNCEGILFSDRQ
>V2R.GCA_000260255.1_OctDeg1.0_JH651837.1_263948_264754-
LIFGGFDPTLGEEAQFSSLYQMAPKDTSLALGIVSLMLYFSWTWVGLVIT
EGQKGTLFLSDVKAEMNRNEICVAFVQMISRALLSVFFHAQQREFLCREG
SPVSVVIIYYDTQSSNDVNYHFGQYVMTRTVWVTNSQWHADMAGRNFILE
PFHGTLIFSRHHEEVCGFQNFIQAISPSTYPDDNFLTLFWYEHFECSVSD
LDCTLQNCIPNASLAWLPGNHFDNTMSDDSYDTYNAVYAVAHALHEMLLH
QGRKQPIGNGDGILLSTMQ
>V2R.GCA_000260255.1_OctDeg1.0_JH651837.1_316865_317671-
LTFGSFDPTLSENPQFSSLYQMAPKDTSLALGIVSLMLYFSWTWVGLVIT
EGQKGNLFLSDVKTETNRNEICVAFVQMISNVILSAISHAQQRDFLRREG
SPVSVVIVYYDTESSNDINYHIGQYVMTHTVWVTNSQWHADMAGRNFILE
PLRGTLIFSRHHEEVGGFQNFIQAVNPSTYPDDNFLTLFWYEHFQCSVSD
FDCRLENCIPNASLAWLPVNRFERTMSDDSYHTYNAVYAVAHALHEMLLQ
RGQTQSMGNCEGILFPAKQ
>V2R.GCA_000260255.1_OctDeg1.0_JH651837.1_699187_699984-
VSYASTLPSLSDKTQFPSFLRTRASDLTSTYAVTQLVLHLRWSWVGILAQ
DDDFGQQAGTLATQELGQGGVCINFHLHVPSWQSPEKIDDIVQKMGKSTA
KGVLVFLSNTNFELILRRLVGIRVLGQVWVSEGLLHTVIALVTPGASWVL
QGAFGLKIRSSHAHGLQEFFESLHPSRTPEDIFLERFWEATFGCMWPNGS
DTVTRDVKLCSGTENLRGHEYPFQDVSRVDAAYPAVYTIAHALQDLVTCE
HEVKARGDLGHLQPWQ
>V2R.GCA_000260255.1_OctDeg1.0_JH651837.1_791061_791858-
VSYASTLPSLSDKAQFPSFLRTLASDLTSSRAVTQLVLHLGWSWVIILAQ
DDDFGQQAGALAARELGEAGVCIEFHLPVPSQHSPEEIHTVVQKMLSSTA
TGVLVFLNNSNFKLILQSMLGFRVLGQVWVSDSLLHTALAMAMPGISQVL
RGAFGLLCQRSRVRGFPEFFASLHPSRTPEDMFLGRFWEATFGCRWPHGN
SRVTGDVPLCSGNESLRGHEHPFQDVSRVDIAYPAVYSVAHALQDLVSCE
RGRGVCTDPQHFQPWQ
>V2R.GCA_000260255.1_OctDeg1.0_JH651843.1_801332_802135+
VSFGSFDPTLTKKGKFPSVYQVAPKETSLAPGMVSLMVHFSWTWVGLVIT
EGQKGLKFLLDMRREMDRSGVCVAFVKMISTPLVSYVIRLPQYDILTKHI
SSLNVVVIYYDTDGLNNVNYHIGQYKMMWKVWVTNSQWHADMAGKNFILD
TFHGTLIFSNYHEEISDFKSFVQEANPFKYPEDTYLVMYWFQNFHCSFSG
SDCELQDCIPNATLVQLPMNRFDTAMSDQSYNVYNAVYAVAHALHEMLLH
QVEIYPMGNRERRISPWQ
>V2R.GCA_000260255.1_OctDeg1.0_JH651996.1_220690_221496-
LTFGPFDPILSDKSQFPSVYQMAPKDTSLVLGMVYLMVHFHWNWVGLFIS
EDQKGMEILSDLQREMDRNRVCVAFVEMIPVSRVSYSSDVLFNHHQIMKS
SANVIFIFGDTDYLQGVICKLGQTLMTWKVWVMNSQWDFAITPKYFMLDL
FHGTLIFSHHYSEISGFTNFIKTVSPSKYPEDIYLARLWYSYFNCSFSGS
NCETLENCLPNASLELLPRHLFDMAMTEESYNIYNAVYAVAHSLHVMLLY
QTETQPMQNGKGGVLSPWQ
>V2R.GCA_000260255.1_OctDeg1.0_JH652030.1_67749_68557-
FSFSSFDPTFNDKGQFPSLYQMAPKDTSLATAMVALMHHFSWTWVELVIA
EGQKGLQFLSDVRAEMDRNGVCVAFVTIISNSFASQLAVQKLDFLSRETP
LANVVVLYYDTESLNDVNYQIGQYVVTWRVWVTNSQWHADSSGRNFILDS
FHGTLIFSHHREEIPGFKTFIHSVKPSKYPEDMFLTLYWFQNFHCSVSDS
DCALKNCLPNASLAWLPVNHFDMAMSDASYNVYNAVYAVAHALHEMLLQQ
VGIKPIRNGDTVVFSAWQL
>V2R.GCA_000260255.1_OctDeg1.0_JH652030.1_82207_83013+
VSFGSFDHMMSEHVNFHSLYQVAPKDASLVLGMVSLMLHFSWSWVGLIII
EGHKGLQFLSDLRAEMDKKSICAAFVKFIPTPLVSYTSNLQPLDILTRET
SLVNVVIIYYDTAGLNEVNYNIGQQFVTWRVWVTNAQWQPDMAGTKFILD
SFHGTFIFSSHHEEICGFKNFVQAANPFKYPEDTYLTMYWYNHFHCSFSD
TDCALKNCTSNASLAWLPLNHFDPAMNDASYNIYNAVYAVAHALHDMLLQ
QAQRPVVESKRVMAFSAWQ
>V2R.GCA_006547115.1_GSC_porc_1.0_ML655407.1_9550440_9551312+
VGYFSTCSILSDKFQFPSYIRTIASDKFQSEAMVRLIQHFGWVWVGTIAA
DDDYGKYGVKAFKEQTESAGLCIAFSETIPKVYSNEKMQKAVKAVRSSTA
RVIVLYASDIDLSPFMLEMVYHNITHRTWIASEAWITSALIAKPEYFPYF
GGSIGFAVPRTDIPGLKEFLYGVHPSKDPNDVLTIEFWQTAFNCTWPNSS
VPYNVDHRMNMTGKEDRVYAMSDEFCTGEEKLEELKNTYLDVSQLRITNN
VKQAVYAMAYALDQLSRCEDGQGPFMPENTCAYLPDFEPWQ
>V2R.GCA_006547115.1_GSC_porc_1.0_ML655470.1_3718333_3719142+
ISYGPFDRSLRGSVQLQSVYQFPTNTAALYQGLIQLMLHFGWVWVGLVVQ
DDIRGEMFLRDLTEEMNNKGLCISFAERIPEFPAKNTVNRQLFIERFVTT
KVSVAFGDTYSLLRFIYNIFCNTPFGNIWVTTSDWDITTLPFEQSLSYTY
FGGGLSFSFHEEEIPGFKDFLRTVQPAKYPHDIFIQDVWSTLFECPYLDQ
HGIKTLSRCEQNGTLETRTLHVWGMNTSPQSYNVYAAVYVIAQALHKECS
LRVEKESLDRGAYVTPHPWQ
>V2R.GCA_006547115.1_GSC_porc_1.0_ML655479.1_363681_364505-
NFLFLEITYGPFDARLRDKSQFPSLYQMAPKDSTLVHAMISLLLHFGWTW
LAVFISDDVKGEQFFQDLKAEMLKKCICVALIENLPAIKTMYGSSDITFM
ARIRVSSANVHILYGEVRSLVTVDIAAEYFLTTGKVWIMTAKWDVVVYEM
DHMLHSFHGSFSFSPHKREIPGFKHFLKAANSSQYPEDFYFNKLWTSIFD
CSPPGSFCGKLGVCLPNISLEFLPGNIDMMTISDSRYLIYNVVHALAHVL
HKMILEKIEMGSPEDTDQPKILPWQ
>V2R.GCA_006547115.1_GSC_porc_1.0_ML655479.1_3417893_3418699-
VSFGSFDPMLSDNGQFPSLCQVVPKGASLAFGMASLMLHFSWTWVGLVVT
EGHKGLQFLSDVRAEMDRNRVCVAFVKFIPTPLVSYASNLQPCDILTREI
SLVNVLVIYYDTAGLSEVNYNIGQQLVTWRVWVSNSQWHADRAGTNFILD
SFHGTLIFSNHREEISGSKKFVQAASPFKYPEDTYLTTYWHKNFHCSVSD
SDCSLRNCTPRASPAWLPVSRFDPAVSDVSYNIYNAVYAVAHALQEMLLQ
QGQKPLVGGERVVEFSAWQ
>V2R.GCA_006547115.1_GSC_porc_1.0_ML655540.1_412465_413262+
VSYASTLPSLSDKTQFPSFLRTPASDRTSSHAATQLVLHLGWSWIVILAP
DDDFGQQAGALAARELGEADTCIEFHLPVPSQHSPEKISTVLQKMQVSTA
TGVLVFLNDSNFKLILQSLLGFRLLGQVWVSEGLLHAALALAMPGISRVL
RGAFGLLCHRSRVHGFPEFFASLHPSRTPEDMFLVRFWEATFGCRWLYGN
GTVSRDVQLCSGSENLRGHEHPFQEVSRVDIAYTAVCSVAHALQDLVSCE
RGEGVCTDPQHFHPWQ
>V2R.GCA_004363535.1_DasPun_v1_BIUU_RJWM01002324.1_125099_125905-
VTFGSFDPMLTDSGQCPSLYQVAQKDTSLALGMVSLMLHFSWTWVGLLIT
EGHKGLQFLSDIREEMDRNKVCVAFVKMVSTVAASYLSATQMHDILTRET
SSVNVVIIYYDTDSLNDVNFNIGQHLVTWKVWVTNSQWHADMAGRNFILD
PFHGILVFSHHHEKISGFQNFVEEATPFKYPEDTYLIMYWSKNFHCSFSD
SDCALKNCAPNASLAWLPLNRFDMTMSDESYNIYNAVYAVAHALHEMFFE
EVQMPPMRNREAMISFPWQ
>V2R.GCA_004363535.1_DasPun_v1_BIUU_RJWM01003217.1_8602_9474+
VGYFSTCSILSDKFQFPSYIRTIASDKFQSEAMVKLIQHFGWVWVGTIAA
DDDYGKYGVKAFKEQMESANLCIAFSETIPKVYSNEKMQKAVKAVRSSTA
RVIVLYASDIDLSPFVLEMVYHNISDRTWIASEAWITSALIAKPEYFPYF
GGSIGFAIPRTDIPGLKEFLYDVHPSKDPNDVLTIEFWQTAFNCTWPNSS
VPYNVDHRVNMTGKEDRLYAMSDKFCTGEEKLEELKNTYLDVSQLRITNN
VKQAVYAMAYALDQLSRCEEGQGPFMPENSCAYLPDFEPWQ
>V2R.GCA_004363535.1_DasPun_v1_BIUU_RJWM01005784.1_64059_64868+
ISYGPFDHSLRDNVQLQSIYQFPSNTAALYQGLIQLMLHFGWVWVGLVVP
DDIRGELFLQDMTQEMNNNGLCIAFAERVPEFLAKDKINKELFSERMETT
NINVAFGDTYSLLRLVYIIYCNTPFGNIWVTTSDWDITTLPFGQSLSYTY
FGGGLSFSFHKEEIPGFKDFLRTVQPAKYPHDIFIQDVWSTLFECPYLNQ
DGIKTLSRCEQNGTLESRPLHVWDMNASPQSYNVYAAVYVIAQALHKELS
LRVEEESLDKGAYVTPHPWQ
>V2R.GCA_004363535.1_DasPun_v1_BIUU_RJWM01007628.1_19404_20207-
LTFGSFDPMLRDNGQFPSLYQVAPKDSSLALGMVSLMLHFSWTWVGLVIT
EGRKGHQFLSDVRAEMDKSGICVAFVKVIHGTLGASFAHFEYDFHTREIS
PANVAVVYYDSESLNVVNFYAGQYLVTWRVWVTNSQWHADLTGRNFILDS
FHGTLIFSSHHEEISGFQNFIQTVNPSKYPEDNFLALYWFKNFHCSLSVS
GCSLSNCPPNASLSWLPMNRFDTAMSDASYNTYNAVYAVAHALHEMLLQQ
VQMQTVGNGEGTVFSAWQ
>V2R.GCA_004363535.1_DasPun_v1_BIUU_RJWM01009154.1_8410_9216+
LSFGSFDPTFNDRGQFPSLYQVAPKDTSLALGMVSLMLHFSWTWVGLVIT
KCQKGLQFLSDVRTEMGRNGVCVAFVKMISNIFVSYISGGQKLDFLTQEP
SPVNVVVVYYDTESLNDVNYQIGQYLVTWRVWVTNSQWHADMAGRNFILG
SFHGTLIFSHHHMEIPGFTNFIHTANPSKYPEDTFLTLYWFQNFHCTVSD
SDCSLMNCPPNASLAWLSGNRFDVDMSDGSYNVYNAVYAVAHALHEMLLQ
RVGTKPIRNGATMVFFPWQ
>V2R.GCA_004363535.1_DasPun_v1_BIUU_RJWM01009154.1_46456_47262-
LSFGSFDHTFNDRGQFPSLYQVAPKDTSLALAMVSLMLHFGWTWVGLVIT
EGQKVLKFLSDVRTEMDRNGVCVAFVKMISTFLASFASGLQKLDFLTRET
SPVNVVVVYYDTESLNDVNYLIGQFIVTWRVWLTNSQWHADMAGRNFILD
SLHGTLTFSHHHMEIADFKNFIHTANPSKYPEDMFLTLYWFQNFHCSVSD
SDCSLRNCPPNASLAWLSVNRFDPDMSDGSYNVYNAVYAVAHALHEMLLQ
QAGTKPIRNVDTVVFSPWQ
>V2R.GCA_004363535.1_DasPun_v1_BIUU_RJWM01009448.1_38255_39061-
VIFGSFDSTLTDRLKYPSLYQVAPKDTYLALGMVSLMLHFHWTWVGLLIT
EGHKGLQFLSDVRAEMDRNRVCSAFVKMVSTVAVSYLSAAQKYDILNTDT
SSVNVVVIYYDSDSPNDVNFNIVQNLVTWKVWMTNSQWQADLDGKNFILD
PFHGILVFSHHHEEISGFTKFVQEATPFKYPEDTYLFVYWYKDFHCSLSE
TDCALKSCTPNASVTWLPSNRFDTAMSDRSYNIYSGVYAVAHALHAMLFE
EVQRPPMRNRQVMIFPPWQ
>V2R.GCA_004363535.1_DasPun_v1_BIUU_RJWM01010062.1_22515_23321-
VTFGSFDPTVTDSFKYPSFYQVAPKDTYLALGMVSLMLHFHWTWVGLLIT
EGPKGLQFLSDVRAEMDRNRVCAAFVKMVPTLAVSRPSVMQKHAILTADT
SSVTVVVIYYDTDSPNDVSYNIVQSFVTWKVWMTNSLWQADLYGRNFILD
PFQGILIFSHHHEEISGFKNFVQEATPFKYPEDNYLFMYWYKNFHCSFSE
SHCALENCAPNASLVWLPPNRFDTAMSDRSINIYNGVYAVAHALHAMLFE
EVQKTPMRTRQVMMFSPWQ
>V2R.GCA_004363535.1_DasPun_v1_BIUU_RJWM01011719.1_54065_54871-
LTFGSFDPILNDNNQFPSLYQMAPKDTSLPQAMVSLMLHFSWTWVGLVIT
EDPKGLQFLSDMRPEMDRNRVCMAFVKMIPNDAVSYMAHTQQREFLTGES
SAVNVVIIYYDTESLNDINYNIGLHLVTWRVWVTNSQWHADMTGKKFILD
SFHGAIIFSNHHEEIFDFQHFIQTANPSKYPEDIFFHQFWYWNFNCLISE
SDCSLKNCTPNASLARLPANRFDPAMSDASYNIYNAVYAVAHALHEMLLQ
QVQMQTAGNGEIRTFSPWQ
>V2R.GCA_004363535.1_DasPun_v1_BIUU_RJWM01014789.1_46646_47452-
LTFGSFDPILSDKDQFPSLYQMAPRDTSLPQGMVSLMLHFSWTWVGLVIT
EGPKGLQFLSDVRTEMDRNRICMAFVKMIPNDVVAYISHKQQCEFLVGES
YAVNVVIIYSDTQNLNDINCNIGLHLVTWRVWVTNSQWHADMTGKKFILD
SFHGAIIFSNHHEEISGFKHFIQTVNLSRYPKDIFIHQFWYWNFNCLISE
SDCSLKNCTPNASLAWLPANRFDPAMSDESYNIYNAVYAVAHALHEMLLQ
QVQMQPAGSGEMRTFSPWQ
>V2R.GCA_004363535.1_DasPun_v1_BIUU_RJWM01015594.1_28500_29306-
LSFGSYDPTFNDRGQFPSLYQVAPMDTSLALGMVSLMLHFSWTWTGLIIT
EGQKGLQFLSDVRAEMDKNGVCVAFVKMISNFLASFASGPPKLDFLTRET
SPVNVVVIFYDTESLSDVNYLIGQYLVTWMVWVTNSQWHADMAGRNFLLD
SFHGTLIFSHHHVEITDFTNFIHTANPSKYPEDPFLTLYWFRNFHCSTSD
SDCSLGNCPPNASLAWLSANRFDPVMSDGSYNVYNAVYAVAHTLHDMLLQ
QVVTKAIRNGDTKVFSPWQ
>V2R.GCA_004363535.1_DasPun_v1_BIUU_RJWM01015729.1_25353_26162-
ISYGPFDRSFQDSVQLQSIYQFPTNTAALYQGLIQLMLHFGWVWVGLVVP
DDIRGETFLRDMTQEMNNNGLCIAFAERVPEFPAKDTTNRQLFFERFATT
KVSVAFGDTYSLLRFVYNIFCYTPFGNIWVTTFDWDITTLPFGQSRSYTY
FGGGLSLSFHTEEIPGFKDFLRTVQPAKYPHDIFIQDVWSMLFECPYLDQ
NGIRTLSRCEQNGTLETRPLHVWDMNASPQSYNVHAAVYVIAQALHKELS
LRVGEGSLDKGACMTPHPWQ
>V2R.GCA_004363535.1_DasPun_v1_BIUU_RJWM01015749.1_21561_22367+
LSFGSFDPTFNDRGQFPSLYQVAPKDTSLPLAMVSLMLHFSWTWVGLVIT
ECQKGLQFLSDMRADMDKNGVCVAFVKTITNILASFASITQRLDFLTREP
SPVNVVVVYYDTESRNDVNYQIGQYLVTWRVWVTNSQWHADMAGRNFLLD
SLHGTLIFSHHHVEIPDFTNFIHTANPSKYPEDSFLTLYWFQNFPCSVSD
SDCSLRNCPPNASLAWLSVNRFDPDMSDGSYNVYNAVYAVAHALHEMLLQ
QVGTKPIRNGDTMVFSPWQ
>V2R.GCA_004363535.1_DasPun_v1_BIUU_RJWM01015844.1_23711_24520+
ISYGPFDHSLRDSVQLQSIYQFPTNIAALYQGLIQLMLHFGWVWVGLVVP
DDMRGETFLRDMTQEMNNNGLCIAFAERVPEFPAKDTINRQLFFERFSTT
NVNVAFGDTYSLLRFVYNIYCYTPFGNIWVTTSDWDITTLPFEQSQSYTY
FGGGLSFSFHMGEIPGFKDFLRTVQPAKYPHDIFIQDVWSTLFECPYLDQ
HGIKTFSRCGQNGTLESRPLHVWDMNASTQSYNVYAAVYVIAQALHKELS
VRVEEESLDKGAYVTPYPWQ
>V2R.GCA_004363535.1_DasPun_v1_BIUU_RJWM01016602.1_1079_1885-
LTFGSFDAMLSDNGQFPSVYQMSPKDTSLALGMVLLMLHFSWTWVGLVIA
EGHKGLQFLTDLKQQMDRNRICVAFVKMISNTAMPNFSNKPTYELWIREI
SPANVVIIYFDTDSDRDAQFYTGQYLVTWRVWVTNSLWHYASFGKNFIMD
SFHGTIIFSNQHEEIAGFKTFIQTATPSKYPEDIYLTIFWSMNFDCTLSN
FDCTLKNCPPNASLTCLPVSHFDPTLGDEGYNIYNAVYAVAHVLQKSLLQ
QVQMQPSKTGKLKEFSPWQ
>V2R.GCA_004363535.1_DasPun_v1_BIUU_RJWM01016602.1_25410_26216+
VTFGLFDPTLTDSVKYPFLHQVAPKDTYLALGMVSLMLHFHWTWVGLLIT
EGHKGLQFLSDVRAEMDRNRVCAAFVKMVPTLAVSYLSATQKHDILTADT
SSVNVVLVYYDKYSGNDVNYNIVKNLVTWKVWVTNSQWQADLDGRNFIID
PFHGILVFSQHHEEISGFKNFVQEATPFKYSEDTYLFMYWYKNFHCSFSE
SDCALENCTPNASLAWLPLNRFDTAMSDGSYNIYNGVYAVAHALHAMLFE
EVQRPPMENRQRLMFSPWQ
>V2R.GCA_004363535.1_DasPun_v1_BIUU_RJWM01018267.1_38499_39308+
ISYGPFDRSLQDSVQLQSIYQFPTNIAALYQGLIQLMLHFGWVWVGLVVP
DDIRGEMFLQDLTQEMNNNGLCIAFAERVPEFPAKVTLNRQLFFERFSTT
NISVAFGDTFSLLRFVYNIYCYTPFGNIWVTTSDWDITTLPFEQSQSYTY
FGGGLSFSFNTEEIPGFKYFLRTVQPAKYPHDIFIQDVWSTLFECPYLVQ
HGIKTLSRCEQNGTLETRTLHVWDMNTSPHSYNVYAAVYVIARALHKELS
LRVEEESVAKGAYVTPHPWQ
>V2R.GCA_004363535.1_DasPun_v1_BIUU_RJWM01019238.1_22128_22934+
LTFGSFDPMLSDNGQFPSVYQMSPKETSLALGMVSLMRHFNWTWVGLVIA
EGQKGLQFLTDLRQQMERNRICGAFVKMISNTANLHFSNRPTYDLWTRET
SPVNVVIIYFDTDSVEDAEFYTGKYLVTWRVWVTNSQWHCISFGNNFLMD
SFHGTFIFSSQHEEISGFKTFTQTATPLKYPEDIYLTIFWSMNFDCPLSN
FDCTLKNCPPNATLTCLPVSRFDPTMSDEGYNIYNAVYAVALALHETLLQ
QVQMQPSKNGKLKEFCPWQ
>V2R.GCA_004363535.1_DasPun_v1_BIUU_RJWM01020354.1_31405_32241+
NYDYFVLFFQVTYGPFDLSLSDKDQYPSLYQMAPKDSALVHAMISLLLHF
GWTWVAVFVSDDEKGEQFLGDLKAEMLKKGICVALTEKLPATKIMYASSD
IAFMSRIRVSSANVHILYGEVGSLITVDIAAEFFLTTGKVWVMTAKWDIV
VYETDHMLHSFHGSFSFSPHKGEVPGFRHFLRTVNPSQYPEDFYFSKLWL
NFFECSLHGSQCGRIGVCPPNTSLEFMPGNIDLMTLSDSSYFIYNAVYAV
AHVLHKMLLDKTAVNSPGDAGQPGLLPWQ
>V2R.GCA_004363535.1_DasPun_v1_BIUU_RJWM01020680.1_20116_20922+
VTFGSFDSTLTDSGQYPSLYQVARKDTYLALGMVSLMLHFHWTWVGLLIT
EGHKGLQFLSDVRAEMDRNTVCVAFVKMVPTMTVSYDSGMQQHDILTTDT
SSANVVIIYYDTGSAIDVSYNIVQSFVTWKVWMTNSLWQADLYGRNFILD
PFHGILIFSHHHEEISGFKNFVQEATPFKYPEDTYLFMYWYKNFHCSFSE
SDCALENCTPNASVVFLPLNRFDTDMSERSINIYNGVYAVAHALHAMLFE
EAQRTPMRNRQMMMFSPWQ
>V2R.GCA_004363535.1_DasPun_v1_BIUU_RJWM01020767.1_7468_8271+
VTCGSFDPTLTEKGEFPSVYQVAPKETSLSLAMVSLMVHFNWTWVGLVIT
EGEKGLKFLSDVRAEMDRNGVCAAFVKMISTPLVSYISSLPQRDILTTEM
SSVNVIIIYHDTDGLNDVNYRIEQYRVTSSVWVTNSLWHADMAGKNFILD
PFHGTLIFSNYHEEIADFKSFVQAASPFKYPEDTYLIMYWFNNFHCLFSD
SDCSLTNCTPNASLAWLPVNHFDPAMSDGSYNIYNAVYAVAHALHEMLLQ
QAEIYPMGNGERMLSPWQ
>V2R.GCA_004363535.1_DasPun_v1_BIUU_RJWM01020965.1_2912_3715-
VTFDSFDPMLRENGQLPSLYQVAPKDTSLALAMVSLMLHFSWTWVGLVIM
EGQKGLRFLSQLTGEMDRNKICVAFVKMVSTYLVSYVAFAKEYVILTKET
SQVNVVIIYYDTDFQNDVNHKIEPYLLTGKVWVTNSQWHADMTGKNFILN
SFHGALIFSNHHEEISGFNTFVQEANPSKYPEDIYLTKFWLENFHCSFSD
SDCSLKDCTPNASLVWLPVNRFDTTMTDWSHNVHNAVYAVAHALHEMLLQ
QAQRPLMGNKEVMFSPWK
>V2R.GCA_004363535.1_DasPun_v1_BIUU_RJWM01020965.1_28589_29395-
VTFGSFDPMLTDSGQYPSLHQVAPKDTYLALGMVSLMLHFHWTWVGLLIT
EGHKGLQFLSDMRAEMDRNRICVAFVKMVTTLAVSYTSVMETHAILTADT
SSVNVVVIYYDNDSAHDVSYNIVQSFVTWKVWVTNSLWQADLDGRNFILD
PFHGILVFSHHHEEISGFKNFVQEATPFKYPEDTYLFMYWYKNFRCSFSE
FDCALENCVPNASVAWLPANRFDTAMNERSINIYNGVYAVAHALHAMLFE
EVQRPPTENRQRLMFSPWQ
>V2R.GCA_004363535.1_DasPun_v1_BIUU_RJWM01021294.1_6694_7503-
ISYGPFDHSLRDSVQLQSIYQFPKNTAALYQGLIQLMLHFGWVWVGLVVP
DDIRGEMFLRDMTQEMNNNEMCIAFAERVPEFPAKDTINRQLFFERFIIT
VVNVVFGDTYSLLRFVYIIFCNTPFGNIWVTTSDWDITTLPFGQSRRYTY
FGGGLSLSFHTEEIPGFKDFLRTVQPAKYPHDIFIQDVWSMLFECPYFNQ
HGIRTLSRCEQNGTLESRPLHVWDMNASPQSYNVYAAVYVIARALHKELS
LRVEEESLDKGSYVTPYPWQ
>V2R.GCA_004363535.1_DasPun_v1_BIUU_RJWM01025419.1_1577_2383+
VTFGLFDSTLTDTVKYPSLYQVAPKDTYLALGMVSLMLHFHWTWVGLLIT
EGHKGLQFLSDVRAEMDRNRVCVAFVKMISTVTASYISAIQKHDILTADT
LSVNVVVIYCDTDSPNDVSYNIVQNLVTWKVWVTNSQFHGDLNGRNFILD
QFHGILAFSHHHEEISGFRNFVQEATPFKYPEDTYLFMYWYKNFHCSYSE
SDCALENCTPNASLVWLPLNHFDTAMSERSYNIYNGVYAVAHDLHVMRFE
EVQRPPMESIQKMMFPSWQ
>V2R.GCA_004363535.1_DasPun_v1_BIUU_RJWM01027017.1_6330_7136+
VTFDSFDPILRDNGQFPSLYQVAPKDTSLALAMVSLMLHFSWTWVGLVIM
EGQKGLRFLSQLTGEMDRNKICVAFVKMVSTYLVSYVAFAKEYIILTKET
SQVNVVIIYYDPDFQNDVNYKIEPYLLTWKVWVTNSQYHADMTGKNFILS
SFHGALIFSNHHEEISSFKTFVQEANPSKYPEDIYLTKFSLENFHCSFSD
SDCSLKNCTPNASLASLPVNYFGTVMTDWSHNVHNAVCAVAHALHEMLLQ
QAQRPLMGDKEVMLFPPWK
>V2R.GCA_004363535.1_DasPun_v1_BIUU_RJWM01027546.1_5308_6114-
VTFGSFDPMLRDNDQFPSLYQVAPKDTSLALGMVSLMLHFSWTWVGLVIT
EGHRGVRFLSEVRREMERNRVCVAFVKVVSSAFTPYFFNPQQHDVIARET
SPVTVVIIYCDTESLNDINYLIGQNVETWRVWVTNSQWHADMAGANFILD
SFHGTLIFSNHHGEISAFKTFVQEASPFKYPEDTYLTMYWFNHFHCSFSD
SDCALRNCTPNASLAELPMNRFDLEMTDESYNTYNAVYAVAHALHQMLLQ
QTERLPLVNREFFTFFPWQ
>V2R.GCA_004363535.1_DasPun_v1_BIUU_RJWM01027661.1_15552_16358+
VTFGSFDATLTDSVRYPSLYQVAPKDTYLALGMVSLMLHFHWTWVGLLIT
EGPKGLQFLSDVRAEMDRNTVCVAFVKMVSTLAVSYLSAAQKHDILTVDT
SSVNVVVIYYDSDSPNDVSYNIVQNAVSWKVWVTNSLWQADLYGSNFILD
TFHGILVFSQRHEEISSFRNFVQEITPFKYPEDIYLVMYWYKNFHCSFSE
SDCALENCTPNASLVWLPLNRFDTAMSERSINIYNGVHAVAHALHAMLFE
EVQRPPMGNRQVMMFSPWQ
>V2R.GCA_004363535.1_DasPun_v1_BIUU_RJWM01029495.1_5059_5865+
LSFGSFDHTYNDRVQFPSLYQVAPKDTSLALAMVSLMLHFSWKWVGLAIT
EGQKGLKFLSDVRAEMDRNGVCVAFVKMISNFLVSFASGLQKLDFLTRET
SPVNVVVVYYDTESLNDVNYLIGQYLVTWRVWVTNSQWHADMAGRNFILD
SFHGSLTFSHHHTEIPDFTSFVHTANPSKYPEDTFLTLYWFQNFHCSVSD
SDCSLRNCPPNASLAWMSVNRFDPNMSDESYNVYNAVYAVAHALHEMLLQ
QVGTKPIRNGATVVFSPWQ
>V2R.GCA_004363535.1_DasPun_v1_BIUU_RJWM01029856.1_21242_22051-
ISYGPFDHSLRDSVQLQSIYQFPTNTAALYQGLIQLMLHFGWVWVGLVVP
DDIRGERFLRDLTQEMNNNGLCIAFAERVPEFPAKDTINRQLFFERFSTT
NINVAFGDTYSLLRFVYNIFCYIPFGNIWVTTSDWDITTLPFEQSLSYTY
FGGGLSFSFHTEEIPGFTEFLRTVQPAKYPHNIFIQDVWSTLFECSYLDQ
QGIRILSRCEQNGTLESRPLHAWDMNASPQSYNVHAAVYVIAQALHKELS
LRVGEGSLDKGAYVTAHPWQ
>V2R.GCA_004363535.1_DasPun_v1_BIUU_RJWM01030115.1_18556_19362+
VSFGSFDPILSDSGQFPSLYQVAPKDASLALGMVSLMLHFGWTWVGLVIT
EGHRGLQFLSDVRAEMDRNRICVAFLKFIPTPLVSYVSNLQSLDILTRET
SLVNVVVIYYDTAGMNEVNYNIGQHLVTWRVWITNSQWQADMAGTNFILD
SFHGTLIFSNHHKEVAGFKNFVQAANPLKYPEDTYLTIYWYKNFRCSLSD
SDCALKNCTDNASLAWLPVSHFDPAMSDASYNTYNAVYAVAHALHEMLLQ
QVQKPLVGSKRVMEFPAWQ
>V2R.GCA_004363535.1_DasPun_v1_BIUU_RJWM01030179.1_11341_12147+
VTFGSFDPTVADSRQYPSLHQVAPKDTYLALGMVSLMLHFHWTWVGLLIT
EGHQGLQFLSDVRAEMDRNRVCVAFVKMVTTLAVSYVSILQKHDILTTDT
SSVTVVVIYYDTDSANDVSYNLVQSFVTWKVWVTNSPWQADTNGRYFILD
PFHGILVFSHHHEEISGFKNFVQEATPFKYPEDTYLYMYWYKNFRCSFSA
SDCALENCTPNASLAWLPPNRFDTDMSERSINIYNGVYAVAHALHAMLVE
EVQRTPVRNRQVMMFSPWQ
>V2R.GCA_004363535.1_DasPun_v1_BIUU_RJWM01031040.1_5797_6606+
ISYGPFDRSLRDSVQLQSIYQFPTNTAALYQGLIQLMLHFGWVWIGLVVP
DDIRGETFLRDMTQEMNNNGLCIAFAERVPEFPAKDTLNRQLFFERFSTT
NVSVAFGDTYSLLRFVYNIYCYTPFGNILVTTSDWDITTLPFEQSQSYTY
FGGGLSFSFHTEEIPGFKEFLRTVQPAKYPDDIFIQDVWSTLFECPYLDQ
DGIKTLSRCEQNGTLESRPLHVWDMNASPQSGNVYAAVYVIAQALHKELS
LRVEEESLDKGAYVTPHPWQ
>V2R.GCA_004363535.1_DasPun_v1_BIUU_RJWM01031072.1_18445_19251-
LSFGAFDPTLNDRGQFPSLYQVALKDTSLALGMVSLMLHFNWTWVGLIIT
EGQKGLQFLSRVRAEMDRNGICVAFVKIISNLFASFASGTQKLDFLTQET
SPVNVVVVYYDTESRNDVNYLIGQFIVTWRVWVTNSQWHADMTGRNFILD
SFHGTLIFSHHHVEIPDFTNFIHTANPSKYPEDTFLTLYWFQNFHCSISD
SDCSLRNCPPNASLAWLSANRFDPTMSDGSYNVYNAVYAVAHALHEMLLQ
QVGTKPIRNEDTMVFSPWQ
>V2R.GCA_004363535.1_DasPun_v1_BIUU_RJWM01031125.1_19405_20208-
LSFGSFDPMFSDNGQFPSLYQMAPKDTSLAHGMVSLMLHFSWTWVGLVIA
EGQKGLQFLTDLRVETDENRVCIAFVKMTPSAFVSYFFNIQKHNIISGEA
TTVKVVIIYYDTDSLNQVNYYIGLHLVTWRVWVTNSQWHADMAGRNFLLD
SFHGVLIFSHHHEISGFKDFIQTATPSKYPEDTLLSLYWFQYFRCSLTEF
DCSLENCTPNASLAWLPMNTFDSDMSFWSYNIYNAVYAVAHALQEMSLQQ
IQMQQMEYGWTLVSFPWQ
>V2R.GCA_004363535.1_DasPun_v1_BIUU_RJWM01032092.1_18088_18891+
VTFGSFDPTLTDTVKYPSLHQVAPKDTYLALGMVSLMLHFRWTWVGLLIT
EGHKGLQFLSDVRAEMDRNRVCAAFVKTVSTVAVSHLSLVQNHDILTADT
SSVNVVVVYYDSDSQNDVSYNIVQNVVSWKVWVTNSQWHGDLDGRNFILD
PFHGILVFSHHHEEISSFRNFVQEITPFKYPEDTYLVMYWYKNFHCSFSE
SGCALENCTPNASLAWLPLNRFDTAMSDRSYNMYNGVHAVAHALHAMLFE
EVQRPPMRNRQVMFPSWQ
>V2R.GCA_004363535.1_DasPun_v1_BIUU_RJWM01033061.1_16683_17489+
VTFGSFDPTLTDTVKYPSLYQVAPKDTYLALGMVSLMLHFHWTWVGLLIT
EGHQGLQFLSDVRAEMDRNRVCAAFVKMVSTVAVSYLSAMQKHDMLTADT
SSVNVVVIYYDTDGPNDVSYNIVQNLVTWKVWVTNSPWHADLSGRNFILD
PFHGILVFSHHHEEVSGFRSFVQEATPFKYPEDTYLFMYWYKNFHCSFSE
SGCALENCTPNASLAWLPLNRFDTSMSERTINIYNGVCAVAHALHVMLFE
EVQRPPMENIQKMMFPSWQ
>V2R.GCA_004363535.1_DasPun_v1_BIUU_RJWM01034520.1_13349_14155-
LNFGSFDPILSDKDQFPSLYQMAPRDTSLPQGMVSLMLYFSWTWVGLVIT
EGPKGLQFLADVRPEMDRNRICMAFVKVIPNDAVSYVSHKQQREFLAGES
SAVNVVIIYCDTETLNDINYNIGLHLVTWRVWVTNSEWHADMTGKNFILD
SFHGTIIFSNHHEEISGFKHFIQTVNLSKYSQDIFIHQFWYWNFNCLISQ
SDCSLKNCTPNASLARLPANRFDPAMSDASYNIYNAVYAVAHALHEMLLQ
QVQMQPTESGEMRTFSPWQ
>V2R.GCA_004363535.1_DasPun_v1_BIUU_RJWM01034679.1_5878_6684-
ISFGSFDPTFNDRGQFPSLYQVAPKDASLALGMVSLMLHFTWTWVGLVIT
EGQKGQQFLLDVRAEMDSNGVCIAFVKMISNFLVSFASGPQKLDFLTREI
SPVNVVVVYYDTESLNDVNYQIGQCLVTWRVWVTNSQWHADMAGRNFILD
SFHGTLIFSHYHMEIPDFTNFIHTANPSRYPEDTFLTLYWFQNFHCSLSD
SDCSLRNCPPNASLAWLSVNRFDADMSDGSYNVYNAVYAVAHALHEMLLQ
QVGTKPIRNVDTMVFSPWQ
>V2R.GCA_004363535.1_DasPun_v1_BIUU_RJWM01035153.1_8576_9382-
VTFGSFDSTLTDTVRYPSLYQVAPKDTYLALGMVSLMLHFHWTWVGLLIT
EGHKGLQFLSDVRAEMDRNRVCVAFVKIVSTMAVSHLSAVQNHDILTADT
SSVNVVVIYYDADSANDVNYNIVENLVTWKVWVTNSQWQADLDGRNFILD
AFHGILIFSHHHEKISSFRNFVQEATPFKYPEDTYLFTYWYKNFHCSFSE
SDCALENCTPNASLAWLSLNHFDTAMSDRSYHIYNGVYAVAHALHAMLFE
EVQRPSVGNRKVMIFSPWQ
>V2R.GCA_004363535.1_DasPun_v1_BIUU_RJWM01035330.1_11512_12318-
LSFGSFDPTFNDRGQFPCLYQVAPKDTSLALGMVSLMLHFSWTWVGLVIT
KGQKGIQFLSDVRAEMGRNGVCVAFVKMISNIFASYISGGQKLDFLTQET
SPVNVVVVYYDTESLNDVNYLIGQFVVTWRVWVTNSQWHADMAGRNFILD
SLHGTLIFSHHHVEIPDFTNFIHTANPSKYPEDKFLTLYWFQNFHCSISD
SDCSLRNCPPNASLEWLSANRFDVDMNDGSYNVYNAVYAVAHALHEMLLQ
QVGTKPIRNGDTIVFSPWQ
>V2R.GCA_004363535.1_DasPun_v1_BIUU_RJWM01035483.1_17886_18692+
ITFGSFDPMLRDNGQFPSVYQTAPKDASLAVAMVSLLLHFRWTWVGLVIT
EGHKGLQFLSGLKGEMDRSKVCVAFVKMASTPLVSYMALAREYVVLTREI
AQVNVVIIYYDTDILSDVDYNIEQYLLTGRVWVTNSQWHADMTGKNFILN
SFHGTLIFSNHHEEIAGFKTFVQEANPSKYPEDIYLTMFWLNNFHCSFSD
SDCSLKGCTPNASLAWLPVNHFDTAMTDWSHNVHNAVYAVAHALHEMLLQ
QAQWPPLGKKEVLEFSPWL
>V2R.GCA_004363535.1_DasPun_v1_BIUU_RJWM01036535.1_6219_7025+
VTFDSFDPMLRDNGQFPSLYQVAPKDTSLARAMVSLMLHFSWTWVGLVIM
EGQKGLRFLSQLTGEMDRSKICVAFVKMVSTYLVSYVAFAKEYIILTKET
SQVNVVIIYCDTDFQNDVNYRIEQYLLTGKIWVTNSQYHADMTGKDFILS
SFHGALIFSNHHEEISGFNTFVQEANPSKYPEDIYLTKFSLENFHCSFSD
SDCSLKDCTPSASLASLPVNYFGTVITDWSHNVHNAVCAVAHALHEMLLQ
QAQRPLMGDKEVMLFPPWK
>V2R.GCA_004363535.1_DasPun_v1_BIUU_RJWM01036920.1_8229_9035-
LSFASFDPTFNDRGQFASVYQVAPKDTSLARGMVSLMLHFSWTWLGVVIT
KGQKGLKFLSDVRAEIDKNGVCVAFVKMISNILASYISGGQKIDFLTQET
PPVNVVVVYYDTESLNDVNYQIGQSLVTWRVWVTNSQWHADMAGRNFILD
SFHGTLIFSHHHVEIPDFTNFIHTANPSKYPEDTFLTLYWFQNFPCSVSD
SDCSLRNCPPNASLEWLSVNRFDADMSDGSYNVYNAVYAVAHALHEMLLQ
QVGTKPIIYGDTMVFSPWQ
>V2R.GCA_004363535.1_DasPun_v1_BIUU_RJWM01038154.1_7919_8725-
LSFGSFDPTFNDRDQFPSLYQVAPKDTSLALGMVSLMLHFGWTWVGLVIT
EGQKGLKFLSDMRREMDRNEACVAFVKMISNFLASFASGLQRLDFLTREP
SPVNVVVVYYDTESLNDVNYLIGQFVVTWRVWVTNSQWRADMAGRNFILD
SFHGSLIFSHHHTEIPDFTKFVHRANPSKYPEDTFLTLYWFQNFHCSVSD
SDCSLSNCPPNASLAWLPVNRFDADMSDESYNVYNAVYAVAHALHEMLLQ
QVGTKPIRNVDTMVFSPWQ
>V2R.GCA_004363535.1_DasPun_v1_BIUU_RJWM01041388.1_9602_10408+
LSFGSFDPTFNDRGQFPSLYQVAPKDTSLALGMVSLMLHFSWTWVGLVIT
KGQKGLQFLSDVRAEMDRNGVCVAFVKMITNIFVSYVSGGQKLDFLTQET
SPVNVVVVYYDTESLNDVNYQIGQYLVTWRVWVTNSQWHADMAGRNFILG
SFHGTVIFSHHHVEIPDFTNFIHTANPSKYPEDTFLNLYWFQNFHCSVSD
SDCSLRNCPPNASLAWLSVNRFDVDMSDGSYNVYNAVYAVAHALHEMLLQ
HVGTKPIRNGDTMVFSPWQ
>V2R.GCA_004363535.1_DasPun_v1_BIUU_RJWM01041838.1_5156_5962+
VTFGSFDPMLRDNGQFPSVYQTAPKDTSLALAMVSLMLHFRWSWVGLVIM
EGQKGLQFLSDVTWEMERKKICVAFVKMVSTPLVSYMALAKQHIILTKET
SQVNVVIIYCDTDFLNDVNYNLENYLLTGKVWVTNSQWHADMTGKNFILN
SFHGALIFSNHHEKISGFKTFVQEANPSKYPEDFYLTMFWFNNFHCSFSD
SDCSLKDCTPNASLAWLPVNRFDPAMTDWSHNIYNAVYAVAHALHKMLLQ
QAQMPLMGHKEVMTFSPWQ
>V2R.GCA_004363535.1_DasPun_v1_BIUU_RJWM01041932.1_4323_5120+
VSYSSTLPNLSDKTQFPSFLRTRASDLTSSYAVTQLVLHLGWSWVGILIQ
DDDFGQQAGTLAAQELGQAGVCIEFHLHVPSRQTPEKIDTIVQKMEKSTA
TGVLVFLSNSNIQLILRRLEGIRVLGQVWVSESLVHTVIALATPGAAWVL
QGAFGLKLQSSYAHGLPEFFARLHPSRTPEDMFLRRFWEATFGCRWPHGN
DAVASDVHLCSGNESLRDHKFPFQDVSRVEAAYPAVYSIAHALQDLVLCE
HGEKMCGDSLYFQPWQ
>V2R.GCA_004363535.1_DasPun_v1_BIUU_RJWM01043820.1_8926_9732+
VTFGTYDAWFSENGQFPSLHQVAPRDASLALGVVSLMLHFHWTWVGLVIA
EGWSGFQFLSDVRAEMDRNGVCVAFVKMISNALVSYLSVAKMQDFLTRAI
APVNVVIIYYDTDSLNHINHQIGLHLVTWRVWVTNSQWHADLAGRHFILD
SFHGTLIFSHHHEEIPGFNKFIQTVTPFKYPEDTFLTWYWFQNFHCSFSV
SDCLLKDCAPNASLAWLPANHFDTVMSDGSFNTYHAVYAVAHALQEMLHQ
EVQTQPTGSGDNMVFSPWQ
>V2R.GCA_004363535.1_DasPun_v1_BIUU_RJWM01044513.1_4771_5577-
LSFGSFDPTFNDRGQFPSLYQVAPKDTSLALGMVSLMLHFSWTWVGVVIT
KGQKGLQFLSDVRAEMDRNGVCVAFVKMISNILASFVPGPEKLDFLIREP
SPVNVVVVYYDTESLNDVNYQIGKYLVTWRVWVTNSQWHADMAGRNFILD
SFHGTLIFSHHRVEIPDFTNFIHTANPSKYPEDTFLTLYWFQNFHCSVSD
SDCSLRNCPPNASLAWLSVNRFDADMSDGSYNVYNAVYAVAHALHEMLLQ
QVGTKAIRNGDTMVFSPWQ
>V2R.GCA_004363535.1_DasPun_v1_BIUU_RJWM01044911.1_9794_10600+
VTFGSFDPTVTDSGQYPSLHQVAPKDTYLALGMVSLMLHFHWTWVGLLIT
EGHQGLQFLSDVRAEMDRNRVCVAFVKMVRTLAVSHASILQKHAILTSDT
SSVTVVVIYYDTESANDMTYNIAESFVTWKVWVTNSPWQADLDGRNFILD
PFHGILVFSHHHEEISGFKNFVQEATPFRYPEDTYLFMYWYKNFHCSFSE
SGCALENCTPNASVAWLPLNRFDTAMSDRSINIYNGVYAVAHALQAMIFE
EARRTPMRNKQVMTFSPWQ
>V2R.GCA_004363535.1_DasPun_v1_BIUU_RJWM01046415.1_6050_6856-
LSFGTFDHTFNDRGQFPSLYQVAPKDTSLALAMVSLMLHFSWTWVGLAIT
EGQKGLKFLSDVRAEMERNGVCVAFVKMISNYLVSFASGLQRLDFLTRET
SPVNVVVVYYDTESRNDVNYQIGQFVVTWRVWVTNSQWHADMAGRNFILD
SLHGSLTFSHHHMEIPDFTNFVHTANPSKYPEDTFLTLYWFQNFHCSVSD
SDCSLRNCPPNASLAWLSATRFDPNMSDESYNVYNAVYAVAHALHEMLLQ
QVGTKSIRNGDTIVFSPWQ
>V2R.GCA_004363535.1_DasPun_v1_BIUU_RJWM01047609.1_2038_2844-
LSFGSFDPTFNDRGQFPSLYQVAPKDTSLALGMVSLMLHFSWTWVGLVIT
KGQKGLQFLSHMRAQMDSNGVCVAFVKMISTVLAPPISGLQKIDFLTKET
SPVNVVVIYYDTESLNDVNYQIGQYLVTWRVWVTNSQWHADMAGRNFILD
SFHGTLIFSHHHVEIPDFTNFIHTANPSKYPEDTFLTLYWFQSFHCSVSD
SDCSLRNCPPNASLAWLSVNRFDPVMSDGSYNVYNAVYAVAHALHEMLLQ
EVGTKPIGNGDTMVISPWQ
>V2R.GCA_004363535.1_DasPun_v1_BIUU_RJWM01048121.1_6461_7267-
LSFGSFDHTYNDRVQFPSLYQVAPKDTSLALGMVSLMLHFSWTWVGLVIT
EGQKGLKFLSDVKAEMDRNGVCVAFVKMVSIFLTSFASGLQKLVFLTRET
SPVNVVVVYYDTESLNDVNYLIGQFVVTWRVWVTNSQWHADMAGRNFILD
SFHGTLIFSHHHMEIPDFKNFVHTANPSKYPEDTFLTLYWFQNFHCSVSD
SDCSLRNCPPNASLAWLSVNRFDPDMSDESYNVYNAVYAVAHALHEMLLQ
QVGTKPIKNGGTVVFSPWQ
>V2R.GCA_004363535.1_DasPun_v1_BIUU_RJWM01048506.1_5563_6360+
VSHSSTLPSLSDKTQFPSFLRTRASDLLSSLAVTQLVLHLGWSWVIILAQ
DDDFGQQSGALAVRQLGEAGVCIEFHLAVPSQRSPEKINTVVQKMQTSTA
TGVLVFLNNSSFQLILQSLLGFQPLGQVWVSEGLLHTVLALATPGVSQIL
RGALGLLCHSSQVRGFPEFFASLHPTRTPEDMFLRRFWEATFGCRWPHGN
STETGDVRLCSGGESLKGHEHPFQDVSEVDIAYTAVYSVAHALQDLVSCE
HGSGVCTDPQHLRPWQ
>V2R.GCA_004363535.1_DasPun_v1_BIUU_RJWM01052368.1_4817_5623+
LSFGSFDPTFNDRGQFPSLYQVAPKDTSLALGMVSLMLHFSWTWVGLVIT
KGQKGLQFLSDVRAEMDRNGVCVAFVKMITNIFVSYVSGGQKLDFLTQEP
SPVNVVVVYYDTESLNDVNYQIGQFLVTWRVWVTNSQWHADMAGRNFLLD
SFHGTLIFSHHHVEIPDFTNFIHTANPSKYPEDTFLNLYWFQNFHCSVSD
SDCSLRNCPPNASLAWLCVNRFDADMSDGSYNVYNAVYAVAHALHEMLLQ
QVGTKPIRNGATMVFSPWQ
>V2R.GCA_004363535.1_DasPun_v1_BIUU_RJWM01054117.1_7222_8028+
LSFGSFDPTFNDRGQFPSLYQVAPKDTSLALGMVSLMLHFSWTWVGLVIT
KGQKGLQFLSDVRAEMDKNGVCVAFVKMISNVLAPPISGLQKLDFLTREP
SPVNVVMVYYDTESLNDVNYQIGQYLVTWRVWVTNSQWHADMAGRNFLLD
SFHGTLIFSHHHMEIPDFKNFIHTANPSKYPEDTFLTLYWFQNFHCSVSD
SDCSLKNCPPNASLVWLSANRFDPDMSDGSYNVYNAVYAVAHALHEMLLQ
QVGTKPIRNGDTMVFSPWQ
>V2R.GCA_004363535.1_DasPun_v1_BIUU_RJWM01054510.1_5781_6590+
ISYGPFDRSLRDSVQLQSIYQFPTNTAALYQGFIQLMLHFGWVWVGLVVP
DDIRGEMFLQDMTQEMNNNGLCIAFAERVPEFPAKDTTNRQLFFERFSTT
NVSVVFGDTYSLLRFVYNTYCYTPFGNIWVTTSDWDITTLPFEQSLSYTY
FGGGLSFSFHTEEIPGFKEFLRTVQPAKYPHDIFMQDVWSMLFECPYWDQ
DGIKTLSRCEQNGTLESRPLHVWDMNASPQSNNVYAAVYVIARALHKELS
LRVEEESLDKGSYVTPHPWQ
>V2R.GCA_004363535.1_DasPun_v1_BIUU_RJWM01059947.1_2651_3457+
VSFGSFDPMLSDSGQFPSLYQVAPKDASLALGMVSLMLHFGWTWVGLVIT
EGHRGLQFLSDMRAEMDRNRVCVAFVKFIPNPLVSYVSNLQSLDILMRET
SLVSVVVIYYDTAGMNEVNYNIGQHLVTWRVWITNSQWQADMAGTNFILD
SFHGTLIFSNHHKEVAGFKNFVQAANPFKYPEDTYLTMYWYKNFHCSFSD
SDCALKNCTANASLAWLPVNLFDPAMSVTSYNIYNAVYAVAHALHEMLLQ
QAQKPVVGSKRVMEFPAWQ
>V2R.GCA_004363535.1_DasPun_v1_BIUU_RJWM01060207.1_1583_2389-
LSFGAFDPTFNDRGQFPSLYQVAPKDTSLPLGMVSLMLHFSWTWVGLVIT
KGQKGLQFLSDVRAEMDKNGVCVAFVKMISNILAPPISGLQKLDFLTREP
SPVNVVVVYYDTESLNDVNYQIGQFIVTWRVWVTNSQWHADMAGRNFILD
SFHGTLIFSHHHMEIPDFKNFIHTANPSKYPEDTFLTLYWFQNFHCSVSD
SDCSLKNCPPNASLAWLSVNRFDADMSDGSYNVYNAVYAVAHALHEMLLQ
RAETKAIRNGDTLVFSPWQ
>V2R.GCA_004363535.1_DasPun_v1_BIUU_RJWM01060343.1_6253_7059-
LSFGSFDHTFNDRGQFPSLYQVAPKDTSLPLAMVSLMLHFSWTWVGLVIT
EGQKGLKFLSDVRAEMDRNGVCVAFVKMISNYLVSFASGLQGLDFLTKET
SPVNVVVVYYDTESLNDVNYLIGQFVVTWRVWLTNSQWHADMAGRNFILD
SFHGSLTFSHHHMEIPDFTNFVHTANPSRYPEDTFLTLYWFQNFHCSVSD
SDCSLRNCPPNASLAWLSANRFDPNMSDESYNVYNAVYAVAHALHEMLLQ
QAGTKPIRNGDTMVFSPWQ
>V2R.GCA_004363535.1_DasPun_v1_BIUU_RJWM01060765.1_4640_5443-
LSFGSFDPMFSDNGQCPSLYQMAPKDTSLAHGMVSLMLHFSWTWVGLVIA
EGQKGLQFLTDLRVETDENRVCIAFVKMIPSAFVSYFFNIQKHNIISSEA
TTVKVVIIYYDTDSLNQVNYYIGLHLVTWRVWVTNSQWHADMAGRNFLLD
SFHGVLIFSHHHEISGFKDFIQTATPSKYPEDTLLSLYWFQYFHCSLTEF
DCSLKNCTPNASLAWLPMNTFDSDMSFWSYNIYNAVYAVAHALQEMSLQQ
IQMQQMEYGWTLVSFPWQ
>V2R.GCA_004363535.1_DasPun_v1_BIUU_RJWM01063370.1_4237_5043+
LTFGCFDPMLGENAQFSSLYQMAPKETSLALGMVSLMLYFGWTWVGLVIT
EGQKGHQFLSDVKTEMDRNEVCVAFVKMISNAILSVLSHAQQHDFLTRET
SPANVVIVYYDTESLNDVNYNIGQYVTTWTVWITNSQWHANMAGRNFILE
SFHGTLIFSKHHEEVCGFQKFIQAVNPSMYPEDNFLTLFWYKHFHCSVSD
SDCTLENCAPNTSLAWLPGNRFDMTMRDDSYNIYNAVYAVAHALHEMLLQ
QGQMQSMGNGDAVQFSPWQ
>V2R.GCA_004363535.1_DasPun_v1_BIUU_RJWM01065904.1_3741_4547+
VTFGSFDPMLRDNGQFPSVYQTAPKDASLVVAMVSLLLHFRWTWVGLVIT
EGHKGLQFLSGLKGEMDRSKVCVAFVKMASTPLVSYMALAREYVILTREI
AQVNVVIIYYDTDILSDVDYNTEQYLLTGKVWVTNSQWHADMTGKNFILN
SFHGTLIFSNHHEEISGFKTFVQEANPSKYPEDIYLTMFWLNNFHCSFSD
SDCSLKGCTPNASLAWLPVNHFDTAMTDWSHNVHNAVYAVAHALHEMLLQ
QAQWPPLGKKEVLEFSPWL
>V2R.GCA_004363535.1_DasPun_v1_BIUU_RJWM01065976.1_1482_2288-
VTFDSFDPVLRDNRQFPSLYQVAPKDTSLALAMVSLVHHFSWTWVGLVVM
EGQKGHQFLSEVTAEMDRNKICVAFVKMVSTHLVSYVAAANEYMILTKET
SQVNVVIIYYDTGFINDVNFNIEQSLLTGKVWVTNSQWHADMTGKSFILN
SFHGTLIFSNHHEEIYGFKTFVQEANPSKYPEDFYLTRFWFDNFHCSFSD
SDCSLKDCTPNASLAWLPVNRFDTAMTDWSHNVYNAVYAVAHALHEMLLQ
QAQWPPVGNKELMTFSPWQ
>V2R.GCA_004363535.1_DasPun_v1_BIUU_RJWM01066979.1_2534_3340+
VTFGSFDPTLTESGQCLSLHQVAPKDTYLALGMVSLMLHFHWTWVGLLIT
EGHQGLQFLSDVRAEMDRNRVCVAFVKIVPNLAVSYPLILQKHEILTTDT
SSVTVVVIHYDTDSANDMSYSIVESFVTWKVWMTNSPWQADLNGRNFILD
PFHGILVFTHHHKEISGFKNFVQEATPFKYPKDTYLLLYWYKNFHCSISE
SVCALENCTPNASMAWLPLNRFDTAMSDRSINIYNGVYAVAHALHAMLFE
EAQRPSMRNTQVMTFSPWQ
>V2R.GCA_004363535.1_DasPun_v1_BIUU_RJWM01068176.1_1219_2025-
VTFDSFDPVLRDNRQFPSLYQVAPKDTSLALAMVSLVHHFSWTWVGLVIM
EGQKGHQFLSEVTAAMDRNKICVAFVKMVSTHLVSYVAAANEYMILTKET
LQVNVVIIYYDTGFINDVNFNIEQSLLTGKVWVTNSQWHADMTGKSFILN
SFHGTLIFSNHHEEIYGFKTFVQEANPSKYPEDFYLTRFWFDNFHCSFSD
FDCSLKDCTPNASLAWLPVNRFDTAMTDWSHNVYNAVYAVAHALHEMLLQ
QAQWPPVGNKELMTFSPWQ
>V2R.GCA_004363535.1_DasPun_v1_BIUU_RJWM01075751.1_4753_5559+
VTFGSFDPMLRDNDQFPSLYQVAPKDTSLALGMVSLMLHFGWTWVGLVIT
EGHRGVRFLSEVRREMERNRVCVAFVKMVSSAFASYFFRPKQHDIIARET
SPVTVVIIYCDTESLNDINYLIGQNVGTWRVWVTNSQWHADMAGANFILD
SFHGTLIFSNYHEEISAFKTFVQEASPFKYPEDTYLTMYWFNHFHCSFSD
SDCALRNCTPNASLAWLPVNRFDTEMTDESYNTYNAVYAVAHALHQMLLQ
QTQRLSLRNREFSAFSPWQ
>V2R.GCA_004363535.1_DasPun_v1_BIUU_RJWM01080874.1_3921_4727+
VTFGSFDSTLTESVKYPSLYQVAPKDTYLALGMVSLMLHFHWTWVGLLIT
EGHKGLQFLSDVRAQIDRNRVCVAFVKMISTVAVSYISAIQKHDILTADT
SSVNVVVIYYDSDSPNDVNFNVVKNLLSWKVWMTNSQWHADLDGRNFILD
PFHGILVFSRHHEEISGFRKFVQEATPFKYPEDTYLFMYWYRNFRCSFSE
SDCALENCTPNASVAWLPPNRFDTAMSERSYNIYNGVYAVAHAIHAMLFE
EEQRPPVRNRQVMMFPPWQ
>V2R.GCA_004363535.1_DasPun_v1_BIUU_RJWM01083193.1_4027_4833+
VTFGSFDPTLTDSGQYPLFHQVAPKETYLALGMVSLMLHFHWTWVGLLIT
EGHQGLQFLSDVRAEMDRNRVCVAFVKMVPTLAVALPSVMQKHAILTADT
SSVNVVVIYYDTDGPNDVSYKIVQNFVTWKVWITNSLWQADLYGRNFILD
PFHGILIFSHHHEDISGFKDFVQEATPFKYPEDNFLFMYWYKNFHCSFSA
SDCALENCTPNASMSWLPLNHFDTAMSDRSINIYNGVYAMAHALHAMLLK
ETQKTPERNRQMVIFSPWQ
>V2R.GCA_004363535.1_DasPun_v1_BIUU_RJWM01083631.1_3106_3912+
LTFGSFDPMLSDHGQFPSVYQMSPKETSLALGMISLMLHFNWTWVGVVIV
EGQKGLQFLTDLRQQMERNRICVAFVKMISNTVTLHLSNKPTYDLWTRET
SPVNVVIMYFDTDSVRDAEFYTGQYLVTWRVWVTNSQWHSATMGNNFIMD
SFHGTLIFSKQHEEISGFKTFLQTAAPSKYPEDIYLTIFWSMNFDCTLSN
FDCTLKNCPPNATLTCLPVSRFDPTMSDEGYNIYNAVYAMAHALHETLLQ
QVQMQPSKTAKLKGFYPWQ
>V2R.GCA_004363535.1_DasPun_v1_BIUU_RJWM01083657.1_965_1771-
LTFGSFDPILSDNGRFPSLYQMAPKETSLPQGMVSLMLHFSWTWVGLVIS
EGPKGNQFLSDVRTEMERNRVCVAFVKVVPNDATSYLLPTRQPELVIGES
FAVNVVIIYYDTESLHDLSYNTGLYLVTPTIWVTNSQWHADMTGKKFILD
AFHGTIIFSNHHEEISGFKHFIQTVNPSKYPQDTFLHQYWYWNFDCFISE
SDGTLTNCTPNASLTELPANHFDPAMSDASYNIYNAVYAVAHALHAMFLQ
QVQMQAAETGENRTFSPWQ
>V2R.GCA_004363535.1_DasPun_v1_BIUU_RJWM01083863.1_995_1801-
LTYGSFDPMLSDHGQFPSVYQMSPKETSLALGMISLMRHFNWTWVGMVIV
EGQKGLHFLTDLRQQMERNRICVAFVKMISNTVTLHFSNRPTYDLWTRET
SSANVVIMYFDTDSVRDAEFYTGQYLVTWRVWVTNSQWHSATMGNNFIMD
SFHGTLIFSKQHEEISGFKTFLQTAAPSKYPEDIYLTIFWSMNFGCTLSN
FDCTLKNCPPNASLTCLPVSRFDPTMSDEGYNIYNAVYALAHALHETLLQ
QVQMQPSKTAKLKEFYSWQ
>V2R.GCA_004363535.1_DasPun_v1_BIUU_RJWM01084910.1_149_955-
VTFGSFDPMLRDNSQFPSLYQVAPKDTSLALGMVSLMLHFSWTWVGLVIT
EGHRGVQFLSDVRAEMERNRVCVAFVKMVSSAFASYFFRPKQHDIIARET
SPVTVVIIYCDTESLNDINYLIGQNVGTWRVWVTNSQWHADMAGVNFILD
SFHGTLIFSNYHEEISAFKTFVQEASPFKYPEDTYLTMYWFNHFHCSFSD
SDCALRNCTPNASLAWLPVNRFDTEMTDESYNTYNAVYAVAHALHQMLLQ
QTQRLSLRNREFSAFSPWQ
>V2R.GCA_004363535.1_DasPun_v1_BIUU_RJWM01086857.1_2393_3199-
VTFGSFDPMLRDNGQFPSVYQTAPKDASLAVAMVSLLLHFRWTWVGLVIT
EGHKGLQFLSGLKGEMDQSKVCVAFVKMASTPLVSYMALAREYVILTREI
AQVNVVIIYYDTDILSDVDYNTEQYLLTGKVWVTNSQWHADMTGKNFILN
PFHGTLIFSNHHEEISGFKTFVQEANPSKYPEDIYLTMFWLNNFHCSFSD
SDCSLKGCTPNASLAWLPVNHFDTAMTDWSHNVHNAVYAVAHSLHEMLLQ
QAQWPPLGKKEVLEFSPWL
>V2R.GCA_004363535.1_DasPun_v1_BIUU_RJWM01087240.1_2423_3229-
LTFGSFDPMLSDHGQFPSVYQMSPKETSLALGMISLMLHFNWTWVGVVIV
EGQKGLQFLTDLRQQMERNRICVAFVKMISNTVTLHLSNRPTYDLWTRET
SPVNVVIMYFDTDSVRDAEFYTGQYLVTWRVWVTNSQWHSATMGNNFIMD
SFHGTLIFSKQHEEISGFKTFLQTAAPSKYPEDIYLTIFWSMNFDCTLSN
FDCTLKNCPPNASLTCLPVSRFDPTMSDEGYNIYNAVYAIAHALHETLLQ
QVQMQPSKTAKLKGFYPWQ
>V2R.GCA_004363535.1_DasPun_v1_BIUU_RJWM01088861.1_431_1237-
VTFGSFDSTLTESVKYPSLYQVAPKDTYLALGMVSLMLHFHWTWVGLLIT
EGHKGLQFLSDVRAQIDRNRVCVAFVRMISTVSVSYISAIQKHDILTADT
SSVNVVVIYYDSDSPNDVNFNVVKNLLSWKVWMANSQWHADLDGRNFILD
RFHGILVFSRHHEEISGFRKFVQEATPFKYPEDTYLFMYWYKNFHCSFSE
SDCALENCTPNASVAWLPPNRFDIAMSDRSYNIYSGVYAVAHAIHTMLFE
EEQRPPVRNRQVMMFPPWQ
>V2R.GCA_004363535.1_DasPun_v1_BIUU_RJWM01089451.1_940_1746-
VTFGSFDATLTDSVKYPSLHQVAPKDTYLALGMVSLMLHFHWTWVGLLIT
EGHKGLQFLSDMRAEMDRNRICAAFVQMVSTVAVSFFPAIKKQDILTTDT
SAVNVVVIYYDSDSANDVNYNIVQSFVTWKVWMTNSPWQADLDGRNFILD
LFHGILVFSHHHEEISGFKNFIQEVTPFKYPEDTYLFMYWYKNFHCSLSE
SDCALENCTPNASVVFLPLNRFDTAMSDRSINIYNGVYAVAHALHAMLFE
EVQKTPMRNRDVIMFSPWQ
>V2R.GCA_004363535.1_DasPun_v1_BIUU_RJWM01096753.1_2853_3659+
LTFGSFDPILSDNGRFPSLYQMAPKETSLPQGMVSLMLHFSWTWVGLVIT
EGQKGLQFILDVRPEMERNRVCVAFVKVVPNDATSYVLPTWQREFLTGES
FAVNAVIIYYDMESLNDLSYNTGLYLVTPTIWVTNSQWHADMTGKQFILD
AFHGTIIFSNHHEEISGFKHFIQTANPSKYPQDTFLHQYWYWNFDCLISQ
SDCSLKNCTPNASLAQLPANRFDPAMSDASYNIYNAVYAVAHALHAMFLQ
QVQMQAEETGDNRTFSPWQ
>V2R.GCA_004363535.1_DasPun_v1_BIUU_RJWM01108840.1_1179_1982-
VTFGSFDSMVTDSGQYPSLHQVAPKDTYLALGMVSLMLHFHWTWVGLLIT
EGHKGLQFLSDVRAEMDRNRVCAAFVKIVSTATVSYTSVMETHAILTADT
SSVNVVVIYYDNDSAHDVSYNIVQNVVSWKVWVTNSQWHADLDGRNFVLD
PFHGILVFSHHHEEISSFRNFVQEITPFKYPEDTYLFMYWYKNFHCSFSE
SDCALENCAPNASVAWLPANRFDTAMSDRSYNIYNGVYAVAHALHAMLFE
EVQRTPMRNRQVMFSPWQ
>V2R.GCA_004363535.1_DasPun_v1_BIUU_RJWM01109662.1_2211_3017+
VTFGSFDPTLIESGQCLSLHQVAPKETSLALGMVSLMLHFHWTWVGLLIT
EGHKGLQFLSDVRAEMDRNRVCVAFEKMVPTVAVSYLSALQKHDILTADT
SSVNVVVIYYDTDGPNDVSYNIVESVVTWKVWVTNSPWQADVNGRNFILD
PFHGIFVFSHHYEEISGFKNFVHEATPFKYPEDTYLFMYWLNNFHCSFSV
SDCALENCTPNASVAWLPLNRFDTAMSDRSINIYNGVYALAHALHAMLFK
EAQRTPVRNRQLMTFSPWQ
>V2R.GCA_004363535.1_DasPun_v1_BIUU_RJWM01117111.1_962_1768+
VTFDSFDPVLRDNRQFPSLYQVAPKDTSLALAMVSLVHHFSWTWVGLVIM
EGQKGHQFLSELMTEMDRNKICVAFVKMVSTHLVSYMAAAKEYMILTKET
SQVNVIIIYYDTDFINDVNFNIEQSLLTGKVWVTNSQWHADMTGKSFILN
SFHGTLIFSNHHEEVYGFKTFVQEANPSKYPEDFYLTRFWFDNFHCSFSD
SDCSLKDCTPNASLAWLPVNRFDTAMTDWSHNVYNAVYAVAHALHEMLLQ
QAQWPPVGNKELMTFSPWQ
>V2R.GCA_004363535.1_DasPun_v1_BIUU_RJWM01119936.1_966_1772+
VTFDSFDPVLRDNRQFPSLYQVAPKDTSLALAMVSLVHHFSWTWVGLVIM
EGQKGHQFLSELMTEMDRNKICVAFVKMVSTHLVSYMAAAKEYMILTKET
SQVNVIIIYYDTDFINDVNFNIEQSLLTGKVWVTNSQWHADMTGKSFILN
SFHGTLIFSNHHEEVYGFKTFVQEANPSKYPEDFYLTRFWFDNFHCSFSD
SDCSLKDCTPNASLAWLPVNRFDTAMTDWSHNVYNAVYAVAHALHEMLLQ
QAQWPPVGNKELMTFSPWQ
>V2R.GCA_004363535.1_DasPun_v1_BIUU_RJWM01127662.1_1538_2344+
VTFGSFDPMLRDNGQFPSVYQTAPKDASLAVAMVSLLLHFRWTWVGLVIT
EGHKGLQFLSGLKGEMDQSKVCVAFVKMASTPLVSYMALAREYVILTREI
AQVNVVIIYYDTDILSDVDYNIEQYLLTGKVWVTNSQWHADMTGKNFILN
SFHGTLIFSNHHEEISGFKTFVQEANPSKYPEDIYLTMFWLNNFHCSFSD
SDCSLKGCTPNASLAWLPVNRFDTAMTDWSHNVHNAVYAVAHALHEMLLQ
QAQWPPLGKKEVLEFSPWL
>V2R.GCA_004363535.1_DasPun_v1_BIUU_RJWM01131788.1_531_1362-
IVIFFFVQVTYGPFDPRLSNKDQYPSLYQMAPKDSALVHAMISLLLHFGW
TWVAVFVSDDEKGEQFLGDLKAEMLKKGICVALTEKLPATKIMYASSDIA
FMSRIRVSSANVHILYGEVGSLITVDIAAEFFLTTGKVWVMTAKWDIVVY
ETDHKLHSFHGGFSFSPHKGEVPGFRHFLRTVNPSQYPEDFYFSKLWVGF
FDCSLPGSQCGGTGVCPPNTSLEFMPGNIDLMTLSDSSYFIYNAVYAVAH
VLHKMLLDKTAAGSPGDAGQPGLLPWQ
>V2R.GCA_004363535.1_DasPun_v1_BIUU_RJWM01134178.1_336_1142+
VSFGSFDPMLTDSGQYPSLHQVAPKDTYLALGMVSLMLHFHWTWVGLLIT
EGHKGLQFLSDVRAEMDRNRVCAAFVKMVSTATVSYTSVMETHAILTADT
SSVNVVVIYYDNDSAHDVSYNIVQSFVTWKVWVTNSLWQAELDGRNFVLD
PFHGILVFSHHHEEISSFKNFVHEITPFKYPEDTYLFMYWYKNFHCSFSE
SDCALENCTPNASLAWLPANRFDTAMSERSYNIYNGVYAVAHALHAMLFE
EVQRPPMRNRQVMMFSPWQ
>V2R.GCA_004363535.1_DasPun_v1_BIUU_RJWM01159042.1_487_1293-
VTFGSFDPTLTESGQCLSLHQVAPKETYLALGMVSLMLHFHWTWVGLLIT
EGHQGLQFLSDVRAEMDRNRVCVAFVKTVTTLAVSYTSIFQKRDIWTTDT
LSVNVVVIYYDTDSVHDVSYNIVESIVTWKVWVTNSPWQADVNGRNFILD
PFHGIFVFSRHYEEISGFKNFVQEATPFKYPEDTYLFMYWLNNFHCSFSE
SDCALENCMPNASMSWLPLNRFDTAMSDRSINIYNGVYAVAHALHAMLFK
EAQRTPVRNRQVMMFSPWQ
>V2R.GCA_004363535.1_DasPun_v1_BIUU_RJWM01162012.1_431_1237-
VSFGSFDHMLTDSGQYPSLYQVAPKDTYLALGMVSLMLHFHWTWVGLLIT
EGHKGLQFLSDVRAEMDRNTVCVAFVKIVSSATVSYTSVMETHAILTADT
SSVNVVVIYYDNDSAHDVSYNIVQSFVTWKVWVTNSLWQADLDGRNFVLD
PFHGILVFSHHHEEISSFKNFVQEITPFKYPEDTYLFMYWYKNFHCSFSE
SDCALENCAPNASVAWLPANRFDTAMSERSYNIYNGVYAVAHALHAMLFE
EVQRPPMRNRQVMMFSPWQ
>V2R.GCA_004363535.1_DasPun_v1_BIUU_RJWM01163097.1_12_818+
VTFGSFDPTLTESGQCLSLHQVAPKETYLALGMVSLMLHFHWTWVGLLIT
EGHKGLQFLSDVRVEMDRNRVCVAFVKMVPTVAVSYLSALQKHDILTADT
SSVKVVVIYYDTDSPNDVSYNIVESFVTWKVWVTNSPWQADANGRNFILD
PFHGIFVFSHHYEEISGFKNFVQEATPFKYPEDTYLFMYWLNNFHCSFSA
SDCALENCTPNASVAWLPLNRFDTAMSDRSINIYNGVYAVAHALHAMLFK
EAERTPVRNRQVMMFSPWQ
>V2R.GCA_004363535.1_DasPun_v1_BIUU_RJWM01181604.1_488_1294-
VTFGSFDPTLTESGQCLSLHQVAPKETYLALGMVSLMLHFHWTWVGLLIT
EGHQGLQFLSDVRAEMDRNRVCVAFVKMVTTLAVSYTSIFQKRDIWTTDT
LSVNVVVIYYDTDSVHDVSYNIVESFVTWKVWMTNSPWQADVNGRNFILD
PFHGIFVFSHHHEEISGFKNFVQEATPFKYPEDTYLFMYWLNNFHCSLSE
SDCALENCSPNASMSWLPLNRFDTAMSDRNINIYNGVYAVAHALHAMLFK
EAQRTPVRNRKVMMFSPWQ
>V2R.GCA_004363535.1_DasPun_v1_BIUU_RJWM01186459.1_191_997-
VTFGSFDPTLTESGQCLSLHQVAPKETYLALGMVSLMLHFRWTWVGLLIT
EGHKGLQFLSDVRAEMDRNRVCAAFVKMVTTLAVSYASIFQKHDIWTTDT
SSVNVVVIYYDTDSVHDVSYNIVESVVTWKVWMTNSPWQADVNGRNFILD
PFHGIFVFSHHHEEISGFKNFVQETTPFKYPEDTYLFMYWLNNFHCSFSV
SDCALENCTPNASVAWLPLNRFDTAMSDRSINIYNGVYAVAHALRTMVFE
EAQRTPMRNRQLMTFYSWQ
>V2R.GCA_004363535.1_DasPun_v1_BIUU_RJWM01188608.1_220_1026-
VSFGSFDPMLTDSGQYPSLHQVAPKDTYLALGMVSLMLHFHWTWVGLLIT
EGHKGLQFLSDVRAEMDRNRVCAAFVKMVSTATVSYTSVMETHAILTADT
SSVNVVVIYYDNDSAHDVSYNIVQSFVTWKVWVTNSLWQAELDGRNFVLD
PFHGILVFSHHHEEISSFKNFVQEIAPFKYPEDTYLFMYWYKNFDCSFSE
SDCALENCAPNASVAWLPANRFDTAMSERSYNIYNGVYAVAHALHVMLSE
EVQRPPMRNRQVMMFSPWQ
>V2R.GCA_004363535.1_DasPun_v1_BIUU_RJWM01189332.1_97_903+
LTFGSFDPILSDNGRFPSLYQMAPKETSLPQGMVSLMLHFSWTWVGLVIT
EGQKGLQFVLDVRPEMERNRVCVAFVKVVPNDATSYVLPTWQHKFLTGES
LAVNAVIIYYDMESLNDLSYNTGLYLVTPTIWVTNSLWHADMTGKQFILD
SFHGTIIFSNHHKEISGFKHFIQTANPSKYPQDTFFYQYWYWNFDCLISQ
SDCSLKNCTPNASLAQLPANRFDPAMSDASYNVYNAVYAVAHALHAMFLQ
QVQMQAAETGENRTFSPWQ
>V2R.GCA_004027455.1_HydHyd_v1_BIUU_PVLA01000450.1_552475_553347+
VGYFSTCSILSDKFQFPSYIRTIASDKFQSEAMVKLILHFGWVWVGTIAA
DDDYGKYGVKSFKEQMESANLCIAFSETIPKVYSNEKMQKAVKAIRSSTA
RVIVLYASDIDLSPFVLEMVYHNITDRTWIASEAWVTSALIAKPEYFPYF
GGSIGFAIPRSDIPGLKEFLYDVHPSKDPSDVLTIEFWQTAFNCTWPNSS
VPYNVDHRVNMTGKEDRLYSMSDKFCTGEEKLEELKNTYLDVSQLRITNN
VKQAVYAMAYALDQLSRCEEGQGPFMPENTCAYLPDFEPWQ
>V2R.GCA_004027455.1_HydHyd_v1_BIUU_PVLA01001078.1_237296_238102+
LTFGSFDPILNDNDKFSSLYQMTPKDTSLPQGMVSLLLHFSWTWVGLVIT
EGPKGLQFLSDVRTEMDRSRVCVAFVKMILNDVVSYMAHTQQHEFLAGES
SAVKVVIIYYDTESLNDINYNIGLHLVTWRVWVTNSQWHADMSGKKFLLD
SFHGTIIFSNHYEEISGFKHFIQTVNLSKYPEDIFIHQFWYWNFNCLISE
SDCSLKNCTPNASLAQLPANRFDPAMSDASYNIYNAVYAVAHALHQMLLQ
QIQMQPMGSGKRKTFFPWQ
>V2R.GCA_004027455.1_HydHyd_v1_BIUU_PVLA01001078.1_325985_326791-
FIVGSFDPMLRDNGQLPSLYQVAPKDTSLALAMVSLLLHFSWTWVGLVIM
EGQKGLQFLSDVTGEMDRNKICIAFVKMVSTYLVSYMAFASEYIILTKET
SQINVIIIYYDTDFLNDVNHNIEQYLLTGKVWVTNSQWHADMMGKNFILN
SFHGTLIFSNHHEEISGFKTFVQQANPSKYPEDFYLTVVWLKNFHCSFSD
SDCSLNDCTPNASLAWLPVNQFYMTMTDWSHNIYNAVYAVAHALHEMFLQ
QVQRPQMGNKEVMVFSPWQ
>V2R.GCA_004027455.1_HydHyd_v1_BIUU_PVLA01003276.1_123612_124421-
VSYGPFDSSLSDSFQFQSIYQFSTNGAALYQGLTQLMLHFVWVWVGFVVP
DNIRGEMFLQDMTQEMNNNGLCIAFAERIPEFPTKDTLNRQLFFERFTTT
RVSVAFGDTYSLLRFIYNIFCYTPFGNIWVTTSDWDITTLPFQQSLSYTY
FGGGLSFSFHTEEIPGFKDILRSVQPAKYPHDIFIQDVWSMLFERPYLDQ
HGIRTLTQCEQNGSLETWPLHVWDMSTSPQSYNVNAAVYVIVQALHRELS
LRVDKESLDKGACVTPHPWQ
>V2R.GCA_004027455.1_HydHyd_v1_BIUU_PVLA01004105.1_98489_99292+
ISYGPFDGSLRDSDQLQSIYQFPTDTAALHQAFIQLMLHFGWVWVGFVVP
DDIRGEMFLQDMMQEMNNNELCIAFAESVPEFPAKDTINRQLFFERFIIT
IVIVAFGDTYSLLRFVYNIYCSTPFGNIWVTTTDWDITTLPFQQSLSYTY
FGGGLSFSFHTEEIPGFKDFLRTVQPAKYPHDIFIQDVWSMIFECPYLDQ
HATLSRCEQNGSLETRNLHVWDMNTSPQSYNVYAAVYVIARALHKELSLS
MKEESLEKDAYVTPHPWQ
>V2R.GCA_004027455.1_HydHyd_v1_BIUU_PVLA01004331.1_105753_106559+
VTFDSFNPMLRDDGQFPSLYQVAPKDTSLALAMVSLLLHFSWTWVGLVIM
EGQKGLQFLSEVTGEMVRNKICTAFVKMVSTYLVSYVAFAKEYIILTKET
SEVNVVIIYYDTDFQNDVNHKIEQYLLTGKVWVTNSQWHADMIGKNFILD
SFHGTLIVSNHHEEISGFRTFVQKASPSKYPDDIYLTKFWLENFHCSFSD
SDCLLKDCTPNASLAWLPVNHFDITMTDWSHNVHNAVYAVAHALHEMLLQ
QAQRPVMGNKEVMLFSPWQ
>V2R.GCA_004027455.1_HydHyd_v1_BIUU_PVLA01005387.1_139686_140492-
ITFGKFDPTLTDRGQYPSLHQVPPKDTYLALGMVSLMLHFRWTWVGLLIT
EGRKGIQFLSEVRAEMDRHRICAAFVKMVSTVNLSYLSDAQKHDILTADT
SSVTVVLIYYDTDSASDANYNIVHNLVTYKVWVTNSQWCADLSGRNFIFD
PFHGILVFSHHHEEISGFKTFVQEITPFKYPEDTYLFMYWYKNFHCSFSE
SDCSLKNCTANASLAWLPLNRFDTAMSDASINIYNGVYAVAHALNVMFFE
EAQRLPKGDGQVKMFSSWQ
>V2R.GCA_004027455.1_HydHyd_v1_BIUU_PVLA01005464.1_59828_60634+
VTFGKFDPTLTNRGQYPSLHQVAPKDTYLALGMVSLMLHFHWTWVGLLIT
EGDKGLQFLSDVRVEMDRNRICAAFVKMIPTVNVSYFSASQKHNILTEDT
SSVTVVVFYYDTDSENVLNYNVLENSVAWIVWVTNSQWCSDISGRNFIFD
PFHGILVFSHHHEEISGFKNFVQEATPFKYPEDTYLFMYWYRNFQCSFSD
SDCELKNCIDNASLAWLPLNRFDIAMSDASINIYNGVYAVAHALHMMYFE
EVQRLPKRDRHVKAFSPWQ
>V2R.GCA_004027455.1_HydHyd_v1_BIUU_PVLA01005594.1_4932_5738-
LSFGSFDPTFNDRGQFCSLYHVAPMDTSLALGMVSLMLHFSWTWVGLVIT
EGQKGLQFLSDVRAEMDRNRVCVAFVKMISNWLASGTSALQKLGFLTRET
SPVNVVVVYCDTESLNDVNYQIGQFLVTWRVWVTNSQWHVDMAGRNFILD
SFHGTLIFSHHHVEIPDFTNFIHTANPSKYPEDTFLTLYWFQNFHCSVSD
SDCSLRNCPPNASLSWLPVNRFDTAMGEGSYNVYNAVYAVAHALHEMLSQ
QAGMKPIRIGDKGMFSPWQ
>V2R.GCA_004027455.1_HydHyd_v1_BIUU_PVLA01005594.1_116896_117702+
LSFGSFDPTFNDRGQFCSLYHVAPMDTSLALGMVSLMLHFSWTWVGLVIT
EGQKGLQFLSDVRAEMDRNRVCVAFVKMISNWLASGTSALQKLGFLTRET
SPVNVVVVYCDTESLNDVNYQIGQFLVTWRVWVTNSQWHVDMAGRNFILD
SFHGTLIFSHHHVEIPDFTNFIHTANPSKYPEDTFLTLYWFQNFHCSVSD
SDCSLRNCPPNASLSWLPVNRFDTAMGEGSYNVYNAVYAVAHALHEMLSQ
QAGMKPIRIGDKGMFSPWQ
>V2R.GCA_004027455.1_HydHyd_v1_BIUU_PVLA01005711.1_114364_115170-
LTFGSFDPILSDNDQFSSLYQMTPKETSLPQGMVSLMIHFSWTWVGLVII
EGPKGLQFLSDVKREMDRNRVCLAFVKMIPVDPLSYMAHTQQREFLVGES
SAVNVVIIYYDTDSLNDINHNIGLHLVTWRVWVTNSQWYADLTGKKFLLD
SFHGTIIFSNHHEEISGFKHFIQTVNLAKYPEDIFIHQFWYWNFNCLIAE
SDCSLKNCTPNASLAQLPANRFDPAMSDASYNIYNAVYAVAHALHEMLLQ
QVQTQPTGSRERRTFSPWR
>V2R.GCA_004027455.1_HydHyd_v1_BIUU_PVLA01006546.1_70151_70960-
ISYGPFDHSLRDSAQLQSIYQFPTNTAALYQGLIQLILHFAWVWVGLVVP
DDIRGEMFLQDMTQEMNNNGLCMAFAERVPEFPAKDRLNRQRFFERFTIT
IVIVAFGDTYSLLRFVYSIYCYDPFGNIWVTTSDWDITSLPFQQGQSYTY
FGGGLSFSYHTEEIPGFKDFLRTVQPAKYPHDIFIQDMWSTLFECPYLIQ
DGIKTLSRCEQNGSLVTRTLHVWDMNTSPQSYNVYAAVYVISQALHRKLS
LRVEEKSPEDGASVIPHPWQ
>V2R.GCA_004027455.1_HydHyd_v1_BIUU_PVLA01006552.1_90786_91592-
LSFGSFDPTLNDRGQFSSLYQVAPKDTSLALGIVSLMVHYSWTRVGLVIT
KGQKGLQFLSDVRAEMDRNRVCVAFVKMISNWLASGTSTLQKLDFLTRET
SPVNVVVVYCDTESQNDVKYQTGQFLMTWRVWVTNSQWHVDMARSHFILN
SFHGTLIFSHHHVEIPDFTNFIHTVNPSKYPEDTFLALYWFQNFHCSVSD
SDCSLRNCPPNASLSWLPVNRFDTAMGEGSYNVYNAVYAVAHALYEMLLQ
QAATKPVRNEDTVVFSPWQ
>V2R.GCA_004027455.1_HydHyd_v1_BIUU_PVLA01007094.1_30004_30801-
VSFGLFGRTLTENSQYPSLHQVAPKDTYLALAVVSLMLHFHWTWVGLLIT
EGHKGLQFLSDVKAEMDRNRVCVAFVKMVSSAAVSYVSVMHKYDILTADT
SSVNVVIYYSTDSQNDVSYNIVQNLVSWKVWVTNSQWQADLDGRNFILDS
FHGILVFSQHHEEISGFKNYVQEATPFKYPDDTYIFMYWYNNFHCFSSES
DCALENCTPNASLAWLPLNRFDTAMSDRSYNIYNGVYAVAHALHVMLFEE
VKMPLTKSRIMFSPWQ
>V2R.GCA_004027455.1_HydHyd_v1_BIUU_PVLA01007617.1_25814_26620-
VTFGAFDPTLTDSVKYSSLHQVAPRDTYLAHAIVSLLVHFHWTWVGLLIT
EGHKGLQFLSDVKAEMDRNRVCVAFVKMVPNVAVSYVTALYNHDILTADT
SSVNVVVIYYDSDSPNDVSYSIVQNSMTWKVWVTNSQWQADLDGRNFILD
PFHGILVFSHHHEEISGFKNFIQEATPFKYPEDTYLFKYWHKNFHCSFSE
SDCALENCTPNASLFWLPLNRFDTAMSDRSYNIYNGVYAVAHALHAMLFE
EVQRPPMRNRQVMVFPYWQ
>V2R.GCA_004027455.1_HydHyd_v1_BIUU_PVLA01007970.1_14126_14932+
VTFGKFDPILTNKGQYPSLHQVAPKDTYLAIGMVSLMLHFRWTWVSLLIT
EGHKGLQFLSDLRVEMDRHRICAAFVKMISTMNVLYLSGAQKHDILTADT
SSVTVVVIYYDADSENVVNYNLVKNSATWKVWVTNSQWCADISGRNFIFD
PFHGILVFSHHHEGISGFKNFVQEATPFKYPEDTYLFMYWYENFHCSFSD
SDCALKNCIDNASLAWLPLNHFDIAMSDSSLNIYNGVYAVAHALHVIFFE
EVQRLPKIDRHVKIFSPWQ
>V2R.GCA_004027455.1_HydHyd_v1_BIUU_PVLA01008029.1_29554_30363+
ISYGSFDRSLRDSAQLQSIYQFPTNTTALYQGLIQLMLHFGWVWVGFVVP
DDIRGEMFLQDMTQEMNSNGLCVAFAERIPEFPAKDSLNRQLFFERFTTT
RVSVAFGDTYSLLRFVYHIFCNSPLGNIWVTTSDWDITTLPFEQSQSYTY
FGGALSFSFHTEEIPGFKDFLRTVQPAKYPHDVFLKDVWSTLFECTYTDQ
DGIKSLNQCEHNSSLEIQPLHVWDMNTSPQSYKVYAVVYVIAQALHKELS
LRGEEESLAQGVYVTPHPWQ
>V2R.GCA_004027455.1_HydHyd_v1_BIUU_PVLA01009585.1_5923_6756-
TQCFSLFLQITYGPFDTRLSDKGQYPSLYQMSPTESTLVHAMILLLLHFG
WTWVAIFVSDDVKGEQFLGHLKAETLKKGICVALTEKLPATKIMYASSDI
TFMTRIRVSSANVHILYGEVGSLITVDIAAEFFLTTGRVWIMTAKWDIVL
YETNHMLHSFHGSFSFSPHKGEVPGFRHFLRTTKPSQYPEDFYFSKLWLG
MFHCSLPGSHCGRIGVCPPNASLEFMPGNIDLMTLSDSSYFIYNAVYAVA
HALHKMLLEKTGVGSPEDAEQPGFLPWQ
>V2R.GCA_004027455.1_HydHyd_v1_BIUU_PVLA01009585.1_66198_67031+
TQCFSLFLQITYGPFDTRLSDKGQYPSLYQMSPTESTLVHAMILLLLHFG
WTWVAIFVSDDVKGEQFLGHLKAETLKKGICVALTEKLPATKIMYASSDI
TFMTRIRVSSANVHILYGEVGSLITVDIAAEFFLTTGRVWIMTAKWDIVL
YETNHMLHSFHGSFSFSPHKGEVPGFRHFLRTTKPSQYPEDFYFSKLWLG
MFHCSLPGSHCGRIGVCPPNASLEFMPGNIDLMTLSDSSYFIYNAVYAVA
HALHKMLLEKTGVGSPEDAEQPGFLPWQ
>V2R.GCA_004027455.1_HydHyd_v1_BIUU_PVLA01010846.1_44650_45453+
LTFGPFEPKLSDNGQFPSLYQLSPKDTSLALGMVSLMLHFNWTWVAVVSA
EGQKGLQFLTHLKEEMDRNRICIAFVKIVSLNDIPQSSNSPMHDLWIRER
SPENVVIIYFDTNSACDIQFYSGKYLVTRRVWVTNSLWHPATVENNFTMD
SFHGALIFSKQYGETAGFKTFIQRVTSSKYPEDIYLNIFWFMNFDCTLSN
FDCTLKNCPPNATLTCLPVYHFDLAMSEESYNIYNALYAVSHALHETLLQ
VQMQPSKIGELKGFSPWK
>V2R.GCA_004027455.1_HydHyd_v1_BIUU_PVLA01012470.1_35788_36585+
VSYASTLPSLSDKTQFPSFLRTRASDLTSSYAVTQLVLHLGWSWVGILVQ
DDDFGQQAGTLATQELDQVGVCIEFHLHIPSLQSLEKIDAIARKMEKSTA
TGVLVFLSNSNIQLILQRLVGIRVLGQVWVSEGLLHTVIALTTPGASWVV
QGAFGLKLHSSHAHGLSEFFAQLHPSRTPEDMFLRSFWEATFGCKWPHGN
DTVPSDMQLCSGNETLRDHKFPFQDVSRLEAAYPAVYSIAHALHDLVLCE
HEDRACGDPVHFQPWQ
>V2R.GCA_004027455.1_HydHyd_v1_BIUU_PVLA01012562.1_35399_36205-
LTSGCFDPMLSENAQFSYLYQTAPKDTSLALGMVSLMLYFGWTWVGLVIT
EGQKGHQFLSDVKTEMNRNKVCVAFVKMISNAAMSVLSHAQQHDFLTRET
SPVNVGIIYYDTESLNDVNYNIGQYLMTWTVWITNSQWHADMAGRNFILE
SFHGTLIFAKHHEEICGFQKFIQAVNPSMYPEDNFLTLFWHEHFHCSVAD
SDCTLENCTPNASLAWLPGNRFDMTVRDDSYNIYNAVYAVAHALHEMLLQ
QVQMQPMRHGEGVQIPPWQ
>V2R.GCA_004027455.1_HydHyd_v1_BIUU_PVLA01013893.1_3478_4284+
LSFGSFDPILSDNNQFPSLYQMAPKDTSLPQGMVSLMLHFSWTWVGLAIT
EGPKGLQFLSDVRAEMDRNRVCVAFVKMIPNDAVPYVTHTQPQEFLAGES
SAGNVVVIYYDTESLNDINYNIGLHLVTWRVWVTNSQWHADMTGKKFLLD
SFHGTIIFSSHHEEISGFKHFIQTFNPSKYPEDTFLHQYWYWNFNCLRSD
SDCSLKDCTPNASLAWLPANRFDPVMNDVSYNLYNAVYAVAHALHSMLLQ
QGQMQPMGSRERRMFSPWQ
>V2R.GCA_004027455.1_HydHyd_v1_BIUU_PVLA01014279.1_6620_7423-
LTFGSFDPILSDNDQFRSLYQMTPKETSLPQGMVSLMIHFSWIWVGLVIT
EGPKGLQFLSDVRREMDRNRVCLAFVKMIPADPLSYLAHTQQREFLVGES
SAVNVVIIYYDNDSLNDINYNIGLHLVTWRVWVTNSQWYADLTGKKFLLD
SFHGTIIFSNHHEEISGFKHFIQTVNLSKYPEDIFIHQFWHLNFNCLISK
SDCSLKNCTPNASLAQLPANRFDPAMSDASYNIYNAVYAVAHALHEMLLQ
EVQIQPMGSRERTFSPWQ
>V2R.GCA_004027455.1_HydHyd_v1_BIUU_PVLA01014852.1_20746_21551+
DFGSFDPILSDSNQFPSLYQMAPKDTSLPKGMVSLMLHFSWIWVGLVITE
GQKGLQFLSDVRAEMDRKRVCVAFVKIISNDAVSYIWNTHQHEFLAGESS
AVNVIIIYCDTESVNDINYNIGLHLVTWRVWVTNSQWHEDMTGKKFLLDS
FHGTIIFSNHHEQISGFKQFIQTVNPSKYPEDTFLHQYWYLNFNCLISES
DCSLKDCTPNASLAWLPANSFDPAMSDASYNLYNAVYAVAHALHAMLLQQ
DQMQPVRSGERRMFSPWQ
>V2R.GCA_004027455.1_HydHyd_v1_BIUU_PVLA01015281.1_24838_25644-
VTFGSFDPVLTDNGQFPSLYQAAPKDTSLALAMVSLLLHFRWTWVGLVIT
EGHKGLQFLSDLTGEMNRNKVCVAFVKIASTPIVSYMALAKEYVILTKET
SQVSVVIIYYDTDILSDVDYNIEQYLLTGKVWVTNSQWHADMTGKNFILN
SFHGTLIFSNHHEEIFGFKTFVQEANPSKYPEDFYLTMFWLNNFHCTFSD
ADCSLKDCTPNASLAWLPVNHFDTAMTDWSHNIYSAVYAVAHALHEMFLQ
QSQQPPLGNKGVKVFSPWQ
>V2R.GCA_004027455.1_HydHyd_v1_BIUU_PVLA01015284.1_17981_18778+
VSYASTLPSLSDKTQFPSFLRTRASDLTSSYAMTQLVLHLGWTWVGILAQ
DDDFGQQAGTLATQQLGQAGVCIEFHLHIPSLQSPEKTDTIAQKMEKSTA
KGVLVFLSNSNIQLILRRLVGVSVLGQVWVSEGLLHTVIALTTPGASWVV
QGAFGLKVHSGHAHGFSEFFTHLHPSRTPENMFLRSFWEATFGCKWPHGN
DTASSDMQLCSGNETLRDYKYPFQDVSRVEAAYPAVYSIAHALHDLVLCE
HEDRACGDAVHFQPWQ
>V2R.GCA_004027455.1_HydHyd_v1_BIUU_PVLA01015421.1_979_1814+
SWYFSFFVQVTYGPFDLRLSDKDQYPSLYQMAPKDSTLVHAMTSLLLHFG
WTWVTIFVSDDVKGEQFLGDLKAEMLKKGICVALTEKLPATKIMYASSDI
AFMSRIRVSSASVHILYGEVESLITVDIAAEFFLTTGKVWIMTAKWDIVV
YETNHMLHSFHGSFSFSPHKVEVPGFRHFLRTTNPSQYPEDFYFSKLWLM
FFDCSLPGSQCGGLGVCPPNTSLEFLPGNLDLMTLSDSSYFIYNAVYAVA
HVLHKILLEKTEVDSSADVEHPGLLPWK
>V2R.GCA_004027455.1_HydHyd_v1_BIUU_PVLA01015972.1_20961_21770+
ISYGPFDRSLRDSDQLQSIYQFPTNTAALYRGLVQLMLHFGWVWVGFVVP
DDIRGEMFLQDMTQEMNSKGLCIAFAEKVPEFSAKDTLNRQLFFERFTTT
NVSVAFGDTFSLLRFVYDIHCYTPFGNIWVTTTDWDITTLPFQQSLSYTY
FGGGLSFSFHTEEIPGFKDFFRSVQPAKYPHDIFIQDVWSTLFECPYLDQ
HGIKTLSRCEQNGSLETRTLHVWDMNTSPQSYNVYAAVYVIARALHKELS
LNMKEESLDNAAYVNPHPWQ
>V2R.GCA_004027455.1_HydHyd_v1_BIUU_PVLA01016045.1_6730_7536+
LTFGCFDPMLSENAQFSSLYQTAPKDTSLALGMVSLMLYFGWTWVGLVIT
EGQKGHQFLSDVKTEMNRNKVCVAFVKMISNAVLSVLTHAQQHDFLTRET
SPVNVGIIYYDTESLNDVNYNIGQYLMTWTVWITNSQWHADMAGRNFILE
SFHGTLIFAKHHKEICGFQKFIQAVNPSMYPEDNFLTLFWHEHFHCSVAD
SDCTLENCTPNASLAWLPGNRFDMTMRDDSYNIYNAVYAVAHALHEMLLQ
QVQMQPMRHGEGVQIPPWQ
>V2R.GCA_004027455.1_HydHyd_v1_BIUU_PVLA01016539.1_3951_4757+
VTFGSFDSTLTDRAQNPFLYQVAPKDTYLALAMVTTMLHFHWTWVGLLIT
EGHKGLQFLSDVRAEMDRNRVCVAFVKMLSSSSVSYLSVIQKHNMLITDI
PSVNVVVIYYNSDSPNDVSYNIVQNFVSWKVWMTNSRWQAELDGRNFILD
PFHGILVFSHHHEEISGFKNYVQEVTPFKYPEDTYLFMYWSKNFHCSFSE
SECTLENCTPNASLAWLPLNRFDTAMSDRSFNIYNGVYAVAHALHAMLFK
EVQRQPMRNRQMMMLSPWQ
>V2R.GCA_004027455.1_HydHyd_v1_BIUU_PVLA01017099.1_11098_11904-
VTFGSFDPTLTDRGQYPSLHQMAAKDTYLALALVSLILHFHWTWVGLLIT
EGHKGQQFLSDVKAEMDRNRVCVAFVKIVSSVSVSYYSAFQKHDILTADT
STVNVIFIYYDNDSQNDVNYNIVQNLVTWKVWVTNSQWQADLDGRNFIFN
SFHGILVFSHHHKEILGFKNFVQEATPFKYPEDTYLFTYWYKNFHCSFSE
SDCALEHCTPNASLAWLPLNRFDTDMSDKSYNIYNGVYAVAHAFHAMLFE
EVQRPPRRNRQSTRFSPWQ
>V2R.GCA_004027455.1_HydHyd_v1_BIUU_PVLA01018833.1_3250_4052-
VSFGLFDPTLTESGQCPSLHQVAPKDTYLALAVVSLMLHFHWTWVGLLIT
EGHKGLQFLSDVRAEMDRNRVCVAFVKMVSTVTVSYFSAMHKYDILTEDT
SSVNVVVIYYDTDSQNDVSYNIVQNLVAWKVWVTNSQWQADLDGRNFILD
SFHGILVFSHHHEEISGFKNYIQEASPFKYPNDTYLFMYWYNNFHCSFSE
SDCALGNCTPNASLAWLPLNRFDTAMSDKSYNIYNGVYAVAHALHAMLFE
EVQKPPMRNKFMIFPPS
>V2R.GCA_004027455.1_HydHyd_v1_BIUU_PVLA01020996.1_5065_5868-
VSFGLFSPILTENGQYPSLHQVAPKDTYLALAVVSLMLHFHWTWVGLVIT
EGHTGLQFLSDVKAEMDRNRVCVAFVKMVSNMTVSYFSAMHKNDIMTADT
SSVNVVVIYYDTDSQNDVSYNIVQNLVSWKVWVTNSQWQADLDGRNFILD
SFHGILVFSHQQEEISGFKNYVQEAAPFKYPDDTYLLMYWYNNFNCSFSE
SDCALENCTPNASLAWLPLNRFDTAMSDRSYNIYNGVYAVAHALHAMLFE
EVQKPPMRNKFMMFSPWQ
>V2R.GCA_004027455.1_HydHyd_v1_BIUU_PVLA01021861.1_868_1674+
VTFGSLDPMLRDNGQFLSIYQAAPKDASLVLAMVSLLLHFRWTWVGLVIM
ESQKGLQFLSDVTGEMDRNKICVPFLKMVSTRLVSYIAPAKEYIIWTKET
SQVNVVIIYYDTDFLNNVNHNIGQYLLTGKVWVTNSQWHAGMTGKNFILI
SFHGTLIFSKHREEISGFQMFVQEANPSKYPEDFYLTSFWFNNFHCSFSH
TDCSLKDCTPNASLAWLPVNRFDTTMTDWSQNVYNAVYAVAHALHEMLLQ
KAQISLMGNKKGTVISPWQ
>V2R.GCA_004027455.1_HydHyd_v1_BIUU_PVLA01025164.1_1453_2259-
VTFGSFDPMLRDNGQFPSIYQSAPKDTSLALTMVSLLLHFRWTWVGLVIM
ESQKGLQFLADVTGEMDRNKICVAFLKMVSTHLVSYIAPAKQYIILTKET
SQVNVVIICCDTDFINDVNHNIGQYLLTGKVLVTNSQWHADMTGKNFILR
SFHGTLIYSNHREKISGFKTFVQEANPSKYPEDFYLTRFCFSNFHCSFSH
ADCSLKDCTPNASLAWLPVNRFDTTMTDWSHNVYNAVYAVAHALHEMLLQ
KAQISLMGNKKGTVISPWQ
>V2R.GCA_004027455.1_HydHyd_v1_BIUU_PVLA01026267.1_342_1148-
VTFRSFDPMLRDNGQFLSIYQAAPKDASLALAMVSLLLHFRWTWVGLVIM
ESQKGLQFLSDVTGEMDRNKICVAFLKMVSTHLVSYIAPAKEYIILTKET
SQVNVVIIYYDTDFINDVNNNIGQYLLTGKIWVTNSQWHDDMTGKNFILS
SFHGTLIFSNHREEISGFKTFVQEPNPSKYPEDVYLTSFWFNNFHCLFSH
ADCSLKDCTPNASLAWLPVNRFDTTMTDWSQNVYNAVYAVAHALHEILLQ
KAQISLMGNKKGTVISPWQ
>V2R.GCA_004027455.1_HydHyd_v1_BIUU_PVLA01034339.1_161_967+
VTFGSFDPMLRDNGQFLSIYQAAPKDASLALAMVSLLLHFRWTWVGLVIM
ESQKGLQFLSDVTGEMDRNKICVAFLKMVSTHLVSYIAPAKESIILTKET
SQVNVVIIYYDTDYLNDVNHNIGQYLLTGKVWVTNSQWHADMTGKNFILS
SFHGTLIFSNHREEISGFQTFVQEANPSKYPEDFYLTSFWFNNFHCSFSH
ADCSLKDCTPNASLAWLPVNRFDTTMTDWSHNVYNAVYAVAHALHEMLLQ
KAQISLMGNKKGTVISPWQ
>V2R.GCA_004027455.1_HydHyd_v1_BIUU_PVLA01038292.1_863_1669+
VTFGSFDPMLRDNGQFLSIYQAAPKDTSLALTMVSLLLHFRWTWVGLVIM
ESQKGLHFLSDVTGEMDRNKICVAFLKIISTHLVSYIAPTKEYIILTKET
SQVNVVIICCDTDFLNDVNHNIGQYLLTGKVWVTNSQWHADMTGKNFILS
SFHGTLIFSNHREEISGFKTFVQEANPSKYPEDFYLTSFWFNNFHCSFSH
TDCSLKDCTPNASLAWLPVNRFGTTLTDWSHNVYNAVYAVAHALHEILLQ
KAQISLMGNKKGTVISPWQ
>V2R.GCA_004027455.1_HydHyd_v1_BIUU_PVLA01039179.1_520_1352-
MIFLFVCPGNIWSFDPSLSNKHQYPLVYQMAPKDSTLVHAMTSLLLHFGW
TWVAIFVSDDMKGEQFLGDLKAEMLKKGICVALTEKLPATKIMYALSDTT
FMSRMGVSSANVHILYGEVRSLITVDIAAEFFLTIGKVWIITAKWDIVVY
ETNHMLHSFHGSFSFSPHKGEVPGFRHFLCTNNPSQYPEDFYFSKLWLTF
FDCSLPGSQCGGIGVCPPNTSLEFLPGNIDLMTLSVSSHFIYNAVYAVAH
VLHQMLLEKTEVSSPKDAEQPGLLPWQ
>V2R.GCA_004027455.1_HydHyd_v1_BIUU_PVLA01042061.1_612_1412+
VSFGLFSPTLTENSQYPSLHQVAPKDTYLALAVVSLMLHFHWTWVGLLIT
EGHMGLQFLSDVKAEMDRNRVCIAFVKMVSTGAVSYFSSMHKYDILTADT
SSVNVVVIYYATDSQNDVSYNIVQNLVSWKVWVTNSQWQADLDGRNFILD
SFHGVLVFLHHHEEISGFKNYVQEAAPFKYPDDTYLFMYWYNNFHCSFSE
SDCALENCTPNASLAWLPLNRIDTAMSDRSYNIYNGVYAVAHALHAMLFE
EVQKPPTRSKVMFSPWQ
>V2R.GCA_004027455.1_HydHyd_v1_BIUU_PVLA01045012.1_43_846-
LTFGSFDPILSDNDQFSSLYQMTPKETSLPQGMVSLMIHFSWIWVGLVIT
EGPKGLQFLSDVRREMDRNRVCLAFVKMIPVDPVSYLTHTQQREFLVGES
SAVNVVIIYYDNDSLNDINYNIGLHLVTWRVWVTNSQWYADLTGKKFLFD
SFHGTIIFSNHHEEISGFKHFIQTVNLSKYPEDIFIYQFWYLNFNCLISK
SDCSLKNCTPNASLAQLPANRFDPAMSDASYNIYNAVYAVAHALHEMLLQ
EVQIQPMGSRERTFSPWR
>V2R.GCA_004027455.1_HydHyd_v1_BIUU_PVLA01045281.1_505_1305-
VSFGLFSPTLTENSQYPSLHQVAPKDTYLALAVVSLMLHFHWTWVGLLIT
EGHTGLQFLSDVKAEMDRNRVCIAFVKMVSTVTVSYFSAMHKYDILTADT
SSVNVVVIYYATDSQNDVSYNIVQNLVSWKVWVTNSQWQADLDGRNFILD
SFHGILVFLHHHEEISGFKNYVQEASPFKYPDDTYLFMYWYNNFHCSFSE
SDCALENCTPNASLAWLPLNRFDTAMSDRSYNIYNGVYAVAHALHAMLFE
EVQKPPTRSKVMFSPWQ
>V2R.GCA_004027295.1_DolPat_v1_BIUU_PVJX010002349.1_11520_12329+
ISYGLFDRSLRDSVELQSIYQIPTNPAALYQGLVELMLHFVWIWVGFVVP
DDIRGEMFLQDMTQEMNRNRLCVAFAERIPELPAKDTINKRLFFERYSST
IISIAFGDTYSLLRFMYHICLNSPFGNIWVTTFDWDITTLPFQHTQSYTY
SGGGISFSFLTEEIPGFKDFLRTVQPAKYPHDVFIQDVWSVIFQCPYLTQ
YGINRLTQCEQNGSLETQTLHVWDMNTLPQSYNVYAAVNAIGESLHKELS
LKVEEESPHKVAYVTPHPWQ
>V2R.GCA_004027295.1_DolPat_v1_BIUU_PVJX010002349.1_68330_69139+
ISYGPFDHSLRDSVHLQSIYQFPTNTAALYQNLIQLMLHFGWVWVGLVVP
DDIRGEMFLQDMTQEMNNNGLCVAFSERIPEFPAKDTLNRQRFFERFTKT
VTSVAFGDTYSLLRFVYNIYCYTPFGNIWVTTSDWDITTLPFEQSQSYTY
FGGGLSFSFHTEDIPGFKDFLRTFQPAKYPHDIFLQDMWSTLFECPYTDQ
DGIKTLSRCEQNGSLETRPLHVWDMNTSPQSYNVYAAVYIIAQAIHKELS
FRVQKESFDKGAHVTPHPWQ
>V2R.GCA_004027295.1_DolPat_v1_BIUU_PVJX010005167.1_65785_66588+
VTFGPFDPMLTDRVKYPSLYQVAPKDTYLVLGMVSLMLHFHWIWVGLLIT
EGHKGLQFLSDMRAEMDRNRVCVAFVKMIPTLAVSYFSALQKHDILTRDT
SSVNVVVIYYDDSTNDVNYNIVQNLVSWKVWVTNSQWQADLDGRNFIHDP
FHAALIFSHKHEEILGFKNFVQEATPFKYPEDTYLIMYWYKNFHCSFSES
DCALENCTPKASLASLPPNRFDTDMSDRSYNIYNGVYAVAHALHAMLFEE
VQRPSVRTNQVMMFPPRQ
>V2R.GCA_004027295.1_DolPat_v1_BIUU_PVJX010006548.1_31403_32275+
VGYFSTCSILSDKFQFPSYIRTIASDKFQSEAMVKLIQHFGWVWVGTIAA
DDDYGKYGVKAFKEQMESANLCIAFSETIPKVYSNEKMQKAVKAIRSSTA
RVIVLYASDIDLSPFVLEMVYHNISDRTWIASEAWITSALIAKPEYFPYF
GGSIGFAIPRTDIPGLKEFLYDVHPSKDPNDVLTIEFWQTAFNCTWPNSS
VPYNVDHRVNMTGKEDRLYAMSDKFCTGEEKLEELKNTYFDVSQLRITNN
VKQAVYAMAYALDQLSRCEDGQGPFMPGNTCAYLPDFEPWQ
>V2R.GCA_004027295.1_DolPat_v1_BIUU_PVJX010008088.1_30167_30973-
VTFGSFDPMLRDNGQFPSLYQVAPKSTSLALGMVSLMLHFSWTWVGLIIT
EGHRGAQFLSDVRAEMERNRVCVAFVKMVSSAFASYFFKPLQHDIIARET
SPATVVIIYCDTESLNDINYLIGQNVGTWRVWVTNSQWHADMAGANFILD
SFHGSLIFSNHHEGISAFKNFVQAANPFKYPEDTYLTMYWLNHFHCSFSD
SDCILRNCTPNASLAQLPINRFNTDMTDESYNIYNAVYAVAHALHEMLLQ
QTQRLPIRNIGFSAFSPWQ
>V2R.GCA_004027295.1_DolPat_v1_BIUU_PVJX010009449.1_2774_3580-
ISYGPYDRSLRDSVELQSIYQFPTNTAALYQGFIQLMLHFGWVWVGLVVP
DDIRGEMFLQDMTQEMNNNGLCVAFAEKVPEFSAKDTLNRQLFFERLTST
SISFAFGDTFSLLRFVYNIYCYTPFGTIWVTTTDWDITTLPFQQSLSYTY
FGGGLSFSFHTEEIPGFKDFLRSVQPAKYPHDIFIQDVWSTLFECPYLDQ
HRIKTLSQCEQNGSLETRPLHVWDMNTSPQSYTVYAAVNVIAQALHKEIS
LSRKESLNRAAYKTPHPWQ
>V2R.GCA_004027295.1_DolPat_v1_BIUU_PVJX010009627.1_31936_32764+
YFSLFVQVTYGPFDPRLSDKDQYPSLYQMAPKDSTLVHAMTSLLLHFGWT
WVAIFVSDDVKGEQFLGDLKAEMLKKAICVALTEKLPATKIMYASSDIAF
MSRIGVSSANVHILYGEVGSLITVDIAAEFFLTTGKVWIMTAKWDIVVYE
TDHMLHSFHGSFSFSPHKGEVPGFRHFLRTTTPSQYPEDFYFSKLWLSFF
DCSLPGSQCGRIGVCPPNTSLEFMPGNIDLMTLSDSSYFIYNAVYAVAHV
LHKMLLEKAEGGSSEDAEQPGFLPWK
>V2R.GCA_004027295.1_DolPat_v1_BIUU_PVJX010010771.1_32588_33394-
VTFGKFDPTLTDRGQYPSLHQVAPKDTYLALGMVSLMLHFHWTWVGFLIT
EGQNGLQFLSDVRVEMDRHRICVAFVKMVSTVNVSYLSGAMKHDILTADT
SSVTVMVIYYDTDSENDVNYNIAQNLVAWKVWVTNSQWCADLSGRNFIFD
PFHGILVFSHHHEEISGFKNFVQEATPFKYPEDTYLFMYWYNNFHCSFSE
SDCALKNCTENASLAWLPLNRFDTAMRDASINIYNGVYAVAHALHAMFFE
EGQRLPKRDRQVKMFSPWQ
>V2R.GCA_004027295.1_DolPat_v1_BIUU_PVJX010011131.1_31205_32011-
VTFGKFDPTLTDRGQYPSLHQVAPKDTYLALGMVSLMFHFHWTWVGLLIT
EGHKGLQFLPDVRAEMDRHRICAAFVKMVSTVNLSYLSGVKKYDVLPAET
SSVTVVVIYYDTDCANDVNYNVVQSLVTCKVWVTNSQWCADLSGRNFIFD
PFHGILVFSHLHEEISGFKNFVQEATPFKYPEDTYLFMYWYKNFHCSFSE
SDCALKNCTDNASLAWLPLNHFDTAMSDASINIYNGVYAVAHALHVMFFE
EVQRLPKRDRQLKMFSPWK
>V2R.GCA_004027295.1_DolPat_v1_BIUU_PVJX010011203.1_32691_33497-
FIFGSFDPMLRDNGHISSLYQVAPKDTSLALAMVSLLLHFRWTWVGLVIM
EGHKGLQFLSDVKREMDRKKICVAFVKMVSTHLVSYTAFANEYIILTKET
SQVNVVIIYYDTDFLNDVNHNIEQYLLTGKVWVTNSQWHADMTGKNFILN
SFHGTLIFSNHHEEIPGFKTFVQQANPSKYPKDLYLTVVWLKYFHCSFSD
FDCSLKDCTPNASLSWLPWNQFYMTMTDWSHNIHNAVYAVAHALHEMLLE
KVQRPVMGNKEMMMFSPWQ
>V2R.GCA_004027295.1_DolPat_v1_BIUU_PVJX010012200.1_38072_38878-
LTFGTYEADFSENGQFPSLHQVAPKDASLALGVVSLMLHFSWTWVGLVIA
EGQNGFQFLSDVRGEMDRNAICVAFVEMISNALVSYLSVTKVQDFLTREI
SPVNVVIIYYDTDSLNHINHEIGLHLVTWRVWVTNSQWHTDLAGRNFILD
SFHGTLIFSHHHEEIPGFEKFIQMATPFKYPEDTFLTRYWVQNFHCSFSV
SDCSLKDCAPNASLSWLPVSRFDTVMSDGSFNTYNAVYAVAHALQEMLFQ
QAQSHPTGSGDNLLLSPWQ
>V2R.GCA_004027295.1_DolPat_v1_BIUU_PVJX010012230.1_38439_39245-
VTFGSFDSTLTDGVKYPSLYQVAPKDMYLALGMVSLMLHFRWTWVGLFIT
EGHKGLQFLSEVRTEMDRNGVCIAFVKMVSTVAVSYLSTLQKHDILTIDT
SSVNVVVIYYDTDSQNGVSYNIVQHLVSWKVWVTNSQWHGELDGRNFILD
QFHGTFVFSQHHEEISGFKNFVQEATPFKYPEDTYLFMYWYMNFYCSFSE
PDCALENCTPNASVTSLPTNRFDTAMSDGSYNIYNGVYAVAYALHAMVFE
EVQRPPVRNSQVMMFPPWQ
>V2R.GCA_004027295.1_DolPat_v1_BIUU_PVJX010013661.1_40140_40949-
ISYGPFDRGLRDSVELQSIYQFPRNTAALYQGFIQLMLHFGWVWVGFVVP
DDTRGEMFLQDMTQEMNNNGLCVAFAERIPEFPAKDTLNRQRFLERFSST
IINIAFGDTYSLLRFVYHIFLNSPFGNIWVTTFDWDITTLPFKKVQTYKY
FGGGLSFSFHTEEIPGFKDFLRTVQPAKYPQDIFIQDVWSMLFECPYLDQ
SIIKALTPCEPNGSLETRPLHIWDMNTSPQSYTVYAAVNVIAQALHKKLS
LRVEEESPDEGAYIFPHPWQ
>V2R.GCA_004027295.1_DolPat_v1_BIUU_PVJX010015156.1_2794_3603-
ISYGPFDRSLRDSVELQSIYQFPRNTAALYQALIQLMLHFGWVWVGLVVP
DDIRGEMFLQDVTQEMNNNGLCVAFAERIPEFPAKDTLNRQRFFQRFISI
TVSVTFGDTYSLLRFVYHIYYNRPFGTIWVTTADWDITTLAFTQGHSYSH
FGGGLSFSFHTEEIPGFKDFLRTVQPGKYPHDIFIQDVWSRLFECPFLNQ
GIIRNLTRCEQNGSLETRPLHVWDMNTSPQSYTVYAAVNVIAQALHKKLS
LRVEEESPDKGTYVTLRPWQ
>V2R.GCA_004027295.1_DolPat_v1_BIUU_PVJX010016463.1_29670_30470-
LTFGSFDPMLRDNGQFPSLYQMAPKDTSLSLGMVSLMLHFSWTWVGLVIT
EGQKGHQFLSDIRLEMNKNKICVAFVKMIHGTIGESFAHLQYDFQTRETS
AANVAVVYYDSESLNNVNFHVGQYLVTWRVWLTNSQWHADLTGRNFILDS
FHGTLIFSSHHEEIPGFKKFIQTAKPSKYPEDSFLAMYWFKNFHCSLSDS
GCSLKNCPLNASLAWLPMNLFDTSMSDASYNIYNAVYAVAYALHEMLLQQ
VQMQSIRNGKRMFSTWQ
>V2R.GCA_004027295.1_DolPat_v1_BIUU_PVJX010018339.1_4504_5307-
LTFSSFDPMLRDNGQFPSLYQMAPKDTSLAFGMVSLMLHFSWTWVGLVIT
EGQKGHQFLSDVREEMERNGICVAYVKMIHATPGQSFANFQYDFQTRESS
PANVAVVYYDSDSLNDVNFYVGQYLVTWRVWVTNSQWHGDLTGRNFILDS
FHGTLIFSNHHEEIYGFKQFLQAVNPSKYPEDNFLALYWFKNFQCSLSDS
ACVLRNCLPNASLAWLPMNHFDTAMSDASYNIYNAVYAVAHALHDMLLQQ
VQMQTMGNGKGMMLSAWQ
>V2R.GCA_004027295.1_DolPat_v1_BIUU_PVJX010018973.1_10625_11431-
VTFASFDPVLRDNGQFPSLYQAAPKDTSLALAIVSLLLLFKWTWVGLVIM
ESQKGLQFLSDVTREMDGSKICVAFVKMVTTHIVSYMAPAREYILLTKET
SQVNVVIIYYDTDLINDVNHNIEQNLLTGKVWVTNSQWHADMTGKNFILN
SFHGTLIFSNHHEEISGFKTFVQEANPSKYPEDFYLTSFWFNNFHCSFSD
ADCSLKACTPNASLASLPVNRFDTTMTDWSHNVYNAVYSVAHALHEMLLQ
QAQMSLMGSKKGTVISAWQ
>V2R.GCA_004027295.1_DolPat_v1_BIUU_PVJX010019604.1_5406_6203-
VSHSSTLPSLSDKTQFPSFLRTRASDLVSSLAVTQLVLNLGWSWVIILAQ
DDDFGQQAGALAVRQLGEAGICIEFYLPVPFQHSPEKINTVVQKMQTSTA
TGVLVFLNNSDFKLILQSLLDFQPLGQVWVSEGLLHTALALATPGISQIL
RGAFGLLCHSSQVHGFPEFFASLHPSRIPEDVFLVRFWEATFGCRWPHEN
STATEDVRLCSGAESLRGYEFPFQDVSEVDIAYTAVYSVAHALQDLVSCE
HGSGACVDPQHLHPWQ
>V2R.GCA_004027295.1_DolPat_v1_BIUU_PVJX010019688.1_25676_26473+
VSYASTLPSLSDKTQFPSFLRTRASDLTACYAVTQLVLHLGWSWVGILVQ
DDDFGQQADTLATQELGQSGVCIEFHLHIPSLQSPEKIEAIAQKMEKSTA
KGVLVFLSNSNIQLILQRLVGIRVLGQVWVSESLVHTVIALATPGASWVL
QGAFGLKLHSSHAHGLSEFFAHLHPNRTPEDMFLRRFWEATFRCRWPHGS
DTAASDMQLCSGNETLRDHQFPFQDVSRVEAAYPAVYSIAHALHNLVLCE
HEDRACADPVRFQPWQ
>V2R.GCA_004027295.1_DolPat_v1_BIUU_PVJX010022293.1_12985_13791-
LTYGSFDPILSDNNQFPSLYQMAPKDTSLPQGMVSLMLHFSWTWVGLVIT
EGPKGLQFLSDMRTEMDRNRACMAFWKMIKNDAVSYMAHTQLYEFLAGES
SAVNVVIIYYDTESLNHINNNIGLHLVTWSVWVTNSQWHADMAGKKFLLD
SFHGTIIFSNHHKEISGFKHFIQTANPTKYSEDIFFHQYWYWNFNCLISE
SDCSLKNCTPNASLAWLPANRFNPTMSDTSYNIYNAVYAVAHALHVMLLQ
QDLLQTVGNGERRTFSPWQ
>V2R.GCA_004027295.1_DolPat_v1_BIUU_PVJX010022775.1_8833_9636-
ISYGPFDHSLRDSVQLQSIYQFPTNTAALYQGLIQLMLHFGWVWVGFVVP
DDIRGEMFLQDMTQEMNSNGLCVAFAERVPKFPAKDTLNKQLLFERFTTT
RVSVAFGDTYSLLRFVYHIYCCTPFGNIWVTTSDWDITTLLFQQSYTYFG
GGLSFSFHTEDTPGFKDFLRNVQPTKYPHDIFLQDVWSRLFECPYTDQDG
IKTLSQCEQNGSLESQPLHVWDMNTSPQSCNVYAAVCVIAQALHKELSLR
MEKESLDTGTYVTPHPWQ
>V2R.GCA_004027295.1_DolPat_v1_BIUU_PVJX010025814.1_2213_3019-
VTFGSFDPVLRDNGQFPSLYQAAPKDTSLALAMVSLLLHFRWTWVGLVIT
EGHKGLQFLSDLTGEMDKNKVCLAFVKIASTPIVSYMALAKEYVILTKET
SQVSVVIIYYDTDILSDVDYNMEQYLLTGKVWVTNSQWHADMTGKNFILN
SFHGALIFANHHEEIFGFKTFVQEANPSKYPEDIYLTMFWFNNFHCSFSD
ADCLLKDCTPNASLAWLPVNHFDTAMTDWSHNIHNAVYAVAYALHEMLLQ
QAQWPPLGKKEVMVSSPWQ
>V2R.GCA_004027295.1_DolPat_v1_BIUU_PVJX010026063.1_16802_17611+
VSYGPFDRSLRDSVELQSVYQFPRNTAALYQALIQLMLHFGWVWVGLVVP
DEMKGEMFLQDMTQEMNSNGLCVAFAERIPEFPAKDTLNRQCFLKRFISI
TVSVAFGDIYSILRFVYHIYCNSPFGTIWVTTSDWDITTLAFTQGHSYAH
FGGALSFSFHTEEIPGFKDFLRSVQPGKYPHDIFIQDVWSVLFECPYLKQ
GIIRKLTRCEQNGSLETLPLHLWDMNTSPQSYTVYAAVNVIAQALHKELS
LRVEEKSPDKGAYVTPRPWQ
>V2R.GCA_004027295.1_DolPat_v1_BIUU_PVJX010026797.1_23293_24093+
VTFGSFDPVLRDNGQFPSIYQAAPKDTSLALAMVSLLLHFRWTWVGLFIM
EGQKGLQFLSDVTVEMDRNKICVAFVKMVSTHLVSYIIKEYIILTKETSQ
VNVVIIYYDTDFLNDVNHNIEQNLLTGKVWVTNSQWHADMTGKKFILSSF
HGTLIFFNHHEGISDFKTFVQEANPSKYPEEFYLTRFWFNNFHCSFSDAD
SSLKDCTPNASLLWLPANHFDTTMTDWSHNVHNAVYGVAHALHEMLLQQA
QMPLIGNKKVTIFSPWQ
>V2R.GCA_004027295.1_DolPat_v1_BIUU_PVJX010027588.1_23079_23885-
VTFGKFDPTLTDRGQYPSLYQVAPKETYLALGMVSLMLHFQWTWVGLLIT
EGHKGLQFLSDVRAEMDRHRICAAFVKIVSTMNVSYLSGSTKRDILTTDT
LSVTVVVIYHDNDSQNDVNYNIVQNLVTWKVWVTNSQWCADLSGRNFILD
PFHGILVFSHHHEEISGFKNFIQEATPFKYPEDTYLFMYWYKNFHCSFSE
SDCALKNCTDNASLAQLPVNHFDTVMSDASINIYNGVYAVAHALHETFFE
EVQRLPKRHRQVKMFSPWQ
>V2R.GCA_004027295.1_DolPat_v1_BIUU_PVJX010027649.1_2329_3129+
VTFGSFDPVLRDNGQFPSIYQAAPKDTSLALAMVSLLLHFRWTWVGLVIM
GGQKGLHFLSDVTVEMDRNKICVAFVKMVSTNLVSYIIKEYIILTKETSQ
MNVVIIYYDTDFLNDVNHNIEQNLLTGKVWVTNSQWHADMTGKNFILNSF
HGTLNFFNHHEEISDFKTFVLEANPSKYPEDFYLTRFWFNNFHCSFSDAD
CSLKDCTPNASLLWLPANHFDTIMTDWSHNVHNAVYAVAHALHEMLFQQA
QMPLVGNKKVTIFSPWQ
>V2R.GCA_004027295.1_DolPat_v1_BIUU_PVJX010027681.1_5573_6382+
ISYGPFDHSLRDSVELQSIYQFPTNTAALYQGLIQLMLHFGWVWVGFVVP
DDIRGEMFLQDMTKEMNNNGMCVAFAERIPEFPAKDTLNRQRFFERFIST
TIIVAFGDTYSLLRFVYHIYCNSPFGTIWVTTADWDITTLPFIQGHSYAH
FGGGLSFSFHKKEIPGFKDFLRTVQPGKYPHDVFIQDVWSILFECPHLDQ
GIFKTMTRCEQNGSLETRPLYVWDMNTSPQSYTVYAAVNVIAQALHKKLS
LRMEEESPDKGAYVTPHPWQ
>V2R.GCA_004027295.1_DolPat_v1_BIUU_PVJX010029230.1_9998_10804+
ISYGPYDRSLRDSVELQSIYQFPTNTAALYQGFIQLMLHFGWVWVGLVVP
DDIRGEMFLQDMTQEMHNNGLCVAFAVKVPEFSAKDTLNRQLFFERLAST
SISVAFGDTFSFLRFVYVIFCSTPFGNIWVTTTDWDITTLPFQQSLSYTY
FGGGFSFSFHTEEIPGFKDFLRSVQPAKYPHDIFLQDVWSTLFDCPYLDQ
HGIKTLSRCEQNGSLETRPLHVWDMNTSPQSYTVYAAVYVIAQALHKEIS
LSRKESLNRAAYKTPHPWQ
>V2R.GCA_004027295.1_DolPat_v1_BIUU_PVJX010036026.1_14598_15404+
VTFGSFDPMLRDNGQFPSLYQVAHKDTSLAFALVSLLLYFSWTWVGLVIM
EGQKGLQFLSDVTREMDRNKICVAFVKMVSTHLVSHTAFAKEYIILTKET
LQVNVVIIYYDTDFLNDVNHNIEQYLLTGKVWVTNSQWHADMTGKNFILN
SFHGTLIFSNHHEEISGFKTFVQEVNPSKYPEDIYLTLFWLNNFHCSFSD
VDCSLKDCTPNASLAWLPVNHFDMTMTDWSHNVHNAVYAVAHALHEMILQ
QAQRPLMRNKEVMVLSPWQ
>V2R.GCA_004027295.1_DolPat_v1_BIUU_PVJX010039637.1_11136_11942-
FIFGSFDPMLRENGQFPSLYQVAPKDTSLALAMVSLLLHFRWTWVGLVIM
EGQKGLQFLSDVTREMDRNKICVAFAKMVSTYLVSYMALANEYIILTKEI
AQVNVVIIFYETDSLNDVNHKIEQYSLTGKVWITNSQWHADMTGKNFILN
SFHGTLIISNHHEEISGFKMFVQQANPSKYPEDFYLTMVWLKHFHCSFSD
SDCSLKDCTPNASLAWLPWNQFYMTMSDWSHNIHNSVYAVAHALHEMLLQ
EIQRPLMVNKKVTGFSPWQ
>V2R.GCA_004027295.1_DolPat_v1_BIUU_PVJX010040449.1_4480_5286+
LSFGSFDPTFNDRGQFSSLYQVAPKDTSLALGMISLMLHFSWTWVGLVIT
EGQKGLQFLSDVRAEMDRNRVCVAFVKMISNWLASTVLAPQKLDFLSRET
SPVNVVVVYYDTESLNDVNYQIGQFLVTWRVWVTNSQWHADMAGRNFILD
SFHGTLIFSHHHVEIPDFTNFIHTANPSKYPEDTFLTLYWFQNFHCSVSD
SDCSLMNCPPNASLAWLPANSFDTDMGDGSYNVYNAVYAVAHALHEILLQ
QAGTKSIRNEDTVVLSPWQ
>V2R.GCA_004027295.1_DolPat_v1_BIUU_PVJX010041231.1_8756_9558-
VTFGSFDSTLTDSVKYPSLYQLAPKDKYLALGMVSLMLHFCWMWVSLLIT
ESHKGLQFLSDVKAEMARNRVCIAFVKMVPTVAVSYLSTMKKYDILTANT
SSVRVVVIYYHTDSPNDVTYNIVQKLVTWKVWMTNSQWHGDLDGRKFILD
PFHGILVFSHHHEEISGFRNFVQEATPFKYPQDTYLFMYWYKNFHCFFSE
SDCSLENCTPNASVIWLPPNRFDTAMSDRSYNTCNGVYAVACALHAMLFK
EEQSPPVGNRQRISLPG
>V2R.GCA_004027295.1_DolPat_v1_BIUU_PVJX010041821.1_1071_1877-
VSFGLFDPMLSDKGQFPSLYQVAPKDASLAFGMVSLMLHFGWTWVGLVIT
EGHRGLHFLSDMRAEMDRNRVCAAFVKFIPTPLVSYVSNLQLLFIPTREI
SLVNVVVIYYETVSINEVNYNIGQYLVTWRVWITNSQWQADMAGTNFMLD
PFYGTLIFLNHHEEISGFKNFVQAANPFKCTEDTYLTMYWHKNFHCSFSD
SDCALRNCTPNASLAWLPVSHFDPAMSVTSYNIYNAVYAVAHALHEMLLQ
QVQRQEVGSKRVMEFSAWQ
>V2R.GCA_004027295.1_DolPat_v1_BIUU_PVJX010045735.1_8142_8947-
TFGSFDPMLRDNGQFPSLYQVTHKDTSLAFALVSLLVYISWTWVGLVLME
GQKGLQFLSDVTREMDRNKICVAFVKMVLTYLVLHTAFAKEYIILTKETL
QVNVVIIYYDTDFLNDVNHNIEQYLLTGKVWVTNSQWHADMTGKNFILNS
FHGTLIFSSHHEEISGFKTFVQEVSPSKYPEDIYLILFCLNNFHCSFSDV
DCSLKDCTPNASLAWLPVNYFDMTMTDWSHNVHSAVYAVAHALHEMILQQ
SQNTLMRNKEVMVLSPWQ
>V2R.GCA_004027295.1_DolPat_v1_BIUU_PVJX010045815.1_16733_17539+
VTFGKFDPTVTDRGQYPSLHQVAPKDTYLALGMVSLMLHFHWTWVGFLIT
EGQNGLQFLSDMRAEMDRHRICVAFVKMVSTVNVSYLSSAMKHDILTADT
SSVTVMVIYYDTDSANNVNYNVVQNLVTWKVWVTNSQWCADLSGTNFIFD
PLHGILVFSHHHEEISGFKNFVQEATPFKYPEDTYLFMYWYNNFHCSFSE
SDCALKNCTENASLAWLPLNRFDTAMRDASINIYNGVYAVAHALHAMFFE
EVQRLPKRDRQVKMFSPWQ
>V2R.GCA_004027295.1_DolPat_v1_BIUU_PVJX010046002.1_5749_6555-
LSFGSFDPMFSDNGQFPSLYQVAPKDASLAHGMVSLMLHFSWTWVGMIIV
EGQKGLQFLSDVRGEAEKSRVCIAFVNMISSAYVSYFFHREKSDIIAREV
SPVNVVIVYYDTDSLNHVNHYIGLYLVTGKVWVTNSQWHADVAGRNFIID
TFHGVLIFSHHHEKISGFKDFIQTATPSKYPEDTFLSLYWFQNFHCSLSE
FDCSLKNCTPNASLAWLPENIFDPVMSDWSHNIYNAVYAVAHALQEIFLQ
QIQMQPMEYRRAMVFYPWQ
>V2R.GCA_004027295.1_DolPat_v1_BIUU_PVJX010046237.1_10647_11450-
FIFGSFDPMLINNGHFSSCYQVAPKDSSLALAMVSLLLHFRWTWVVLVIM
EGQKGLQFLSDVTGEMDRKKSVAFVKMVSTHLVPYIAFANEYIILTKETS
QVNVVIIYYYTDFLSDVNRNIEQYLLTLKVWVTNSQWHANMTGKNFILNS
FHGTLIFSNHHEEIPGFITFVQQANPSKYPEDIYLTMVWLKYFHCSFSDS
DCLLKDCTPNASLAWLPWNQFYMTMTDSSHNIHNAVYPVGHALHEMLLEK
VQRPLLGNKEIMMFSPWQ
>V2R.GCA_004027295.1_DolPat_v1_BIUU_PVJX010047248.1_8556_9362+
VTFGAFDPALTDSVKYSSLHQVAPKDTYLALGMVSLFLHFHWTWVGLLIT
ESHKGLQFLSDMRAEMDRNRVCVAFVKMVPNVAVSYVSALKNHNILTTET
SSVNVVVIYYDSDSPNDVSYSIVQHSMTWKVWVTNSQWQADLDGRNFILD
PFHGILVFSHHHEEISGFKNFIQEATPFKYPEDTYLFKYWHKNFHCSFSE
YDCALENCTPNASLSWLPLNRFDTAMSDRSYNIYNGVYAVAHALHVMLFK
EVQRPPMRNRQVMMFPYCQ
>V2R.GCA_004027295.1_DolPat_v1_BIUU_PVJX010049187.1_9207_10010-
VSFDLFDPTLTESSQYPSLHQVAPKDTYLALAVVSLLLHFHWAWVGLLIT
EGHKGHQFLSEVRAEMDRNRVCIAFVKMVSTVAVSYFSLMYKYDILSADI
SSVNVVVIYYDTDSQSKVSYNIVQNLVSWKVWVTNSQWQANLDGRNFILD
SFHGIPVFSHHHEEISGFKNYVQETNPFKYPDDTYLFMYWYKNFHCSFSE
FDCALLNCSPNASLAWLPLNRFDTDMSDRSYNIYDGVYAVAHALHAMLFE
EVQNPPMRNKVMVISPWQ
>V2R.GCA_004027295.1_DolPat_v1_BIUU_PVJX010049234.1_5760_6566-
VTFGKFDPTLTDRCQYPSLYQVVPKEMYLAFGMVSLMLHFQWTWVGLFIT
EGHKGLQFLSDVRAEMDRHRICAAFVKMASIMNVPYLSGSTKHDILTTDT
LSVTVVVIYHDNDSQNDINYSIVQNLVTWKVWMTNSQWCADLSGRNVILD
PFHGILVFSHHHEEISGFKNFIQEATPFKCREDTYLFMYWYKNFHCSFSE
SDCALKNCTDNAFLAQLPVNHFVTAMSDVSINIYNGVYAVAHAFHETFFE
EVQRLPKRHRQVKMFSPWQ
>V2R.GCA_004027295.1_DolPat_v1_BIUU_PVJX010050598.1_4845_5648+
LTFGSFDPMLRDNGQFPSLYQMAPKDTSMAHGMVSLMLHFSWTWVGLVIT
EGQKGHQFLSDMRVEMNRNKICVAFVKMIHGTLGESFAHLQYDLQTREIS
PANVAVVYYDSESLNNVNFHVGQYLVTWRVWLTNSQWHADLTGRNFILDS
FHGTLIFSSHHEEIPGFKQFIQTANPSKYPEDNFLALYWFKNFHCSLSDS
GCSLRNCPLNASLGWLPMNRFDIAMSDASYNIYNAVYAVAHALHEMLLQQ
VQTQIMGNGEGMIFSAWQ
>V2R.GCA_004027295.1_DolPat_v1_BIUU_PVJX010060552.1_2821_3627-
VTFGKFYPTLTDRGQYPSLYQVAPKEEHLALGMVSLMLHFQWTWVGLFIT
EGHKGLQFLSDVRAEMDRHRICAAFVKMVSIMNVSYLSVSTKHDILTTDT
LSVTVVVICHDNDSQNDVNYNIVQNLVTWKVWVTNSKWCADLSGRNFILD
PFHGILVFSHHHEEISGFKNFIQEATPFKYPEDTYLFMYWYKNFYCSFSE
SDCALKNCTDNASLAQLPVNHFDTAMSDASINIYNGVYAVAHALHETFFE
EVQRLPKRHRQVKMFSPWQ
>V2R.GCA_004027295.1_DolPat_v1_BIUU_PVJX010064605.1_5735_6538+
VTFGPFDAMLTDRVKYPSLYQVSPKDTYLVLGMVSLMLHFHWTWVGLFIT
EGHKGLQFLSDLRAEMDTNRVCVAFVKMIPTLTVSYFSALQKHDILTTDT
SSVNVVVIYCDDSTNDVNYNIVQNLVSWKVCVTNSQWQADLDGRNFILDP
FHAVLIFSHKHEEILCFKNFVQEATPFKYPEDTYLIMYWYKNFYCSFSES
DCALENCTPKASLASLAPNRFDIAMSDRSYNIYNGVYAVAHALLAMHFEE
VKRPKVRTNQVMMFPPRQ
>V2R.GCA_004027295.1_DolPat_v1_BIUU_PVJX010067230.1_3486_4292+
VTFGSFDPMLRDNGQFPSLYQVAHKDTSLAFALVSLLLYFRWTWVGLVIM
EGQKGLQFRSDVTREMDRNKICVAFVKMVSTHLVLHTAFAKECIILTKET
LQVNVVIIYYDTDFLNDVNHNIEQYLLTGKVWVTNSQWNAGMTGKNFILN
SFHGTLIFSSYHEEISGFKTFVQEVNPSKYPEDIYLTLFWLNNFHCSFSD
VDCSLKDCTPNASLAWLPVNHFDMTMTDWSHNVHNAVYAVAHALHEMILQ
QAQKPLMRNKEVMVLSPWQ
>V2R.GCA_004027295.1_DolPat_v1_BIUU_PVJX010067246.1_4502_5308-
VTFGSFDPMLRDNGQFPSLYQVAHKDTSLAFALVSLLLYFSWTWVGLVIM
EGQKGLQFLSDVTREMERNKICVAFVKMVSTHLVSYTAFAKEYIILTKET
SQVNVVIIYYDTDFINDVNHNIEQYLLTGKVWVTNSQWHADMTGKNFILN
SFHGTLIFSNHHEEISGFKTFVQEVNPSKYPEDIYLTLFWLNNFHCSFSD
VDCSLKDCTPNASLAWLPVNHFDMTMTDWSHNVHNAVYAVAHALHEMILQ
QAQKPLMRNKEVMVLSPWQ
>V2R.GCA_004027295.1_DolPat_v1_BIUU_PVJX010067266.1_830_1636+
FISGSFDPVLRDNGQLPSLYQVAPKDTSLPLAMVSLLLHFRWTWVGLVIM
ESQKGLQFLSDVTGEMDRNKICVAFAKMVSTYLVSYMAFANEYIILTKET
AQVNVVIIYYDNDFLNDVNHNIEQYSLTGKVWVTNSQWHADMTGKNFILN
SFHGTIIFSNHHEELSGFKTFVQQANPSKYPEDLYLTVIWLKHFHCAFSN
SDCSLKGCTLNASLAWLPWNQFYMTMTDWSHNIHNAVYAVAHALHEMLLQ
EVQRPFLGNKEVMMFPSWQ
>V2R.GCA_004027295.1_DolPat_v1_BIUU_PVJX010073948.1_460_1266-
FIFGAFDPMLRDNGHFSSCYQVAPKDSSLALAMVSLLLHFRWTWVGLVIM
EGQKGLQFLSDVTGEMDRKKICVAFVKMVSTHLVSYIAFTNEYIILTKET
SQVNVVIIYYDTDFLNDVNHNIEQYLLTGKVWVTNSQWHADMTGKNFILN
SLHGTLIFSNHHEEIPGFKTFVQQANPSKYPEDFYLTMVWLKYFHCSFSD
SDCLLKDCTPNASLAWLPWNQFYMTMTDSSHNIHNAVYAVAHALHEMLLK
KLQRPLLGNKEIMMFSPWQ
>V2R.GCA_004027295.1_DolPat_v1_BIUU_PVJX010076986.1_1099_1904-
VTFGPFDPMLTDRVKYPSLYKVAPKDTYLVLGMVSLMLHFHWTWVGLFIT
EGHKGLQFLSDMRAEMDRNRVCVAFVKMIPNLAVSYFSALQKHDILTTGT
SSVNVVIIYYDDSTNDVNYNIVQNLVSWKIWETNSQWQADLDGRNFILDP
FHAVLIFSHKHEEILGFKNFVQEATPFQYPEDTYLIMYWYKNFYCSFSKS
DCALENCTPKASLASLPPNCFDIAMSDRSYNIYNGVYAVAHALHVMLFEE
VQRPSVRTNQVMMFPPPD
>V2R.GCA_004027295.1_DolPat_v1_BIUU_PVJX010083769.1_2278_3081+
VSFGLFDPTLTESGQYPSLHQVARKDTHLSSGMVSLMLHFHWTWVGLITT
EGHKSLQFLSDVRTEMDRNRVCVAFVKIVPSFTVSYVSAIQKYDILTTDT
SSVNVVVIFYDTDSQNDVSYNIVQNLMTWKVWMTNSNWQADLDGRNFILH
SFHGVLVFSHHHEEIAGFKNYVQEATPFIYPDDTYLFMYWYKNFHCSFSE
SDCALENCTSNVSLAWLPLNHFETVMSDRSYNIYNGVYAVAYALHAMLYE
EVQSPTMKNRQMMFSPWQ
>V2R.GCA_004027295.1_DolPat_v1_BIUU_PVJX010106795.1_1276_2079+
VSFGLFDPTLTESGQYPSLHQVAPKDTYLALAVVSLLLHFHWTWVGLLIT
EGHKGHQFLSEVRAEMDRNRVCTAFVKMVSTVAVSYVSLMYKYDILSADT
SSVNVVVIYYDTDSQSNVSYNIAQNLVSWKVWVTNSQWQADLDGRNFILD
SFHGVLVFSHHHEEISGFKNYVQEATPFKYPDDTYLFMYWYKNFHCSFSE
FDSALMNCSRNASLAWLLLNHFETDMSDRSYNIYNGVYAVAYALHVMLFE
EVQNPPMKNKVMVISSWK
>V2R.GCA_004027295.1_DolPat_v1_BIUU_PVJX010122507.1_986_1789-
VTFGKFDPTLTDRGQYPSLYQVAPKEMHLALGMVSLMLHFQWTWVGLFIT
EGHKGLQFLSDVRAEMDRHRICAAFVKMVSTMNVSYLSGLMKHDILTTDT
LSVTVVVIYHDNDSQNDVNYNIVQNLVTWKVWVTNSQWCADISGRNFILD
TFHGILVFSHHHEEISGFKKLSKKPTLSNTQKTHLFMYWYKNFHCSFSES
DCALKNCTDNASLAQLPVNHFDTAMSDASINIYNGVYAVAHVLHETFFEE
VQRLPKRHRQVKIFSPWQ
>V2R.GCA_004027295.1_DolPat_v1_BIUU_PVJX010129561.1_1401_2205-
VTFGSFDPVLRDNGQFPSIYQAAPKDTSLALAMVPLLLHFRWTWVGLVIM
EGQKGLQFLSNVTVEMDRNKICVAFVRMVSTHLVSYIIKEYIILTKETSQ
VNVVIIYYDTDFLNDVNHNMEQNLLTGKVWVTNSQWHADTTGKNFILNSF
YGTLNFFNHHEEISDFKTFVQEANPSKYPEDLYLTRFCFNNFHCSFSDAD
CSLKYCTPNALLLWLPANHFDTIMTDWSHNVHNAVYAVAHSLHEMLLQQA
QMPVVGNKKVTIFSPWQE
>V2R.GCA_004027295.1_DolPat_v1_BIUU_PVJX010141545.1_253_1059-
VTFGKFDPTLTDRGQYPSLYQVSPKEVHLALGMVSLMLHFQWTWVGLFTT
EDHKGLQFLSDVRAEMDRHRICAAFVKMVSTMNVSYLSVSKKHDILTTDT
LSVTVVVIYHDNDSQNDVNYNIVQNLVTWKVWVTNSQWCADLSGRNFILD
PFHGILFFSHHHEEISGFKNFIQEAIPFKYPEDTYLFIYWYKNFHCSFSE
SDCALKNCTDNASLAQLPVNHFDTAISDASINIYNGVYAVAHALHETFFE
EVQRLPKRHRQVKMFSPWQ
>V2R.GCA_004027295.1_DolPat_v1_BIUU_PVJX010153352.1_340_1146-
FIFGSFDPLLRDNGQFLSLYQVAPKDTSLALAMVSLLLHFSWTWVGLVIA
EGQKGLQFLSDVTEEISRNKICVAFVKLVSMYLVSYMELANEYIILNKET
SQVNVVIIYFDTDSLNDVNHKIEQYLLTGKVWVTNSQWHADMTGKRFILN
SFHGTLIFSNHHEEISGFKTFVQQANPSKYPEDIYLSMVWLKYFQCSFSD
FDCSLKGCTPNASLAWLPWNQFYMSMAGCSHNVYNAVYSVAHALHEMIFE
QVQRPLLGKNEVIIFPPWQ
>V2R.GCA_004027295.1_DolPat_v1_BIUU_PVJX010158086.1_564_1370+
VTFGSFDPVLRDNGQFPSIYQAAPKDTSLALAMVSLLLYFKWTWVGLLIM
EGQKGLQFLTDMTGEMDRNKICVAFVKMVTTHLVSYIAFTKEYIILTKET
SQVNVVIIYYDTDFLNDVNYNIEQYLVTGKVWVTNSQWHADMTGKNFILN
SFHGTIIFSNHHEEISGFKTFVQEANPSKHPEDFYLTRFWFNNFHCSFSD
ADCSLKDCTPNASLVWLPVNHFDTTMTDWSHNVHNAVYAVAHAMHDMLLQ
QAQMSLMENKKVTMFSPWQ
>V2R.GCA_004027295.1_DolPat_v1_BIUU_PVJX010161665.1_211_1017-
VTFGSSDPVLRDNGQFPSIYQAAPKDTSLALAMVSLLLHFKWTWVGLVIW
EGQKGLQFLSDMRGEMDRNKICVAFLKMVTTHLVSYIAFTKEYIILTKET
SQVNVVIIYYDTDFLNEVNYNIEQYLVTGKVWVTNLLWHADMTGKNFILN
SFHGTLIFSNHHEEISGFKTFVQEANHSKYPEDFYLTRFWFNNFHCSFSD
ADCSLKDCKPNASLVWLPVNHFDTAKTDWSHNIHNAVYAVAHAMHAMLLQ
QAQMSLMEIKKVTMFSPWQ
>V2R.GCA_004027295.1_DolPat_v1_BIUU_PVJX010173947.1_279_1085-
VTFGSFDPMLRENGQFPSIYQAAPKDTSLALAMVSLLLHFKWTWVGLVIM
EGQKGLQFLSDMTAEMDRNKICVAFLKMVTTHLVSYIAFTKEYIILTKET
SQVNVVIIYYDTDFLNDVNYNIEQYLVTGKVWVTNSQWHADMTGKNFILN
SFHGTLIFSNHHEEISGFKTFVHEANPSKYPEDFYLTRFWFNNFHCSFSD
ADCSLKDCTPNASLVWLPVNHFDTAMTDWSHNIHNAVYAVAHAIHDMLLQ
QAQMSLMEIKKLTTFSPWQ
>V2R.GCA_004027295.1_DolPat_v1_BIUU_PVJX010174531.1_638_1444-
VAFGSFDPTLTDSDQYPFLYWVAPKDTYLALAMVSLMLHFHCTWVGLLIT
DGHKGLQFLSDMGAEMDRNRVCVAFVKMILTVAVSYLSATQKHDVLTADT
SSVNVVVIYYGTDSRTDVNYKIWQHLVTWKVWVTNSQWHADLVGRNVILD
PFHGILIFSKHHNEISEFKNFVQAATPFIYPEDTYLAMYRYKNFHCSFSE
YDCTLENCKPNASVAWLPQNHFDTAMSDVSYNIYNGVYAVAHALHKTLFE
EVQTPPMRNTKVMTFFPWQ
>V2R.GCA_004027295.1_DolPat_v1_BIUU_PVJX010175515.1_4_810-
VTFGNFDPTLTDRGQYPSVYQVAPKEAHLALGMVSLMLHFQWTWVGLFIT
EGHKGLQFLSDVRVEMDRHRICAAFVKMVSTMNVSYLSVSMKHDILTTDT
LSVTVVVIYHDNDIQNDVNYNIVQNLVTWKVWVTNSQWCADLSGRNFILD
PFHGILVFSHHHEEISGFKNFIQKATPFKYAEDTYLVMHLYKNFHYSFSE
SDCALKNCTDNASLAQLPVNHFDTAMSDASINIYNGVYAVAHALHETFFE
EVQRLPKRHRQVKMFSPWQ
>V2R.GCA_004027295.1_DolPat_v1_BIUU_PVJX010245319.1_292_1098-
VTFGSFDPVLRDNGQFPSTYQAAPKDTSLALAMVSLLLHFKWTWVGLVIM
EGQKGLQFLSDMIGEMDRNKICVAFLKMVTTHLVSYIAFTKEYIILTKET
SQVNVVIIYYDTDFLNDVNYNIEQYLVTGKVWVTNSQWHADTTGKNFILN
SFHGTLIFSNHHEEISGFKTFAQEANPFKYPEDFYLTRFWFNNFHCSFSD
VDCSLKDCTPNASLVWLPLNHFDTTMTDWSHSIHNAVYAVAHAMHDMLLQ
QAQMSLMEIKKMTVFSPWQ
>V2R.GCA_004027295.1_DolPat_v1_BIUU_PVJX010254277.1_150_956+
VTFGKFDPTLTDRGQYPSVYQVAPKEAHLALGMVSLMLHFQWTWVGLFIT
EGHKGLQFLSDVRAEMDRHRICAAFVKMISTMNVSYLSVSMKHDILTTDT
LSVTVVVIYHDNDSQNDVNYNIVQNLVTWKVWVTNSQWCADLSGRNFILN
PFHGILVFSHHNDEISGFKNFIQEATPFKYPEDTYLFMYWYKNFHCSFSE
SDCALKNCTDNSSLAQLPVNHFDTAMSDASINIYNGVYAVAHALRETFFE
EVQRLPKRHRQVKMFSPWQ
>V2R.GCA_004027295.1_DolPat_v1_BIUU_PVJX010269237.1_27_833+
VTFGSFDPVLRDSGQFPSIYQAAPKDTSLALAMVSLLLHFKWIWVGLVIM
EGQKGLQLLSDMRGEMDRNKICVAFVKMVTTQFVSYIAFTKEYIILTKET
SQVNVVIIYYDTDFLNDVSYNIEQYLVTGKVWVTNSQWRADMTGKNFILN
SFHGTLIFSNHHEEISGFKSFVQEAYPSKYPEDFYLTRFWFNNFHCSFSD
ADCSLKDCTSNASLVWLPVNHFDTTMTDWSHNIHNAVYAVAHNMHNMLLQ
QAQMSQMEIKKVTIFSPWQ
>V2R.GCA_004027295.1_DolPat_v1_BIUU_PVJX010282424.1_63_863-
VSFGLFDPTLTESGQYPYLHQVAPKDTYLALAVVSLMLHFHWTWVGLLIT
EGHKGLQFLSDVRVEMKRKRVCIDFVKIVSSVYVSYFSAMHKYDILTADT
SSVNMVVIYYDKESQNDVSYNIVQNLVTWKVWVINSQWQGDLDGRNFILD
PFQETVSFLNHHEEISGFRNYVQEANPFKYPEDTYLFMYWHKNFHCSFSE
SDCALQNCTVNASLAWWPLNRFDTAMSDRSYSVYNGVYAVAHTLHVILFE
VQKPPMRNKVMMFSPWQ
>V2R.GCA_004027295.1_DolPat_v1_BIUU_PVJX010289665.1_11_811-
VTFGSFDPVLRDNGQFPSIYQAAPKDTSLALVMVPLLLHFRWTWVGLVIM
EGQKGLQFLSNVTVEMDRNKICVAFVRMVSTHLVSYIIKEYIILTKETSQ
VNVVIIYYDTDFINDVNHNIEQNLLRGNVWVTNSQWHADMTGKNFILNSF
HGTLNFFNHHEEISDFKTFVQEANPSKYPEDLYLTRFCFNNFHCSFSDAD
CSLKDCTPNTLLLWLPANHFDTIMTDWSHNVHNAVYAVAHALHEMLLQQA
QMPVVGNKKVTIFSPWQ
>V2R.GCA_000151735.1_Cavpor3.0_DS562861.1_22290009_22290815+
VTFGSFDPVLGDNGQFPSIYQAAPKDTSLVLAMVSLLLHFRWTWVELVIM
EGHKGLQFLSDVTGEMDRNKICVAFVKMVSTHLVSYMAAAKEHIILTKET
SQVNVVIIYYDTDFLNDVNHYIEQNLLTEKVWVTNSQWHAGMTGKSFILN
SFHGTLIFSNHREEISDFKMFVQEVNPSKYPDDFYLTRFWFNNFHCSFSD
ADCSLKDCSPNASLVQLPASHFDTTMTDWSHNVHNAVYAVAHALHEMLLQ
QAQMSLMENKKVTVFSPWQ
>V2R.GCA_000151735.1_Cavpor3.0_DS562861.1_22471150_22471956+
VTFGSFDPVLGDNGQFPSIYQAAPKDTSLVLAMVSLLLHFRWTWVGLVIM
EGHKGLQFLSDVTGEMDRNKICVAFVKMVSTHLVSYMAAAKEYIILTKET
SQVNVVIIYYDTDFLNDVNYYIEQNLLTGKVWVTNSQWHADMTGKSFILN
SFHGTLIFSNHHEEISDFKMFVQEVNPSKYPDDFYLTRFWFNNFHCSFSD
ADCSLKDCSPNASLVQLPASHFDTTMTDWSHNVHNAVYAVAHALHEMLLQ
QAQMSLVENKKVTVFSPWQ
>V2R.GCA_000151735.1_Cavpor3.0_DS562863.1_23249053_23249859-
VTFGSFDPMLTDSGQCPSLYQVAKKDTSLALGMVSLMLHFSWTWVGLLIT
EGHKGLQFLSDIKKEMDRNKICVAFVKRVSTIAAFHLSAFQTQDILTTET
SSINVIIIYYDTDSLNDVNYNIGQHLVTWKVWVTNSQWHPDMAGRNFILD
PFHGILVFAHHNEEISGFRNFVEEATPFKYPEDTYLTMYWFKNFHCSFSE
SDCALKNCVPNASLAWLPPNRFDVTMSDESYNIYNAVYAVAHALHEMLFK
EIQMPPMRNREVMMSSSWQ
>V2R.GCA_000151735.1_Cavpor3.0_DS562863.1_53255660_53256532+
VGYFSTCSILSDKFQFPSYIRTIASDKFQSEAMVRLIQHFGWVWVGTIAA
DDDYGKYGVKAFKEQMESANLCIAFSETIPKVYSNEKMQKAVKAIRSSTA
RVIVLYASDIDLSPFVLEMVYHNITDRTWIASEAWITSALIAKPEYFPYF
GGSIGFAIPRTDIPGLKEFLYDVHPSKDPNDVLTIEFWQTAFNCTWPNIS
VPYNVDHRVNMTGKEDRLYAMSDKFCTGEEKLEELKNTYLDVSQLRITNN
VKQAVYAMAYALDQLSRCEEGQGPFMPENTCAYLPDFEPWQ
>V2R.GCA_000151735.1_Cavpor3.0_DS562883.1_195037_195846+
ISYGPFDHSLKDSVQLQSIYQFPMNTAALYQGLIQLMLHFGWVWVGFVVP
DDIRGDKFLQDMTQEMNNNGLCIAFAERIPEFPADDTINMQHFFERYTTT
RVSVAFGDTYSLLRYVYHIYCSSLFGNILVTTLDWDITTIPFQQGPSYTY
FGGGLSFSFHIEEIPGFKTFLRSVQPTKYPHDVFIQHVWSILFECLYMNQ
NGIMTFTDCKENGTLETRPLHVWDMNTSPQSYNVYAAVNVIAWALHDLLS
IRTEEEPPDNVTYVNSHPWQ
>V2R.GCA_000151735.1_Cavpor3.0_DS562883.1_238177_238986+
ISYGPFDRSFRDSVHLQSIYQFPVNTAALYQGLIQLMLHFGWVCVGFVVP
NDIRGEMFLQDMTQEMNNNGLCIAFAERIPEYPAKDTINKYLFFERFTTT
TVSIVFGDTYSLLRFVYHIYCSSTFGNILVTTLDWDITKLAFHQGHSYTY
FGGGLSFSFHKEEIPGFKNFLRSVQPAKYPHDTFIQYVWSTLFECPFLKQ
NGIITPTECEQNGSLETRPLHVWDMNTSPQSYNVYAAVNVIAWALHKVLT
LRIEKESPDKVAYATSRPWQ
>V2R.GCA_000151735.1_Cavpor3.0_DS562883.1_708240_709049-
ISYGPFDRSLRDSVQLQSTYQFPTNTAALFQGFIELLLHFGWVWVGLVVP
DDIRGEMFLQDMTEEMNSNGLCVAFAAKVPEFPAKDTLNRELFFERFTST
SIIVAFGDTYSLLRFVYLIYCNNPFGNIWVTTTDWDITTLPFEQSLSYTY
FGGGLSFSFHTEEIPGFKEFLRTIQPAKYPNDIFIQDVWSTLFECPYLDQ
HGIKTLSQFEQNGILETQALHVWDMNTSPQSYTVHAAVSVIARALHKILS
LNMKEQPLDKAACVTPHPWQ
>V2R.GCA_000151735.1_Cavpor3.0_DS562887.1_6521050_6521856-
VSFGFFDPTFTESGQYPSLHQVAQKDTHLAFGMVSLMLHFHWTWVGLLTT
EGHKGLQFLSNVRTEMDRNRICVAFVKIVSSATVSYLSVMQKHDIWTADT
SSVNVVVIYYDTDSQNDVSYNIVQNLMTWKVWMTNSQWQAVLDGRNFILD
SFHGVLVFSHHHEEISGFKTYVQEATPFKYPGDTYLFVYWYKNFHCSFSE
SDCTLKNCTPNVSLAWLPLNHFDTAMSDRSYNIYNGVYAVAHALHVMLFG
EEQGPPMRNRKMMMFSSWQ
>V2R.GCA_000151735.1_Cavpor3.0_DS562897.1_13948813_13949643+
SSFCLFFQVTYGPFDPILSDKHQYPSVYQMAPTDSTLVHAVISLLLHFGW
TWVAIFVSNDVKGEHFLGDLKAEMLKKGICVALTKKLPATKIMYASSDIT
LMSKIRVSSANVHILYGEVASLINVDIAAEFFLTTGKVWIMTAKWDIVVY
ETDHMLHSFHGSFSFSPHKGEVPGFRHFLQTTKPSQYPEDFYFSKLWLNF
FDCSLPGSQCGRIGVCPPNTSLEFMPGNIDLMTLSDSSYFIYNAVYALAH
VLHKMLLEKAEVGSSENAEQPGLLPWQ
>V2R.GCA_000151735.1_Cavpor3.0_DS562897.1_14047332_14048138-
VTFGSFDPVLRDNGQFPSLYQAAPRDTSLALAMVSLLLHFRWTWVGLVIT
EGHKGLQFMSDLTGEMDRNKVCVAFVKIASTPIVSYMALSKEYVILTKET
SQVSVVILYYDTDILSDVDYNIEQHLLTGKIWVTNSQWHADMTGKNFILN
SFHGTFIFSNHHEEISGFKTFVQEVNPSKYPEDFYLTMFWFNNFHCSFSD
ADCSLKDCTPNASLAWLPVNHFDTTMTDWSHNVYNAVYAVAHALHEMLHQ
QAQWPPLGKKEVMVSSPWQ
>V2R.GCA_000151735.1_Cavpor3.0_DS562897.1_15322421_15323227-
VYYGLFDPTLSESGQYPLLHQVAQKDTFLALAMVSLMLHFHWTWVGLLTT
EGHKGLQFLSDVRTEMDRNRVCVAFVKIVASSTVLYFSAMQKHDILTADT
SSVNVVVIYYDTNSIHDVSYHIVQNLMTWKIWVTNSQWQADLDGRNFILD
SFHGVLVFSHHYEEISGFKNYVQEATPFKYPDDTYLFMYWYKNFHCSFSE
SDCTLENCTPNASLAWLPPNHFDTAMNDRSYNIYNGVYAVAHALHAMLFA
EEQGPSMRNRQMKMFSPWQ
>V2R.GCA_000151735.1_Cavpor3.0_DS562897.1_15377092_15377898-
VYYGLFDPTLSESGQYPLLHQVAQKDTFLAFAMVSLMLHFHWTWVGVLTT
EGHKGLQFLSDVRTEMDRNRVCVAFVKIVSSITVSYFSAMQKHDILTADT
SSVNVVVIYYDTDSLNDVSYNIVQNLMTWKVWMTNSQWQPVLDGRNFILD
SFHGVLVFSHHFQEISGFKNYVQEATPFKYPEDTYLFLYWYKNFHCSFSE
SDCALENCIPNASLAWLPPNHFDTAMNDRSYNIYNGVYAVAHALHAMLFA
EEQRPSMRNRQMKMFSPWQ
>V2R.GCA_000151735.1_Cavpor3.0_DS562897.1_15422055_15422861-
VYTGSFDPTLSESGQYPLLHQVAQKDTFLAFAMVSLILHFHWTWVGLLTT
EGHKGLQFLSDVRTEMDRNRVCVAFVKIVSSITVSYFSVMQKHDILTADT
SSVNVVVIYYDTGSLNDVSYNIVQNLMTWKIWVTNSQWQADLDGRNFILD
SFHGVLVFSHHFQEISGFTNYVQEATPFKYPEDTYLFMYWYKNFHCSFSE
SDCALENCTPNASLAWLPSNNFDTAMNDRSYNIYNGVYAVAHALHAMLFA
EEQGPSMRNRQMKTFSPWQ
>V2R.GCA_000151735.1_Cavpor3.0_DS562897.1_15470172_15470978-
VYTGSFDPTLSESGQYPSLHQVAQKDTFLAFAMVSLMLHFRWNWVGLLTT
EGHKGFQFLSDVRTEMDRNRVCVAFVKIVASITVSYFSVMQKHDILTADT
SSVNVVVIYYDTDSLNDVSYNIVQNLMTWKIWVTNSQWQADLDGRNFILD
SFHGVLVFSHHYEEISGFKNYVQEATPFKYPEDTYLFMYWYNNFHCSFSE
SDCALENCIPNASLAWLPSNRFDTTMSDRSYNIYNGVYAVAHALHAMLFA
EEQGPSMRNRQMKMFSPWQ
>V2R.GCA_000151735.1_Cavpor3.0_DS562897.1_15522447_15523253-
VYTGSFDPTLSESGQYPSLHQVAQKDTFLAFAMVSLMLHFRWNWVGLLTT
EGHKGFQFLSDVRTEMDRNRVCVAFVKIVASITVSYFSVMQKHDILTADT
SSVNVVVIYYDTDSLNDVSYNIVQNLMTWKIWVTNSQWQADLDGRNFILD
SFHGVLVFSHHYEEISGFKNYVQEATPFKYPDDTYLFMYWYKNFHCSFSE
SDCALENCIPNASLAWLPSNRFDTTMSDRSYNIYNGVYAVAHALHAMLFV
EEQGPSMRNRQMKMFSPWQ
>V2R.GCA_000151735.1_Cavpor3.0_DS562897.1_15578963_15579769-
VYIGSFDPTLSESGQYPLLHQVAQKDSFLAFAMVSLMLHFHWTWVGLLTT
EGHKGLQFLSDVRTEMDRNRVCVAFVKIVSSITVSYFSAMQKYDILTAET
SSVNVVVIYYDTDSLNDVSYNIVQNLVTWKVWMTNSQWQAVLDGKNFILD
SFHGVLVFSHHYEEISGFKNYVQEATPFKYPDDTYLFMYWYKNFHCSFSE
SDCALENCTPNASLAWLPPNHFDTAMNDRSYNIYNGVYAVAHALHAMLFA
EEQGPSMRNRQMKMFSPWQ
>V2R.GCA_000151735.1_Cavpor3.0_DS562897.1_15709053_15709888-
SWYFSLFLQVTYGPFDPSLSDKDQYPSLYQMAPKDSILVHAITSLLMHFG
WTWVAVFVSDDLKGEQFLRDLEAEMLKKGICVALTEKLPATQIMYASSDI
IFMSRIRVSSANVHILYGEIRSLITVDISAVYFLTTGKVWIMTAKWDIVV
YETDHMLHSFHGSFSFSPHKGEVPGFRHFLQTTNPSQFPEDFYFSKLWLS
MFHCSLPGSQCGAIDVCPPNTSLELLPGNIDVMTMSDSSYFIYNAVYAVA
HVLHKMLLEQTGVGSPENSEQPGLLPWQ
>V2R.GCA_000151735.1_Cavpor3.0_DS562911.1_33293_34090-
VSYASTLPTLSDKTQFPSFLRTRASDLTASYAVTQLVLHLGWSWVGILTQ
DDDFGQQAGNLASQELGQAGVCIDFHLHVPSHQSPEKTDAIAQKMEKSTA
TGVLVFLSNSNIQLILQRLVGIRVLGQVWVSETLVHTVIALATPGASWVL
QGAFGLKLRSSHAHGLSEFFAHLHPSRTPEDMFLRRFWEATFGCRWPHST
DTEPSDMQLCSGNETLRDHKYPFQEVSRLEAAYPAVYSIAHALQDMVLCE
NENRECGDPVHFQPWQ
>V2R.GCA_000151735.1_Cavpor3.0_DS562911.1_69796_70593-
VSHSSTLPSLSDKTQFPSFLRTRASDFVSSLAVIQLVLSLGWSWVIILAQ
DDEFGQQAGALAARELEKAGICIEFHLTVPSQHSLEKITCVVQKMQTSTA
TGVLVFLNNSNFRLILQSLLGFHPLGQVWVSEGLLHTALALATPGISQIL
QGAFGLLCHNSQVQGFPEFFSSLHPSQIPEDVFLVRFWEATFGCKWPHEN
STETEDVRLCTGAESLRGHEFPFQDVSEVDIAYTAVYSVAHALQDLVSCE
HGSGVCTDLQHLHPWQ
>V2R.GCA_000151735.1_Cavpor3.0_DS562911.1_172515_173309-
VSYASSLPTLSDKTQFPSFLRTRPSDLTASYAMTQLVLHLGWSWVGIITQ
DDFGQQAGNIASQELGQAGVCIDFHLHVPYHQSPEKIDTIARKMEKSTAR
GVLVFLTNSIIQLIIQRLVGIRVLGQVWVSETLLHTVIALATPGASWVLQ
GAFGLKLHSSHAHGLSEFFAHLHPSRTPEDMFLRRFWEATFGCRWPHGNY
TAPSDMQLCSGNETLRDHKYPFQEVSRLEAAYPAVYSIAHALQDMVLCEH
ENSECGDPVHFQPWQ
>V2R.GCA_000151735.1_Cavpor3.0_DS562941.1_6433111_6433917+
LTFGSFDLVLSEYDRFSSLYQMASRDTSLALGMVSLVIHFNWNWVGVIVT
AGAKGLQFLSDVRAEMDGNRVCLAFVKTVTSDPLLYVANTELHDFLTKDT
IGVNVIIIYHDTENVNDLNHNVGLHLGTWRVWVTNSQWQADLTGKNFLRD
SFHGTFIFSNHHKEISGFKKFIQTVNPSIYPEDIFIQQFWYSHFQCSLSD
SGCALENCIPNASLEWLPVNRFDPTMSDASYNIYNAVYAVAHALHEMLLK
QIQKQPAGNVEEIVISPWK
>V2R.GCA_000151735.1_Cavpor3.0_DS562941.1_6520283_6521089+
VTFGSFDPMLRDNGQFPSLYQVAPKDTSLALGMVSLMLHFSWTWVGLIIT
EGHRGVQFLSDVRAEMERNRICVAFLKMVSSAFESYFFRPLQHDIIARET
SPVTVVIIYCDTETLNDINYLIGQNVGTWRVWVTNSQWHADMSGANFILN
PFHGSFIFSNHHEEISAFKNFVQEANPFRYPEDTYLTMYWLNHFRCSISD
SDCALRNCTPNASLAQLPMNRFDTDMTDESYNIYNAVYAVAHALHEMLFQ
QTQKLTIRNRGLSIFSPWQ
>V2R.GCA_000151735.1_Cavpor3.0_DS562941.1_7032995_7033792-
VSFGSFNPMFGDNGQLPSVYQVASKDTSLVHGMVSLMLHFSWTWVGIIVA
EGHKGLQFVSDIRGEAEKSRVCIAFVKMISSSYASYFYQIEKSIIAQEES
PVNVVIIYYDTDSLNHVNHYIQLHLVTWKVWVTNSQWHADVAGRNFILDT
FHGLLIFSHHHEKISGFKDFIQKATPSKYPEDTFLSLFWFQNFHCSLSEF
DCSLKNCTPNASLAWLPENIFDPVMTDWSYDIYNAVYAVAYALQEMFIQQ
IQMPPMEDEGMFYPWQ
>V2R.GCA_000151735.1_Cavpor3.0_DS562950.1_1337007_1337813-
LTFGSFDPILSESDQFSSLYQMASEETALAQGMVSLMLHFSWIWVGVAIT
EGPKGLRFLADVTKEMDRNRVCMAFVKMIPVDPVSYMTHTEQHELLVGES
SAVNVVIIYYDADSLNDINYSISLHLVTWRVWVTNSQWHADLTGKKFLLD
SFHGTIIFSNHHEEISGFKHFVQTVNLSMYPEDIFLYQFWYWNFNCLISE
SDCSLKNCTPNASLAQLPANRFDPAMSDVSYNIYNAVYAVAHALHEMTLQ
QVQMQNTGSGERRTFSPWQ
>V2R.GCA_000151735.1_Cavpor3.0_DS562950.1_1552532_1553338-
LTFGSFDPILSESDQFSSLYQMASEETALAQGMVSLMLHFSWIWVGVAIT
EGPKGLHFLADVTKEMDRNRVCMAFVKMIPVDPLSYMAHTQQHEFLVGES
SAVNVVIIYYDADSLNDINYSIGLHLVTWRVWVTNSQWHADLTGKKFLLD
SFHGTIIFSNHHEEISGFKHFVQTVNLSMYPEDIFLYQFWYWNFNCLISE
SDCSLKNCTPNASLAQLPANRFDPAMSDVSYNIYNAVYTVAHALHEMTLQ
QVQMQNTGSGERRTFSPWQ
>V2R.GCA_000151735.1_Cavpor3.0_DS563005.1_2275719_2276525-
VSFGSFDPVLRDNGQFPSIYQAAPKDTSLALAMVSLLLHFRWTWVGLVIM
EGQKGFQFLSDVRVEMDRNKICVAFVKMVSTHLVSYMASAKEYIILTKET
SQVNVVIIYYDTDFLNDVNHNIEQNLLTGKVWVTNSQWHADMTGKNFILN
SFHGTLIFSNHHEEISDFKTFVQEANPSKYPEDFYLTRFWFSNFHCSFSD
ADCSLKDCTPNASLVHLPANHFDPTMTDWSHNVHNAVYAVAHALHEMLLQ
QAQMSLMGNKKVTIFSPWQ
>V2R.GCA_000151735.1_Cavpor3.0_DS563017.1_1976726_1977532-
VTFGDYDPTLTDRGQYHSLHQVAPKDTYLALGIVTLMFHFHWTWVGLIIT
ADHKGLQFLSDVRAEIDRHGICVAFVKMVSTVTVSYLSVIQKHDIFTADT
SSVNVVVIYYDNDNRNDLHYNIVQSSVTWKVWVTNSQWHADLSGRNFVLD
TFHGVLVFSHHHEEISGFKNFVKEATPFKYPEDSYLFMYWYKNFHCSFSE
PDCALENCTINASVAWLPPNSFDTAMSDGSYNIYNGVYAVAHALHAMLFE
DVQRPPVKNRNVMMFPHWE
>V2R.GCA_000151735.1_Cavpor3.0_DS563030.1_940966_941772-
LTFGCFDPMLSENAEFSSLYQTAPKDTSLALGMVSLMLYFGWTWVGLVIT
EGQKGHQFLSDVKTEMNRNKVRVAFVKMISNAVLSVLAHAQQHDFLTRET
SPVNVGIIYYDTKSLNDVNYNIGQYRMTWTVWITNSQWHADMPGRNFILE
SFHGTLIFAKHHKEIRGFQKFIQAVNPSMYPEDNFLTLFWYDHFHCSVAD
SDCKLKNCTPNASLAWLPGNRFDMTMNDDSYNIYNAVYAMAHALHEMLLQ
QVQRQSMGHREGIQISPWQ
>V2R.GCA_000151735.1_Cavpor3.0_DS563030.1_1543548_1544345-
VSYASTLPSLSDKNQFPSFLRTRASDLTTSYAMTQLVLHLGWSWVGILAQ
DDDFGQQAGNLAREELSQAGVCIEFHLHIPSRQSPEKIDANVRKMEKSTA
TGVLVFLSNSNIQLILHRLVGNRVLGQVWVSETLVHTVIALATPGASWVL
QGAFGLKLRSSHAHGLSEFFAHLHPSRTPEDMFLRRFWEATFGCRWPHSN
DTEPSDMQLCSGNETLRDHEYPFQEVSRLEAAYPAVYSIAHALQDMVLCE
NENRECGDPVHFQPWQ
>V2R.GCA_000151735.1_Cavpor3.0_DS563030.1_1588575_1589372-
VSHSSTLPSLSDKTQFPSFLRTQASDFVSSLAVIQLVLSLGWSWVIILAQ
DDEFGQQAGALAARELEKAGICIEFHLTVPSQHSLEKITCVVQKMQTSTA
TGVLVFLNNSNFRLILQSLLGFHPLGQVWVSEGLLHTALALATPGISQIL
QGAFGLLCHNSQVQGFPEFFSSLHPSQIPEDVFLVRFWEATFGCKWPHEN
STETEDVRLCTGAESLRGHEFPFQDVSEVDIAYTAVYSVAHALQDLVSCE
HGSGVCTDPQHLHPWQ
>V2R.GCA_000151735.1_Cavpor3.0_DS563097.1_205756_206562+
ISFGLFDPTLTESGQYPSLHQVAQKDTHLAVGMVSLMLHFHWTWVGLLTT
EGHKGLQFISDMRTEMDRGRVCVAFVKIVSSVTVSYLSAMQKYDILTADT
SSVNVVVIYYDTDSQNDVSYNIVQNLMTWKVWMTNSRWQADLDGRNFILD
PFHGAFVFTQHHEEISGFKNYVQEATPFKYPDDTYLFVYWYKNFHCSFFE
PDCALKNCSPNSSLAWLPPSHFDTAMSDRSYNIYNSVYAVAHALHVMLFG
EEQGPPMRNTKVMMFSPWQ
>V2R.GCA_000151735.1_Cavpor3.0_DS563097.1_438232_439038+
ITFGSFDSTLTDKVQYPSVYQVASKDTYLALGVVSLVLHFHWTWVGLLIT
EGHKGLQFLSDVRAEMDRNRVCVAFVKMVSTVTVSYLSATQKHHILTADT
SSVNVVVMYYDTDSQTDANYNIWQHSVTWKVWVTNSQWHPDLVGRNFILD
PFHGTLIFSHNHKEISGFKNFVQGATPFKYPEDIYLIMYWYNNFHCSFSE
PDCILKNCTPNTSLAWLPLNRFDTAMSDGSYHIYNGVYAVAHALHAMVFE
EVQCPPMRNRQMMVFSTWQ
>V2R.GCA_000151735.1_Cavpor3.0_DS563228.1_72823_73623+
VSFGSFNPMFGDNGQLPSVYQVASKDTSLVHGMVSLMLHFSWTWVGIIVA
EGHKGLQFVSDFRGEAEKSRVCIAFVKMISSSYASYFLHIEKNDIIAQEA
SPVNVVIIYYDTDSLNHVNHYIQLHLVTWKVWVTNSQWHADVAGRNFILD
TFHGLLIFSHHHEKISGFKDFIQKATPSKYPEDTFLSLFWFQNFHCSLSE
SDCSPKNCTPNASLAWLPENIFDPVMSDWSYDIYNAVYAVAYALQEMSLQ
QIQMPPMEDEGMFYPWQ
>V2R.GCA_000151735.1_Cavpor3.0_DS563228.1_227964_228764+
LFRSFNPNMKDSCQFPSLYQVASKDTTLALGMVSLMLHFTWTWVGLLITE
GQKGLEFLSGVRAEMDRNRICVAFVKMIEVTLRAFLGNFQYNFQTRETSP
ANVAIVYYDSESLSDVNFIIGGYLVTWRVWVTNSQWHADMVVRNFILDSF
HGTLTFLNHHEEIPGFNNFVQRDNPSIYPENNFFSLYWFKNFHCLLSNSD
CSLRSCPPNASLAWLPVNHFDTAMSDVSYNKYKAVYAVAHAFHEMILHIA
QIQSMNNGEGMAFSHWQ
>V2R.GCA_000151735.1_Cavpor3.0_DS563340.1_131415_132218+
LTFGSFNPNLKDSGQFPSLYQVASKDTTLALGMVSLMLHFTWTWVGLVIT
EGQKGLQFLSDVRAEMGRNRICVAFVKMIEVTLRAFFGNFQYNFQTREIS
PANVAIIYYDSESLSDVNFHIGGYLVTWRVWVTNSQWHADMMGRNFILDS
FHGTLIFSNHHEEIPGFKNFVQRANPSRYPENNFLSLYWFKNFHCSLSDS
GCSLRSCPPNASLAWLPVNHFDTAMSDVSYNIYNAVYAVAHAFHEMILHI
AQIQSMNNGEGMAFSHWQ
>V2R.GCA_000151735.1_Cavpor3.0_DS563404.1_44456_45262+
LSFGSFDPMFSDNGQFPSLYQVAPKDAFLVHGMVSLMLHFSWTWVGMFVA
EGHKGLQFVSDIRGQADKSRVCIAFVKMISSSYASYFFHTEKNDIIAREA
SPVNVVIIYYDTDSLNHVNHYIRLHLVTWKVWVTNSQWHADVAGINFILD
TFHGLLIFSHHHGKISGFNEFIQKATPSRYPEDTILSLFWFQNFHCSVSE
FDCSLKNCTPNASLAWLPENIFDPVMSDWSYNIYNAVYAVAYALQEMSLQ
QIQMPPMEDGGTMIFYPWQ
>V2R.GCA_000151735.1_Cavpor3.0_DS563977.1_18483_19283-
LFRSFNPNMKDSCQFPSLYQVASKDTTLALGMVSLMLHFTWTWVGLLITE
GQKGLEFLSDVRAEMDRNRICVAFVKMIEVTLHAFFGNFPYNFQTRETSP
ANVVIICYDSESLCDVNFIIGGYLVTWRVWVTNSQWNADMVVRNFILDSF
HGTLTFSNHHEEIPGLKILFKGIIPSRYPENNFFSLYWFKNFHCLLSNSD
CSLRSCPPNASLAWLPVNHFDTAMSDVSYNKYKAVYAVAHAFHEMILHTA
QIQSMNNGEGTEFSHWQ
>V2R.GCA_004027695.1_CavTsc_v1_BIUU_PVKK010000793.1_191014_191823+
ISYGPFDHSLKDSVQLQSIYQFPMNTAALYQGLIQLMLHFGWVWVGFVVP
DDIRGDKFLQDMTQEMNNNGLCIAFAERIPEFPADDTINMQHFFERYTTT
RVSVAFGDTYSLLRYVYHIYCSSLFGNILVTTLDWDITTIPFQQGPSYTY
FGGGLSFSFHIEEIPGFKTFLRSVQPTKYPHDVFIQHVWSILFECLYMNQ
NGIMTFTDCKENGTLETRPLHVWDMNTSPQSYNVYAAVNVIAWALHDLLS
IRTEEEPPDNVTYVNSHPWQ
>V2R.GCA_004027695.1_CavTsc_v1_BIUU_PVKK010000793.1_234426_235235+
ISYGPFDRSFRDSVHLQSIYQFPVNTAALYQGLIQLMLHFGWVCVGFVVP
NDIRGEMFLQDMTQEMNNNGLCIAFAERIPEYPAKDTINKYLFFERFTTT
TVSIVFGDTYSLLRFVYHIYCSSTFGNILVTTLDWDITKLAFHQGHSYTY
FGGGLSFSFHKEEIPGFKNFLRSVQPAKYPHDTFIQYVWSTLFECPFLKQ
NGIITPTECEQNGSLETRPLHVWDMNTSPQSYNVYAAVNVIAWALHKVLT
LRIEKESPDKVAYATSRPWQ
>V2R.GCA_004027695.1_CavTsc_v1_BIUU_PVKK010000793.1_274287_275096+
ISYGPFDRSLRENIQLQSIYQFPTNTAALYQGLIQLMLHFGWVWVGLVVP
DDIRGEIFLQDMTQEMNNNGLCVAFAERVPEFPAKDTLNRQLFFKRFMST
SISVAFGDTYSLLRLVYNIHCFIPFGNIWVTTTDWDITTLPFQQSQSYKY
FGGGLSFSFHTEEILGFKDFVRTVQPAKYPNDIFLQDVWSTLFECSYLDQ
DGIKTLSQCEQNSSLETHTLHVWDMNTSPQSFNVYAAVYVIAQALHKELS
LRVEEEPLDQSAYVTPHPWQ
>V2R.GCA_004027695.1_CavTsc_v1_BIUU_PVKK010005075.1_54080_54952-
VGYFSTCSILSDKFQFPSYIRTIASDKFQSEAMVRLIQHFGWVWVGTIAA
DDDYGKYGVKAFKEQMESANLCIAFSETIPKVYSNEKMQKAVKAIRSSTA
RVIVLYASDIDLSPFVLEMVYHNITDRTWIASEAWITSALIAKPEYFPYF
GGSIGFAIPRTDIPGLKEFLYDVHPSKDPNDVLTIEFWQTAFNCTWPNIS
VPYNVDHRVNMTGKEDRLYAMSDKFCTGEEKLEELKNTYLDVSQLRITNN
VKQAVYAMAYALDQLSRCEEGQGPFMPENTCAYLPDFEPWQ
>V2R.GCA_004027695.1_CavTsc_v1_BIUU_PVKK010005603.1_54445_55254-
ISYGPFDRSLRDSVQLQSTYQFPTNTAALFQGFIELLLHFGWVWVGLVVP
DDIRGEMFLQDMTEEMNSNGLCVAFAAKVPEFPAKDTLNRELFFERFTST
SIIVAFGDTYSLLRFVYLIYCNNPFGNIWVTTTDWDITTLPFEQSLSYTY
FGGGLSFSFHTEEIPGFKEFLRTIQPAKYPNDIFIQDVWSTLFECPYLDQ
HGIKTLSQFEQNGILETQALHVWDMNTSPQSYTVHAAVSVIARALHKILS
LNMKEQPLDKAACVTPHPWQ
>V2R.GCA_004027695.1_CavTsc_v1_BIUU_PVKK010007006.1_77033_77839+
VTFGDYDPTLTDRGQYHSLHQVAPKDTYLALGIVTLMFHFHWTWVGLIIT
ADHKGLQFLSDVRAEIDRHGICVAFVKMVSTVTVSYLSVIQKHDIFTADT
SSVNVVVIYYDNDNRNDLHYNIVQSSVTWKVWVTNSQWHADLSGRNFVLD
TFHGVLVFSHHHEEISGFKNFVKEATPFKYPEDSYLFMYWYKNFHCSFSE
PDCALENCTINASVAWLPPNSFDTAMSDGSYNIYNGVYAVAHALHAMLFE
DVQRPPVKNRNVMMFPHWE
>V2R.GCA_004027695.1_CavTsc_v1_BIUU_PVKK010010471.1_65125_65931+
LTFGCFDPMLSENAEFSSLYQTAPKDTSLALGMVSLMLYFGWTWVGLVIT
EGQKGHQFLSDVKTEMNRNKVRVAFVKMISNAVLSVLAHAQQHDFLTRET
SPVNVGIIYYDTKSLNDVNYNIGQYRMTWTVWITNSQWHADMPGRNFILE
SFHGTLIFAKHHKEIRGFQKFIQAVNPSMYPEDNFLTLFWYDHFHCSVAD
SDCKLKNCTPNASLAWLPGNRFDMTMNDDSYNIYNAVYAMAHALHEMLLQ
QVQRQSMGHREGIQISPWQ
>V2R.GCA_004027695.1_CavTsc_v1_BIUU_PVKK010011353.1_64863_65669+
ISFGLFDPTLTESGQYPSLHQVAQKDTHLAVGMVSLMLHFHWTWVGLLTT
EGHKGLQFISDMRTEMDRGRVCVAFVKIVSSVTVSYLSAMQKYDILTADT
SSVNVVVIYYDTDSQNDVSYNIVQNLMTWKVWMTNSRWQADLDGRNFILD
PFHGAFVFTQHHEEISGFKNYVQEATPFKYPDDTYLFVYWYKNFHCSFFE
PDCALKNCSPNSSLAWLPPSHFDTAMSDRSYNIYNSVYAVAHALHVMLFG
EEQGPPMRNTKVMMFSPWQ
>V2R.GCA_004027695.1_CavTsc_v1_BIUU_PVKK010012893.1_8198_9004-
VSFGSFDPVLRDNGQFPSIYQAAPKDTSLALAMVSLLLHFRWTWVGLVIM
EGQKGFQFLSDVRVEMDRNKICVAFVKMVSTHLVSYMASAKEYIILTKET
SQVNVVIIYYDTDFLNDVNHNIEQNLLTGKVWVTNSQWHADMTGKNFILN
SFHGTLIFSNHHEEISDFKTFVQEANPSKYPEDFYLTRFWFSNFHCSFSD
ADCSLKDCTPNASLVHLPANHFDPTMTDWSHNVHNAVYAVAHALHEMLLQ
QAQMSLMGNKKVTIFSPWQ
>V2R.GCA_004027695.1_CavTsc_v1_BIUU_PVKK010014503.1_18812_19609+
VSYASTLPTLSDKTQFPSFLRTRASDLTASYAVTQLVLHLGWSWVGILTQ
DDDFGQQAGNLASQELGQAGVCIDFHLHVPSHQSPEKTDAIAQKMEKSTA
TGVLVFLSNSNIQLILQRLVGIRVLGQVWVSETLVHTVIALATPGASWVL
QGAFGLKLRSSHAHGLSEFFAHLHPSRTPEDMFLRRFWEATFGCRWPHST
DTEPSDMQLCSGNETLRDHKYPFQEVSRLEAAYPAVYSIAHALQDMVLCE
NENRECGDPVHFQPWQ
>V2R.GCA_004027695.1_CavTsc_v1_BIUU_PVKK010014514.1_13247_14041+
VSYASSLPTLSDKTQFPSFLRTRPSDLTASYAMTQLVLHLGWSWVGIITQ
DDFGQQAGNIASQELGQAGVCIDFHLHVPYHQSPEKIDTIARKMEKSTAR
GVLVFLTNSIIQLIIQRLVGIRVLGQVWVSETLLHTVIALATPGASWVLQ
GAFGLKLHSSHAHGLSEFFAHLHPSRTPEDMFLRRFWEATFGCRWPHGNY
TAPSDMQLCSGNETLRDHKYPFQEVSRLEAAYPAVYSIAHALQDMVLCEH
ENSECGDPVHFQPWQ
>V2R.GCA_004027695.1_CavTsc_v1_BIUU_PVKK010014592.1_39493_40299+
LTFGSFDPILSESDQFSSLYQMASEETALAQGMVSLMLHFSWIWVGVAIT
EGPKGLRFLADVTKEMDRNRVCMAFVKMIPVDPVSYMTHTEQHELLVGES
SAVNVVIIYYDADSLNDINYSISLHLVTWRVWVTNSQWHADLTGKKFLLD
SFHGTIIFSNHHEEISGFKHFVQTVNLSMYPEDIFLYQFWYWNFNCLISE
SDCSLKNCTPNASLAQLPANRFDPAMSDVSYNIYNAVYAVAHALHEMTLQ
QVQMQNTGSGERRTFSPWQ
>V2R.GCA_004027695.1_CavTsc_v1_BIUU_PVKK010014930.1_8548_9354+
ITFGSFDSTLTDKVQYPSVYQVASKDTYLALGVVSLVLHFHWTWVGLLIT
EGHKGLQFLSDVRAEMDRNRVCVAFVKMVSTVTVSYLSATQKHHILTADT
SSVNVVVMYYDTDSQTDANYNIWQHSVTWKVWVTNSQWHPDLVGRNFILD
PFHGTLIFSHNHKEISGFKNFVQGATPFKYPEDIYLIMYWYNNFHCSFSE
PDCILKNCTPNTSLAWLPLNRFDTAMSDGSYHIYNGVYAVAHALHAMVFE
EVQCPPMRNRQMMVFSTWQ
>V2R.GCA_004027695.1_CavTsc_v1_BIUU_PVKK010016879.1_34716_35519-
LTFGTYEADFNENGQFPSLHQVAPKDASLALGMVFLMLHFSWTWVGLVIA
EGHNGFQFLSDVRGEMDRNGICVAFVKMISNALVSYLANTEMRDFLTREI
SPVNVVIIYYDTDSLNHINHQIGLQLVTWRVWVTNSQWHTDLAGRNFILH
SFHGTLIFSHHHEEIPGFDKFIQMATPFKYPEDTFLTQYWVQNFHCSFSV
SDCSLKDCAPNASLAWLPVNRFDTAVSDGSFNTYNAVYAVAHALQEMLFQ
QVQAQPMGSGNNMFSPWQ
>V2R.GCA_004027695.1_CavTsc_v1_BIUU_PVKK010017540.1_24732_25538+
VTFGSFDPVLRDNGQFPSLYQAAPRDTSLALAMVSLLLHFRWTWVGLVIT
EGHKGLQFMSDLTGEMDRNKVCVAFVKIASTPIVSYMALSKEYVILTKET
SQVSVVILYYDTDILSDVDYNIEQHLLTGKIWVTNSQWHADMTGKNFILN
SFHGTFIFSNHHEEISGFKTFVQEVNPSKYPEDFYLTMFWFNNFHCSFSD
ADCSLKDCTPNASLAWLPVNHFDTTMTDWSHNVYNAVYAVAHALHEMLHQ
QAQWPPLGKKEVMVSSPWQ
>V2R.GCA_004027695.1_CavTsc_v1_BIUU_PVKK010017696.1_17185_17991+
LSFGSFDPMFSDNGQFPSLYQVAPKDAFLVHGMVSLMLHFSWTWVGMFVA
EGHKGLQFVSDIRGQADKSRVCIAFVKMISSSYASYFFHTEKNDIIAREA
SPVNVVIIYYDTDSLNHVNHYIRLHLVTWKVWVTNSQWHADVAGINFILD
TFHGLLIFSHHHGKISGFNEFIQKATPSRYPEDTILSLFWFQNFHCSVSE
FDCSLKNCTPNASLAWLPENIFDPVMSDWSYNIYNAVYAVAYALQEMSLQ
QIQMPPMEDGGTMIFYPWQ
>V2R.GCA_004027695.1_CavTsc_v1_BIUU_PVKK010018712.1_10485_11291+
VSFGFFDPTFTESGQYPSLHQVAQKDTHLAFGMVSLMLHFHWTWVGLLTT
EGHKGLQFLSNVRTEMDRNRICVAFVKIVSSATVSYLSVMQKHDIWTADT
SSVNVVVIYYDTDSQNDVSYNIVQNLMTWKVWMTNSQWQAVLDGRNFILD
SFHGVLVFSHHHEEISGFKTYVQEATPFKYPGDTYLFVYWYKNFHCSFSE
SDCTLKNCTPNVSLAWLPLNHFDTAMSDRSYNIYNGVYAVAHALHVMLFG
EEQGPPMRNRKMMMFSSWQ
>V2R.GCA_004027695.1_CavTsc_v1_BIUU_PVKK010019110.1_17616_18413-
VSYASTLPSLSDKNQFPSFLRTRASDLTTSYAMTQLVLHLGWSWVGILAQ
DDDFGQQAGNLAREELSQAGVCIEFHLHIPSRQSPEKIDANVRKMEKSTA
TGVLVFLSNSNIQLILHRLVGNRVLGQVWVSETLVHTVIALATPGASWVL
QGAFGLKLRSSHAHGLSEFFAHLHPSRTPEDMFLRRFWEATFGCRWPHSN
DTEPSDMQLCSGNETLRDHEYPFQEVSRLEAAYPAVYSIAHALQDMVLCE
NENRECGDPVHFQPWQ
>V2R.GCA_004027695.1_CavTsc_v1_BIUU_PVKK010020454.1_10641_11441+
LSFDSFDPMFSDNGQFASVYQVASKDASLVHGMVSLLLHFSWTWVGMIVA
EGHKGLQFVSDIRGEAEQNRVCIAFVKMISSAYASYFLHIEKNDIIAREV
SPVYVVIIYYDTDRLNHVNHYIQLHFVTWKVWVTNSQWHADVARRNFILD
TFHGLLIFSHHHEKISGFKDFIQKATPSKYPEDTLLSLLWFQNFQCSVTE
SDCSLKHCTPNASLLWLPENIFDPVMSDWSYNIYNAVYAVAYALQEMSLQ
QIQTPPMENGGMFYPWQ
>V2R.GCA_004027695.1_CavTsc_v1_BIUU_PVKK010020561.1_13782_14588-
LTFGSFDPILSESDQFSSLYQMASEETALAQGMVSLMLHFSWIWVGVAIT
EGPKGLHFLADVTKEMDRNRVCMAFVKMIPVDPLSYMAHTQQHEFLVGES
SAVNVVIIYYDADSLNDINYSIGLHLVTWRVWVTNSQWHADLTGKKFLLD
SFHGTIIFSNHHEEISGFKHFVQTVNLSMYPEDIFLYQFWYWNFNCLISE
SDCSLKNCTPNASLAQLPANRFDPAMSDVSYNIYNAVYTVAHALHEMTLQ
QVQMQNTGSGERRTFSPWQ
>V2R.GCA_004027695.1_CavTsc_v1_BIUU_PVKK010020594.1_5429_6235-
VTFGSFDPMLTDSGQCPSLYQVAKKDTSLALGMVSLMLHFSWTWVGLLIT
EGHKGLQFLSDIKKEMDRNKICVAFVKRVSTIAAFHLSAFQTQDILTTET
SSINVIIIYYDTDSLNDVNYNIGQHLVTWKVWVTNSQWHPDMAGRNFILD
PFHGILVFAHHNEEISGFRNFVEEATPFKYPEDTYLTMYWFKNFHCSFSE
SDCALKNCVPNASLAWLPPNRFDVTMSDESYNIYNAVYAVAHALHEMLFK
EIQMPPMRNREVMMSSSWQ
>V2R.GCA_004027695.1_CavTsc_v1_BIUU_PVKK010021013.1_16775_17610+
SWYFSLFLQVTYGPFDPSLSDKDQYPSLYQMAPKDSILVHAITSLLMHFG
WTWVAVFVSDDLKGEQFLRDLEAEMLKKGICVALTEKLPATQIMYASSDI
IFMSRIRVSSANVHILYGEIRSLITVDISAVYFLTTGKVWIMTAKWDIVV
YETDHMLHSFHGSFSFSPHKGEVPGFRHFLQTTNPSQFPEDFYFSKLWLS
MFHCSLPGSQCGAIDVCPPNTSLELLPGNIDVMTMSDSSYFIYNAVYAVA
HVLHKMLLEQTGVGSPENSEQPGLLPWQ
>V2R.GCA_004027695.1_CavTsc_v1_BIUU_PVKK010021441.1_14037_14843+
VTFGSFDPMLRDNGQFPSLYQVAPKDTSLALGMVSLMLHFSWTWVGLIIT
EGHRGVQFLSDVRAEMERNRICVAFLKMVSSAFESYFFRPLQHDIIARET
SPVTVVIIYCDTETLNDINYLIGQNVGTWRVWVTNSQWHADMSGANFILN
PFHGSFIFSNHHEEISAFKNFVQEANPFRYPEDTYLTMYWLNHFRCSISD
SDCALRNCTPNASLAQLPMNRFDTDMTDESYNIYNAVYAVAHALHEMLFQ
QTQKLTIRNRGLSIFSPWQ
>V2R.GCA_004027695.1_CavTsc_v1_BIUU_PVKK010022466.1_4472_5275-
LTFGSFNPNLKDSGQFPSLYQVASKDTTLALGMVSLMLHFTWTWVGLVIT
EGQKGLQFLSDVRAEMGRNRICVAFVKMIEVTLRAFFGNFQYNFQTREIS
PANVAIIYYDSESLSDVNFHIGGYLVTWRVWVTNSQWHADMMGRNFILDS
FHGTLIFSNHHEEIPGFKNFVQRANPSRYPENNFLSLYWFKNFHCSLSDS
GCSLRSCPPNASLAWLPVNHFDTAMSDVSYNIYNAVYAVAHAFHEMILHI
AQIQSMNNGEGMAFSHWQ
>V2R.GCA_004027695.1_CavTsc_v1_BIUU_PVKK010029597.1_11281_12087+
VTFGSFDSTLTDSVKYPSLYQVAPRDTYLALAMVSLMLHFRWTWVGLLIT
EGHKGLQFLSDMRAEMDRNRVCVAFMKMVSTAAVSYLSALYKYDILTADT
SSVNVVVIYYDTDSINDVNYNIVQKLVTWKVWVTNSHWHGELDGRNFILD
PFHGTLAFSHHHEEISGFKHFVQEATPFKYPEDTYLFMYWYKNFHCSFSE
SNCALENCIPNASLAWLPLNCFDTAMSDRSYNIYNGVYAVAHALHAMLFE
EVQRPQMENRQRVIFPPWQ
>V2R.GCA_004027695.1_CavTsc_v1_BIUU_PVKK010032278.1_7806_8612+
VYYGLFDPTLSESGQYPLLHQVAQKDTFLAFAMVSLMLHFHWTWVGVLTT
EGHKGLQFLSDVRTEMDRNRVCVAFVKIVSSITVSYFSAMQKHDILTADT
SSVNVVVIYYDTDSLNDVSYNIVQNLMTWKVWMTNSQWQPVLDGRNFILD
SFHGVLVFSHHYQEISGFKNYVQEATPFKYPEDTYLFLYWYKNFHCSFSE
SDCALENCIPNASLAWLPPNHFDTAMNDRSYNIYNGVYAVAHALHAMLFA
EEQRPSMRNRQMKMFSPWQ
>V2R.GCA_004027695.1_CavTsc_v1_BIUU_PVKK010039336.1_176_976+
LFRSFNPNMKDSCQFPSLYQVASKDTTLALGMVSLMLHFTWTWVGLLITE
GQKGLEFLSDVRAEMDRNRICVAFVKMIEVTLHAFFGNFPYNFQTRETSP
ANVVIICYDSESLCDVNFIIGGYLVTWRVWVTNSQWNADMVVRNFILDSF
HGTLTFSNHHEEIPGLKILFKGIIPSRYPENNFFSLYWFKNFHCLLSNSD
CSLRSCPPNASLAWLPVNHFDTAMSDVSYNKYKAVYAVAHAFHEMILHTA
QIQSMNNGEGTEFSHWQ
>V2R.GCA_004027695.1_CavTsc_v1_BIUU_PVKK010040045.1_550_1356-
VYTGSFDPTLSESGQYPLLHQVAQKDTFLAFAMVSLILHFHWTWVGLLTT
EGHKGLQFLSDVRTEMDRNRVCVAFVKIVSSITVSYFSVMQKHDILTADT
SSVNVVVIYYDTGSLNDVSYNIVQNLMTWKIWVTNSQWQADLDGRNFILD
SFHGVLVFSHHFQEISGFTNYVQEATPFKYPEDTYLFMYWYKNFHCSFSE
SDCALENCTPNASLAWLPSNNFDTAMNDRSYNIYNGVYAVAHALHAMLFA
EEQGPSMRNRQMKTFSPWQ
>V2R.GCA_004027695.1_CavTsc_v1_BIUU_PVKK010042110.1_291_1097-
LTFGSFDLVLSEYDRFSSLYQMASRDTSLALGMVSLVIHFNWNWVGVIVT
AGAKGLQFLSDVRAEMDGNRVCLAFVKTVTSDPLLYVANTELHDFLTKDT
IGVNVIIIYHDTENVNDLNHNVGLHLGTWRVWVTNSQWQADLTGKNFLRD
SFHGTFIFSNHHKEISGFKKFIQTVNPSIYPEDIFIQQFWYSHFQCSLSD
SGCALENCIPNASLEWLPVNRFDPTMSDASYNIYNAVYAVAHALHEMLLK
QIQKQPAGNVEEIVISPWK
>V2R.GCA_004027695.1_CavTsc_v1_BIUU_PVKK010046427.1_176_976+
LFRSFNPNLKDSCQFPSLYQMASKDKTLALGMVSLMLHFTWTWVGLLITE
GQKGLEFLSDVRTEMDRNRICVAFVKMIEVTLRAFLGNFQYNFQTRETSP
ANVAIVYYDSESLSDVNFIIGGYLVTWRVWVTNSQWHADMVVRNFILDSF
HGTLTFLNHHEEIPGFNNFVQRDNPSRYPENNFFSLYWFKNFHCLLSNTD
CSLRSCPPSASLAWLPVNHFDTAMSDVSYNKYKAVYAVAHAFHEMILHTA
QIQSMNNGEEMAFSHWQ
>V2R.GCA_004027695.1_CavTsc_v1_BIUU_PVKK010078542.1_425_1225-
VSFGSFNPMFGDNGQLPSVYQVASKDTSLVHGMVSLMLHFSWTWVGIIVA
EGHKGLQFVSDFRGEAEKSRVCIAFVKMISSSYASYFLHIEKNDIIAQEA
SPVNVVIIYYDTDSLNHVNHYIQLHLVTWKVWVTNSQWHADVAGRNFILD
TFHGLLIFSHHHEKISGFKDFIQKATPSKYPEDTFLSLFWFQNFHCSLSE
SDCSPKNCTPNASLTWLPENIFDPVMSDWSYDIYNAVYAVAYALQEMFIQ
QIQMPPMEDEGMFYPWQ
>V2R.GCA_004027695.1_CavTsc_v1_BIUU_PVKK010078950.1_639_1436-
VSFGSFNPMFNDNGQLPSVYQVASKDTSLVHGMVSLMLHFSWTWVGIIVA
EGHKGLQFVSDIRGEAEKSRVCIAFVKMISSSYASYFYQIEKSIIAQEES
PVNVVIIYYDTDSLNHVNHYIQLHSVTWKVWVTNSQWHADVAGRNFILDT
FHGLLIFSHNHEKISGFKDFIQKATPSKYPEDTFLSLFWFQNFHCSLSEF
DCSLKNCTPNASLAWLPENIFDPVMTDWSYDIYNAVYAVAYALQEMFIQQ
IQMPPMEDEGMFYPWQ
