# Supplementary material for: Synchronized Expansion and Contraction of Olfactory, Vomeronasal, and Taste Receptor Gene Families in Hystricomorph Rodents
Source: Mol Biol Evol. 2024 Apr 23;41(4):msae071. doi: 10.1093/molbev/msae071 (PMC11035023; doi:10.1093/molbev/msae071)
Supplement: msae071_Supplementary_Data [file msae071_supplementary_data.zip › SuppleDataS6.txt]

Supplementary Data S6. Nucleotide sequences of 761 intact exon 3 sequences of V2R genes from 17 Hystricomorpha species. Each gene name is composed of the genome assembly name, contig name, initial position (bp), terminal position (bp), and coding strand ('+' or '-').

>V2R.GCA_004027205.1_CteGun_v1_BIUU_PVKB01000567.1_79786_80658+
GTGGGTTATGCCTCTACCTGCTCAATTCTTAGTGACAAATTTCAGTTTCCATCTTATATT
CGCACTATTGCTAGTGATAAGGTCCAATCCGAGGCCATGGTAAAACTCATCCAGCACTTC
GGTTGGGTCTGGATTGGAACTATCGCAGCAGATGATGACTATGGGAAATACGGAGTAAAA
GCTTTCAAGGAACAGCTGGAGAGTGTCAACCTGTGTATTGCATTCTCTGAAATCATTCCC
AAAGTCTATTCCAATGAGAAAATGCAAAAAGCTGTTAATGCTGTAAAGACCTCCACTGCC
AAAGTAATTGTGCTTTATACATCTGACATTGACCTCAGTCCCTTCGTGCTGGAGATGGTT
TACCACAACATAACTGACAGAACGTGGATAGCAAGTGAAGCCTGGATTACTTCAGCCCTT
ATTGCGAAGCCTGAATATTTCCCATATTTTGGTGGGAGTATTGGATTTGCAATACCAAGA
AGTGATATTCCAGGATTAAAAGAATTTCTTTATGATATACATCCCAGTAAGGATCCAAAT
GATGTCCTGACCATTGAATTCTGGCAAACAGCTTTCAATTGTACTTGGCCTAATAGTAGT
GTTCCCTACAACGTTGACCACAGAGTGAATATGACTGGTAAGGAAGACACACTGTACTCC
ATGTCTGATAAATTTTGTACTGGAGAAGAGAAATTGGAAGATCTAAATAATACGTATCTG
GATGTGTCCCAGCTAAGGATTACAAACAATGTCAAACAAGCTGTGTATGCTATGGCTTAT
GCCCTGGATCATCTAAGCAGATGCCAAGAAGGAGACGGGCCATTTCTTCCGGAAAGGTCT
TGTGCATATATACCTGACTTTGAGCCTTGGCAG
>V2R.GCA_004027205.1_CteGun_v1_BIUU_PVKB01001541.1_7231_8034+
ATTTCTTTTGGCTCCTATAATCCCAGGCTGAGTGACAAGGGCCGGTTTCCTTCCCTCTAC
CAGATGGCCCCCAAGGACACAGCGCTGGCCCTCGGCATGGTCTCCTTGATGCTCCACTTC
GGCTGGACCTGGGTGGGACTGGTCATTGCGGAAGGCCAGAAAGGGCTTCAGTTTCTCTCA
GACATGAGGGGAGAGATGGACAGAAACGGAGTCTGTGTCGCGTTCGTGCAAATGATTTCG
AGTTTCTATTCCATGTCCTATGTCTTGACCACACATGATTTCCTGAGCAGGGAAACATCC
CCAGTGAATGTGGTGGCCATTTACGATGACACTGATAGTCGAAAAGATGTCAACTATCAC
ATGGGACAGCAGTTAGTGACGTGGCGAGTGTGGGTCACCAACTCACAGTGGCACGCGGAC
ATGGCTGGGAGAAATTTCATACTTGACTCATTCCACGGGACTCTCATGTTTTCACACCAC
CACAAGAAGATTTCCGGTTTCCAAAATTTTCTCCAGACAGTCAACCCTTCCAGATACCCA
GAAGACAATCTCCTGGCTCTGTATTGGTTCAAGAGTTTCGGTTGCTCCATATCAGATTCT
GACTGCGCCCTGAAGGACTGTGCGCTGAATGCCTCTCTGACGTGGCTGCCCGTGAATCGT
TTTGACCCAGCCATGAGCGATGGCAGCTACAACATCTACAACGCCGTGTACGCCGTGGCC
CACGCCCTGCAGGAGATGCTGCGTCAGCAAGTGCAAACGCAGCCAGGGGGAGATTGGGAC
GCCATGGTATTCTCTGCTTGGCAG
>V2R.GCA_004027205.1_CteGun_v1_BIUU_PVKB01001541.1_27293_28093-
CTTTCTTTTGGCGCTTTTAACCCCAGGCTGAGTGACAAGGGCCAGTTTCCTTCCCTCTAC
CAGCTGGCCCCCAAGGACACAGCGCTGGCCCTCGGCATGGTCTCCTTGATGCTCCACTTC
GGCTGGACCTGGGTGGGACTGGTCATCGCAGAAGGCCAGAAAGGGCTTCAGTTTCTCTCA
GATATGAGAACAGAGATGGAAAGAAACGGAGTCTGTGTCGCGTTTGTGAAAGTGATCGCA
AGTGCTTTTTTCTCTTATGCATCAGCTACCCATGATTTATTGACCAAAGAAGCATCCCCC
GTGAACGTGGTGGTCATTTACTATGACACGGACAGTCTAAATGATGTCAACTATCACGTG
GGACTATGGTTAGTGACGTGGCGAGTGTGGGTCACGAACTCACAGTGGCACGCGGACATG
GCTGGGAGAAATCTCGTGCTTGACTCATTCCACGGGACTCTCATGTTTTCACACCAGCAT
GAGGAGATTTCTGGCTTCCAAAATTTTCTCCAGACAGTCAACCCTTCCAGATACCCGGAA
GACAATTTCCTGGCTCTGTATTGGTTCAAGAGTTTCGGTTGCTCCTTATCAGATTCCGAC
TGCGCCCTGAAGGACTGTGCGCTGAATGCCTCTCTGACGTGGCTGCCCGTGAATCGTTTT
GACCCAGCCATGAGCGATGGCAGCTACAACATCTACAACGCCGTGTACGCCGTGGCCCAC
GCCCTGCAGGAGATGCTGCGTCAGCAAGTGCAAACGCAGCCACGGGGAAAGGGCGGAGCA
TCGGTGCTGTCCCCCTGGCAG
>V2R.GCA_004027205.1_CteGun_v1_BIUU_PVKB01001545.1_201828_202625-
GTCAGCTATGCCTCCACACTACCCAGCCTCAGTGACAAGACCCAGTTCCCATCCTTCTTG
CGCACCCTGGCCAGTGACCTCACGTCTTCTCATGCTGTGACTCAGCTAGTGCTGTACCTG
CGGTGGTCCTGGGTCGGGATCCTGGCCCAGGATGACGATTTTGGTCAGGAGGCTGGGGCG
CTCGCTGCTCGGGAGCTGGACTGGGCAGGTGTCTGTGTGGAGTTCCACCTGCATGTACCC
TCACAGGAGGCCCCAGAGAAGATTGGTACCATCGTGGGCAGGATGCGTGGCAGCTCAGCC
ACGGCAGTGCTGGTGTTCCTGAGCAATTCAAACTTCCAGCTGGTGCTGCAGCGTCTGCAG
GATTTCAGAGTACAGGGCCAGGTGTGGGTCAGTGATGGCCTCCTCCATACAGCACTGGCC
CTGGCCACTCCGAGCACTGCCCGGGTCCTGCACAGCTCTGTGGGCCTCCTGCGGCGCAGC
AGTCGGGCACCTGATCTCCCCGAGTTCCTTGCCCACCTGCACCCTGACCGGACACCAGAG
GACCCATTCCTGCTGAGGTTCTGGGAGGCCACCTTCGGGTGTGTGTGGCCCTCCAGGAAG
GGTGTGCGGGCTCGAGGTGCCTGGCTCTGCTCTGGGAATGAGAGTCTACGAGGCCATGAG
CACCCTTTCCAGGACGTGAGCAAAGTGGACATTGCATACTCGGCTGTCTACAGTGTTGCC
CATGCCCTGCAGGCCCTGCTGTCCTGTGATCCTGGGGACAGGGGCTGTGTGGACCCCCAG
AGCTTCCAGCCCTGGCAG
>V2R.GCA_004027205.1_CteGun_v1_BIUU_PVKB01002149.1_313141_313941+
CTTGCTTTTGGCTCCTTCAACCCCAGGCTGAGTGACAAGGGCCGGTTTCCTTCCCTCTAC
CAGCTGGCCCCCAAGGACACAGCGCTGGCCCTCGGCATGGTCTCCTTGATGCTCCACTTC
GGCTGGACCTGGGTGGGACTGGTCATCGCGGAAGGCCAGAAAGGGCTTCAGTTTCTCTCA
GACATTAGGGGAGAGATGGACAGAAATGGAGTCTGTGTCCCATTTGTGAAAATGATCCCA
AGTACTTCTGTGGCATATTTCTCAGCTACTCATGACTTCCTAACCAAAGAAACATCACCA
GTAAACGTGGTGGTCGTTTACTATGACACTGACAGTCTGAATGATGTCAACTATCATGTA
GGGCAGCAGTTAGTGACGTGGCGAGTGTGGGTCACGAACTCACAGTGGCACGCAGACCTG
GCTGGGAGAAATCTCATACTTGATGCATTCCACGGGACTCTCATGTTTTCACACCACCAT
GAGGAGATTTCTGGTTTCCAAAATTTTATCCAGACAGTCAACCCTTTCCAATACCCAGAA
GACAATTTCCTGGCTCTGTATTGGTTCAAGAGTTTTGCTTGCTCCATATCAGATTCTGAC
TGCACCCTGAAGGACTGTGCGCTGAATGCGTCTCTGACGTGGTTGCCCGTGAATTGTTTT
GACCCAGCCATGAGCGATGGCAGCTACAACATCTACAATGCCGTGTATGCTGTGGCCCAC
GCCCTGCAGGAGATGTTGCATCAGCAAGTGCAAATGCAGCCAGGGGCAATGGGCGAAACA
TCGGTGCTGTCACCCTGGCAG
>V2R.GCA_004027205.1_CteGun_v1_BIUU_PVKB01005103.1_105237_106043-
GTTACCTTTGGTTCTTTTGATTCTATGTTGACTGAAAATGGCCAGTTCCCTTCTCTCTAT
CAGGTGGCCCAAAAGGACACATCTTTGGCCCTTGGCATGATCTCCTTGATGCTTCATTTT
ACCTGGACTTGGGTAGGACTGGTCATCACAGAAGGTCACAAAGGTCTTCAATTTCTCTCA
GATATCACAGGAGAGATGGACAGGAATGAAGTCTGTGTAGCATTTGTGAAAATGGTCTCA
AGTGCTCTTGTGTCATATGTTTCAAACACACAGCAACATGATATCCTGACCAGAGAAACA
TCACAAGTAAATGTGGTTATTATTTACTTTGAAACTGATGGTTTAAATGATGTCATCTAT
AATATAGGACGATATTTAGTGACATGGAAAGTCTTGGTCTCAAACTCACAATGGCATGCT
GATATGTCTGGGAGTAATTTTATACTTGACTCATTCCATGGAATTCTTATTTTTTCAAAT
CACCATAAAGAGATTTCTGGTTTCAAAAATTTTGTTCAGTCAGTGACCCCTTCCAAATAC
CCGGAAGACACCTATCTCACAACATATTGGTTCGAGAATTTTCATTGTTCACTTTCTGAT
TACGATTGTGCATTGAAGAACTGTGTACCTAACGCCTCTTTGGCATGGTTGCCTGTGAAT
CAGTTTGATACATCCATGAATGACAGGAGTTACAATATATACAATGCTGTGTATGCTGTG
GCTCACGCCCTCCATGAGATGTTTTTTCAAAGAGTACAAATATCTCCTACGGGAAATGGA
AAAGTAAGGATGTTTTTCCCTTGGCAG
>V2R.GCA_004027205.1_CteGun_v1_BIUU_PVKB01005659.1_13380_14186+
CTTGCGTTTGGCTCCTTCAATCCCAGGCTGAGTGACAAGGGCCAGTTTCCTTCCCTCTAC
CAGCTGGCCCCCAAGGACACAGCGCTGGCCCTCGGCATGGTCTCCTTGATGCTCCACTTC
GGCTGGACCTGGGTGGGACTGGTCATCACAGAAGGCCAAAAAGGGCTTCAGTTTCTCTCA
GATATGAGAGCAGAGATGGACAGGAATGGGGTATGTGTGTCATTTGTGAAAACATTCTCA
AGTACGATTGTGTCCTACATGTCAGTTACACGAGGTCATGATTTTCTGACCAAAGAAACA
CCCCCAGTAAACGTGGTGGTCATTTACTATGACACTGGCAGTCTAAATGATGTCAACTAT
CATGTAGGGCAGCAGTTAGTGACGTGGAGAGTGTGGGTCACGAACTCACAGTGGCATGTG
GACATGGCTGGGAGAAATCTCATACTTGACCCATTCCATGGGACTCTTATATTTTCACAC
CACCATGAGGAGATTCCTGGGTTCCAAAAATTTATCGACACAGTCAACCCTTCCAGATAC
CCAGAAGACAATTTCCTGGCTCTGTATTGGTTCGAGAGTTTTGGTTGCTCCTTATCAGAT
TCTGACTGCGCCCTGAAGGACTGCGCGCTGAATGCCTCTCTGACGTGGTTGCCCGTGAAT
CGATTTGACCCAGCCATGAGCGATGGCAGCTACAACATCTACAATGCCGTGTACGCCGTG
GCCCACGCCCTGCAGGAGATGCTGCGTCAGCAAGTGCAAACGCAGCCAGGGGCAAAGGGG
GAAGCGGTGATGCCGTCCCCCTGGCAG
>V2R.GCA_004027205.1_CteGun_v1_BIUU_PVKB01005659.1_33755_34561-
CTTGCTTTTGGCTCCTTCAATCCCAGGCTGAGTGACAAGGGCCGGTTTCCTTCCCTCTAC
CAGCTGGCCCCCAAGGACACAGCGCTGGCCCTCGGCATGGTCTCCTTGATGCTCCACTTC
GGCTGGACCTGGGTGGGACTGGTCGTCACAGAAGGCCAGAAAGGTGTTCAGTTTCTCTCA
GATATGAGAACAGAGATGGAAAGAAATGGAGTCTGCATCGCGTTCGTGAAAACATTCTCA
AGTTCTATTGTGTCCTACATCTCAGTTACACGAGGTCATGATTTTCTGACCAAAGAAACA
CCCCCAGTAAACGTGGTGGTCATTTACTATGACACTGGCAGTCTAAATGATGTCAACCAT
CACGTAGGGCAGCAGTTAGTGACGTGGCGAGTGTGGGTCACAAACTCACAGTGGCATGCG
GACATGGCTGGGAGAAATCTCATTCTTGACTCATTCCACGGGACTCTCATGTTTTCATAC
CACCAAGAGGAGATTTCCAATTACAAAACATTTATCCAGACAGTCAACCCTTCCCGATAC
CCAGAAGACAATTTCCTGGCTCTGTATTGGTTCAAGAATTTTGATTGCTCCTTATCAGAT
TCTGACTGCGCCCTGAAGGACTGCGCGCTGAATGCCTCTCTGACGTGGTTGCCCGTGAAT
CGATTTGACCCAGCCATAAGCGATGGCAGCTACAGCATTTACAATGCCGTGTACGCCGTG
GCCCACGCCCTGCAGGAGATGCTGTGTCAGCAAGTACAAATGCAGCCAGGAGCTGAGGGG
GAAGCGGTGCTGCCGTCCCCCTGGCAG
>V2R.GCA_004027205.1_CteGun_v1_BIUU_PVKB01005659.1_53298_54104-
CTTGCTTTTGGCTCCTTCAATCCCAGGCTGAGTGACAAGGGCCAGTTTCCTTCCCTCTAC
CAGCTGGCCCCCAAGGACACAGCGCTGGCCCTCGGCATGGTCTCCTTGATGCTCCACTTC
GGCTGGACCTGGGTGGGACTGGTCGTCACAGAAGGCCAAAAAGGGCTTCAGTTTCTCTCG
GATATGAGAGCACAGATGGACAGGAACGGGGTCTGCATCGCGTTCGTTAAAACGTTCTCA
AATACTATTGTGTCCTACATGGCAGTTACACGGGGTCATGATTTTCTGACCAAAGAAACA
CCCCCAGTAAACGTGGTGGTCCTTTACTATGACACCGACAGTCTAAATGAAGTCAACTAT
CACGTGGGACAGCAGTTAGTGACGTGGCGAGTGTGGGTCACGAACTCACAGTGGCACGCG
GACATGGCTGGGAGAAATCTCATGCTTGACTCATTCCACGGGACTCTCATATTTTCACAC
CACCATGAGGAAATCCACAGTTTCAAAACTTTTATCCAGACAGTCAACCCTTCCAGATAC
CCGGAAGACAATCTCCTGGCTCTGTATTGGTTCAAGAGTTTCGATTGCTCGTTATCAGAC
TCCAACTGCGCCCTGAGGGACTGTGCGCTGAATGCCTCTCTGACGTGGTTGCCCGTGAAT
CGATTTGACCCAGCCACGAGTGACGAAGGCTACAACATCTACAATGCCGTGTATGCCGTG
GCCCACGCCCTGCAGGAGATGCTGCGTCAGCAACTGCAAACGCAGCCAGTGGAATACGGG
GACGTGGCAGTGCCGTCCCCCTGGCAG
>V2R.GCA_004027205.1_CteGun_v1_BIUU_PVKB01005659.1_66136_66936+
CTTGCTTTTGGTTCTTTCAATTCCAAGATGAGCGACAAAGGCCAGTTTCCTTCCCTCTAC
CAGCTGGCCCCCAAGGACACAGAGCTGGCCCTCGGCATGGTCTCCTTGATGCTCCACTTC
GGCTGGACCTGGGTGGGACTGGTCATCGCAGAAGGCCAGAAAGGGCTTCAGTTTCTCTCC
AATGTGAGGGAAGAGATGGAGAGAAATGGAGTCTGTGTGGCCTTTGTGAAAATGATTCCC
AGTGCCTGTGTGACCCACATCTCGGCTACACACGATTTCTTAACTAGGGAAACACCTCCG
GTAAACGTGGTGGTCATTTACTATGACACTGACAGTCAAAATGGTATCAACTTTCATGTG
GGGCAGCAGTTAGTGACGTGGAGAGTGTGGGTCACGAACTCACAGTGGCACGCGGACCTG
GCTGGGAGAAATCTCATACTTGACTCATTCCATGGAACTCTCATGTTTTCACATCATCAC
GAGGAGATTTCTGAATTTCAAAATTTTCTCCAGACAGTCAACCCTTCCAGATACCCAGAA
GACAATTTCCTGGCTCTGTATTGGTTTAACAATTTTGATTGCTCGTTATCAGATTCTGAC
TGCACCTTGAAGGACTGTGCATTTAATGCCTCTCTGACGTGGTTGCCCGTGAATCGTTTT
GACCCAGCCATGAGTGATGGCAGCTACAACATCTACAACGCCGTGTACGCCGTGGCCCAC
GCCCTGCAGGAGATGCTGCGTCAGCAAGTGCAAACCCAGCCAGGGGGAAAGGGGGAAGCC
ATGGTGACGTCGCCCTGGCAG
>V2R.GCA_004027205.1_CteGun_v1_BIUU_PVKB01005659.1_81498_82298+
TTTGTTTTTGGCTCCTTCAATCCCAGGCTGAGTGACAAGGGCCAGTTTCCTTCCCTCTAC
CAGCTGGCCCCCAAGGACACAGTGCTGGCCCTCGGCATGGTCTCCATGATGCTCCACTTC
GGCTGGACCTGGGTGGGACTGGTCATCGCAGAAGGACAGAAAGGGCTTCAGTTTCTCTCA
GATGTGAGAAGAGAGATGGAAAGAAGTGAAGTCTGTGTTGCATTCGTGAAAATAATTCCA
AGTGCTACTGTGTCCTATGTCTCATCCACTCATGATTTTCTGACCAGGGAATCATCACCA
GTAAACGTGGTGGTCATTTACTATGACACTGACAGTCTGAATGGTGTCAACTATCACGTG
GGACAGCAGTTAGTGACGTGGAGATTGTGGGTCACGAACTCACAGTGGCACGCGGACCTG
GCTGGGAGAAATCTCATACTTGACTCATTCCATGGGATGCTCATGTTTGCACACCACCAT
GAGGATATTTCCGGTTTCCAAAATTTTATCCAGACAGTCAACCCTTCCAGATACCCAGAA
GACAATTTCCTGGCTCTGTATTGGTTCAAGAGTTTTGGTTGCTCATTACCAGATTCTGAC
TGTGCCCTGAGGGACTGTGCGCTGAATGCCTCTCTGACGTGGTTGTCCATGAATCGATTT
GACCCAGCCATGAGCGATGGCAGCTACAACATCTACAATGCCGTGTACGCCGTGGCCCAC
GCCCTGCAGGAGATGCTGCGTCAGCAAGTGCAAACGCAGCCAGGGGGAAAGGGGGACGTG
GTGGTATTTTTCCCTTGGCAG
>V2R.GCA_004027205.1_CteGun_v1_BIUU_PVKB01005759.1_15119_15928-
CTGACCTTTGGCTCTTTCGACCCGATGTTGAGTGACAATGGACAGTCTCCTTCCCTTTAC
CAAATGGCTCCGAAGGACACATCTCTGGGCCTTGGCATGGTCGCCTTGATGCTTCATTTT
AGCTGGACTTGGGTGGGACTGATATTCACAGAAGGTCAGAAGGGTCTTCAGTTTTCCAAA
GATGTCAGAGCAGAGATGGACAAAAACAGACTCTGTCTTGCGTTTGTGAAAATTATCTCA
AGTGGTCTTGTCTCATACTTAACCGCTGGAAAGAACTCTCAAAATGTGCTCACCCAGGAG
ACAGTACCAGTAAATGTGGTTATCATTTACTATGACACCGACAGCACAAATGAAATAAAC
TATCATATGGGGCTGTACTTAGTATCATGGAGAGTCTGGGTCACAAACTCACAATGGCAT
ATTGACCTAACCGGAAGAAATTTTATTCTTGACTCATTCCATGGGATTTTAATTTTCTCA
AATCACCATGAGGAGATTTCTGGTTTTCAAAATTTTATCCAGAATGTCAGCCCTTCCAAA
TACCCAGAAGACACTTTTCTAGCTCTGTATTGGCTTAAGAATTTTGACTGCTCATTGACT
GATTCTGACTGTACACTGAAGAACTGTCCACTCAATACTTCCCTTGTATGGCTGTCTGGG
AATCGTTTTGACACGGCCATGAGTGATGGGAGTTACAATATATACAATGCCGTGTACGCT
GTGGCCCACGCCCTCCACAAGTTGCTTTTTCAACAAGTTCAGGTGACACCAAAGAAAAAT
GGGGACGTGGGGACATTGTCTCCCTGGAAG
>V2R.GCA_004027205.1_CteGun_v1_BIUU_PVKB01005759.1_34289_35095+
CTTTCCTTTGGCTCTTTTGATCCTATGCTGAACAACAATGGTCAGCTTCCTTCTTTTTAT
CAGATGGCTTCCAAGGACACATCTCTGGCCCATGGCATGGTCTCCTTGATGCTTTATTTT
AGCTGGACCTGGGTGGGACTGATCATCACAGAAGGCCAGAAAGGTCTTGAGTTTCTCTCA
CATGTGAGAGGAGAGATGGACAGAAGCAAAATCTGTGTGGCATTTGTGAAAATGGTCAAA
AATGCTCTGGTGTCAGTTGTCCCACCTATCAAGCAGCATGATTTCATGACAAGAGAATCA
TCACCAGTTAATGTGGTTATCATTTACTATGACACGGACAGTCTAAATGATGTAAATTAT
CATATAGGACAACATCTAGTGACGTGGAGAGTCTGGGTCACGAACTCACAATGGCACGCT
GATATGGCTGGGAGAAATTTTATACTTGACTCGTTTCATGGGACTCTTGTTTTTTCTAAT
CACCACGAGGAGATTTCTGGTTTTAAAACATTTATTCATAAATTTAACCCTTCTACATAC
CCTGAAGACACTTTTCTTGCTCTGTACTGGTTCCAGTATTTCCACTGCTCACTATCTGCC
TCTGACTGTGCACTGGAAAACTGTCCACCTAACGCCTCTCTGGCGTGGCTGCCTGTGAAT
CGTTTCGACATGACGCTGAGTGACGGGAGCTATAACATATACAACGCTGTGTACGCTGTG
GCCCACGTTCTCCACGAGATGCTTCTTCAACACGTGCAAATGCAGCCAACGGGAGGTGGT
GAAAGGGTGATGTTCTTCCCCTGGCAG
>V2R.GCA_004027205.1_CteGun_v1_BIUU_PVKB01005759.1_49642_50448+
ATTACTTTTGGTGCTTTTGATCCACTGATAGTAGAAAATGGACAGTTCTCTTCTCTCTAC
CAAGTGGCCCCAAAAGATACATCGCTGGCCCTCGGCATGGTCTCCTTGATGCTCCATTTC
AGCTGGACCTGGGTGGGACTGGTCGTCACGGAAGGTCAGAAAGGTCTTCAATTTATCTCA
GACATGAGAGCTGAGATGGACAAGAACAGGATCTGTGCAGCATTTATGAAAATGATCCCA
ACTGCTTTTGTGTCATATCTCTACAATGCAAACCAATATGATTTTCTGACCAGAGAAACA
TCCCCTGTAAATGTGGTTGTCATTTACTACGATAATGAAAGTCTAAATGACATGAACTAT
CTAATGGGGCAATACTTAGTGACGTGGAGAGTCTGGGTCACAAACTCAAAGTGGCACGCT
GACACAGCGGGGAGAAACTTTTTTCTGGATTCATTCCATGGGATTCTTATTTTTTCAAAT
CACCACGAGGAGATCTCTGGTTTCAAAAATTTTGTCCAGGCAGTGAACCCTTTCAAATAC
CCTGAAGATACTTTTCTCACACTTTTATGGTTTAATAATTTTCATTGCTTATTTTCTGAC
TCTGATTGTACTTTGAAGAACTGTGCCCTTAATGGGTCCTTAGCTTGGTTGCCTGCAAAT
TATTTTGACCAGGCCACAAGTGACAGCAGTTACAATATATACAACGCTGTGTACGCCGTG
GCACATGCCCTTCACGAGATGCTTTCTCAGCAAATACAAATCTCACCACTTGGAGAAGAA
AAAAGAAAGTGGGTTTCACCCTGGCAG
>V2R.GCA_004027205.1_CteGun_v1_BIUU_PVKB01005759.1_71619_72425+
GTTACTTTCGGTGCTTTTGATCCTCTGCTAAAAAGCAATGGACAGTTCTCTTCTCTCTAC
CAGGTGGCCCCAAAAGACACATCGCTGGCCCTCGGCATGGTCTCCTTGATGCTTCATTTC
GGCTGGACCTGGGTGGGGCTTGTCGTCACAGAAGGCCACAGAGGACTTCAATTTATATCA
GAAGTCAAAGCAGCGATGAAAAAAAGCAAAGTCTGTGTAGCATTTATGAAAATGATCCCA
ACTGCTTTTGTATCCTATCTATTTAATCCAAAACGACATGATTTCCTGACCAAGGAAACA
TCCCCAGTAAATGTGGTTATTATTTATTATGATACTGAAAGTCTAAATGATATCAATTAT
CTTATGGGGCAACATTTAGTGACGTGGAGAGTCTGGGTCACAAACTCACAGTGGCACGCT
GACACAACTGGGAGAAACTTTTTTCTTGATTCATTCCATGGGATTCTCATTTTTTCAAAT
CACCGCGAGGAGATCTCTGGTTTCAAAAATTTTGTCCAGACAGTTAACCCTTTCAAACAC
CCTGAAGATACTTTTCTCACACTTTTATGGTTTAATAATTTTCATTGCTCATTCTCTGAG
TCTGACTGCACATTGAAGAACTGCGCCCTTAATGGGTCCTTAGCTTGGTTGCCTGCAAAT
TATTTTGACCCAGCCACAAGTGACAGCAGTTACAATATATACAACGCTGTGTACGCCGTG
GCACATGCCCTTCACGAGATGCTTTCTCAACAAATACAAATCTCACCACTTGGAGAAGAA
GAAAGAAAGTGGGTTTCACCCTGGCAG
>V2R.GCA_004027205.1_CteGun_v1_BIUU_PVKB01005939.1_70843_71649+
CTGACATTTGGTTCTTTTGAGCCCATGCTGAGTGACAATGGCCAGTTTCCTTCCCTCTAT
CAGCTGGCCCCCCAGGACACAGCTCTGGCCCTCGGCATGGTCTCCTTGATGCTCCATTTC
GGCTGGACTTGGGTGGGACTGGTCATCACGGAAGGTCAGAAGGGCCTTCAGTTTCTCTCT
GATGCAAGGACAGAGATGGACAGGAATGGGGTCTGCGTCGCATTTGTGAAAATGATTTCA
TCGGTCCTTGTATCCTATCTTGCAACTACACAGCAATATGACTTCCTGACCCGGGAAACA
TCACCTGTAAATGTGGTTGTCATTTACTATGACACCGACAGTCTAAATGATGTCAACTAT
TATGTGGGGCAACAGTTAGTGACGTGGAGAGTGTGGGTCACAAACTCACAGTGGCATGCA
GACATGGCAGGGAGGAATTTCATACTTGACTCCTTCCATGGGACACTAATTTTTTCACAC
CACCATGAGGAGATTTCTGGTTTTGAGAATTTTATCCAGACAGCCACCCCCTCTAAGTAC
CCAGAAAACAGTTTCCTGGCACTGTATTGGTTCAAGAATTTCCACTGCTCGCTCTCTGAC
TCTGACTGTGCACTGATGAACTGTCCACCCAATGCCTCGCTAGCGTGGCTGCCTGGGAAT
TGCTTTGACACGGCCGTGAGTGATGGGAGTTACAACCTGTACAATGCTGTGTACGCTGTG
GCCCACGCCCTCCACGAGATGCTTGTGCAACAAGTGCAAATGCCACCAGTGGGAAGTGAG
GAAGCAGCGGTGTTGACCCCCTGGCAG
>V2R.GCA_004027205.1_CteGun_v1_BIUU_PVKB01006291.1_12032_12838+
CTTACTTTTGGCTCCTTTGATCCTGCACTGAGTGAAAACAGCCAGTTTCCTTCCCTCTAC
CAAATACCCCAAAAGGACACCTCCCTTGCCAGTGGCATGGTGTCTTTGTTGCTTCATTTC
AGCTGGACCTGGGTGGGTCTGCTCATTACAGAAAGTCAGAAAGGCTCTCAGTTTCTCTTA
GATTTGACAGCAGAGATGGACAGGAACAACATCTGTGCAGCGTTTGTGAAAATGATCTCA
AATATTCTTGTGTCCTATCTCTCACCTACAAAGTTGCATGACTTTTTGACCAGGGAAACA
TCACCAGTCAATGTGGTTGTCATTTACTATGATACCGACAGTTTAAATGATATAAACTAT
CACGTGGAGCGACAGTTAGTAACTTGGAGAGTTTGGGTCACAAACTCACAATGGCATGTT
GACATGACTGGAAAAAATTTCATACTTGACTCTTTCCATGGAACCATTATTTTTTCAAAT
CATCATGAAGAAATTTCTGGTTTCAAAAATTTTGTCCAGACAGCCAACCCGTCCACCTAC
CCAGAAGACACTGTTCTCGCTCTGTACTGGCTCAGGAATTTCCGGTGCTCGTTATCTGAC
TCTGACTGCGCGTTGGAGGACTGCCCGCCTAATGCCTCTCTGGCACTGTTGCCTGCGAAT
CGTTTTGACCCGGCCATGAGCGAAGGGAGTTACAACGTGTACAACGCCGTGTACGCTGTG
GCCTACGCCCTCCACGAGATGCTCCTTCAGAGCGCGCAAATACAGCCAGTGGGAAATGGG
GAACAGGTGGTGGTGTCCCCCTGGCAG
>V2R.GCA_004027205.1_CteGun_v1_BIUU_PVKB01006291.1_31584_32390-
CTTACTTTTGGTGCTTTTGATTCCATGTTTATGAGCAGTGGCCACTTTCCCTCTGTGTAT
CAGCTGGCCCCAAAGGACACAACTCTAGCCCTCGCCATGGTCTCATTGATGCTTCATTTC
AGCTGGACCTGGGTGGGCTTGGTGGTCCCCGAAGATCATAAAGGGCTTCAATTCCTTTCA
GATATAAAAAGAGAAATGGACAAGAACAGAATTTGTGTAGCATTTGTGAAAATGATTTCA
ACTGCTCGTGTTTCATATTTCTTTGAAGGACAGAAACATAATTTCCTGGCCAGAGAGACT
TCCCCAGTGAACGTGGTTATCGTTTACTATGATACCGAGAGTCTAAATGACATCAACTAT
CTCATAGGACAGCACTTTGTGACCTGGAGAGTCTGGGTCACAAACTCCCAGTGGCACGCG
GACATGGCTGGGAGGAATTTTCTGCTTGACTCATTCCACGGGACTCTCGTTTTTGCCAAC
CGCCATGAGGAGATTTCTGGTTTCAAGAACTTTATTGAGACAGCTAATCCTTTCAAATAC
CCTGAAGATACTTTCCTCATGCTTTATTGGTCTAATATTTTTTCTTGTTCGTTCTCTGGC
TCTGACTGTACATTGAAGAACTGCCCACATAATTATTCGCTAGCACGGCTGCCTGTGAAT
CGTTTTGACACGGCCGCAAGTGACAGTAGTCACAACATATACAATGCTGTGTATGCCGTG
GCCCATGCCCTGCATGAGATGATTTCACAACAAGTAGAAGTGTCATTAATTGGGAATAAG
AAAACAGTAATGTTTTCACCATGGCAG
>V2R.GCA_004027205.1_CteGun_v1_BIUU_PVKB01006291.1_50175_50981+
ATTACCTTTGGCTCTTTTGATCCTATGCTGACAGCTAATGGCCACTTCCAATCTCTATAT
CAGGTAGCTCAAAGAGACACATCATTGGCTCTTGGCATGGTCTCCTTGATGCTTCACTTC
AGCTGGACCTGGGTGGGGCTTGTGATCACAGAAGGTCACAAAGGTTCTCAGTTTCTTTCT
GATGTGAGAGGAGAGATGGATAGAATGAAAATCTGTGCAGCATTTGTGAAAATAATACCC
AATGCTCTTGCGTCCTACATCCAAAATCCACAGCAGCATGATATCCTGACAAGGGAAATA
TCGCGAGTAAATGTGGTCATTATTTTCTATGATACTGATGGCCTAAATGATGTCAACTAC
GATATACGACAATATTTAATGACTGGAAAAGTCTGGATCACAAACTCACAATGGCACGCG
GACATGGCTGGGAGAAATTTCATATTTGACTCTTTCCATGGGATTCTCATATTTTCAACC
CACCATAAGGAGATTTCTGGATTCAACCATTTTGTTCAGGCAGCTAACCCCTTCAAATAC
CCAGAAGACACTTACCTCACTATGTATTGGTTCAATAATTTCAATTGCTCGTTCTCTGAC
TCTGATTGCACACTGAAAAACTGCCCACCTAACGCCTCTTTGGCGTGGCTGCCTATGAAT
CATTTTGACGTGACCATGAGTGATGGGAGCTACAACATTTACAATGCTGTGTATGCTGTG
GCTCACGCCCTCCATGAGATGCTTTGTCAAGAAGTACAAAAGTCACCAGCGGAAAATAGA
GGAGGGATGAGATTTCCTTCATGGAAG
>V2R.GCA_004027205.1_CteGun_v1_BIUU_PVKB01006593.1_4477_5283-
CTGACCTTCGGCTCCTTTGACCCCGTGCTGAGGGAAAATGGCCAGTTTCCATCTCTCTAT
CAGGTGGCCCCAAAGGACACCTCTCTGGCCCGTGGCATGGTGTCCTTGATGCTTCGTTTC
AGTTGGACTTGGGTGGGCCTGGTCATTGTGGAAGGTCAGAAAGGCTCTCAGTTTCTCTCA
GACATGAGAGCAGAGATGGACAGGAACGGGATCTGCGCAGCATTTGTGAAATTGATCTTA
AACATTCTTGTGTCCTATGCTTCAACAACGAATTTACGTGATTTTCTGACCCAAGATGCA
TCATCAGTAAACGTGATCATCATTTACTATGACACGGAGAGTCTAAATGACATAAATTAT
TATGTGGGGCTACAGTTAGTGACATGGAGAGTTTGGGTCACAAACTCACCGTGGCACTTT
GACATGACTGGAAGAAATTTCATACTTGACTCCTTCCACGGGACACTCATTTTTTCAAAC
CACCATGAGGAAATTCCTGGTTTCAATAATTTTATTAGGACGGCTACCCCTTCTAGATAC
CCAGAAGACACTGTTCTCGCTCTGTACTGGCTCAGGAATTTCCGGTGCTCGTTATCTGAC
TCTGACTGCGCGTTGGAGGACTGCCCGCCTAATGCCTCTCTGGCACTGTTGCCTGCGAAT
CGTTTTGACCCGACCATGAGCGAGGGGAGTTACAACGTGTACAACGCCGTGTACGCTGTG
GCCTACGCCCTCCACGAGATGCTCCTTCAGAGTGCGCAAATGCAGCCAGTGGGAAATGGG
GAACAGGTGGTGGTGTCCCCCTGGCAG
>V2R.GCA_004027205.1_CteGun_v1_BIUU_PVKB01006593.1_17529_18332+
ATTACTTTTGGTTCTTTTGATCCTATGCTAACTGGCTACGACCAGCTTCCTTCCATCTAT
CAGATGGCCCCCAAGGACACATATCTGGCCACTGCCATGGTCTCCCTGATGCTGCATTTC
AGCTGGACCTGGGTGGGACTGGTCATTGCAGAAGGCCAGAAAGGTCTTCAGTTTCTCTCA
GATGTGAGAGCAGAGATGGACAGGAACAGAGTCTGCGTCGCCTTTGTGAAAATGATCTCA
AGCTCCCTTGTGTCATTCGTCTCCTACTCTCAACATGATTTCCTGACCAGGGAAATTTCA
CCAGTAAATGTGGTTGTCGTTTATTATGACACTGACAGCCTCAATGATATTAACTATCAC
GTGGGGCAGTATCTAGTGACATGGAGGGTCTGGGTGACAAACTCACAATGGCACGGTGAC
CTGGCTGGGAGAAACTTCATACTAGAGTCATTCCAAGGAACTCTCATGTTTTCAAACCAC
CACGAGGAGATTTTTGGTTTTGAGAATTTTGTTGAGAAAGTCAGCCCTTCCAAATACCCC
GATGACGGTTTCCTCACTTTGTTTTGGTTCAAAAATTTCCACTGCTCGTTGTCTGATTCT
GACTGTACATTGAAGAACTGTCCGCTCAATGCCTCTCTGGCGTGGTTTCCTCTGAATCGT
TTTGACGTAGCCATGAGTGAGGGGAGTTACAACATATACAACGCTGTGTATGCTGTGGCC
CACTCCCTCCAAGAGATGCTTCTTCAACAAGTACAAAGGCAACCCATAAAAAATGAGGAA
GAAGTGTTGTTTTCCCCTTGGCAG
>V2R.GCA_004027205.1_CteGun_v1_BIUU_PVKB01006593.1_40537_41340-
CTTACTTTTGGTTCTTTTGATCCTGGGCTGAGTGACAATGGTCGGTTTCCTTCTCTCTAT
CAAATGACCGCTAGGGACACATCTCTGACCCTCGGCATGGTTTCTTTGATGAGTCATTTC
AACTGGACCTGGGTGGGACTGGTCATCACAGAAGGTCAGAAAGGTTTTCAGTTTCTCTCA
GATGTGAGAGCAGAGATGGACAGGAGCAATATCTGTGTGGCTTTTGTGAAAGTCATTCCA
AATGCTCTTGTGACCTTTTCTTCATATGCACGATATAATTTCCTGACCAGAGAACCATCA
CCAGCAAATGTGGTTGTGCTTTACTATGACACAGACAGTCTCAATGATGTCAACTATCAG
ATAGGGCAGCACTTAGTGACGTGGAGAGTCTGGGTCACAAACTCGCAATGGCATGCTGAC
ATGGCGGGGAGACACTTTGTTGTTGACTCATTTCATGGGATTCTTGTTTTCTCAAACCAC
CATGAGGAGATATCCGGCTTCAAAAGTTTTATTCAGACAGTCACCCCTTCCAGATACCCA
GAAGACAATTTCCTTGCTCTGTACTGGTTCAAGAATTTCCACTGCTCATTATCTGACCCA
GACTGCGCATTGAAGAACTGCCCACTCAACACCTCTCTGGTGTGGTTGCCTGCGAATCGT
TTTGACATGACCCTGAGTGATGGGAGTTACAACATATACGATGCTGTGTACGCTGTGGCT
CACGCCCTCCACGAGATGCTTTTTCAGCAAGTTCAAATGCAACCAATGGAAAATGGGCAA
AGAAAGGTATTTTCTCCCTGGCAG
>V2R.GCA_004027205.1_CteGun_v1_BIUU_PVKB01006646.1_8160_8966-
CTTACCTTCGGCGATTTTGATCCTATGCTAAAGAGCAAAGGCCAGTTTCCTTCTCTCTAT
CAGGTGGCCTCAAAGGACACATCTCTGGCCCTCGGCATGGTCTCTTTGATGCTCCACTTC
GGCTGGACCTGGGTCGGATTGGTCATCACAGAAGGTCAGAAGGGCCTTCAGTTCCTCTCA
GATATGAGGTCAGAGATGGAAAGACTCACAGTCTGCATAGCATTTTTGAAAATAATCTCA
ACTGCCCATGTGTCCTATCTCTTAAATCCACAGCAACATGATTTCCTAACCAGAGAAACA
TCACCAGTAAATGTCGTTGTCATTTACTATGATACTGAGAGTCTAAATGATATAAACTAT
TTTATAGGCCAGAATTTGGTGACATGGAGAGTGTGGGTCACAAACTCACAGTGGCATGCG
GACATGGCTGGAAGGAATTTCATACTTGACTCCTTCCATGGGACTCTCGTGTTTGCAAAG
CATCATGAGGAGATTCCTGGTTTCAAGGATTTTATCCAAAGAGCTACGCCCTTCAAATAC
CCTGAGGATACTTTTCTCACTCTTTTTTGGCTTAATAATTTTTATTGCTCATTCTCTGAT
TCTGACTGTACACTGAAGAACTGTCCACTCAACGCGTCTCTGGCGTGGCTGCCAGCCAAC
CATTTTGACACGACCCCAAGTGACAGCAGCTACAACATACACAACGCTGTGTACGCTGTG
GCGCATGCCCTGCATGAGATGCTTCTTCAACAAGTTCAAATGCCACCGATTGAAAAAGAG
AAAAAAATAGTGTTTTCACCTTGGCAG
>V2R.GCA_004027205.1_CteGun_v1_BIUU_PVKB01006646.1_34478_35284+
CTTACCTTTAGCTCTTTTGATCCCATGCTGAACGACAATGGCCAGTTTCCATCTCTCTAC
CAGGTAGCGAACAAGGATACATCTCTTGCCCATGGAATGGTCTCTTTAATGCTTCATTTC
AGCTGGACCTGGGTGGGACTGGTCATTTCAGAAGGTCAGAAGGGGCTTCAGTTTCTCTCA
GATGTGAGAAGAGAGATGGACAGGAACAGAGTCTGTGCAGCATTTGTGAAAATGATCTCA
ACTTCTCTTGTATCACTTATGACAAATCCACGACAACACGATTTTCTGACAACAGAAACA
TCACCAGTGTATGTGGTTATTATTTACTATGACACCGAGAGTCTAAATGAGATAAATTAT
CATCTAGCAAAATACTTAGTGACTTGGAGAGTGTGGGTCACAAACTCACAGTGGCACGCT
GACACGACTGGCAGAAATTTCATCCTTGACTCCTTTCAGGGAACTTTCATTTTTTCAAAC
CATCATGCAGAGATATCTGGATTTGAGGATTTTATGCAGGAAGCTACCCCTTTCAAATAT
CCAGAAGACACGTACCTCACCATGTATTGGTTCAATAATTTCCATTGCTCATTCTCGGCT
CCTGACTGTACACTGAAGAACTGTATCCCGAACGCCTCTCTGGCGTGGCTGCCTGTGAAC
CGTTTTGACACGAGCGTGACAGACGGGAGTTACAACGTCTACAACGCAGTGTACGCCGTG
GCTCACGCCCTCCACGAGATGCTTGTCCAACAAGTACAAACGCAATCAAATCAAAATGGA
GGTCAAAGATCCTTTTTCCCCTGGCAG
>V2R.GCA_004027205.1_CteGun_v1_BIUU_PVKB01006646.1_51849_52652+
CTTACTTATAGCTCTTTTGATCCCATGCTCAACGACAATGGCCAGTTTCCTTCTCTGTAC
CAGATAGCCAACAAGGACACATCTCTGGCCCTTGGCATGGTCACTTTGATGCTTCATTTC
AGCTGGACCTGGGTGGGACTGGTCATCACAGACAGTCAGAAAGGTCTCCAATTTCTCTCA
GATGTGAGAGCAGAGATGGACAGGAACAGAGTCTGTGCGGCATTTGTGAAAATGATCTCC
AATGCCCCTATGCCATATTTTTTCTATCCACGGGGACATGACTTCCTGACCCGAGAAACA
TCCCCAGTAAATGTTGTCATCATTTACTACGATACTGAGAGTCTAAGTGATATAAACTAC
CTTATCGGACAATATTTGGTAACATGGAGAGTGTGGGTCACAAACTCACAGTGGCACGCC
GACATGACTGGCAGAAATTTCATCCTTGACTCCTTCCAGGGAACTCTCGTTTTTTCAAAC
CATCACGCAGAGATATCTGGATTTGAGGATTTTATGCAGGAAGCTACCCCTTTCAAATAT
CCAGAAGACACGTACCTCACCATGTACTGGTCCAGTAATTTCCATTGCTCATTCTCGGCT
CCTGACTGTACACTGAAGGACTGTATCCCAAACGCCTCTCTGGCGTGGCTGCCTGTGAAC
CGTTTTGACGCGAGCGTGACAGACGGGAGTCACAACGTCTACAACGCGGTGTACGCCGTG
GCTCACGCCCTCCACGAGATGCTTGTCCAACAAGTACAAACGCAATCAATGGGACCTGGA
GGTCAAGCATTTTCCCCCTGGCAG
>V2R.GCA_004027205.1_CteGun_v1_BIUU_PVKB01006709.1_16708_17517+
CTTTCCTTTGGCTCTTTTGATCCTCTGCTGAGTGACAACGGCCAGTTCCCCTCTCTTTAT
CAGACGGCTCCCAAGGATGCATCTCTGGCGCTCGCCATGGTCTCCCTGATGCTCCATTTC
GGCTGGACGTGGGTGGGACTGGTCATCACGGAAGGTCAGAAAGGTCTTCAGTTTCTCTCA
GATGTGAGAGCAGAGATGGACAGGAACAGAATATGTGCAGCATTTGTGAAAATGATTCCA
AGTATTCTTGTGTCAGTTCTCTCATTTCTACCACCACCGCATGATTTTGTGATGAGGGAG
CCATCGCCAGCCAATGTGGTTGTCGTTTACTATGATACTGACAGTCTCAATGATGTCAAC
TATAGCATAGGGCAATACTTAGTGACGTGGAGAGTCTGGGTCACAAACTCCCAGTGGCAC
GCTGACATGGCTGGCAGAAATTTGATACTTGACTCATTTCAGGGGATGCTTATTTTTTCA
AACCACCATGAGGAGATCGCTGGTTTCACAAATTTTGTCCAGACAGCCAACCCCTCCAAA
TACCCAGAAGACATGTTTCTCGCTGTGTATTGGTTCAGGAACTTCCAGTGCTCATTATCT
GACTCTGACTGTGCTTTGGAGAACTGTACTCCTAACGCCTCTCTGGCGTGGCTGCCTGCA
AATCGTTTTGACGTGGCCATGAGTGACGGGAGCTACAACATATACAACGCTGTGTACGCC
GTGGCCCACGCCCTCCAGGAGATGCTTCTTCAACAAGTGCAAATGCAACCGATGGGAAAT
GGGGCACAAAGGATGTTTTCCTCTTGGCAG
>V2R.GCA_004027205.1_CteGun_v1_BIUU_PVKB01006848.1_39190_39996+
GTTACTTTTGGATCTTTTGATCCTATGCTGAGAGACAGTGGCCACTTTCCTTCTCTCTAC
CAGGTGGCCCCAAAGGACACATCTCTGGCCACTGGCATGGTCTCCTTGCTGCTCCATTTC
AGGTGGACCTGGGTAGGGCTGGCCATCACAGAAGGACAGAAAGGTCTTCAGTTTCTTTTA
GGTGTGCGAGCTGAAATGGACAGGAACAAAGTCTGTGTCGCCTTTGTAAAAATGATCTCA
ACTCCTCTTGTGTCGTATGTCTCATATATACATGACTATGACATCTTGGCCACAGAAAAA
TCACCAGTGAATGTGATTGTCCTTTACTATGACAACGAAGGTCTCAATGATATAAGCTAT
GTTATAGAGAGACATTTAGTGACCTGGAGAGTCTGGGTGACAAACTCACAATGGCAGGCT
GAAATGACTGGGAAAAGTTTTATACTTGATTCTTTTCATGGGATTCTCATTTTCTCAAAC
CATCATGAGGAAATTTCTGGTTTCAAGAATTTTGTGGAGGAAGCAAACCCTTCCAAATAC
CCAGAAGATACTTACCTCGTTACATATTGGTACAACAATTTCCATTGCTCATTCTCTGAA
TCCGATTGCACATTGAAGAACTGTGCCCCTAACATCTCTCTGGCATGGCTGCCTGTGAAT
CGTTTTGACATGGCCCTGAGTGATAGGAGTTACAACATATACAACGCAGTGTATGCTGTG
GCCCATGCTCTCCATGAGATGCTTCTTCAGCAGGGACAAATGCCACCCACAGGACAGAGA
GGAGAGAAGGTGTTTTCCCCCTGGCAG
>V2R.GCA_004027205.1_CteGun_v1_BIUU_PVKB01007071.1_2553_3359-
GTTACTTTTGGATCTTTTGATCCTATGCTGAGAAACAGTGGCCACTTTCCTTCTCTCTAC
CAGGTCGCCCCAAAGGACACGTCTCTGGCCACTGGCATGGTCTCCTTGCTGCTCCATTTC
GGGTGGACCTGGGTAGGGCTGGCCATCACAGAAGGACAGAAAGGTCTTCAGTTTCTTTTA
GATGTGCGAGCCGAAATGGACAGGAACAAAGTCTGTGTCGCCTTTGTAAAAATGATCTCA
AATCCTCTGATGTCATATATCTCATATATGAATAATTATTATGTCCTGAGCAGAGAAACA
TCACCAGTAAGTGTGATTGTCATTTACTGTGAAAATGAAGGTCTAAATTATATAAGCTAT
GTTATAGAGAGACATTTAGTGACCTGGAGAGTCTGGGTGACAAACTCACAATGGCAGGCT
GAAATGACTGGGAAAAGTTTCATACTTGATTCTTTTCATGGGACTCTCATTTTTTCAAAC
CACCAAGAGGAAATTTCAGGTTTCAAGAATTTTGTGGAGGAAGCAAACCCTTCCAAATAC
CCAGAAGATACTTACCTCATTATGTATTGGTACAACAATTTCCATTGCTCATTCTCTGAA
TCTGATTGTACTTTGAGGAACTGTGCCCCTAATATCTCTCTGGCATGGCTTCCTGCGAAT
TGTTTTGACATGGCCCTGAGTGACAGGAGTTACAACATATACAACGCAGTGTATGCTGTG
GCCCATGCTCTCCACGAGATGCTTCTTCAGCAGGGACAAATGCCACCCACGGGACTGAGA
GGAGAGACGGTGTTTTCCCCCTGGCAG
>V2R.GCA_004027205.1_CteGun_v1_BIUU_PVKB01007113.1_14403_15206-
TTAATGTTTGGCTCTTTTGATCCTATGCTGAAAGACAATGGCCAGTTTCCTTCTGTGTAT
CAGATGGCTGCAAAGGACACATCACTAGCCCTTGGCATGGTCTCCCTGATGCTTCATCTT
AGCTGGTCCTGGGTAGGACTTCTCATTACAGAAAGCCAGAAAGGTCTTCAATTTCTCTCA
GACATGATAAGAGAGATGGACAGGAATAGCGTCTGTGCAGCATTTGTGCATATAGTCCCA
AGTGCTCTCTCGGCTTATATATCAGGGTCACCACAATACAACTTCCTGACCCGGGAGACG
TCTTCAGTAAATGTGGTTATCATTTACTATGAAACTGAGAGTGTAAGTGATGTAAATTAT
AGTGTGTGGGAGTATTTGGTGACATGGAGAGTCTGGGTGACAAATTCAGAATGGCACGCT
GACATGACTGGGAGAAATTTCATACTTGACTCATTCCATGGGACTCTCATTTTTTCAATT
CATCATGAAGAAATTCCTGGTTACAAAAATTTTATTCAAGCAGTTAACCCTTACAAATAC
CCAGATGACTCTTATCTTGCCGTATACTGGCTCAAGAATTTTCATTGCTCATTTTCTGAC
TTTGAATGTGCATTAAAGAACTGTCCACCCAACGCCTCTCTGGCGTGGCTGCCTGTGAAT
CGCTTCGACATGGCCATGAGTGACAGAAGCTACAATATTTATAACGCTGTGTATGCTGTG
GCCCACACCCTCCACGAGATGCTTCTGCAACGAGTGACAGTGCCACCCACGCATGAGGAA
GTGGTTGCTCTTTCCTTCTGGAAG
>V2R.GCA_004027205.1_CteGun_v1_BIUU_PVKB01007115.1_5757_6563-
GTTACTTTTGGATCTTATGATCCTTTGCTGAGAGACAGTGGCCACTTTCCTTCTCTCTAC
CAGGTGGCCCCGAAGGACACATCTCTGGCCGCTGGTGTGGTCTCCTTGCTGCTCCATTTC
GGGTGGACCTGGGTAGGACTGGCCATCACAGAAGGACAGAAAGGTCTTCAGTTTCTTTCA
GATGTGCGAGCAGAGATGGACAGGAACAGCATCTGTGTCGCCTTTGTAAAAATGATCTCA
AATCCTCTTGTGTCATATGTCTCATATATGTATCACTATGACATGCTGACAAGAGAAACA
ACACCAGTAAGTGTGATTGTCATGTACTATGACAATGAAGGTCTCAATGATATAAGCTAT
GTTATAGAGAGACATTTAGTGACCTGGAGAGTCTGGGTGACAAACTCACAATGGCAGGCT
GAAATGACTGGGAAAAGTTTTATTCTTGATTCTTTTCATGGGACTCTCATTTTTTCCAAC
TACCGAGAGGAAATTTCTGGTTTCAAGAATTTTGTGGAGGAAGCAAACCCTTCCAAATAC
CCAGAAGATACTTACCTCGTTACATATTGGTACAACAATTTCCATTGCTCATTCTCTGAT
TCTGATTGTACTTTGAGGAACTGTGCCCCTAACATCTCTTTGGCATGGCTGCCTGTGAGT
CGTTTTGACATGGCCCTGAGTGACAGGAGTTACAACATATACAACGCAGTGTATGCTGTG
GCTCACGCTCTCCATGACATGCTTCTTCAGCAGGGACAAATGCCACCCATGGAACAGAGA
GGAGAGAAGGTGTTTCCCCCCTGGCAG
>V2R.GCA_004027205.1_CteGun_v1_BIUU_PVKB01007115.1_35066_35872+
GTTACTTTTGGATCGTTTGATCCTAAGCTGAGAGACAGTGGCCAGTTTCCTTCTATCTAC
CAGGTGGCCCCAAAGGACACATCTCTGGCCACTGGCGTGGTCTCCTTGCTGCTCCATTTC
AGGTGGACCTGGGTTGGGCTGGCCATCACAGAAGGACAGAAAGGTCTTCAGTTTCTTTCA
GATATACGAGCAGAGATGGACAGGAACAGCATCTGTGTCGCCTTTGTAAAAACGATGACA
ACTACTCTGATGTCATATCTCTCATATACGCAACAATATGACATTCTGACCAGAGAAACG
TTACCAGTAAGTGTGATTGTCGTTTATTATGACAACGATGGTCAAAATGATATGAGCTAT
GTTATAGAGAGACATTTAGTGACCTGGAGAGTCTGGGTGACAAACTCACAATGGCAGGCT
GAAATGACTGGGAAAAGTTTCATACTTGATTCTTTTCATGGGACTCTCATTTTTTCCAAC
CATCATGAGGAAATTTCTGGTTTCAAGAATTTTGTGGAGGAAGCAAACCCTTCCAAATAC
CCAGAAGATACTTACCTCGTTACATATTGGTACAACAATTTCCATTGCTCATTCTCTGAT
TCTGATTGCTCTTTGAAGAACTGTGCCCCTAACATCTCTTTGGCATGGCTTCCTGTGAAT
CGTTTTGACATGGCCCTGAGTGACATGAGTTACAACATATACAACGCAGTGTATGCTGTG
GCTCATGCGCTCCACAGGATGCTTCTCCAGCAGGGACAAATGCCACTGACAGGAAAGAGA
GGAGAGAAGGTGTTTTCTCCCTGGCAG
>V2R.GCA_004027205.1_CteGun_v1_BIUU_PVKB01007297.1_11790_12596+
CTCACTTTTAGCTCTTTTGATCCCATGCTGAGTGACAGTGACCAATTTCCTTCCCTCTAC
CAAGTGGCCCCCAAGGACACAGCTCTGGCCCTCGGCATGGTATCCTTGTTGCTCCACTTC
AGCTGGACCTGGGTGGGGTTGGTCATCGCAGAAGGTCAGAAGGGCCTTCAGTTTCTCTCA
GATGTGAGAGCAGAGATGGACAGGACCAGAGTCTGCGTGGCCTTTGTGAAGATGATCCCA
ACTGCCCTCGTGTCCTATGTGTCCAATCCGCAGAGATACGACTTCCAGGCCCGGGAACCA
TCACCCGCAAACGTGATTATCATTTACTATGACACCGAGAGTGTAAGTGATGTCAACTAC
AGCATCGGGAAGCATCTGGTGACGTGGAGGGTCTGGGTGACTAACTCACAGTGGCAGGCT
GACACAGCTGGGAAAAATTTCATACTTGGTTCATTCCACGGGGCTCTCATTTTTTCAAAC
CACCATGAGGAGATTTCTGGTTTCAAAGATTTCGTCCGAGCGGCCACCCCTTTCAAATAT
CCAGAAGACACTTACCTCACTACATATTGGTTTAATAATTTCCGCTGCTCCTTCTCGAGT
TCCGACTGTGCACTGAGGAATTGTCCACCCAACGCCTCCCTGGCGTGGCTGCCCGCGAGT
CGCTTTGACATGGCCATGAGCGGCGGCAGTTACAACATCTACAACGCTGTGTATGCCGTG
GCCCAAGCCCTCCACGAGCTGCTTCTGCACCAAGGGCATATGTCACCTGAGGAAAACAGG
GAAGCCATTGTGTTTTCTCCCTGGCAG
>V2R.GCA_004027205.1_CteGun_v1_BIUU_PVKB01007297.1_28112_28918+
CTGACGTTCGGCTCTTTCGATCCTATGTTCAGTGACAACGGCCAGTTCCCTTCCCTCTAT
CAGATGGCCCCTAAGGACACATCTCTGGCCCTCGGCATGGTTTCCTTGATGCTCAATTTC
GGCTGGACTTGGGTAGGACTGGTAGTCACCGAAGGTCAGAAAGGCCTTCAGTTTCTCTCA
GATGTGAGAGCAGAGACGGACAGGAACGGAATCTGCATCGCGTTCGTGAGAATGATCACA
ACGGCCCTTGTGTCAATTTTCACAGCAACATGGCGACATGATTTTCTGACCAAGGAAGAA
GCTCCCGTAAATGTGGTTGTCATTTACTATGACACCGACAGTCTAAATGACGTCAACTAT
CAGATAGGCCAGCATTTAGTGACATGGAGAGTCTGGGTCACAAACTCACAGTGGCACGCC
GACATATCTGGGAGAAACTTTCTACTTAACTCCTTCCATGGGACTCTCATTTTTTCAAAT
CACCACGAGGAGATTTCTGGCTTTAAAAACTTCGTCCAGACGGTGAACCCCTCCAAATAC
CCGGAGGACACTTTCCTTGCTCTGTACTGGTTCAAGAATTTCCAATGCTCCTTATCCGAT
TCTGAGTGCGCACTGATAGACTGTCCGCCCAACGCCTCTCTGGCGTGGCTGCCTGGAAGT
CATTTTGAAATGACCATGAGTGATGGGAGTTACAACCTATACAACGGTGTGTACGCCGTG
GCCCACGCCCTCCACGAGATGCTGCTGCAACAGGTCCAAACGCAGCCACTGGGAGATGGA
CAAGGGATGGTGTTTCCCCCCTGGCAG
>V2R.GCA_004027205.1_CteGun_v1_BIUU_PVKB01007457.1_10178_10984+
CTCACCTTTGGCTCTTTTGATCCCGTGCTGAGCAGCAATGGCCAGTTTCCTTCTCTCTAC
CAGATGGCCCACAGGGATGGTGCTCTGGCCCTTGGCATGGTGTCTTTGATGGTTCATTTC
GGCTGGACTTGGGTGGGACTGATCATCACAGAGGGTCAGAAAGGTCTCCAGTTTCTCTCT
AATGTGAGAGAAGAGATGAACCAGAAAGGAGTTTGTGTAGCATTTGTGAAAATGATCTCA
AATATTCTTGTATCATATTTCTCACATTCAGAGGAGCATAATTTTTTGACAAGGGAAACA
TCACCAGTAAATGTGATTATTATTTACTATGACATTGAGAGTATAAATGATGTAAACTAT
TATGTGGGGCAATATTTAGTGACATGGAGAGTCTGGGTCACAAACTCACAATGGCACGCT
GACGTGGCAGGTAGAAATTTTATACTTGACTCATTCCATGGGACTCTAATTTTTTCAAAC
CACCACGAGGAGATTTCTGGTTTCAAACAGTTCATTCAGACAGCCACCCCTTCCAAATAC
CCAGAGGACACATTTCTTGCTCTGTATTGGTTCGAGAATTTCCACTGCTCATTATCAGAC
TCTGACTGTACACTGAAGAACTGTACACCTAATGCCTCTCTGGCGTGGCTGCCTATGAAC
CGTTTTGACATGACCATGACTGACGGAAGTCACAACATATACAATGCTGTGTATGCTGTG
GCCCATGCTCTCCATGAGATGTTTTTTCAACAAGTGGAAATGCAACCTATGCAGACTAAA
AAAGAGGTGGTGTTTTCCCCGTGGCAG
>V2R.GCA_004027205.1_CteGun_v1_BIUU_PVKB01007457.1_23792_24595-
CTCACCTTTGGCTCTTTTGATCCCGTGCTGAGGAGCAATGGTCAGTTTCCTTCTCTCTAC
CAGATGGCCCACAGGGATGGTGCTCTGGCCCTTGGCATGGTGTCTTTGATGGTTCATTTT
GGCTGGACTTGGGTGGGACTGGTCATCACAGAGGGTCAGAAAGGTCTCCAGTTTCTCTCT
AGTGTGAGGGAAGAGATGAACCAGAAAGGAGTTTGTGTAGCATTTGTGAAAATGATCTCA
AATATTCTTGTGTCATATGTCTCACATTCAGAGGAACATAATTTTTTGAGCGCAGAAACA
TCAGTAAATGTGATCGTTATTTACTATGATACCGAGAGTACAAATGATGTGAACTATTAC
ATGGGAAGATATGTAGTCACATGGAGAGTCTGGGTCACAAACTCACAATTTAATACTGAC
ACAGCTGGGAAATATTTCATTTTTGATTCATTCCATGGGACTCTAATTTTTTCAAACCAC
CATGAGGAGATTTCTGGTTTCAAACATTTTGTTCAGACAGCCACCCCTTCCAGATACCCC
GAGGACACCTTTCTTGCTCTCTATTGGTTCAAGAATTTCCACTGCTCATTATCAGACTCT
GACTGTACATTGAACAACTGTATGCCTAACGCCTCTCTGGCGTGGCTGCCTGCGAATCGT
TTTGACATGACTGTGACTGATGGAAGTCACAACATATACAACGCTGTATACGCCGTGGCC
CACGCCCTCCATGAGATGCTTCTTCAAAAAGCTCAACTGCAACCAACGGGAGATGGAGAA
GGGGTGGTGTTTTCCCCATGGCAG
>V2R.GCA_004027205.1_CteGun_v1_BIUU_PVKB01007466.1_5916_6719+
CTGACCTTTGGCTCCTTTGATCCGATGCTCAAAGACAATGGCCAGTTTCCTTCTCTCTAC
CAGATGGCACCTCAGGACACATCTCTCGCCTGTGGCATGGTCTCCTTGATGCTCCATTTC
AGCTGGACGTGGGTGGGACTGGTCATCACAGAGGGTCAGAAGGGTCTGCAATTTCTCTTA
GAAGTGACAGCAGAGATGGACAAGAACAAAGTTTGTGTCGCATTTGTGAAACTGATTCCA
AGTACTCTGGTGTCATTTCTCTCATATTCCCAACATAATTTCCTTATCAGGGAAACATCA
CCAGCAAATGTGGTTATCATTTATTACGATACTGACAGTCTCAACGATGTAAACTATCAG
GTGGGGCAATATTTAGTGACATGGAGAGTCTGGGTCACAAACTCGCAATGGCACGCTGAC
ATGGTGGGAAGAAACTTTATTCTTGATTCATTCCATGGGACTCTTATTTTTACAAACCAT
CATGAGGAGATTTCTGGTTTCAAAGGTTTTATCCAGACAGTCACCCCTTCCAAATACCCA
GAAGACACTTTTCTTGCTCTGTATTGGTTCAGGAACTTCCGTTGCTTATTGTCTGATTCT
GACTGCGCTTTGAAGAACTGCCCACCCAATGCCTCTCTGGCGTGGCTGCCTGGGAATCGT
TTTGACGTGGCCATGAGTGACGGGAGTTACAACATATACAACGCTGTGTACGCTGTGGCC
CACGCCCTCCATGAGATGCTGCTTCAGCAGGTTCAAATACACTCAGTGGAACGTGGGAAA
GAAAAGATATTTTTCCCTTGGCAG
>V2R.GCA_004027205.1_CteGun_v1_BIUU_PVKB01007466.1_27367_28170+
CTCACCTTTGGCTCTTTTGATCCCGTGCTGAGCAGCAATGGCCAATTTCCTTCTCTCTAC
CAGATGGCCCATAAGGATGGTGCTCTGGCCCTTGGCATGGTGTCTTTGATGGTTCACTTT
GGCTGGACTTGGGTGGGACTGGTCATCACAGAGGGTCAGAAAGGTCTCCAGTTTCTCTCT
AATGTGAGGGAAGAGATGACCCGGAACAGCGTCTGTGTGGCATTTGTGAAAATGATGTCC
AATGTTGTTTTCACGTATTTCTCACATTCTGATGAACGTTATTTTTTGAGCAGAGAGACA
TCAGTAAAAGTGATTATTATTTACTATGATAGTGAGAGTATAAATGAGTTAAACTATAAC
GTGGGAGAATATTTAGTGACATGGACAGTCTGGGTGACAAACTCACAATGGCATGCAGAC
ACGTCTGGGAAATATTTCATTCTTGACTCATTCCATGGGACTCTAATTTTTTCAAACCAC
CACGAGGAGATTTCTGGTTTCAAAAATTTCATTCAGACAGCCACCCCTTCCAAATACCCT
GAGAACACCTTTCTTGCTCTGTATTGGTTCAAGAATTTCCACTGCTCACTCTCAGACTCT
GACTGTACATTGAAGAACTGTACTCCTAATGCCTCTCTGGCGTGGCTGCCTGTGAGCCGT
TTTGACGTGGCCATGAGTGACGGGAGCTACAACATATACAACGCTGCGTACGCCGTGGCC
CACGCCCTCCATGAGATGCTTCTTCAACAAGTGCAAATGCAACCGCTGGGAAATAGAGAA
GAGGTGGGGTTCTCTCCATGGCAG
>V2R.GCA_004027205.1_CteGun_v1_BIUU_PVKB01007770.1_9769_10572+
CTCACCTTTGGCTCATTCGATCTCGTGCTGAGTGGAAGTGGCCAGTTTCCTTCTCTCTAC
CAGATGGCCCACAGGGATGGTGCTCTGGCCCTTGGCATGGTGTCTTTGATGGTTCATTTC
GGCTGGACTTGGGTGGGCCTGGTCATCACAGAAGGACAGAAAGGTCTCCAGTTTCTCTCT
AATGTGAGGGAACAGATGACCCGGAACAGTGTCTGTGTGGCATTTGTGAAAATGATCTCC
AATGTTATTTTGTCATATTTCTCACCTGAAGAGGAACATATTTTTTTGAGCAGAGAGACC
TCAGTAAATGTGATTATTATTTACCATGATACTGAGAGTATGAGTGATATGAATTATAAT
GTAGGAAAATATTTAGTGACATGGAGAGTCTGGGTCACAAACTCACAGTGGCATGCTGAC
ACGGCAGGGAAAAATTTTATTGTCAACTCCTTCCAAGGGACTCTTATTTTTTCAAACCAC
CACGAGGAGATTTCTGGTTTCAAACAGTTCGTTCAGACAGCCACCCCTTCCAAATACCCA
GAGGACACATTTCTTGCTCTGTATTGGTTCGAGAATTTCCACTGCTCACTCTCAGACTCT
GACTGTACACTGAAGAACTGTGCTCCCAATGCCTCTCTGGCGTGGCTGCCTGCAAATCGA
TTTGACGTGGTCATGAGTGACGGGAGCTACAACATATACAACGCTGTGTACGCCGTGGCC
CACGCCCTCCAAGAGATGCTTCTTCAACAAGGACAATTGCAACCACTGGGAAACAGAAAA
GAGGGGGGGTTTTCCCAGTGGCAG
>V2R.GCA_004027205.1_CteGun_v1_BIUU_PVKB01007770.1_23814_24617+
CTTACCTTTGGCTCTTTTGATCCCGTGCTGAGCAGCAACGGCCAGTTTCCTTCTCTCTAC
CAGATGGCCCACAGGGATGGTTCTCTGGCCCTTGGCATGGTGTCTTTGATGGTTCATTTC
GGCTGGACTTGGGTGGGACTGGTCATCACAGAAGGTCAGAAAGGTCTCCAGTTTCTCTCT
AATGTGAGGGAAGAGATGACCCGGAACAGTGTCTGTGTGGCATTTGTGCAAATGATCTCC
AACGTTATTTGGTCATATTTTTCGCATTCAGATGAACATTATTTTTTGAGCAGAAAAACA
ACTGTAAATGTGATTATTATTTACTATGACAGTGAGAGTATAAATGAGGTAAATTATAAC
GTGGGAGAATATTTAGTGACATGGAGAGTCTGGGTCACGAACTCACAGTGGCACGCTGAC
ACTGCTGGGAAATATTTTATTGTTGACTCGTTCCATGGGACGCTAGTTTTTTCAAGCCAC
CACGAGGAGATTTCTGGTTTCAAACAGTTCATCCAGACAGCCACCCCTTCCAAATATCCC
GAGGACACGTTTCTTGCTCTCTATTGGTTCAAGAATTTCCACTGCTCACTCTCAGACTCT
GACTGTACATTGAAGAACTGTCCACCTAATGCCTCTCTGGCATGGTTGCCTGGGAATCAT
TTTGGCACGACCATGACTGATGGAAGTCACAACATATACAACGCTGTGTACGCCGTGGCC
CACGCCCTCCATGAGATGCTTCTTCAACAAGCACAACTGCAACTGACAAGAGATAGAGAA
GAGGCAGTGTTTTCCCCATGGCAG
>V2R.GCA_004027205.1_CteGun_v1_BIUU_PVKB01008040.1_16594_17400+
CTTACCTTTAGCTCTTTTGACCCCATGCTGAAAGAAAGTGGCCAGTTTCCTTCTCTCTAT
CAGATAGCGAACAAGGACACATCTCTAGTCGATGGCATGGTCTCCTTGATGCTTCATTTC
AGCTGGACCTGGGTGGGACTGGTCATCACAGAAGGTCAGAAGGGTCTTCAGTTTCTCTCA
GATGTGAGAAGAGAGATGGACAGGAACAGAATCTGTGTGGCATTTGTGAAAATGATCTCA
ACTCCTCTTGTATCAAGGATCACAAATCCACCACAACACGATTTCCTGACCAGGGAAACG
TCGCCAGTGTATGTGGTTATTATTTACTATGACACCGAGAGTCTAAATGATGTGAACTTT
AATGTAGCAAAATACTTAGTGACTTGGAGAGTCTGGGTCACAAACTCACAATGGCATGCT
GACATGACTGGTAGAAATTTTATACTTGACTCTTTTCAAGGAACTTTAATTTTTTCAAAC
CACCACTCAGAGATATCTGGATTTGAGGATTTTATACAGGAAGCTACCCCTTTCAAATAC
CCAGAAGACACTTACCTCACCATGTACTGGTACAACAATTTCCATTGTTTATTCGCTGAT
TCTGACTGTGAACTGAAGAACTGTACATCGAATGCCTCTCTGGCTTTGCTGCCTATGAAC
TGCTTTGACATAAGAGTAACAGACGGAAGTTATAACATCTACAACGCTGTGTACGCCGTG
GCTCACGCTCTCCATGCGATGCTCATCCAACAAGTACAAACGCAAGCAGTGGGAAGTGGG
GGTCAACAAGCATTTTCCCCCTGGCAG
>V2R.GCA_004027205.1_CteGun_v1_BIUU_PVKB01008404.1_9509_10312+
CTCACCTTTGGCTATTTTGATCCCATGCTGAGCAGCAATGGCCAGTTTCCTTCTGTCTAC
CAGATGGCCCACAGGGATGGTGCTCTGGCCCTTGGCATGGTGTCTTTGATGGTTCACTTT
GGCTGGACTTGGGTGGGACTGATCATCACAGAGGGTCAGAAAGGTCTCCAGTTTCTCTCT
AATGTGAGGGAAGAGATGACCCGGAACAGTGTCTGTGTGGCATTTGTGCAAATGATCTCC
AACGTTATTTTGTCATATTTCTCACATTCAGATGAACATTATTTTTTGAGCAGAGAGACA
TCAGTAAATGTGATTATTATTTACTATGATAGTGAGAGTATAAATGAAGCAAACTATAAT
GTGGGAGAATATTTGGTGACATGGAGAGTCTGGGTCACGAACTCACAATGGCACGCTGAC
ACTGCTGGGAAATATTTCATTCTTGACTCATTCCATGGGACTCTAATTTTTTCAAACCAC
CACGAGGAGATTTCTGGTTTCAAACATTTCGTTCAGACAGCCACCCCTTCCAAATACCCC
GAGGACACCTTTCTTGCTCTGTATTGGTTCAAGAATTTCCACTGCTCATTATCAGACTCT
GACTGTACATTGAAGAACTGTACTCCGAATGCCTCTCTGGCGTGGCTGCCTGGGAATCAT
TTTGACATGGCCATGAGTGACGGGAGCTACAACATATACAACGCTGTGTACGCCGTGGCC
CACGCCCTCCATGAGATGCTGCTTCAACAAGGACAATTGCAACCACTGGGAAGCAGAAAA
GAGGTGGGGTTTTCCCCGTGGCAG
>V2R.GCA_004027205.1_CteGun_v1_BIUU_PVKB01008429.1_10858_11664+
CTTACCTTTGGTCCCTTTGATTCTGCACTGAGTGACAAAGGCCAGTTTCCATCTCTCTAT
CAGATGGCCCCAAAGGACACATCTCTGGCCCTTGGCATGGTCTCCTTGATCGTTTATTTC
AGCTGGAGCTGGATAGGACTGGTGATTGCAGAAAGTCAGAAAGGACTAGAGTTTCTCTCA
GACTTGAGAAGCGAGATGGATAGAAACAGAGTGTGTGTAGCATTTGTAAAAATGATCTCA
AATTATACAAGCTCAAAAAACCTGAGTAGAAATCCATTATATCGGAGGAGCAACAGTATA
CCACTGACAAATGTTGTTATTGTTTATTTTGACACCGAAATTCTAAGAGAAGCCCAGTTT
TATACAATGCAATATTTAGTGACTTGGACAGTGTGGGTCACAAACTCACAATGGCATGCT
ACCCTCAACGGGTTCAATTTCATACTTGACTCGTTTCATGGGACTATCATTTTTTCTAAC
CACCATGAGGAGATCTCCGGCCTGGAAAATTTTATCCAGACAGTGAGCCCTTCCAAATAT
CCAGAGGACACTTACCTTGCTTTATTCTGGATGAGACATTTTGATTGTTATTTCCCTAAA
TTTGACTGTACATTGAAGAAGTGTCCACCCAACGCCTCGCTGGCAGAGATTTCTGTGAGT
CGCATCGACATGGCGATCACTGATCGAAGTCACAATATATACAATGCTGTGTACGCTGTG
GCCCACACCCTCCAAGAGATGCATCTACAGCAAATAGAAAAACAACCAATGAGAGATGGA
GAAACAGTGGAGTTTCCCCCCTGGCAG
>V2R.GCA_004027205.1_CteGun_v1_BIUU_PVKB01008511.1_2568_3371+
CTCACTTTTGGCTCTTTTGATCCTATACTGAGTGACCATGACAGGTTCCCTTCTCTCTAT
CAAATGGCCCCCAAGGACAAGTATCTGGCCCTCGCCATGGTCTCCCTGATGGTCCATTTC
AGGTGGACCTGGGTGGGGCTCGTCATCGCAGAAGGTCAGAAGGGCCTCCAGTTCCTGTCA
GACTTGAGGGCCGAGATGGACAGGAGCAGGGTCTGTGTTGCCTTTGTGAAGATGATGTCG
AGCACCCGTGTGTCATTCTCCTCGTACTCGCACTACGATTTCGCCAACAGAGGGACGTCC
TCAGTGAACGTGGTTGTCATTTACTACGATCCTGACAGCCTGAATGATGCCAACTATCAC
ATAGGCCAAAGCTTGGTGACCTGGAGCGTCTGGGTGACAAACTCACAGTGGCACGCAGAC
ATGGCCGGCAGGAACTTCATACTCGACTCCTTCCATGGGACGCTCATTTTCTCACACCAC
CATGAGGAGATCTCTGGTTTCAAACACTTCATCCAGATGGCCACTCCTTCCAGATACCCA
GAAGACAGCTTCCTCGCTCTGTACTGGTTCAAGAGCTTTGGCTGCTCATTATCGGACCCT
AGCTGCGCGTTGGAGAACTGTACCCCAAATGCCTCCCTGGCGTGGCTGCCTGGGAGTCGC
TTTGACACAGCCATGAGTGATGCAAGCTACAACATCTACAACTCTGTGTACGCTGTGGCC
CACGCCCTCCAGGAGATGCTGGTGCAGCAGGTCCAAGTACCATCTGTGGGAAAGGGGGAA
GGGATACAGATTTCCCCCTGGCAG
>V2R.GCA_004027205.1_CteGun_v1_BIUU_PVKB01008590.1_8970_9776+
GTTACTTTTGGATCTTTTGATTTTATGCTGAGAGACAGTGGCCACTTTCCTTCTCTCTAC
CAGGTGGCCCCGAAGGACACATCTCTGGCTGCTGGCATGGTCTCCCTGCTGCTACATTTC
AGGTGGACCTGGGTAGGACTGGCCATCACAGAAGGACAGAAAGGTCTTCAGTTCCTTTCA
GATGTGCGAGCAGAGATGGACAGAAACAAAGTGTGTGTCGCCTTTGTAAAAATGATAGCA
ACTACTCTGATGTCATATCTCTCATATTCACATCACTACGACATTCTGACCCAAGAAACA
TCACCAGTGAGTGTGATTGTCATGTACTATGACAACGAAGGTCTCAATGACATAAGCTAT
GTTATAGAGAGACATTTAGTGACCTGGAGAGTCTGGGTGACAAACTCACAGTGGCAGGCT
GAAATGACTGGGAAAAGTTTCATACTTGATTCTTTTCATGGGACTCTCATTTTTTCCAAC
CATCATGAGGAAATTTCTGGTTTCAAGAATTTTGTGGAGGAAGCAAACCCTTCCAAATAC
CCAGAAGATACTTACCTCATTACATATTGGTACAACAATTTCCATTGCTCATTCTCTGAA
TCTGATTGTACATTGAAGAACTGTGCCCCTAATATCTCTCTGGCATGGCTGCCTGTGAAT
CGTTTTGACATGGCCCTGAGTGACAGGAGTTACAACATATACAACGCAGTGTATGCTGTG
GCCCATGCTCTCCACGAGATGTTTCTTCAGCAGGGACAAATGCCACCCATGGAACAGAGA
GGAGAAATGGTGTTTCCTCCCTGGCAG
>V2R.GCA_004027205.1_CteGun_v1_BIUU_PVKB01008631.1_6260_7060-
CTTGCTTTTGGCTCCTTCAACCCCAGGCTGAGTGACAAGGGCCGGTTTCCTTCCCTCTAC
CAGCTGGCCCCCAAGGACACAGCGCTGGCCCTCGGCATGGTCTCCTTGATGCTCCACTTC
GGCTGGACCTGGGTGGGACTGGTCATCGCGGAAGGCCAGAAAGGGCTTCAGTTTCTCTCG
GACATTAGGGGAGAGATGGACAGAAATGGAGTCTGTGTCGCGTTTGTGAAAATGATCCCA
AGTACTTCTGTGGCATATTTCTCAGCTTCTCACGACTTCCTAACCAAAGAAACACCCCCA
GTAAACGTGGTGGTCGTTTACTATGACACTGACAGTCTGAATGATGTCAACTATCATGTA
GGGCAGCAGTTAGTGACGTGGCGAGTGTGGGTCACGAACTCACAGTGGCACGCGGACTTG
GCTGGGAGAAATCTCATACTTGATGCATTCCATGGGACTCTCATGTTTTCACACCACCAT
GAGGAGATTTCTGGCTTCCAAAATTTTATCCAGACAGTCAACCCTTTCCAATACCCAGAA
GACAATTTCCTGGCTCTGTATTGGTTCAAGAATTTTGGTTGCTCCTTATCAGATTCTGAC
TGCACCCTGAAGGACTGTGTGCTGAATGCCTCTCTGACATGGTTGCCCGTGAATCGATTT
GACCCAGCCATGAGCGATGGCAGCTACAGCATTTACAATGCCGTGTATGCTGTGGCCCAC
GCCCTGCAGGAGATGCTGCATTGGCAAGTACAAAAGCAGCCAGGGGGAAATGGGGAATCC
GGGGTGCTGTCCCCGTGGCAG
>V2R.GCA_004027205.1_CteGun_v1_BIUU_PVKB01008934.1_6087_6890+
CTGACCTTCGGCTCCTTTGATCCTATGTTGAGCAAAAATGGCCAGTTTCCCTCTGTGTAT
CAAATGGCCCCAAGAGACACATCCTTGGCCACCGGCATGGTCTCTTTGATGCTTCATTTC
GGCTGGACCTGGGTGGGGCTTGTCATTGCAGAAGGCCAGAAAGGTCTTCTGTTTCTCTCA
GAAATTAAAGGAGAAATGGGTAAGAGCAAAATTTGCCCAGCATTTGTGAAAATGGTCTCC
AGTGCGCTTGTGTCCTACCTCGTGGATAATAAGCAACATGGTTTCCTAACCAGGGAAACG
TCTCCAGTCAATGTGGTAATTGTTTATTATGATACGGACAGTCTAAACGACGTAAACTAC
TACATAGGAATACACTTAGTGACATGGAGAGTCTGGGTCACAAACTCACAATGGCACGCT
GACATAGCTGGGAGAAATTTTATACTTGACTCATTCCATGGGACTCTCATTTTTTCAAAT
CACCGTGAAGAAATTGTTGCTTTTAAGGAGTTTCTGCAGGGAGTCAACCCCTCCAAATAC
CCAGAAGACACGTTTCTTGCTCTGTATTGGCTCAAAAATTTTCACTGTTCGTTGGCTGAC
TCGGACTGTGCACTGAATTGTCCGCACAATGCCTCTTTGTCGTGGTTGCCTCTGAGTCGT
TTTGACACGGCCATGAGTGACGGGAGTCACAATGTGTACAACGCTGTGTACGCCGTGGCC
CACGCCCTCCACAAGGCGCTGCTGCAACATGTACAAATGGAACAAACGGCACATGAGGAA
AGGACGATATTTCCTCCCTGGCAG
>V2R.GCA_004027205.1_CteGun_v1_BIUU_PVKB01009253.1_1391_2197+
CTCACTTTTGGCTCTTTTGATCCTATGCTGAACGACAATGGCCAGTTTCCCTCCCTGTAT
CAGGTGGCCCCCAAGGACACGAAGCTGGCCCTTGCCATGGTCTCCTTGTTGCTTTACTTC
AGCTGGACCTGGGTGGGACTGGTCAGCACCGAAGGTCAGAGAAGTTTGCAGTTTCTTTTG
GACTTGAGAGCACAGATGGACAGAAACAGAATCTGTGTAGCATTTGTGAAAAGTATCTCA
AGTTCTATTGTGTCATATCTTATAGATGTACAAAAATACGATTTCCTGACAAGGGAAACT
GCCCCAGTAAATGTAGTTATTGTTTATTATGATACTGATGATCCAAATTATTTAAACTTC
CATCTATGTAAATATTTAGTTACATGGAGAGTCTGGATCACAAACTCACAGTGGCATCCC
GATGTATCTGGGAGAAATTTCATACTTGATTCATTCAGTGGGGCTCTTACGTTAGCAAAC
CACCATGAAGAGACGCCTGGTTTCAAAAGCTTCATCCAGACAGCCACCCCTTCCAAATAC
CCCGAAGACCATTTCCTTGCTCTGTATTGGTTCAGGAATTTCCGTTGCTCATTATCGGAC
TCTGACTGTACTTTGAAGAACTGTGCACCTAACGCATCTTTGGCGTTGTTGCCTGTGAAC
TATTTTGACATGACCATGAGTGATGAGAGTTACAATGTATACAGCGCTGTGTACGCCGTG
GCCCACGCCCTCCATGAGATGCTTCTTCAACACGTACAAATGCAATCAGTGGAAAACCAA
GAAGCAATGGTGTTTTCCCCTTGGCAG
>V2R.GCA_004027205.1_CteGun_v1_BIUU_PVKB01009674.1_624_1430+
CTGACCTTTGGCTCCTTTGACCCCGTGCTGAGGGAAAATGGCCAGTTTCCTTCTCTCTAC
CAGATGGCCCCGAAGGACACGTCTCTGGCCCGTGGCATGGTGTCCTTGATGCTTCGTTTC
AGTTGGACCTGGGTGGGCCTGGTCATTGCAGAAGGTCAAAAAGGTCTTCAGTTTCTTTCA
GATGTGAGAGCAGAGATGGACAGGAGCAGTATCTGTGTGGCATTTGTGAAAACGATCTCA
AATTCTCTTGTGTCCTATCTCTCTACTACAAAGCTACATGATTTTCTGACCAGAGAAACA
TCACCAGTTAATGTGGTTATCATTTACTATGATACCGACAGCCTAAATGACATAAATCAT
TATGTAGGGCGACAGTTAGTGACATGGAGAGTCTGGGTCACCAACTCTCAATGGCATGTT
GACATGAAAGGAAGAAATTTTATCCTTGACCCCTTCCATGGGGTTGTCATTTTTTCAAAC
CACCACAAGGAGATTTCTGGTTTCAAAAGTTTCATCCAGACAACCACCCCTTCCAAATTC
CCAGAAGATGTCTTTCTTGCTGTATATTGGCTCAGGAATTTCCAGTGCTCATTATCTGAC
TCTGACTGCACTTTGGAGGACTGCGCACCTAATGCCTCTCTGGCATTTTTACCTGCGAAT
CGTTTTGACACGGCCACGAATGATGGGAGTTACAATGTGTACAATGCAGTGTACGCGGTG
GCCTTGGCCCTCCACGAGGTGCTTCTGCACAGAATGCACACGCAATCAGTGGGAAATGAG
GAACAGATGATGGTGTCCCCCTGGAAG
>V2R.GCA_004027205.1_CteGun_v1_BIUU_PVKB01009867.1_5172_5972+
CTTGCTTTTGGCTCCTTCAACCCCAAGCTGAGTGACAAGGGCCGGTTTCCTTCCCTCTAC
CAGCTGGCCCCGAAGGACACAGCGCTGGCCCTCGGCATGGTCTCCTTGATGCTCCAGTTC
GGCTGGACCTGGGTGGGACTGGTCATCGCGGAAGGCCAGAAAGGGCTTCAGTTTCTCTCA
GACATTAGGGGAGAGATGGACAGAAATGGAGTCCTTGTCCCATTTGTGAAAATGATCCCA
AGTACTTCGGTGGCATATTTCTCAGCTACTCATGACTTCCTAACCAAAGAAACATCACCA
GTAAATGTGGTGGTCGTTTACTATGACACTGACAGTCTGAATGATGTCAACTATCATGTA
GGGCAGCAGTTAGTGACGTGGCGAGTGTGGGTCACGAACTCACAGTGGCACGCAGACCTG
GCTGGGAGAAATCTCATACTTGACTCATTCCACGGGACTCTCATGTTTTCACACCACCAT
GAGGAGATTTCTGGTTTCCAAAATTTTATCCAGACAGTCAACCCTTTCCAATACCCAGAA
GACAATTTCCTGGCTCTGTATTGGTTCAAGAGTTTTGCTTGCTCCATATCAGATTCTGAC
TGCACCCTGAAGGACTGTGCGCTGAATGCGTCTCTGACGTGGTTGCCCGTGAATTGTTTT
GACCCAGCCATGAGCGATGGCAGCTACAACATCTACAATGCCGTGTATGCTGTGGCCCAC
GCCCTGCAGGAGATGTTGCATCAGCAAGTGCAAATGCAGCCAGGGGCAAAGGGCGAAACA
TCGGTGCTGTCACCCTGGCAG
>V2R.GCA_004027205.1_CteGun_v1_BIUU_PVKB01010014.1_4356_5162-
CTGACTTTTGGCTCCTTTGACCCTGTGCTGAGCAAAACTGGCCAGTTTCCATCTCTCTAC
CAGATGGCACCAAAGGACACGTCTCTGGCTGTTGGCATGGTGTCCTTGATGCTTCACTTT
GGCTGGACCTGGGTGGGCCTGGTCATTGCAGAAGGACAGAAAGGTCTCCAGTTTCTCTCA
GAGGTGAGAGCAGAGATGGACAGGAACAGAGTCTGTGTTGCTTTTGTGAAAACGATCTCA
AATTCTCTTGTGTCCTATCTCTCTACCACAAAGCTACATGACTTCCTGGCCAGAGAAACA
TCTCCAGTTAATGTCGTTATCATTTACTATGACACTGACAGTCTAAATGATGTCAACTAT
TACATTGGACTACAGTTAGTGACGTGGAGAGTGTGGGTCACAAACTCACAATGGCACGCT
GACACAGCTGGGAAAAATTTTATACTTGACTCGTTTCATGGGACCCTCATTTTTTCAAAC
CACCATGAGGAGATCGCTGGTTTCACAAACTTTATCCAGACAGTCACCCCTTCCAAATAC
CCAGAAGACACATTTCTCACTCTGTATTGGCTCAGGAATTTCCAGTGCTCATTATCTGAC
CCTGACTGTGCACTGGAGAACTGCACGCCCAATGCCTCTCTGGCGTGGTTGCCGGTGAAC
CGTCTTGACACAGCCTTAAGTGCTGGGAGTTACAATACATACAATGCGGTGTACGCTGTG
GCCCACGCCCTCCATGAGATGCTTCAAAAGCAAGTGCAAAAGCATCCAGTGGAACGTGGA
GAAACAATGGTCTTCTCTCCTTGGCAG
>V2R.GCA_004027205.1_CteGun_v1_BIUU_PVKB01010234.1_4124_4924-
CTTGTGTTTGGCTCCTTCAACCCCAGGCTGAGTGACAAGGGCCGGTTTCCTTCCCTCTAC
CAGCTGGCCCCCAAGGACACGGCGCTGGCCCTCGGCATGGTCTCCTTGATGCTCCACTTT
GGCTGGACCTGGGTGGGACTGGTCATCGCGGAAGGCCAGAAAGGGCTTCAGTTTCTCTCA
GACATGAGGGGAGAGATGGAGAGAAACGGAGTCTGTGTCGCATTTGTGAAAACAATTCCA
AGTGTTTCTGCGTCCTTTGTCGCAGCTACACATGATTTCCTGACCAGGGAAACACCACCC
GTGAATGTGGTGGCCATTTACTATGACACAGACAGTCAAAATGGTGTCAACTACCATGTG
GGACAGCAGTTAGTGACATGGCGAGTGTGGGTCACGAACTCACAGTGGCATGCGGACATA
GCTGGGAGAAATCTCATACTTGACTCATTCCACGGGACTCTTATATTTTCAAACCACCAT
GAGGAGATTTCTGGGTTCCAAAAATTTATCGACACAGTCAACCCTTCCAGATACCCGGAA
GACAATTTCCTGGCTCTGTATTGGTTCAAGAGTTTTGGTTGCTCCTTATCAGATTCCGAC
TGTGCCCTGAAGGACTGTGCGCTGAATGCCTCTCTGACGTGGTTGCCCGTGAATCGTTTT
GACCCAGCGATGAGCGATGGCAGCTACAACATCTACAACGCCGTGTACGCCGTGGCCCAC
GCCCTGCAGGAGATGCTGTGTCAGCAAGTGCAAATGCAGCCAGGTGGAAAGGCAGACATG
GCAGTGCCGTCCCCCTGGCAG
>V2R.GCA_004026905.1_HysCri_v1_BIUU_PVJO010003768.1_64995_65801-
CTCACCTTTGGTGGTTTTGACCCTATGCTGAGTGAAAATGAACAGTTTTCCTCTCTTTAT
CAGATGTCTGCCAAGGACACATCTCTGGCTCTGGGCATGGTCTCCTTGATGCTTTATTTC
AACTGGACCTGGGTGGGTCTGGTCATCACAGAAGGTCCTAAAGGTCATCAGTTTCTCTCA
GATGTGAAAGCTGAGATGAACAGAAACAAAGTCTGTGTGGCATTTGTGAAAATGATCTCA
AATGCTATGTTGTCGGTTCTCTCCCATGCACAGCGACACGACTTCTTGACCACGGAGACA
TTGCCAGTCAATGTAGTTATCATTTACTATGACACCGAGAGTCTGAATGATGTGAACTAT
AACATAGGGCAATATCTCACGACATGGACCGTCTGGGTTACAAACTCACAGTGGCATGCT
GACACCACTGGGAGAAATTTCATACTTGAATCGTTCCATGGGATTCTCAGTTTTTCAAAG
CACCATGAGGAGATTTGTGGTTTCCAAAATTTTATTCAGACAGTCAACCCTTCCATGTAC
CCAGAAGACAATTTCCTCATCCTGTTTTGGTACGAGCATTTTCATTGCTCAGTATCTGAT
TCTGACTGTACATTGGAGAATTGTACGCCTAATGCCTCTCTGGCGTGGTTGCCTGGGAAT
CGTTTTGACATGGCCATGAGTGACGATAGTTACAATACATACAATGCCGTGTATGCTGTG
GCACACGCCCTCGATGAGATGCTTCTTCACCAGGTACAAACACAATCAACAGGAAGTGGG
GGAGGAATACGTTTTTCCCCCTGGCAG
>V2R.GCA_004026905.1_HysCri_v1_BIUU_PVJO010005569.1_84208_85080-
GTGGGCTACGCCTCTACCTGTTCAATTCTGAGCGACAAATTCCAGTTTCCATCTTATATT
CGCACAATAGCCAGTGATAAGTACCAGTCAGAAGCCATGGTAAAGCTTATCCAGCACTTT
GGTTGGGTCTGGGTAGGCACTATTGCAGCTGATGATGATTATGGTAAATACGGAGTAAAA
GCTTTTAAAGAACAAATGGAGAGTGCCAATCTTTGTATTGCATTCTCTGAAACCATACCC
AAAGTCTATTCCAATGAGAAAATGCAAAAGGCTGTTAAAGCTGTAAGGAGTTCTACTGCC
ACAGTCATTGTGCTTTATGCATCTGATATTGACCTCAGTCCTTTTGTGCTGGAAATGGTT
TACCATAACATAACCGACAGAACATGGATAGCAAGTGAAGCATGGATCACCTCAGCCCTC
ATTGCAAAGCCGGAATATTTCCCGTATTTTGGAGGAAGTATTGGATTTGCAATACCAAGA
ACTGATATACCAGGATTAGAAGACTTTCTTTATGATGTCCATCCCAGCAAGGATCCGAAC
GACGTCCTCACTATTGAATTCTGGCAAACTGCTTTTAACTGCACTTGGCCAAACAGTAGT
GTTCCCTACAATGTTGACCACAGAATGAATATGACTGGTAAAGAAGACAGATTGTATGCC
ATGTCCGATAAATTCTGTACTGGAGAGGAGAAGTTGGAAGGTCTTAAAAATACCTATTTG
GATGTGTCTCAGCTCAGAATTACAAACAATGTCAAACAAGCTGTATATGCTATGGCTTAT
GCCTTGGATCATCTAAGTAGATGTGAAGAAGGACAGGGGCCATTCATGCCAGAAAACAGT
TGTGCATATTTACCTGACTTTGAACCTTGGCAA
>V2R.GCA_004026905.1_HysCri_v1_BIUU_PVJO010025104.1_3713_4516-
GCTACCTTCGGTTCTTTTGATCCTATGCTGACAGAGAAGGGCGAGTTTCCTTCTCTCTAT
CAGGTAGCCCAGAAAGAAACATCACTGGCCCTCGGCATGGTCTCCTTGATGCTTCACTTC
AGCTGGACCTGGGTGGGACTGGTCATCACAGAAGGTCAGAAAGGCCTCAGATTTCTTTCA
GATGTGAGAAGAGAGATGGACAGGAACAGAGTCTGTGCAGCATTTGTGAAAATGATCTCA
ACTCCCCTTGTGTCATATGTCAGCAGCCTTCCACAGCATGATGTCCTGACCAAAGAAATA
ACGTCTGTAAATGTGGTTATCATTTACTATGATACTGATGGTCTGAGTGATATAAGCTAT
AATATAGGGCAATACACAGTGACATGTAGAATCTGGGTCACCAACTCACAATGGCTTGCT
GATATGGCTGGAAAATATTTTATACTTGACCCATTCCACGGGACTCTGATTTTTGCAAAC
CACCATGAGGAGATTTCTGATTTCAAAAGTTTTGTACAGGCAGCGAACCCTTTCAAATAC
CCAGAAGACACTTACCTTACTATGTATTGGTTCAATAATTTCCATTGCTCATTCTCTGAT
TCTGATTGTTCATTGAAGAACTGTACACCTAATGCCTCTCTGGCATGGCTGCCTGTGAAT
CGTTTTGACACGGCCGTGGGTGATGCAGATTACAACGTATACAATGCTGTGTATGCCGTG
GCCCATGCCCTCCATGAGATGCTTCTACAACAAGTGCAAATACACTCAATGCGAAATGGG
GAAAGGATGTTTTCCCCCTGGCAG
>V2R.GCA_004026905.1_HysCri_v1_BIUU_PVJO010028395.1_5227_6033-
CTTGCCTTTGGCTCTTTTGATTCTGTACTCAGTGACAATGACCAGTTTGCTTTTCTCTAT
CAGATGGCCAGGGAGGACACATCCTTGGCCCTCGGCATGGTCTCCTTGATGCTTCATTTC
AAATGGACCTGGGTGGGACTGGTCATCCCAGAGGATCAGAATGGTCTTCAGTTCCTCTCA
GATTTGAGAAGAGAGATGGACAGGAACAGAGTCTGTCTCGCATTTGTGAAAATGATCCCA
ACTTCTGCTGGGTTATATCTCTCACGACCAGTGCCAATTAAATCACTGTCCATGGGGACA
TCGGCAGCCAACGTGGTTATCATGTACTGTGGACGCGATGGTGCATCTGATATGGGATTT
TACAGCCTAAAACTTTCGATGACATGGAAGGTCTTTGTCACAAACTCAGAAAAACTTGCA
GCCATTACTGGAAAAGATTTCGTACTTGACTTTTTTCATGGGAGTCTCATTTTTTCACAC
CACCATGAGAGGATTTCTGGTTTGAACAATTTTATCCAGACAGCTAATCCTTCCAAATAC
CCAGAAGACTCTTTCCTCACTCTTCTTTGGGTGCTGAAGTTCGAGTGCTCACTCTCAGAT
GCTGACTGTACACTCAAAAACTGTCCAGCGAATGCCTCTCTGGCCTGGCTGTCTAGGAAT
GAATTTGAAATGACCATGACTGATGAGGACTACAATATATACAATGCCGTGTATGCTGTG
GCTCACGCCCTCCATGATCTGCTTCTTCAACACCTTCCAATGCAAGCGATGGAAAATGCA
GAAGGGCTAGTGTTTTCCCCCTGGAAG
>V2R.GCA_004026905.1_HysCri_v1_BIUU_PVJO010030323.1_2624_3421-
GTCAGCTATGCATCCACACTACCCAGCCTCAGTGACAAGACCCAGTTCCCGTCCTTCCTG
CGCACCCGTGTCAGTGACCTCACATCCTCCCGTGCTGTGACCCAGCTCGTGCTGCACTTG
GGATGGTCCTGGGTGGGCATTCTGGCTCAAGATGATGACTTCGGACAGCAGGCTGGCACT
TTGGCCACCCAGGAACTGGACCGGGCAGGTGTTTGCATTGATTTCCACGTGCACGTCCCT
TCCCTTCAGTCCCCTGAGAAGATTGATGCCATAGTTCAGAGGATGGTGAAGAGCACAGCC
ACAGGGATCCTGGTCTTCCTGAGTAATTCCAATATTCAGCTCATCCTGCGGAGGCTGATA
GGCCTCCGTGTCCTTGGCCAGGTCTGGGTCAGCGAGGGCCTCTTGTACATGGTGATTGCC
CTGGCCACGCCGGGTGTCTCCCAGCTTCTGCAGGGTGCGTTTGGTCTTATGCCACGCAGT
GGCCAGGCACGTGGGTTCCCTGAGTTCTTTGCCCGCCTGCACCCAAGCCGGACCCCAGAG
GACATGTTCCTAGGGAGATTCTGGGAGGCCACCTTCGGGTGCAGGTGGCCACATGGCAAT
GACACCGTGGAAAGGGATGTGCAGCTCTGCTCAGGTACTGAGAGTCTGAGAGGACATGAG
TATCCTTTCCAGCATGTGAGTAGAGTGGATGCCGCATACCCAGCTGTCTACAGTATTGCT
CATGCCCTGCAGGAACTGGTTTCCTGTGAAAATGCAGATAAGGCATGTGGAGATCCCAGG
CACTTCCGGCCCTGGCAG
>V2R.GCA_004026905.1_HysCri_v1_BIUU_PVJO010038003.1_5035_5841-
CTTACCTTTGGCACTTTTGACCCAAAGTTCAGTGAGAAGAGCCAGTTTCCTTCTCTCTAT
CAGGTGGCCCCAAAGGACACATCTCTGGCCCTTGGCATGGTCTCTCTGATGCTCCACTTC
AGCTGGACCTGGGTGGGTCTGGTCATCACAGAAGGCCAGAAAGGTCTTCAGTTTCTCTCA
GATGTGAGGACAGAGATGAACAGAGATGGAGTCTGTGTAGCATTCGTAAAAATGATCTCA
AATGCTTTTGTGTCATATCTCTCAACTACAAAGCTCCATGACTTCCTGACCAGAGAAACA
TCACCAGCAAATGTTGTTATCATTTATTATGATACTGACAGTCTAAATGATGTAAACTTT
CATATAGGACTATATTTAGTGACGTGGAGAGTCTGGGTCACAAACTCACAATGGCATGCT
GACGTGGCTGGGAGAAATTTCATCCTTGACTCATTCCATGGGACTCTCATTTTTTCACAC
CATCATGAAGAGGTCTCTGGTTTTCATACTTTTATAGAGAGAGCTACCCCTTCCAAATAC
CCAGAAGACACTTTCCTCACCTTGTATTGGTATCGGAATTTCCAGTGCTCATTATCTGAG
CCTGACTGTACAGTGAAGAACTGTACGCCTAATGCCTCTCTGGCGTGGCTGCCTGTGAAT
CGCTTTGACACGGCCATGAGTGGTGGGAGTTACAACATATACAATGCCGTGTATGCAGTG
GCCCATGCTCTCCAAGAGATGCTTCTTCAACAAGATCAAATGCAACCAATGGGAAAAGGG
GGCATTATGCCCTTTTCCCCCTGGCAG
>V2R.GCA_004026905.1_HysCri_v1_BIUU_PVJO010039349.1_4491_5297+
GTTATCTTTGGTTCTTTTGATCCTATGCTGACTGACAGTGGCCAGTATCCTTCTCTCTAT
CAGGTGGCACAAAAGGACACATCTCTGGCCCTTGGCATGGTGTCCTTGATGCTTCATTTC
AGCTGGACATGGGTGGGCCTACTCATCACTGAAGGTCATAAGGGTCTTCAGTTTCTCTCA
GAAATCAGAGAAGAAATGGACAGGAACAAAGTCTGTGTAGCATTTGTGAAAATGGTCTCA
ACCATTGCCGTGTCATATCTCTCAGCTACCCAGACACATGATATCCTGAGCAGAGAAACA
TCATCAGTAAATGTGGTTATTATTTACTATGATACTGATAGTCTAAATGATGTAAACTAT
AACATAGGGCAACACTTAGTGACATGGAAAGTCTGGGTCACAAACTCACAGTGGCATGCT
GACATAGCTGGGAGATATTTCATACTTGACCCATTCCATGGAATTCTTGTTTTTTCACAC
CACCATGAGGAGATTTCGGATTTCCAAAATTTTGTCCAAGAAGCTACCCCTTTCAAGTAC
CCAGAAGACACTTACCTCATTATGTATTGGTCTGAGAATTTTCATTGCTCATTCTCTGAT
TCTGATTGTGCATTGAAGAACTGTACACCTAATGCCTCTCTGGCTTCGTTGCCTCCAAGT
CGTTTTGACATGGCCATGAGTGACGAGAGTTATAATATATACAATGCTGTGTATGCCGTT
GCCCATGCCCTCCACGAGATGCTTTTTGAAGAAGTACAAATGCCACCAGTGAGAAATAGA
GAAGCGATGATGTCTTCCCACTGGCAG
>V2R.GCA_004026905.1_HysCri_v1_BIUU_PVJO010041395.1_2564_3370-
GTTACCTTCGATTCTTTTGATCCTCTGCTCACTGACAATGGCCAGCTTCCTTCTTGTTAT
CAGGCAGCCCAGAAGGACACCTCTCTGGGCCTTGCTATGGTTTCATTGGTGGTTCATTTC
GGCTGGACCTGGGTGGGCCTTATCATCACCGAAGGTCAGAAAGGTCTTCGATTTCTTTCA
GATGTGACAGCAGAGATGGAGAGAAATCAAATCTGTCCCGCGTTTGTGAAAATGGTTTCC
ACTGCTCTGGTGACCTATCAGTCATTTGCACAGAAACATGATATCCTGACGAAGGAAACC
TCACTAGTGAACGTGGTTATCATTTACTATGATACAGATAGTCTCAATGATTTAAACTAT
CAGATTGGAGAAAGTTTTGTCACATGGAGAGTCTGGGTCACAAACTCGCAATGGTACGCT
GACCTGGCTGGGAAAAATTTCGTACTTGACTCGTTCCATGGGGCTCTCATTTTTTCACAC
CACCATGAAGAGATTTCTGGTTTCAAACATTTTGTTGAGGCAGCGAATCCTTCCAAGTAC
CCAGACGACCTTTACCTCACTATGTTTTGGCTCGATAATTTCCACTGCTCCTTCTCAGAT
TCTGACTGCTCGCTGAAGGACTGTGCACCGAACGCCTCCCTGGGGTGGCTGCCCGTGAAT
CGTTTTGACATGGCCATGACCTACGAGAGTCACAACATATACAATGCCGTGTATGCAGTG
GCCCACGCCCTCCACGAGATGCTTCTTCAACAAGCACAAAGGCCAGCGGCGGGAAACAGA
GAAGCGATGGCGTTTTCCCCCTGGCAG
>V2R.GCA_004026905.1_HysCri_v1_BIUU_PVJO010081577.1_353_1159+
GTTACCTTTGGCTCTTTTGATCCTACACTGACTGACAGAGGCCAGTATCCTTCTCTCTAT
CAGGTGGCCCCAAAGGACACATATTTGGCCCTCGGCATGGTCTCCTTGATGCTTCATTTC
CACTGGACCTGGGTGGGCCTGCTCATCACAGAAGGCCACAAAGGTCTTCAGTTTCTCTCA
GATATAAGAGCAGAGATGGACAGGGGCAGAGTCTGCGTAGCCTTTGTGAAAATGGTCTCT
ACTGCTGTTGTGTCATATCTCTCAGCCTCACAGAAACACGATATTCTGACCGGGGAAACA
TCAGCAGTCCATGTGGTGGTCATTTACTATGGTACAGATACTCCAAATGATGTAAACTAC
AACATTGTGCAACACGTAGTGACGTGGAGAGTCTGGGTGGCAAACTCGCAATGGCACGCT
GACCTGGCTGGGAGAAACTTCATCCTTGACCCATTCCACGGCATTCTTGTTTTTTCGCAG
CACCGTGAGGAGATCTCAGGTTTCAGAAATTTTGTCCAGACGGCCACCCCTTTCAAATAC
CCAGAAGACCCTTACCTTGTTATGTATTGGTATAAGAATTTCCGGTGCTCGTTCTCTGGT
TCTGACTGTGCACTGAAGGGCTGCACCCCTAATGCTTCCTTCGCGTGGCTGCCCAGGGAT
CGTTTTGACACGACCGTGAGTGATGGGAGTCACAATATCTACAATGCTGTGTACGCGGTG
GCCCGCGCCCTCCATGCAATGCTTGTTGAAGAAGTACAAATGCCACCAATGAGAAATAGA
GAGGCGATGATCTTTTCCCCCTGGCAG
>V2R.ThrSwi_NIG_v1_Scaffold00004_13673040_13673846-
TTGACCTTTGGCTCCTTTGATCCTGTGCTGAGTGACAATGGCCACTTTCCTTCTCTCTAT
CAAATGGCCCTTAAAGACACTTCTCTGGCTCTTGGCATGATTTCCTTGATTCTTCATTTC
AGCTGGAGTTGGCTGGGACTGGTAATCACAGATGGTCAGAAAGGTCTTCAGTTTCTCTCA
GATGTGAGAAGGCAGATGGACAAGAATGGAATCTGTGCAGCATTTGTGAAAATGATCCCA
AGTACGCTTGTGACAATTGCTGCACATACACTACAACATGATCTTTTTCATAGAGAAACA
TCATCAGCAAATGTGATTATCATTTACTATGATACTGATAGCCTAAATGATGTAAACTAT
GTTATAGGGCAATATTTAGTTACATGGAGAGTCTGGGTCACAAACTCACATTGGCATGCT
GACATGGCTGGAAGAAATTTCATCCTTGATTCATTCCATGGGATGCTTATATTTTCAAAC
CACCATGAGGAGATTTCTGGTTACAAAAATTTTATTCAAAATGCTAACCCTTCCAAGTAC
CCTGAAGACAATTTCCTTGCTGTGTATTGGTTCAAGAATTTTGATTGCTCATTATCTGAT
TCTGACTGTACATTGAGAAACTGTATACCAAATGCTTCTCTGGCGTGGCTTCCTGGGAAT
CGTTTTGACTCAGTAATGAGTGATGGGAGTTACAACATATACAATGCTGTCTATGCTGTG
GCCCACTCCCTCCATGAGTTGCTTCTTCAGCAGGCACAAATACAGCTAATGGGAAATAGA
AAACCAACGCTATTTTCCCCCTGGCAG
>V2R.ThrSwi_NIG_v1_Scaffold00004_13714169_13714975-
GTTACCTTTGGTTCTTTTGATCCTATGCTGACTGACAGTAGCCAGTGGCCTTCTCTCTAT
CAGATAGCCCCAAAGGACACTTCTTTGGCCCTTGGCATGGTGTCCTTGATGCTTCATTTC
AGCTGGAAGTGGGTGGGCCTGCTCATCACAGATGGTTATAAAGGCCTTCAATTTCTCTCA
GATATAAGAGAAGAGATGGACAGGAATAAAGTCTGTGTAGCATTTGTGAAAATGATGTCA
ACTGTTATTGTGTCATATCTCTCATCAGTCCAGACACATGAGACCCTGACCAGAGAAACA
TCATCAGCAAATGTGGTTATCATTTACTATGATAATGACATTGCAAATGATGTAAACTAT
TACATAGGGCAACACTTAGTGACATGGAAAGTCTGGGTCACAAACTCCCAATGGCATGCT
GACATGGCTGGGAGAAATTTCATCCTTGATCCATTCCATGGAAGTTTTGTTTTTTCACAC
CACCATGAGGAGATCGCAGGTTTCCAAAAGTTTGTAGAGGAAGCTATCCCTGCCAAATAC
CCAGAAGATACCTATCTTTTACTGTATTGGACCAAGAACTTTCATTGTTCAATCTCTGAC
TCTGACTGTACATTGAAGAATTGTACACCAAATGCTTCTCTGGCCTGGTTGCCTCCAAAT
CATTTTGACACAGCTATGAGTGATGAGAGTTACAATATATACAATGCTGTGTATGCTGTG
GCCCATGCCGTCCACAAAATGCTTTTTGAAGAAGTGCAAATCTCATCAATGAGAAATAGA
GAAACCTTGATGTCTTTTCCATGGCAG
>V2R.ThrSwi_NIG_v1_Scaffold00004_13775603_13776409-
GTTACCTTTGGTTCTTTTGATCCTATGCTGACTGACAGCAGACAGTGTCCTTCTCTCTAT
CAGGTAGCCTCAAAGGAAACATCTTTGACCCTTGGCATGGTGTCCTTGATGCTTCATTTC
AGCTGGACATGGGTGGGCCTGCTCATCACAGATGGTCATAAAGGCCTTCAATTTCTCTCA
GATATAAGAGAAGAGATGGACAGGAATAAAGTCTGTGTAGCATTTGTGAAAATGATCCCA
ACTGTTGTTGTGTCATATATCTCACCAATGCAGACACATGAGACCCTGACCAGAGAAACT
TCATCAGCAAATGTGATTATCATTTACTATGATACTGACATTTACAATGATGTGAACTAT
ATGATAGGACAACACTTAATGACATGGAATGTCTGGGTCACAAACTCACAATGGCATGCT
GACATGGCTGGGAGAAATTTCATCCTTGATCCATTCCATGGAAGTTTTGTTTTTTCACAC
CACCATGAGGAAATCCCTGGTTTCCAAAAGTTTGTAGAGGAAGCTATCCCTGCCAAATAC
CCAGAAGACACCTATCTTTTAATATATTGGTCAAAGAACTTTCATTGTTCAATCTCTGAC
TCTGACTGTACATTGAAGAACTGTACACCAAATGCTTCTCTGGCCTGGTTGCCTCCAAAT
CATTTTGACACAGCTATGAGTGATGAGAGTTACAATATATACAATGCTGTGTATGCTGTG
GCCCATGCCATCCATGAAATGCTTTATGAAGAAGTGCAAATCCCATCAATGAGAAATAGA
GAAGCCTTGATGTCTTTCCCATGGCAG
>V2R.ThrSwi_NIG_v1_Scaffold00004_13817326_13818132-
GTTACCTTTGGTTCTTTTGATCCTATGCTGACTGACAGCAGACAGTGTCCTTCTCTCTAT
CAGGTAGCCTCAAAGGACACAACTTTGGCACTTGGCATGGTGTCCTTGTTGCTTCATTTC
AGCTGGACATGGGTGGGCCTGCTCATTACAGATGGTCATAAAGGCCTTCAATTTCTCTCA
GATATAAGAGAAGAGATGGACAGGAATAAAGTCTGTGTAGCATTTGTGAAAGTGATCCCA
ACTGTTGTTGTATCTTATGTGTTAGCAATACAGAGATACGAGACCCTGACCAGAGAAACA
TCATCAGCAAATGTGGTTATCATTTACTATGATACTGACATTTACAATGATATAAACTAT
AACATAGGGCAACACTTAGTGACATGGAAAGTCTGGGTCACAAACTCACAGTGGCACCCT
GACATGGCTGGGAGAAATTTCATCCTTGATCCATTCCATGGAAGTTTTGTTTTTTCACAC
CACCATGAGGAGATCACAGGTTTCCAAAAGTTTGTAGAGGAAGCTACCCCTGACAAATAC
CCAGAAGACACCTATCTTTCAATATATTGGTATAAGAACTTTCATTGTTCTATCTCTGAC
TCTGACTGTACATTGAAGAACTGTACACCAAATGCTTCTCTGGCCTGGTTGCCTCCAAAT
CATTTTGACACAGCCATGAGTGATGAGAGTTACAATATATACAATGCTGTGTATGCTGTG
GCCCATGCCATCCATGAAATGCTTTTTGAAGAAGTACAAATCCCATCAATAAGAAACAGA
GAAACCATGATGTCTTTCCCATGGCAG
>V2R.ThrSwi_NIG_v1_Scaffold00004_13857288_13858094+
GTTACCTTTGGTTCTTTTGATCCTTTGCTGACTGACAGTGGCCAGTGTCCTTCTCTCTAT
CAGGTAGCCCCAAAGGACACATCTTTGGCACCTGGCATGGTGTCCTTGATGCTTCATTTC
AGCTGGACATGGGTGGGCTTGCTTATTGCAGATGGTCATAAAGGCCTTCAATTTCTCTCA
GATATAAGAGAAGAGATGGACAGGAATAAAGTCTGTGTAGCATTTGTGAAAATGATTGCA
ACTGTTGGTATGTCATATCTCTCAGCTGCTCTGACAAATGAAGTCCTGACTGGAGAAATA
TCATCAGTAAATGTGATTATCATTTACTATGATAGTGACAATTCAAATGATGTAAACTAT
ATGTTAGGACAACACTTAGCAACATGGAAAGTCTGGGTCACAAACTCACAGTGGCACCCT
GACATGGCTGGGAGAAATTTCATCCTTGACCCATCCCATGGAATTCTTGTTTTTTCACAC
CACCGTGAGGAGATCACTGGTTTCCAAAAGTTTGTAGAGGAAGCTACCCCTGACAAATAC
CCAGAAGACACTTACCTTTATATGTATTGGCCCAAGAACTTTCATTGTTCAGTCTCTGAC
TCTGACTGTTCTTTGAAGAACTGTACACCAAATGCCTCTCTGGCCTGGTTGCCTCCAAAT
CATTTTGACACAGCCATGAGTGATGAGAGTTACAATATATACAATGCTGTGTATGCTGTG
GCCCACGCCCTCCATGAGATGCTTTTCGAAGAAGTGCAAATCCCATCAATAAGAAATAGA
GAAGCCATGATGTCTTCCCCTTGGCAG
>V2R.ThrSwi_NIG_v1_Scaffold00004_13902577_13903383-
GTTATCTTTGGTTCCTTTGATCCTATGCTGACTGACAGTGGCCAGTGTCCTTCCCTGTAC
CAGGTAGCCCCAAAAGACACATCTTTGGCCCTTGGCATGGTGTCCTTGATACTGCATTTC
AGCTGGACGTGGGTGGGCCTGCTCATCACAGATGGTCATAAAGGCCTTCAATTTCTCTCA
GATATAAGAAAAGAAATGGACAGAAATAAAGTCTGTGTAGCATTTGTGAAAATGATCCCA
ACTGTTGGTGTGTCATATATCTCAGCAATCCAGAGATATGAGATCCTGACCATAGAAACA
TCATCAGTCAATGTGGTTATCATTTACTATGATAGTGACAATTCAAATGATGTGAACTAT
ATGATAGGACAACACTTAGTGACATGGAAAGTCTGGGTCACAAACTCACAATGGCACCCT
GACATGGCTGGGAGAAATTTCATCCTTGATCCGTTACATGGAATTCTTGTTTTTTCACAC
CACCGTGAGGAGATCACTGGTTTCCAAAAGTTTGTAGAGGAAGCTACCCCTGACAAATAC
CCAGAAGACACTTACCTTTATATATATTGGTCCAAGAACTTTCATTGTTCAATCTCTGAC
TCTGACTGTGCATTGAAGAACTGTGCACCAAATGCCTCTCTGGTCTGGTTGCCTCCAAAT
CAGTTTGACACAGCCATGAGTGATGAGAGTTACAATATATACAATGCTGTGTATGCTGTG
GCCCATGCCCTCCATGAGATGCTTTTCAAAGAAGTGCAAATCCCATCAATGAGAAATAGA
GAAGCCATGATGTTTTCCCCATGGCAG
>V2R.ThrSwi_NIG_v1_Scaffold00004_13928811_13929617+
GTTATCTTTGGTTCCTTTGATCCTATGCTGACTGACAGTGGCCAGTGTCCTTCCCTCTAC
CAGGTAGCCCCAAAGGACACATCTTTGGCCCTTGGCATGGTGTCCTTGATGCTGCATTTC
AGCTGGACATGGGTGGGCCTGCTCATCACAGATGGTCATAAAGGCCTTCAATTTCTCTCA
GATATAAGAGAAGAGATGGACAGGAATAAAGTCTGTGTAGCATTTGTGAAAATGATCCCA
ACTGTTGGTGTGTCATATATCTCAGCAATCCAGAGATATGAAATCCTGACCATAGAAACA
TCATCAGTCAATGTGGTTATCATTTACTACGATACTGACAATTCAAATGATGTGAACTAT
ATGATAGGACAACACTTAGTGACATGGAAAGTCTGGGTCACAAACTCACAGTGGCACCCT
GACATGGCTGGGAGGAATTTCATCCTTGATCCATTCCATGGAATTCTTGTTTTTTCACAC
CACCGTGAGGAGATCACTGGTTTCCAAAAGTTTGTGGAGGAAGCTACCCCTGACAAATAC
CCAGAAGACACTTACCTTTATATGTATTGGCCCAAGAACTTTCAGTGCTCAATCTCTGAC
TCTGACTGTGCATTGAAGAACTGTACACCAAATGCCTCTCTGGCCTGGTTGCCTCCAAAT
CAGTTTGACACAGCCATGAGTGATGAGAGTTACAATATATACAATGCTGTGTATGCGGTG
GCCCACGCTCTCCATGAGATGCTTTTCGAAGAAATGCAAATCCCATCAATGAGATATAGA
GAAACCATGATGTCTTCCCCATGGCAG
>V2R.ThrSwi_NIG_v1_Scaffold00004_13954336_13955142-
GTTACCTTTGGTTCTTTTGATCCAACGCTGAGAGAAAGTGGTCAGTTTTCTTCATTCTAT
CAAGTGGCCCGGAAGGACACATCTCTGGCCCTTGGCATGGTGTCCTTGATGCTTCATTTC
AATTGGATATGGGTGGGACTGGTCATCACAGAAGGTCAGAAAGGGCTTGAATTTCTCTCA
GAAGTGAGAGGAGAAATGGACAGGAACAGAATCTGTGTAGCATTTGTGAAAATGATGCCA
ACTCCTCTCGTGTCATTTGTCTCAAATATGCAGCAACTTGTTATCCTGACCCAGGAAATA
TCACAAGTAAATGTGGTTATCATTTATTATGACACGGAGAGTCTGAATAATGTATGCTAC
AATATAGTGCACTATTTAGTGACATGGAAAGTCTGGGTCACAAACTCACAATGGCATGCT
GACATGTCTGGGAAAAATTTCATAATTGACTCATTCCATGAAACTCTCATTTTTTCAAAC
CATTATGAAGAGATTGCTGGTTTTGAAAGTTTTGTTCGGGCAGCCAACCCTTTCAAATAC
CCTGAAGACACTTACCTCACTATGTATTGGCTTAATAATTTCCATTGTTCATTCTCTGAT
TCTGACTGTGCTTTGCAGAACTGTACAGCTAACGCCTCATTGGCATGGCTGCCTGTGAAT
CGATTTGACTCCAGCATGACTTATGGGAGTTACAATGTGTACAATGCTGTGTATGCTGTG
GCCCATGCCCTCCATGAGCTGCTTCTTCAGAAGGTACAGAAGTCACCAAAAGGAAATAGA
AAAGGGATGGTGATTTTCCCCTGGCAG
>V2R.ThrSwi_NIG_v1_Scaffold00004_40819298_40820170+
GTGGGCTACTTCTCTACCTGCTCAATTCTTAGTGACAAATTCCAGTTTCCATCTTATATT
CGCACAATAGCCAGTGATAAGTTCCAGTCTGAAGCCATGGTAAGACTTATCCAACACTTT
GGTTGGGTCTGGGTAGGTGCTATTGCAGCTGATGACGATTATGGCAAATACGGAGTAAAG
GCTTTTAAAGAACACTTGGAGAACGCCAATCTCTGTATTGCATTCTCTGAAACCATACCC
AAGGTCTATTCCAATGAGAAAATGCAAAAAGCTGTCAAAGCCATAAGGAGTTCTACCGCC
ACAGTCATCGTGCTTTATGCTTCTGATATTGACCTCAGTCCTTTTGTGTTGGAAATGGTT
TACCATAACATAACCCAAAGAACATGGATCGCAAGTGAAGCATGGATTACCTCAGCCCTC
ATTGCAAAGCCTGAATATTTCCCATATTTTGGAGGGAGTATTGGATTTGCAATACCAAGA
ACTGATATACCAGGATTAAAAGAATTTCTTTACGACGTCCATCCTAGCAAGGATCCAAAT
GATGTCCTGACCATTGAATTTTGGCAAACTGCATTTAACTGTACTTGGCCAAACAGTAGT
GTTCCTTACAATGTTGACCACAGAGTGAATATGACTGGTAAAGAAAACAGGTTATATGCC
ATGTCTGATAAATTCTGTACTGGAGAGGAGAAGTTGGAAGAGCTTAACAATACCTATTTG
GATGTGTCTCAGCTCAGAATTACAAACAATGTCAAACAAGCTGTGTATGCGATGGCTTAT
GCTTTGGATGAACTCCATAGATGTCAAGAAGGACTGGGGCCATTTATGCCAGACAGCAGC
TGTGCGTATTTACCTGACTTTGAGCCTTGGCAA
>V2R.ThrSwi_NIG_v1_Scaffold00036_18209239_18210048+
CTGAACTTTGGCTCATTTGACCCTATGCTCAGTGACGATGGCCAGTTCCCCTCTTTCCAT
CAGGTGGCCCCCAAGGACACATCTCTGGCCCCTGGCATGGTCTCTCTGATGCTTCACTTC
AGCTGGACATGGGTGGGACTGATGATCCACAGTGATCAGAATGGGCTTCAGTTCCTCTCA
GATCTGAGAAGAGAGATGGACATGAACAGAATCTGTCTAGCATTTGTGAAAATGACCCCA
GCTGATTCAGGGTCACATGATTCACATCAAAACTTAATTCAATTAGAGTATAAGGGGCTG
TCAGCAACAAATGTGATTGTCATATACCTTCAGAGTGATACTACATCAGACATGGAATTT
TATGCAATGTCTTATTCTGAGACATTCAAAGTCTGGGTCACAAACACACAAAACCATGCT
CTTATACTTACATATATGGATTACAGACTTCACTCACACCATGGCACTTTCATTTTTTCA
CACCACCATGAGAAACTTTCTAATTTCAAAAAATTTCTCCAAACAGTTCATCCTTCCAAA
TACCCAGAAGATGGTTTTCTCTCCCTCATCTGGGTGACAAAGTTTCAATGCTCAGTCTCT
GAGTCTGACTGTCCAGTGAAGAACTGTCCACCTAACACAACTCTTGCCTGGTTGCCTGTC
AATAACCTTGAAATGGCCATGACTGATGAGGATTACAATATATACAATGCTGTGTATGCT
GTAGCACACGCCCTCCATGATAGCCTTCTTCCACACGTACAAGAGAAACTAATGGAAGAT
CAGGACCAAATGGTGTTTTCTCCCTCAATG
>V2R.ThrSwi_NIG_v1_Scaffold00036_19993144_19993953-
CTGAACTTTGGCTCCTTTGACCCTGTGCTCAGTGACAATGGCCACTTTCCCTCTCTCCAT
CAAGTAGCCCCCGAGGACACATTTCTGGCCTCTGGCATGGTCTCTCTGATGCTTCACTTC
AGCTGGACATGGGTGGGACTGATGATCCCCAGTAATCACAATGGGCTTCAGTTCTTCTCA
CATTTGCAACAAGAGATGGAGAAGAATGAAATCTGTCTAGCATTTGTGAAAATGACTCTG
GCTGATTCGAAGTCATACAATTCATTTAAAAACTTAGTTCAATTAGAGTATAAGGGGATG
TCAGCAACAAATGTGATTGTCATATACTTTCAGAGTGACACTACATCAGACATGGAAATT
CATGCATTCCTGTTTTCTGAGACCTTCAAAGTCTGGGTCACAAACACACAAAACCATCCG
CTCATACTTACACAAATGGATTACATACAACACTCACTCCATGCCACTTACATTTTTTCA
CACCACCATGAAAAGCTTTCTGGTTTCAGAACATTTCTCCAAACAGTTTACCCCTCCAAA
TACCCAGAAGATGTTTTCCTGTCTTTAATTTGGGAGACTAAGTTTCAATGCTCAGTCTCT
GAGTCTGACTGTTCAGTGAAGAACTGTCCACCTAATGCCACTCTTGCCTGGTTGCCTGCC
GATAAACTTGAAATGGCCATGACTGATGAGGATTACAATATATACAATGCTGTGTATGCT
GTAGCACACGCCCTCCATGACAGCCTTCTTCAACATGAACAAGAGAAACTTAATGGAAAT
GTGGACTGGATGACATTTTCCCCCTGGAAG
>V2R.ThrSwi_NIG_v1_Scaffold00036_20015343_20016152-
CTGAACTTTGGCTCCTTTGACCCTGTGCTCAGTGACAATGGCCACTTTCCCTCTCTCCAT
CAAGTAGCCCCCGAGGACACATTTCTGGCCTCTGGCATGGTCTCTCTGATGCTTCACTTC
AGCTGGACATGGGTGGGACTGGTGATCCCCAATGATCACAATGGGCTTCAGTTCCTCTCA
CATTTGAAAAAAGAGATGGACAAGAATCAAATCTGTCTAGCATTTGTGAAAATGACTCCA
GCTGATTCAAAGTCATACAGTTCACCTCAAAACTTATTTCAATTAGAGTATAAGGGGACG
TCAGTAACAAATGTGATTGTCATATACTTTCAGAGTGACACTACAACAGACATGGAATTG
AAAACTTTTATGTATTCTGAGACCTTCAAAGTCTGGGTCACAAACACACAAAACCACGCT
CTCATACTTACAAAAATGGGTTACATATGGCACTTAGACCATGCCACTTACATTTTTTCA
CACCACCATGAAAAGATTTCTGGTTTCAAAGCATTTCTCCAAACAGTTTATCCGTCCAAA
TACCCAGAAGATGTTTTCCTATCTTTAATTTGGAACATAAAGTTTCAATGCTCAGTCTCT
GAGTCTGACTGTTCAGTGAAGAACTGTCCATCTAATGCCACTCTTGCCTGGATGCCTGCT
GATAAACTTGAACTGGCCATGACTGATGAGGATTACAATATATACAACGCTGTGTATTCT
GTAGCACACGCCCTCCATGATAGCCTTCTTCAACATGTCCAGGAGAAACTAATGGAAAAT
GAGGACCGGGTGATGTTTTCCCCCTGGAAG
>V2R.ThrSwi_NIG_v1_Scaffold00036_20037233_20038042+
CTGAACTTTGGCTCCTTTGACCCTGTGCTCAGTGACAATGGCCACTTTCCCTCTCTCCAT
CAAGTAGCCCCCGAGGACACATTTCTGGCCTCTGGCATGGTCTCTCTGATGCTTCACTTC
AGCTGGACATGGGTGGGACTGGTGATCCCCAATGATCACAAGGGGCTTCAGTTCCTCTCA
CATTTGAAAACAGAGATGGACAAGAATAGAATCTGTCTAGCATTTGTGAAAATGACTCCA
GCTGATTCAAAGTCATACAGTTCATATCAAAACTTATTTCAATTAGAGTATAAGGGGACG
TCAGTAGCAAATGTGATTGTTATATACTTTCAGAGTGACACTACATCAGATATGGAATTT
AATACATTCGTGTATTCTCGTACCTTCAAAGTCTGGGTCACAAACACACAAAACCACGCT
CTCATACTTACAAAAATGGGTTACATATGGCACTTAGACCATGCCACTTACATTTTTTCA
CACCACCATGAAAAGCTTTCTGGTTTCAAAACATTTCTCCAAACAGTTTATCCCTCCAAA
TACCCAGAAGATGGTTTTCTTTCTTTAATTTGGTATGAAAAGTTTCAATGCTCAGTCTCT
GAGTCAGACTGTGCTGTGAAGAAGTGCCCATCTAATGCCACTCTTGCCTGGTTGCCTGCC
GATAAACTTGAACTGGCCATGACTGATGAGGATTACAATATATACAATGCTGTGTATGCT
GTAGCACACGCCCTCCATGATAGCCTTCTTCAACATGTCCAGGAGAAACTAATGGAAAAT
GAGGACCGGGTGATGTTTTCGCCCTGGAAG
>V2R.ThrSwi_NIG_v1_Scaffold00036_20077705_20078513+
GTGAACTTTGGCTCCTTTGACCCTGTGCTCAGTGACAATGGCCAGTTTCCCTGTCTCCAT
CAAGTAGCCCCCGAGGACACATTTCTGGCCTCTGGCATGGTCTCTCTGATGCTTCACTTC
AGCTGGACATGGGTGGGACTGATGATCCCCAGTGATCCCAATGGGCTTTGGTTCCTCTCA
CATTTGCAACAAGAGATGGAGAAGAATGAAATCTGTCTAGCATTTGTGAAAATGACTCCG
GCTGATTCGAAGTCATACAATTCATTTAAAAACTTAGTTCAATTAGAGTATAAGGGGATG
TCAGCAACAAATGTGATTGTCATATACTTTCAGAGTGACACTACAGCAAACATGGAATTT
TATGCAATGATATGTTGTGAAACCTTCAAAGTCTGGGTCACAAACACACATAACCACGCA
TTCATACTTATACTTGGGAATTACATAAATCACTCACGCCATGCCACTTACATTTTTTCA
CAGCACCATGAAAAGCTTTCTGGTTTCAAAAGATTTCTCCAAAGCGTTTATCCCTCCAAA
TACCCAGAAGATGTTTTCCTGTCTTTAATTTGGGAGACTAAGTTTCAATGCTCAGTCTCT
GAGTCTGACTGTGCAGTGAAGAACTGCCCATCTAATGCCACACTTGACTGGTTGCCTGCC
AATAAACTTGAACTGGCCATGACTGATGAGGATTACAATATATACAATGCTGTGTATGGT
GTAGCACATGCCCTCCATGATAGCCTTCTTCAAGATGTCCAGGAGAAACTAATGGAAAAT
GAGGACCGGGTGATGTTTTCCCCCTGGAA
>V2R.ThrSwi_NIG_v1_Scaffold00036_20119267_20120076+
GTGAACTTTGGCTCCTTTGACCCTGTGCTCAGCGACAATGGCCAATTTCCCTGTCTCCAT
CAAGTAGCCCCCGAGGACACATTTCTGGCCTCTGGCATGGTCTCTCTGATGCTTCACTTC
AGCTGGACATGGGTGGGACTGATGATCCCCAGTGATCCCAATGGCCTTCGGTTCCTCTCA
CATTTGCAACAAGAGATGGAGAAGAATGAAATCTGTCTAGCATTTGTGAAAATGACTCCA
GCTGATTCGAAGTCATACAAGTCATTTAAAAACTTAGTTCAATTAGAGTATAAGGGGATG
TCAGCAACAAATGTGATTGTCATATACTTTCAGAGTGACACTACAGCAAACATGGAATTT
TATGCAATGATATGTTGTCAAACCTTCAAAGTGTGGGTCACAAACACACATAACCACCCT
TTCATACTTAGGCTTGGGAATTACATAAATCACTCACTCCATGCCACTTACATTTATTCA
CAGCACCATGAAAAGCTCTCTGGTTTCAAAAGATTTCTCCAAACCGTTTACCCCTCCAAA
TACCCAGAAGATGTTTTCCTTTCTTTAATTTGGAACACAAAGTTTCAATGCTCAGTCTCT
GAGTCTGACTGTGCAGTGAAGAACTGCCCATCTAATGCCACACTTGCCTGGTTGCCTGCC
GTTGAACTTGAACTGGCCATGACTGATGAAGATTATAATATATACAATGCCGTGTATGCT
GTAGCACATGCCCTCCATGATAGCCTTCTTCAACATGTCCAGGAGAAACTAATGGAAAAT
GAGGACCGAGTAATGTTTTCCCCCTGGAAG
>V2R.ThrSwi_NIG_v1_Scaffold00036_20150329_20151138+
GTGAACTTTGGCTCCTTTGACCCTGTGCTCAGTGACAATGGCCAGTTTCCCTCTCTCCAT
CAAGTAGCCCCCGAGGACACATTTCTGGCCTCTGGCATGGTCTCTCTGATGCTTCACTTC
AGCTGGACATGGGTGGGACTGATGATCCCCAGTGATCCCAATGGGCTTCGGTTCCTCTCA
CATTTGCAACAAGAGATGGAGAAGAATGAAATCTGTCTAGCATTTGTGAAAATGACTCCA
GCTGATTCAAAGTCATACAAGTCATTTAAAAACTTAGTTCAATTAGAGTATAAGGGGATG
TCAGCAACAAATGTGATTGTCATATACTTTCAGAGTGACACTACAGCAAACATGGAATTT
TATGCAATGATATGTTGTCAAACCTTCAAAGTCTGGGTCACAAACACACATAACCACCCT
TTCATACTTATGCTTGGGAATTACATACAGCACTCACTCCATGCCACTTACATTTTTTCA
CAGCACCATGAAAAGCTCTCTGGTTTCAAAAGATTTCTCCAAACCATTTACCCCTCCAAA
TACCCAGAAGATGTTTTCCTTTCTTTAATTTGGAACACAAAGTTTCAATGCTCAGTCTCT
GAGTCTGACTGTGCAGTGAAGAACTGCCCATCTAATGCCACGCTTGCCTGGTTACCTGCC
GTTGAACTTGAACTGGCCATGACTGATGAAGATTATAATATATACAATGCCGTGTATGCT
GTAGCACATGCCCTCCATGATAGCCTTCTTCAACATGTCCAGGAGAAACTAATGGAAAAT
GAGGACCGAGTAATGTTTTCCCCCTGGAAG
>V2R.ThrSwi_NIG_v1_Scaffold00036_20178147_20178956+
CTGAACTTTGGCTCCTTTGACCCTGTGCTCAGTGACAATGGCCACTTTCCCTGTCTCCAT
CAAGTAGCCCCCGAGGACACATTTCTGGCCTCTGGCATGGTCTCTCTGATGCTTCACTTC
AGCTGGACATGGGTGGGACTGATGATCCCCAATGATCACAATGGGCTTCAGTTCCTCTCA
CATTTGCAACAAGAGATGGAGAAGAATGAAATCTGTCTAGCATTTGTGAAAATGACTCCA
GCTGATTCACAGTCATACAATTCACTTAAACAGTTAATTCCATTACAGTATAATGGGATT
TCAGCAACAAATGTGATTGTCATATACTTTCAGAGTGACACTACATCAGACATGGAATTT
TATGCAATGATACATTGTGAAACCTTCAAAGTCTGGGTCACAAACACACATAACCACGCT
CTCATACTTGTACTTGTGAATTACATACATCACTCACTCCATGCCACTTACATTTTTTCA
CAGCACCATGAAAAGCTTTCTGGTTTCAAAAGATTTCTCCAAAGTGTTTATCCCTCCAAA
TACCCAGAAGATGTTTTCCTGTCTTTAATTTGGAACATAAAGTTTCAATGCTCAGTCTCT
GAGTCTGACTGTTCAGTGAAGAACTGTCCACCGAATGCCACTCTTGCCTGGTTGCCTGCT
GATAAACTTGAACTGGCCATGACTGATGAGGATTACAATATATACAACGCTGTGTATGCT
GTAGCACATGCCCTCCATGATAGCCTTCTTCAACATGTCCAGGAGAAACTAATGGGAAAT
GAGGACCAGGTGATGTTTTCTCCCTGGAAG
>V2R.ThrSwi_NIG_v1_Scaffold00036_20243364_20244170+
ATTACCTTTGGTTCTTTTGATCCTATGCTAAGAGAGATTGGGCAATTTCCTTCTCTCTAT
CAGGTGGCCCCAAAGGACACATCTCTGGCCCTTGCTATGGTTTCCTTGATGGTCCATTTC
AGCTGGACCTGGGTGGGACTGGTCATCATGGAAGGTCAGAAAGGTCTTCAGTTTCTCTCC
GATGTGACAGCAGAGATGGACAGGAACAAAGTCTGTGTGGCATTTGTGAAAATGGTCCCA
ACTGTTCTTGTGTCATATGTGGCATTTCCGAAAGAAAACATTATCATGACCAAGGAAACA
TCACGAGTCAATGTGGTCATCATTTACTATGACACTGATATTATAAATGATGTTAATTAT
AGCATAGAACAATTTTTAGTAATAGGCAAAGTCTGGGTAACAAACTCACAATGGCATGCT
GACATGACTGGGAAAAGTTTCATACTTAGTTCATTCCATGGGACCCTTATTTTTTCAAAC
CATCGGGAGGAAATTTCTGGTTTCAAAGCTTTTGTCCAAGAAGCCAACCCCTCCAAATAC
CCAGAAGACTTTTACCTCACTATGTTTTGGTTCAATAATTTCCACTGCTCATTCTCTGAC
TCTGACTGCTCACTGAAGGACTGTACACCTAATGCCTCTCTGGCATGGCTGCCTGTGAAT
CGTTTTGACACAACCATGACTGACTGGAGTCACAATACACACAATGCTGTGTATGCTGTG
GCCCATGTTCTCCATGAGATGCTTCTTCAGCAAGCTCAACGACCACAAATAGGAAATAAA
AAACTGATGGTGTTTTCCCCCTGGCAG
>V2R.ThrSwi_NIG_v1_Scaffold00036_20258581_20259381+
GTTACTTTTGGCACTTTTGATTCTACGTTCAGTGACAATGGTCAGTTTCCTTCTGTCCAT
CAGATGGGTCCCAAAGAGGCATCTCTGGCCCTTGCCATGGTCTCCTTGATGCTTCATTTC
AGATGGACCTGGGTGGGACTGGTCATCACAGAAGGCCAGAATGGTTTTCAGTTTCTCTCG
GATGTGAGGGGAGAGATGGACAGGAATGGAGTCTGTGTAGCATTTGTAAAAATGATCTCA
AATGCTTTTGTATCATACCTTTCAATAACAACATTTAAAGATTTTCTGAGCAGAGAAACA
TCGCCAGTAAATGTTGTTATCATTTATTATGATACTGACAGTCTTAATCATGTAAACTAT
CAGATAGGGTTACATTTAGTGACATGGCGAGTCTGGGTGACAAACTCACAGTGGCATGCT
GACCTGGCTGGAAGGAATTTCATTCTTGACTCATTCCATGGGACTCTCATTTTTTCACAC
CACCACGAGGAGATTTCTGGCTTTAATGAGTTTATCCAAACAGCCACCCCCTTCAAATAC
CCAGAAGACGCTTTCCTCACTCAGTATTGGTTCCAGAATTTTGACTGCTCGTTCTCTGAC
TCTGACTGTTCACTGAGGGGCTGTACACCCAATGCCTCCCTAGCAAGGCTGCCTGCGAAT
CATTTTGATGCGGCCATGAGTGAAGGGAGCTACAACACATACAACGCTGTGTATGCCGTG
GCCCACGCCCTCCAGGAGATGCTTCTTCAACAAGGTCAAATGCAGCCAATGGGAACTGGA
GACACGTTCTCCCCCTGGCAG
>V2R.ThrSwi_NIG_v1_Scaffold00039_943282_944088+
CTTACATTTGGCTCTTTTGATCCTATGCTCAGTGCCAATGACCAGTTTCCTTCTGTCTAT
CAAATGGCCCCCAAAGACACATCTCTGGCCCGTGGCATGGTCTCCTTGATGCTTCATTTT
AGCTGGACCTGGGTGGGCCTTGTCATCACAGAAGGTCATAAAGGTTTTCAGTTTCTATCA
GATATGAGAGCAGAGATGGACAGAAACAGAGTCTGTGCAGCATTTGTAAAAATGATCTCG
AATCCTCTTGTGTCATTTCTTGTAATGTCACAACAACATGATTTTCTGACAAAGGAAACA
TCACCAGTACATGTGGTTATCATTTATTATGATTCTGATAGTCTAAATGATGTAAACTAT
CATATAAACCAGTATTTAGTAACATGGAGAGTCTGGATCACAAACTCACAGTGGCATGCT
GACATGGCTGGAAGAAATTTCATACTTGACTCATTCCATGGAACTATCATTTTTTCAAAC
CACCATGAAGAGATTTCTGGTTTCAAACATTTTGTTCAGGCAGCTAATCCTTCCAGATAC
CCAGAAGACATTTTCCTTGCTTTGTACTGGTTCAAGAATTTCCATTGCTCATTATCTGAT
TCTGATTGTGCATTGAAGAACTGTACACCTAATGCCTCTCTGGCATGGTTACCTGTAAAT
AATTTTGATACAGCCATGAGTGAAGGGAGTTACAACATATATAATGCTGTGTATGCGGTG
GCTTATGCCCTCCATGACATGTTTCTTCAACAAGTGCAAATACAGTCGATGGGAAATAGG
GAAGGGACACTATTTCCCCCCTGGAAG
>V2R.ThrSwi_NIG_v1_Scaffold00039_986825_987631+
GTTTCCTTTGGTCCTTTTGACACAATGCTGAAAGAAAATGGCCAGTTTCCTTCTGTCTAT
CAGGTGTCCCAAAAGGACACATCTCTGGCCCTTGGCATGGTGTCCTTGATGCTTCATTTC
AACTGGACCTGGGTAGGTCTTGTCATTACAGAAGGTCATAAAGGTCAACAGTTTCTCTCA
GATGTACAAGCAGAGATGGGCAGGAACAGAGTGTGTGCAGCATTTGTGAAAATGCTCTCA
ACTCCACTCACATCCTATATGCCAAGTGCATATCAGCATATTATCCAGTCTGGGGAAATA
TCAGCAGCCAAAGTGGTCCTAATTTACTATGATAATGATGGTCTCAATGATGTCAACTAT
GCCATAGAGTCATACATAGCCACCTGGAGAGTATGGATCACAAATTCACAGTGGCATGCT
GATATGGCTGGTAAAAGTTTTATAGTTGACTCATTCCATGGGACTCTGACTTTTTCAAAC
CACCATGAGGAGATTTCAGGTTTCACAGATTTTGTGCAAGCAGCTAACCCTTTCAAGTAC
CCAGAAGACACTTACCTCACTACTTTTTGGTTCAATAGTTTTCATTGTTCATTCTCTGAT
TCTGATTGCACATTGAACAACTGTACCCCTAATGCCTCTTTGGCCTGGCTGCCTGTGAAT
CATTTTGACATGGCCATGAAGGATGGGAGTTACAATATATACAATGCTGTGTATGCGGTG
GCCCATGCCCTCCACGCGATGCTTCTTCACCAAGTAGAAATGCCACCAATGAGAAACAGC
GAAGCTATGGTGTTTTCTCCATGGCAG
>V2R.ThrSwi_NIG_v1_Scaffold00039_1034013_1034819+
GTTTCCTTTGGTCCTTTTGACCCTATGCTGAAAGAAAACGGCCAGTTTCCTTCTCTCTAT
CAGGTGTCCCAAAAGGATACATCTCTGGCCCTTGGCATGGTGTCCTTGATGCTTCATTTC
AACTGGACCTGGGTAGGTCTTGTCATTACAGAAGGTCATAAAGGTCAACAGTTTCTCTCT
GACCTGCAAGCAGAGATGGGCAGGAACAGAGTGTGTGCAGCATTTGTGAAAATGCTCTCA
ACTCCACTCACAACCTATATGCCAAGCGCATATCAGCATATTATCCAGTCTGGGGAAATA
TCAGCAGTCAAAGTGGTCCTAATTTACTATGATAATGATGGTCTCAATGATGCCAACTAT
GCCATAGAGTCATATATAATCACCTGGAGAGTCTGGATCACAAATTCACAGTGGCATGCT
GATATGGCTGGTAAAAGTTTTATACTTGACTCATTCCATGGGACTCTGATTTTTTCAAAC
CACCATGAGGAGATTTCAGGTTTCACAGATTTTGTGCGAGCAGCAAACCCATTCAAGTAC
CCAGAAGACACTTACCTCACTTCTTATTGGTACAATAGTTTTCATTGCTCATTCTCTGAT
TCTGATTGCACATTGAACAACTGTACCCCTAATGCCTCTTTGGCCTGGCTGCCTGTGAAT
CGTTTTGACATGGCCATGAAGGATGGGAGTTACAATATATACAATGCTGTGTTTGCGGTA
GCCCATGCCCTCCACGCGATGCTTCTTCACCAAGTAGAAATGCCACCAATGAGAAACAGA
GAAGCTATGGTGTTTTCTCCATGGCAG
>V2R.ThrSwi_NIG_v1_Scaffold00039_1078578_1079384+
GTTTCCTTTGGTCCTTTTGACACAATGCTGAAAGAAAATGGCCAGTTTCCTTCTCTCTAT
CAAGTATCTGAAAAGGACACATCTCTGGCCCTTGGCATGGTGTCCTTGATGCTTCATTTC
AACTGGACCTGGGTAGGACTTGTCATTACAGAAGGTCATAAAGGTCAACAGTTTCTCTCA
GATGTGCAAGCAGAGATGGGCAGGAACAGAGTGTGTGCAGCATTTGTGAAAATGCTCTCA
ACTCCACTTACATCCTACATGCCAAGTGCATATCAGCCTATTATGCAATCGGGGGAAATA
TCAGTAGTCAAAGTGGTCCTAATTTACTATGATAATGATGGCCTCAATGATGCATACTAT
GCCATAGAGTCATATATAATCACCTGGAGAGTCTGGATCACAAATTCACAGTGGCATGCT
GACATGGCTGGCAAAAGTTTTATACTTGACTCATTCCATGGGACTCTGACTTTTTCAAAC
CACCATGAGGAGATTTCAGGTTTCACAGATTTTGTGCGAGCAGCTAACCCTTTCAAGTAC
CCAGAAGACACTTACCTTACAGATTATTGGTTCAATAGCTTTCACTGTTCATTCTCTGAT
TCTGATTGCACACTGAACAACTGTACTCCTAATGCCTCTTTGGCCTGGCTGCCTGTGAAT
CGTTTTGACATGGCCATGAAGGATGGGAGTTACAATATATACAATGCTGTGTATGCGGTG
GCCCATGCCCTCCACGCGATGCTTCTTCACCAAGTAGAAATGCCACCACTGAGAAACAGC
GAAGCTATGGTGTTTTCTCCATGGCAG
>V2R.ThrSwi_NIG_v1_Scaffold00039_1349266_1350072+
GTTTCCTTTGGTCCTTTTGACACAATGCTGAAAGAAAATGGCCAGTTTCCTTCTCTCTAT
CAGGTGTCTCAAAAGGACACATCTCTGGCCCTTGGCATGGTGTCCTTGATGCTTCATTTC
AACTGGACCTGGGTAGGTCTTGTCATTACAGAAGGTCATAAAGGTCAACAATTTCTCTCA
GATGTGAAAGCAGAGATGGGCAGGAACAGAGTTTGTGCAGCATTTGTGAAAATGTTCTCA
ACTCCACTCACATCCTTTATGCCAGGTGCATATCAGCATATTATCCAGTCTGGGGAAATA
TCAGTAGTCAAAGTGGTCCTAATTTACTATGATAATGATGGTCTCAATTATGCATACTAT
GCCATAGAGTCATATATAACCACCTGGAGAGTCTGGATTACAAATTCACAGTGGCATGCT
GACATGGCTGGCAAAAATTTTATACTTGACTCATTCCATGGGACTCTGATTTTTTCAAAC
CACCATGAGGAGATTTCAGGTTTCACAGATTTTGTGAGGGAAGCTACCCCTTTCAAGTAC
CCAGAAGACACTTACCTCAGTAGTTATTGGTTCAATAGTTTTCATTGTTCATTCTCTGAT
TCTGATTGCACATTGAACAACTGTACCCCTAATGCCTCTTTGGCCTGGCTGCCTGTGAAT
CATTTTGACATGGCCCTGACGGAAAGGAGTTACAATATATACAATGCTGTGTATGCAGTG
GCCCATGCACTCCATGAAATGCTTCTTCACCCAGTAGAAATGCCATCGGTGAGAAACAGA
GAAGCTATGATGTTTTCTCCATGGCAG
>V2R.ThrSwi_NIG_v1_Scaffold00039_1401049_1401855-
GTTTCCTTTGGTCCTTTTGACACAATGCTGAAAGAAAATGGCCAGTTTCCTTCTCTCTAT
CAGGTGTCCCAAAAGGACACATCTCTGGCCCTTGGCATGGTGTCCTTGATGCTTCATTTC
AACTGGACCTGGGTAGGTCTTGTCATTACAGAAGGTCATAAAGGTCAACAATTTCTCTCA
GATGTGCAAGCAGAGATGGGCAGGAACAGAGTGTGTGCAGCATTTGTGAAAATGCTCTCA
ACTCCAATCACATCCTATATGCCAGGTGCATATCAGGCTATTATGCAGTCTGGGAAAATA
TCAGCAGTCAAAGTGGTCCTAATTTACTATGATAATGATGGCCTCAATGATGCATACTAT
GCCATAGAGTCTTATATAACCACCTGGAGAGTCTGGATCACAAATTCACAGTGGCATGCT
GACATGGCTGGCAAAAATTTTATACTTGACTCATTCCATGGGACTCTGATTTTTTCAAAC
CACCATGAGGAGATTTCAGGTTTCACAGATTTTGTGCGAGCAGCTAACCCTTTCAAGTAC
CCAGAAGACACTTACCTCACTACCTATTGGTACAATAGTTTTCGTTGCTCTTTCTCTGAT
TCTGATTGCACACTGAACAACTGTACCCCTAATGCCTCTTTGGCCTGGCTGCCTGTGAAT
CGTTTTGACATGGCCATGAAGGATGGCAGTTACAATATATACAATGCTGTGTATGCGGTG
GCTCATGCCCTTCACGTGATGCTTCTTCACCAAATAGAAATGCCACCAATGAGAAACAGT
GAAGTTATGCTGTTTTCTCCATGGCAG
>V2R.ThrSwi_NIG_v1_Scaffold00039_1474128_1474934-
GTTTCCTTTGGTCCTTTTGACACAATGCTGAAAGAAAATGGCCAGTTTCCTTCTCTCTAT
CAGGTGTCCCAAAAGGACACATCTCTGGCCCTTGGCATGGTGTCCTTGATGCTTCATTTC
AACTGGACCTGGGTAGGTCTTGTCATTACAGAAGGTCATAAAGGTCAACAGTTTCTCTCA
GATGTGCAAGCAGAGATGGGCAGGAACAGAGTGTGTGCAGCATTTGTGAAAATGCTCTCA
ACTCCAATCACATCGTATATGCCAGGTGCATATCAGGCTATTATGCAGTCTGGGAAAATA
TCAGCAGTCAAAGTGGTCCTAATTTACTATGATAATGATGGCCTCAATGATGCATACTAT
ACCATAGAGTCATATATAACCACCTGGAGAGTCTGGATCACAAATTCACAGTGGCATGCT
GACATGGCTGGCAAAAGTTTTATACTTGACTCATTCCATGGGACTCTGATTTTTTCAAAC
CACCATGAGGAGATTTCAGGTTTCACAGATTTTGTGCGAGCAGCTAACCCTTTCAAGTAC
CCAGAAGACACTTACCTCATTACCTATTGGTACAATAGTTTTCGTTGCTCTTTCTCTGAT
TCTGATTGCACACTGAACAACTGTACCCCTAATGCCTCTTTGGCCTGGCTGCCTGTGAAT
CGTTTTGACATGGCCATGAAGGATGGCAGTTACAATATATACAATGCTGTGTATGCGGTG
GCGCATGCCCTCCATGTGATGCTTCTTCACCAAGTAGAAATGCCACCAATGAGAAACAGT
GAAGTTATGCCGTTTTCCCCATGGCAG
>V2R.ThrSwi_NIG_v1_Scaffold00039_1632234_1633040-
GTTTCCTTTGGTCCTTTTGACACAACGCTGAAAGAAAATGGCCAGTTTCCTTCTCTCTAC
CAGGTGTCCCAAAAGGACACATCTCTGGCCGTTGGCATGGTGTCCTTGATGCTTCATTTC
AACTGGACCTGGGTAGGTCTTGTCATTACAGAAGGTCATAAAGGTCAACAATTTCTCTCA
GATGTACAAGCAGAGATGGGCAGGAACAGAGTCTGTGCAGCATTTGTGAAAATGCTCTCA
ACTCCTGTCACATCCTATATGCCAAGTTCATATCAGCGTATTATGCAGTCTGGGGATATA
TCACTAGTAAATGTCCTTATAATTTACTATGATAATGATGGTCTCAATGATGTGAACTAT
GCCATAGAGTCATATATAACCACCTGGAGAATCTGGATCACAAATTCACAGTGGCATGCT
GACATGGCTGGCAAAAATTTTATACTCGACTCATTTCATGGGACTCTGATTTTTTCAAAC
CACCATGAGGAGATTTCAGGTTTCACAGATTTTGTGAGGGCAGCTAACCCTTTCAAGTAC
CCAGAAGACACTTACCTCACTGTCTATTGGTTCAATAGCTTTCACTGTTCATTCTCTGAT
TCTGATTGCACCCTGAACAACTGTACCCCTAATGCCTCTTTGGCATGGCTGCCTGTGAAT
CGTTTTGACATGGCCATGAAGGATGGGAGTTACAATATATACAATGCTGTGTATGCGGTG
GCCCATGCCCTCCACGTGATGCTTCTTCACCATGTAGAAATGCCACCAATGAGAAACAGA
GAAGCTATGGTGTTTTCCCCATGGCAG
>V2R.ThrSwi_NIG_v1_Scaffold00039_1716656_1717462-
GTTTCTTTTGGTCCTTTTGACCCTATGCTGAAAGAAAATGGCCCGTTTCCTTCTCTCTAT
CAGGTGTCCCAAAAGGACACATCTCTGGCCCTTGGCATGGTGTCCTTGATGCTTCATTTC
AACTGGACCTGGGTAGGTCTTGTCATTACAGAAGGTCATAAAGGTCAACAATTTCTCTCA
GATGTGCAAGCAGAGATGGACAGGAATAGATTTTGTGCAGCATTTGTGAAAATGCTCTCA
ACCCCCCTCACATCCTATATGCCAGACGCATATCAGCCTATTATGCATTCTGAGGAAATA
TCAGCAGTCAAAGTGGTCTTAATTTACTATGATAATGATGGTCTCAATGATGCATACTAT
GCCATAGAGTTATATATAACCACCTGGAGAGTCTGGATCACAAATTCACAGTGGCATGCT
GACATGGCTGGCAAAAATTTTATACTTGACTCATTCCATGGGACTCTGATTTTTTCAAAC
CACCATGAGGAGATTTCAGGTTTCACAGATTTTGTGAGGGCAGCTAACCCTTTCAAGTAC
CCCGAAGACACTTACCTCACTACCTATTGGTTCAATAGCTTTCACTGTTCATTCTCTGAT
TCTGATTGCACACTGAACAACTGTACCCCTAATGCCTCTTTGACCTGGCTGCCTGTGAAT
CGTTTTGACATGGCCATGAAGGATGGGAGTTACAATATATACAATGCTGTGTATGCGGTG
GCCCATGTCCTTCATGCGATGCTTCTTCACCAAGTAGAAATGCCACCAATGAGAAACAGA
GAAACTATGGTGTTTTCTCCCTGGCAG
>V2R.ThrSwi_NIG_v1_Scaffold00039_1764758_1765564-
GTTTCTTTTGGTCCTTTTGACCCTATGCTGAAAGAAAATGGCCAGTTTCCTTCTCTCTAT
CAGGTGTCCCAAAAGGACACATCTTTGGCCCTTGGCATGGTGTCCTTAATGCTTCATTTC
AACTGGACCTGGGTAGGTCTTGTCATTACAGAAGGTCATAAAGGTCAACAATTTCTCTCA
GATGTGCAAGCAGAGATGGACAGGAATAGATTTTGTGCAGCATTTGTGAAAATGCTCTCA
ACTCCCCTTGCATCCTATATGCCAAGTGCACATCAACATGTTGTCCTGACTGGGGAGATA
TCACGAGTCAATGTGGTCATAATTTACTATGATATTGATGGTCTCACTGATTTAAACTAT
GCCATAGAGTCATATATAGCCACCTGGAGAGTCTGGATCACAAATTCTCAGTGGCATGCT
GACATGGCTGGGAAAAATTTTATACTTGAGTCATTCCATGGGACTCTGATTTTTTCAAAC
CACCATGAAGAGCTTTCGGATTTCACAGATTTTGTGAGGGCAGCTAACCCTTTCAAGTAC
CCAGAAGACACTTACCTCACTACCTATTGGTTTGATAATTTTCATTGTTCATTCTCTGAT
TCTGATTGCACCCTGAACAACTGTACCCCTAATGCCTCTTTGGCATGGCTGCCTGTGAAT
CGTTTTGACATGGCCATGAAGGATGGGAGTTACAATATATACAATGCTGTGTATGCGGTG
GCCCATGCCCTCCATGAAATGATTCTTCACCAAGTAGAAATGCCGTCGGTGAGAAACAGA
GAAATTATGGTGTTTTCTCCCTGGCAG
>V2R.ThrSwi_NIG_v1_Scaffold00039_1823426_1824232-
GTTTCTTTCGGTCCTTTTGACCCTATGCTGAAAGAAAATGGTCAGTTTCTTTCTCTCTAT
CAAGTGTCCCAAAAGGACACATCTCTGGCCCTTGGCATGGTGTCGTTGATGCTTCATTTC
AACTGGACCTGGGTAGGTCTTGTCATTACAGAAGGTCATAAAGGTCTACAATTTCTCTCA
GATATGCAAGCAGAGATGGGCAGGAACAAAGTCTGTGCAGCATTTGTGAAAATGCTCTCA
ACTCCTGTCACATCCTATATGCCAAGTGCACATCAACATATTACACAGTCTCGTGAAACG
TCAATGGTAAATGTGGTCATAATTTACTATGATATCAATGGTTTCAATGATGTATACTAT
GCCACAGAGTCATATGTAGTCACCTGGAGAGTGTGGATCACAAATTCACAGTGGCATGCT
GACATGGCTGGGAAAAATTTTATACTTGACTCATTCCATGGGACTCTGATTTTTTCAAAC
CACCATGAGGAGATTTCAAGTTTCACAGATTTTGTACGGGCAGCTAGCCCTATCAAATAC
CCAGAAGACCCTTATCTCACAGGTTATTGGTTCAATAATTTTCATTGTTCATTCTCTGAT
TCTGATTGCACATTGAACAACTGTACCCCTAATGCCTCTTTGGCATGGCTGCCTGTGAAT
CGTTTTGACATGGCCATGAAGGATGGGAGTTACAATATATACAATGCTGTGTATGCGGTG
GCCCATGCCCTCCACGCGATGCTTCTTCACCAAGTAGAAATGTCACCAGTGAGAAACAGA
GAAACTTTGTTTTTTTCTCCTTGGCAG
>V2R.ThrSwi_NIG_v1_Scaffold00039_1855316_1856122-
GTTTCTTTTGGTCCTTTTGACACAATGCTGAAAGAAAATAGCCAGTTTCCTTCACTCTAT
CAGGTGTCCCAAAAGGACACATCTCTGGCCCTTGGCATGGTGTCCTTGATGCTTCATTTC
AACTGGACCTGGGTAGGTCTTGTCATTACAGAAGGTCATAAAGGTCAACAATTTCTCTCA
GATGTGCAAGCAGAGATGGGCAGGAACAGAGTGTGTGCAGCATTTGTGAAAATGCTCTCA
ACTCCACTCACATCCTATATGCCAGGTGCATACCAGCCCATTATCCAGTCTGGGGAAATA
TCAGTAGTCAAAGTGGTCCTAATTTACTATGATAATGATGGTCTCAATGATGCATACTAT
ACCATAGAGTTATATATAACCACCTGGAGAATCTGGATCACAAATTCACAGTGGCATGCT
GACATGGTTGGCAAAAGTTTTATACTTGACTCATTCCATGGGACTCTGATTTTTTCAAAT
CACCATGAGGAGATTTCAGGTTTCACAGATTTTGTGAGGGCAGCTAATCCTTTCAAGTAC
CCCGAAGACACTTACCTCACTACCTATTGGTTCAATAGCTTTCACTGTTCATTCTCTGAT
TCTGATTGCACACTGAACAACTGTACCCTGAATGCCTCTTTGGCCTGGCTGCCTGTGAAT
CGTTTTGAAATAGCCATGAAGGATGGGAGTTACAATATATACAATGCTGTGTATGCGGTG
GCCCATGCCCTTCACGTGATGCTTCTTCACCAAGTAGAAATGCCACCAGTGAGAAGCAGA
GAAGCTATGGTGTTTTCTCCCTGGCAG
>V2R.ThrSwi_NIG_v1_Scaffold00039_1955242_1956048-
GTTTCTTTTGGTCCTTTTGACCCTATGCTGAAAGAAAATGGCCGGTTCCCTTCTCTCTAT
CAGGTGTCCCAAAAGGACACATCTCTGGCCCTTGGCATGGTGTCCTTGATACTTCATTTC
AACTGGACTTGGGTAGGTCTTGTCATTACAGAAGGTCATAAAGGTCTACAGTTTCTCTCT
GATCTGCAAGAAGAGATGGGCAGGAACAAAGTCTGTGCAGCATTTGTGAAAATGCTCTCA
ACTCCTGTCACATCCTATATGCCAAGTGCACATCAACATATTACACAGGCTCATGAAACG
TCACTGGTAAATGTGGTCATAATTTACTATGATATTGACGGTCTCAATGATGTATACTAT
GCCACAGAGTCATATATAGTCACCTGGAGAGTGTGGATCACAAATTCACAGTGGCATGCT
GACATGGCTGGGAAAAATTTTATACTCGACTCATTCCATGGGACCCTGATTTTTTCAAAC
CACCATGAGGAGATTCCAGGTTTCACAGATTTTGTGCGGACAGCTAGCCCTTTCAAATAC
CCAGAAGACACTTACCTCACTACTTATTGGTTCAATAATTTTCATTGTTCATTCTCTGAT
TCTGATTGCACACTGAACAACTGTACCCCTAACGCCTCTTTGGCATGGCTGCCTGTGAAT
CGTTTTGACATGGCCATGAAGGATGGGAGTTACAATATATATAATGCTGTGTATGCGGTG
GCCCATGTCCTCCATGTGATGCTTCTTCACCAAGAAGAAATGCCGCCAGTGAGAAACAGA
GAAGCTACGGTGTTTTCTCCTTGGCAG
>V2R.ThrSwi_NIG_v1_Scaffold00075_5458_6261-
CTGACCTATGGCTCTTTTGATCCTATGCTCAGTGACGGCAATCAGTTCCCTTCTCTGTAT
CAAGTGGCCCCCAAGGACACACATCTAGCCCTTGGCATAGTCTCTATGTTGGTTCATTTC
AACTGGACGTGGGTGGGACTGGTCATCCCAGAAGACCAGAATGGTTTTCAGTTCCTCTCC
GATTTGACAAGAGAGATGGACAGGAACAAGGTCTGTCTGGCCTTTGTGAAAATTATCACG
ACTGATACTGGGCTATATTTCTCACGACCCGAGCCGTTTAAATTTCTTTCCATGGGGTCA
TCAGTAGCCAATGTTCTTATAATGTACTTTGAGAGTGATGGTATATCAGAGATGGGATTT
TACAGCATAAAATATTCGATGACATGGAAGGTCTTGGTGACAAACTCAGAAAAGCATGCA
GCTACTACTGGGAAAGACTTCATACTTGACCTGTTCCATGGCACTTTCATTTTTTCACAT
CACCGGGAGAAGATTTCTGCTTTCCAAAAGTTTGTCCAGAGCGTTCACCCTTCCAAATAC
GCAGGAGACACTTTCCTGGCATTACTTTGGGTATTGAAGTTTGGGTGCTCACTGTCTGAT
TCTGACTGTGCAGTGAGGAACTGTCCACCTAACGCCTCCCTGGCCTGGCTGCCTGCGAAT
GTATTTGAAATGGCCATGACTGATGAGGACTACAATATATACAACGCTGTGTATGCTGTG
GCCCGTGCCCTCCATGATAGCCTTCTTCAACGTGTACAGGAGCAACAAATGGGAAATGAA
GGGATGATGCTTTCCCCGTGGAAG
>V2R.ThrSwi_NIG_v1_Scaffold00075_1030687_1031493-
GTTACATTTGCTTCTTTTGACACTATGCTGACAGACAATCACCAGTTCCCTTCCCTCTAC
CAGGTGGCCCCTAAGGACACTTCCCTGGCCCTCGCCATGGTCTCCTTGATGCTTTATTTC
AGCTGGACCTGGGTGGGGCTGGTCATCACAGAGGGTCATAAAGGCCTTAAGTTCCTGTCT
GATGTGAGAGGGGAGATGGACAAGAACAGAGTCTGTGTAGCGTTTGTGAAAATGATCTCG
ACTCCTCTAGTGTCCTACATGGCACTTGTAGAGCAACACGCTGTTTTGACCAAGGAAACG
TCACAAGTCAACGTGGTCATCATTTACTATGACAGTGATATTCCAAATGACGTGAACTAT
AATATGGAGCAGTACTTTCTGACAGGCAAAGTCTGGGTGACAAACTCACAGTGGCACGCG
GACATCACCGGGAAAAACTTCATACTTCCTTCCTTCCACGGGACCCTCATCTTTTCGAAC
CACCGTGAGGAAATCTCTGGCTTCAGAACTTTCATCCGAGAAGCCAACCCTTCCAAATAC
CCAGAAGACACTTACCTCGCCATGTTCTGGTTCAATCATTTCCAGTGCTCCTTCTCTGAG
TCGGACTGTTCGCTGAAGGACTGTACCCCTAATGCCTCCCTGGCGTGGCTGCCCGAGAAT
CGTTTTGACCCGGCCACGACCGACTGGAGTCACAATACACACAACGCCGTGTATGCCGTG
GCCCATGCCCTGCATGCGATGCTTCTAGAGCAGGCACAGCGGCCCCCAGAGGCCAACCGG
GAAGGGATGGCGTTTGCGCCCTGGCAG
>V2R.ThrSwi_NIG_v1_Scaffold00075_1045330_1046136+
CTTACCTTTGGCAGTTTTGATGCTGAGTTCAGTGAAAGTGGCCTGTTTCCCTCTCTCCAT
CAGATGGCCCCAAAGGATGAATCTCTGGCCCTCGGCATGGTCTCCTTGATGCTTCATTTC
AGCTGGACGTGGGTGGGACTGATCGTCACAGAAGGCCAGAGTGGTCTTCAGTTTCTCTCT
GACTTGAAGGCAGAGATGGACAGGAACGGAGTTTGTGTAGCGTTTGTAAAAATGATGGAG
AATGCTGTTGCAACGTACACCTGGAGCGCAAAGGTGCGAGATTTCCGCAGCAGAGAAACC
CCCCCAGTGAATGTGGTCGTCATCTATTATGACACGGACAGTCTGAATGATATCAACTAT
CAGGTCGGGGCCCACTTAGTGACGTGGAGAGTCTGGGTCACGAACTCGCAGTGGCACGCT
GAACTGGCCGGGAGAAGTTTCATCCTCGATTCGTTTCACGGGAGTCTGGTTTTTTCCCAC
CACCACGGGGACATTTCTGGGTTCCACGAGTTTATCCGAACGGCTACCCCGTCCAAATAC
CCAGAAGACACTTTCCTCACTCGGTACTGGTTCGAGAATTTCCAGTGCTCCTTCTCAGAG
CCGGACTGTGCGCTGACGGGCTGTCTACCCAATGCCTCGCTGGCGTGGCAGCCTGAGAAT
CGTTTTGACACGTCCACGAGCGAAGGAAGCTACAACATATACACTGCGGTGTACGCGGTG
GCCCACGCGCTCCAGGACGTGCTCCTTCAGCAGGGTCAGGCGCCCCCGATGGGACGTGGG
GACCCTGGTGTGTTCTCCCCCTGGCAG
>V2R.ThrSwi_NIG_v1_Scaffold00075_1067967_1068773-
CTTACCTTTGGCAGTTTTGATGCTGAGTTCAGTGAAAGTGGCCTGTTTCCCTCTCTCCAT
CAGATGGCCCCAAAGGATGAATCTCTGGCCCTCGGCATGGTCTCCTTGATGCTTCATTTC
AGCTGGACGTGGGTGGGACTGATCGTCACAGAAGGCCAGAGTGGTCTTCAGTTTCTCTCT
GACTTGAAGGCAGAGATGGACAGGAACGGAGTTTGTGTAGCCTTTGTAAAAATGATGGAG
AATGCTGTTGCAACGTACGCCTGGACTCCAAAGCTACGGGATTTTGGCAGGAGAGAAACC
CCCCCAGTGAATGTGGTCGTCGTTTATTATGACACGGACAGTCTGAATGATATCAACTAT
CAGGTCGGGGCCCACTTAGTGACGTGGAGAGTCTGGGTCACGAACTCGCAGTGGCACGCT
GAACTGGCCGGGAGAAGTTTCATCCTCGATTCGTTTCACGGGAGTCTGGTTTTTTCCCAC
CACCACGGGGACATTTCTGGGTTCCACGAGTTTATCCGAACGGCTACCCCGTCCAAATAC
CCAGAAGACACTTTCCTCACTCGGTACTGGTTCGAGAATTTCCAGTGCTCCTTCTCGGAG
CCGGACTGTGCGCTGACGGGCTGTCTACCCAATGCCTCGCTGGCGTGGCAGCCTGAGAAT
CGTTTTGACACGTCCACGAGCGAAGGAAGCTACAACATATACACTGCGGTGTACGCGGTG
GCCCACGCGCTCCAGGACGTGCTCCTTCAGCAGGGTCAGGCGCCCCCGATGGGACGTGGG
GACACTGGTGTGTTCTCCGCCTGGCAG
>V2R.ThrSwi_NIG_v1_Scaffold00075_1117592_1118398-
GTGACATTTGGTTATTTCGATCCTATGTTAAGAGAAAATGGGCAGTTTCCTTCCCTCTAT
CAGGTGGCCCCTAAGGACACGTCTCTGGCCCCAGCTATGGTCTCCTTGATGCTTCATTTC
AGCTGGACCTGGGTGGGACTGGTCATCATGGAAGGCCAGAAAGGGCTTCAGTTTCTCGCA
GAAGTGACAGGAGAGATGGACAGGAACAAACTCTGTGCAGCATTTGTAAAAATTATATCA
ACTACTCTTGTGTCATATGTGGCCTTTGCAAAGGAACATGATAATATAATCAAGGAAGTA
TCCCAAGTCAGTGTGGTCATCATTTACTATGACACTGATATTATAAACGATGTCAACCAT
AGAATAGAGCAACAGTTACTAACAGGCAAAATCTGGGTCACAAACTCACAGTGGCATGCA
GACATGAATGGGAAAAATTTCATACTTAATTCATTCCATGGGACCCTCATCTTTTCGAAC
CACCGTGAGGAAATCTCTGGCTTCAGAACTTTCATCCGAGAAGCCAACCCTTCCAAATAC
CCAGAAGACACTTACCTCGCCATGTTCTGGTTCAATCATTTCCAGTGCTCCTTCTCTGAG
TCAGACTGTTCGCTGAAGGACTGTACCCCTAATGCCTCCCTGGCGTGGCTGCCCGAGAAT
CGTTTTGACCCGGCCATGACCGACTGGAGTCACAATACACACAACGCCGTGTACGCCGTG
GCCCATGCCCTGCATGCGATGCTTCTAGAGCAAGCACAGCGGCCCCCAGAGGCCAACCGG
GAAGGGATGGCGTTTGCGCCCTGGCAG
>V2R.ThrSwi_NIG_v1_Scaffold00075_9195056_9195862+
ATTACATTTGATTCTTTTGATCGTATGCTAGGAGACAGTGGGCAATTTCCTTCTCTCTAT
CAGGTGGCCCCGAAGGACACATCTCTGGCCCTTGCTATGGTTTCCTTGATGGTCCATTTC
AACTGGACCTGGGTGGGACTGGTCATCATGGAAGGTCAGAAAGGTCTTCAGTTTCTTTCA
GATGTGACAAGAGAGATGGAAAAGAGCAGAGTCTGTGTAGCATTTGTGAAAATGGTCTCA
ACTCCTCTTGTGTCATACATGGCAAATATACAGAAATACAATATCCTGACCCAGGAAACA
TCACGAGTCAACGTGGTCATCATTTACTATGACACTGATATTATAAATGATGTAAACTAT
AACATAGAGCAGTACTTACTCACAGGCAAAGTCTGGGTCACAAACTCACAGTGGCATGCT
GACATGACTGGGAAAAACTTCATACTTAATTCATTCCACGGCACACTCATTTTTTCAAAC
CACCATGAAAAAATTTCTGGTTTCGAACATTTTGTTGAAGAGGCCAACCCCTCCAAGTAC
CCAGAAGATTTTTACCTCACTATGTTTTGGTTCAACCATTTCCACTGCTCATTCTCTGAC
TCTGACTGTTCACTGAGGGACTGTACACCTAATGCGTCTCTGGCATGGCTGCCCGTGAAT
CGTTTTGATACGGTCATGACTGACCGGAGCCACAATATATACAATGCTGTGTATGCGGTG
GCCCATGCCCTGCACGAGATGCTTCTTCAGCAAACACAGTGGCCACCAGCAGGAAACAAA
AGAGTGATGGTGTTTTCTCCCTGGCAG
>V2R.ThrSwi_NIG_v1_Scaffold00075_9221737_9222543-
ATTACCTTTGGTTCCTTTGATCGTATGCTAGGAGACAGTGGGCAATTTCCTTCTCTCTAT
CAGGTGGCCCCAAAGGACACATCTCTGGCCCTTGCTATGGTTTCCTTGATGGTCCATTTC
AGCTGGACCTGGGTGGGACTGGTCATCATGGAAGGTCAGAAAGGTCTTCAGTTTCTCTCC
GATGTGACAGCAGAGATGGAAAAGAGCAGAGTCTGTGTAGCATTTGTGAAAGTGGTCTCA
ACTGCTCTTGTGTCCTATGCAGCAATTGCACAGAAACACAATATCCTGACCCAGGAAACA
TCACGAGTCAACGTGGTCATCATTTACTATGACACTGATATTATAAATGATGTAAACTAT
AACATAGAGCAGTACTTACTCACAGGCAAAGTCTGGGTCACAAACTCACAGTGGCATGCT
GACATGACTGGGAAAAATTTCATACTTAATTCATTCCACGGGACGCTCATTTTTTCAAAC
CATCATGAAAAAATTTCTGGTTTCGAACATTTTGTTGAAGAGGCCAACCCCTCCAAGTAC
CCGGAAGACACTTATCTCACTATGTTTTGGTTTAACAATTTCCACTGCTCATTCTCTGAC
TCTGACTGTTCACTGAGGGACTGTACACCTAATGCGTCTCTGGCATGGCTGCCCGTGAAT
CATTTTGACACGGCCTTGACTGACTGGAGTCGCAATATACACAATGCTGTGTACTCTGTG
GCCCATGCTCTCCATGAGATGTTTCTTCAGCAAGCACAGTGGCCACCAGCAGAAAACAGA
GAATTGCTGGTGTTTTTACCCTGGCAG
>V2R.ThrSwi_NIG_v1_Scaffold00075_9243402_9244208+
GTTACATTTGGTTCCTTTGATCCTTTGTTAAGAGACCGTGGACAATTTCCTTCACTCTAT
CAGGCAGCCCCGAAGGACACATCTCTGGCAGTAGCTATTGTTTCCTTGATGCTTCATTTC
AGCTGGACCTGGGTGGGACTGGTTATCACAGAAGGTCAGAAAGGTCTTCAGTTTCTCGAA
GATGTGACAGGAGAGCTGGACAGGAACAAAATCTGCGTGGCATTTGTGAAAATGGTCTCA
ACTCTTCTTGTGTCATATATGGCCCTTTCAAAGGAACACATTATCCTGACCAAGGAAACA
TCACAGGTCAGGGTGGTCATCATTTACTATGATACTGATATTCTAAATGATATAAATTAT
CATGCAGAGCAATATTTACTAACAGGAAAAGTATGGGTCACAAACTCACAGTGGCATGCT
GACACGACTGGGAAAAATTTCATACTTAATTCACTCCATGGGATGATCATTTTTTCAAAC
CACCACGAGAAAATTTCTGGTTTCAAAACTTTTGTCCAAGAAGCCAACCCCTCCAAATAC
CCAGAAGATTTTTACCTCACTATGTTTTGGTTCAATAATTTCCACTGCTCATTCTCTGAT
TCTGACTGTTCGCTGAAGGACTGTACACCTAATGCTTCTCTGATATGGCTGCCTGCAAAT
CATTTTGACACAGCCATGAGTGACTGGAGTCACAATACACACAATGCTGTATATGCTGTG
GCACATGCCCTGCATGAAATGTTTCTTCAACAATCACAGTGGCCATCAGTGGGAAATAAA
GAAGTGACAGTGTTTGCACCCTGGCAG
>V2R.ThrSwi_NIG_v1_Scaffold00075_9264317_9265149+
AATCACATTTTTCTTTGTTTTTCCAGTTCACATGTGGACCTTTCGATCCTAGACTCAGCG
ATAAAGACCAATTTCCATCGCTCTATCAGATGGCCCCCAAGGACAGCTCTCTGGTCCCTG
CAATGATCTCATTATTGCTGCATTTTGGCTGGACGTGGGTGGCTGTCTATATATCCGATG
ACATGAAAGGTGAGCAGTTCCTGAGAGACCTGGAAACAGAGATGGTAAACAAAGGGATCT
GTGTGGCTCTGACAGAAAAGCTCCCTGCCACCAAGATAATGTATGGATCCAGTAACATTG
CTTTCATGACTAGGATCAGAGTTTCATCCGCGAATGTGCATATCCTCTACGGGGAAGTCG
GGAGCCTCATCACTATAGACATCGCAGCAGAATTTTTTTTGACAACAGGGAAAGTGTGGA
TCATGACAGCAAAGTGGGACATCGTCGTGTTTGAGATGAACCACATGCTGCACTCTTTCC
ATGGAAGCTTCTCATTTTCTCCCCACACGGCCGACATTCCTGGTTTCAGACACTTCCTCA
GGACAGCCAACCCCTCCCAGTACCCTGAAGACTTTTATTTCAGTAAATTATGGTTTAGTT
TTTTCAAGTGCTCACTGCCTGGGTCACAATGTGGAGAAATTGGAGTTTGCCCACCGAATA
CCACCTTAGAGTCTCTGCCAGGAAACATTGACCTGATGACCTTATCTGACTCCAGCTATT
TAATCTACAACGCTGTGTATGCAGTGGCCCATGTACTTCATAAAATCCTTTTGGAGAAAA
CAGAAATGCATTCTCCAGATGATGTGGAGCAGTCCAGACTTGTTCCCTGGCAG
>V2R.ThrSwi_NIG_v1_Scaffold00075_9283879_9284685+
GTTACATATAGTTCTTTTGATCCTATGCTAAGAGAAAGTGGACAATTTCCTTCTCTCTAT
CAGGTGGCCCCGAAGGACACATCTCTGGCCCTTGCTATGGTTTCCTTGATGGTCCATTTC
AGCTGGACCTGGGTGGGACTGGTCATCATGGAAGGTCAGAAAGGTCTTCAGTTTCTCTCC
GATGTGACAGCAGAGATGGACAGGAACAAAGTCTGCGCAGCATTTGTGAAAATGGTCCCA
AGTCCTCTTGTGTCATATACAGCACTTGCAAAGGAAATCATTATCATGACCAAGGAAACA
TCACATGTCAGTGTTGTCATCATTTACTATGACACTGATATCCTCAATGATGTAAACTAC
AACATAGAGCAGTACTTACTCACAGGCAAAGTCTGGGTCACAAACTCACAATGGCATGCT
GATATGACTGGGAAAAGTTTCATACTTAATTCATTCCATGGGACTCTCATTTTTTCAAAC
CACCATGAGAAAATTTCTGGTTTTGAAACTTTTGTCCAAGAAGCCAAACCCTCTAAGTAC
CCAGAAGACTTATACCTCACTATGTTTTGGTTCAGTAATTTCTACTGCTCATTCTCTGAC
TCTGACTGTTCACTGAAGGACTGTACACCAAACGCGTCTCTAGCACGGCTGCCTGTGAAT
CGTTTTGACACGGTCATGACTGACTGGAGTCACAATACACACAATGCGGTGTATGCTGTG
GCTCATGCTCTCCAGGAGATGATTCTTCAGCAAGCGCAGTGGTCACCAGGGGGAAACCAA
GAAATGATGGTGTTTTCCCCTTGGCAG
>V2R.ThrSwi_NIG_v1_Scaffold00075_9308975_9309781+
CTGACCTTTGGCTCTTTCGATCCTATGCTCAGTCATGATGGCCTGCTTCCCTCTCTCTAT
CAGACGGCCCCCAAAGACACGACTCTGGCCCTTGGCATGGTTTCACTGATGCTTCATTTT
AGCTGGACCTGGGTGGGACTGGTCATTGCAGAGGGTCAGAAAGGTCTTCAGTTTCTCTCA
GACTTGAGGGGAGAGATGGACAGGAGCAGAATCTGTGTAGCATTTGTAAACACGATCTCA
ACCAGTGCCACAGCACATTTGTCAAACAAACCAACTTATGATTTATGGACCAGAGAAACA
TCCCCAGTGAATATTGTTGTCATATACTTTGACACTAATACTGTGCATGATGTTGGATTT
TACTCTGGAAGATATTTAGTGACGTGGAGAGTCTGGATCACCAACTCACAGTGGTATTCT
TCCACCTCTGGGCAAAATTTCATAATTAACTCTTTCCACGGTGCACTCATTTTCTCGCAC
CAGTATGAGAAGTTTTCTGGTTTTAAAACTTTCATCCAGACAGCTACCCCTTCAAAATAC
CCAGAAGATGTTTACCTCACTATATTTTGGTCCATGATCTTTGAATGTGCTCTCTCTAAT
TCTGACTGCACACTGAAGAACTGCCCGCCCAATGCTTCTCTCACATGTTTGCCTGTGAGT
CGTTTTGATCCGGCCATGAGTGATGAAAGTTACAATGTGTACAATGCTGTGTATGCCGTA
GCTCACGCCCTCCATGGGATGCTCCTTCAACAAGCTCAGGTGCAACCAAGAAAGACCGGA
GAATTAAAGGGATTTTCCGTCTGGCAG
>V2R.ThrSwi_NIG_v1_Scaffold00075_9347765_9348571-
CTTACCTTTGGCACGTTTGATTCCACATTCAGTGACAATGGCCAGTTTCGTTCTCTCCAC
CAGATGGCTCCAGAGGATAAATCTCTGGCCCTTGGCATGGTTTCCTTGATGCTTCATTTT
GGCTGGACCTGGGTGGGACTGGTCATCACAGAAGGCCACAATGGCTTCCAGTTCCTCTCA
GATGTGCGGGGAGAGATGGACAGGAATGGAGTCTGTGTAGCATTTGTGAAAATGATCTCA
AATATTCTTGTATCATATATCTGGAATGTAAATATCCAAGATTTCTTGATCAGAGAAAGA
TCACCAGTAAATGTGGTCATCATTTATTATGATACTGACAGTACAAACAATGTAAATTAT
CTGATAGGGTTACATCTAGTGACATGGCAAGTTTGGGTGACAAACTCACAATGGCATGCT
GACCTGGCTGGGAGAAATTTCATCCTTGAATCTTTCCATGGGACTCTTATTTTTTCCCAC
CACCATCAGGAGGTTTCTGGGTTTAATGAGTTCATCCAAACAGCCACCCCCTTCAAATAC
CCAGAAGACACTTTCCTCACTCGGTATTGGTTGGAGAATTTCCACTGTTCACTCTCTGAC
TCTGACTGTTCACTGAGGGACTGTACACCCAATGCCTCTCTGGCATGGCTGCCTGCGAAT
CATTTTGACACAGTCATGAGTGAAGGGAGCTACAATATATACCACGCTGTGTATGTGGTG
GCCCACGCACTCCAGGAGATGGTGTTCCGAAGAGCTTATTTGCATCCAGAGGGGAATGAG
GATGGGATAGTGTTCTCCCCCTGGCAG
>V2R.ThrSwi_NIG_v1_Scaffold00137_1487881_1488687-
CTTACATTTGGCTGTTTTGACCCTCTGCTGAGTGAAAATGAACAGTTTTCCTCTCTCTAC
CAGATAGCCCCAAAAGATGGATCTCTGGCTCTTGGCATGGTCTCCTTGATGCTTTATTTC
AGCTGGACCTGGGTGGGGCTGGTCATCGCAGATGGTCAGAAAGGTCATCAGTTCCTGTCA
GACATCAAAACTGAGATGGGCAGGAACGGAGTCTGTACGGCATTCGTGAAAGTGATCTCG
GTTGCTATTTTCTCTGTTGTCTCCCATGCACAGCACCGTGATTTCCTGACCAGGGAGACA
TCACCAGTCCGTGTGGTTGTCATTTACTATGACACGGAGAGTTGGAGTGATGTGAACTAT
CACATCAGGCAGCATCTCACGACATGGACTGTCTGGGTCACAAACTCACAGTGGCATGCG
GACATGGGCGGCAGAAATTTTATACTTGAATCCTTCCATGGGATTCTCATTTTTTCAAAG
CACCACGAGGAGATTTGTAGTTTCCAAAATTTTATTCAAGCAGTTAACCCTTCCAAATAC
CCAGAAGACAGTTTCCTCACTCTGTTTTGGTATGAGCATTTTCATTGTTCAGTGTCTGAC
TCTGACTGTACATTGGAAGACTGTGCGCCTAACGCCTCTCTGGCGTGGCTGCCTGGGAAT
CGTTTTGAGATGGCCATGAAGGAGGACAGCTACACTATATATAATGCTGTGTATGCTGTG
GCGTACGCGCTCCATGAGCTGCTTCTGCAGCAAGTGCAAACACAGTCAGCAGGAAATGGG
GAGAGAGTAGGCTTCTCTCCTGAGCAG
>V2R.ThrSwi_NIG_v1_Scaffold00177_69305_70108-
CTGACCTATGGCTCTTTTGATCCTATGCTCAGTGATGGCAATCAGTTCCCTTCTCTGTAT
CAAGTGGCCCCCAAGGACACACATCTAGCCCTTGGCATAGTCTCTATGTTGGTTCATTTC
AACTGGACGTGGGTGGGACTGGTCATCCCAGAAGACCAGAATGGTTTTCAGTTCCTCTCC
GATTTGACAAGAGAGATGGACAGGAACAAGGTCTGTCTGGCCTTTGTGAAAATTATCACA
ACTGATCCTGGGCTATATTTCTCACGACCAGAGCCGTTTAAATTTCTTTCCATGGGGTCA
TCAGTAGCCAATGTTCTTATATTGTACTTTGAGAGCGATGGTGCATCAGAGATGGGATTT
TACAGCATAAAATATTCGATGGCATGGAAGGTCTTGGTCACAAATTCAGAAAAGCATGCA
GCTACTACTGGGAAAGACTTCATACTTGACTTGTTCCATGGCACTTTCATTTTTTCACAT
CACCGGAAGAAGATTTCTGCTTTCCAAAAGTTTGTCCAGAGCGTTCACCCTTCCAAATAC
GCAGGAGACACTTACCTGGCATTACTTTGGGTGCAGAAGTTTGGGTGCTCACTGTCTGAT
TCTGACTGTGCAGTGAGGAACTGTCCACCTAACGCCTCCCTGGCCTGGCTGCCTGCGAAT
GCATTTGAAATGGTCATGACTGATGAGGACTACAATATATACAATGCTGTGTATGCTGTG
GCCCGTGCCCTCCATGATAGCCTTCTTCAACGTGTACAGGAGCAACAAATGGAAAATGAA
GGGATGATGTTTTCCCCGTGGAAG
>V2R.ThrSwi_NIG_v1_Scaffold00177_86349_87152+
CTGACCTATGGCTCTTTTGATCCTATGCTCAGTGACGGCAATCAGTTCCCTTCTCTGTAT
CAAGTGGCCCCCAAGGACACACATCTAGCCCTTGGCATGGTCTCTATGTTGGTTCATTTC
AACTGGACGTGGGTGGGACTGGTCATCCCAGAAGACCAGAATGGTTTTCAGTTCCTCTCC
GATTTGACAAGAGAGATGGACAGGAACAAGGTCTGTCTGGCTTTTGTGAAAATTTTCCCA
ACTGATACTGAGTTATATTTATCACGACCAGAGCCATTTAAATTTCTTTCCATGGGGTCA
TCAGTAGCCAATGTTCTTATAATGTACTTTGAGAGTGATGGTGCATCAGAGATGGGATTT
TACAGCATAAAATATTCGATGGCATGGAAGGTCTTGGTCACAAACTCAGAAAAGCATGCA
GCTACTACTGGGAAAGACTTCATACTTGACCTGTTCCATGGCACTTTCATTTTTTCACAT
CACCGGGAGAAGATTTCTGCTTTCCAAAAGTTTGTGCAGAGCGTTCATCCTTCCAAATAC
GCAGGAGACACTTACCTGGCATTACTTTGGGTATTGAAGTTTGGGTGCTCACTGTCTGGT
TCTGACTGTGCAGTGAGGAACTGTCCACCTAACGCCTCCCTGGCCTGGCTGCCTGCGAAT
GCATTTGAAATGGCCATGACTGATGAGGACTACAATATATACAATGCTGTGTATGCTGTG
GCCCGTGCCCTCCATGATAGCCTTCTTCAACGTGTACAGGAGCAACAAATGGGAAATGAA
GGGATGATGCTTTCCCCGTGGAAG
>V2R.ThrSwi_NIG_v1_Scaffold00177_811636_812442+
CTGGCCTTTGGCTCTTTCGATCCTATGCTCAGCGACACTGGCCAGTTCCCTTCTCTCTAT
CAAGTGGCCCCCAAGGACACATCCCTGGCCCGTGCCATGGTCTCCCTGATGCTTCATTTC
CACTGGACGTGGGTGGGACTGGTCATCCCAGAAGATCACATTGGACTTCAGTTCTTCTCA
GATTTGAAAGGAGAGATGGACAGGAACAGGATCTGTCTAGCATTCGTGGAAGTGATGACA
GTAGATACTTGGTTATATTTTTCAAGTGAACGGCCAACAAAATTACTATTTACAGGAGTG
TCAGTAGCAAACATTATTGTCATTTACATTGAGAGTGATAGTCTAGCAGATATGGGCCTT
TACAAATTGAAATTTTCAGCCACATGGAAGGTTTGGCTCACAAACTCACAAAAGCATGCT
GCTATTACCAAGAAAGATTTCATACTTGACTCATTCCATGGAACTTTCATTTTTTCACAC
CACCACGAAACAGTTGCTAGTTTCAAGGATTTTATCAAGACAGCTAATCCTTCCAAATAC
CCAGAAGACAGTTACCTCACTGCGCTTTGGGTGCAGAAGTTTGGATGCTCAGTCTCTGAT
TCTGACTGTGCAGTGAAGAAGTGTCCACCTAACGCCTCTTTGGCATGGCTGCATGACATA
GAATCTGAAATGGCCATGACTGATGAAGATTACAATGTATACAATGCAGTGTATGCTGTG
GCCTATGCCCTCCATGAATTGCTTTCTCCATACATGCAAGTGCAGCCAATGGGAAACAAG
GAAGGGTTGGTGTTTTCCCCTTGGAAG
>V2R.ThrSwi_NIG_v1_Scaffold00177_829101_829907+
CTGGCCTTTGGCTCTTTCGATCCTATGCTCAGCGACACTGGCCAGTTCCCTTCTCTCTAT
CAAGTGGCCCCCAAGGACACATCCCTGGCCCGTGCCATGGTCTCCCTGATGCTTCATTTC
CACTGGACGTGGGTGGGACTGGTCATCCCAGAAGATCACATTGGACTTCAGTTCTTCTCA
GATTTGAAAGGAGAGATGGACAGGAACAGGATCTGTCTAGCATTCGTGGAAATGATCAGA
ATAGTTACTTGGTTATATTTTTCAAGTGAACAGTCAGCTAGATTACTATTTACAGGGGTG
TCAGTAGCAAACGTTATTGTCATCTATATTGAAAGTGATAGCCTGTTAGTGATGAGTCTT
TACAAACTGAAATTTTCAGCCACATGGAAGGTCTGGCTCACAAACTCACAAAAGCATGCT
GCCATCACGGGGAAAGATTTCATACTTGACTCATTCCATGGGACTTTCATTTTTACACAC
CACCATGAGATGGTTTCTAGTTTCAAGGATTTTATCAAGACAGCTAATCCTTCCAAATAC
CCAGAAGACAGTTACCTCACTGCGCTTTGGGTGAAGAAGTTTGGATGCTCAGTCTCTGAT
CCTGACTGTGCCATGAGGAAGTGTCCACCTAACGCCTCTTTGGCATGGCTGCGTGGCATA
GAACCTGAAATGGCCATGACTGATGAAGATTACAATATATACAATGCAGTGTATGCTGTG
GCCCATGCCCTCCATGAATTAATTTTTCAAGATATGCAATTGCAGCCAGTGGGAAACAAG
GGAGGTTTGGTGTTTTCCCCTTGGAAG
>V2R.ThrSwi_NIG_v1_Scaffold00305_44591_45397+
CTGACCTTCGGCACTTTTGATTCTAAATTCAGTGACAATGGCCAGTTTCCTTCTGTCCAC
CAGATGGCCCCGAAGGATGAATCTCTGGCCCTTGGCATGGTTTCCTTGATGCTTCGTTTC
GGCTGGACCTGGGTGGGACTGGTCATCACAGAAGGCCACAATGGTTTGCAGTTCCTCTCG
GACATGTGGGGAGAGACAGACAGGAATGGAGTCTGTGTAGCATTTGTGAAAATGATCTTA
AATACTCTTGTATCATACCTCTGGCTTCCAAAACTGCAAGATCTGCTCAGCAAAGAAAGA
TCGCCAGTAAATGTGGTTATCATTTATTATGATACTGACTCTTTAAATGACATAAACTAT
CAGGTGGTGTCACATTTGGTGACATGGAGAGTCTGGGTGACAAACTCAGCGTGGCATGCT
GGCCTGGCTGGGAGAAATTTCATCCTTGACTCATTCCATGGCACTCTCATTTTTTCCCAC
CATCGTGAAGAGATTTCTGGTTTCAGTAAATATATCCACACAGCCACCCCCTTGAAGTAC
CCAGAAGACACTTTCCTCACTCGGTACTGGTTCCAGAACTTCCACTGCTCGTTCTCTGAC
TCTGACTGCTCACTCAGGGACTGTACACCCAATGCCTCTCTGGCATGGCTGCCTGCGAAT
CGTTTTGAGACATCTATGAGCGAAGGGAGCTACAACACGTATAATGCTGTGTATGCCGTG
GCCCACGCTCTCCAGGAGATGCTTCTTCAGCAAGATCAAACACAAGCAATAGGAAGTGGG
GACACTACAGTGGTCACTCCCTGGCAG
>V2R.ThrSwi_NIG_v1_Scaffold00305_66134_66940-
CTTACCTTTGGTACTTTTGATCCTGAATTTAGTGACGATGGCCGGTTTCCTTCCCTCCAC
CAGATGGCTCCAAAGGATGAATCTCTGGCCCTTGGCATGGTCTCCTTGATGCTTCATTTC
AGCTGGACCTGGGTGGGACTGGTCATCACAGAAGGCCACAGTGGTTTGCAGTTTCTCTCA
GACGTGAGGAGAGAGACAGACAGGAATGGAGTCTGTGTAGCATTTGTGAAAATGATCTTA
AATATTCTTGTATCATACCTCTGGCTTCCAAAGCTGCAAGATTTACTGAGCAGAGAAAGA
TCACCAGTAAATGTGGTTATCATTTATTATGATACTGACTCTTTAAATGACATAAACTAT
CAGGTGGTGTCACATTTGGTGACATGGCGAGTCTGGGTGACAAACTCAGCGTGGCATGCT
GGCCTGGCTGGGAGAAATTTCATCCTTGACTCGTTCCATGGCACTCTCATTTTTTCCCAC
CATCATGAAGAGATTTCTGGTTTTAATAAGTATATCCACACAGCCACCCCCTTGAAATAC
CCAGAAGACACTTTCCTCACTTGGTACTGGTTCCAGAACTTCCACTGCTCATTCTCTGAC
TCTGATTGTTCACTGAGGGACTGTACACCCAATGCCTCTCTGGCATGGCTGCCTGCGAAT
CGTTTTGACACAGCCATGAGCGAAGGGAGCTACAATGTCTACAATGCTGTATATGCGGTG
GCCCATGCCCTCCAGGAGATGCTTCTTCAACAAGGTCAAATGCAGCCAATGGGAAATGAG
GGTAATATGGTGTTATCCCCCTGGCAG
>V2R.ThrSwi_NIG_v1_Scaffold00305_87450_88256+
CTTACCTTTGGCAGTTTTGATCTTGAGTTCAGTGACAATGGCCGGTTTCCTTCCCTCCAC
CAGATGGCTCCAAGGGATGAATCTCTGGCCCGTGGCATGGTCTCCTTGATGCTTCATTTC
AACTGGACCTGGGTGGGACTGGTCATCACAGAAGGCCACAGTGGTTTTCAGTTCCTCTCG
GATGTGAGGGGAGAGATGGACAGGAATGGAGTCTGTGTAGCTTTTGTAAAAATGCTCACT
AGTAACCTTGTATCATACCTCTGGTTTCCAAAACCGCAAGATTTCCTGAGCAGAGAAAAA
GCACCAGTAAATGTGGTTATCATTTACTATGACACTGACAGTCTAAATGATCTAAACTAC
CAGGTAGCGTCACATTTAGTGACATGGAGACTCTGGGTGACAAACTCAGCATGGCGTGCT
GACCAACGTGGGAGAAATTTCTTCCTTGATTCATTTCATGGGAGTCTCATTTTTTCACAC
CACCATGAGGACACTTCTGATTTCCATGAGTTTATCCAAACAGCCACCCCCTTGAAGTAC
CCAGAAGACACTTTCCTCACACACTATTGGTTTGAGAATTTTCGCTGCTCATTCTCTGAC
TCTGACTGTTCACTGAGGGACTGTACACCCAATGCCTCTCTTGCATGGCTGCCTGCGAAT
CGTTTTGACACAGCCATGAGCGAAGGGAGCTACAACACATACAATGCTGTGTACGCGGTG
GCCCATGCCCTCCAGGAGATGCTTCTTCAACAAGGTCAAATACAACCAATGAGAAATGGG
CACACTACCACATTCTGTCCCTGGCAG
>V2R.ThrSwi_NIG_v1_Scaffold00406_32611_33417+
GTTTCCTTTGGTCCTTTTGACACAATGCTGAAAGAAAATGGCCAGTTTCCTTCTCTCTAT
CAGGTGTCCCAAAAGGACACATCTCTGGCCCTTGGCATGGTGTCCTTGATGCTTCATTTC
AACTGGACCTGGGTAGGTCTTGTCATTACAGAAGGTCATAAAGGTCAACAGTTTCTCTCA
GATGTGCAAGCAGAGATGGGCAGGAACAGAGTGTGTGCAGCATTTGTGAAAATGCTCTCA
ACTCCAATCACATCCTATATGCCAGGTGCATATCAGGCTATTATGCAGTCTGGGAAAATA
TCAGCAGTCAAAGTGGTCCTAATTTACTATGATAATGATGGCCTCAATGATGCATACTAT
GCCATAGAGTCTTATATAACCACCTGGAGAGTCTGGATCACAAATTCACAGTGGCATGCT
GACATGGCTGGCAAAAGTTTTATACTTGACTCATTCCATGGGACTCTGATTTTTTCAAAC
CATCATGAGGAGATTTCAGGTTTCACAGATTTTGTGCGAGCAGCTAACCCTTTCAAGTAC
CCAGAAGACACTTACCTCACTACCTATTGGTACAATAGTTTTCGTTGCTCTTTCTCTGAT
TCTGATTGCACACTGAACAACTGTACCCCTAATGCCTCTTTGGCCTGGCTGCCTGTGAAT
CGTTTTGACATGGCCATGAAGGATGGGAGTTACAATATATACAATGCTGTGTATGCGGTG
GCGCATGCCCTCCACGTGATGCTTCTTCACCAAGTAGAAATGCCACCAATGAGAAACAGT
GAAGTTATGCTGTTTTCTCCATGGCAG
>V2R.GCA_004026965.1_PetTyp_v1_BIUU_PVIR01000822.1_52742_53551-
CTGAACTATGGCTCTTTTGATACTATGCTCAGTGACAATGGCCAGTTTCCCACTCTCCAT
CAGGTGGCCCCCAGGGACACATCTCTGGCCCCTGGCATGATCTCTCTGATGCTTCACTTC
AGCTGGACCTGGGTGGGACTAATGATTCTTGATGATCAGAATGGGCTTCAGTTCCTCTCA
GGTTTGAAAAAAGAGATGGACAGGAACAGAATTTGTCTAGCATTTGTGCAAATGGTCTCA
GTGGATTCAGAGTCCCACGATTCACGTAAATTTTTAGTTCCATTAGATTCTAAGGGGATT
TCAACAACAAATGTGATTGTCATACACTTTCAGAGTGATACTACATCAGACATGGAATTT
TATGCAATATCTTATTCTAAGACATTCAAAGTCTGGGTCACAAACACACAAAACCACGCT
CTCGTACTCACATACATGGATTACAGACTTCACTCTCTCCATGCCACTTACATTTTTTCA
CACCACCATGAGAAGCTTTCTGGTTTCAAAAAATTTCTCCAAACAGTTTATCCTTCCAAC
TATCCAGAAGACAATTTCCTCTCGCTCATTTGGGTGACAAAGTTTGAGTGCTCAGTTTCT
GAGTCTGACTGTTCAGTGAAAAACTGTCCACCTAATGCCACTCTTGCCTGGTTGCCTTCG
AATAAATTTGAAACAGCCATGACTGATGAAGATTACAATATATACAATGCTGTGTATGCT
GTAGCACATGCCCTCCATCGTAGCCTTCTTCAACATAAACAGGAGAAACTAATGGAAAAT
GGGAACCAAATGATGTTTTCTCCCTCAAAG
>V2R.GCA_004026965.1_PetTyp_v1_BIUU_PVIR01000822.1_102521_103327-
CTTACATTTGGCACTTTTGATTCTCAGTTCAGTGACAATGGACAGTTTCCTTCTGTCCAT
CAGATGGCTCCAAAGGACGAGTCACTGGCCCTTGGTATGGTTTCCTTGATGCTTCATTTC
AGCTGGACCTGGGTGGGGCTGGTCATCACAGAAGGTCAGAATGGATTTCAGTTCCTCTCA
GATGTGAGGAGAGAAATGGACAGGAATGGAGTCTGTGTAGCATTTGTGAAAATGATCTCA
AATATTCTTGTATCATACTTATGGATTCCAAAGCTGCAAGATTTCCTGAGCAGAGAAAGA
TCACCAGTAAATGTGGTTATCATTTATTATGATACTGACTCTTTCAGTGATATAAACTAC
CAGGTAGTACCACATTTAGTGACATGGAGAGTCTGGGTGACAAACTCAGCATGGCACGCT
GACCTGGCTGGAAGAAATTTTGTCCTTGATTCCTTTCATGGAGTTGTCACTTTTACTCAC
CATCATAAAGTGATTTCTGCTTTTAATGAGTTTATTCAAACAGCTATTCCATTCAAATAC
CCAGAAGACGTGTTCCTCACTTGGTATTGGTTCCAGAATTTCGACTGCTCATTGTCTGCA
TCTGACTGTTCACTGAAGGACTGTACACCTAATGCCTCTCTGGCATGGCTGCCTGCAAAT
CATTTTGACACATCCATGAGTGAAGGGAGCTACAACACATACAATGCTGTGTATGCAGTG
GCCTATGCACTCCAAGAGATGTTTCTTCAGCAAGATCAAGCACAACAAATCGAAAGTGGA
GACACTACAGAGTTCACCCCCTGGCAG
>V2R.GCA_004026965.1_PetTyp_v1_BIUU_PVIR01000822.1_148184_148990-
CTTACCTTTGGTGCTTTTGATTCTACATTCAGTGAAAATTCCCAGTTTCCTTCTCTCCAT
CAGATGGCCCCAGAGGATGAATTTCTGGCCTTTGCCATGGTTTCCTTGATGCTTCATTTC
AGCTGGACATGGGTGGGACTGGTCATCACAGAAGGACACAGTGGTTTTCTGTTTCTCTCA
GACATGGTGAGAGAGATGGACAGGAGTGGAGTCTGTGTAGCATTTGTGAAAATGATCTCA
AATGCTTTCGTATCATACCTTTCAATAACAAAATTTCAAGATTTCCAGAGCAAAGAAACA
TCACCAGTAAATGTTGTCATTATTTATTATGATACTGACAGTCTAAATCATGTAAACTAC
CATATAGGGATACATTTAGTGACATGGAGAGTCTGGGTAACAAACTCACAATGGCATTCT
GACCTGGCTGGAAGGAATTTCCTCCTCGATTCATTTCATGGCATTATCATTTTTTCTCAC
CACCATGAGGAGATTTCCGATTTTAATGAGTTTATCCAGACAGCTACTCCTTTCAAGTTC
CCAGAAGACACATTCCTCATGATGTATTGGCTCAATAATTTCCACTGCTCATTCTCTTAC
TCTGACTGCTCCCTGAAGAACTGTACTCCTAATGCCTCTCTGGTGTGGCTGCCTGCAAAT
CATTTTGATGCAACTATGAGCGAAGGAAGCTACAACACATACAATGCCATTTATGCAGTA
GCTCACGCCCTCCAGGAGATGTTACTTCATCAAGCACAAATGCAGCCAATGGAAAGTGGA
GACATAACAGTGTTCTCCCCCTGGCAG
>V2R.GCA_004026965.1_PetTyp_v1_BIUU_PVIR01004096.1_46988_47794-
CTTACTTTTGGCAGTTTTGATTCTACATTCAGTGACAATGGCCAGTTTCCTTCTCTGCAT
CAGATGGCTCCAAAGGATGAATATCTGGCCCTTGGCATGGTTTCTTTGATGCTTCATTTC
AGTTGGACCTGGGTGGGACTGGTCATCACGGAAGGTCAAAATGGTTTTCACTTCCTCTCA
GATGTGAGGAGAGAGATGGACAGAAATGCAATCTGTGTAGCATTTATAAAAATTATCTCA
AATATTCTTGTAACATATATATGGGGTCTTAAACTGCATAATTTACTGAGAAAAGAAACA
TCACCAGTAAATGTGATATTCATTTATTATGATAATGACAGTGTAAATGATATAAATTAT
CAGATAGGTGTATACTTAGTGACATGGAGAGTCTGGGTGACAAACTCACAATGGCACGCT
GACCTGGCTGGGAGAAACTTCATCCTTGACTCATTCCAAGGGAGTCTCATTTTTTCTCAC
CAGCATAAGGAGATTTCTGGTTTTAATAAGTATATTCAAACAGCTACCCCCTCCAAATAC
CCAAGAGATTTCTACCTCACTATGTTCTGGTTCCAGAATTTCCACTGCTCATTCTCTGAC
TCTGACTGTTCATTGAAGGACTGTACACCTAATGCCTCTCTTGCAAGGCTACCGGAGAAT
CGTTTCAACACAGCCATGAGTGAAGGGAGCTACAACGCATACAGTGCTGTGTATGTAGTG
GCCCATGCCCTCCAGGAGATGCTTCTTCAACAAGCTCAGACACATCCAGTGGGAAATGAG
GACAATATGGCTTTCTCCTCCTGGCAG
>V2R.GCA_004026965.1_PetTyp_v1_BIUU_PVIR01006568.1_60407_61213-
GTTACTTTTGGCACTTTTGATTCAACATTCAGTGACAATGGACAGTTTCCTTCTCTCCAT
CAGATGGGTCCAAAAGATGCATCTCTGGCCCTCGCCATGGTTTCCTTGATGCTTCATTTC
AGCTGGACCTGGGTGGGACTGGTCATCACAGAAGGCCACAATGGTTTCCAGTTCCTTTCA
GATGTCAGGAAAGAGATGGACAGGAGTGGAGTATGTGTAGCATTTGTAAAAATCATCTCA
AATGCTTTTGTATCATACCTCTCAATAACAAAATTTCAAGATTTCCTGAGCACAGAGACA
TCACCAGTATATGTGGTTATCATTTATTATGACACTGACAGTCTAAATCATATAAACTAT
CAGATAGGGCTATATTTAGTAACATGGAGAGTCTGGGTGACAAATTCACAATGGCATGCT
GACCTGGCTGGAAGAAATTTCATCTTTGACTCATTCCATGGAACTCTCATTTTTTGCCAC
CATCATGAGGAGGTTTCTGGGTTAAATGAGTTTATCCAAACAGCTACTCCCTTCAAATAC
CCAGAAGACACCTTCCTCACTCGATATTGGTTTGAGAATTTCCATTGCTCATTTTCTTCA
TCAGACTGTTCACTAAAAGACTGTACACCTAATGCCTCTCTGGCATGGCTGCCTGCGAAT
CGTTTTGACACAGCCATGAGTGAAGGGAGCTACAATATATACAATGCTGTGTATGCACTG
GCCCATGCACTCCAGGAGATGCTTCTTCAGCAAAGTCAAACACAACCAATTGGAAGTAGG
AACAAAACGGTGTTCTCCCCCTGGCAG
>V2R.GCA_004026965.1_PetTyp_v1_BIUU_PVIR01007581.1_15238_16044-
CTTACCTTTGGCACTTTTGATTCTAAGTTTAGTGAAAATGGCCAGTTTCCTTCTCTCCAT
CAGATGGCTCCAAAGGATGAATCACTGGCCCTCGGCATGGTTTCCTTGATGCTTCATTTC
AGCTGGACCTGGTTGGGACTGGTTATCACAGAAGGTCAGAATGGTTTTCAGTTCCTCTCA
GATGTGAGGAGAGAGATGGACAGGAATGGAGTCTGTGTAGCATTTGTAAAAATGATCTCA
AATGCTTTTGCATCATACCTCTCAGTTATAAAGCTGCGAGATTTCATGAGCAGAGAAACA
TCACCAGTAAATGTTGTTATCATTTATTATGACACTGACAGTCTAAATAATGTAAACTAT
GAGGTAGGGGTACGTTTAGTGACATGGAGAGTCTGGGTGACAAACTCACAATGGCACGCT
GACATGGCTGGGAGAGATTTCATCCTAGACTCATTCCATGGAAGTCTTATTTTTTCACAC
CACCAAAAGGAGATTTCTGATTTTATTAAGTTTATCCAAACAGCTACCCCCTCGAAATAT
CCAGAAGACACTTTCCTCATTCGATACTGGTTTGAGAATTTCCACTGCTCATTCTCTGAC
TCTGACTGTTCACTGAAGGACTGTACACCTAATGCCTCTCTGGCTTGGCTGCCTGCGAAT
CATTTTGACACAGCCTTGAGTGAAGGAAGCTACAACATATACAATGCAGTGTATGCAGTG
GCCCACGCCCTCCAGGAAGTGCTTCTTCAACAAGGTCAGATGCAATCAATGGGAAGTGGG
GGCAATATGGTGTTCTCCCCCTGGCAG
>V2R.GCA_004026965.1_PetTyp_v1_BIUU_PVIR01007581.1_39985_40791+
ATTACCTTTGGTTCTTTTGATCCTACTCTAAGAGACGGTGGACTTTTTCCTTCTGTCTAT
CAGGTGGCCCGTAAGGACAAATCTCTGGCAGTTGCTATGGTTTCCTTAATGGTCCATTTC
AGCTGGACCTGGGTGGGGCTGGTCATCATGGAAGGTCAGAAAGGTCTTCAGTTTCTCTCA
GACATGACAAGAGAGATGGACAGGAACAAAGTCTGTATAGCATTTGTGAAAATGGTCTCA
ACTGCTCTTGTGTCTTATGTGGCATTTGCAAAGGAAAACATTATCCTGACCAAGGAAACA
TCACAAGTCAATGTGGTCATCATTTACTATGACACTGATATTATCAATGATATAAATCAT
AATATAGGGCAACACTTGCTTACAGGCAAAGTCTGGGTCACAAACTCTCAATGGCATGCT
GACATGACTGGGAAAACTTTCATACTTAATTCATTCCATGGGACACTCATTTTTTCCAAC
CACCATGAAAAAATACCTGGTTTCAAACATTTTGTGGAAGAAGTCAACCCCTCCAAATAC
CCAGAAGACACTTATCTAACTATGTTTTGGTTAAATAATTTCCACTGTTCATTCTCTGAC
TCTGACTGTTCACTGAAGGACTGTACACCTAATGCCTCTCTGGCATGGCTGCCTGTGAAT
CGTTTTGACACAGCTATGACTGACTGGAGTCACAATACACACAACGCTGTGTATGCTGTG
GCCCACGCCCTGCATGAGATGCTTCTACAGCGAACACAGTGGCCACCAGTGAGAAACAAA
GGAGTGATGGTGCTTTCACCCTGGCAG
>V2R.GCA_004026965.1_PetTyp_v1_BIUU_PVIR01008039.1_16928_17800+
GTGGGCTACTTTTCTACCTGCTCAATTCTTAGTGACAAATTCCAGTTTCCATCTTATATT
CGTACAATAGCCAGCGACAAGTTCCAGTCCGAAGCAATGGTAAAACTTATCCTACACTTT
GGTTGGATCTGGGTAGGCGCTATTGCAGCTGATGATGATTATGGTAAATACGGAGTAAAA
GCTTTTAAAGAACACTTGGAGAATGCCAATCTCTGTATTGCATTCTCTGAAACCATACCC
AAGGTCTATTCCAATGAGAAAATGCAAAAAGCTGTTAAAGCCATAAGGAGTTCTACCGCC
ACAGTCATCGTGCTTTATGCTTCTGATATTGACCTCAGTCCTTTTGTGTTGGAAATGGTT
TACCATAACATAACCCAAAAAACATGGATTGCGAGTGAAGCCTGGATTACCTCAGCCCTC
ATTGCAAAGCCTGAATATTTCCCGTATTTTGGAGGGAGTATTGGATTTGCAATACCGAGA
ACTGATATACCAGGTTTAAAAGAATTCCTTTATGATGTCCATCCTAGCAAGGATCCAAGT
GATGTCCTGACCATTGAATTTTGGCAAACTGCATTTAACTGTACTTGGCCAAACAGTAGT
GTTCCCTACAATGTTGACCACAGAGTGAATATGACTGGTAAAGAAGACAGGTTATACGCC
ATGTCTGATAAATTCTGTACTGGAGAGGAGAAACTGGAAGAACTGAACAATACCTATCTG
GATGTGTCTCAGCTCAGAATTACAAACAATGTCAAACAAGCTGTGTATGCTATGGCTTAT
GCCCTGGATGAACTCCACAGGTGTCAGGAAGGACAGGGGCCATTCATGCCGGACAGCAGC
TGTGCATATTTACCCGACTTTGAGCCTTGGCAA
>V2R.GCA_004026965.1_PetTyp_v1_BIUU_PVIR01009999.1_22218_23024-
CTTACCTTCGGCCCTTTTGATCTTGAATTTAGTGAAAATGGCCAGTTTCCTTCTCTCTAC
CAAATGGCTCCAAAGGATAAATCATTGGCCCATGGCATGGTTTGCTTGATGCTTCATTTC
AACTGGACCTGGGTGGGACTGGTTATCACAGAAGGTCAAAATGGTTTTCAGTTCCTTGCT
GATGTAAAGGGAGAGATGGATAGGAATGGAATCTGTGTGGCATTTGTAAAAATGTTCTCA
AATGTTATTGTATCATACATCTGGGCTTCAAAGCGGCATGATTTACTGAGCAGAGAAACA
TCACTAGTAAATGTGATTATCATTTATTATGATAATGACAGTGTAAATGATATAAACTAT
CGAATAGGCCAGCATTTAGTGACTTGGAAAGTCTGGGTGACAAACTCACAATGGCATGCT
GATCTGGCCGGAAGGAATTTTATCCTTGACTTATTCCAAGGGAGTCTCATTTTTTCACAC
AAGCATGAAGAGATTTCTGGTTTTAATAAGTACATCCAAGAAGCTACCCCCTTCAAAAAC
CCAGAAGACTTTTACCTCACTATGTTTTGGTTTCAGAATTTCCATTGCTCATTCTCTGAC
TCTAACTGTTCACTGAAGGACTGTACTCCTAATGCCTCTCTGGCATGGCTGCCTAAGAAT
CGTTTTGACATGGCTGTGAGTGAAGGGAGCTACAACATTTACAATGCTGTGTATGTGCTG
GCCCACGCCCTCCAGGAGATGTTTTCTCAAATTGATCAAATGCAACCAATGGGAACTGAG
GACAATATGGTGTTCTCTGCCTGGCAG
>V2R.GCA_004026965.1_PetTyp_v1_BIUU_PVIR01011921.1_29161_29967-
CTTACATTTGGCACTTTTGATTCTCAGTTCAGTGACAATGGCCAGTTTCCTTCTCTCCAT
CAGATGGCTTCAAAACATGAGTCTCTGGCCCTTGGCATGGTTTCCCTGATGCTTCATTTC
AGCTGGACGTGGGTGGGACTGGTCATCACAGAAGGTCAGAATGGATTTCAGTTCCTATCA
GATGTGAGGGGAGAGATGGACAGGAATGGAGTCTGTGTAGCATTTGTGAAAATGATCTCA
AATATTCTTGTATCATACTTCTGGATTCCAAAGTTGCAAGATTTCCAGAGCAGAGAAAGA
TCTCCAGTAAATGTGGTTATCATTTACTATGATACTGACTCTTTATATGATATAAATTAT
CAGGTAGTGCCACATTTGGTGACATGGAGAGTCTGGGTGACAAACTCAGCATGGCACGCT
GACCTGGCTGGGAGAAATTTCATCCTTGACTCATTTCATGGAGTTGTCACTTTTTCTCAC
CATCATCATGAGATTTTTGGTTTCAATAAGTTTATCCAAACAGCTACTCCTTTCAAATAC
ACAGAAGACATGTTCCTCACTTTGTATTGGCTTGATAACTTCCACTGCTCATTCTCTGAC
TCTGACTGTTCACTGAAGGACTGTACACCTAATGCCTCTCTTGCATGGCTGCCTGCAAAT
CGTTTTGACATGACCATGAGTGAAGGAAGCTATAACACATACAATGCTGTGTATGCAGTG
GCCCATGCCCTCCAGGAAGTGCTTCTTCATCAAGGTCAAACACAACAAATAGGAAGTGGG
TACACTACAGTGTTCAGTCCCTGGCAG
>V2R.GCA_004026965.1_PetTyp_v1_BIUU_PVIR01012015.1_40031_40844+
CTTACCTTTGGCGCTTTTGATAAAATTTAATGAATTTAATGAAAACTGCCAGTTTCCTTC
TCTCCACCAGATGGCTCCAAAGGATGAATATCTGGCCCTTGGCATGGTTTCCTTGATGCT
TCCTTTCAGCTGGACCTGGGTGGGACTGGTCATCACAGAAAGTCAGAATGGATTTCAGTT
CCTCTCAGATGTGAGGGGAGAGATGGACAGGAATGGAATCTGCATAGCATTTGTAAAAAT
GGTCTCAAATATTCTTGTGTCATACCCTTGGATTCCAAAGCTTCAGGATTTCTCGAACAG
AGAAGTATCACCAGTAAATATCATTATCATTTACTATGTTACTGACAGTCTAAATGTTAT
AAACTATTACATAGGTGTACATTTAGTGACATGGAGAGTCTGGATGACAAAATCAGCATG
GCATGCTGACCTGGCTTGGAGAAATTTCATCCTTGACTCATTGCATGGGACTCACATATT
TTCCCACCACCATGAAGAGATTACTGGTTTTAATGAGTTTATCCAAACAGCCACTCCCTT
CAAGTACCCAGAACACACTTTCCCCACTCGATATTGGTTTGAGAATTTCCACTGCTCATT
TTCTGACTCTGACTGTTCATTGAAGGACTGTACACCCAATGCCCCTCTGGCATGGCTGGC
TGTGAACTGTTTTGAGACATCCATAAGTGAAGGGAGCTACAACACATACAATGCTGTGTA
TGCAGTGGCCCACTCCCTGAAGGAGATACTTCTTCAACAAGGTCAAAAGCAACCAATGGG
AAGTGGGGACACCATGCTCTTTTCCCCCTGGCAG
>V2R.GCA_004026965.1_PetTyp_v1_BIUU_PVIR01014892.1_10027_10833-
CTTACTTTTGGCTCTTTTGATCCTACGCTCAGTGACTCTGGCCAGTTTCCCTCTGTATAT
CAGATCGCACCAAAGGACACATCTCTGGCCCTTGGCATGGTCTCTTTGATGCTTCATTTC
CACTGGACGTGGGTCGGACTGGTCATCCCAGAAGATCACATTGGCCTTCAGTTCCTCTCA
GATTTAAAACAAGAGATGGACAGGAACAGAGTCTGTCTAGCATCTGTGAAAATGATCACC
ACTGATCCTGGGTTATATTTCTTACGAGAAAAGCCAACTAAGTTGCTATCCCTGGGGACA
GCAGTAGCCAGTGTGGTTATCATGTACTTTGAGAGTGACAGTCTATCAGAGATGGGATTT
TACAGTGTAAAAGTTTCAGGGACATGGAAAGTCTTGGTCACAAACTCACAAAAACATGCT
GCTGTCACTGGGAAAGATTTCATACTTGACTCATTCCATGGAACTTTAACTTTTTCACAG
CACCATGAGGAGATTTCTGGTTTAAAACATTTCATCCAGACAGCTAATCCATCTAAATAC
CCAGAAGATGCTTACCTTACTCTCCTTTGGGTGCAAAAATTTGAATGCTCATTCTCAGAT
TCTGACTGTACAGTGAGTAACTGCCCATCTAATGCCTCTCTGGCCTGGTTGCCTGTGAGT
GAATTTGAAATCGACGTGTCTGATGAGGATTACAATATATACAATGCTGTGTATGCTGTG
GCCCATGCGCTCCATGCTTTGACTCTTCAAAATTTACAAGCACAATTAATGGAGGGTAGA
CATGGGATGTTGTTTTCGCCCTGGAAG
>V2R.GCA_004026965.1_PetTyp_v1_BIUU_PVIR01014970.1_6493_7299-
GTTATATTTGGTTCTTTCGATCCTGTGTTAAGAGACAGTGGACAATTTCCTTCAGTCTAT
CAGGTGGCCCCTAAGGACACATCTCTGGCAGTAGCTACTGTTTCCTTGATGCTTCATTTC
AGCTGGGTCTGGGTGGGACTGGTCATCACAGAAGGTCAGAAAGGTCTTCAGTTTCTTGAC
GAGGTGACAGGAGAGATGGACAGGAACAAAGTCTGTGTAGCATTTGTGAAAATGGTCTCA
ACTCCTCTTGTGTCATATATGGCCCTTTCAAAGGAACACATTATCCTGACCAAGGAAACA
TCACAGATTAGAGTGGTCATCATTTATTATGACACTAATATTTTAAATGATATAAATTAT
CACATAGAACAATATTTACTAACAGGAAAAGTTTGGGTCACAAACTCACAATGGCATGCT
GATATGACTGGGAAAAGTTTTATACTTAATTCATTCCATGGGATGTTCATTTTTTCAAAC
CACCATGAGAAACTTTCTGGTTTTGAAACATTTGTCCAAGAAGCCAGTCCTTCCAAATAC
CCAGAAGACTTTTACCTCACTATGTTTTGGTTCAATAATTTCCACTGCTCATTCTCTGAC
TCTGACTGTTCACTGAAGGACTGTACACCTAATGCCTCTCTGGTGTGGCTGCCTGTAAAT
CGCTTTGACATAGCCATGACCGACTGGAGTCACAATATATACAATGCTGTGTATGCTGTG
GCCCATGCTCTGCAGGATATGCTTCTAAAGCAAGCACAGTGGCCACCACAGGGAAACAAA
GAAATGATGGTGTTTTCCCCCTGGCAG
>V2R.GCA_004026965.1_PetTyp_v1_BIUU_PVIR01017326.1_5668_6474-
CTGACCTTTGGCAGTTTTGATCTTGAGTTCAGTGAAAATGGACAGTTTCCCTCTCTACAC
CAGATGGCTCCAAAGGATGAATCCCTGGCCCTTGGCATGGTTTCCTTGATGCTTCATTTC
AGCTGGACCTGGGCGGGTCTGGTCATCACAGAAAGTAAGAATAGTTTTCAGTTCCTCTCA
GATGTGAGGGGAGAAATGGACAGGAGTGGAGTCTGTGTAGCATTTGTAAAAGTGATCAGT
AGTGATCTTGTAACGTACCTATGGAGTCCAAAGCTGCAAGATTTCCAGAGCAGAGAAAAA
GCACCAGTAAATGTGGTTATCATTTACTATGATACTGACAGTCTAAATGATATAAACTAC
CAAGTAGTACCACATTTAGTGACATGGAGAGTGTGGGTGACAAACTCACAATGGCATGCT
GACCTTGCTGGGAGAAATTTCATCCTTGACTCATTCCATGGGACTCTCATTTTTTCCCAC
CAGCATGAGGACACTTCTGTTTTCTACGAGTTTATCCAAACTGCTACCCCCTTCAAATAC
CCAGAAGACACTTTCCTCACACACTATTGGTTTGAGAATTTTCACTGTTCATTCTCTGAC
TCTGACTGTTCCCTGAAGGACTGTACACCTAATGCCTCTCTGGCATGGCTGCCTGTGAAT
CATTTTGACACATCCATGAGTGAAGGGAGCTACAACACATACAATGCTGTGTATGAGGTG
GCCCACGCCCTGCAGGAGATGTTTCTTCAACAAGGTCAAGCACAACCTGTGAGAAGTAAG
GACACGAGGGTGTTCTGTCCCTGGCAG
>V2R.GCA_004026965.1_PetTyp_v1_BIUU_PVIR01018043.1_3872_4678-
GTTTCTTTTGGTCCCTATGATCCTGTGCTGAAAGAAAATGGACAGTTTTCATCTCTCTAT
CAGGTGACCCGCAAGGACACATCTCTGGCCCTTGGCATGGTGTCCTTGATGCTTCATTTT
GACTGGACTTGGGTAGGACTTGTTGTTACAGAAGGTCATAAAGGTCATCAATTTCTCTCA
GATGTCCTAGCAGAGATGAGCAGGAACAGAGTCTGTGCAGCATTTGTGAAAATGCTCTCA
ACTCCCCTCGCAACTTACATGCCAAATGCACATCAACATATTATCCTGACTGGGGAAATA
TCACTGGTAAATGTGGTCATAATTTACTATGATATTGATGGTCTCAATGATGTGAATTAT
GCCATAGAGTCATATATAGCCACCTGGAGAGTGTGGATCACAAATTCACAGTGGCATGCT
GACATGGCTGGGAAAAATTTTATACTCGACTCATTCCATGGCACTCTGATCTTTTCAAAC
CACCATGAGGAGATTTCAAGTTTTGCAGATTTTGTTCAGGCAGCTAACCCTTTGAAATAC
CCAGAAGACACTTACCTCACTACTTATTGGTTCAATAGTTTTCATTGTTCATTCTCTGAT
TTTGATTGCACACTGACAGACTGTACTCCTAATGCCTCTCTGGCCTGGCTGCCTGTGAAT
CGTTTTGACATAGCCATGAAGGATGGGAGTTACAATTTGTACAATGCTGTGTATGCGGTG
GCCCATGCCCTTCACGAGATGCTTTTTCACCAAGTAGAAATGCCACCAGCGGGAAACAGA
GAAGCTGTGGTGTTTTCTCCCTGGCAG
>V2R.GCA_004026965.1_PetTyp_v1_BIUU_PVIR01018197.1_4345_5151-
CTTACCTTTGGCACTTTTAATTCTAAGTTCAGTGAAAATGGCCAGTTTCCTTCTCTCCAT
CAGATGGCCCCAAAGGATGAATCTCTGGCCCTCGGCATGGTTTACTTGATGCTTCACTTC
GGCTGGACCTGGGTGGGACTGGTCCTCACAGAAGGTCAGAATGGATTTCATTTCCTCTCA
GATGTGAGAGGAGAGATGGACAGGAATGGAGTCTGTGTCGCATTTGTAAAAATGATCTCA
AATATTATTGTAGCACAAATCTGGAGTCCAAAGATGAAAGATTTCTTGAGCAAGGAAATA
TCACCAGTAAATGTGGTTATCATTTATTATGATACTGACAGTACAAATAGTGTAAATTAT
GAGATAGGATTCCATTTAGTGACATGGAGAGTCTGGGTAACAAACTCACATTGGCACGCT
GACCTGGCTGGGAGAAATTTCATCCTGGACTCATTCCATGGTACTCTCATTTTTTCCCAC
CATCACGAAGAAATTTCTGGTTTTAATGAGTTTATCCAAACAGCTACTCCCTTCAAGTAC
CCAGAAGACACCTTCCTCACTCGATATTGGTTTGAGAATTTCCATTGCTCATTTTCTTCA
TCTGACTGTTCACTGAAGGACTGTACTCCCAATGCTTCTCTGGCGTGGCTGCCTGAGAAT
CGTTTTGACACAGCTATGAGTGAAGGAAGCTACAATATATACCATGCTGTGTATGTGGCG
GCCCACGCCCTTCAGGAAATGCTTCTTCTAAAAGGTCACTTGCACCCAGTGGGAAGTGAG
GACACTATGGTGTTCTCCCCATGGCAG
>V2R.GCA_004026965.1_PetTyp_v1_BIUU_PVIR01018532.1_29935_30741+
GTTTCTTTTGGTCCTTTTGACCATATGCTGAAAGAAAATGGGCATTTTCTTTCTGTCTAC
CAAGTGTCCCAAAAGGACACATCTCTGGCCCTTGGCATGGTGTCCTTGATACTTTATTTC
AACTGGACTTGGGTAGGACTTGTCATTACAGAAGGTCATAGAGGTCAGCAATTTCTCTCA
GATGTACAAGAAGAGATGAGCAGGAACAGAGTCTGTGCAGCATTTGTGAAAATGCTCTCA
ACTCCCCTTGCATCCTACATGCCAAATACACATCAACATATTATCCTGACTGGGGAAATA
TCACTGGTAAATGTGGTCATAATTTACTATGATATTGATGGTCTCAATGATGTGAATTAT
GCCATAGAGTCATATATAGCCACCTGGAGAGTGTGGATCACAAATTCACAGTGGCATGCT
GACATGGCTGGGAAAAATTTTATACTCGACTCATTCCATGGCACTCTGATCTTTTCAAAC
CACCATGAGGAGATTTCAGGTTTCACAGATTTTGTCCAGGAAGCTAACCCTTTCAAATAC
CCAGAAGACACTTACCTCACTACTTATTGGCTCAATAATTTTCACTGTTCATTTGCTGAT
TCTGATTGCACATTGACCGACTGTACTCCTAATGCCTCTTTGGCCTGGCTGCCTGTGAAC
CGTTTTGACATGGCCATGAAGGATGGGAGTTACAATATGTACAATGCTGTGTATGCAGTG
GCCCATGCCCTCCATGAGATGCTTCTTTACCAAGCAGAAATGCCACCAGCGAGAAGCAGA
GAAGCTGTGGTGTTTTCTCCCTGGAAG
>V2R.GCA_004026965.1_PetTyp_v1_BIUU_PVIR01019279.1_27695_28501-
GTTTCTTTTGGTCCTTTTGACCCTATGCTGAAAGAAAATGGACAGTTTCCTTCTCTCTAC
CAAGTGTCCCAAAAGGACACAACTCTGGCCTTTGGCATGGTGTCTTTGATGCTTTATTTT
GACTGGACCTGGGTTGGAATTGTTATTACAGAGGGTCAGAAAGGTCAACAATTTCTCTCA
GATGTACAAGCAGAGATGGAGAAGAACAGAATCTGTGCAGCATTTGTGAAAGTGCTCTCA
ACTCCACTTACATCCTATATGCCAAGTGCATATCAACATATTATCCAGTCTGAGGAAAAA
TCACTGGTTAATGTGGTTATAATTTACTATGATAATGATGGTCTCAGTGATGTGCACTAT
GCCCCAGAGTCATATATAGCCACCTGGAGAGTGTGGATCACAAATTCACAGTGGCATACT
GACATGGCTGGGAAAAATTTTATACTCGACTCATTCCATGGCACTCTGATCTTTTCAAAC
CACCATGAGGAGATTTCAGGTTTCACAGATTTTGTCCAGGAAGCTAACCCTTTCAAATAC
CCAGAAGACACTTACCTCACTACTTATTGGTTCAATAATTTTCACTGTTCATTCGCTGAT
TCTGATTGCACATTGACCGACTGTACTCCTAATGCCTCTTTGGCTTGGCTGCCTGTGAAC
CGTTTTGACATGGCCATGAAGGATGGGAGTTACAATATGTACAATGCTGTGTATGCGGTG
GCCCATGCCCTCCACGAGATGCTTCTTTACCAAGCAGAAATGCCACCAGCGAGAAACAGA
GAAGCTGTGGTGTTTTCTCCCTGGCAG
>V2R.GCA_004026965.1_PetTyp_v1_BIUU_PVIR01019596.1_29670_30476-
ATTACATTTAGCTCTTTTGATCCTGTGTTAGGAGACAGTGGACAATTTCCTTCTCTCTAT
CAGGTGGCCCCAAAGGACACATCTCTGGCACTTGCTATGGTTTCCTTGATGGTCCATTTC
AGCTGGACCTGGGTGGGGCTGGTCATCATGGAAGGTCAGAAAGGTCTTCAGTTTCTCTCA
GACATAACAAGAGAGATGGACAGGAACAAAGTCTGTGTAGCATTTGTGAAAATGGTCTCA
ACTGCTCTTGTGTCTTATACGGCAATTACAAAAGAACACATTATCCTGACCAACGAAACA
TCACGAGTCAATGTGGTCATCATTTACTACGACACTGACATTATCAATGATGTAAACTAT
AACATAGAGCAACACTTACTCACAGGCAAAGTCTGGGTCACAAACTCACAATGGCATGCT
GACATGACTGGGAAAAGTTTCATACTTAATTCATTCCATGGGACGCTAGCTTTTTTCAAC
CACCATGGAAAAATTTCTGGTTTCAAACATTTTGTGGAAGAGGCCAACCCCTCCAAATAC
CCAGCAGACACTTACCTCACTATGTTTTGGTTCAATAATTTCCACTGCTCATTCTCTGAC
TCTGACTGTTCACTGAAGGACTGTACACCTAATGCCTCTCTGGCATGGCTTCCTGTGAAT
CGCTTTGACACAACTATGACTGACTGGAGTCACAATATATACAACGCTGTGTATGCTGTG
GCCCATACTCTGCAGGACATGCTTCTTCAGCAAGGACAGTGGCCACCATATGGAAACAAA
GAAGTAATGGTGTTTTCGCCCTGGCAG
>V2R.GCA_004026965.1_PetTyp_v1_BIUU_PVIR01020644.1_20396_21202+
GTTTCTTTTGGTCCTTTTGAACCTATGCTGAAAGAAAATGACCAGTTTCCTTCTCTTTAT
CAAGTGTCCCAAAAGGACTCATCTCTGGTCCTTGGCATGGTGTCTTTGATGATTCATTTC
AACTGGATCTGGGTAGGACTTATCATTACAGAAGGTCATAAAGGTCAACAATTTCTCTCA
GATGTACAAGCAGAGATGAGCAGGAACAGAATCTGTCCAGCATTTGTGAAAGTGCTCTCA
ACTCCACTCACATCCTATATGCCAAGTGGAAATCAACATATTATCCAGTCTGGGGAAACA
TCACTGGTTAATGTAGTCGTAATTTACTATGATAGTGATGGTCTCGATGACATAAACTAT
GCTGTAGAGTCATATATAGCCACCTGGAGAGTGTGGATCACAAATTCACAGTGGCATGCT
GATATGGCTGGGAAAAATTTTATACTCGACTCATTCCATGGCATTCTGATTTTTTCTAAC
CACCATGAGGAGATTTCAGGTTTCAAAAATTTTGTCCATGAAGCTAACCCTTTCAAATAC
CCAGAAGACACTTACCTCACTACTTATTGGTGCAATAATTTTCATTGTTCATTTTCTGAT
TCTGATTGCACATTAACCAACTGTACTCCTAATGCCTCTTTGGCCTGGCTGCCTGTGAAT
CGTTTTGACATGGCCATGAAGGATGGGAGTTACAATATGTACAATGCTGTGTATGCAGTG
GCTCATGCCCTCCATGAGATGCTTCTTCACCAAGTAGAAATGCCACCAGTGAGAAAGAGA
GAAGCCATGGTGTTTTCTCCCTGGAAG
>V2R.GCA_004026965.1_PetTyp_v1_BIUU_PVIR01021306.1_21678_22484-
CTTACCTTTGGTACTTTTGATTCTCAGTTCAGTGACAATGGCCTGTTTCCTTCTGTTCAT
CAGATGGCTCCAAAGGATGAGTCTCTGGCCCTCGGCATGGTTTTCTTGATGCTTCATTTT
AGCTGGACCTGGGTGGGACTGGTCATTACAGAAGGTCAGAATGGATTTCAGTTCCTCTCA
GATGTGAGGAGAGAGATGGACAGGAACAGAGTCTGTATAGCATTTGTAAAAATTATCTCA
CACATTCTTATATCATATATCTGGGTTCCAAAGCTGCAAGATTTCCAAAGTAGAGAAATA
TCACCAGTAAACGTGGTTATTATTTATTATGATAGTGAAAGTCTGCATAATATAAACTAC
CAGATAGCGCCACAATTAGTGACATGGAGAGTCTGGGTCACTAACTCAGCATGGCATACT
GAGCTAGCTAGGAGAAACTTCATCCTTGATTCATTCCATGGGACTCTCATTTATTCTCAC
CATCATGAAGAAATTTCTGGTTTTAATAAGTTTATCCAAACAGCTACTCCTTTCAAATAC
CCAGAAGACACTTTCCTCACTTGGTATTGGTTCCAGAACTTCCACTGTTCATTGTCTGAG
TCTGACTGTTCATTGAAAGACTGTATACTTAATGCCTCTCTGGCATCTCCGCTTGAGAAT
CATTTCAACATGTCTATGAATGAAGGAAGTCACAACACATACAATGCTGTATATGCAGTG
GCCCATGCACTCCATGAGATGCTTCTTCAACAAGGTCAAACACAGCCAATGGGAAGTGGA
GATACTACAAGGTTCAACCCATGGCAG
>V2R.GCA_004026965.1_PetTyp_v1_BIUU_PVIR01021424.1_8487_9293+
GTAGCCTTTGGCTCGTTCGATCCTACACTGACTGACAGTGCCCAGCATCCTTCTTTCTAT
CAGGTAGCCCCAAAGGACACACATTTGGCCATTGGCATGGTGTCCTTGATGCTCTATTTC
CACTGGACCTGGGTGGGCCTGCTGGTCACAGAAGGCCATAAGGGTCTTCAGTTTCTCTCC
GATGTACGGGCTGAGATGGACAGGAGCAGAGTCTGCATAGCCTTTATGAAAATGGTCTCA
ACTGTTGCTGTGTCATATCTCTCAGCAATGCACAAGCATGACCTCCTGACCACGGAAACA
TCATCAGTCAATGTGGTGGTTATTTACTATGATACTGATGGTCCCAACGATGTCAACTAC
AATATTGTGCAACACTTGGTGACATGGAAAGTCTGGGTGACAAACTCACAATGGCATGCT
GACCTGGCTGGAAGAAATTTTATACTTGACCCATTCCATGGGATTCTTATTTTTTCACAC
CACCATGAAGAGATTTCAGGTTTCAAACATTTTGTGCAGGAAGCTACCCCTTTCAAATAT
CCAGAAGACACTTACCTCGCTCTCTACTGGTCTAAGAATTTCCAGTGTTCATTCTCTGAC
TCTGACTGTGCACTGAAGGACTGTATGCCTAATGCCTCTGTGGCTTGGTTGCCTCTGAAT
CGTTTCAACATGGCCATGAGCGATGGGAGCTACAACACATACAACGCTGTGTACGCTGTG
GCCCACACCATCCATGCAATGCTTTTTGAAGAAGTACACAGGCTGCCAGTAAGAAATCGA
CAACAGATGATGTTTCTTCCCTGGCAG
>V2R.GCA_004026965.1_PetTyp_v1_BIUU_PVIR01022509.1_3702_4508-
CTTACCTTTGGAGCTTTTGATCCTGAATTTAATGAAAATAGCCAGTTTCCTTCTCTCCAC
CAGATGGCTCCAAAGGATGAATCTCTGGCCCTTGGCATGGTGTCCTTGATGCTTCATTTC
AGCTGGACCTGGGTGGGACTGGTCATCACAGAAGGTCAGAATGGATTTCAGTTACTCTCA
GATGTAAGGGGAGAGATGGACAGGAATGGAATCTGCATAGCATTGGTAAAAATGGTCTCA
AATATTCTTGTTTCATACCCTTGGATTCCAAAGATTCAAGATTTCATAGGCAGAGAAGTA
TCACCAGTAAGTATCATTATCATTTACTATGGTACTGAAAGTCAAAATTTTATAAACTAT
CACATAAGTGTACATTTAGTGACATGGAGAGTCTGGGTGACAAACTCAGTATGGCACACT
GACCTGGCTGGGAGACATTTCATCCTTGACTCATTCCATGGGTCTCTCATATTTTCCCAC
CACCATGAGGAGATTACTGGTTTTAATGAGTTTATCCAAACAGCCACTCCCCTCAAATAC
CCAGAAGACACTTTCCTCACTCGATATTGGTATGAGAATTTCCACTGCTCATTCTCTGAC
TCTGACTGTTCACTGAAGGACTGTACACCCAATGTCTCTCTGGCATGGCTGGATGTGAAC
TGTTTTGACACATCCATAAGTGAAGGGAGCTACAACACATACAATGCTGTGTATGTGGTG
GCCCAGTCCCTGCAGGAGATGCTTCTTCAACAAGGTCAAAAGCAACCAATGGGAAGTGGG
GACACCATGCTCTTTTCCCCCTGGCAG
>V2R.GCA_004026965.1_PetTyp_v1_BIUU_PVIR01023509.1_25026_25832+
CTTACCTTTGGCACTTTTGATTCTACATTCAGAGAAAATGCCCAGTTTCCTTCTCTCCAT
CAGATGGCTCCAGAGGATGAATCTCTGGCCCTTGCCATGGTTTCCTTGATGCTTCATTTC
AGCTGGACCTGGGTGGGACTGGTCATCACAGAAGGCCAGAATGGATTTCAGTTCCTCTCA
GATGTGAGGGGAGAGATGGACAGGAATGGAGTTTGTGTTGCATTTGTAAGAATGATTTCA
AATATTATTGCATCACAATTCTGGAATTCAAAAATGAATGATTTCCTGAGCAAGGAAATG
TCACCAGTAAATGTGGTTATCATTTATTATGATACTGACAGTACAAATAATGTAAATTAT
GAGATAGGGTTCCATTTAGTGACATGGAGAGTCTGGGTGACAAACTCACAGTGGCACGCT
GACCTGGCTGGGAGAAATTTCATCCTGGACTCATTCCATGGGACTCTCATTTTTTCCCAC
CACCATGATTCCATTTCTGGGATTAAGGAGTTTATTGAAACAGCTACTCCCTTCAAATAT
CCAGAAGACACTTTCCTCACTCAGTACTGGTTCGAGAATTTCCACTGCTCATTCTCTTAC
TTTGACTGTTCACTAAAGGACTGTATCCCTAATGCCTCGTTGGCAAGGATGCCTATGAAT
CATTTTGACATAGTCATGAGTGAAGGGAGCTACAACATATATAATGCTGTGTATGTTGTG
GCCTATGCCCTCCAGGAGATGCTGCTTCAAGAAGGTTACTTGCATCCAGTCAGAAGTGGG
GACACTATGGTGTTCTACCCATGGCAG
>V2R.GCA_004026965.1_PetTyp_v1_BIUU_PVIR01023852.1_18636_19442+
GTTTCATTTGGTTCTTTTGACCCTCTGCTGAATGAAAATGGCCAGTCTCCTTCTCTATAT
CAAGTGACCCAAAAGGACACATCTCTGGTCCTTGGCATGATGTCTTTGATGATTCATTTT
GGCTGGACCTGGGTTGGGCTTGTTGTTACAGAAGGTCCTAAAGGTTATCAGTTTCTCTCA
GATGTACAAGCAGAGATGGACAGGAACAGAGTCTGTGCAGCATTTGTGAAAATGCTCTCA
ACTCCCCTTGCATCATATATGCCAAGTGCACATGAACACATTATACTGACTGAGGAAATA
TCACTGGTAAATGTGATTATAATTTATTATGATAATGATGGTCTCAGTGATGTGCACTAT
TCCCCAGAGTCATATATAGCCACCTGGAGAGTGTGGATCACAAACTCACAGTGGCATGCT
GACATGGCTGGGAAAAATTTTATACTCGACTCATTCCATGGCACTCTGATTTTTTCAAAC
CACCATGAGGAGATTTTAGGTTACAAAAATTTTGTCCATGAAGCTAACCCATTGAAATAC
CCGGAAGACACTTACCTCACTATTTATTGGCTCAATAATTTTCGCTGTTCATTCTCTGAT
TTTGATTGCACATTGACCGACTGTACTCCTAATGCCTCTTTGGCTTGGCTGCCTGTGAAC
CGTTTTGACATGGCCATGAAGGATGGGAGTTACAATATGTACAATGCTGTGTATGCGGTG
GCCCATGCCCTCCATGAGATGCTTCTTCACCAAGCAGAAATGCCACCAGCGAGAAGCAGA
GAAGCTGTGGTGTTTTCTCCCTGGCAG
>V2R.GCA_004026965.1_PetTyp_v1_BIUU_PVIR01024346.1_11679_12476+
CTAACCTTTGGCTCTTTTGATCCAATCCTGAGTGACCATAACCAGTTTCCTTCTGTCTAT
CAAATGGCTCCAAAGGACACGTTTTTGGCCCTTGGCATGGTCTCGTTGATGCTTCATTTT
AGCTGGACCTGGGTGGGACTGGTCATAACTGAAAGTCCAAAGGGTCTTCAGTTTCTATCA
GATGTGAGAGCAGAGATGGACAAGAACAGAATCTGTGCGGCATTTGTGAAAATTATCTCA
AGTGCTTTTGTTTCATATCTTTCAAGTCCACAGGAACATGATTTTATGACCAGGGGAAAA
TCATCAGTAAATGTTGCTATCCTTTATTATGATACTGATAATCTAAATGACTTAAACTTT
AATATAGATTTACATTTAGTTACATGGATGGTCTGGGTCACAAATTCACAATGGCATGCT
GACACGACTGGGAGAAATTTCATACTTGACTCATTCCATGGGACTCTCATTTTTTCAAAT
CACCATGAGGAGATTCCTGGTTTTAAAAGTTTTATTCACACAATCAACCCTTCCAGTTAC
CCAGAACTTGCTCTATATTGGTACACAAACTTCCAGTGTTCCGTATCTGATTCTGACTGT
GTGTTGGAGAACTGTGTACACAATTCCTCCTTAGCACAGTTGCCTGTGGATCGTTTTGAC
CTGGCCGTGAGTGACGTGACTTACAACATATACAATGCCGTGTACGCCGTGGCGCACGCT
CTCCACGAGATGCTTCTTCGGCAGGCACAGACGCAGCCGGCGCGGGGCGGGGAGAGGATG
CCCTTCTCCGCCTGGCAG
>V2R.GCA_004026965.1_PetTyp_v1_BIUU_PVIR01024385.1_2746_3552-
ATTACATTTAGCTGTTTTGATCCTGTGTTAGGAGATGATGCACAATTTCATTCTCTCTAT
CAGGTGGCCCCTAAGGACACATCTCTGTCCCTTGCTATGGTTTCCTTGATGGTTCATTTC
AACTGGACCTGGGTTGGGCTTGTCATTATGGAAGGTCAGAAAGGTCTTCAGTTTCTCTCT
GATGTGACTAGAGATATGGACAAGAACAACATCTGTGTGGCATTTGTGAAAATGGTCTCA
ACTCCTCTTGTGTCATATGCAGCAGTTGCAGAGAAACACATTATCCTGACCAAGGAAACA
TCCCACGTCAATGTGGTCATCATTTACTATGACACTGATATTCTAAATCATGTAAAATAT
AACCTAGAACAACACTTACTCACAGGCAAAGTCTGGGTCACAAACTCACAATGGCATGCT
GACATGACTGGGAGAAACTTCTTACTGAATTCATTCCATGGTACATTCATCTTTTCAAGC
CACCATGAGAAAATTTCTGGTTTCAAACATTTTGTGGAAGAGGCCAACCCCTCCAAATAT
CCAGAAGACACTTATCTCACCTTGTTTTGGGTCAATAATTTTCACTGCTCATTCTCTGAC
TCTGACTGTTCCCTGAAGGACTGTACACCTAATGCCTCTCTGGCATGGCTGCCTGTGAAT
CGTTTTGATGCAGCCATGACTGACTGGAGCCAGAATACACACAACGCTGTGTATGCTGTG
GCCCATGCTCTGCAGGAGGTGCTTCTACAGCAAGCACAACAACCACTGAGGGGAAATAAA
GAACTGATGATCTTTGCTCCCTGGCAG
>V2R.GCA_004026965.1_PetTyp_v1_BIUU_PVIR01024537.1_8097_8903+
CTTACTTTTGGTTCTTTCGATCCTATGCTCAGTGACTTTGGCCAGTTTCCTTCTGTTTAT
CAGATAGCACCAAAGGACACCTCTCTGGCTGTTGGCATGGTCATTTTGATGCTTCATTTC
CACTGGACGTGGATCGGACTGGTCATCCCAGAAGATTACATTGGTCTTCAGTTCCTCTCA
GATTTGAAACAAGAAATGGACAGGAACAAAGTCTGTCTAGCATTTGTGAAAATGATCACC
ACTGATCCAGGGTTGTATTTCTTACGAGAGAAGCCAACTAAGTTAATATCTATGGGAACA
TCATTGGCCAATGTGGTTATCATGTACTTTGAGAGTGATAGTGTATCAGAGATGGGATTT
TATAGCATAAAATATTCAGGGACATGGAAGATCTTGGTCACAAACTCACAAAAACATGCT
GCTGTCACTGGGAAAGATTTCATACTTGACGCATTCCATGGGACTTTCATTTTTTCACAC
CACCACGAGAAGATTTCTGGTTTAAAACCTTTCATCCAGACAATTAATCCATCCAAATAC
CCAGAAGACTCTTATCTCACTCTCTTTTGGGTGAAGAAGTTTGAATGCTCATACTCACGT
TCTGATTGTGCAGTGAGTAACTGCCCACTTAATGCCTCTCTGGCCTGGTTGCCTGTGAGT
GAATTTGAAATCGACGTAACTGATGAGGATTACAATATATACAATGCTGTGTATGCTGTG
GCCCATGCCCTCCATGACTTGATTTTTCAAGATTTACATGTACAAGGAACGAAAAATGGA
CATTCGATAGACTTTTCTCCCTGGAAG
>V2R.GCA_004026965.1_PetTyp_v1_BIUU_PVIR01024600.1_7221_8027-
GTTACCTTTGGTTCTTTTGATCCTATGCTAAGAGATAGTGGACAATTTCCTTCTCTCTAT
CAAGCAGCCCCTAAAGACACACTGCTGGCCTTTGCTATGGCTTCTTTGATGGTTCATTTC
AACTGGACTTGGGTAGGACTGCTCATTATGGAAGGTCAGAAAGGTCTTTGGTTTCTCTCA
GATGTGACCAGAGAGATGGACAAGAACAAAGTCTGTGCAGCATTTGTGAAAATGGTCTCA
ACTCTTCTTGTGTCTTATCCAGCATTTGGAACGGAAGACATTATCATGGCCAAGGAATCA
TCACAAGTCAATGTGATAATCATTTATTATGACACTGATAACATAAATGATATAAATTAT
CGTATAGAGCAATATTTAGTAACCGGCAAAGTCTGGGTCACAAACTCACAATGGCATGCT
GACATGACTGGGAAAAATTTCATATTTAACTCATTCCATGGCACACTCATTTTTTCAAAC
CATCATGAGGAAATTTCTGGTTTCAAAACTTTTGTCCAAGAAGCCAATCCCTCCAAATAC
CCAGAAGACTTTTACCTCACTATGTTTTCGTTCAATAATTTCCACTGCTCATTCTCTGAC
TCTGACTGTTCACTGAAGGACTGTACACCTAATGCCTCTCTGGCATCTCTGCCTGTGAAT
CGCTTTGACACAGCCATGACTGACTGGAGTCACAATATATACAACGCTGTGTATGCTGTG
GCCTATGCCCTGCATGAGATGCTTCTTCAACAAGGACAGTGGCCACCAATGGGAAGTAAA
AACCCAATGACATTTGCTCCCTGGCAG
>V2R.GCA_004026965.1_PetTyp_v1_BIUU_PVIR01025198.1_1202_2008+
GTCACATTTGGTTCTTTTGATCCTTTGCTAAGAGACAGTGGACAATTTCCTTCTCTCTAT
CAAGTGGCCTCTAAAGACACATCTCTGGACTTTGCTATGGTTTCTTTGATGGTTCATTTC
AAATGGGTCTGGGTGGGACTGGTCATAATGGAAGGTCAGAAAGGTCTTCAGTTCCTGTCA
GATGTGACCAGAGAGATGGACAGGAACAAAGTCTGTGTAGCATTTGTGAAAATGGTCTCA
ACTCTTCTTGTGTCTTATGCAGCATTTGCAAAGGAACATGTTATCATGACCAAGGAAACA
TCACAAGTCAATGTGGTCATAGTTTACTATGACACTGATAACATAAATGATGTAAATTAT
AGTATAGAGCAATATTTTATAATAGGCAAAGTCTGGGTCACAAACTCACAATGGCATGCT
GACATGACTGGGAAAAATTTCATACTTAATTCATTCCATGGGACCCTTGTGTTTTCAAAC
CATCATGAGGAAATTTCTGGTTTCAAAATTTTTGTCCAAGAAGCCAACCCTTCCAAATAC
CCAGAAGACTTTTACCTCACTATGTTTTGGTTTAATAATTTCCACTGTTCTTTCTCTGAC
TTTGACTGTTCACTGAAGGATTGTACACCTAATGCCTCTTTGGCATGGCTGCCTGTGAAT
CTCTTTGACACAGCCATGACTGACAGGAGTCACAATACACACAATGCTGTGTATGCTGTG
GCTCATGCCCTGCATGAGATACTTTTTAAGCAAGCGCAGTGGCCACCAGAAGGAAACAAA
GAAGTGATGGTGTTTGCTCCCTGGCAG
>V2R.GCA_004026965.1_PetTyp_v1_BIUU_PVIR01026441.1_9484_10290-
GTCACATTTGATTCTTTTGATCCTATGCTAAAAGACAATGGACAGGTTTCTTTTCTCTAT
CAGGTGGCCCCTAAGGACACATCTCTGACAGTTGCTATGGTTTCCCTGATGGTTCATTTC
AGCTGGACCTGGGTGGGACTGGTCATCATGGAAGGACATAAAGGTCTTCAGTTTCTCTCA
GATGTGAGCAGAGAGATGGACAAGAACAAAGTCTGTGTGGCGTTTGTGAAAACTGTCTCC
ACTCTTCTTGTGTCATATGGGGCAGCTGTAAAAGAACGCATTATCCTGACCAAGGAAACA
TTACAAGTCAATGTGATCATTATTTATTATGACACTGATATTTTAAATTATGTAAAGTAT
AACATAGAGCAATATTTACTCACTGGCAAAGTGTGGGTTGCAAACTCACAGTGGTTTGCG
GACATGACTGGGAAAAATTTCATACTGAATTCATTCCATGGGATGCTCATTTTTTCAAAC
CATCATGAGAAAATTTCTGGTTTTGAGACATTTGTCCAAGAAGCCAAACCTTCTAAATAC
CCAGAAGACTTTTACCTCACTATGTTTTGGGTCAATAATTTCCACTGCTCATTCTCTGAC
TCTGACTGTTCACTGAAGGACTGTACACCTAATGCCTCTCTGGCCTGGCTGCCTGCGAAT
CATTTTGACACAGCCATGAATGACTGGAGTCACAATATATACAGTGCTGTGTATGCTGTG
GCTCATGCTCTGCATGAAATGCTTCTTCAACAAGAACAGTGGCCACCACTTGGAAACAAA
GAACTGATGGCATTTTCCTCCTGGCAG
>V2R.GCA_004026965.1_PetTyp_v1_BIUU_PVIR01026576.1_6089_6895-
ATTACATTTAGTTCATTTGATCCTATGCTGAGAGAAAGTGGACAGTTTCCTTCGCTTTAT
CAGGTGGCCCCTAAGGATACATCTCTGCCCCTTGCTATAGTTGCCTTGATGCTTCACTTC
AGCTGGACCTGGGTGGGACTGGTCATCATGGAAGGTCAGAAAGGTCTTCAGTTTCTCTCA
GATGTGACAGCCGAGATGGACAGGAACAAAGTCTGTGCAGCATTTGTGAAAATGGTCTCA
AGTCCTCTTGTGTCATATGTGGCACTCGCAAAGGAACACGTTATCCTGACTAAAGAAACA
TTCCATGTCAATGTGGTCATCATTTACTGTGACACTGATATGCTCAATGATGTAAACCAC
AACATAGAACAATACTTACTCACAGGCAAGGTCTGGGTCACAAACTCACAATGGCATGCT
GACATGACTGGGAAAAATTTCATACTTAACTCATTCCATGGAACTCTTGTGGTTTCAAAC
CATCATGAGAAAATTTCTGGTTTTGAAACTTTTGTTCAAGAAGCCAACCCTTCAAAATAC
CCAGAAGATTTTTACTTGACTGTGTTTTGGCTCAATAATTTTCACTGCTCATTCTCTGAC
TCTGACTGTTCACTGAAGGACTGTACACCTAATGCCTCTTTGGCATTGCTTCCTGTGAAT
CGTTTTGACACAACTATGATTGACTCGAGTCACAATGCACACAACGCTGTGTATGCTGTG
GCCTATGCCCTGCATGAGATGCTTCTTCAGCAACCACAGTGGCCACCAGCAGGAAACCAA
GAAATGATGGTGTTTTCCCCCTGGCAG
>V2R.GCA_004026965.1_PetTyp_v1_BIUU_PVIR01027157.1_19179_19985+
GTAACTTTCAGTTCTTTCGATCCCACGCTGAGTGGAAATGGCCAGTTCCCTTCTCTCTAT
CAAGTGGCCCCCAAGGACACCTCTCTGGCCCTCGGCATCATCTCCTTGATGTTCCATTTC
AGCTGGACCTGGGTGGGACTGGTCATCACAGAGGGTCCGAAAGGGCTTCAGTTTCTCTCG
GATATGAGAGCGGAGATGGACAAGAGCAGAGTTTGTGTAGCATTTGTGAAAACGGTCTCC
ACTCCTCTTGCAACCCATGCCTCAGTTGCCCAGCAGCACAACATCCTGACCAAGGAGACA
TCGTCAGTAAATGTGGTTGTCATTTACTACGATACTGATGGTCTAAATGATGTAAGCTAC
AATATAGGGCTACATGTAGTGACATGGAGAGTCTGGGTGACAAACTCACAATGGCAGGCT
GACATGGCTGGGAGGAATTTCCTACTGGGCTCATTCCACGGGACTCTCATTTTTTCCATA
CACCACGAAGAGATTTCTGGGTTTAAAAATTTCGTCCAGGCAGCCAGCCCTTCCAGATAC
CCAGAAGACACGTACCTTTACATGTACTGGTTCCAGAACTTTCACTGCTCGTTTTCGGAT
CCTGATTGTGTCCTGAAGGACTGCGCACCCAACGCTTCCTTGGCGTGGCTGCCTGTGAAT
CGCTTCGACCCAGCCATGAGCGACGAGAGCTACAATGTCTACAACGCTGTGTATGCCGTG
GCCCACGCTGTCCACGAGATGCTTCTGCAACAAGGTCAAGTGCAACCAACTGGGAAGAGG
GAAGCGCCGGCATCTTCCCCCTGGCAG
>V2R.GCA_004026965.1_PetTyp_v1_BIUU_PVIR01028965.1_20416_21222+
CTGACCTTTGGCAGTTTTGATCTTGAGTTCAGTGAAAATGGCGAGTTTCCCTCTCTCCAT
CAGATGGCTCCAAAGGATGAATCCCTGGCCCTTGGCATGGTTTCCTTGATGCTTCATTTC
AGCTGGACCTGGGCGGGTCTGGTCATCACAGAAAGTAAGAATAGTTTTCAGTTCCTCTCA
GATGTGAGGGGAGAAATGGACAGGAGTGGAGTCTGTGTAGCATTTGTAAAAGTGATCAGT
AGTGATCTTGTAACATACCTATGGAGTCCAAAGCTGCAAGATTTCCAGAGCAGAGAAAAA
GCACCAGTAAATGTGGTTATCATTTACTATGATACTGACAGTCTAAATGATATAAACTAC
CAAGTAGTACCACATTTAGTGACATGGAGAGTGTGGGTGACAAACTCACAATGGCATGCT
GACCTTGCTGGGAGAAATTTCATCCTTGACTCATTCCATGGGACTCTCATTTTTTCCCAC
CAGCATGAGGACACTTCTGTTTTCTACGAGTTTATCCAAACTGCTACCCCCTTCAAATAC
CCAGAAGACACTTTCCTCACACACTTCTGGTTTGAGAATTTTCACTGTTCATTCTCTGAC
TCTGACTGTTCACTGAAGGACTGTACACCTAATGCCTCTCTGGCATGGCTGCCTGTGAAT
CATTTTGACACATCTACGAGTGAAGGGAGCTACAACACATACAATGCTGTGTATGAGGTG
GCCCACGCCCTGCAGGAGATGTTTCTTCAACAAGGTCAAGCACAACCTGTGAGAAGTAAG
GACACTAGGGCGTTCTGTCCCTGGAAG
>V2R.GCA_004026965.1_PetTyp_v1_BIUU_PVIR01029137.1_14658_15464+
CTTACTTTTGGCACTTTTGATTCTAAGTTTAGTGAAAATGGCCAGTTTCCTTCTCTCCAT
CAGATGGCTCCAAAGGATGAATCTCTGCCCCTTGGCATGGTTTCCTTGATGCTTCATTTC
AGATGGACCTGGGTGGGACTGGTCATCACAGAAGGTCAGAATGGTTTTCAGTTCCTCTCA
GATGTGAGGAGAGAGATGGACAGAAATGGAGTCTGTGTAGCATTTGTAAAAATGATCTCA
AATGCTTTTGCATCATACCTCTCAATTATAAAGCTGAGAGATTTCATGAGCAGAGAAACA
TCACCCATAAATGTTGTTATCATTTATTATGATACTGACAGCTTAAATAATGTAAACTAT
CAGATAGGGGTACATTTAATGACATGGAGAGTCTGGGTAACAAACTCACATTGGCATGCT
GATATGGCTGGGAGAGATTTCATCCTGGACTCATTCCATGGAAGTCTTATTTTTTCACAC
CACCATGAGGAGATTTCTGATTTTATTAAGTTTATCCAAACAGCTACCCCCTCGAAATAT
CCAGAAGACACTTTCCTCACTCGATACTGGTTTGAGAATTTCCACTGCTCATTCTCTGAC
TCTGACTGTTCACTGAAGGACTGTACACCTAATGCCTCTCTGGCATGGCTGCCTGCGAAT
CATTTTGACACAGCCATGAGTGAAGGAAGCTACAACATACACAATGCAGTGTATGCAGTG
GCCCACGCCCTCCAGGAAGTGCTTCTTCAACAAGGTCAGATGCAATCAATGGGAAGTGGG
GGCAATACGGTGTTCTCCCCTTGGCAG
>V2R.GCA_004026965.1_PetTyp_v1_BIUU_PVIR01029298.1_5939_6744-
CTGACTTTTGGCACTTTTGATCCTGAGTTCAGTGAGAATGTCCTGTTTCCTTCTTCCCAT
CAGATGGCACCAACGGATGAATTTCTGGCCATCGCCATGGTTTCTCTGATGCTTCATTTC
AGATGGACCTGGGTGGGTGTGGTCATCTCCGAAAGCCAGAGTGGTCTTCAATTTCTCTCA
AACATGAAGGCAGAAATGAACAGGAATGGAGTTTGTTTACCAAATGTAAGAACGATCTCA
ATTGGTTATTCTTCAAATTTCTCACCCAAGAGGCTACATGATTTCTTGACCAAAGAATCA
TCACCAGTGAACGTGATCTTCATTTACTATGACATGGACAGTCTAAATGATATAAACTAT
CAGTTAGTGCCACATTTAGTGACATGGAGAGTCTGGGTCACAAACTCACAGTGGCCCACT
GACCTGGCTGGGAGAACTTTCATCCTTGACTCATTCCATGGAAGTCTCATGTTTGTGCAG
TACCATGAGGACATTTCTGGATTTCATGAGTTTATCCAAACAGCTACCCCCTCTAAATAC
CCAGAAGACACTTTCCTCACTAGGTATTGGTTCCAGAATTTCCACTGCTCCTTCTCTGAG
TCTGACTGTGCACTGAAGAACTGTACACCCAATGCCTCTCTAGCATGGCTGCCTGAGAAT
CGTTTTGAAACAGCCATGAGTGAAAGGAGCTACAACGCATACAAGGCTGTGTATGCTGTT
GCCCATGCTCTCCACAAGATGCTTCTTCAGCAAGGTCAGGTGCAGCGGATGGGCACTGTG
GACACCGCGATGTTCATCCCCAGAAG
>V2R.GCA_004026965.1_PetTyp_v1_BIUU_PVIR01029365.1_5965_6771-
CTGACCTACGGCTCCTTTGACCCTGTGCTCAGTGACAAAGCCCAGTTCCCTTCTCTCTAC
CAAGTGGCCCCCAAGGACACCTCTCTGGCCCTTGGCATGATCTCTCTGATGCTTCATTTC
AACTGGACGTGGGTGGGACTGGTCATCCCAGAAGACCAGAATGGCTTCCAGTTCCTGTCT
GATCTGAGAAGAGAGATGGACAGGAACAAGGTCTGTCTGGCCTTTGTGAAAATTATCACG
ACTGATACTGGGTTATATTTCTCACGACCAGAGCCGTTTAAATTTATTTCCATGGGGTCA
GCAGCAGCCAGCGTCGTCATCATGTACTTTGAGAGCGATGGTATATCGGAGATGGGATTT
TACAGCATAAAATATTCCATGGCGTGGAAGGTCTTGGTGACAAACTCAGAAAAGCATGCA
GCCTCTACGGGGAAAGATTTCATACTTGACTTCCTCCACGGGGCTTTCATTTTCGCACAG
CACCATGAAAAGATTTCTGCTTTCCAAGATTTCATTCAGACCGTCCGTCCTTCTAAATAC
TCAGAAGACACTTACCTGGCGTCACTCTGGGTGGTGAAGTTCGGATGCTCACTCTCCGAG
GCCGGCTGCGCCGTGCGGGACTGCCCTCCTAACGCCTCTCTGTCCTGGCTGCCTGTGAAT
GAATTCGCGATGGCCATGACTGATGAGGACTACCACATATACAACGCCGTGTACGCTGCG
GCCCACGCCCTCCACCGTGGCCTCCTTCGGCACGCGCAGGAGCAACAACCGGAGAAGGGA
GCGGGGACGACGCTTTCCCCGTGGGAG
>V2R.GCA_004026965.1_PetTyp_v1_BIUU_PVIR01029441.1_7721_8527-
CTTACCTTTGGTACTTTTGATTCTGCATTCAGTGACAATGGTGAATTTCCTTCTCTCCAT
CAAGTAGCTCTAAAGGATGAATCTCTGGCCCTTGGCATGGTTTCCTTGATGCTTCATTTC
AGCTGGACCTGGGTGGGACTGGTCATCACAGAAGGCCAGAATGGTTTTCAGTTCCTCTCA
GATGTGAGGGGAGAGATGGACAGGAGTGGAGTCTGTGTAGCATTTGTAAAAATGATCTCA
AATATTCTTGTATCATATGTCTGGATTCCAAAGCTGCAAGGTTTCTTGAGTAGGGAAGAA
GAACCAGTAAATGTAGTTATCATTTATTATGATACAGATAGTTTAAATATTGTAAACTAT
CAGATAGGGTTACATTTAGTGACATGGAGAGTCTGGGTCACAAACTCAGTGTGGCATGCT
GATATGGCTAGAAGAAATTTCATCCTTGACTCATTCCATGGGACTCTCATATTTTCACAC
CACCATGAGGAGATATATGGTTTTAATAAGTTTATCCAAGAAGCTACTCCCTTCAAATAC
CCAGAAGATACTTTCTTGACTTGGTATTGGTTCCAGAATTTCCACTGCTCATTCTCTGAC
TCTGACTGTTCACTGAAGGACTGTACACCTAATGCCTCTCTGGCATCTCTGCCTGAGAAT
CATTTTGACACAGCCAGGAGTGAAGGAAGCTACAACACATACAATGCTGTGTATGTGGTG
GCCCACGCCCTCCAGGAGATGCTTCTTCAACAAGGTCAAATGCGGCCAGTGCGAAGTGAT
GACACATTGGTTTCCTCTCCCTGGCAG
>V2R.GCA_004026965.1_PetTyp_v1_BIUU_PVIR01029703.1_3580_4386-
GTTTCCTTTGGTTCTTTTGACCCACTGCTGAATGAAAATGGCCAGTCTCCTTCTCTCTAT
CAGGTGACCCAAAAGGACACATCTCTCGTCCATGGCATGGTGTCTTTGATGATTCATTTT
TACTGGACCTGGGTAGGACTTGTCGTTACAGAAGGTCCTAAAGGTTATCAGTTTCTCTCA
GATGTACAAGCAGAGATGGAGAAGAACAAAATCTGTGCAGCATTTGTGAAAATGCTCTCA
ACTCCGCTCGCATCCTATATGCCAAGTGCACATGAACATATTATACTGACTGAGGAAATA
TCACTGGTAAATGTGGTTATAATTTATTATGATAATGATGGTCTCAGTGATGTGCGCTAT
GCCCCAGAGTCATATATAGCCACCTGGAGAGTGTGGATCACAAATTCACAGTGGCATGCT
GACATGGCTGGGAAAAATTTTATACTCGACTCATTCCATGGCACTCTGATCTTTTCAAAC
CACCATGAGCAGATTTCAGGTTTCAAAAATTTTGTGCAGGAAGCTAACCCATTGAAATAC
CCAGAAGACACTTACCTCATTATTTACTGGCTCAATAATTTTCATTGTTCATTCTCTGAT
TTTGATTGCACACTGACAAACTGTACTCCTAATGCCTCTTTGGCCTGGCTGCCTGTGAAT
CGTTTCGACATGGCCATGAAGGATGGGAGTTACAATATGTACAACGCTGTGTATGCAGTG
GCCCATGCCCTCCACGAGATGCTTCTTCACCAAGCAGAAATGCCACCAGCGAGAAACAGA
GAAGCTGTGGTGTTTTCTCCCTGGCAG
>V2R.GCA_004026965.1_PetTyp_v1_BIUU_PVIR01029766.1_6430_7236+
CTTACTTTTGGCTCTTTTGATCCTATGCTCAGTGACTCTGGCCAGTTTCCTTCTGTATAT
CAGATAGCACCAAAGGACACATCTCTGGATGTTGGCATGGTCTCTTTGATGCTTCATTTC
CACTGGACATGGGTTGGACTGGTCATTCCAGAAGATCACATTGGCCTTCAGTTCTTCTCA
GATTTGAAACAAGAAATGGACAGAAACAGAGTCTGTCTATCATTTGTGAAAATGATCACA
ACTGATCCAGGGTTGTATTTCTTACGAGAGAAGCCAACTAAGTTAATATCTACGGTAACA
TCATTGGCCAATGTGGTTATCATGTACTTTGAGAGTGATAGTGCATCAGAGATGGGATTT
TACAGCATAAAAGTTTCAGGGACATGGAAGGTCTTGGTCACAAACTCACAAATACATGCT
GCTGTCACTGGGAAAGATTTCATACTTGACTCATTCCATGGGACTTTCATTTTCTCACAC
CACCACGAGGAGATTTCTGGTTTAAAACCTTTCATCCAGACAATTAATCCCTCCAAATAC
CCAGAAGACTCTTATCTCACTCTCTTTTGGGTGAAGAACTTTGAATGCTCATACTCACAC
TCTGATTGTACAGTGAGTAACTGCCCATCTAATGCCTCTGTGACCTGGTTGTCTGTCAGT
AAATTTGAAATTGATGTAACTGATGAGGATTACAATATATACAATGCTGTGTATGCTGTG
GCCCGTGCCCTCCATGACTTGATTCTTCAAGATTTACAAGTACAACTATTGGAAAATAGA
CATGCAATAGAGATTTCTCCCTGGAAG
>V2R.GCA_004026965.1_PetTyp_v1_BIUU_PVIR01030302.1_7912_8718+
GTTACCTTTGCTTCTTTTGATTCTAACCTAAGAGACAGTGGGCAATTTTCTTCTCTGTAT
CAGGTGGCCCCTAAGGACACATCTCTGGCTTACGCTATGGTTTCCTTGATGGTTCATTTC
AGCTGGAGCTGGGTGGGACTAATCATTATGGAAGGTCAGAAAGGTCTTCAGTTTATCTCA
GATCTGACAGGAGAGATGAACAGGAAAAAAGTCTGTGTGGCATTTTTAAAAGTAGTCCCA
ACTCCTCTTGTGCCATATGTGTCATTTGCAAACAAATACATTATTATGACCAAAGAAACA
ACACATGTCAATGTGGTCATCATTTACTATGACACTGATAATATAAATGATGTAAATTAT
AGTATAGAGCAATACTTACTCACAGGCAAAGTCTGGGTTACAAACTCACAATGGCATGCT
GACATGACTGGGAAAAATTTCATACTTAATTCATTCCATGGAACGCTCATTTTTTCAAAT
CTTCATCAGGAAATTTCTGGTTTCAAATCTTTTGTCCAAGAAGCCAATCCCTCCAAATAC
CCAGAAGACCTTTACCTCACTATGTATTGGTTCAATAACTTCCACTGCTCATTCTCTGAC
TCTGACTGTTCACTGAAGAACTGTACACCTAATGCCTCTTTGATATGGCTGCCTGTGAAT
CATTTTGACACAACTATGACTGATTGGAGCCACAATACATACAATGCTGTGTATGCTGTA
GCCCATGCTCTCCATGAGATGCTTCTTCAGCGAGCACAACAACCACTGGTGGGAAATAAA
AAACTGATGATGTTTTCCCCCTGGCAG
>V2R.GCA_004026965.1_PetTyp_v1_BIUU_PVIR01030835.1_12107_12913+
CTGACCTTTGGCTCTTTTGATCCTGTGCTCAGTAATAACAACCAGTTTCCTTCTGTCCAT
CAAATGGCCCTCAAAGACACATCTCTGGCCCGTGGCATGGTGTCCTTGATGCTTCACTTC
AGATGGACCTGGGTGGGCCTGGTCATCACAGAAGGTCATAAAGGTCTTCAGTTTCTGTCC
AGTGTGAGAGCAGAGATGGACAGGAACAGAGTCTGTGCAGCATTTGTGAAAATGATCTCA
AATCCTCTTGTGTCATTCCTTGTCATTTCACAGCAACATGATTTTCTGACAAGGGAAACA
TCACCAGTAAATGTAGTTATCATTTATTATGATTCTGATAGTCTCAATGATGTAAACTAT
CATATAAATCAATATTTAGTAACATGGAGAGTCTGGGTCACGAATTCACAGTGGCATGCT
GACATGGCTGGTAGAAATTTCATACTGGACTCATTCCATGGGGCTATCATCTTTTCAAAC
CACCATGAAGAGATTTCTGGTTTCAGACATTTTGTTCAGGCAGCTAATCCTTCCAAATAC
CCAGAAGACATTTTCCTTTCTTTGTACTGGTTCAAGAATTTCCATTGCTCATTATCTGAT
TCTAGTTGTGCATTGAAGAACTGTACACCTAATGCCTCTCTGGCGTGGCTACCTGTAAAT
CATTTTGACACTGCCATGAGTGATGGGAGCTACAACATATATAATGCTGTGTATGCGGTG
GCTTATTCCCTCCACGAGATGCTTCTCCAACAAGTACAAATACAATCCACGGGACATAGA
GAAAGAATACTATTTCCACCCTGGAAG
>V2R.GCA_004026965.1_PetTyp_v1_BIUU_PVIR01031782.1_5566_6375-
CTGAACTTTGGATCCTTTGACCCTATGCTCAGTGACAATGGCCAATTTCCCACTCTCCAT
CAGGTGGCCCCCAGGGACACATCTCTGGCCCCTGGCATGGTCTCTCTGATGCTTCACTTC
AGCTGGACATGGGTGGGACTGGTCATCCCTCACAATCAGAATGCACTTCAGTTCCTCTCA
GATCTGAGAAGAGAGATGGACAAGAACAGAATCTGTCTAGCATTTGTGAAAATTATCCCA
GCTGATTCACAGTCAGCTACTTCACCTCACAACTTAATTCAATTAGAGTATAAGGGGAAG
TCAACAGCGAATGTGATGATCATATACTTTCAGAGTGACACTGCATCAGACATGGAATTG
TATATATGGATGTATTCTTATACAATCAAAGTCTGGGTCACAAACACCCAAAAGCATGCT
TCTGTACTTAGAAGTATGGATTACATATCTCACTCACCGCATGCCACTTACATTTTTTCA
CAACACCATGAGAAGCTTTCTGGTTTCAAGGGATTTCTCCAGACAGTTCATCCTTCCAAA
TACCCAGAAGATGGCTTCATCGCCCTCATTTGGGACATAAAGTTTGACTGCTCAGTCTCT
GAGTCTGACTGTGCAGTGAAGAACTGTCCACCTAATGCCACTCTTGCCTGGTTGCCTGTC
AATAAATTTGAAACAGCCATGATTGATGTGGACTGCAATATATACAATGCTGTGTATGCT
GTAGCATATGCTTTCCATGATAGCCTTCTTCAACATGTACAGGAGAAATTAATGGAAAAT
GGGAACCAAATGATGTTTTCTCCCTCAAAG
>V2R.GCA_004026965.1_PetTyp_v1_BIUU_PVIR01032150.1_9188_9994-
CTTACATTTGGAACTTTTGATTCTGAGTTCAGTGACAATGATCAGTTTTCTTCTCTCCAC
CAAGTGGCTCCAAAGGATGAATCTCTGGCCTGTGGCATGGTTTGCTTGATGCTTCACTTC
AGCTGGACCTGGGTGGGACTAGTCATCACAGAAGGTCCGAATGGTTTTCAGTTTCTCTCA
GATGTGAAGGGAGAGATGGACAGAAAAGGAGTTTGTGTAGCATTTGTAAAATTGATCACT
AGTAATATAGTATCATACCATTCTAATCAAAAGCTACAAAATTTCTTGAGCAAAGAAACA
CCACCGGTAAACGTAGTTATCATTTATTATGATACTGACAGTCTAAATATTGTAAACTAT
CAGATAGGGGGACATTTAGTGGCAGGGAGAGTCTGGGTGACAAACTCAAACTGGCACGCT
GACCTGGCTGGAAGGAATTTCATCCTTGACTCAATGCACGGGACTCTTATTTTTGCTCAC
CATCATGAGGACATTTATGATTTTAATACATTTATCCAAACAGCTACTCCTTTCAAATAT
CCAGAAGATACTCTCCTCACTCAGTATTGGTTCCAGAATTTCTACTGCTCATTCTCTGAC
TCTGATTGCTCACTGAAGGACTGTACACCTAATGCCTCTCTGACATCACTGCCTGTGAAT
CGCTTTGACACAACCATGAGTGAAGGAAGCCACAACACATACAGTGCTGTATATGCGGTG
GCCCACGCTCTCCAGGAAGTGCTTCTTCAACAAGGTCAAATCCAACCAATGGGAAATGGG
AATACAGTGATGTTTTTCCCCTGGCAG
>V2R.GCA_004026965.1_PetTyp_v1_BIUU_PVIR01033992.1_4872_5677-
CTGACCTTTGGCAGTTTTGATCCTGAGTTCAGTGAGAATGCCCTGTTTCCTTCTCTCCAT
CAGATGGCACTGAGGGATGGATTTCTGGCCCTCGCCACGGTCTCCCTGATGGTCCATTTC
AGATGGACCTGGGTGGGAGTGGTCATCACAGAAGGCCAGAGTGGTCTTCAGTTTCTCTCA
GACATGAAGGCAGAAATGGACAGGAGCAGAGTTTGTTTAGCATATGTAAAAAGGATCTCA
GTTAGTTTTATATCAAACATCTCAACCAAGAAGCTCCCTGATTTCATGACGAAAGAATCA
TTGCGAGTGAACGTGGTCTTCATTTACTATGACACTGACACTCAAAGTGATATGATCTAT
TATATAGTGCCACAGTTAGTGACATGGAGAGTCTGGGTCACAAACTCACAGTGGCCCACT
GACCTGGCTGGGAGAGATTTCATCCTAGATCCATTCCACGGAAGTCTCATGTTTGTGCAC
CACCATGAGGAGATTTCTGGATTTCATGAGTTTATCCAAACAGCTACCCCCTCCAAATAC
CCAGAAGACACTTTCCTCACTAGGTATTGGTTCCAGAATTTCCACTGCTCCTTCTCTGAG
TCTGACTGTGCACTGAAGAACTGTACACCCAATGCTTCTCTGGCATGGCTGCCTGAGAAT
CGTTTTGAAACAGCTATGAGTGAAAGGAGCTACAATGCATACAAGGCTGTGTATGCTGTT
GCCCATGCACTCCATGAGATGCTTTTTCAGCAAGTTCAGGTGCAGCAGGCGGGCACTGTG
GACACCGCGATGTTCATCCCCAGAAG
>V2R.GCA_004026965.1_PetTyp_v1_BIUU_PVIR01034749.1_12219_13025+
GTTTCATTTGGTTCTTTTGACCCTCTGCTGAATGAAAATGGCCAGTCTCCTTCTCTCTAT
CAGGTGACCCAAAAGGACACATCTCTCATCCATGGCATGGTATCTTTGATGATTCATTTT
GGCTGGACCTGGGTTGGACTTATCATAACAGAAGGTCCTAAAGGTTATCAGTTTCTCTCA
GATGTACAAGCAGAAATGGACAGGAACAGAGTCTGTGCAGCATTTGTGAGAATGCTCTCA
ACTCCACTCACATCCTATATGCCAAGTACATATCAGCATATTATCCAGTCTGGGGAAACA
TCACTGATTAATGTGGTCATAATTTACTATGATAATGATTGCCTCACTGATGTGTACTAT
GCCAAAGAGTCATATATAGCCACCTGGAAAGTGTGGATCACAAATTCTCAGTGGCATGCT
GACATGGCTGGGAAAAATTTTATACTTGACTCATTCCATGGCTCTCTGATCTTTTCAAAC
CACCATGAGGAGATTTCAGGTTTTGCCTATTTTGTACAGGAAGCTAACCCTTTCAAATAC
CCAGAAGATACTTACCTCACTGCTTATTGGTTCGATAATTTTCATTGTTCATTCTCTGAT
TCTGATTGCACATTGAGCAACTGTACTCCTAATGCTTCTTTGGCCTGGCTGCCTGTGAAC
CGTTTTGACATGGCCATGAAGGATGGGAGTTACAATATGTACAATGCTGTGTATGCGGTG
GCCCATGCCCTCCACGAGATGCTTCTTCACCAAGCAGAAATGCCGCCAGCGAGAAACAGA
GAAGCCATGAAGTTTTCTCCCTGGAAG
>V2R.GCA_004026965.1_PetTyp_v1_BIUU_PVIR01034777.1_196_998-
CTGACCTTTGGCACTTTTGATCCTGAATTCGGTGAAAATGGCCAGTTTCCCTCTGTCCAT
CAGATGGCACCAACAGATGACTCTCTGGCCCGTGCCATGGTCTCCCTGATGGTCCATTTC
AGCTGGACCTGGGTGGGACTGGTCATCACAGAAGGCCGCAGTGGTCTTCAGTTTCTCTCA
GATGTGAGGGGGGAGATGGACAGGAGCAGAGTCTGTGTAGCATTTGTAGATATGGTCTCA
AATACTTTTGCATCATTCTTCTGGAGTGCAACACTGCACACTTTCTTGAACAGGGAGGCA
TCAAGAGTTAATGTGATCGTCATTTATTTTGATACTGACAGTTTAAATAATGTAATCCAT
GAAGTGGGGCCACATTTAGTGACATGGCAAGTCTGGGTCACAAACTCAGAATGGCACACT
GGCCTGGCTGGGAGAAATTTTATCCTTGATTCATTCCACGGGACTCTCCTTTTTTCACAT
CACCATCAGGAGATTTCTGGATTTCATGAATTTATCCAAACAGCTACTCCCTTCAAATAC
CCGGAAGACACTTTCCTCACTAGGTATTGGTTCCAGAATTTCCACTGCTCACTCTCTGAG
CCTGACTGTGCCCTGAAGGACTGTACACCCAATGCCTCTCTGGCATGGCTGCCTGCAAAT
CGTTTTGACACGGCCATGAGCGAAAGCAGCTACAACACATACAGTGCTGTGCGTGCCGTG
GCCCACGCCCTCCAGATGTTTTTTCAACAAAGTGAAATGCAACCAATGGGAAACAGGGAC
ACTATGGTGTTCTCCTCTGGCAG
>V2R.GCA_004026965.1_PetTyp_v1_BIUU_PVIR01035167.1_15152_15955+
CTTACTTTTGGCTCTTTTGATCCTACACTGAGAGACAATGGCCAGTTCCCTTCTCTCTAT
CAGACGGCCCCCAAGGACACATCTCTGGCCCTCGGCATGGTCGCCGTGATGCTTCACTTC
AGCTGGACCTGGGTGGGATTGGTCATCACAGAAGGTCAGAAAGGTCATCAGTTTCTCTCA
GATGTGCGAGCAGTGATGGATAGAAACGGAATCTGTGTAGCATTTGTGAAAGTGATTGAA
GTTCCTTTTGGTGCATCTTTTTCACATTTTCAATATGACTTCCAGAGCGGAGAAATATCA
TCAGCAAAGGTGGCTGTGGTTTACTATGATAGTGAGAGTCTCAATGATGTAAACTTCCAT
GTAGGACAGTATTTAGTGACATGGCGAGTCTGGGTGACAAACTCACAATGGCACGCTGAC
ATGATTGGGAGGAATTTTATACTTGACTCATTCCATGGAACTCTCATTTTTTCAAACCAT
CATGGGGAGATTTCTGGTTTCAAAAAATTTATTCAAACAGCTAATCCTTCCAAATATCCC
GAAGACAGTTTCCTTGCTCTGTATTGGTTTAAGAATTTCCATTGCTCATTATCTGATTCC
GGCTGTGCACTGACGAACTGTCCACTGAATGCCTCTTTGGCTTGGCTGCCTGTGAATCGT
TTTGACACGACCATGAGCGATGCGAGTTACAACACATACAATGCTGTGTACGCTGTGGCC
CATGCCCTCCACGAGAAGCTTTTTCAACAAGCCCAAATGCAACCAGTGGGGAAAGGGGAA
GGAATGGTGTTTTCCGCATGGCAG
>V2R.GCA_004026965.1_PetTyp_v1_BIUU_PVIR01037274.1_3606_4412+
GTTTCCTTTGGTTCGTTTGATCCCATGCTTGGGGACAATGGCCAGTTCCCTTCTCTCTAT
CAGGTGGCACAAAAGGACACATCCCTTGCCCTTGGCATGGTCTCCTTGATGCTCCATTTC
AGCTGGACCTGGGTGGGGCTGGTCATCACAGAAGGTCACAGAGGTTTTCAGTTTCTCTCA
GATGTGCGAGCGGAGATGGACAGGAGCAGTATCTGTGTGGCATTTGTGAAAATGATCTCA
AGTGCTTTCGTGTCATATTTATTCAACCCACAGCAACACAATATCATAACCAGGGAAACA
TCACCAGCAAATGTGGTAATCATTTATTATGATACTGGCAGTCTCAATGATATAAACTAT
CTCATAGGCCAAAATTTAGTGACCTGGAGAGTCTGGGTCACAAATTCACAATGGCAGGCT
GACATTTCTGGGAGAAATTTCATACTTGATTCATTCCATGGGACTCTCATTTTTTCAAAC
CACCACAAGGAGATTTCTGGTTTCAAAGATTTTGTTCAAACAGTGACCCCTTTGAAATAT
CCAGAAGACACTTACCTCACTATGTATTGGTATAATAACTTCCGCTGTTCATTCTCTGAT
GCTGACTGTACACTGAGGGACTGTGCACGTAATGCCTCTCTGGAGTGGCTGCCAGTGAAT
CGTTTTGACCCAACCATGAGTGATGCGAGTTACACTGTATACAATGCTGTGTATGCCGTG
GCCCACGCTCTCCATGACATGCTTTCACAGGAAACACAAAGGCTGCCAAGAGGAAATCGA
GAATTTTCTGCATTTTATCCCTGGCAG
>V2R.GCA_004026965.1_PetTyp_v1_BIUU_PVIR01038625.1_2077_2883-
CTTACTTTTGACATTTTCGATTCTCAGTTCAGTGACAATGGACAGTTTCCTTCTGTGCAT
CAGATGGCTCCAATGGATGATTCTCTGGCCCTCGGTATAGTTTCTTTGATGCTTCATTTC
AGCTGGACCTGGGTGGGACTGGTCATCACAGAAGGTCAGAATGGTTTTCAGTTTCTCTCA
GATGTGAGGAGAGAGATGGATAGGAATGGAGTCTGTGTAGCATTTGTAAAAATCATCTCA
CACATTCTTATATCATACATCTGGGTTCCAAAGCTACAAGATTTCCTAAGTAGAGAAAGA
TCACCAGTAAACGTGGTCATTATTTACTATGATAGTGACAGTGTACTTGATATAAACTAC
CAGGTAGCACCACAATTAGTGACATGGAGAGTCTGGGTCACAAACTCAGCATGGCATGCT
GACCTGGCTGGGAGAAATTTCATCCTTGATTCATTCCATGGGACTTTCATTTTTTCTCAC
CATCATAAAGAAATTTCTGGCTTTAATAAGTTCATCCAAACAGCTACTCCTTTCAAATAC
CCAGAAGACACTTTCCTCGCTTGGTATTGGTTCCAGAATTTCCAGTGCTCATTGTCTGAC
TCTGACTGTTCACTGAAGGACTGTACACCTAATGCCTCTCTGGCATCTCTTCCTGAGAAT
CATTTTGACATGGCCATGAGTGAAGGGAGCTACTACACATACAATGCTGTGTATGCGGTG
GCCCATGCCCTCCACGATCTACTTCTTCAACAAGGTCAAACACAACCAATGGGAAGTGGA
GACACTACAGTGTTCACCCCCTGGCAG
>V2R.GCA_004026965.1_PetTyp_v1_BIUU_PVIR01039766.1_9012_9818-
CTGACCTTTGGCAGTTTTGATTGTGAGTTCAGTGACAATGGCCAGTTTCCTTCTGTCCAC
CAGATGGCTCCAAGGGATGAATCTCTGGCCCTTGGCATGGTTTCCTTGCTGCTTCATTTC
CTCTGGACCTGGGTAGGACTGGTCATCACAGAAGGCCAGAGTGGCTTTCACTTCCTCTCA
GATGTGAGGGGAGAGATGGACAGGAATGGAGTCTGTGCTGCATTTGTAAAAATAATCTCT
AGTAATCTTCTATCATATCTCTGGACTCCAAAGCCACAAGATTTCCTGAGCAGAGAAGAA
TCACCAGTAAATGTGGTTGTCATTTATTATGATACTGACCGTCTAAATGATATAAACTAC
CAGGTAGTGCCGCATTTAGTAACATGGAGAGTCTGGGTGACAAACTCACAGTGGTACGTT
GACCAAGCTGGGAGAAATTTCATTCTTGATTCATTTCATGGAACTCTCATTTTTTCCCAC
CATCGTGAGGAGATTTCTGGTTTCAATGCGTTTATTCAAACAGCTACTCCACTGAAATAC
CCAGAAGACACTTTCCTCACTCGGTATTGGTTCAATAACTTCCACTGCTCATTTTCTGAC
TCTGACTGTTCACTGAAGGACTGTACACCGAATGCCTCTCTGTCATGGCTGCCTGTGAAT
CGCTTTGACACAGCCATGAGTGAAGGGAGCTACAACATATACAGTGCTGTGTATGCGGTG
GCCTATGCCCTCCAGGAGACGTTTCTTCAACAAACTCATTCAGAACCAATGAGAAGTGGG
AACAGTAAAGTCATCTGTTCCTGGCAG
>V2R.GCA_004026965.1_PetTyp_v1_BIUU_PVIR01041934.1_254_1060-
GTCACATTTGGTTCTTTTGATCCTATACTAAGAGATAATGGACAATTTCCTTCTATCTAT
CAGGTGGCCCCTAAAGACACATCTCTGTCCTTTGCTATTGTTTCCTTGATGGTTTATTTC
AGCTGGACCTGGGTAGGACTGGTCATTATGGAAGGACAGAAAGGTCTTCAGTTTCTCTCA
GATGTGAAAGGAGAGATGGACAGGAACAAAGTCTGTGCAGCCTTTGTGAAAATAATTGCA
ACACCCCTTGTATCATATGTGACAATTGCAAAAGGACATGATATCCTGACCAAGGAACTA
TCACAAGTCAGTGTGGTCATCATTTACTATGACACTGACATTCTAAATGATATCAACTAT
AGTATAGAACAATATTTACTAACAGGCAAAGTCTGGGTCACAAACTCACAATGGCATGTT
GACATGAATGGGAAAACTTTCATACTTAATTCATTCCATGGGACACTCATTTTTTCAAAC
CACCATGAGAAAATTTCTGGTTTTGAAACCTTTGTCCAAGAAGCCAGTCCCTCCAAATAC
CCGGAAGACTTTTACCTCACTATGTTTTGGTTCCATAATTTCCACTGCTCATTCTCTGAC
TCTGACTGTTCACTGAAGGACTGTACACCTAATGCCTCTCTGGCATGGCTGCCTATGAAT
CGCTTTGACCCAGCCATGACTGACTGGAGTCACAATACATACAATGCCGTGTATGCTGTG
GCCCATGCTCTACATGAGATGCTTCTTCAGCAAGCACAGTGGCCACCAGTGGAAAAGAAA
GAAGTGATAGTGTTTTCCCCCTGGCAG
>V2R.GCA_004026965.1_PetTyp_v1_BIUU_PVIR01041952.1_383_1189-
GTTACCTATGGTTCTTTTGATCCTATACTGGCTGACAGTGCCCAGTGTCCTTCTCTTTAT
CAGGTAGCCCCAAAAGACACATCTTTGGCTCTTGGCATGGTGTCCTTGATGCTGCATTTT
AGCTGGACATGGGTGGGCCTGCTCATCACAGAAGGTCATAAAGGTCTTCAATTTCTCTCA
GATATAAAAGAAGAGATGGACAGGAATAAAATCTGTGTAGCATTTGAGAAAATGATCTCA
ACTGTTGCTGTGTCATATCTCTCAGCTGTCCAGATACATGAGATCCTGACCACAGAAATT
TCGTCAGTAAACGTGATTATTATTTACTATGATACTGATAGTGTAAATGATATAAATTAT
AATGTAGGTCAACACTTAGTGACATGGAAAGTCTGGGTCACAAACTCAAAATGGCACACT
GACATGGCTGGAAGAAATTTCATCCTTTACCCATTCCATGGAATTCTTGTTTTTTCACAC
CACCATGAGGAGATTTCAGGTTTCCAAAATTTTGTAAAGGAAGCTACTCCTGAAAAATAC
CCAGAAGACACTTACCTTTATATGTATTGGTTCAAGAATTTTGCTTGCTCACTCTCTGAA
TCTGACTGTGCATTGAAGGACTGTACACCAAATGCGTCTCTGGCTTGGTTGCCTCCAAAT
CATTTTGACACAGCTATGAGTGATGAGAGTTACAATATATACAATGCTGTGTATGCCGTG
GCCCATGCTCTCCATGAGATGCTTTTCGAAGAAGTGCAAATAACCTCAATGAGAAATAAA
AAAGCAATGATGTCTTCCCCCTGGCAG
>V2R.GCA_004026965.1_PetTyp_v1_BIUU_PVIR01042616.1_5575_6381+
ATTAGCTTTGGTTCTTTTGAACCTATGCTGAGGGACAATGACCAGTTTCCTTACCTTTAT
CAGATGGCACCAAAGGACACATCTCTGGTGCCTGGCATGATCTCCTTGATGCTTCACTTC
AGCTGGACCTGGGTGGGATTGGTTATTGCAGAAGGTCAGAAAGGTCTTCACTTTCTCTCA
GACTTGAGAAGAGAGATGGACAGTAAAAGAGTTTGTATATCATTTATTAAAATGATCTCA
AATGATGTCAGAACACGTTTTCAAGGAACAGGATCGAATCACCTATGGAACAGAGACACG
TCTCTAGGAAATGTGGTCGTCATTTACTTTGATACAGATAGTACAACAGATACCAAGTTT
CTTACGTGGCAATATTTAGTGACATGGAGAGTCTGGATAACAAACTCACAGTGGCAGACT
ACTACCAGTGGAAACAATTTCATACTTGATTCATTCCAAGGAACTCTCATTTTTACAAAC
CACCATAAGCAGATCTCTGGTTTCAAGCATTTTATACAGACAGCTAACCCTTCCAAATAC
CCAGAAGACACTTATCTCACCATATACTGGATGAAATATTTTGATTGTTCATTCCCTCAT
TTCGACTGTACACTGAAGAACTGTCCCCCCAACGCCTCTCTGGCACAGCTCCCCGTGAAC
GTCATTGACACGAGGCTGACCGATGGGAGCTACCATATCTACAACGCTGTGTACGCCGTG
GCCCACGCCCTCCATGAGATGCTTCTACAGCAAGATGGAGCGCCATCAGGGAGAAAGCGA
GAAGCGATGGCGTCTGCCCCCTGGCAG
>V2R.GCA_004026965.1_PetTyp_v1_BIUU_PVIR01042924.1_7969_8775+
CTTACCTTTGGCTGTTTTGACCCCATGCTGAGTGAAAACAAACAGTTTTCCTCTGTCTAT
CAGATAGCCCCAAAGGACAGATCTCTGGCTCTTGGCATGGTCTCCTTGATGCTTTATTTC
AGCTGGACCTGGGTGGGTCTGGTCATCACAGAAGGTTACAAAGGTCATCAGTTTCTATTA
GATATGACAGCTGAGATGAACAGAAATGGGGTCTGCATGGCCTTCGTGAAAATGATCTCA
AATGCTGTTTTGTCAGTTCTTTCTCATGCACAGCACCATGATCTCCTGAGCAGGGACACA
TCACCAGTCAATGTGGTTATTATTTACTATGACACAGAAAGTCTGAATGATGTGAACTAT
ACTATTGGGCACTATCTTATGACACGGACTGTCTGGGTTACGAACTCACAGTGGCATGCT
GACATGGCTGGCAGAAGTTTTATACTTGAAGCATTCCATGGGACTCTCATATTTTCAAAG
CACCATGAGGAGATTTGTGGTTTCCAAAATTTTATTCAAACAGTTAACCCTTCCAAATAC
CCAGAAGACAGTTTCCTCACTCTATTTTGGTATGAGCATTTTCATTGTTCTATATCTGAT
TCTGACTGTGCATTGGAAAACTGTACACCTAATGCCTCTCTGGCCTGGCTGCCTGCGAAT
CGTTTGGAGGTGGCCATGAGTGATGAGAGTTACAATATATACAATGCTGTGTATGCGGTG
GCGCATGCCCTCCATGAGATGCGTCTTCAGCAAGTGCAAACTCAATCCATGGGAAATGAG
GAAGGAATATGGTTTTCTGCTAAGCAG
>V2R.GCA_004026965.1_PetTyp_v1_BIUU_PVIR01042964.1_5090_5896-
ATTACATTTGGTTCTTTTGATCCTGTGTTAGGAGACAGTGGACAATTTCCTTCTCTCTAT
CAGGTGGCCCCAAAGGACACATCTCTGGCACTTGCTATGGTTTCCTTGATAGTCCATTTC
AGCTGGACCTGGGTGGGGCTGGTCATCATGGAAGGTCAGAAAGGTCTTAAATTTCTCTTA
GACGTGACAAGAGAGATGGACAAGAACAAAGTCTGTGTAGCATTTGTGAAAATGGTCTCA
ACTGCCCTCGTGTCTTATACAACAATTGCACAAAAACACGTGATCCTGACCAAGGAAATA
TCACAAGTCAATGTGGTCATCATTTACTATGACACTGACATTATTAATGATGTAAACTAT
AACATAGAGCAACACTTACTCACAGGCAAAGTCTGGGTCACAAACTCACAATGGCATGCT
GACATGACTGGGAAAAGTTTCATACTTAATTCATTCCATGGGACGCTAGCTTTTTTCAAC
CACCATGGAAAAATTTCTGGTTTCAAACATTTTGTGGAAGAGGCCAACCCCTCCAAATAC
CCAGCAGACACTTACCTCACTATGTTTTGGTTCAATAATTTCCACTGCTCATTCTCTGAC
TCTGACTGTTCACTGAAGGACTGTACACCTAATGCCTCTCTGGCCTGGCTGCCTGTGAAT
CGCTTTGACACAGCCATGACCGACTGGAGTCACAATATATACAACGCTGTGTATGCTGTG
GCCCACGCTCTGCATGAGATGCTTCTACAGCAAGCACAGTGGCCACCAACAGAAAACAAA
GAAGTAATGGTGTTTTCGCCCTGGCAG
>V2R.GCA_004026965.1_PetTyp_v1_BIUU_PVIR01043324.1_3289_4095+
ATCACCTTTGGCAGTTTTGATTCTAAGTTCAGTGACAATGGCCAGTTTCCCTCTCTCCAC
CAGATGGCTCCAAAGGATGAATCTCTGGCCCTTGGCATGGTTTCCTTGATGCTTCATTTC
AGCTGGACCTGGGTGGGACTGGTCATCACAGAAGGCCACAATGGTTTTCAGTTTCTCTCA
GATATGAGGAGAGAGATGGAGGAGAAAGGGGTCTGTATAGCATTTGTGAAAATGATCTCA
AATATTCTTGTATCATATGTCTGGAGTCCAAAGATGCAAGATTTCCTGAGAAGAGAAAGA
TCACCAGTAAATGTGGTTATCATTTACTTTGATACTGATAGTATAAATAATGTCAACTAT
CAGATAGGGTTCCGTTTAGTGACTTGGAGAGTCTGGGTGACAAACTCACAATGGCACGCA
GACCTGGCTGGGAGAAATTTCATCCTGGACTCATTCCATGGGACTCTCATTTTTTCCCAC
AACCATGAGGAGGTTTCTGGTTTTAGTGAGTTTATCCAGACAGCTACTCCCTTCAAATAC
CCAGAGGACACTTTCCTCACTCAGTATTGGTTAGAGAATTTCCATTGCTCATTCTCTTAC
TCTGACTGCTCACTGAAGGACTGTACTCCTAATGCCTCTCTGGCATGGCTGCCTGTGAAT
CGTTTTGACATGACCATGAGTGAAGGGAGCTACAACACGTACAGTGCTGTGTATGCGGTG
GCCCATGCTCTCCAGGAGATGCTTTTTCAAAAAAGTCAAACACAATCAATGGGAAGTGGG
AACAATATGATTTTCTCTCCCTGGCAG
>V2R.GCA_004026965.1_PetTyp_v1_BIUU_PVIR01043782.1_7264_8070-
ATTACATTTAGCTCTTTTGATCCTGTGTTAGGAGAAGGTGGACAATTTCCTTCTCTCTAT
CAGGTGGCCCCTAAGGACACATCTCTGTCCCTTGCTATAGTTTCCTTGATGGTCCATTTT
GGCTGGACCTGGGTGGGACTGGTCATTATGGAAGGTCAGAAAGGTCTTCAGTTTCTCTCA
GATGTGACCAGAGAGATGGATAGGAACAAAGTCTGTGTAGCATTTGTGAAAATGGTCTCA
ACTTCTCTTGTGTCTTATGTGGCATTTGCAAAGGAAAACATTATCCTAACCAAGGAAACA
TCACAAGTCAATGTGGTCATAATTTATTATGACACTGATATTACCAATGAGGCAAATCAT
AACATGGAGCAACACTTATTCACAGGCAAAGTCTGGGTCACAAACTCACAATGGCATGCT
GATGCAACTGGGAAAAATTTCGTAGTTAATTCATTCCATGGGACATTCATTTTTTCAAAC
CACCGTGGGAAAATTTCTGGTTTCAAACATTTTGTGAAAGAGGCTAACCCCTCCAAATAT
CCAGAAGACACTTACCTCACTATGTTTTGGTTCAATAATTTCCACTGTTCATTCTCTGAC
TCTGACTGTTCACTGAAGGACTGTACACCTAATGCCTCCCTGGCATGGCTGCCTGTGAAT
CATTTTGACACAACTATGACTGACTGGAGTCACAATATATACAATGCTGTGTATGCTGTA
GCCCATGCTCTTCATGACATGTTTCTTCAACAAGGACAGTGGCCACCATATGGAAATAAA
GAAGTGATGATGTTTTTGCCCTGGCAG
>V2R.GCA_004026965.1_PetTyp_v1_BIUU_PVIR01043876.1_4303_5109+
GTTACATTTGGTTATTTTGTTCCTATGTTAAGAGAAAATGGACAATTTCCTTCCATCTAT
CAGGTTGCACCTAAGGACCTATTGCTGGCCTCGGCTATGGTCTCCTTGATGCTTCACTTC
AGCTGGACCTGGGTGGGGCTGGTCATTATGGAAGGTCAGAAAGGGCTTCAATTCCTCTCC
GATGTGAGAGGGGAGATGGACAGGAACAAAGTCTGTGTAGCATTTGTGAAAATGGTCTCA
ACTCCTCTTGTGTCGTATGTGACCTTTTCAAATGAACGCGATAATATAATCAAAGGGATA
TCACAAGTCAATGTGGTCATCATTTACTATGACACTGATATCATAAATGATTTAAACTAT
AGTATAGTACAGTATTTACTCACCGGCAAAGTCTGGGTCACCAACTCACAGTGGCATGCG
GACATGAATGGGAAAAATTTCATACTTAATTCATTCCACGGGACTCTCATCTTTGCAAAC
CACCATGAGGAAATTTCTGATTTCCAAACTTTTGTTCAAGAAGCCAACCCTTCCAAATAC
CCAGAAGACACTTACCTCACTGTGTTTTGGTTCAATAATTTCCAGTGCTCATTCTCTGAG
TCTGACTGTTCGCTGAAGGACTGCACACCTAACGCCTCTCTGGCCTGGCTGCCTACAAGT
CGTTTTGACACAGTCATGACCGACTGGAGTCATAACGTGTACCACGCCGTGTATGCCGTG
GCCCATGCTCTGCACAAGATGCTTCTACAGCAAGCACAGTGGCCCCCAGTGGTGGACCAA
GAAGGGACAGTGTTTGCCCCCTGGCAG
>V2R.GCA_004026965.1_PetTyp_v1_BIUU_PVIR01044248.1_3644_4450-
CTTAGTTTTGGCCCTTTTGATCCTATGCTTAGTGACTCTGGCCAGTTTCCTTTCATCTAT
CAGATAGCACCAAAGGACACCCCTCTGGCTGTTGGCATGGTCTCTTTGATCCTTCATTTC
CACTGGACGTGGGTCGGACTGGTCATCCCAGAAGATCACATTGGCCTTCAGTTCCTCTCA
GATTTAAAACAAGAGATGGACAGGAACAGAGTCTGTCTGGCATCTGTGAAAATGATCACT
ACTGACCCAGGGTTGTATTTCTTACGAGATGTGCCAAATAAGTTAATATCTATGGGAACA
TCATTGGCCAATGTGATTATCATGTACTTTGAGAGTGACAGTCTATCAGAGATGGGATTT
TACAGCATAAAATATTCAGGGACATGGAAGGTCTTGGTCACAAACTCACAAAAACATGCT
GCTGTCACTGGGAAAGATTTCATACTTGACTCATTCCATGGGACTTTCATTTTTTCACAC
CACCACGAGAAGATTTCTGGTTTAAAACCTTTCATCCAGACAGTTAATCCATCCAAATAC
CCAGAAGACTCTTATCTCACTCTCTTTTGGGTGAAAAAGTTTGAATGCTCATACTCACAT
TCTGATTGTGCAGTGATTAACTGCCCATCTAATGCCTCTGTGACCTGGTTGCCTGTCAGT
GATTTTGAAATCAATGTAACTGATGAGGATTACAATATATACAATGCTGTGTATGCTGTG
GCCCATGCCCTCCATGACTTGATTCTTCAAGATTTACAAGTACAACTAATGGAAAAAAGA
CACAGGATAGAGTTTTCTCCCTGGAAG
>V2R.GCA_004026965.1_PetTyp_v1_BIUU_PVIR01044577.1_5254_6060+
GTTACATTCAGTTCTTTCGAACCTACACTAAGAGAGGATGGGCGGTTTCCCTCCCTCTAT
CAGGTTGCACCTAAGGACACATCTCTGGCCCCGGCTATGGTCTCCTTGATGCTTCACTTC
AGCTGGACCTGGGTGGGGCTGGTCATTATGGAAGGTCAGAAAGGGCTTCAGTTTCTCTCA
GAAGTGACAGGAGAGATGGACAAGAACAGAGTCTGTGTGGCCTTTGTCGAAGTGGTCTCG
ACCCCTCTTGTGTCATACGTGACAATTGCAAAAGTACACATTATCCTGACTGAGGAAATA
TCTCAAGTCAATGTGGTCATCATTTACTGTGATACTGATATTTTAAATGATATAAACTAT
AATATAGAGCAGCACTTACTAACAGGCAAAGTCTGGGTCACCAACTCACAGTGGCGTGCG
GACATGAATGGGATAAGTTTCATACTTACTTCATTCCACGGGACTCTCATTTTTGCAAAT
CACCGTGAGAAAATTCCTGGTTTCCAAACTTTCGTCCAAGAAGCCAACCCTTCCAAATAC
CCGGAAGACACTTACCTCACTGTGTTTTGGTTCAATAATTTCCAGTGCTCATTCTCTGAG
TCTGACTGTTCACTGAAGGACTGCACACCTAACGCCTCTCTGGCCTGGCTGCCTGTGAAT
CGTTTTGACACAGCCATGACTGACTGGAGTCACAATGTGTACAATGCCGTGTATGCCGTG
GCGCATGCCCTCCATGAGATGCTTCTAGAGCAAGCACAGTGGCACCCGATGGTGGACCAA
GAAGTGGCGGTGTTTGCCCCCTGGCAG
>V2R.GCA_004026965.1_PetTyp_v1_BIUU_PVIR01046850.1_5665_6471+
GTTACTTTTGGCACTTTTGATTCAAAATTCAGTGACAATGGACAGTTTCCTTCTCTTCAT
CAGATGGGTCCAAAAGATGCATCTCTGGCCCTCGCCATGGTTTCCTTGATGCTTCATTTC
AGCTGGACCTGGGTGGGACTGGTCATCACGGAAAGTCAGAATGGTTTTCAGTTCCTCTCA
GATGTGAGGGGAGAGATGGACAGGAGTGGAGTCTGTGTAGCATTTATAAAAATGATCTCA
AATGATTTTGTGTCATACCTTTCAATAACAAAATTTCAAGATTTCCTGAGCAGAGAGACA
TCATCAGTATATGTAGTTATCATTTATTATGACACTGACAGTCTAAATCGTATTAACTAT
CAGATAGGGCTATATTTAGTGACATGGAGAGTCTGGGTGACAAACTCACAGTGGCACGCT
GACCTGGCTGGAAGAAATTTCATCTTTGACTCATTCCATGGGACTCTCATTTTTTCTCAC
CATCATGAGGAGGTTTCTGGGTTTAATGAGTTTATCCAAACAGCTACTCCCTTCAAATAC
CCAGAAGACACCTTCCTCACTCGATATTGGTTTGAGAATTTCCATTGCTCATTCTCTTAC
TCTGACTGTTCACTGAAGGGCTGTACACCTAATGCCTCTCTGGCATGGCTGCCTGTGAAT
CGTTTTGACACAGCCATGAGTGAAGGAAGCTACAACATATACAATGCTGTGTATGCAGTG
GCCTATGCCCTCCAGGAGATGCTTCTTCAACAAAGTCAAACACAACCAATTGGAAGTAGG
AACGAAACAGTGTTCTCCCCATGGCAG
>V2R.GCA_004026965.1_PetTyp_v1_BIUU_PVIR01046934.1_5591_6397+
CTGACCTTCGGTCCTTTTGACCCTATACTCAGTGACAGTGGCCAGTTTCCTTCTCTCTAC
CAAGTGGCCCCAAGGGACACCTCTCTTGCCCTTGGCATGGTGTCTTTGATGATTCATTTC
AGCTGGACCTGGGTGGGACTGGTGATCCCAGAAGATCAGAATGGACTACAGATCCTGTCA
GACTTGAGAAAAGAGATGGGCAGGAACAGAATCTGTCTAGCCTTTGTGGAAATGATCCGA
ATAGATACTTGGTTATATTTTTCAAGTGAACGACCAACAAAGTTGCTGTTTATGGGAATG
TCAGTAGCGAATGTTATTGTCATCTACTTTGAGAGTGGTAGTCTATTAGAGATGGGCCTT
TACAAACTGAAATTTTCAGCCACATGGAAGGTGTGGCTCACAAACTCACAAAAGCATGCT
GCCATCACGGGGAAAGATTTCATACTGGACTCGTTCCATGGGACTTTTATTTTTTCACAG
CACCATGAGAAGCTTTCTAGTTTCAAAAATTTTATCAAGACCGCTCATCCTTCCAAATAC
CCAGAAGACAGTTACCTCACTGCATTATGGGTGCAGAAGTTTGGATGTTCTCTCTCTGAT
TCTGACTGTGCAGTGCGGAAGTGTCCACCTAACGCCTCTCTGGCATGGTTGCGTGACGTA
GAACTTGAAATGGCCATGACTGATGAAGATTACAATATATACAATGCAGTGTATGCTGTG
GCCCATGCCCTCCAGGAATTACTGTTTCAAGACATACAAGTGCATCTCATGGGAAACAAG
GAAGGGTTGGTGTTTTCCTCTGGGAAG
>V2R.GCA_004026965.1_PetTyp_v1_BIUU_PVIR01048126.1_1270_2075-
CTGACCTTTGCCAGTTTTGATCCTGAGTTCAGTGACAATGTCCTGTTTCCTTCTCTCCAT
CAGATGGCACCAAGGGAGGACTCGCTGGCTCTTGCTATGGTCTCCCTGATGCTCCATTTC
AGATGGACCTGGGTGGGACTGGTCATCACAGAAAGCCAAAGTGCTCTGAAGTTCCTCTCA
GACATAAAGGCAGAAATGGACAGGAGCGGAGTCTGTTTCTCACATGTAGACAGGATCTCA
ATTGTTTTTCTGTCAAACATCTCAACCATGAAGTCACATGATTTCTTGACCAAAAAATCA
TCCCCAGTGAACGTGGTCATCATTTACTGTGACACTGACAGTCAAACTGATATGATCTAT
TGTATAGTGCCACAGTTAGTGACATGGAGAGTCTGGGTCACAAACTCACAGTGGCCCACT
GACCTGGCTGGGAGAACTTTCATCCTTGATTCATTCCACGGAAGTCTCATGTTTGAGCAC
CACCATGAGGAGATTTCTGGATTTCATGAGTTTATCCAAACAGCTACCCCCTCCAAATAC
CCAGAAGACACTTTCCTCACTAGGTATTGGTTCCAGAATTTCCACTGCTCCTTCTCTGCG
TCTGACTGTGCACTGAAGAACTGTACACCCAATGCCTCTCTAGCATGGCTGCCTGAGAAT
CGTTTTGAAACAGCCATGAGTGAAAGGAGCTACAACGCATACAAGGCTGTGTATGCTGTG
GCCCACGCCCTCCACGAGATGCTTCTTCAGCAAGGTCAGGTGAAGCCTATGGGCACTGCG
GACACTGAGATGTTCATCCCCAGAAG
>V2R.GCA_004026965.1_PetTyp_v1_BIUU_PVIR01049710.1_2609_3415+
CTGACCTTCGGCCCTTTTGACCCTGCACTCAGTGACAGTGGCCAGTTCCCTTCTCTCTAC
CAAGTGGCCCCCAAGGACACCTCTCTGGCCCTTGGCATGGTCTCTTTGATGCTTCATTTC
CACTGGACGTGGGTGGGACTGGTCATCCCAGAAGATCACATTGGCCTTCAGTTCCTCTCA
GATTTGAGAGAAGAGATGGACAGGAACAGAGTCTGTCTGGCATTTGTGGAAATGATCACA
GTAGATGCTTGGCTGTATTTTTCACGTAAGCAGCCAACAAAATTACTGTTTATGGGAATG
TCAATTGCAAATGTTATTGTTATCTACATTGAGAGTGATAGTTTAGGAGAGATGGGCATT
TACAAGCTCAGATTTTCAGCCACATGGAAAGTGTGGCTCACAAACTCACAAAAGCATGCT
GCCATCACGGAGAAAGATTTCATACTGGACTCATTCCATGGGACTTTTATTTTTTCACAG
CACCACGAGAAAGTTTCTAGTTTCAAAAATTTTATCAAGACCGCTCATCCTTCCAAATAC
CCAGAAGACAGTTACCTCACTGCATTGTGGGTGCAGAAGTTTGGATGCTCTCTCTCTGAT
TCTGACTGTGCAGTGCGGAAGTGTCCACCTAACGCCTCTCTGGCATGGTTGCGTGACGTA
GAACTTGAAATGGCCATGACTGATGAAGATTACAATATATACAATGCAGTGTATGCTGTG
GCCCATGCCCTTCATGAATTACTTTTTCAAAATATAGACGTGCATCTCATGGGAAACAAG
AAAGGGTTGGTTTTTTCCCCTTGGAAG
>V2R.GCA_004026965.1_PetTyp_v1_BIUU_PVIR01050160.1_4811_5617+
ATTACCTTTGGTTCTTTTGATCCTATGCTGACTGACAATGGCCAGAATCCTTCTCTCTAT
CAGGTAGCCCCAAAAGACACATCATTGGCCCTTGGCATGGTGTCCTTGATGCTGCATTTT
AGCTGGACGTGGGTGGGCCTATTCATCACAGATGGTCCTAAAGGCCTTCAATTTCTTTCA
AATATAAGGGAAGAAATGGACAGAAATAAAGTCTGTGTAGCATTTGTGAAAATGATCGCA
ACTGTTGGTGTGTCATATGCCTCAGCTGCCAATACAAATGAGATGCCCATCCCAGAAACA
TCATCAGTAAATGTGGTTATCATTTACTATGATAGTGACAATTCAAATGATGTAAACTAT
ATATTAGGACAACACTTAGTGACATGGAAAGTCTGGGTCACAAACTCACAATGGCACGCT
GACATGGCTGGGAGAAATTTCATCCTTAACCCATTCCATGGAATTCTTGTTTTTTCACAC
CACCGTGAAGAGATTTCAGGTTTCCAAAATTTTGTAAAGGAAGCTACCCCAGCCAAATAC
CCAGAGGACACTTACCTTTATATGTATTGGCCCAAGAACTTTGATTGCTCAATCTCTGAA
TCTGACTGTGCATTGAAGGACTGTACACCAAATGCCTCTCTGGCTTGGTTGCCTCCAAAT
CACTTCGACACATCCATGAGTGATGAGAGTTATAATACATACAACGCTGTGTATGCCGTG
GCCCATGCCCTCCACGAAATGTTCTATGAAGAAGTGCAAATCCCATCAATGAGAAATAGA
GAAGCTAGCAAGCCTTCTCCTTGGCAG
>V2R.GCA_004026965.1_PetTyp_v1_BIUU_PVIR01055067.1_3874_4680-
GTTACATTTGGTTATTTTGTTCCCATGTTAAGAGAAAATGGACGGTTTCCTTCCCTCTAT
CAGGTCGCACCTAAGGACACATCTCTGGCCCTGGCTATGGTCTCCTTGATGCTTCACTTC
AGCTGGACCTGGGTGGGACTGGTCATTATGGAAGGTCAGAAAGGGCTTCAGTTTCTCTCA
GATGTGAGAGGGGAGATGGACAGGAACAAAGTCTGTGTAGCATTTGTGAAAATGATCTCA
ACTACTCTCGTGTCATATGTGGTCCTTTCAAATGAACAAGATAATATATTCAAGGAAATA
TCACAAGTCAATGTGGTCATCATTTACTACGACACTGATCTTATAAATGATGTAAACCAT
AGAATAGAGCAGCACTTACTAACAGGCAAAGTCTGGGTCACAAACTCACAGTGGCATGCG
GACATGAATGGGAAAAATTTCATACTTAATTCATTCCACGGGACTCTAGTTTTTTCAAAC
AACCATGTCAAAATCTCTGGCTTCAAAACTTTCATCCAAGAAGCAGACCCTTCCAAATAC
CCGGAAGACACTTACCTCACTGTGTTTTGGTTCAATAATTTCCAGTGCTCATTTTCTGAG
TCTGACTGTTTGCTGAAGGACTGTACACCTAACGCCTCTCTGGCCTGGCTGCCTGCGGGT
CGTTTTGACACAGTCATGTCCGACTGGAGTCATAATGTGTACAATGCTGTGTATGCCGTG
GCCTATGCTCTGCACAAGATGCTTCTACTGGGAGCACAGTGGCCCCTGATAGGAAAACAA
GAAGAAGCTGTGTTTGCCCCCTGGCAG
>V2R.GCA_004026965.1_PetTyp_v1_BIUU_PVIR01058407.1_5143_5949+
GTCACATTTGGTTCTTTTGATCCTATACTAAGAGATAATGGACAATTTCCTTCTATCTAT
CAGGTGGCCCCTAAAGACACATCTCTGGCCCTTGCTATTGTTTCCTTGATGGTTCATTTC
AGCTGGACCTGGGTAGGACTGGTCATTATGGAAGGACAGAAAAGTCTTCAGTTTCTCTCA
GATGTGAAAGGAGAGATGGACAGGAACAAAGTCTGTGCAGCCTTTGTGAAAATAATTGCA
ACACCCCTTGTATCATATGTGACAATTGCAAAAGGACATGATATCCTGACCAAGGAACTA
TCACAAGTCAGTGTGGTCATCATTTACTATGACACTGACATTCTAAATGATATCAACTAT
AGTATAGAACAATATTTACTAATGGGCAAAGTCTGGCTCACAAACTCACAATGGCATGTT
GACATGAATGGGAAAACTTTCATACTTAATTCATTCCATGGGACACTCATTTTTTCAAAC
CACCATGAGAAAATTTCTGGTTTTGAAACCTTTGTCCAAGAAGCCAGTCCCTCCAAATAC
CCGGAAGACTTTTACCTCACTATGTTTTGGTTTAATAATTTCCACTGTTCATTCTCTGAC
TCTGACTGTTCACTGAAGGACTGTACACCTAATGCCTCTCTGGCATGGCTGCCTATGAAT
CGCTTTGACCCAGCCATGACTGACTGGAGTCACAATACATACAATGCCGTGTATGCTGTG
GCCCATGCTCTACATGAGATGCTTCTTCAGCAAGCACAGTGGCCACCAGTGGGAAAGAAA
GAAGTGATAGTGTTTTCCCCCTGGCAG
>V2R.GCA_004026965.1_PetTyp_v1_BIUU_PVIR01059955.1_1518_2323+
CTGACTTTTGGCACTTTTGATCCTGAATTCAGTGAGAATGTCCTATTTCCTTCTTTCCAT
CAGATGGCACCAACAGATGAATTTCTGGCCATCGCCATGGTCTCCCTGATGCTCCATTTC
AGATGGACCTGGGTGGGACTGGTCGTCTCTGAAAGCCAGAGTGGTCTTCAGTTTCTCTCA
AACATGAAGGCAGAAATGGACAGGAATGGAGTTTGTTTACCAAATGTAAGAACGATCTCA
ATTGATTACTTTTCAAATATCTCATCCAAGAGGCTACATGATTTCTTGACCAAAGAATCA
TCACCAGTGAACGTGATCTTCATTTACTATGACATTGACAGTTTAAATGATATAAACTAT
CAGGTAGTGCCACATTTAGTGACATGGAGAGTCTGGGTCACAAACTCACAGTGGCCCACT
GACCTGGCTGGGAGAACTTTCATCCTTGATTCATTCCACGGGAGTCTCATGTTTGAGCAC
CACCACGAGGAGATTTCTGGATTTCATGAGTTTATCCAAACAGCTACCCCCTCGAAATAC
CCAGAAGACACTTTTCTCACTAGGTATTGGTTCCAGAATTTCCACTGCTCACTCTCTGAG
TCTGACTGTGCACTGAAGAACTGTACACCCAATGCCTCTGTGGCATGGCTGCCTGAGAAT
CATTTTCAAACAGCTATGAGTGAAAGGAGCTACAACGTATACAAGGCTGTGTACGCCGTG
GCCCACGCCCTCCACGAGATGCTTCTTCAGCAAGTTCAGGTGCAGCGGATGGACACTGCA
GACACTGCGATGTTCATCCCTAGAAG
>V2R.GCA_004026965.1_PetTyp_v1_BIUU_PVIR01062155.1_1025_1831-
ATTACATTTAGCTCTTTTGATCCTGTGTTAGGAGAAGGTGGACAATTTCCTTCTCTCTAT
CAGGTGGCCCCTAAGGACACATCTCTGTCCCTTGCTATAGTTTCCTTGATGGTCCATTTT
GGCTGGACCTGGGTAGGACTGGTCATTATGGAAGGTCAGAAAGGTCTTCAGTTTCTCTCA
GATGTGACCAGAGAGATGGACAGGAACAAAGTCTGTGTAGCATTTGTGAAAATGGTCTCA
ACTTCTCTTGTGTCTTATGTGGCATTTGCAAAGGAAAACATTATCCTAACCAAGGAAACA
TCACAAGTCAATGTGGTCATAATTTACTATGACACTGATATTACCAATGAGGTAAATCAT
AACATGGAGCAACACTTATTCACAGGCAAAGTCTGGGTCACAAACTCACAATGGCATGCT
GATGCTACTGGGAAAAATTTCGTAGTTAATTCATTCCATGGGACATTCATTTTTTCAAAC
CACCGTGGGAAAATTTCTGGTTTCAAACATTTTGTGAAAGAGGCTAACCCCTCCAAATAT
CCAGAAGACACTTACCTCACTATGTTTTGGTTCAATAATTTCCACTGTTCATTCTCTGAC
TCTGACTGTTCACTGAAGGACTGTGCACCTAATGCCTCCCTGGCATGGCTGCCTGTGAAT
CATTTTGACACAATTATGACTGACTGGAGTCACAATATATACAATGCTGTGTATGCTGTA
GCCCATGCTCTTCATGACATGTTTCTTCAAAAAGGACAGTGGCCACCATATGGAAATAAA
GAAGTGATGATGTTTTTTCCCTGGCAG
>V2R.GCA_004026965.1_PetTyp_v1_BIUU_PVIR01062873.1_1370_2175-
CTGACTTTTGGCACTTTTGATCCTGAGTTCAGTGAGAATGGCCTGTTTCCTTCTCTCCAT
CAGATGGCACTGAGGGATGACTCTCTGGCCCTCGCCACGGTCTCCCTGATGGTCCATTTC
AGATGGACCTGGGTGGGAGTGGTCATCATGGAAGGCCAGAGTGGTCTTCAGTTTCTCTCA
AACATGAAGGCAGAGATGGACAACAGCAGAGTCTGTTTAGCATTTGTAAAAAAGATCTCC
ATTGCTTTCGTGTCAAACATCTCAACCATGAAGCTCCCTGATTTCTTGACCAAAGAATCA
TTGCGAGTGAACGTGGTCTTCATTTACTATGACACTGACACTCAAAGTGATATGATCTAT
TATATAGTGCCACAGTTAGTGACATGGAGAGTCTGGGTCACAAACTCACAATGGCCCACT
GACCTGGATGGGAGAACTTTCATCCTAGATCCATTCCACGGAAGTCTCATGTTCATGAAC
CACCACGAGGAGATTTCTGGATTTCATGAGTTTATCCAAACAGCTACCCCCTTGAAATAC
CCAGAAGACACTTTCCTCACTAGGTATTGGTTCCAGAATTTCCACTGCTCATTCTCTGCG
TCTGACTGTGCACTGAAGAACTGTACACCCAATGCCTCTCTAGCATGGCTGCCTGAGAAT
CGTTTTGAAACAGCCATGAGTGAAAGGAGCTACAACGCATACAAGGCTGTGTACGCCGTG
GCCCACGCCCTCCACGAGATGCTTCTTCAGCAAGTTCAGGTGCAGCAGATGGGCACTGTG
GACACTGCGATGTTCATCCCCAGAAG
>V2R.GCA_004026965.1_PetTyp_v1_BIUU_PVIR01063124.1_506_1312+
GTTACCTTTGGTTCTTTTGATCCAACGCTGAGAGAAAGTGGCCAGTTTCCTTCTCTCTAT
CAAGTAGCCCAGAAGGACACATCTCTGGCTCTTGGCATGGTGTCCTTGATGCTTCATTTC
AGTTGGATCTGGGTGGGACTGGTCATCACAGAAAGTCATAAAGGGCTTACATTTCTCTCA
GAAGTGAGAGAAGAAATGGACAGGAACAGAATCTGTGTAGCATTTGTGAAAATGATGTCG
ACTCCTCTCGTGTCCTATGCCTCAAATATGCACCAACGTGTTATCCTGACCCAGGAAACA
TCACAAGTTAATGTAGTTATCATTTATTATGACACAGAGAGTCTAAATAATGTAAACTAT
AATATAGTACAATATTTAGTGACATGGAGAATCTGGGTCACGAACTCACAATGGCACGCT
GACATGGCTGGGAAAAACTTCCTACTCGACTCGTTCCATGGAACTCTGGTTTTTTCAAAT
CGTCATGAGGAGATTGCTGGTTTTGAAAGTTTTGTTCGGGTAGCCAACCCTTCCAAATAC
CCTGAAGACACTTACCTCACTATGTATTGGTTTAATAACTTCGACTGTTCATTCTCTGAT
TCTGACTGTGCACTGCAGAATTGTACACCTAATGCCTCACTGGCGTGGCTGCCTGTGAAT
CGCTTTGACTCGGGCATGACTTATGGGAGTTACAACGTGTACAATGCTGTCTATGCTGTG
GCCCATGCCCTCCAGGAGCTGCTTCTTCAGCAGGTAGAGAAGTCACCAAAAGGAAATAGA
AAAGTGATGGTGATTTCCCCCTGGCAG
>V2R.GCA_004026965.1_PetTyp_v1_BIUU_PVIR01063892.1_2528_3334-
GTAACCTTTGGCTCGTTCGATCCTACACTGACAGACAGTGCCCAGCATCCTTCTTTCTAT
CAGGTAGCCCCAAAGGACACACATTTGGCCATTGGCATGGTGTCCTTGATGCTCCATTTC
CATTGGACTTGGGTGGGCCTGCTAGTCACAGAAGGCCATAAGGGTCTTCAGTTTCTCTCC
GATGTACGGGCTGAGATGGACAGGAGCAGAGTCTGCATAGCCTTTGTGAAAATGATCTCA
ACTGTTGCTGTGTCATATCTCTCAGCAATGCACAAGCATGACCTCCTGACCACGGAAACA
TCATCAGTCAATGTGGTGGTTATTTACTATGATACTGATGGTCCCAATGATGTCAACTAC
AATATAGCGCAGCACTTGGTGACATGGAAAGTCTGGGTGGCAAACTCACAATGGCATGCT
GACCTGGCTGGAAGAAATTTTATACTTGACCCATTCCACGGGATTCTTATTTTTTCACAC
CACCATGAAGAGATTTCAGGTTTCAAACATTTTGTGCAGGAAGCTACCCCTTTCAAATAT
CCAGAAGACACTTACCTCATTCTCTACTGGTCTAACAATTTCCAGTGTTCATTCTCTGAC
TCTCACTGTGCACTGAAGGACTGTACGCCTAATGCCTCTATGGCTTGGTTGCCTCTGAAT
CGCTTCGACATGGCCATGAGCGATGGGAGCTACAACATATACAACGCTGTGTACGCTGTG
GCCCACGCCCTCCATTCGATGCTTCTTGAAGACATACAGAGGTTGCCAATGAGAAATCAA
CAAGAGATGATGATTCTCCCTTGGCAG
>V2R.GCA_004026965.1_PetTyp_v1_BIUU_PVIR01064202.1_3342_4148+
GTTTCCTTTGGTTCTTTTGACCCTCTGCTGAATGAAAATGGCCAGTCTCCTTCTCTCTAT
CAGGTGACCCAAAAGGACACATCTCTGGTCCTTGGCATGGTGTGTTTGATGATTCATTTT
TACTGGACCTGGGTAGGACTTGTCGTTACAGAGGGTCCTAAAAGTTATCAGTTTCTCTCA
GATGTACAAGCAGAGATGGACAGGAACAGAATCTGTGCAGCATTTGTGAAAATGCTCTCA
ACTCCCCTCGCATCCTATATGCCAAGTGCATATCAGCATATTATAGTGAGTGGGGAAATA
TCACTGGTAAATGTGGTTATAATTTATTATGAAAATGATGGTCTCAAGGATGTGTACTAT
GCCAAAGAGTCATATAGAGCCACCTGGAGAGTGTGGATCACAAATTCACAGTGGCATGCT
GACATGGCTGGGAAAAATTTTATACTCGACTCATTCCATGGCATTCTGATCTTTTCAAAC
CACCATGAGAAGATTTCAGGTTTCTCAGATTTTGTGCAGGAAGCTAACCCATTGAAATAC
CCAGAAGACACTTACCTCACTACTTATTGGTTCAATAATTTTCATTGTTCATTTATGGAT
TCGGACTGCACACTGACAAACTGTACTCCTAATGCCTCTTTGGCCTGGCTGCCTGTGAAT
CGTTTCGACATGGCCATGAAGGATGGGAGTTACAATATGTACAATGCTGTGTATGCGGTG
GCCCATGCCCTCCACGAGATGCTTCTTCACCAAGCAGAAATGCCACCAGTGAGAAACAGA
GAAGCTGTGGTGTTTTCTCCCTGGCAG
>V2R.GCA_004026965.1_PetTyp_v1_BIUU_PVIR01065301.1_214_1020+
CTGACCTTCGGCTCTTTTGACCCTATGCTCAGTCACAATGGCCAGCTTCCCTCTCTCTAT
CAGATTGCTCCCAAAGACACAGCTCTAGCCCTCGGCATGGTCTCACTGATGCTTCATTTT
AGCTGGACGTGGGTGGGACTGGTCATTGCAGAGGGTCAGAAAGGTCTTCAATTTCTCTCA
GACTTGAGGAGAGAGATGGACAGGAGCAGAATCTGTGTAGCATTTGTAAAAACTATCTCA
ACCAGCGCAACACCACACTTATCAAACAAACCGACTTATGACTTATGGGCCAGAGAAACA
TCACCAGCAAGTGTTGTTATCATATACTTTGACACTAATACTGTACATGACTTTGGATTT
TACTCTGGGAAATATTTAGTGACATGGAGAGTCTGGATCACAAACTCACAATGGCATTCT
TCCACCTCTGGGGAAAATTTCATAATTGACTCTTTTCACGGTACACTCATTTTTTCACAT
CAGCATGAGGAGATTTCTAGTTTTAAAACTTTCACCCATACAGCTACCCCTTCAAAATAC
CCAGAAGATGTTTACCTCACTCTATTTTGGTCCATGAACTTTGACTGCACTGTATCTAAT
TCTGATTGCACTTTGAAGAACTGCCCACCTAATGCTTCTCTCGCGTGTCTGCCTGTGAGT
CGTTTTGATCCAGCCATGAGTGAGGAGAGTTACAATATCTACAATGCTGTGTATGCTGTG
GCCCATGCCCTCCATGACATGCTTCTTCAACAAGCTCAGATGCAACCGAGAAAGATTGGA
GAATTGAAAGGATTTTCTCTTTGGCAG
>V2R.GCA_004026965.1_PetTyp_v1_BIUU_PVIR01067404.1_1127_1933-
GTTACTTTTGGTTCTTTTGACCCTATGCTGACTGACAGGGGCCAGAATCCTTCTCTCTAT
CAGGTAGCCCCAAAAGACACATCATTGGCCCTTGGCATGGTGTCCTTGATGCTGCATTTT
AGCTGGACGTGGGTGGGCCTGCTCATCACAGATGGTCCTAAAGGCCTCCAATTTCTCTCA
GATATAAGGGAAGAGATGGACAGGAATAAAGTGTGTGTAGCATTTGTGAAAATGATCGCA
ACTGTTGGTGTGTCATATGTCTCTGCAATCCAGACATATGAGATCCTGACCACAGAAACA
TTATCAGCAAATGTGGTCATAATTTGGTATGATAGTGACAATTCAAATGATGTAAACTAT
ATGATAGGGCAACACTTAATGACATGGAAAGTCTGGGTCACAAACTCACATTGGCACGCT
GACATGGCTGGGAGAAATTTCATCCTTGAACCATTCCATGGCATCCTTATTTTTTCACAC
CACCGTGAAGAGATTTCAGGTTTCCAAAATTTTGTAAAGGAAGCTACTCCTGACAAATAC
CCAGAGGACACTTACCTTTATATGTATTGGCCCAAGAACTTTGATTGCTCAATTTCTGAA
TCTGACTGTGCATTGAAGGACTGTACACCAAATGCCTCTCTGGCTTGGTTGCCTCCAAAT
CACTTTGACACAGCCATGAGTGATGAGAGTTACAATATATACAATGCTGTGTATGCCGTG
GCCCATGCTCTCCATGAGATGCTTTCTGAAGAAGTGCAAATCCCATCAATGAGAAACAGA
GAATTTAGCAAGCCTTCTCCTTGGCAG
>V2R.GCA_004026965.1_PetTyp_v1_BIUU_PVIR01067557.1_1895_2701-
GTAACCTTTGGCTCATTCGATCCTACACTGACTGACAGTGCCCAGCATCCTTCTTTCTAT
CAGGTCGCCCCAAAGGACACACATTTGGCCATTGGCATGGTGTCCTTGATGCTCCATTTC
CATTGGACTTGGGTGGGCCTGCTAGTCACAGAAGGCCATAAGGGTCTTCAGTTTCTCTCC
GATGTACGGGCTGAGATGGACAGGAGCCGAGTCTGCATAGCCTTTGTGAAAATGGTCTCC
ACTCTTGCTGTGTCATATCTCTCAGCAATACACAAGCATGACCTCCTGACCACGGAAACA
TCATCAGTCAATGTGGTGGTTATTTACTATGATACTGATGGTCCCAATGATGTCAACTAC
AATATAGCGCAACACTTGGTGACATGGAAAGTCTGGGTGGCAAACTCACAATGGCATGCT
GACCTGGCTGGAAGAAATTTTATACTTGACCCATTCCATGGGATTCTTATTTTTTCACAC
CACCATGAAGAGATTTCAGGTTTCAAACATTTTGTGCAGGAAGCTACCCCTTTCAAATAT
CCAGAAGACACTTATCTCGTTCTCTACTGGTCTAACAATTTCCAGTGTTCATTCTCTGAC
TCTGACTGTGCACTGAAGGACTGTACGCCTAATGCCTCTATGGCTTGGTTGCCTCTGAAT
CACTTCGACATGGCCATGAGCGATGGGAGCTACAACATATACAACGCTGTGTACGCTGTG
GCCCACGCCCTCCAAGCGATGCTTCTTGAAGACATACAGAGGTCGCCAATGAGAAATCAA
CAAGAGATGATGATTCCCCCTTGGCAG
>V2R.GCA_004026965.1_PetTyp_v1_BIUU_PVIR01069851.1_1630_2436-
GTAACCTTTGGCTCATTCGATCCTACACTGACTGACAGTGCCCAGCATCCTTCTTTCTAC
CAGGTCGCCCCAAAGGACACACATTTGGCCATTGGCATGGTGTCCTTGATGCTCCATTTC
CATTGGACTTGGGTGGGCCTGCTAGTCACAGAAGGCCATAAGGGTCTTCAGTTTCTCTCT
GATGTACGGGCTGAGATGGACAGGAGCAGAGTCTGCATAGCCTTTGTGAAAATGATCTCA
ACTGTTGCTGTGTCATATCTCTCAGCAATGCACAAGCATGACCTCCTGACCACGGAAACA
TCATCAGTCAATGTGGTGGTTATTTACTATGATACTGATGGTCCCAATGATGTCAACTAC
AATATAGCACAGCACTTGGTGACATGGAAAGTCTGGGTGGCAAATTCACAATGGCATGCT
GACCTGGCTGGAAGAAATTTTATACTTGACCCATTCCATGGGATTCTTATTTTTTCACAC
CACCATGAAGAGATTTCAGGTTTCAAACATTTTGTGCAGGAAGCTACCCCTTTCAAATAT
CCAGAAGACACTTACCTCATTCTCTACTGGTCTAACAATTTCCAGTGTTCATTCTCTGAC
TCTGACTGTGCACTGAAGGACTGTACGCCTAATGCCTCTATGGCTTGGTTGCCTCTGAAT
CACTTCGACATGGCCATGAGCGATGGGAGCTACAACATATACAACGCTGTGTACGCTGTG
GCCCACACCCTCCAAGCGATGCTTCTTGAAGACATACAGAGGTCGCCAATGAGAAATCAA
CAAGAGATGATGATTCTCCCTTGGCAG
>V2R.GCA_004026965.1_PetTyp_v1_BIUU_PVIR01071792.1_1334_2131+
GTCAGCCATGCATCCACGCTGCCCAGCCTCAGTGACAAAACTGAGTTCCCATCTTTCCTG
CGCACACTGGCCAGTGACCTCACATCCTCCTATGCAGTGACCCAGCTGGTGCTGCACTTA
GGATGGTCCTGGGTCATTATCCTGGCTCAGGATGATGACTTTGGGCAGCAGGCCGGAGCT
CTAGCTGCAAGGGAGCTGGGAGAGGCAGATGTCTGCATTGAATTCCACCTCTTGGTCCCT
TCCCAAAATTCCCCTGAGAAGATCGACCTTGTGGTACAGAAGATGCAGACCAGCACTGCC
ACTGGGGTCTTGGTCTTCCTAAGCAACTCCAATTTCATACTTATCCTGCAGAGCCTGCTG
GGTTTCTGTCTCCTGGGCCAGGTCTGGGTCAGTGAGGGCCTCCTACACATAGCACTTGCC
CTGGCCATGCCTGGCATCTCTAGAGTACTTCAGGGCACATTTGGCCTTCTGTGCCACAGC
AGCCAGGTACATGGTTTTCCTGAGTTCTTTGCCAGCCTACACCCAAGCCGGACCCCAGAA
GACGTGTTCCTGGGGAGGTTCTGGGAGGCCACCTTTGGGTGCAAATGGCTGCATGGAAAT
GGTACAGTATCAGGAGATGTGCGGCTGTGCTCAGGTAGTGAGAATCTGAGAGGCCATGAA
CATCCTTTTCAAGACATGAGTAGAGTGGACATCGCATATACAGCTGTCTACAGTGTTGCA
CATGCCCTGCAGGACCTGGTGTCCTGTGAGCGTGAGGATGGGACGTGCATAGATCCCCAG
CACTTCCAGCCCTGGCAG
>V2R.GCA_004026965.1_PetTyp_v1_BIUU_PVIR01071857.1_2653_3459+
CTAACCTTTGGCTCTTTTGATCCAATCCTGAGTGAATACAGCCAGTTCCCTTCTCTCTAT
CAGATGGCTCCAGAGGACACCTCTCTGGCCCTCGCCATGGTCTCCTTGATGCTTCACTTC
AGCTGGACCTGGGTGGGACTGGCCGTCACAGAAGGTCCAAAGGGCCTGCAATTTCTCTCA
GATGTGAGAGCAGAGATGAACAGGAACAGAGTCTGTGTGGCATTCGTGAAAATGATCTCA
AATTCTCCTGGAACATACTACTTGAATCAACAGCAACATTATTTTATTATCAAGGAAACA
GCTCCAGTAAATGTAGTTATCATTTACTATGATGCTGAGAGTATACAAGATGTACAACAT
ACTGTAGGGTTACACTTAGTGACCTGGCAAGTCTGGGTGACAAACTCACAATGGCATACT
GATGTGACTGGGAAAAATTTTATTCTTGATTCATTCCATGGGACTCTCATTTTCTCAAAT
CACCATGAGGAGATTTCTGGTTTTAGAAAATTTATCCAGACAGTGAACCCCTCCAGTTAT
CCAGAAGACACTTTCTTACAGCAGTTTTGGCACTGGAGTTTCCAGTGCTCATTATCTGAT
CCTGACTGTGCACTGAAGGACTGTATGCTTAACGCCTCTCTGGCATGGCTGCCAGTGAAT
CGTTTTGACCCAGCCATGAGTGATGCGAGTTACAATATATACAATGCTGTGTATGCCGTG
GCCCACGCTCTCCATGAGATGCTTCTGCAACAAGTACAGATGCAGCCAGTAGGGAGCAGG
AAAGGGATGGTTCTTTCACCGTGGCAG
>V2R.GCA_004026965.1_PetTyp_v1_BIUU_PVIR01079902.1_1695_2501+
CTTAGTTTTGGCCCTTTTGATCCTATGCTCAGTGACTTTGGCCAGTTTCCTTCCACCTAT
CAGATAGCACCAAAGGACACATCTCTGGCCCTTGGCATGGTCTCTTTGATGCTTCATTTC
CACTGGACTTGGGTCGGACTGGTCATCCCAGAAGATCACATTGGCCTTCAGTTCTTCTCA
GATTTGAAACAAAAGATGGATAAGAACAGAGTCTGTCTAGCATTTGTGAAAATGATCACA
ACTGATCTTGCATCATATTTCTTACAAGAAAAACCAACTAAATTAATATCCATGGGGACA
TCATTAGCCAATGTGGTTATCATGTACTTTGAGAGTGATAGTCAAACAGAGATGGGATTT
TACAGTACAAAATTTATAGGGACATGGAAGATCTTGGTCACAAACTCACAAAAACATGCT
GCTGTCACTGGGAAAGATTTTATACTTGACTCATTCCATGGGACTTTCATTTTTTCACAC
CACCACGAGGAGATTTCTGGTTTAAAACCTTTCATCCAGACAGTTAATCCATCCAAATAC
CCAGAAGACACTTATCTCACTGTCTTTTGGGTGAAGAAGTTTGAATGCTCACTCTCAGAA
TCTGACTGTACAGTGAGTAACTGCCCATCTAATGCCTCTCTGACCTGGTTGTCTGTGAGC
GAATTTGAAATCAACATGACGGATGAGGATTACAATATATACAATGCTGTGTATACTGTG
GCCCATGCCCTCCATGCTTTGATTCTTCAAGATTCACAAGTACAATTAAAGGAAAAAGGA
CCAGGGATAATGTTTTCCCCTTGGAAG
>V2R.GCA_004026965.1_PetTyp_v1_BIUU_PVIR01082405.1_993_1799+
GTTACCTTTGGCTCTTTTGATCCTATGCTAAGAGACAGTGGACTTTTTCCTTCTGTATAT
CAGGTGGCCCCTAAGGACTCATCTTTGTCCCTTGCTATGGTTTCCTTGATGGTTCATTTC
AGTTGGACCTGGGTGGGACTGGTCATTATGGAAGGTCAGAAAGGTCTTCAGTTTCTCTCA
GATGTGAAAGGAGAGATGGACAAGAACAACATCTGTGTGGCATTTGTGAAAATGGTCGCA
ACTCTTCTTGTGTCATATGTGGCATTTGCCAAGGAACACATTATCCTGACCAAGGAAACA
TCACACATCAATGTGGTCATCATTTACTATGACACTGATAACATAAATGATGTAAATTAT
AGTATAGAGCAATATTTAGTAACTGGCAAAGTCTGGGTCACAAACTCACAATGGCATGCT
GACATGACTGGGAAAAATTTCATACTTAACTCATTCCATGGGACACTTGTGTTTTCAAAC
CATCATGAGGAAATTTCTGGTTTCAAATCCTTTATCCAGGAAGTCAACCCCTCCAAATAC
CCAGAAGACTTTTACCTCATTATGTTTTGGTTCAATAATTTCCACTGCTCATTCTCTGAC
CCTGACTGTTCACTGAAGGACTGTACACCTAATGCCTCTCTGGCATGGCTGCCTGTGAAT
CGCTTTGACACAGACATGACTGACTGGAGTCACAACACACACAATGCCGTGTATGCTGTG
GCCCATGCTCTCCAGGAGATGCTTCTTCAGCAAGCACAACAACCACTGAGGGGAAATAAA
GAACTGATGATATTTGCTCCCTGGCAG
>V2R.GCA_004026965.1_PetTyp_v1_BIUU_PVIR01084974.1_73_879-
GTTACGTTTGGCTCTTTCGATCCCCTACTGAGTGACAATGGCCAGTTCCCTTCTCTCTAT
CAGGTGGCACAGAAGGACACGTCTCTGGCCCTCGCCATGGTCTCCTTGATGCTCCATTTC
AGCTGGACCTGGGTGGGACTGGTCATCACAGAGGGTCCGAAAGGGCTTCAGTTTCTCTCG
GATATTAGAGCGGAGATGGACAGGAGCAGAGTTTGTGTAGCATTTGTGAAAACGGTCTCC
ACTCCTCTTGTGTCTTATACCTCAGTTGCCCAGCAACCTACTATCCTGACTACGGAAACC
TCATCAGTCAATGTAGTTATCATTTACTACGATACTGATGGTTTTAATGATGCAACCTAC
ACTGTTGGGCAATATTTACTGACTTGGAGAGTCTGGGTGACAAACTCACAATGGCAGGCT
GACATGGCTGGGAGGAATTTCCTACTGGGCTCATTCCACGGGACTCTCATTTTTTCCATA
CACCACGGAGAGATTTCTGGGTTTAAAAATTTCGTCCAGGCAGCCAGCCCTTCCAGATAC
CCAGAAGACACGTACCTCTACATGTACTGGTCCCAGAACTTCCACTGCTCGTTTTCTGAT
CCTGATTGTGTCCTGAAGGACTGCGCACCCAACGCTTCCTTGGCGTGGCTGCCTGTGAAT
CGCTTCGACCCAGCCATGAGCGACGAGAGCTACAATGTCTACAACGCTGTGTACGCCGTG
GCCCACGCTGTCCACGAGATGCTTCTGCAACAAGGTCAAGTGCAACCAACTGGGAAGAGG
GAAGCGCCGGCATCTTCCCCCTGGCAG
>V2R.GCA_004026965.1_PetTyp_v1_BIUU_PVIR01095263.1_1589_2394+
CTGACCTTTGCCAGTTTTGATCCTGAGTTCAGTGAGAATGGCCTGTTTCCTTCTCTCCAT
CAGATGGCACCAAGGGATGACTCACTGGCTCTCGCTATGGTCTCCCTGATGCTCCATTTC
AGATGGACCTGGGTGGGACTGGTCATCACAGAAGGCCACAGTGGTCTTCAGTTTCTCTCA
GACATAAAGGCAGAAATGGACAGGAGAAGAGTCTGTTTCTCATATGTAGATAGGATCTCA
ATTGGTTATTCTTCAAATTTCTCACCCAAGAGGCTACATGATTTCGTGACCAAAGAATCA
TCCCCAGTGAACGTGGTCTTCATTTACTGTGACATTGACAGTTTAAATGATATAAACTAT
CAATTAGTGCCACATTTAGTGACATGGAGAGTCTGGGTCACAAACTCACAGTGGCCCACT
GACCTGGATGGGAGAACTTTCATCCTTGACTCATTCCACGGAAGTCTCATGTTTGAGCAC
CACCACGAGGAGATTTCTGGATTTCATGAGTTTATCCAAACAGCTACCCCCTCGAAATAC
CCAGAAGACACTTTCCTCACTAGGTATTGGTTCCAGAATTTCCACTGCTCCTTCTCTGAG
TCTGACTGTGCACTGAAGAACTGTACACCCAATGCCTCTCTAGCATGGCTGCCTGAGAAT
CGTTTTGAAACAGCCATGAGTGAAAGGAGCTACAACGCATACAAGGCTGTGTATGCCATG
GCCCACGCCCTCCACGAGATGCTTCTTCAGCAAGGTCAGAAGCAGCTGATGGGCACTGCA
GACACTGCAATGCTCATCCCCAGAAG
>V2R.GCA_004026965.1_PetTyp_v1_BIUU_PVIR01100548.1_493_1299+
CTTACATTTGGAACTTTTGATTCTAAATTCAGAGATAATGATCAGTTTCCTTCTCTGTAT
CAAATGGCTCCAAAGGATGAGTCATTGGCCCTTGGCATGGTTTCCTTGATGCTTCATTTC
AACTGGACCTGGGTGGGACTGGTCATCACAGAAGGCCAGAATGGTTTCCAGTTCCTCTCA
GATGTGAGGGAAGAGATGGACAGGAGTGGAGTCTGTGTAGCATTTGTGAAAATGATCTCT
AGTAATGCAATATCATACCACTGGAGTACAAAGCTACAAGATTTTCTGAGCAGAGAAAGA
TCACCAGTAAATGTGGTTATCATTTATTATGATATTGACAGTCTAAATATTGTAAACTAT
CAGATAGGGCTACATTTAGTGACTTGGAGAGTCTGGGTGACAAACTCACAATGGCACGTT
GACCTGGCTGGAAGGAATTTCATCCTGGACTCATTCCATGGAACTCTCATTTTTTCACAC
CATCATGAGGACATTTCAGATTTTTATAAGTTTATTAAAACAATTACCCCCTTCAAATAT
CCAGAAGACACTTTCCTTGTTCAGTATTGGCTCCAGAATTTCCACTGCTCATTGTCTGAC
TCTGACTGTTCTCTGAAGGACTGTATACCCAATGCCTCTCTGGCATGGCTGCCTGCAAAT
CATTTTGACACAGCCATGAGTGAAGGGAGCTACAATATATACAATTCTGTGTATGCGGTG
GCCCACGCCCTCCAGGAGATGGTTCTTCAACAAGGTCAATCCCAAGCAGGAGGAAATGAT
AACACAGTGGTTTTCTCTCCCTGGCAG
>V2R.GCA_004026965.1_PetTyp_v1_BIUU_PVIR01105090.1_995_1800+
CTTACCTTTGGCACTTTTCAGCCTGAATTCAGTGAAAATGGACAATTTATTTCTGTACAC
CAGATGGCTCCAAAGGATGAATCACTGGCCCATGGAATGGTTTCCTTGATGCTTCATTTC
AGCTGGACCTGGGTGGGACTGGTCATCACAGAAGGCCAGAATGGTTTTCACTTTCTCTCA
GACTTGAGGGGAGAGATGGACAGGAGTGGAGTCTGTGCAGCATTTGTAAAAATAATCACT
AGTACTCTTGCATCATACCCCTGGAGTGCAAAGGTGCAAGACTTTCTCATCAAAGAAAAA
CCACCAGTAAATGTGGTTATCCTTTACTATGACACTGACAGTCTAAATGACATAAACTAC
CAGATAGGGGCACATTTAGTGACATGGAGAGTCTGGGTCACAAACTCACAATGGCATACT
GACCTAGCTGGAAGAAGTTTCATCCTTGAATCATTCCAAGGGAGTCTTATTTTTTCACAC
CAACATGAAGAAATTTCTGGTTTCAATGAGTTTATTCAAGTGGCTACTCCATTCAAATAC
CCAGAAGATACTTTCCTCAGTCGGTTTTGGTTTGAGAATTTTCACTGCTCATTCTCTAAG
TCTAACTGTTTGCTGAAGGACTGTACACCTAATGCCTCTCTGGCAAAGCTGTCTGCCAAT
CGGTTTGACACAACCATGAGTGAAGGGAGCTACAACACATACAATGCTGTGTTTGCAGTG
GCCCACGCACTACAGGAAGTGCTTCTTCAACAAGGTCAAATGCAACCAATTAGAGGTGGG
GATATGTTCTACCCCTGGCAGGTAAG
>V2R.GCA_004026965.1_PetTyp_v1_BIUU_PVIR01112372.1_831_1631+
GTCACATTTGGTTCTTTTGATCCTATGCTAAGAAACAGTGGACAATTTCCTTCTCTCTAT
CAAGTGGCCCCTAAAGACACATCTCTGTCCTTTGCTATGGTTTCTTTGATGGTTCATTTC
AAATGGGTCTGGGTGGGACTGGTCATAATGGAAGGTCAGAAAGGTCTTCAGTTCCTGTCA
GATGTGACCAGAGAAATGGACAGGAACAACGTCTGTGCTGCATTTGTGAAAATGGTCTCA
ACTCTTCTTGTGTCTTATACAGCATTTGCAAAGGAACATGTTATCATGACCAAGGAAACA
TCACAAGTCAATGTGGTCATCATTTACTATGACACTGATTACATAAATGATGTAAATTAT
AGTATAGAGCAACATTTAGTAATAGGCAAAGTCTGGGTGACAAACTCACAATGGCATGCT
GACACAACTGGGAAAAATTTCATTCTTAATTCATTCCATGGGACCCTTGTGTTTTCAAAC
CATCATGAGGAAATTTCTAGTTTCAAAACTTTTGTCCAAGAAGCCAACCCCTCCAAATAC
CCAGAAGACTTTTACCTTACTATGTTTTGGTTTAATAATTTCCACTGTTCTTTCTCTGAC
TCTGACTGTTCACTGAAGGATTGTACACCTAATGCCTCTTTGGCATGGCTGCCTGTGAAT
CTCTTTGACACAGCCATGACTGACAGGAGTCACAATACACACAATGCTGTGTATGCTGTG
GCTCACGCCCTGCAGGAGATACTTTTTCAGCAAGCGCAGTGGCCACTGGAAGGAAACAAA
GAGGTGTTTGCTCCCTGGCAG
>V2R.GCA_004026965.1_PetTyp_v1_BIUU_PVIR01117414.1_626_1432+
CTTGCTTTTGGCTCATCTGATCCTGTACTCAGTGACAATGACCAGTTTCCTTCCGTCTAT
CAGATAGCCCCAGAGGACACGTCTCTGGCCCTTGGCATGGTCGCTTTGATGCTTCATTTC
AACTGGACATGGGTCGGACTGGTCATCCCAGAAAACCAGAATGGTTTTCTGTTCTTATCA
GATTTGAAACAAGAGATGGACAGGAACAGAGTCTGTCTAGCATTTGTGAAAATGATCACT
ACTGATGCTGGGTCATATTTTTCAAGAGAAAAACCAACTAAATTACTATCAATGGGGACA
TCATTGGCCAGTGTGATTATCATGTACTTTGAAACTGATAGTGCATCAGAGATGGGATTT
TACAGCATAAAATGTTCAGGGACATGGAAGGTCTTGGTCACAAACTCACAAAAACATGCT
GCTGTCACTGGGAAAGATTTCATACTTGACTCATTCCATGGGACTTTCATTTTTTCACAC
CACCACGAGAAGATTTCTGGTTTAAAACCTTTCATCCAGACAATTAATCCCTCCAAATAC
CCAGAAGACTCTTATCTCACTCTCTTTTGGGTGAAGAAGTTTGAATGCTCATACTCATAT
TCTGACTGTGCAGTGAGTAACTGCCCACTTAATGCCTCTCTGGCCTGGTTGCCTCTGAGT
GAATTTGAAATCGACGTGTCTGATGAGGATTACAATATATACAATGCTGTGTATGCTGTG
GCCCATGCCCTCCATGACTTGATTCTCCAAGATTCACAAGTACAACTAAAGAAAAGTGAG
CAAGGGATGATGTTTTTCCCCTGGAAG
>V2R.GCA_004026965.1_PetTyp_v1_BIUU_PVIR01125197.1_672_1496-
AATCCTTTATTTTTCCAGGTCACATACGGACCTTTTGATCCCAGCCTCAAGGACGGAGCC
CAATACCCATCACTCTATCAGATGGCCCCCGAGAACAGCTCTCTGGTCCACGCGATGATC
TCCTTACTGCTGCAGTTCGGCTGGACGTGGGTGGCCGTCTTCACGTCCGACGACATGAAA
GGGGAGCAGTTCCTGAAGGACCTGGAAGCAGAGCTGACCAAGAAAAGTATCTGCGTGGCC
CTCACAGAAAAGCTCCCGGCCACAAGGATCATGTACAAGCCCAGTGACATCGTGTCCATG
ACAAAGATCAGACTTTCCTCTGCAAACGTGCACATCCTGTACGGCGAGGTCGGGAGCCTC
ATCACCATCGACATCGCGGCGCAGTTCTTCTTGACCACCGGGAAGGTGTGGCTCATGACC
GCCAAGTGGGACCTCGTGGTGTACGAGATGGACCACATGCTGCACTCCTTCCATGGGGGC
CTCGCCCTTTCCGCTCACAACGCAGAAATCCCTGGCTTCAGACGCTTCCTCAGGACGTGT
GACCCTTCCCAATACCCTGAGGACTTTTACTTCAGTAAACTGTGGCTCAGCTTTTTCCAA
TGCTCCCTGCCAGGGTCACACTGTGGGAAAATTGCTGTCTGCCCACCAAACACTTCCTTA
GAGCTCATGCCAAGGAACATTGACCTCATGACCTTGTCCGACTCCAGCTATTTCGTCTAC
AACGCCGTGTACGCCGTGGCCCACGCGCTGCACAAGGGGCTTCTGGCGAGAACAGAAGCA
GGCTCCCCCGAGGACACACAGCAGCCCAGGCTTCCTCCCTGGCAG
>V2R.GCA_004026965.1_PetTyp_v1_BIUU_PVIR01126216.1_247_1071+
AATCCTTTATTTTTCCAGGTCACATACGGACCTTTTGATCCCAGCCTCAGGGACGGAGCC
CGATACCCGTCACTCTATCAGATGGCCCCCGAGAACAGCTCTCTGGTCCACGCGATGATC
TCCTTACTGCTGCAGTTCGGCTGGACGTGGGTGGCCGTCTTCACGTCCGACGACATGAAA
GGGGAGCAGTTCCTGAAGGACCTGGAAGCAGAGCTGACCAAGAAAAGTATCTGCGTGGCC
CTCACAGAAAAGCTCCCGGCCACGAGGATCATGTACAAGCCCAGTGACATCGTGTCCATG
ACAAAGATCAGACTTTCCTCTGCAAACGTGCACATCCTGTACGGCGAGGTCGGGAGCCTC
ATCACCATCGACATCGCGGCACAGTTCTTCTTGACCACCGGGAAGGTGTGGCTCATGACC
GCCAAGTGGGACCTCGTGGTGTACGAGATGGACCACATGCTACACTCCTTCCATGGGGGC
CTCGCACTTTCCGCTCACAACGCAGAAATCCCTGGCTTCAGACGCTTCCTCAGGACGTGT
GACCCTTCGCAATACCCTGAGGACTTTTACTTCAGTAAACTGTGGCTCAGCTTTTTCCAA
TGCTCCCTGCCAGGGTCACACTGTGGGAAAATTGCTATCTGCCCACCAAACACTTCCTTA
GAGCTCATGCCAAGGAACATTGACCTCATGACCTTGTCCGACTCCAGCTATTTCGTCTAC
AACGCCGTGTACGCCGTGGCCCACGCGCTGCACAAGGGGCTTCTGGCGAGAACAGAAGCA
GGCTCCCCTGAGGACACACAGCAGCCCAGGCTTCCTCCCTGGCAG
>V2R.GCA_004026965.1_PetTyp_v1_BIUU_PVIR01133171.1_341_1146+
CTTACCTTTGGCACTTTTCAGCCTGAATTCAGTGAAAATGGACAATTTATTTCTGTACAC
CAGATGGCTCCAAAGGATGAATCACTGGCCCATGGAATGGTTTCCTTGATGTTTCATTTC
AGCTGGACCTGGGTGGGACTGGTCATCACAGAAGGCCAGAATGGTTTTCACTTTCTCTCA
GACTTGAGGGGAGAGATGGACAGGAGTGGAGTCTGTGCAGCATTTGTAAAAATAATCACT
AGTACTCTTGCATCATACCCCTGGAGTGCAAAGGTGCAAGACTTTCTCATAAAAGAAAAA
CCACCAGTAAATGTGGTTATCCTTTACTATGACACTGACAGTCTAAATGACATAAACTAC
CAGATAGGGGCACATTTAGTGACATGGAGAGTCTGGGTCACAAACTCACAATGGCATACT
GACCTAGCTGGAAGAAGTTTCATCCTTGAGTCATTCCAAGGGAGTCTTATTTTTTCACAC
CAACATGAAGAAATTTCTGGTTTCAATGAGTTTATTCAAGTGGCTACTCCATTCAAATAC
CCAGAAGATACTTTCCTCAGTCGGTTTTGGTTTGAGAATTTTCACTGCTCATTCTCTAAG
TCTAACTGTTTGCTGAAGGACTGTACACCTAATGCCTCTCTGGCAAAGCTGTCTGCCAAC
CGGTTTGACACGACCATGAGTGAAGGGAGCTACAACACATACAATGCTGTGTTTGCAGTG
GCCCACGCACTACAGGAAGTGCTTCTTCAACAAGGTCAAATGCAACCAATTAGAGGTGGG
GATATGTTCTACCCCTGGCAGGTAAG
>V2R.GCA_004026965.1_PetTyp_v1_BIUU_PVIR01142857.1_268_1074+
GTTACATTTGCTTCTTTTGATACTATGCTGACAGACAATGGCCATTTTCCCTCCCTCTAT
CAGGTCGCTCCTAAGGACACATCTCTGGCCCCGGCTATGGTCTCCTTGATGCTTCACTTC
AGCTGGACCTGGGTGGGGCTGGTCATCACAGAGGGTCATAAAGGGCTTCAGTTTCTCTCA
GATGTGAGAGGAGAGATGGACAAGAACAGAGTCTGTGTGGCATTTGTGAAAATGGTCTCA
ACTCCTCTCGTGTCTTATATGGCATTTGTAAAGCAACATAATATTCTGGCCAAGGAAATG
TCCCAAGTCAATGTGGTCATCATTTACTATGACAGTGATATTCCAAATGATGTAAACTAC
AATATGGAGCAGTACTTTCTGACAGGCAAAGTCTGGGTCACAAATTCACAATGGCATGCA
GACATAACTGGGAAACATTTCATCCTTAATTCATTCCACGGGACTCTCATCTTTGCAAAC
CACCATGAGGAAATTTCTGGTTTCCAAACTTTCGTCCAAGAAGCCAACCCTTCCAAATAC
CCAGAAGACACTTACCTCACTATGTTTTGGTTCAATAATTTCCAGTGCTCATTCTCTGAG
TCTGACTGTGCACTGAAGGACTGCACACCTAACGCCTCTCTGGCCTGGCTGCCTGCAAAC
CATTTTGACACAGCCATGACCGACTGGAGTCACAATATACACAACGCCGTGTATGCCGTG
GCGCACGCCCTCCATGAGATGCTCCTACAGCAAGCACAGTGGCCCCCAATGGAGAGCCAA
GAAGTGGCGGCGTTTGGCCCCTGGCAG
>V2R.GCA_004026965.1_PetTyp_v1_BIUU_PVIR01142875.1_268_1074+
GTTACATTTGCTTCTTTTGATACTATGCTGACAGACAATGGCCATTTTCCCTCCCTCTAT
CAGGTCGCTCCTAAGGACACATCTCTGGCCCCGGCTATGGTCTCCTTGATGCTTCACTTC
AGCTGGACCTGGGTGGGGCTGGTCATCACAGAGGGTCATAAAGGGCTTCAGTTTCTCTCA
GATGTGAGAGGAGAGATGGACAAGAACAAAGTCTGTGTAGCATTTGTGAAAATGGTCTCA
ACTCCTCTTGTGTCTTATATGGCATTTGTAAAGCAACATAATATTCTGGCCAAGGAAATG
TCCCAAGTCAATGTGGTCATCATTTACTATGACAGTGACATTCCAAATGATGTAAACTAC
AATATGGAGCAGTACTTTCTGACAGGCAAAGTCTGGGTCACAAATTCACAATGGCATGCA
GACATAACTGGGAAACATTTCATCCTTAATTCATTCCACGGGACTCTCATCTTTGCAAAC
CACCATGAGGAAATTTCTGATTTCCAAACTTTTGTTCGAGAAGCCAACCCTTCCAAATAC
CCAGACGACACTTACCTCACTATGTTTTGGTTCAATAATTTCCAGTGCTCATTCTCTGAG
TCTGACTGTGCACTGAAGGACTGCACACCTAACGCCTCTCTGGCCTGGCTGCCTGCAAAC
CATTTTGACACAGCCATGACCGACTGGAGTCACAATATACACAACGCCGTGTATGCCGTG
GCGCACGCCCTCCATGAGATGCTCCTACAGCAAGCACAGTGGCCCCCAATGGAGAGCCAA
GAAGTGGCGGCGTTTGGCCCCTGGCAG
>V2R.GCA_000247695.1_HetGla_female_1.0_JH602043.1_33620927_33621799+
GTGGGCTACTTCTCTACTTGTTCAAGTCTTAGTGACAAATTCCAGTTTCCATCTTATATT
CGCACAATAGCCAGTGATAAGTACCAGTCCAGAGCCATGGTACAACTTATCCAACACTTT
GGTTGGGTCTGGGTAGGCGCTATTGCAGCTGATGATGATTATGGTAAATATGGAGTAAAA
GCTTTTAAAGAACACATGGAGGAGGTTAATCTCTGTATTGCATTCTCTGAAACCATACCC
AAAGTCTATTCCAATGAGAAAATGCAAAAAGCTGTTAAAGCTATAAGGAGTTCTACCGCC
AGAGTCATTGTGCTTTATGCATCTGATATTGACCTCAGTCCTTTTGTGCTAGAAATGGTT
TACCATAACATAACTGACAGAACATGGATCGCGAGTGAAGCATGGATTACCTCAGCCCTC
ATTGCAAAGCCTGAATATTTCCCATATTTTGGAGGAAGTATTGGATTTGCAATACCAAGA
ACTGATATACCAGGATTAAAAGAATTTCTTTATGATGTCCATCCTAGCAAGGATCCAAAT
GATGTCCTGACCATTGAATTCTGGCAAACTGCATTTAACTGTACTTGGCCAAATAGTAGT
GTTCCCTACAATGTTGACCACAGAGTGAATATGACTGGTAAAGAAGACAGATTATATGCC
ATGTCTGATAAATTCTGTACTGGAGAGGAGAAGTTGGAAGACCTTAACAATACCTATTTG
GATGTGTCTCAGCTCAGAATTACAAACAATGTCAAACAAGCTGTGTATGCTATGGCTCAT
GCCCTGGATCAACTAAGTAGATGTGAAGAGAGAAGGGGGCCATTCTCACCGGACTCGAGT
TGTGCATATTTACCTGACTTTGAGCCTTGGCAA
>V2R.GCA_000247695.1_HetGla_female_1.0_JH602134.1_7973918_7974724+
CTAACCTTTGGCTCTTTTGACCCTATCCTCAGTGACAATGATCAACTTCCCTCTCTCTAT
CAGATGGCTCCCAAAGACACATCTCTAGCCATTGGCATGGTCTCATTGATGCTTTATTTT
AGCTGGACATGGGTGGGACTGGTCATTGCAGAGTGTCAGAAAGGTCTTCAATTTCTCTCA
GACTTGCGGGCAGAGATGGACAGGAACAGAGTCTGTGTAGCATTTGTAAAAATGATCTTA
AACAGTTACATCCAAAACGAATCAAATAGACTAACATATGATTTATGGACCAGAGAAACA
TCACCAGCAAATGTTGTTATTATCTACTTTGATACTAATACTGCACATGATGCTGGATTT
TACACTGGGAAATATTTAGTGACATGGAGAGTCTGGGTCACAAACTCACAATGGCATCCT
GACATCTTTGGGAAAAATTTCATAATTGACTCTTTCCATGGAACACTCATTTTCTCACTC
CAGCATGAGGAGATTTCTGGTTTTAAAACTTTTATCCAGACAGCTACCCCCTCAAAATAT
CCAGAAGACATTTACTTCACTATATTTTGGTCCATGAACTTTGACTGCACTTTATCTAAT
TTTGATTGTACATTGAGGAACTGCCCAGCTAATGCTTCTCTCATGTATCTTCCTGTAAGT
CGTTTTGACCCTGCCATGAGTGATGAGAGTTATAATATCTACAATGCTGTGTATGCCATG
GCCCATGCCCTCCATGAAATGCTTCTTCAACAAGTTCAGATGCAACCAAGAAAGAATGGT
GAATTGAAGGGATTTTCCCCCTGGCAG
>V2R.GCA_000247695.1_HetGla_female_1.0_JH602134.1_8098642_8099445+
GTTACATTTGGCTCTTTTGATCCTATGCTAAAAGACAGTGGACAATTTCCTTCTGTCTAT
CAGATAGCCCCCAAGGACATATCTCTGGCCCTTGGTATGGTGTCCTTGATGGTTCATTTC
AGCTGGACCTGGGTGGGACTGGTCATTACGGAAGGTCAGAAAGGTCTTCAATTTCTCTCA
GATGTGACAGGAGAGATGGACAGGAACAGAGTGTGTGTAGCCTTTGTGAAAATGGTCTCA
ACTCCTCTTGTGTCATACATAGCAAGTGCAAATGAACACATTATCCTGACCAAGGAAACA
TCACAAGTCAATGTGGTCATCATTTACTATGACACTGATATTCTAAATGATGTAAACTAT
ATTATAGAGCAATATTTATTAACAGGCAAAGTCTGGGTCACAAACTCACAATGGCATGCG
GACATGACTGGGAAAAATTTCATTCTCAATTCATTCCATGGGAGTCTCATTTTTTCAAAC
CACCCTGAAAACATTTCTGGTTTCAAAACTTTTGTCCAAGAAGCCAAGCCTTCCAAATAC
CCAGAAGACTTTTACCTCACTATGTTTTGGTTCAATAATTTCTACTGCTCATTCTCTAAC
TCTGACTGTTCACTGAAGGACTGTACACCTAATGCCTCTCTGGCATGGCTGCCTGTGAAT
CGTTTTGACACAGCCATGACCGACCAGAGTCACAATATCTACAATGCTGTGTATGCTGTG
GCCCATGCCCTCCATGAGATGCTTCTTCAACAAGCACAGTGGCCACCAATGGGAAACAAA
GTGATGGTGTTTGCTCCCTGGCAG
>V2R.GCA_000247695.1_HetGla_female_1.0_JH602134.1_8214768_8215574-
GTTACATTTGGTTCTTTCGATCCTATGCTAAGATACAGTGGACAATTTCCTTCGGTCTAT
CAGGTAGCCCCCAAGGATACATCTCTGGCCCTTGCTATGGTGTCCTTGATGCTTCATTTC
AGCTGGACCTGGGTGGGACTGGTCATTATGGAAAGTCAGAAAGGTCTTCAGTTTCTCTCA
GATGTGACAGGAGAGATGGATAGGAACAAAGTCTGTGTAGCCTTTGTGAAAATGGTCTCA
ACTCTTCTTGTGTCCTATGCCGCATTTGCAAAGGAACACATTATCCTGACCAAGGAAACA
TCACAAGTCAATGTGATTATCATTTACTATGACACTGATATTCTAAATGATGTAAACTAT
AGTATAGAGCAATATTTACTAACAGGAAAAGTCTGGGTCACAAACTCACAATGGCATGCT
GACATGACTGGGAAAAATTTCATACTTAATTCATTCCATGGGACTCTCATTTTTTCAAAC
CACCATGAAAAAATTTTTGGTTTCAAAACCTTTGTCCAAGAAGCCAACCCTTCTAAATAC
CCAGACGACTTTTACCTCACTGTGTTTTGGTTCAATAATTTTCACTGCTCATTCTCTGAT
TCTGACTGTTCACTAAAGGACTGTACACCTAATGCCTCTCTGGCATGGCTGCCTGTGAGT
CATTTTGATACAGCCATGACTGACAGGAGTCACAATGTGCACAATGCTGTATATGCTGTG
GCCCATGCCCTGCATGAGATGCTTCTTCAACAAGCACAGTGGCCACCATTGGGAAACAAA
GAAGTGATGGTGTTTGCCCCCTGGCAG
>V2R.GCA_000247695.1_HetGla_female_1.0_JH602145.1_426814_427611+
GTCAGTTATGCATCCACACTGCCCAGCCTCAGTGACAAGACCCAGTTCCCATCCTTCCTG
CGCACCCTGGCCAGTGACCTCAAGTCCTCCTATGCTGTAACCCAGCTGGTGCTGCACTTG
GGATGGTCCTGGGTCATCATCCTGGCCCAAGATGATGACTTTGGGCAGCAGGCTGGTGCT
CTAGCTGCTAGAGAACTGGGAGAGGCAGACATCTGCATCGAATTCCACGTCCCAGTCCCT
TCCCAGCATTCCCCTGAGAAGATCAACGCTGTGGTTCAGAAGATGCAGACCAGCACTGCC
ACGGGGGTCCTGGTCTTCCTGAGCAACTCCAATTTCAAGCTTATCCTGCAGAGCCTGCTG
GGTTTCAGTCTCCTGGGCCAGGTCTGGGTCAGTGAGGGCCTCCTGCACACGGCACTTGCC
CTGGCCATGCCTGGCATCTCTCAGGTACTGCGGGGCACATTTGGCCTTCTGCGGCACAGT
AGCCGGGTACATGGATTCCCTGAGTTTTTTGCCAGCTTACACCCAAATCGGACCCCAGAG
GACATGTTCCTGGGGAGGTTTTGGGAGGCCACCTTTGGGTGCAGATGGCTGCATGCGAAT
GGCACAGTGTCAGGAGAAGTACGGCTGTGCTCAGGTAGTGAGAGTCTGAGAGGGCATGAA
CATCCTTTCCAAGACGTGAGTAGAGTGGACATTGCATACACAGCCGTCTACAGTGTAGCC
CATGCCCTGCAGGACCTGGTGTCCTGTGAACATGGGGATGGCATGTGCACAGACCCCAAG
CACTTCCAGCCCTGGCAG
>V2R.GCA_000247695.1_HetGla_female_1.0_JH602173.1_4103703_4104512-
ATCAGCTATGGCCCATTTGATCCAAGCCTCAGAGACAATGTCCAGCTCCAGTTTATTTAT
CAATTTTCTACAAAAACTGCAGCTCTGTGTCAGGGCCTCATTCAAATAATGCAGCATTTC
AGTTGTGTCTGGGTTGGCCCTGTGGTTCCAGATGACATCAGGGGAGAAATATTTCTCAGG
GAGACTACACAAGAGATAAACAACAATGGACTCTATATCGCATTTGCAGAAAGGATTCCA
GAGTTTCCTGCTAAGGATACAGTTAACGGGCAACTCATTATTGAAAGATTCTCACATACT
AAGGTCAGTGTTGCATTTGGTGACACATACTCTCTTCTGAGATTTGTATATAACATCTAT
TGCAATATTCCATTTGGAAATGTCTGGGTCACAACTTCTGATTGGAATATAACTACACTG
CCCTTTGAACGAAATCTAAGTTGCACATACTTTGGTGGAGGATTATGTTTTTCTTTCCAC
AAGGAAGAGATTCCTGGCTTTAAAGATTTTCTTAGAACTGTTCAGCCTGCAAAATATCCT
CATGATGTCTTTATCCAGTATGTGTCGTCTACGCTAGTTGAAAGTCCATATTTGGATCAA
CATGGAATCAAGACATTGAGTCAATGTGAAGAAAATGGTACCCTGGACATTCGGCCTCTG
AATGTTTGGGACATGAACACTTCATCCCAGAGTTACCATGTTTATGCTGCTGTGTATGTC
ACTGTACCCGCTCTTCACAAAGAACTCTCACTCAGAGTGGAAGGAGAATCACTTGACAAA
GGTGCAGAGGCAGCTCCTCATCCATGGCAG
>V2R.GCA_000247695.1_HetGla_female_1.0_JH602189.1_2962939_2963745+
ATTACATTTGGCTCTTTTGATCTTATGCTAGGAGACAGTGGACAATTTCCTTCTGTCTAC
CAGGTAGCCCCTAAGGACACATCTCTGGCCCTTGCTGTGGTGTCCTTGATGGTTCATTTC
AGCTGGATCTTGGTGGAACTGGTCATTATGGAAGGTCAGAAGGGTCTTCAATTTCTCTCA
GATGTCAGAGGAGAGATGGACAGAAACAAAGTCTGTGTAGCCTTTGAGAAAATGGTCCTG
ACTCCTCTTGTGTCATATGTAGCATTTGCAAAGGAACACATTATCCTGACCAAGAAAACA
TCACAAGTCAACGTGGTCATCATTTACTATGACACTGATATTCTAAATGATGTAAACTAT
AGTATAGGGCAATATTTACTAACAGGCAATGTCTGGGTCACAAACTCACAATGGCATGCT
GATATAACTGGGAAAAATTTCATACTTAATTCATTCCATGGAATTCTCATTCTTTCAAAC
CACCATGAGAACTTTTCTGGTTTCAAAACTTTTGTTGAAGAGGCCAACCCCTCCAAATAC
CCAGAAGACTTTTACCTCACTGTGTTTTGGTTCAATAATTTCCACTGCTCATTTTCTGAT
TCTGACTGCTCACTAAAGGAATGTACACCCAGTGCCTCTGTGGCATGGCTGCCTGTGAAT
TGTTTTGACACAGCCATGACTGACAGGAGTCACAATGTACACAATGTTGTGTATGCTGTG
TCCCATGCCCTCCATGAGATGCTTCTTCAACAAGCACAATGGCCACCACTGGGAAAAAAA
GAAGTGATGGTGTTTGCCCCCTGGCAG
>V2R.GCA_000247695.1_HetGla_female_1.0_JH602207.1_2897044_2897850+
GTTTCCTTTGGATCTTATGATCCTATGCTGAAAGAAAATGGCCAGTTTCCTTCTCTCTAT
CAGGTGTCCCGAAAGGAGACATCTCTGGCTCTTGGCATGGTTTCCTTGATGCTTCATTTC
AACTGGACTTGGGTAGGACTTGTCATTACAGAAGGTCATAAAGGTCATCAATTTCTTTCC
GATGTGCAAGCAGAGATGTCCAGGAACAGAGTCTGTGCAGCATTTGTGAAAATGCTTCCA
ACTCCCCTTGCATCCTATATGCCAACTGCACATCAACATACTATCCTGACTGGGGAAACA
TCACTGGTAACTGTGGTTGTAATTTACTATGATATTGATGCCCTAAATGATGTAAACTAT
GCTATAGAGCCATACATAGCCACATGGAGAGTCTGGATCACAAACTCACAATGGCATGCT
GACATGGCTGGGAAAAATTTTATACTTAACTCATTCCATGGGACTCTGATTTTTTCAAAC
CACCATGAGGAAATTTCGGGTTTCAAAAATTTTATCCAGGCAGTTAACCCTTTCAAATAC
CCAGAAGACACTTACCTCACTACTTACTGGTTCAATAATTTTCATTGTTCATTCTCTGAT
TCTGATTGCACATTGAAGGACTGTACACCCAATGCCTCTTTGGCATGGCTGCCTGTGAAT
CGTTTTGACATGGCCATGAAGGATGGGAGTTACAATATATACAATGCTGTGTATGCAGTG
GCCCATGCCCTCCATGAGATGCTTCTTCAACAAGTAGGAATGCCACCAGTGAGAAACAGA
AAAGCTGTGGTGTTTTCCCCCTGGCAG
>V2R.GCA_000247695.1_HetGla_female_1.0_JH602221.1_1288412_1289218+
GTTACGTATAGTTCTTTTGACCCCATGGTGAGTGACAATGGCCACATTCCTTATCTCTAT
CAAGTGGCCCAAAGGGATACATCTCTGGCTCTTGGCATGGTTTCATTGATGCTTCATTTT
AGCTGGACTTGGGTGGGACTGGTCATCCCAGAAGGTCATAAAGGTCTTCAATTTCTCTCA
GATGTGAGAGTGGAGATGGACAAGAGCAGAATCTGTGTAGCATTTGTGAAAACGATCTCA
ACTCCTCTTGTGTCCTTTGCCTCAGTTGTACAGCAAAAATTTATCCTGACCACGGAAACA
TCATCAGTAAATGTGGTTATCATTTACTATGATACTGATGGTCTAGATGATGTAACCTAT
AATATAGGGCAATATGTAGTGACATGGCAAGTCTGGGTGACAAACTCACAATGGCATGCT
GACATGGCTGGAAGAAATTTTATACTTGGCTCATTCCATGGGACTCTCATTTTTTCAATA
CATCATGAAGAGATTTCTGGTTTTAAAAATTTTCTCCAGGCAGCCAGCCCTTCCAAATAC
CCAGAAGACACTTACCTCACTAAGTATTGGTTCCAGAATTTCCATTGCTCTTTTTCTGAT
TCTGACTGTGCATTGAAGGACTGTACACCCAATGCCTCTTTGGCCTGGTTGCCTGTGAAT
CGTTTTGACCCGGCTATGAGTGATGAGAGTTACAATATATACAATGGTGTTTATGCAGTG
GCCCATGCCCTCCATGAGATGCTTCTTCAACAAGATCAAATGCAACCAGTTGGGAACAAA
GAATCAATGGTGTTTTCCTCCTGGCAG
>V2R.GCA_000247695.1_HetGla_female_1.0_JH602221.1_2395983_2396789+
GTTACATTTGGTTCTTTTGATCCTATGCTAAGAAACAGTGGACAGTTTCCTTCACTCTAT
CAGGTTGCCCCAAAGGACACTTCTCTGCCCCTTGCTATGGTTTCCTTGATGCTTCATTTC
AGCTGGACCTGGGTGGGACTGCTCATTATGGAAGGTCAGAAAGGTCTTAAATTTCTCTCA
GATGTGACAGGAGAGATGGACAGGAACAAAATCTGTGTAGCATTTGTGAAAATGGTCTCA
ACCGTTCTTGTGTCCTATGTGACACTTTCAAATGAACGCATTATCCTGACCAAGGAAGCA
TCACAAGTAAATGTGATCATCATTTACTATGACACTGATATTATAAATGATGTAAACTAT
AACATAGAGCAATACTTACTAACAGGCAATGTCTGGGTCACAAACTCACAATGGCACGCT
GACATGACTGGGAAAAAATTCATACTTAGTTCATTCCATGGGACTTTCATTTTTTTAAAC
CACCGTGAGAAAATTTCTGGTTTCAAAACTTTTGTCCAAGAAGCCAATCCTTCCAAATAC
CCAGAAGACTTGTATCTCACTGTGTTTTGGTTAGAGAATTTCCACTGCTCATTCTCTGTT
TATGACTGCTCACTGAAAGACTGTACACCTAATGCCTCTCTGGCATGGCTGCCTGTGAAT
CAATTTTACACAGCCATGACTGACTGGAGTCACAATATATACAATGCTGTGTATGCTGTG
GCCCATGCCCTCCATGAGATGTTCCTTCAACAAGCACAGTGGCCGCCAATGGAAAACAAA
GAAGTGATGTTGTTTGCTTCCTCGCAG
>V2R.GCA_000247695.1_HetGla_female_1.0_JH602262.1_259879_260682-
GTTACATTTGGCTCTTTTGATCCTATGCTAAAAGACAGTGGACAATTTCCTTCTGTCTAT
CAGATAGCCCCCAAGGACATATCTCTGGCCCTTGGTATGGTGTCCTTGATGGTTCATTTC
AGCTGGACCTGGGTGGGACTGGTCATTACGGAAGGTCAGAAAGGTCTTCAATTTCTCTCA
GATGTGACAGGAGAGATGGACAGGAACAAAGTCTGTGTAGCCTTTGTGAAAATGGTCCCA
ACTCCTCTTGTGTCATACATAGCAAGTGCAAATGAACACGTTATCATGACCAAGGAAACA
TCACAAGTCAATGTGGTCATCATTTACTATGACACTGATATTCTAAATGATGTAAACTAT
ATTATAGTGCAATATTTATTAACAGGCAAAGTCTGGGTCACAAACTCACAGTGGCATGCT
GACATGACTGGGAAAAATTTCATTCTCAATTCATTCCATGGGAGTCTCATTTTTTCAAAC
CACCGTGAAAACATTTCTGGTTTCAAAACTTTTGTCCAAGAAGCCAACCCTTCCAAATAC
CCAGAAGACTTTTACCTCACTATGTTTTGGTTCAATAATTTCTACTGCTCATTCTCTAAC
TCTGACTGTTCACTGAAGGACTGTACACCTAATGCCTCTCTGGCATGGCTGCCTGTGAAT
CGTTTTGACACAGCCATGACGGACCAGAGTCACAATATCTACAATGCTGTGTATGCTGTG
GCCCATGCCCTCCATGAGATGCTTCTTCAACAAGCACAGTGGCCACCAATGGGAAACAAA
GTGATGGTGTTTGCCCCCTGGCAG
>V2R.GCA_000247695.1_HetGla_female_1.0_JH602262.1_319061_319867-
CTTACCTTTGGCACTTTTGATCCTGAGTTCAGTGAAAATGGCCAGTTTCCTTCTCTCCAT
CAGATGGCTCCAAAGGATGCATTTCTGGCCCTTGGAATGGTTTCCTTGATGCTTCATTTC
ACCTGGACCTGGGTGAGACTGATCATTACAGAAAGCCAGAATGGTTTTTGGTTTCTCTCA
GATGTGAGGGGAGAGATGGACAGGAATGGAGTTTGTGTACCATTTGTAAAAATGATTGCA
AATGCTTTTGTATCCTACCTCTCAGTTACAATGCTGCAAGATTTCCTGACTAGGGAAATG
CCACCAGTAAATGTGGTTATTATTTACTATGATACTGATAGTCTAAATCATATCAACTAT
CAGATAGGGGTACATTTAGTGACATGGAGAGTCTGGGTCACAAACTCTCAATGGCATGCT
GACATGGCTGGGAGAAATTTCGTCCTTGATTCATTCCATGGGACTCTCATTCTTTCACAC
CTCCATGATGAAATTTCTGGTTTTAATAAGTTTATCCAGATAGCTACCCCCTTCAAATAC
CCAGAAGACACTTTTCTCACTCTGTATTGGTTCCAGAATTTCCACTGCTCATTCTCTGAT
TCTGACTGTTCGCTGAAGGACTGTACACCTAATGCTTCTCTGGCATGGCTGTCTGTGAAT
CATTTTGACACAGCCATGAGTGAAGGGAGCTACAACACATACAATGCTGTATATTCGGTG
GCCCATGCCCACCAGAAGATGCTTGCTCAACAAAGCCAAGCACTACTAATGGGAAATGGG
GGCACTATGGTGTTCTCCCCCTGGCAG
>V2R.GCA_000247695.1_HetGla_female_1.0_JH602283.1_405668_406474-
CTTACCTTTGGCGCTTTTGATCCCGAGTTCAGTGAAACTAGTCAGTTTCCTTCTGTCCAT
CAGATGGCCTCAAAGGATGAATCTCTGGCCCTTGGCATGGTGTCCTCGATGCTTCATTTC
CACTGGACCTGGGTGGGACTGGTCATCACAGCAGGTCAGAATGGTTTTCGATTTCTCTCA
GATGTGAGGGGAGAGATGGACAAGAATGGAGTCTGTGTAGCATTTGTAAAAATGATCAAA
AATGCTATTGCGTCATACCTCTGGAGTCCAAAGCTGCAAGATTTCCTGAGCAGAGAAACA
TCACCTGTAAATGTGGTTATCATTTATTATGATACTGACAGTCTTAATGATATAAACTAT
CAGGTCGGGGTACATCTAGTGACATGGAGAGTCTGGGTGACAAACACTCAATGGCATGCT
GAATTGTCTGGGAGAAATTTTATCCTTGATTCATTCCATGGGAGTCTCGTTTTTACACAC
CACTATGAGGAGATTTCCGGTTTTAATGAGTTTATCCAGACAGCTACCCCCTTCAAATAC
CCAGAAGACACTTTCCTCACTCTGTATTGGTTCAGGAATTTCCGCTGCTCATTCTCTGAT
TCTGACTGTTCACTGAAGGACTGTACACCTAATGCTTCTCTGGCATGGCTGCCTGCAAAT
CGTTTTGACACTGCCATGAGTGAAGGGAGCTACAACGCATACAATGCTGTGTATTTGGTA
GCGTACGCCCTGCAAGAGATGCTTCTTCAACAAGGTGAAATGCAACTGATCGGAAGTGGG
GACACCACGGTGTTCTCCCCCTGGCAG
>V2R.GCA_000743615.1_DMR_v1.0_KN120637.1_87785_88585+
ATGACCTATGGTGCTTTTGACCCTATGCTCAGTGACAGTGATCAGTTTCCCTCTCTCTAT
CAGATGGCTCCCAAAGACACATCTCTAGCCCTTGGCATGGTCTCTCTGGTGCTTCATTTT
AGCTGGACATGGGTGGGACTGGTCATTGCAGAGAATCAGAAAGGTCTTCAGTTTCTCTCA
GATTTGAGAGAAGAAATGGATAGGAATAGAATCTGTGTATCATTTCTAAAAATGATCTCA
AAGAGTGACATGGTATCAAATAGACCAACATATGATTTATGGACCAGAGAAACATCACCA
GCAAATGTTATTATTATCTACTTTGATACTAACAGTGTCCTTGATGTTGGATTTTACACT
GGGCAACATTTAGTGACATGGAGAGTCTGGGTCACAAACTCACAATGGCATCCTGCCACC
CTTGGGGAAAATTTCATCATGGACTCTTTCCATGGAACACTCATTTTTGCACACCAGCAT
GAGGAGATTTCTGGTTTTAAAACTTTTATCCAGACAGTTACCCCTTCAAAATACCCAGAA
GACATTTACCTCACTGTATTTTGGTCCATGAACTTTGACTGCACTTTATCTAATTTTGAT
TGTACATTGAAGAACTGCCCACCCAATGCTTCTCTCACCTATCTTCCTGTGAGTCATTTT
GACCCTGCCATGAGTGACGAGAGTTATAATGTCTACAATGCTGTGTATGCCGTGGCTCAC
GCTCTCCACAAGATGCTTCTCTACCAAGTTCAGATGCAACCAAGCAACATTGGAGAACCG
GAGGGATTTTCCCCCTGGCAG
>V2R.GCA_000743615.1_DMR_v1.0_KN121407.1_351003_351800+
GTCAGTTACTCATCCACACTGCCCAGCCTCAGTGACAAGACCCAGTTCCCATCCTTTCTG
CGTACCCGTGCCAGTGACCTCACATCCTCCCATGCCATCACCCAGCTGGTGCTGCACTTG
GGATGGTCCTGGGTAGGCATTCTGGCCCAGGATGATGACTTTGGGCAGCAGGCCGGCACT
CTGGCCACCCAGGAGCTGGGCCAGGCAGGTGTTTGCATTGAGTTTCACCTGCATGTCCCT
TCCCTTCAGTCCATGGAGAAGATTGATGCCATTGTGTGGAAGATGGAGAAGAGCACGGCC
ACAGGGGTCCTGGTCTTCCTGAGTAACTCCAATATTCAACTCATCCTGCAGAGGCTGGTA
GGCTTCTGTGTCCTTGGCCAGGTCTGGGTCAGCGAGGGCCTCTTGTACACAGTGATTGCC
CTGGCCACACCGGGTGCCTCCTGGGTTCTTCAGGGTGCATTTGGTCTTATGTTGCAGAGT
GGCCGGGCACATGGATTTCCCAAGTTCTTCGCCCGCCTGCACCCCAGCCAGACCCCAGAG
GACATGTTCCTGGGGAGGTTCTGGGAAGCCACCTTTGGGTGCAGGTGGCCACATGATAAT
GACACTGTGGCAAGGGATGTGCGGCTCTGCTCAGGTCATGAGAGTCTGAGAGGCCACGAG
TATCCTTTCCAAGACATAAGTAGAGTGGACGCCGCATACCCCGCCGTCTACAGCGTTGCC
CATGCCCTGCAGGACATGGTATCCTGTGAGCAGGGGGATAAGGCATGTGAAGATCCTAGG
CACTTCCAGCCCTGGCAG
>V2R.GCA_000743615.1_DMR_v1.0_KN121407.1_374751_375548+
GTCAGTTACTCATCCACACTGCCCAGCCTCAGTGATAAGACCCAGTTCCCATCCTTCCTG
CGAACCCGGATCAGTGACTTCATGTCTTCCCGTGCTGTGACCCAGCTGGTGCTGCACTTG
GGATGCTCCTGGGTCATCATCCTGGCCCAAGATGATGACTTTGGGCAGCAGGCCAGTGCC
CTAGCTGCTAGGGAGCTGGAAGAGGCAGACATCTGCATCGAATTCCACCTCCCAGTCCCT
TCCCAGCATTCCCCTGAGAAGATCAGCACTGTGGTGCAGAAGATGCTGACCAGCACTGCC
ACGGGGGTCTTGGTCTTCCTCAGCAACTGCAATTTCATGCTCATCCTGCAGAGACTCCTG
GGTGTCCATCTCCTGGGCCAGGTCTGGGTCAGTGAGGGCCTCCTGCACACGGCCCTTGCC
CTGGCCATGCCTGGCATCTCTCAGGTCCTGCAGGGTGCATTTGGCCTTCTGTGCCATGGC
AGTAGGGTACGTGGGTTCCCTGAGTTCTTTGCCAACTTACACCCTACCCGGACCCCAGAG
GACATGTTCCTGGGGAGGTTCTGGGAGGCCACCTTTGGGTGCAGATGGCCACACAGGAAC
AGCACAGTGGCAGGGGATATATGGCTCTGCTCAGGCCGTGAGAGTCTAAGAGGCCATGAG
CATCCTTTCCAGAGTGTGAGTGAAATGGACATTGCGTACACGGCTGTGTACAGTGTCACC
CATGCCCTGCAGGACCTGCTCTCCTGTGAAGGTGGGGATGGAGTGTGCACAGACCTCCAG
CACTTCCAGCCCTGGCAG
>V2R.GCA_000743615.1_DMR_v1.0_KN122364.1_36548_37381+
TTACAACATTTTTCTTTGTTTATCCAGGTCACATACGGACCTTTTGATTCCAGGCTCAGT
GACAAACACCAATATCCATCGCTCTATCAGATGGCGCCCAAGGACAGCACCCTGGTCCAT
GCAATGATGTCGTTACTGCTGCATTTTGGCTGGACGTGGGTGGCCATCTTTATATCTGAG
GACATGAAAGGTGAGCTGTTCCTGAGGGACCTGAAGGCAGAGATGCTAAAGAAAGGTATC
TGTGTGGCCTTCACAGAAAAGCTCTTGGCCATTAAAACAATGTATGGACCTAGTGACATC
ACCTTCATGGCCAGAATCAGAGTTTCTTCTGCAAACGTGCACATCCTGTATGGGGAGGTC
GGGAGCCTCATCACCGTGGACATCGCAGCAGAGTTCTATTTAACCACAGGGAAGGTGTGG
ATCATGACCGCCAAGTGGGACATCGTCATGTACGAGATGAACCACATGCTGCATTCCTTC
CATGGAGGCTTCTCGCTTTCTCCTCACAACGTGGAGGTCCCTGGTCTCAGACAATTCATC
GCCACATCCAACCCATCCCAATACCCTGAAGACTTTTACTTCAGTAAATTATGGCTCAGC
TTTTTGAAGTGCTCTCCTCCTGGGTCATTTTGTGGGAAAATTAGAGTTTTCCCCCTGAAT
ACCTCCTTACAGTTTCTGCCAGGAAACATTGACCTGATGACTATTTCTGACTCCAGCTAT
TTCATCTACAATGCGGTTCATGCAGTGGCCCACGCGCTCCATCAAAGGCTCTTGGAGGAA
ACCGAAATGTGCTCTCCAGAATGCGCACAGCAGCACAGGTCCCTTCCCTGGCAG
>V2R.GCA_000743615.1_DMR_v1.0_KN122364.1_67139_67972+
TCTCGACATTTTTCTTTGTTTATCCAGGTCACATGTGGACCTTTTGATTCCAGACTCAGT
GACAAACACCAATATCCATCGCTCTATCAGATGGCGCCCAAGGACAGCACCCTGGTCCAG
GCAATGATGTCGTTACTGCTGCATTTTGGCTGGACGTGGGTGGCCATCTTTATATCTGAG
GACATGAAAGGTGAGCTGTTCCTGAGGGACCTGAAGGCAGAGATGCTAAAGAAAGGTATC
TGTGTGGCCTTCACAGAAAAGCTCTTGGCCATTAAAACAATGTATGGACCTAGTGACATC
ATCTTCATGGCCAAGATCAGACTTTCATCTGCAAACGTGCACATCCTGTATGGGGAGGTC
GGGAGCCTCATCACCGTGGACATCGCAGCAGAGTTCTATTTAACCACAGGGAAGGTGTGG
ATCATGACCGCCAAGTGGGACATCGTCATGTACGAGATGAACCACATGCTGCACTCCTTC
CATGGAGGCTTCTCGCTTTCTCCTCACAACGCGGAGGTCCCTGGTCTCAGACAATTCCTT
GCAACATCCAACCCTTCCCGATACCCTGAAGACTTTTACTTCAGTAAATTATGGCTCAGC
TTTTTGGAGTGCTCTCCTCCTGGGTCATTTTGTGGGAAAATCGGCGTTTGCTCCCCAAAC
ACCTCCTTAGAGTTCCTGCCCGGAAATCTTGACCTGATGACCGTTTCTGACTCCAGCTAT
TTCATCTACAATGCGGTTCATGCAGTGGCCCACGCGCTCCATCAAAGGCTCTTGGAGGAA
ACCGAAATGTGCTCTCCAGAATGCGCACAGCTGCACAGACCCCTTCCGTGGCAG
>V2R.GCA_000743615.1_DMR_v1.0_KN122364.1_83731_84564+
TTACAACATTTTTCTTTGTTTATCCAGGTCACATACGGACCTTTTGATTCCAGGCTCAGT
GACAAACACCAATATCCATCGCTCTATCAGATGGCGCCCAAGGACAGCACCCTGGTCCAG
GCAATGATGTCGTTACTGCTGCATTTTGGCTGGACGTGGGTGGCCATCTTTATATCTGAT
GACATGAAAGGTGAGCTGTTCCTGAGGGACCTGAAGGCAGAGATGCTAAAGAAAGGTATC
TGTGTGGCCTTCACAGAAAAGCTCCCTGCCACTAAGACAATGTATAGATCTAGTGACATC
ACCTTCATGGCCAGGATCAGAGTTTCTTCTGCAAACGTGCACATCCTGTATGGGGAGGTC
GAGAGCCTCATCACTGTGGACATTGCAGCAGATTTCTATTTAACCACAGGGAAGGTGTGG
ATCATGACCGCCAAGTGGGACATCGTCGTGTACGAGATGAACCACATGCTGCACTCCTTC
CATGGAGGCCTCTCGCTTTCTCCTCACAACGTGGAGGTCCCTGGTCTCAGACACTTCCTC
GCCACATCCAACCCTTCCCGATATCCTGAAGACTTTTACTTCAGTAAATTATGGCTCAGT
GTTTTGAAGTGCTCTCCTCCCGGGTCATTTTGTGGGAAAATTAGAATTTGCCCCCTGAAT
ACCTCCTTAGAGTTTCTGCCAGGAAACCTTGACCTGATGACCGTTTCTGACTCCAGCTAT
TTCATCTACAATGCGGTGCATGCAGTGGCCCATGCGCTCCATCAAAGGCTCTTGGAGGAA
ACCGAAATGTGCTCTCCAGAATGCGCACAGCAACACAGGCCCCTTCCCTGGCAG
>V2R.GCA_000743615.1_DMR_v1.0_KN122840.1_2207530_2208402+
GTGGGCTACTTCTCTAGCTGTTCAAGTCTTAGTGACAAATTCCAGTTTCCATCTTACATT
CGCACAATAGCCAGTGATCAGCACCAGTCCAAAGCCATGGTACAACTTATCCAACACTTT
GGCTGGGTCTGGGTAGGCACCATTGCAGCTGATGATGATTATGGCAAATATGGAGTCAAA
ACTTTTAAAGACCAAATGGAGAAGGCCAATCTCTGTATTGCATTCTCTGAAACCATACCC
AAAGTCTATTCTAATGAGAAAATGCAGAAAGCAGTCAAAGCTGTAAGGAGTTCTACCGCC
AGAGTCATTGTGCTTTATGCATCTGATATTGACCTCAGTCCTTTTGTGCTAGAAATGGTT
TACCATAACATAACTGACAGAACATGGATCGCAAGTGAAGCGTGGATTACCTCAGCCCTC
ATTGCAAAGCCTGAATATTTCCCATATTTTGGAGGAAGTATTGGATTTGCAATACCAAGA
TCTGATATACCAGGATTAAAAGAATTTCTTTATGATGTCCATCCTAGCAAGGATCCGAGT
GATGTCCTGACCATTGAATTCTGGCAAACTGCATTTAACTGTACTTGGCCAAACAGTAGT
GTTCCCTACAATGTGGACCACAGAGTGAATATGACTGGTAAAGAAGACAGATTATATGCC
ATGTCTGATAAATTCTGTACTGGAGGGGAGAAGCTGGAAGAACTTAACAATACCTATTTG
GATGTGTCTCAGCTCAGAATTACAAACAATGTCAAACAAGCTGTGTATGCAATGGCTCAT
GCCCTGGATCAACTAAGTAGATGTGAAGAAGGAAGAGGGCCATTCCTACCGGGCAGTAGC
TGTGCATATTTACCTGACTTTGAGCCTTGGCAA
>V2R.GCA_000743615.1_DMR_v1.0_KN123302.1_26655_27461+
CTGAACTTTGGCTCTTTCGACCCCGTACTGAGTGACAGTGGCCAGTTTCCCTCTCTCTAT
CAGGTGGCCCCCAAGGACACGTCTCTGGCCCTTGGCATGGTCTCTTTGTTGACCCATTTC
AGCTGGACCTGGGTGGGACTGATCATCACAGAAGGTCAGAAAGGTCTGCAATTTCTCTCA
AATCTTAAAGGAGAGATGGACAGGAACAGAGTCTGTGTGGCATTTGTGAAAATCATTTCA
AATACTATTTTGTCAGCTATATTACACCACCAGCAACATAACTTTCTAACCAGGGAAACA
CCACCCGTTAATGTTGTTATCATTTACTATGATAGTGACAGTGTCAATAGCATCAACTAT
AATATAGAGAAACCTTTAGTGACATGGAGAGTCTGGGTGACAAACTCACAATTGCAGGCT
GACATGTCTGGGAAAAACTTCATACTGGGCTCATTTCATGGCGCTTTCACCTTTTCACAC
CACCGTGAGGAGATTTCTGGTTTCAAAAATTTTATCCGGACTGCTACCCCTTCCAAATAC
CCAGAAGACACGTACCTTGCTCTGCATTGGTTCAATTATTTCGACTGCTCAGTATCTGAC
TCTGACTGTGCACTGATGGACTGTATGCCCAATGCCTCTCTGGCGTGGCTGCCTGCAAAT
CGTTTTGACCCAGCCATGAGTGAAGAGAGTTACAACGTGTACAATGCGGTGTACGCGGTG
GCCCACGCCCTCCAGGAGATGCTTCTGCAGCAAGTGCAGATGCAGCCAGTGGGCCGTGGA
GAGCAGATGTCATTTTCATCCTGGCAG
>V2R.GCA_000743615.1_DMR_v1.0_KN123302.1_41645_42451-
CTGACCTTTGGCTCTTTCGACCCCGTACTGAGTGACAGTGGCCAGTTTCCCTCTCTCTAT
CAGGTGGCCCCCAAGGACACGTCTCTGGCCCTTGGCATGGTCTCTTTGTTGACCCATTTC
AGCTGGACCTGGGTAGGAATGATCATCACAGAAGGTCAGAAAGGGCTTCAATTTCTCTCA
AATCTTAAAGGAGAGATGGACAGGAACAGAGTCTGTGTGGCATTTGTGAAAATCATTTCA
AATACTATTTTGTCAGCTGTATTATACGCCCAGCAACATAATTTTCTAACCAGGGAAACG
TCACCTGTTAATGTTATTATCATTTACTATGATAGTGACAGTGTCAATACCATCAACTAT
AATATAGACCAACTTTTAGTGACATGGAGAGTCTGGGTGACAAACTCACAATGGCAGGCT
GACGTGTCTGGGAAAAACTTCATACTGGGCTCATTCCATGGCGCTGTCACCTTTTCACAC
CACCGTGAGGAGATTTCTGGTTTCAAAAATTTTATCCGGACTGCTACCCCTTCCAAATAC
CCAGAAGACACGTACCTTGCTCTGCATTGGTTCAATAATTTCGAGTGCTCAGTATCTGAC
TCTGACTGTGCACTGATGGACTGTATGCCCAATGCCTCTCTGGCGTGGCTGCCCGCGAGT
CGTTTTGACCCAGCCATGAGTGAAGAGAGTTACAACGTGTACAATGCAGTGTACGCAGTG
GCCCACGCCCTCCAGGAGATGCTTCTGCAGCAAGTGCAGATGCAGTCAGTGGGCCGTGGA
GAGAAGATGGCATTTTCACCCTGGCAG
>V2R.GCA_000743615.1_DMR_v1.0_KN123577.1_18325_19158-
TTACAATATTTTTCTTTGTTTATCCAGGTCACATACGGACCTTTTGATTCCAGCCTCAGT
GACAAACACCAATATCCATCGCTCTATCAGATGGCGCCCAAGGACAGCACCCTGGTCCAG
GCAATGATGTCGTTACTGCTGCATTTTGGCTGGACATGGGTGGCCATCTTTATATCTGAG
GACATGAAAGGTGAGCTGTTCCTGAGGGACCTGAAGGCAGAGATGCTAAAGAAAGGTATC
TGTGCGGCCTTCACAGAAAAGCTCCCTGCCACTAAGATAATGTATGGACCTAGTGACATC
AACTTCATGGCCAGGATCAGAGTTTCATCTGCAAACGTGCACATCCTGTATGGGGAGGTC
GGGAGCCTCATCACCGTGGACATCGCAGCAGAGTTCTATTTAACCACAGGGAAGGTGTGG
ATCATGACCGCCAAGTGGGACATCGTCGTGTACGAGATGAACCACATGCTGCACTCCTTC
CATGGAGGCTTCTCGCTTTCTCCTCACAACGCGGAGGTCCCTGGTCTCAGACAATTCCTT
GCAACATCCAACCCTTCCCGATACCCTGAAGACTTTTACTTCAGTAAATTATGGCTCAGC
TTTTTGGAGTGCTCTCCTCCTGGGTCATTTTGTGGGAAAATCGGCGTTTGCTCCCCAAAC
ACCTCCTTACAGTTTCTGCCAGGAAACATTGACCTGATGACCGTTTCTGACTCCAGCTAT
TTCATCTACAATGCGGTGCATGCAGTGGCCCACGCGCTCCATCAAAGGCTCTTGGAGGAA
ACCGAAATGTGCTCTCCAGAATGCGCACAGCAACACAGGCCCCTTCCCTGGCAG
>V2R.GCA_000743615.1_DMR_v1.0_KN123594.1_262951_263757+
GTAACGTTCGGTTCTTTTGATCCCATATTAAGAAACAGTGGACAGTTTCCTTCCCTCTAT
CAGGTGGCCCCTAAGGATACATCCCTGGCCCTTGCTGTGGTTTCCTTGGTGCTTCATTTC
AAATGGACCTGGGTGGGACTGGTCATTATGGAAGGCCAGAAAGGTCTCCAGTTTCTCTCG
GATGTGACAGGAGAGATGGACAGGAATAAAATCTGTGCAGCCTTCGTGAAAATGGTCTCA
ACCTCTCTTGTGTCCTATGTGACCCTTTCAAAGGAACATAATATCCTAGCTAAGGAGGCA
TCGCAGGTAAAGGTGATCATCACTTACTATGACACTGATACTATAAACGATGTAAACTAC
AACATAGAGCAATACTTACTAACGGGCAATGTCTGGGTCACAAACTCGCAATGGCACGCT
GACATGACTGGGAGAACTTTCATACTTAGCTCATTCCATGGGACCCTCATTTTTTCCAAC
CACCGTGGGAAAATCGCTGGTTTCAAAACTTTCGTCCAAGAAGCCAGTCCCTTCAAATAC
CCAGAAGACTTTTACCTCACCATGTTTTGGTTCGAGAATTTCCGCTGCTCGTTCTCCGAG
TCCGACTGCTCGCTGAAAGACTGTACACCCAATGCCTCTCTGGCGTGGCTGCCTGTGAAC
CGTTTTGACCCAGCCATGACCGAGTGGAGTCACAATGTGTACAATGCTGTGTACGCTGTG
GCCCATGCCTTCCATGAGATGCTTCTTCAGCAAGCACAGAGGCCACCAGTGGGAAACAAA
GAAGTGATGGAATTTGCCCCGTGGCAG
>V2R.GCA_000743615.1_DMR_v1.0_KN123998.1_1969_2772-
CTGAACTTTGGCTCTTTCGACCCCGTACTGAGTGACAGTGGCCAGTTTCCCTCTCTCTAT
CAGGTGGCCCCCAAGGACACGTCTCTGGCCCTTGGCATGGTCTCTTTGTTGACCCATTTC
AGCTGGACCTGGGTAGGAATGATCATCACAGAAGGTCAGAAAGGGCTTCAATTTCTCTCA
AATCTTAAAGGAGAGATGGACAGGAACAGAGTCTGTGTGGCATTTGTGAAAATCATTTCA
AATACTATTTTGTCAGCTGTATTATATGCCCAGCAACATAATTTTCTAACCAGGGAAACA
TCACCCGTTAATGTTATCATCATTTACTACGATAGTGACAGTCTAAATAGCATCAACTAT
AATATAGAGCATTTAGTGACATGGAGAGTCTGGGTGACAAACTCACAATGGCAGGCTGAC
GTGTCTGGGAAAAACTTCATACTGGGCTCATTCCATGGCGCTGTCACCTTTTCACACCAC
CGTGAGGAGATTTCTGGTTTCAAAAATTTTATCCGGACTGCTACCCCTTCCAAATACCCA
GAAGACACGTACCTTGCTCTGCATTGGTTCAATAATTTCGAGTGCTCAGTATCTGACTCT
GACTGTGCACTGATGGACTGTATGCCCAATGCCTCTCTGGCGTGGCTGCCTGCAAATCGT
TTTGACCCAGCCATGAGTGAAGAGAGTTACAACGTGTACAATGCGGTGTACGCGGTGGCC
CACGCCCTCCAGGAGATGCTTCTGCAGCAAGTGCAGATGCAGAAAGTGGGCCGTGGAGAG
CAGATGGCATTTTCTCCTTGGCAG
>V2R.GCA_000743615.1_DMR_v1.0_KN123998.1_51231_52037-
CTTTCATTTGGGGTTTTTGATCCTATGCTCAGTGACGATGGCCAGTTTTCTTCTCTCTAT
CAGATGGCCCCCAAGGATACATCACTGCCCCTGGCAATGGTCTCCTTGCTGATTCATTTC
AACTGGAACTGGGTGGGGATAGTCACCTCTGAAGACGAGAGAGGTGTTCAGTTTCTCTCC
GGTTTGAGCGAGGAGATGGAAAGGAACAATATCTGTGTAGAATTTGTGCATATGATTCCT
ACTGATGTAAGTGTATCCACAAATAGCTATCACAGATATAATAAACAGATTGTGACATCA
TCATCAAATGTCGTTATCGTGTTTGGAGGTATCAACACTTCTGTAAGTAGGATTTTTAGA
AGATGGGAGTACTTCAACACAAGGATAGTCTGGGTCACCACCTCGCAATGGGATGTTGCC
GCTGGCGAGAGACACTTTCTCCTCGACCCATTTCAAGGTACTCTCATTTTCTCACACCAC
CATGGAGAGATTCCTGGTTTCAAGCATTTTATGCAGACGGTGAATCCTTCAAAATACCCA
GAAGACATTTCCCTCGCGAGGCTGTGGTGGATGCATTTTAACTGCTCGGTCTCGGAGTCC
ACTTGTCAGTCTCTGGAGAACTGTTCATCCTATGGCTCCTTGGAGTGGTTGCCTTGGCAC
AGCCGTGACATGGCCATGAGTGAGGGGAGTTATAATATATACAATGGGGTTCATGCTGTG
GCCCGCACTCTCCACGAGCTACTTCTTCAACGAGTAGATACGCAACCAATAAAGCACGAA
AACGGAATGGGATTTTTTCCCTGGCAG
>V2R.GCA_000743615.1_DMR_v1.0_KN123998.1_104731_105537+
CTGACCTATGGCTCTTTTGATCCTATCCTGAGTGACAATGGCCAGTTTCCCTCTCTCTAT
CAAATGGCTCCAAAGGACACATCTCTGGCCCGTGGCATGGTCTCCTTGATGCTTCACTTC
AGCTGGACCTGGGTGGGACTGGTCATCACAGAAGGTCCGAAAGGACTTCAGTTCCTCTCA
GAGGTCAGAGCAGAGATGGCGGGGAACGGAGTCTGTGTGGCATTCGTGAAAATTATCTCA
AATGATGCCATAACATATGTCTTACATTCACCACAACTTGACTTCCTGGCTGGAGAATCA
CCTGCAGTAAGTGTGGTTATCATTTACTGTGATAGTGAGAGTCTAAATGATATAAACCAT
AAGATAGAACTACATGCATTGTCATGGAGAGTCTGGGTCACCAACTCACAATGGCATGCG
GACTTCACAGGGAAAAACTTCATCCTTGACTCGTTGCATGGGACTCTCATTTTTGCCAAT
CACCATGAGGAGATCTCTGGCTTTACACGTTTTATCCAGACGGTGAACCCCTCCAAGTAC
CCAGAAGACACGTTCCTCCATCAGTATTGGTACTGGAATTTCAACTGCTTGATATCCGAT
TCTGACTGTGCCCTGAAGGACTGTGCCCCGAATGCCTCTTTGGCACGGTTGCCAGCAGGT
CGTTTTGACACAGCCCTGAGCGATGCGAGTTATAATATATACAATGCAGTGTATGCGGTG
GCCCACGCCCTCCACGCGATGCTTCTACACCAAGTGCAGATGCAGCCAATCGGAAATGCG
GAAAGGAGGACGTTCCATCCCTGGCAG
>V2R.GCA_000743615.1_DMR_v1.0_KN124204.1_7204_8037+
TTACAACATTTTTCTTTGTTTATCCAGGTCACATACGGACCTTTTGATTCCAGGCTCAGT
GACAAACACCAATATCCATCGCTCTATCAGATGGCGCCTAAGGACAGCACCCTGGTCCAG
GCAATGATGTCGTTACTGCTGCATTTTGGCTGGACGTGGGTGGCCATCTTTATATCTGAT
GACATGAAAGGTGAGCTGTTCCTGAGGGACCTGAAGGCAGAGATGCTAAAAAAAAGTATC
TGTGTGGCCTTCGCAGAAAAGCTCCCTGCCACTAAGACAATGTATAAACCTAGTGACATC
ACCTTCATGGCCAGGATCAGAGTTTCATCTGCAAACGTGCACATCCTGTATGGGGAGGTC
GGGAGCCTCATCACCGTGGACATTGCAGCAGAGTTCTATTTGACCACAGGGAAGGTGTGG
ATCATGACCGCCAAGTGGGACATCGTCGTGTACGAGATGAACCACATGCTGCACTCCTTC
CATGGAGGCTTCTCGCTTTCTCCTCACAACGCGGAGGTCCCTGGTCTCAGACAATTCCTC
GCCACATCCAACCCTTCCCGATACCCTGAAGACTTTTACTTCAGTAAATTATGGCTCAGC
TTTTTGGAATGCTCTCCTCCTGGGTCATTTTGTGGGAAAATCGGCGTTTGCTCCCCAAAC
ACCTCCTTACAGTTTCTGCCAGGAAACATTGACCTGATGACTGTTTCTGACTCCAGCTAT
TTCATCTACAATGCGGTTCATGCAGTGGCCCACGCGCTCCATCAAAGGCTCTTGGAGGAA
ACCGAAATGTGCTCTCCAGAATGCGCACAGCTGCACAGACCCCTTCCGTGGCAG
>V2R.GCA_000743615.1_DMR_v1.0_KN124204.1_25361_26194+
TTACAACATTTTTCTTTGTTTATCCAGGTCACATACGGACCTTTTGATTCCAGGCTCAGT
GACAAACACCAATATCCATCGCTCTATCAGATGGCGCCCAAGGACAGCACCCTGGTCCAG
GCAATGATGTCGTTACTGCTGCATTTTGGCTGGACGTGGGTGGCCATCTTTATATCTGAT
GACATGAAAGGTGAGCTGTTCCTGAGGGACCTGAAGGCAGAGATGCTAAAGAAAGGTATC
TGTGTGGCCTTCACAGAAAAGCTCCCTGCCACTAAGACAATGTATAGATCTAGTGACATC
ACCTTCATGGCCAGGATCAGAGTTTCTTCTGCAAACGTGCACATCCTGTATGGGGAGGTC
GAGAGCCTCATCACTGTGGACATTGCAGCAGATTTCTATTTAACCACAGGGAAGGTGTGG
ATCATGACCGCCAAGTGGGACATCGTCGTGTACGAGATGAACCACATGCTGCACTCCTTC
CATGGAGGCCTCTCGCTTTCTCCTCACAACGTGGAGGTCCCTGGTCTCAGACACTTCCTC
GCCACATCCAACCCTTCCCGATATCCTGAAGACTTTTACTTCAGTAAATTATGGCTCAGT
GTTTTGAAGTGCTCTCCTCCCGGGTCATTTTGTGGGAAAATTAGAATTTGCCCCCTGAAT
ACCTCCTTAGAGTTTCTGCCAGGAAACCTTGACCTGATGACCGTTTCTGACTCCAGCTAT
TTCATCTACAATGCGGTGCATGCAGTGGCCCATGCGCTCCATCAAAGGCTCTTGGAGGAA
ACCGAAATGTGCTCTCCAGAATGCGCACAGCAACACAGGCCCCTTCCCTGGCAG
>V2R.GCA_000743615.1_DMR_v1.0_KN124339.1_40447_41253+
ATGACTTATGGTGCTTTTGACCCTATGCTCAGTGACAGTGATCAGCTTCCCTCTCTCTAT
CAGATGGCTCCCAAAGACACATCTCTAGCCCTTGGCATGGTCTCTCTCGTGCTTCATTTT
AGCTGGACATGGGTGGGACTGGTCATTGCAGAGAATCAGAAAGGTCTTCAGTTTCTCTCA
GAGTTGAGGGAAGAAATGGATAGGAATAAAATCTGTGTATCATTTCTAAAAATGATCTCA
AACAGTAACATGGGAAAGTTATCAAATAGACCAACATATGATTTATGGACCAGAGAAACA
TCACCAGCAAATGTTATTATCATCTACTTTGATACTAACAGTGTCCTTGATGTTGGATTT
CACACTGGGCAACATTTAGTGACATGGAGAGTCTGGATCACAAACTCACAATGGCATCCC
GCCACCTTTGGGGAAAATTTCATAATTGACTCTTTTCATGGAACACTCATTTTTGCACAC
CAGCATGAGGAGATTTCTGGTTTTAAAACTTTTATCCAGACAGTTACCCCTTCAAAATAT
CCACAAGATATTTACCTCACTATATTTTGGTCCATGAACTTTGACTGCACTTTATCTAAT
TTTGATTGTACATTGAAGAACTGCCCACCCAATGCTTCTCTCACCTATCTTCCTGTGAGT
CGTTTTGACCCTGCCATGAGTGACGAGAGTTATAATGTCTACAATGCTGTGTATGCCGTG
GCTCACGCTCTCCACAAGATGCTTCTCTACCAAGTTCAGATGCAACCAAGCAAGACTGGA
GAACTGCAGGGATTTTCCCCTTGGCAG
>V2R.GCA_000276665.1_ChiLan1.0_JH721892.1_4767520_4768326+
CTTACCTTTGGACCTTTTGATCCTATCTTGAGTGACAATAACAAGTTCCCTTCTGTCTAT
CAGATGGCTCCCAAAGATACATCTCTGGTCCTTGGCATGGTCGACTTGATGATTCATTTT
CACTGGAACTGGGTTGGGTTCTTTATTTCAGAAGACCAGAAAGGTATGGAGATTCTCTCA
GACTTAAGAAGAGAGATGGACACGAACAGAGTCTGTGTAGCTTTTGTGGAAATGATCCCA
GTCAGCAGAGTGTCATATTCTTCAGATGTCTTGTTAAACCATCACCAGATCATGAAATCA
TCTGCAAATGTTATTTTCATTTTTGGTGATACTGATTACTTGCAAGGATTAATATATAAA
TTAGGGCAAATCTTAATGACATGGAAAGTCTGGGTCATGAATTCACAATGGGATTTTGCC
ACTGCTCCAAGATATTTTATGTTAGATTCATTCCATGGAGCTCTCATTTTTTCACACCAC
CACGATGAAATCTCTGGTTTCACAAATTTTATCAAGACAGTTAACCCTTCAAAATACCCA
GAAGACATTTACCTTGCACGCCTATGGTATTCTTACTTTAACTGCTCATTTTCGGGGTCT
GACTGTAAAACGCTGGAGAATTGTCTACCCAATGCCTCCTTGGAATTGTTGCCTAAATAC
CTTTTTGACATGGACATGAGTGAAGAGAGTTACAATATATACAATGCTGTGTATGCTGTG
GCCCACTCTCTGCATACGATGCTTCTTCATCAAGCAGAAATTCAGCCAATGCAAAATGGG
AAAGGTGGAGGAGTTTCACCTTGGCAG
>V2R.GCA_000276665.1_ChiLan1.0_JH721908.1_7067914_7068786+
GTGGGCTACTTCTCCACCTGCTCAATTCTTAGTGACAAATTCCAGTTTCCATCTTATATT
CGCACAATAGCCAGCGATAAGTTCCAGTCTGAAGCGATGGTAAAACTTATCCAACACTTT
GGCTGGGTGTGGGTAGGAACTATTGCGGCTGATGATGATTATGGTAAATACGGAGTAAAA
GCTTTTAAAGAACAGATGGAGAGTTCCAATCTCTGTATTGCATTCTCTGAAACCATCCCC
AAAGTCTATTCCAATGAGAAAATGCAGAAAGCTGTTAAAGCTGTGCGGAGTTCCACTGCC
AGAGTCATTGTGCTTTATGCATCCGATATTGACATCAGTCCTTTTGTGCTGGAAATGGTT
TACCATAACATAAGCGACAGAACATGGATAGCGAGCGAAGCATGGATCACCTCAGCCCTC
ATTGCAAGGCCTGAATATTTCCCATATTTTGGAGGAAGTATTGGATTTGCGATACCAAGA
ACTGATATACCAGGATTAAAAGAATTTCTTTATGATGTTCATCCCAGCAAGGATCCAAAT
GATGTCCTGACGATTGAATTCTGGCAAACTGCATTTAACTGTACTTGGCCAAACAGTAGT
GTTCCCTACAATGTTGACCATAGAGTGAACATGACTGGGAAAGAAGACAGATTGTACGCC
ATGTCTGATAAATTCTGTACCGGAGAGGAGAGGTTGGAAGAACTTAGAAATACCTACTTG
GATGTGTCTCAGCTCAGAATTACGAACAATGTCAAACAAGCTGTGTACGCCATGGCTTAC
GCCTTGGATGAACTAAGTAGATGTGAAGAAGGACAGGGGCCGTTCATGCCAGAAAACTCT
TGTGCATATTTACCTGATTTTGAACCTTGGCAG
>V2R.GCA_000276665.1_ChiLan1.0_JH721910.1_490444_491250+
GTTACCTTTGGTTCTTATGATCCAATGCTGAAAGAAAATGGCCAGTTCCCTTCTCTCTAC
CAGGTTTCCCAAAAGGACACATCTCTGGCCCTTGGCATGGTTTCCTTGATGCTTCATTTC
AACTGGACTTGGGTAGGACTTGTCATTACAGAAGGGCATAAAGGTCGCCGATTTCTCTCA
GATGTCCAAGCAGAGATGGGCAGGAACAGAGTCTGTGCAGCATTTGTGAAAATGCTCTCA
ACTCCTCTTGCATCATATATGCCAAGTGCACACCAACATATTATTCTGAGTGGGGAAGCA
TCACTGGTCAATGTGGTTATAATTTACTATGATATTGATGGTCTGAATGATGTGAACTAT
GCTATAGAGCCGTACATAGCCACATGGAGAGTCTGGATCACAAATTCGCAATGGCATGCT
GACATGGCTGGGAAAAATTTTATACTTGACTCATTCCATGGTACTCTGATTTTTTCAAAC
CACCATGAGGAGATTTCAGGTTTCAAAAGTTTTGTCCAGGCAGTTAACCCTTTCAAGTAC
CCAGAGGACACTTACCTCACTACTTACTGGTTCAATAACTTCCATTGTTCATTTTCTGAT
TCTGACTGCACATTGAAGAGCTGTACCCCTAATGCCTCTTTGGCATGGCTGCCAGTGAAT
CGCTTTGACTTGGCCATGAAGGATGCGAGTTACAATATGTACAATGCTGTGTATGCGGTG
GCCCATGCCCTCCATGAGATGCTTTCTCAACAAGCAGAAATGCCACGAGTGAGAAACAGA
GAAGCAATGGTGTTTCCCCCCTGGCAG
>V2R.GCA_000276665.1_ChiLan1.0_JH721917.1_13429840_13430646-
ATTACTTTTGGCTCTTTTGATCCTATGTTGAGTGAAAATAGACAGTTTCCTTCTCTCTAC
CAGATGGCCCCCAAGGACACATCTCTTGCCATTAGAATGGTCTCCTTGATCCTTCATTTC
AGCTGGAACTGGGTGGGGCTGGTCATCACAGAAGGTCAGAATGGCCTCAAGTTTCTCTCA
GATATGAGAGCAGAGATGGACAGAAATGGAGTTTGTGTAGCATTTGTGAAAATGATCTCA
ACTTCTCTTGTGTCCTATCTCTCAACAACAAAGCTGCATGATTTTCTGACCAGAGAAACA
TCACCAGTAAATGTAGTTATCATTTACTATGATACGGATAGTCTAAATGATGTAAATTAT
TGTATAGGACTACATTTAGTGACATGGAGAGTCTGGATCACAAACTCACAGTGGCATGCT
GATATCACTGGAAAAAATTTCATACTTGACTCATTCCATGGGACTTTCATTTTTTCATAC
CATCATGAGGAGATTTCTGGTTTTAAAAATTTTATCCAGACAGCTATCCCCTCCAAATAT
CCAGAAGATCCTTTCCTTGCTCTGTATTGGTTCCAGAATTTTCATTGCTCGTTGTCTGAG
TCTACCTGTACATTAAAGAACTGTACACCTAATGCGTCTTTGGCCTGGTTACCTGGAAAT
CATTTCGACATGGACATGAGTGATGGGAGTTACAATATATACAACGCTGTGTATGCTGTG
GCACACGCCCTGCATGAGATGTTTTTTCAACAAGTGCAAGTGCAGTCAACATCAAAGGGA
GGATGGACAGTGCTTTCCCTATGGCAG
>V2R.GCA_000276665.1_ChiLan1.0_JH721955.1_52866_53669-
CTGACCTTCGGCTCTTTTGTCCCTATGCTGAGGGACAGTGGTCAGTTTTCTTCTGTCTAT
CAGATGTCCCCCAAAGACGCGTTTCTAGCCCTTGGCATGGTCTCACTGATGCTTCATTTC
AGCTGGACATGGGTGGGACTGGTCATTGCAGAGGGTCAGAAAGGTCTTCAGTTCCTCTCA
GACTTGAAGGAAGAGATGAACAGGAGCAGAATCTGTGTAGCATTTGTAAAAATGATCTCA
AGCACTGCCATGCTACATTTCTCAGATAGACCAACACATGACTTATGGACCCAAGAAACA
TCACCAGCAAATGTGGTTATCATGTACTTTGATCCTAGTGAAAGTGATGCTGGATTTTAC
ACCGGGCAATATTTGGTGACGTGGAGAGTCTGGGTCACAAACTCACAATGGCATGCTGCC
ACCTTTGGAAATAATTTGATAATTGATTCTTTTCATGGAACAATCATTTTCTCAAACCAG
CGTGAAGAGATTTCTGGTTTTAAAACTTTTATCCACACAGCTACGCCTTCAAAATACCCA
GAAGATATTTACCTCACTATGTTCTGGGCCATCAACTTTGACTGCATCTTATCTAATTTT
GACTGTGCATTGAAGAACTGCCCACCCAATGCTTCTCTCACCTGTCTGCCTGCCAGTCAT
TTTGACCTGACCATGAGTGAGGAGAGTTACAATATATACAATGCTGTGTATGCTGTGGCC
CACGCCCTCCATGGAGTCCTTCTTCAACACGTTCAAAAGCAACCAAGCAAGAATGGAGAA
TGGAAGGGATTCTCCCCCTGGCAG
>V2R.GCA_000276665.1_ChiLan1.0_JH721955.1_97878_98684+
GTTATGTTTGGCTCATTTGATCCTACGCTGACTGACAGTGGCCAGTATCCTTCTCTCTAT
CAGGTGGCCCCAAAGGACACATATTTGGCCCTTGCCATGGTGTCCTTGATGCTTCATTTC
CACTGGACCTGGGTGGGCCTGCTCATCACAGAAGGCCAGAAGGGTCTTCAGTTTCTCTCA
GATATAAGAGCTGAGATGGACAGGAACAGAGTCTGTGTAGCCTTTGTGAAAATGGTCTCA
TCTGTGGCTGTGTCATATCTCTCAGCCATGAAGAAACACGATATCCTGACTGCAGATACA
TCATCAGTCAATGTTGTGGTTGTTTACTGTGATACTGATGGTCCAAATGATGTAAACTAC
AACATAGTGCAAGACTTAGTGACATGGAAAGTCTGGATGACAAACTCACAATGGCAGGCT
GACCTGGCTGGGAGAGATTTCATACTTGACCCATTCCATGGGATTCTTGTTCTTTCAAAC
CACCATGAAGAGATTTCAGGTTTCAAAACTTTTGTTCAGGAAGCTACTCCTTTCAAATAC
CCAGAAGACACTTATCTTTTTATGTATTGGTCCAAGAATTTCCATTGCTCATTCTCTGAG
TCTGACTGTGCCTTGAAGAACTGTACACCTAATGCCTCTGTGGCTTGGTTGCCTCCAAAT
CATTTTGACACAGACATGAGTGATACGGGCTACAATATATACAACGCTGTGTACGCTGTG
GCCCATGCTCTCCATGAGATGCTTTTGGAAGAAGTACAAAGGCTACCAATAAAAAATAGA
CAAATCATGATGTTTTCTCCTTGGCAG
>V2R.GCA_000276665.1_ChiLan1.0_JH721984.1_403052_403855-
GTTTCCTGTGGTTCTTTCGATCCTACACTGACAGAGAGGGACGGGTTTCCTTCTCTCTAT
CAGGTGGCCCCAAAAGAAACGTCACTGGCCCTTGGCATGGTCTCCTTGATGGTTCATTTC
AGCTGGACCTGGATAGGACTGATCATTACAGAAGGTCAGAAAGGTCTCAAATTTCTCTCA
GATATGAGAAGAGAGATGGACAGGAATGGAGTCTGTGCAGCATTTGTGAAAATGATCTCA
ACTCCTCTTGTGTCGTATGTCAACAGCCATCCACACCGTGATATCCTGACGAAGACTATA
TCACCGGTAAACGTGGGTATCATTTACTATGACACCGATGGTCTAAGTGATATAAACTAT
CACATAGGGCAATACAGAGTGACTTGTAGAGTCTGGGTCACAAACTCACAATGGCATGCT
GACATGTCTGGGAAAAATTTTATGCTTGACCCATTCCATGGGACTCTCATTTTTTCAAAC
TATCATGAGGAAATTTCTGATTTCAAGCGTTTTGTCCAGGAAGCAAACCCTTTCAAATAT
CCAGAAGACACTTACCTCACTATGTATTGGTTCCAGAATTTCCACTGCTCTTTCTCTGAT
TCTGATTGTTCATTGAAGAACTGCACACCCAATGCCTCTCTGGCATGGCTGCCTCTAAGT
CGTTTCAACACGGCCATGAGTGACAGGAGCTACAATGTATATAATGCTGTGTATGCTGTG
GCCCACGCCCTCCATGAGCTGCTTCTCCAACAAGTGGAAATATACCCAGTGGGAAATGCG
GAAAGGCTGCTTTACCCCTGGCAG
>V2R.GCA_000276665.1_ChiLan1.0_JH721984.1_549431_550237+
GTGACCTTTGGCTCCTTTGATCCTGCGCTGAGAGACAGTGGCCAGTTCCCTTCTCTGTAC
CAGGCGGCCCCCAAGGACACGTCCCTGGCCCTCGGCATGGCCTCCTTGATGCTTCAGTTC
CGCTGGACCTGGGTGGGCCTCATCATCACAGAAGGCCACAGAGGTTTTCGGTTCCTCTCA
GATGTGAGAGCAGAGATGGACAGGAGCAGAGTCTGTGTAGCATTTGTGAAAGTGGTCTCA
AGTGCTTTCACATCGTATTTCTTCAGACCAAAGCAGCATGATATCATAACCAGGGAAACG
TCACCAGCGAACGTGGTTATCATCTATTATGATACAGAGGGCCTCAATGACATAAACTAC
CTTATAGGGCAAAGTTTAGTGACATGGAAGGTCTGGGTCACAAACTCACAGTGGCGTGCA
GACGTGGGTGGAAGAAATTTCATTCTTGACTTGTTCCACGGGACCCTCATATTTTCAAAC
CACCACGAGGAGATTTCTGGTTTCAAAACTTTTGTCCAAGCAGTGAGCCCTTTCAAGTAC
CCAGAAGACACTTACCTCACTATGTACTGGTTCCAGAATTTCCGCTGCTCCTTCTCTGAC
CTGGACTGTGCGCTGCAGGACTGTGCCCCCAATGCCTCCCTGGCACGGCTGCCTGTGAAC
CGTTTTGATCCGGAGATGAGTGACGAGAGCTACAACACGTACAACGCCGTGTACGCGGTG
GCCCACGCCCTCCACGAGATGCTTCTACAGCAAGCGCAAGGGCCGCCGATAGGAAGTGGG
GAGTCCTCCGTGTTTTCCCCGTGGCGG
>V2R.GCA_000276665.1_ChiLan1.0_JH721984.1_588769_589575-
CTGACCTTTGGCTCTTTTGATCCGATCCTGAGTGATGATGACCAATTTCCTTCCCTCTAT
CAAATGGCCCCAAAGGACACATCCCTGGCCCTCGGCATGGTCTCCTTGATGCTCCATTTC
CGCTGGACCTGGGTGGGACTGGTCATCACAGAAGGTGCAAAAGGGCTGCAGTTTCTCTCA
GATGTGAGAGCAGAGATGGGCAGAAGCAGAGTCTGTGTGGCATTTGTGAAAATCATCACA
AGTGTGACTGTGTCATACTACTTTCAACAACAACAGCACGATTTCATCACCCGGGAAACT
CCTCCTGTGTATGTAGTTATCATTTACTACGATCCTGAGAGCATAAATGATGTAAACTAT
AACATAGGGCTCCACATAGTGACATGGAGAGTCTGGGTGACAAACTCACAGTGGCACGCT
GACCTGACTGGGAAAAATTTCATTCTTGACTCGTTCCACGGGACTCTCATTTTTTCAAGT
CAACATAAGGAGATTTCTGGTTTTAAAAAGTTTATCCAGACAGTGAATCCTTCCAGTTAC
CCAGAAGACATTTTCTTACAGCAGCTTTGGTACTGGCACTTCCACTGCTCACTGTCTGAT
TCTGGCTGTGTACTGGAGAACTGTATACCCAATGCCTCTCTGGCATGGTTACCGGTGAAT
CGTTTTGACACGGCCATGAGTGATGCGAGTTACAACATATACAATGCTGTGTATGCGGTG
GCCCACGCCCTCCACGAGATGCTCCTGCAACAAGTTCAAAAGCAGCCCGTGAGGAGTGGG
GAAGCATTAGTGATTTCTCCCTGGAAG
>V2R.GCA_000276665.1_ChiLan1.0_JH721984.1_669341_670144+
CTGACCTTTGGCTCTTTTGATCCGATCCTGAGTGACAATAACCAGTTTCCTTCTCTCTAT
CAAATGGCTTCAAAGGACACATCCCTGGCCCTCGGCATGGTCTCCTTGATGCTTCATTTC
AGCTGGACCTGGGTGGGACTGGTCATCACAGAAGGTCCAAAAGGGCTTCAATTTCTCTCA
GATGTGAGAGCAGAGATGGACAAAAACAGAGTCTGTGTGGCATTTGTGAAAATGATCTCA
AATGCAGCTACATCATACTACTTAAATCAACAGAAACATTATTTTATTATCAAGGAAACA
TTTCCAGCAAATGTGGTCATCATTTACTATGATGCTGAGAGTATAAATGATATGCAACAT
AATGTAGGGCTACATTTAGTGACCTGGAAAGTCTGGGTGACAAACTCACAATGGCACGCT
GACCTGACTGGAAACAATTTCATTTTTGACTCATTCCATGGGACTCTCATTTTTTCAAAT
CACCATGAGATTTCTGGTTTTAAAAAGTTTATCCAGACAGTGAATCCTTCCAGTTACCCA
GAAGACATTTTCTTACAGCAGCTTTGGTACTGGCACTTCCACTGCTCACTGTCTGATTCT
GGCTGTGTATTGGAGAACTGTATACCCAATGCCTCTTTGGCTCAGTTGCCTGTGAATCGT
TTTGATCCAGCCATAAGTGATGCGAGTTACAACATATACAATGCTGTGTATTCTGTGGCC
CACGCCCTCCACGAGATGCTCCTGCAACAAGTACAAAAGCAACCCATGGGGGATGGGGAA
GCAGTGGTTCTTTCCCCCTGGCAG
>V2R.GCA_000276665.1_ChiLan1.0_JH721984.1_1548589_1549395-
GTGACCTTTGGTGCTTTTGATCCTACACTGACTGACAGTGGCCAGTATCCTTCTCTCTAT
CAGGTGGCCCCAAAGGACACGTATTTGGCCCTTGGCATGGTGTCCTTGATGCTTCATTTC
CTCTGGACCTGGGTGGGCCTGCTCATCACAGAAGGCCACAAGGGTCTTCAGTTTCTGTCA
GATGTCAGAGCCGAGATGGACAGGAACAGAGTCTGTGTAGCCTTTGTGAAAATGATCTCA
ACTCCTCTTGTGTCCTACACTTCATTTGCGCAGCAACATGCTATCCTCACCAAGGAAACA
CCATCAGTAAATGTGGTCATCATTTTCTACGATGCTGATGGTCTAAATGATGTAACCTAC
ATCATAGGGCAACATTTAGTGACGTGGCAAGTCTGGGTGACAAACTCACAGTGGCAGGCA
GACATGGCTGGGAGAAATTTTATACTTGGCTCATTCCATGGGACTCTCATTTTTTCCATA
CATCATGAAGAGATTTCTGGTTTTAAAAATTTCATCCGGGCAGCCAACCCTTCTAAGTAC
CCAGAAGACACTTACCTCACTATGTACTGGTTCCAGAATTTCCGCTGCTCCTTCTCTGAC
CCGGACTGTGCGCTGCAGGACTGTGCCCCCAGTGCCTCCCTGGCACGGCTGCCTGTGAAC
CGTTTTGACCCGGAGATGAGTGACGAGAGCTACAACACGTACAGCGCCGTGTACGCGGTG
GCCCACGCCCTCCACGAGATGCTTCTACAGCAAGATCAAGTGCAAGTGATGGGAAATAGG
AAAGCAACGGCGCTTTCCTCCTGGCAG
>V2R.GCA_000276665.1_ChiLan1.0_JH721984.1_1583628_1584431+
CTTACTTTTGGCTCTTTTGATCCTGCACTGAGAGACAATGGCCAGTTTCCTTCCCTGTAC
CAGATGGCCCCAAAGGACACGTCCCTGGCCCTCGGCATGGTCTCCTTGATGCTTCATTTC
AGCTGGACCTGGGTGGGCCTGCTCATCACAGAAGGTCAGAAAGGTCGTCAGTTTCTCTCA
GATGTGAGAGCAGAGATGGACAGGAACAGAATCTGTGTAGCCTTTGTGAAAACAGTTGAA
GTTACTCTTAGTGCTTATTTTGGAAAGTTTCAACATGATTTCCAGGCCAGAGAACCGTCA
CCAGCAAACGTGGTTATTGTTTACTATGATAGTGAGAGTCTAAGTGATGTAAACTTTAAT
ATAGGGGGATATCTTGTGACATGGAGAGTCTGGGTGACAAACTCCCAATGGCATGCTGAC
GTGACGGGGAGAAACTTTGTACTTGACTCGTTTCATGGGACTCTAATTTTTTCAAACCAC
CACGAAGAGATTTCTGGTTTCAAAAATTTTATTCAAACAGCTAACCCTTCCAAATACCCA
GAGAACAATTTCCTTTCTCTGTACTGGTTCAAGAATTTCCACTGCTCATTCTCGGATTCT
GGCTGTTCATTGAGGAACTGTCCACCAAACGCCTCCTTGGCGTGGCTGCCTGTGAGTCGT
TTTGACACAGCCATGAGTGATGCGAGTTACAATGTATACAACGCTGTGTATGCCGTGGCC
CACGCCCTCCAGGAGATGCTTCTCCAACAAGTACAGACACAATCAATGAAAACTGGAGAA
GGAATAGTGTTTGCCATGTGGCAG
>V2R.GCA_000276665.1_ChiLan1.0_JH721984.1_1622927_1623733-
GTTACCTTTGGTGCTTTTGATCCTACACTGACTGACAGTGGCCAGTATCCTTCTCTTTAT
CAAGTGGCCCCAAAGGACACGTATTTGGCCCTTGGCATGGTGACCTTGATGCTTCATTTC
CACTGGACCTGGGTGGGCCTGCTCATCGCAGAAGGCCAGAAGGGTCTTCAATTTCTTTCA
GATATAAGAGCTGAGATGGACAGGAACAGAGTCTGTGCAGCCTTTGTGAAAATGGTCTCA
ACTGTGGCTCTTTCATATGTCTCACCCCTGTGGCAATATGATATTGTGACTGCAGATGCA
TCATCTGTCAATGTGGTGGTTATTTACTATGACAATGATAGTGGAAATGATGTAAATTAT
AATGTAATGCAACACTTAGTGACATGGAAAGTCTGGGTGACAAATTCACAATGGCATGTT
GACCTGGCTGGGGGAAATTTCATACTTGACCCATTCCATGGGAATCTTGTTTTCTCACAC
CACCGTGAAGAGATTTCAGGTTTCAAAAAATTTGTCCAGGCAGTTACCCCTTTCAAACAC
CCAGAAGACACATACCTCTTTATCTATTGGTCCAAGAATTTCCATTGTTCATTCTCTGAG
TCTGACTGCACGTTGAAGAACTGTACGCCTAATGCCTCTGTGGCTTGGTTGCCTCCAAAT
CGGTTTGACACAACCATGAGTGATGAGAGCTACAATATATACAATGCTGTGTGTGCTGTG
GCCCATGCCCTCCATGCGATGCTTTTGGAAGAAGTACAAAGGCCACCAATGAGAAATGCA
CAAGTGAGGATGTTTTCCCCTTGGCAG
>V2R.GCA_000276665.1_ChiLan1.0_JH721984.1_1677226_1678032-
GTGACCTTTGGTGCTTTTGATCCTACACTGACTGACAGTGGCCAATATCCTTCTCTTTAT
CAAGTGGCCCCAAAGGACACGTATTTGGCCCTTGGCATGGTGACCTTGATGCTTCATTTC
CACTGGACCTGGGTGGGCCTGCTCATCACAGAAGGCCACAAGGGTCTTCAGTTTCTCTCA
GATATAAGAGCTGAGATGGACAGGAACAGAGTCTGTGCAGCCTTTGTGAAAATGGTCTCA
ACTGTGGCTCTTTCATATGTCTCACCCATATGGAAGTATGACATCCTGCCTGCAGATGCA
TCATCAGTCAGTGTGGTGGTTATCTACTATGATAATGATAATGGAAATGATGTAAATTAT
AATGTAATGCAACACTTAGTGACATGGAAAGTCTGGGTGACAAACTCACAATGGCATGCT
GACCTGTCTGGGAGAGATTTCATACTTGACCCATTCCATGGGATTCTTCTTTTCTCACAC
CACCGTGAAGAGATTTCAGGTTTCAAAAAATTTGTTGAGGAAGCTACCCCTTTCAAATAC
CCAGAAGACACTTATCTCTCTATATATTGGTTCAAGAATTTCCATTGCTCATTCTCTGAT
TCTGACTGTGCCTTGAAGAACTGCACACCTAATGCCTCTGTGGCTTGGTTGCCTCCAAAT
CGATTTGACACAACCATGAGTGATGAGAGCCACAATATATACAATGCCGTGTACGCTGTG
GCCCATGCCCTCCATGCGATGCTTTTGGAAGAAGTACAAAGGCCACCAATGAGAAATAGA
CAAGGGAGGATATTTCCCTCTTGGCAG
>V2R.GCA_000276665.1_ChiLan1.0_JH721984.1_1717062_1717868-
GTGACCTTTGGTGCTTTTGATCCTACACTGACTGACAGTGGCCAGTATCCTTCTCTCTAT
CAGGTGGCCCCAAAGGACACGTATTTGGCCCTTGGCATGGTGTTCTTGATGCTTCATTTC
CGCTGGACCTGGGTGGGCCTGCTCATCACAGAAGGCCAGAAGGGTCTTCAATTTCTTTCA
GATATAAGAGCCGAGATGGACAGGAACAGAGTCTGTGTAGCCTTTGTGAAAATGGTCTCA
ACTGTGGCTCTTTCATATGTCTCACCCATGTGGAAGTATGATATCCTGACCACAGATACA
TCATCAGTCAGTGTGGTGGTTATTTACTATGATAATGATAATGGAAATGATGTAAATTAT
TATGTAATGCAACACTTAGTGACATGGAAAGTCTGGGTGACAAACTCACAATGGCATGCT
GACCTGGCTGGGAGAGATTTCATACTTGACCCATTCCATGGGACTCTTGTTTTCTCACAC
CACCACAAAGAGATTTCAGGTTTCAAAAATTTTGTCCAGGAAGCTACTCCTTTCAAATAC
CCAGAAGACACTTATCTCTCTATATATTGGTTCAAGAATTTCCATTGCTCATTCTCTGAG
TCTGACTGTTCCTTGAAGAACTGCACACCTAATGCCTCCCTGGCTTGGTTGCCTCCAAAT
CGTTTTGACACAGCCATAAGTGATGAGAGCTACAATATATACAATGCTGTGTACGCTGTG
GCCCATGCCCTCCATGCGATGCTTTCGGAAGAAGCACAAAGGCCACCAATGACACATGCA
CAAGTGAGGATGTTTCCGCCCTGGAAG
>V2R.GCA_000276665.1_ChiLan1.0_JH721984.1_1852649_1853455-
GTGACCTTTGGTGCTTTTGATCCTACACTGACTGACAGTGGCCAGTATCCTTCTCTCTAT
CAGGTGGCCCCAAAGGACACGTATTTGGCCCTTGGCATGGTGTCCTTGATGCTTCATTTC
CGCTGGACCTGGGTGGGCCTGTTCATCACAGAAGGCCACAAGGGTCTTCAGTTTCTCTCA
GATGTAAGAGCTGAGATGGACAGGAAAAGAGTCTGTGTAGCCTTCATGAAAATGGTCTCA
ACAGTGGCTCTTTCGTATGTCTCACCCCTATGGAAGTATGACATCCTGACCACAGATACA
TCATCAGTCAATGTGGTGGTTATTTACTATGATAATGATAATGGAAATGATGTAAATTAT
AAGGTACTGCAACACTTAGTGACATGGAAAGTCTGGGTGACAAACTCACAATGGCATGCT
GACCTGGCTGGGAGAGATTTCATACTTGACCCATTCCATGGGACTCTTGTTTTCTCACAC
CACCACAAAGAGATTTCAGGTTTCAAAAATTTTGTCCAGACAGCTAGCCCTTTCAAATAC
CCAGAAGACACTTATCTCTATATATATTGGTTCAAGAATTTCCATTGCTCATTCTCTGAG
TCTGACTGTTCCTTGAAGAACTGTACGCCTAATGCCTCTGTGGCTTGGTTGCCTCCAAAT
CGATTTGACACAACCATAAGTGATGAGAGCCACAATATATACAATGCTGTGTACGCTGTG
GCCCATGCCCTCCATGCGATGCTTTTGGAAGAAGTACAAGGTCCACCGATGAGAAATGCA
CAAGTGAGGATGTTTCTGCCCTGGAAG
>V2R.GCA_000276665.1_ChiLan1.0_JH721984.1_1903711_1904517+
GTGACCTTTGGTGCTTTTGATCCTACACTGACTGACAGTGGCCAGTATCCTTCTCTCTAT
CAGGTGGCCCCAAAGGACACGTATTTGGCCCTTGGCATGGTGTCCTTGATGCTTCATTTC
CGCTGGACCTGGGTGGGCCTGCTCATCACAGAAGGCCAGAAGGGTCTTCAGTTTCTCTCA
GATGTAAGGGCTGAGATGGACAGGAACAGAGTCTGTGTAGCCTTCATGAGAATGGTCTCA
ACTGTGGCTCTTTCATATGTCTCACCCATGTGGAAGTATGACATCCTGCCTGCAGATGCA
TCATCAGTCAATGTGGTGGTTATTTACTATGATAATGATAATGGAAATGATGTAAATTAT
TATGTGATGCAAAACTTAGTGACATGGAAAGTCTGGGTGACAAACTCACAATGGCACGCT
GACCTGGCTGGGAGAGATTTCATACTTGACCCATTTCATGGGACTCTTGTTTTCTCACAC
CACCACAAAGAGATTTCAGGTTTCAAAAATTTTGTCCAGGCAGCTACTCCTTTCAAATAC
CCAGAAGACACTTATCTCTCTATATATTGGTTCAAGAATTTCCATTGTTCATTCTCTGAG
CTGGAGTGTGCCTTGAAGAACTGTACGCCTAATGCCTCTGTGGCTTGGTTGCCTCCAAAT
CGTTTTGACACAGCCATAAGTGATGAGAGCTACAATATATACAATGCTGTGTACGCTGTG
GCCCATGCCCTCCACGCGATGCTTTCGGAAGAAGTACAAAGGCCACCAATGACACATGCA
CAAGTGAGGATGTTTCCCCCCTGGAAG
>V2R.GCA_000276665.1_ChiLan1.0_JH721984.1_2049361_2050167+
GTTACTTTTGGTGCTTTTGATCCTACACTGACTGCAAATGGCCAGTATCCTTCTGTCTAT
CAGGTGGCCCCAAAGGACACTCATTTGGCCTTTGGCATGGTGTCCTTGATGCTTCATTTC
CACTGGACCTGGGTGGGCCTGCTTATCACAGAAGGCCAGAAAGGTCTTCAGTTTCTCTCA
GATATAAGAGCTGAGATGGATAGAAACAGAGTCTGTGTAGCCTTTGTGAAAATGGTCTCA
ACCGTGGCTGTGTCATATCTCTCAGGTGCAAAGAAGCATGATATTCTGACTGCTGACACT
GCATCAGCCAATGTGGTGGTTATTTACTATGATACTGATAGTCGAAATGATGTAAACTAC
AATGTAGTGCAACACTTAAGGACATGGAAAGTCTGGGTGACAAACTCACAATGGCATGCT
GACCTGACTGGGAGACATTTCATTCTCGACCCATTTCATGGGATTCTTGTTTTCTCACAC
CACCATAAAGAGATTTCTGGTTTCAAAAATTTTGTCCAGACAGTTACCCCTTCAAAATAC
CCAGAAGACACCTACATCATTATGTATTGGTCCAAGAATTTCCATTGCTCATTCTCTGAG
TCTGACTGTGCCTTGAAGAACTGCACACCTAATGCCTCTGTGGCTTGGTTGCCTCCAAAT
CGTTTTGCCACAGCCATGAGTGATAGGAGCTACAATATATACAATGCTGTGTACGCTGTG
GCCCATGCCCTCCATGCGATGCTTTTGGAAGAAGTACAAAGGCCACCAATGAGAAATAGA
CAAGTGATGATGTTTCCCCCCTGGAAG
>V2R.GCA_000276665.1_ChiLan1.0_JH721984.1_2220091_2220891+
CTTTCATTTGGGATTTTTGATCCTACCCTGAGTGACAGTGGCCAGTTTTCTTCTCTCTAT
CAGATGGCCCCCAAGGACACATCTCTGCCCCTTGCCATGGCCTCCTTGATGCTTCATTTC
CACTGGAATTGGGTGGGGATAGTCATCTCAAAAAATGAGAAAAGTGTTCAATTTCTCTCA
GCTTGGAGAGAAGAAATGGACAGGGACAACATCTGTGTAGAGTTTGTACATATTATCCCT
ACCCATATAAATGTATACATAAACAGCTATCACCGATATAACAAGCAGATTGTGACATCG
TCAGCAAACGTTGTTATTGTTTTTGGAGGTATCGGCACTTCTGTAGGCATGTTTCTTAGA
AGATGGGAGTACTTGAGCAGAAGGATCGTCTGGGTCACCACCTCTCCGTGGGACGTTGCC
ATTAGCAAGAGACATTTTCTCCTCAGCCCATTGCAAGGTACTCTCATTTTTTCACACCAC
CATGGTGAAGTTTCTGGTTTTAAAAATTTTATCCAGACAGTGAATCCTTCAAAATACCCA
GAAGATATTTTCCTTGCAAGACTGTGGTGGACGCATTTTAACTGCTCAGTGTCAGAGTCT
ACATGTCGGTCCCTGGAGAACTGTTCATCCCATGGCTCCTTGGAATGGCTACCCTGGCAC
TTTGACATGGCCATGAGTGAGGGGAGTTATAATATATACAATGCTGTGCATGCTGTGGCC
CACGCCCTCCATGAGATGCTTCTTCAAGTAGATATAGAACCAAAGAATAGCGGAAAAGGA
CTGGGATTTTCTCCTTGGCAG
>V2R.GCA_000276665.1_ChiLan1.0_JH721984.1_2265171_2265977+
CTTACCTTTGGCTCTTTTGATCCCATACTGAGTGACAAAGGCCAGTTTCCTTCTGTCTAT
CAGACTGCACCGAAAGACACCTCCCTGGCCCTCGGCATGGTCTCACTGATGCTTCATTTC
ACCTGGACCTGGGTGGGACTAATCATCTCAGAAGGTCAGAAAGGTCTTCAATTTCTTTCA
GATGTAAGTGGGGAGATGGAGAGGAACAGACTGTGTGTAGCATTTGTGAAAATGATCCCG
AGTGCTCTTGTATCGATTGTCTCAAATACATGGCAACGCGATTTTCTGACCAAAGAAACG
TCACCAGTATACGTGGTTGTCATTTACTATAATACTCATGGTCTAAATGTTGGGACCTAT
GCTATAGGGCAGCATGTAGTAACGTGGAGAGTCTGGGTGGCAAACTCACAATGGCAGGCT
GACATTTCAGGGGGAAATTTCATCCTTGACTCATTCCACGGGACTCTTATTTTTTCACAT
CACCATGAGGAAATTTCTGGTTTTAAAACTTTTGTCCAGTCAGCTACCCCTTTCAAATAC
CCAGAAGACACTTACCTGACTACATATTGGTTCAACAATTTCCATTGCTCATTCTCTGAT
TCCGACTGCACATTGAAAAACTGCACGCCAAATGCTTCTCTGGCACGGTTGCCTCAGAAT
CGTTTTGACACGGCCATGAGTGATGAAAGTTACAATATATACAATGCTGTGTATGCTGTG
GCCCACGCCCTCCATGAGATGCTTCTTCAACAAGTACAAAAGCGACCAGTGAAAGATAGA
AATGTGGAGATATTTTCCCCCTGGCAG
>V2R.GCA_000276665.1_ChiLan1.0_JH721984.1_2322100_2322906-
GTTTCCTTTGGCTCGTTTGATCCCACACTGAGTGACAATGGCCAGTTTCCTTCTCTCTAC
CAAGTGGCCCCAAAGGAGGCATCTCTGGCCCTTGGCATGGTGTCCTTGATGCTTCATTTC
CGCTGGACCTGGGTGGGCCTGCTCATCACAGAAGGCCACAAGGGTCTTCAGTTTCTCTCA
GATATAAGAGCCGAGATGGACAGGAACAGAGTCTGTGTAGCCTTTGTGAAATTCATTCCA
ACTCCTCTGGTGTCATACACCTCAAATCTATGGACTTATGACATCCTGACAAGAGAAACA
TCACTAGTGAACGTGGTTGTCATTTACTATGACACTGCTGGTGTAAGTGAAGTAAACTAT
AACATAGGGCAACATTTAGTGACATGGAGAGTCTGGGTGACAAACTCACAATGGCAGGCT
GACACTGCTGGGACCAATTTCATCCTTGACTCATTCCATGGGACTCTCATTTTTTCAAAT
CACCACGAAGAGATTTCTGGTTTTAAAAATTTTGTCCAGGCAGCCAACCCTTTCAAGTAC
CCAGAAGACACTTATCTTACTATATATTGGTACAAAAATTTCCATTGCTCGTTCTCTGAT
TCTGACTGTGCATTGAAGAACTGTATACCTAATGCCTCTCTGGCATGGTTACCTGTGAGT
CTTTTTGACCTGGCCATGAGTGATGTGAGTTACAATATATACAATGCTGTCTATGCGGTG
GCCCATGCCCTCCATGAGATGCTTCTTCAACAAGTACAAAGACCACTAGTGGAAGGTAAA
CAAGTGATGGAGTTTTCTGCCTGGCAG
>V2R.GCA_000276665.1_ChiLan1.0_JH721984.1_3504332_3505135-
CTCACCTATGGGCCTTTTGATCCTATCCTGAACAACCATGGTCAGTTCCCTTCTCTCTAT
CAGATGGCCCCCAAGGACACATCTCTAGCCCGTGGCATGGTCTCCTTGATGCTTCATTTC
AGCTGGAACTGGGTAGGGATGATTATTTCAGAAGATGAGAAAGGTATTCAGTTTCTCTCA
GCCTTGAGAGGAGAGATGGAGAGGAACAGAGTGTGCATTGCCTTTGTGACTATGATCCCA
AGCTCCTTGCTGCTGTTTCTAAGACGTAATACGTACCACAGACAAATTAGAACATCATCG
GCCAACGTTGTTATCATTTTTGGTGCTGATGACTCCTACATAGGTATAGCCTTTAAACAA
TGGGACTATTTCATCACAAGAATAGTCTGGGTCACCACCTCGCAATGGGATGTTACCACC
AGCCGCAAACATTTCTTTCTTGACTCATTCCATGGGACTCTCATTTTCTCTCACCACCAC
AATGAGATCTCTGGTTTTAAAAATTTCACCCAGACAGTGAAACCTTCCAAATACCCTGAA
GACATTTTCCTTGCCAGATTGTGGTGGAGGTTTTTTAATTGCTCAGGCACAGAGTCTAAC
TGTAAGTCGCTGGAGAACTGTTCATCCTCCAGCTCCTTGGAAGGATTACCTGGGCAGAGC
TTTGACACGACCATGAGTGATGTAAGCTATGATATCTACAATGCAGTGTATGCCGTGGCT
CACACCCTGCATGATATGCTCCTTCAACCAGTAGATGTGAAACCAACCCAAAATGGGAAA
GGATTGATATTTTCCCCCTGGCAG
>V2R.GCA_000276665.1_ChiLan1.0_JH721984.1_3540456_3541262-
TTTACCTTTGGACCCTTTTATCCTACTCTGAGCAACAATGTCCAGCTTCCTTCTGTCTAT
CAGATGGCCCCCAAGGACACATATCTGGCCCATGCCATGGTCACTTTGATGCTCCATTTC
AGCTGGAACTGGGTGGGGCTAATCATTTCAGAAGATGATAAAGGTATTCAATTTCGCTCA
GACTTGAGAGGAGAGATGGAAAGAAGCAGCATCTGTATAGCTTTTGTGAATATGATCCCA
GTCTCTGCTTCAAAATATCTGATGAGAACCTCCTTCTATTATAACAACATCATGATATCA
ACAGCAAATATTATTGTAATCTGGGGGGACACTGACTCTGTACTAGGCATGAGTTTTAAA
AGATGGGAATATTTTACCACACACAAGATCTGGGTGACTACCTCACAATGGGATGTAACC
ACCAGTAAGAGATATTTTGTCCTTGACTCATTCCATGGGGCTCTCATTTTTTCACACCAC
CACAATGAGATTCTGGGCTTCAAAGATTTCATCTGGAGAGCAAACCCTTCCAAATACCCA
GAAGATTTCTACCTTGCTAGGATGTGGTGGATGTATTTTAATTGTTCAGTTACAAATTCT
AACTGTGAAACATTGAAGAATTGTTCATCCTATGGCTCCTTGGAATGGTTAACTTGGTAC
CAGTTTGACATGGCTATGAGTGATGGAAGTTACAACATATACAGTGTTGTGTATGCTGTG
GCCCACGCCCTCCACGAGATGCTTCTTCAACAAGTAAATACAGAACCAGTGAGAAATAGG
AAAGGACTGATCTTTTCCCCACAGCAG
>V2R.GCA_000276665.1_ChiLan1.0_JH721984.1_3576592_3577398+
TTGACCTTTGGCTCTTTTGACCCTGTCCTGAGTGACCATGGCCAGTTTCCTTCTCTCTAT
CAAATGGCTCCAAGGGAGACATCTCTGCCCCAAGGCATGGTGTCCTTGGTGCTTTATTTC
AGCTGGACCTGGGTGGGGCTGGTCATCACAGAAGGTCCAAAAGGTCTTCAGTTCCTCTCA
GATGTGAGAGCAGAGATGGACAGGAGCAGAGTCTGTGCGGCATTTGTGAAAATGATCTCA
AATGATGCTCTATCATACATGTCGCATACACAGCAACGTGAATTCCTGGCCGGAGAATCA
TCTGCTGTAAATGTGGTTATCATTTACTATGATGCTGAGAGTCTAAATGATGTAAACTAT
AACATAGGGCTGCACTTAGTGACGTGGAGAGTCTGGGTGACAAACTCACAGTGGCATGCT
GACCTGACTGGGAAAAAGTTCATCCTGGACTCATTCCATGGGACTCTCATTTTTTCAAGT
CACCACGAGGAGATTTCTGCATTTAAACATTTTATCCAGACGGTGAATCCCGCCCGGTAC
CCAGAAGACGCTTTCTTACACCAGTATTGGTACTGGAATTTCAATTGCTTGATATCTGAT
TCCGACTGTGCGCTGAAGGACTGCACACCCAACGCCTCTTTGGCACGGTTGCCTGCAAAT
CGCTTTGATCCGGCCATGAGTGACACGAGTTACAATATATACAATGCTGTGTACGCTGTG
GCCCACGCCCTGCACGTGATGCTTCTACAACAAGTTCAAATGCAGCCTGTAGGAAATGGG
GCAAGGAGCACATTCTCCCCCTGGCAG
>V2R.GCA_000276665.1_ChiLan1.0_JH721984.1_3669976_3670782+
GTTACCTTTGGCTCATTTGATCCTGTGCTTACTGACAGTGGCCAGTATCCTTCTCTCTAT
CAGGTGGCCCCAAAGGACACGCATTTGGCCCTTGGCATGGTGTCCTTGATGCTTCATTTC
CACTGGACCTGGGTGGGCCTGCTCATCACAGAAGGCCACAAGGGTCTTCAGTTTCTCTCA
GATATAAGAGCTGAGATGGACAGGAACAGAGTCTGTGCAGCCTTTGTGAAAATGGTGTCA
ACTGTGGCTGTGTCATATCTCTCAGCTACGAAGAAACACGATATCCTGACTGCAGATACA
TCATCAGTCAATGTGGTGGTTGTTTACTATGATACTGATAGTACTCATGGTGTAAACTAC
AACATAGTGCAGAACTTAGTGACATGGAAAGTCTGGGTGACAAACTCACAATGGCATGCT
GACCTGTCTGGGAGAGATTTCATCCTTGACCCATTCCATGGGACTCTTGTTTTCTCACAC
CACCGCAAAGAGATTTCAGGTTTCAAAAATTTTGTCCAGGCAGTTACCCCTTTCAAATAC
CCAGAAGACACTTACCTTATTATATATTGGTCCAAGAACTTCCATTGCTCATTCTCTGAG
ACTGACTGCTCCTTGAAGAACTGCACACCTAATGCCTCTGTGGCTTGGTTGCCTCCAAAT
CGTTTTGACGCAGTCATGACTGACAGGAGCTACAATATATACAATGCTGTGTATGCTGTG
GCCCATGCCCTTCATGCGATGCTTTCCGAAGAAGTACAAAGGCCGCCAATGAGAAACAGA
CAAGTGAGGATGTTTCCCCCCTGGCAG
>V2R.GCA_000276665.1_ChiLan1.0_JH721984.1_3719461_3720267+
GTGTCCTTTGGTGCTTTTGATCCTACACTGACTGACAGTGTCCAGTATCCTTCTCTCTAT
CAGGTGGCCCCAAAGGACACATATTTGGCCCTTGCCATGGTGTCCTTGATGCTTCATTTC
CACTGGACCTGGGTGGGCCTGCTCATCACAGAAGGCCAGAAGGGTCTCCAGTTTCTCTCC
AATGTAAGAGCCGAGATGGACAGGAACAGAGTCTGTGTAGCCTTTGTGAGAATGATCTCA
ACTGTGGCTGTGTCATATCTCTCAGCTGCAAAGAAGCATGATGTCCTGACTGCAGAAACA
GCATTTGTCAATGTGGTGGTTGCTTACTTTGATACTGAGAGTGCACAAGATGTAAACTAC
AACATAGTGCAAGACTTAGTGACATGGAAAGTCTGGGTGACAAACTCACGATGGCAGGCT
GACCTGGCTGGGAGAGATTTCATACTTGACCCATTCCATGGGATTCTTGTTTTCTCACAC
CACCACAAAGAGATTTCAGGTTTCAAAAATTTTGTCCAGGCAGTTACCCCTTTCAAATAC
CCAGAAGACACTTACATCATTACGTATTGGTCCAAGAATTTCCATTGCTCATTCTCTGAG
CCCAACTGTTCCTTGAAGAACTGCACACCTAATGCCTCTGTGGCTTCGTTGCCTCCAAAT
CGTTTTGACACAGCCATGAGTGATGGGAGCTACAATATATACAATGCTGTGTACGCTGTG
GCCCACGCCCTCCATGCGATGCTTTTGGAAGAAGTACAAGGGCCACCAATGAGAAATGGA
GAAGTGATGATGTTTCCCCCCTGGAAG
>V2R.GCA_000276665.1_ChiLan1.0_JH721984.1_3758927_3759733-
GTTACTTCCGGTTCTTTTGATCCTAGGCTTAGAGACACTGCCCAGTTTCCTTCTCTCTAT
CAGGTAGCTCAAAAGGACACATCGCTGGCCCTTGCCATGGTCTCCTTGATGATTCATTTC
AGGTGGACCTGGGTGGAACTTCTCATTACAGAAGGTCAGAAAAGTCTTCAGTTTCTCTCA
GATATAAAAGCAGAGATGGACAGGAATGGCGTCTGTGTTGGATTTCTACAAATGATCTCA
AATCCTCTTATGTCATATGTCTCAAATATGCAGCACAAAAATAGCCTGATCAAGGAACCA
ATGTCAGTAAATGTGGTTATTATTTACTATGATAGTGACGGTCTAAATGAAGTCGATGTT
GATATCCGGCAATATTTAGTGACTTGGGGAGTCTGGGTGACAAACTCCCAATGGCATGCT
GACATGGCTGGGAGAAATTTCATCCTTGACTCATTCCACGGGACTCTTATTGTTTCACAG
CACCATGAGGAGATTCCTGGTTTCAAAAATTTTGTCCAGACAGCTAATCCTCCCAAATAC
CCAGAAGACACTTACCTCACTATGTACTGGTTCCAGACTTTCCATTGCTCTTTCTCTGAC
TCTGATTGCGAACTGAAGGACTGTGCACCCAGTGCCTCTTTGGTGCAGCTGCCTGTGAAT
CGTTTTGACACAGCCATGAGTGACGGGAGTTACAATATATACAATGCTGTGTATGCTGTG
GCCTACGCCCTCCATGCGATGCTTCTACAGCAAGGACAAAGGGCACTCGTGGAAACCAGA
GAAGCAATGGTGTTTGCCCCCTGGCAG
>V2R.GCA_000276665.1_ChiLan1.0_JH721984.1_3824099_3824905-
GTGACCTTTGGCTCATTTGATCCTACACTGACTGACAGTGGCCAGTATCCTTCTCTCTAT
CAGGTGGCCCCAAAGGACACATATTTGGCCCTTGGCATGGTGTCCTTGATGCTTCATTTC
CGCTGGACCTGGGTGGGCCTGCTCATCACAGAAGGCCAGAAGGGTCTTCAGTTTCTGTCA
GATGTCAGAGCTGAGATGGACAGGAACAGAGTCTGTGTAGCCTTTGTGAAAATGGTCTCA
ACTGTGGCTGTGTCACATCTGGCAGCCACACAGAAACATGATATCCTGACTGCAGATACA
TCATCAGCCAATGTGGTGGTTATTTACTATGATACCGATAGTACACATGATGTAAACTAC
AACATAGTGCAAGACTTAGTGACGTGGAAAGTCTGGGTGACAAACTCACAATGGCATGCT
GACCTAACTGGGAGACATTTCATACTTCACCCATTTCATGGAGTTCTTGTTTTCTCACAC
CACCACAAAGAGATTTCAGGTTTCAAAAATTTTGTCCAGGAAGCTACCCCTTTCAAATAC
CCAGAAGACACTTACCTTGTTTTGTATTGGTCCAAAAATTTCCATTGTTCATTCTCTGAG
TCTGACTGTGCCTTGAAGAACTGCACACCTAATGCTTCTGTGGCTTGGTTGCCTCAGAAT
CGTTTTGACACAGCCATGAGTGATGGGAGCTACAATATATACAATGCTGTGTACGCTGTG
GCCCATGCCCTCCATGCGATGCTTTTGGAAGAAGTACAAAGGCCGCCAATGAGAAATAGA
CAAGTCATGATGTTTTCCCCCTGGCAG
>V2R.GCA_000276665.1_ChiLan1.0_JH721984.1_3852440_3853246-
TTTGCGTTTGGATCTTTTGACCCTGTGTTGAGTGACAATGGCCAGTTTCCTTCCCTCTAT
CAGACGGCCCCAAAGGACACATCTCTGGCTCTTGGCATGGTCTCCTTGATGCTTCATTTC
AGCTGGACCTGGGTGGGCCTGGTTATTGCAGAAGGTCAGAAAGGTCTTCAATTTCTCTCT
GATGTGAAGCGAGAGATGGACGGGAACAGAGTCTGTGTAGCATTTGTGAAAGTGATCCCA
AGTGTTCTTGTGTCATATACCTCAGTTACAAAGCAACATGATTTCCTGAGCAAAGAAACA
TCTCCAGTAAATATAGTTATCATTTATTTTGATTCTGTGGGTCTAAATGATATGAACTAT
CAGGTAGGGCTATATTTAGTGACATGGAGAGTCTGGGTCACAAACTCAGAATGGCATTCT
GATGTGTCTGGGAGAAACTTCATCTTTGATTCTTTCCATGGGACTCTGATTTTTTCACAA
CACCATGAGGAGATTTCTGGATTTAAAAATTTCATCGAAACCGTTAACCCCTCCACATAC
CCGGAAGACACTTTCCTCACTCTGTATTGGTTCCAGAATTTCCACTGCTCATTCTCTGAC
TCTGACTGTGCATTGAAAGACTGTACACCTAATGCCTCCTTGGCACGGTTGCCTATGAAT
CGTTTTGATGTGGCCATGAGTGATGGAAGTTACAATACGTACAATGCTGTGTATGCTGTG
GCCCACGCCCTCCAGGGGTTGCTCCTTCAACAAGTTCAAATGCAACCAGTTGGAAATTGG
AATGCAATGGTGTTTTCCCCCTGGCAG
>V2R.GCA_000276665.1_ChiLan1.0_JH721984.1_3893638_3894444-
GTTACATTTGGCTCATTTGATCCTACACTGACTGACAGTGGTCAGTATCCTTCTCTCTAT
CAGGTGGCCCCAAGGGACACGTATTTGGCCCTTGGCATGGTGTCCTTGATGCTTCATTTT
CGTTGGACCTGGGTGGGCCTGCTCATCACAGAAGGCCAGAAGGGTCTTCAGTTTCTCTCA
GATGTAAGAGCTGAGATGGACTGGAACAGAGTGTGTGTAGCCTTTGTGAAAATGATCTCA
ACTCTGGCTGTGTCATATCTCTCAGCCACACAGAAACATGATATTGTTGCCATAGGAACA
TCATCAGTCAATGTGGTGGTTATTTACTATGATACTGATAGTACACATGATGTAAACTAC
AACATAGCACAAAATTTTGTGACATGGAAAGTCTGGGTGACAAACTCACAATGGAATGTT
GACCTGACTGGGAGAGATTTCATACTTGACCCATTCCATGGCATTCTGGTTCTTTCACCC
CACCATGAAGAGATTTCAGGTTTCAAAAATTTTGTTCAGGAAGCTTCCCCTTTCAGATAC
CCAGAAGACACTTACCTCGTTATATATTGGTCCAAGAATTTCCATTGCTCATTCTCTGAC
TTTGACTGTGCCTTGAAGGACTGTACACCTAATGCCTCTCTGGCTTGGTTGCCTCCAAAT
CGTTTTGACACAGCCATGAGTGATAGGAGCTACAATATATACAATGCTGTGTACGCTGTG
GCCCATGCCCTCCATGCGATGCTTTTGGAAGAAGTACAAAGGCCACCAATGAAAAATAGA
CAAGTGATGATGTTTTCCCCCTGGCAG
>V2R.GCA_000276665.1_ChiLan1.0_JH721984.1_3935844_3936650+
GTTACCTTTGACTCATTTGATCCTACACTGACTGACAGTGGCCAGTATCCTTCTCTCTAT
CAGGTGGCCCCAAAGGACACATATTTGGCCCTCGGCATGGTGTCCTTGATGCTTCATTTC
CACTGGACCTGGGTGGGCCTGCTCATCACAGAAGGCCAGAAGGGTCTTCAGTTTCTCTCA
GATATAAGAGCTGAGATGGACAGGAACAGAGTCTGTGCAGCCTTTGTGAAAATGGTGTCA
ACTGTGGCTGTGTCATATTTCTCAAACATGAAGAAACACGATATCCTGATTGCAGATACC
TCATCAGCCAATGTGGTGGTTATTTACTATGATACTGATAGTTTAAATGATGTAAACTAC
AACATAGTGCAAAACTCAGTGACGTGGAAAGTCTGGGTGACAAACTCACGATGGCATGCT
GACCTGTCTGGGAGAGATTTCATACTTGACCCATTCCATGGAAGTTTTATTCTCTCAAAC
CACCACGAAGAGATTTCAGGTTTCAAAAATTTTGTTCAGGAAGCTACCCCTTTCAAATAC
CCGGAAGATTCTTATCTTTTTATGTACTGGTCCAAGAATTTCCATTGCTCATTCTCTGAT
TCTGACTGTGCCTTGAAGAACTGCACGCCTAACGCCTCTGTGGCTTCGTTGCCTCCAAAT
CGTTTTGATGTAGCCATGAGTGATGGGAGCTACAATATATACAATGCTGTGTACGCTGTG
GCCCATGCCCTCCATGCGATGCTTTTGGAAGAAGTGCAAAGGCCAGTAATGAGAAATAGA
CAAGTGATGATGTTTTCCCCCTGGCAG
>V2R.GCA_000276665.1_ChiLan1.0_JH721984.1_3996622_3997428-
GTCACCTTTGGCTCATTTGATCCTACGCTGACCGAAAGTGGTCAGTATCCTTCTCTCTAT
CAGGTGGCCCCAAGGGACACGTATTTGGCCCTTGGCATGGTGTCCTTGATGCTTCATTTC
CACTGGACCTGGGTGGGCCTGCTCATCACAGAAGGCCAGAAGGGTCTTCAGTTTCTGTCA
GATATAAGAGCCGAGATGGACAGGAACAGAGTCTGTGTAGCCTTTGTGAAAATGGTCTCA
ACTGCAGATGTGTCATATCTCTCATTTTCAAAGAAACAGGATATTCTTGCCACAGAAACA
TCATCAGCCAATGTGGTGGTTATTTACTATGATACTGATAGTACACAGGATGTAAACTAC
AACATAGTGCAAAACTTTGTAACATGGAAAGTGTGGGTGACAAACTCAGGATGGCATGCT
GACCTGTCTGGCAGAGATTTCATGCTTGACCCATTCCATGGGATTCTTGTTTTTTCTCAT
CACCACGAAGAGATTTCAGGTTTCAAAAATTTTGTTCAGGAAGCTACCCCTTTCAAATAT
CCAGAAGATACTTATCTTTTTATGTATTGGTCCAAGAATTTCGGTTGCTCATTCTCTGAG
TCTGACTGTGCCTTGAAGAACTGCACACCTAATGCCTCCCTGGCTTGGTTGCCTCCAAAT
CGTTTTGACACAGCCATGAGTGATGGGAGCTACAATATATACAATGCCGTGTACGCTGTG
GCCCATGCCCTCCACGCGATGCTTTTTGAAGGAGTACAAAGGCCACCAATGAGAAAGAGA
CAAGTGAAGTTTTTTCAGCCCTGGCAG
>V2R.GCA_000276665.1_ChiLan1.0_JH721984.1_4039887_4040693-
GTTACCTTTGGTGCTTTTGATCCTACACTGACTGACAGTGGCCAGTATCCTTCTCTCTAT
CAGGTGGCCCCAAAGGACACATATTTGGCCCTTGGCATGGTGTCCTTGATGCTTCATTTC
CACTGGACCTGGGTGGGCCTGCTCATCGCAGAAGGCCATAAAGGTCTTCAGTTTCTCTCA
GATATAACAGCTGAGATGGACAGGAACAGAGTCTGTGTAGCCTTTGTGAAAATGGTCTCA
ACTGCGGCTGTGTCATATCTCTCAGCTACACAGAAACATAATATCCTGACTGCAGACACA
TCATCAGCCAATGTGGCAGTTATTTACTATGATACTGATAGTACACAGGATGTAAACTAC
AACATAGTGCAAAACTTTGTGACATGGAAAGTCTGGGTGACAAACTCACAATGGCAGGCT
GACCTGGATGGGAGAAATTTCATACGTGATCCACTCCATGGTACTCTTGTTCTTTCACAC
CACCATGAAGAGATTTCAGATTTCAAAATTTTTGTCCAGGAAGCTACCCCTTACAAATAC
CCAGAAGACACTTACCTCTTTATGTATTGGTCCAAGAATTTCCATTGCTCATTCTCTGAG
ACTGACTGTGTCTTGAAGAACTGTACACCTAATGCCTCCATGGCTTGGTTGCCTCCAAAT
CATTTTGACAAAGCCATGAGTGATGTGAGCTACAATATATACAATGCTGTGTACGCTGTG
GCCCATGCCCTCCATGCGATGCTTTTTGAAGAAGTACAAAGGCCACCAATGAGGAACAGA
CAAGTGAGGATGTTTTCCCCCTGGCAG
>V2R.GCA_000276665.1_ChiLan1.0_JH721984.1_4097839_4098639+
GTCACCTTTGGCTCATTTGATCCTACACTGACTGACAGTGGGCAATATTCTTCTTTGCAT
CAGGTGGCCCCAAAGGACACGTATTTGGCCCTTGGCATGGTGTCTTTGATGCTTCATTTC
CACTGGACCTGGGTGGGTCTGCTCATCGCAGAAGGCCAGAAGGGTCTTCAGTTTCTCTCA
GATATAAGAGCTGAGATGGACAGGAACAGAGTCTGTGTAGCCTTTGTGAAAATGGTCTCA
ACTGTGGCTGTCTCATATTTCTCATTTACAAAGCAGCATGATGTTCTGACTGCCGACCCT
GCATCAGCCAATGTTGTGGTTATTTACTATGATACTGATAGTACACATGATGTAAAGTAC
AACATGGTGCAAGACTCAGTGACGTGTAAAGTCTGGGTGACAAACTCACGATGGCATGCT
GACCTTTCTGGGAGAGATTTCATACTTGACCCCTTCCATGGGACTCTTGTTTTTTCACAT
CACTATGAACAGATTTCAGGTTTCAAAAAGTTTGTCCAGGAAGCTACCCCTTTCAAATAT
CCAGAAGACAATTACCTTTTTGTGTATTGGTCCAAAAATTTTGATTGCTCCTTTTCTGAC
TGTGCCTTGAAGGACTGTACACCTAATGCCTCTGTGGCTTGGTTGCCTCCTAATCGTTTT
GACACAGCCATGAATGATAGGAGCTACAATATATACAATGCTGTGTACGCTGTGGCCCAT
GCCCTCCATGCGATGCTTTTTGAAGAAGTACAAAGGCCACCAATGAGAAATGGACAAGTG
AGGATGTTTCACCCCTGGCAG
>V2R.GCA_000276665.1_ChiLan1.0_JH721984.1_4182310_4183116+
GTTACCTTTGGCTCATTTGATCCTACACTGACTGACAGTGGCCAGTATCCTTCTCTTTAT
CAAGTGGCCCCAAAGGACACGTATTTGGCCCTTGGCATGGTGTCCTTGATGCTTCATTTC
CGCTGGACCTGGGTGGGCCTGCTCATCACAGAAGGCCAGAAGGGTCTTCAGTTCCTCTCA
GATATAAGAGCTGAGATGGACAGGAACAGAGTCTGTGTAGCCTTTGTGAAAATGATCTCA
AGTGTGGCTGTGTCCTATGTCTCATTTACAAAGCAGCATGATGTCCTGCCTGCCGATACT
GCATCAGCCAATGTGGTGGTTATTTACTATGATACTGATAATACACATGATGTAAACTAC
AACATAGTGCAAGACTTAGTGACATGGAAAGTCTGGGTGACCAACTCACGATGGCAGGCT
GACCTGTCTGGGAGAGATTTCATACTTGACCCCTTCCATGGGACTCTTGTTTTTTCACAT
CACCACGAAGAGATCTCAGGTTTCAAAAAATTTGTCCAGGAAGCTACCCCTTACAAATAT
CCAAAAGACACTTATCTTTTTATGTATTGGTCCAAGAATTTAGGTTGCTCCTTCTCTGAG
TCTGACTGTGCCTTGAAGAACTGCACACCTAATGCCTCTGTGGCTTGGTTGCCTCAAAAT
CATTTTGACACAGCCATGAGTGATGGGAGCTACAATATATACAATGCTGTGTACGCTGTG
GCCCATGCCCTCCATGCGATGCTTTTGGAGGAAGTACAAATTCAACTAAGGAGAAATAGA
GCAGTGATGTTGTTTCGCTACTGGAAG
>V2R.GCA_000276665.1_ChiLan1.0_JH721984.1_4291597_4292403-
GTTACCTTTGACTCATTTGATCCTACACTGATTGACAGTGGCCAGTATCCTTCTCTCTAT
CAGGTGGCCCCAAAGGACACATATTTGGCCCTCGGCATGGTGTCCTTGATGCTTCATTTC
CGCTGGACCTGGGTGGGCCTGCTCATCACAGAAGGCCAGAAGGGTCTTCAGTTTCTCTCA
GATATAAGAGCTGAGATGGACAGGAACAGAGTCTGTGTAGCCTTTGTGAAAATGGTCTCA
ACTCTGGCTGTGTCATATTTCTCAGTCATGAAGAAACATGATATCCTGACTGCAGATACC
TCTTCAGCCAATGTGGTGGTTATTTACTATGATACTGATAGTTTAAATGATATAAACTAC
AACATAGTGCAAAACTCAGTGACATGGAAAGTCTGGGTGACAAACTCACAATGGCATGCT
GACCTGTCTGGGAGAGATTTCATACTTGACCCATTACATGGAATTATTATTCTTTCAAAC
CACCATGAAGAGATTTCAGGTTTCAAACATTTTGTCCAGGAAGCTACCCCTTTCAAATAC
CCAGAGGACACTTATCTTTTTATGTACTGGTCCAAGAATGTTGATTGCTCATTGTCTGAG
TCTGACTGTGCCTTGAAGAACTGCACACCTAATGCCTCTGTGGCTTGGTTGCCTGCAAAT
CGTTTTGACACAACCATGAATGATAGGAGCTACAATATATACAACGCTGTGTACGCTGTG
GCCCATGCCCTTCATGCGATGCTTTTGGAAGAAGTGCAAAGGCCAGTAATGAGAAATAGA
CAAGTGATGATGTTTTCCCCCTGGCAG
>V2R.GCA_000276665.1_ChiLan1.0_JH721984.1_4328687_4329493-
GTTACCTTTGGCTCATTTGATCCTACACTGACTGACAGTGGCCAGTATCCTTCTCTCCAT
CAGGTGGCCCCAAAGGACACATGTTTAGCCCTTGGCATGGTGTCCTTGATGCTTCATTTC
CACTGGACCTGGGTGGGCCTGCTCATCGCAGAAGGCCAGAAAGGTCTTCAGTTTCTCTCC
GATATAAGAGCCGAGATGGACTGGAACAGAGTGTGTGTAGCCTTTGTGAAAATGATCTCA
AGTGTGGCTGTGTCCTATGTCTCATTTACAAAGAAGAATGATGTCCTGACTGCTGATACT
GCATCAGTCAATGTGGTGGTTATTTACTATGATACTGATAGTACATATGATGTAAACTAC
AACATAGTGCAAGACTTAATTACGTGGAAAGTCTGGGTGACCAACTCACGATGGCAGGCT
GACCTGTCTGGGAGAGATTTCATACTTGACCCATTCCATGGGATGCTTGTTTTTTCACAT
CACCACAAAGAGATCTCAGGTTTCAAAAATTTTGTCCAGGAAGCTAGCCCTTACAAATAT
CCAAAAGACACTTATCTTTTTATGTATTGGTCCAAGAATTTCCATTGCTCGTTCTCTGAT
TCCGACTGTGCCTTGAAGAACTGCACACCTAATGCCTCTGTGGCTTGGTTGCCTCCAAAT
CGTTTTGACACAGCCATGAGTGATAGGAGCTACAATATATACAATGCTGTGTACGCTGTG
GCCCATGCCCTCCATGCGATGCTTTTGGAAGAAGTACAAAGGCCACCAAGGAGAAATGGA
CAAGTGAGGATGTTTCACCCCTGGCAG
>V2R.GCA_000276665.1_ChiLan1.0_JH721984.1_4363179_4363982-
GTTACCTTTGGCTCATTTGATCCTGCACTGACTGACAGTGGCCAGTATTCTTCTTTGCAT
CAGGTGGCCCCAAAGGACACGTATTTGGCCCTTGGCATGGTGTCCTTGATGCTTCATTTC
CACTGGACCTGGGTGGGCCTGCTCATCACAGAAGGCCAGAAGGGTCTTCAGTTTCTCTCA
GATGTAAGGGCTGAGATGGACAGGAACAGAGTCTGTGTAGCCTTTGTGAAAATGGTGTCA
ACTGTGGCTGTGTCGTATGTCTCATTTACAAAGCAGCATGATGTCCTGCCTGCCAACACG
GCATCAGCCAATGTGGTGGTTATTTACTATGATACTGATAGTACGCATGATGTAAACTAC
AACATAGTGCAAGACTTAGTGACGTGGAAAGTCTGGGTGACAAACTCACGATGGCATGCT
GACCTTTCTGGGAGAGATTTCATACTTGACTCCTTCCATGGGACTCTTGTTTTTTCACAT
CACCATGAAGAGATTTCTGGTTTCAAAGACTTTGTCCAGGAAGCTACCCCTTACAAATAT
CCAGAAGACACTTATCTTTTTGTGTATTGGTCCAAGAATTTTGGTTGCTCCTTCTCTGAT
TCTGACTGTGCCTTGAAGAACTGCACACCTAATGCCTCTGTTGCTTGGTTGCCTCAGAAT
CGCTTTGACACAGGCATGAATGATGGGAGCTACAATATATATAATGCTGTGTACGCTGTG
GCACATGCCCTGCATGCGATGCTTTCTGAGGAAGTACAAAGACCACCAATGAGAAATGGA
CAAGTGATGTTTCACCACTGGCCG
>V2R.GCA_000276665.1_ChiLan1.0_JH721984.1_4391913_4392719-
GTTACCTTTGGCTCATTTGATCCTACACTGACTGACAGTGCCCAGTATCCTTCTCTCTAT
CAGGTTGCCCCAAAGGACACGTATTTGGCCCTTGGCATGGTGTCCTTGATGCTTCATTTC
CGCTGGACCTGGGTGGGCATGCTCATTGCAGAAGGCCAGAAAGGTCATCAGTTTCTCTCA
GATGTAAGAGCTGAGATGGACAGGAACAGACTCTGTGTAGCCTTTGTGAAAATGTTGTCA
ACTGTGGCTGTCTCATATTTCTCATTTACAAAGCAGCATGATGTCCTGACTGCCGATACT
GCATCAGCCAATGTGGTAGTTATTTACTATGATACTGATAGTACACATGATGTAAACTAC
AACATAGTGCAAGACTCAGTGACGTGGAAAGTCTGGGTGACAAACTCACGGTGGCATGCT
GATCTGTCTGGGAGAGATTTCATACTTGACCCCTTCCATGGGACTCTTGTTTTCTCACAC
CACCACAAAGAGATTTCAGGTTTCAAAAATTTTGTCCAAGATGCTACCCCTTACAAATAC
CCAGAAGACACTTATCTTTTTATGTATTGGTCCAAGAATTTCGGTTGCTCTTTCTCTGAG
TCTGACTGTGCCTTGAAGAACTGTACACCTAATGCCTCTGTTGCTTGGTTGCCTCCAAAC
CGTTTTGACACAGCCTTGAGTGATGGGAGCTACAATATATACAATGCTGTGTACGCTGTG
GCCCATGCCCTCCATGGGATGCTTTTGGAAGAAGTACAAAGGCCACCAATGAGAAATAGA
ACAGTGATGTTGTTTCACCACTGGCAG
>V2R.GCA_000276665.1_ChiLan1.0_JH721984.1_4417018_4417824-
GTTACCTTTGGCTCATTTGATCCTACACTGAGTGACAGTGGCCAGTATCCTTCTCTCCAT
CAGGTGGCCCCAAAGGACACATGTTTAGCCCTTGGTATGGTGTCTTTGATGCTTCATTTC
CACTGGACCTGGGTGGGCCTGCTCATCACACAAGGACAGAAAGGTCTTCAGTTTCTCTCA
GATATAAGAGCTGAGATGGACAGGAACAGAGTCTGTGTAGCCTTTGTGAGAATGATCTCA
ACTGTGGCTGTGTCATATGTCTCATTTACAAAGCAGCATGATGTCCTGACTGCCGATACT
GCATCAGCCAATGTGGTGGTTATTTACTATGATACTGATAGTACATATGATGTAAACTAC
AACATAGTGCAAGACTTAGTGACATGGAAAGTCTGGGTGACCAACTCACGATGGCAGGCT
GACCTGTCTGGGAGAGATTTCATACTTGACCCCTTCCATGGGATGCTTGTTTTTTCACAT
CACCACCAAGAGATCTCAGGTTTCAAAAATTTTGTCCAGGAAGCTACCCCTTACAAATAT
CCAAAACACACTTATCTTTTTATGTATTGGTCTAAGAATTTTGGTTGCTCCTTCTCTGAG
TCTGACTGCGCCTTGAAGAACTGCACACCTAATGCCTCCCTGGCTTGGTTGCCTCCAAAT
CGTTTTGACACAGCCATGAGTGATAGGAGCTACAATATATACAATGCTGTGTACGCTGTG
GCCCACGCCCTCCATGCGATGCTTTTGGAAGAAGTACAAAGGCCACCAATGAGAAATGGA
CAAGTGATGCTGTTTCACCCCTGGCAG
>V2R.GCA_000276665.1_ChiLan1.0_JH721984.1_4443783_4444589-
GTTACCTTTGGCTCATTTGATCCTACACTGACTGACAGTGGCCAGTATCCTTCTGTCCAT
CAGGTGGCCCCAAAAGACACGTATTTGGCCCTTGGTATGGTGTCCTTGATGCTTCATTTC
CGCTGGACCTGGGTGGGCCTGCTCATCACAGAAGGCCACAAGGGTCTTCAGTTTCTCGCA
GATGTAAGAGCCGAGATGGACAGGAACAGAGTCTGTGTAGCCTTTGTGAAAATGACCTCA
ACTGGGGCTGTCTCATATGTCTCATTTACAAAGCAGCATGATGTCCTGACTGCCGATACT
GCATCAGCCAATGTGGTGGTTATTTACTATGATACTGATAGTACACATGATGTAAACTAC
ATCATAGTGCAAGACTTAGTGACATGGAAAGTCTGGGTGACCAACTCACGATGGCAGGCT
GACCTGTCTGGGAGAGATTTCATACTTGACCCTTTCCATGGGATGCTTGTTTTTTCACAT
CACCACAAAGAAATCTCAGGTTTCAAAAATTTTGTCCAGGAAGCTACCCCTTACAAATAT
CCAAAAGACACTTATCTTTTTATGTATTGGTCCAAGAATTTCGGTTGCTCATTCTCTGAG
TCTGACTGCGCCTTGAAGAACTGTACACCTAATGCCTCCCTGGCTTGGTTGCCTCCAAAT
CGTTTTGACACAGTCATGAGTGATGTGAGCTACAATATATACAATGCTGTGTATGCTGTG
GCCCATGCCCTTCATGCGATGCTTTTGGAAGAAGTACAAATTCCACTAAGGAGAAATAGA
GCAGTGATGTTGTTTCGCTACTGGAAG
>V2R.GCA_000276665.1_ChiLan1.0_JH721984.1_4470825_4471625-
GTCACCTTTGGCTCATTTGATGCTACACTGACTGACAGTGGCCAGTATCCTTCTCTCTAT
CAAGTGGCCCCAAGGGACACGTATTTGGCCCTTGGTATGGTGTCCTTGATGCTTCATTTC
CACTGGACCTGGGTGGGCCTGCTCATCACAGAAGGCCAGAAGGGTCTTCAGTTTCTCTCA
GATATAAGGGCTGAGATGGACAGGAACAGAGTCTGTGTAGCCTTTGTGAAAATGATCTCA
ACTGCGGCTGTGTCATATGTCTCATTTACAAAGCAGCATGATGTCCTCACTGCTGATACT
GCATTAGCCAATGTGGTGGTCATTTACTATGATACTGATAGTACACATGATGTAAACTAC
AACATAGTGCAAGACTCAGTGACGTGGAAAATCTGGGTGACAAACTCACGATGGCATGCT
GACCTTTCTGGGAGAGATTTCATACTTGACCCCTTCCATGGGACTCTTGTTTTTTCACAT
CACCATGAACAGATTTCAGGTTTCAAAAACTTTGTCCAGGAAGCTACCCCTTTCAAATAT
CCAGAAGACACTTACCTTTTTGTGTATTGGTCCAAAAATTTTGATTGCTCCTTTTCTGAC
TGTGCCTTGAAGGACTGCACACCTAATGCCTCTGTGGCTTGGTTGCCTCTGAATCGTTTT
GACACAGGCATGAGTGATGGGAGCTACAATATATACAATGCTGTGTACGCTGTGGCCCAC
GCCCTCCATGCGATGCTTTTGGAAGAAGTACAAAGGCCGCCAGTGAGAAATGGACAAGTG
ATGCTGTTTCACCCCTGGCAG
>V2R.GCA_000276665.1_ChiLan1.0_JH721992.1_128672_129478+
GTTACCTTTGGTGCTTTTGATACTATGCTGACTGACAGTGGCCAGTACCCTTCTCTCTAT
CAGGTGGCCCCAAAGGATGCATCTTTGGCCCTTGGTATGGTGTCCTTAATGCTTCATTTC
AGCTGGACATGGGTGGGCCTGCTCATCACAGAAGGCCATAAGGGTCTTCAGTTTCTCTCA
GATATAAGAGAAGAGATGGACAGGAACAAAGTTTGTGCAGCATTTGTGAAAATGGTCTCA
ACTACTGTTGTGTCCTATCTCTCAGCTACCAAGACGCATGATATCTTGACCAGAGAAACA
GCATCAGTAAATGTGGTTATTATTTACTATGATATTGATATTCTAAATGATGTCAATTAT
AACATAGGGCAGCACTTAGTGACATGGAAAGTCTGGGTCACAAACTCACAATGGCACGCG
GACATGGCTGGGAGAAATTTCATACTTGACCCATTCCATGGAATTCTTGTTTTTTCACAC
CACCATGAGGAGATTTCAGGTTTCCAAAATTTTGTCCAGGAAGCTACCCCGTTCAAATAC
CCAGAAGACACTTACCTTGTTATGTATTGGTCCAAGAACTTTCGTTGCTCACTCTCGGAT
TCTGACTGTGCACTGAAGAACTGTACACCTAATGCTTCTCTGGCTTGGTTGCCTCCAAAT
AAGTTTGACATGGCCATGAGTGATGAGAGTTACAGTATTTACAACGCTGTGTATGCTGTG
GCCCATGCCCTCCATGAGATGCTCTTTGAAGAAGTACAAATGCCACCAATGAGAAATAGA
GAAGTGACGATGTCTTCTCCCTGGCAG
>V2R.GCA_000276665.1_ChiLan1.0_JH721992.1_153661_154467+
CTTACCTTTGACTCTTTTGATCCTATGTTTAATGAAAATGGCCAGTTTCCTTCCCTCTAT
CAGACTGCCCCAAAGGACACATCACTGGCCATTGGCATGGCTTCCTTGCTTCTTCATTTC
AGCTGGACCTGGGTAGGACTCATCATTACAGATGGTAAGAAAGGTGTGCAGTTTCTCTCA
GACGTGAGAGAAGAGATGGACAGGAATGGAGTCTGTGTGGCATTTGTTAAAATTCTCACA
AATGTTCTTGTGTCCTATGTCTCAATGACACAACACCACGATTTCATCACCAGGGAATCA
TCTCCGGTAAATGTAGTTATCATTTACTATGATACTGAGAGTCTCAATACTGTAAACCAT
TACATCGGGCTGCATTTAGTGACATGGAGAGTCTGGATCACAAATTCACAATGGCATGCT
GACACGACTGGGAGAAACTTCATATTTGATTCTTTCCACGGAACTCTCATATTTTCACAA
CACCATGGGGAGATTTCGGGTTTTCAGACTTTTGTGCAGACAGTTAACCCCTCCAAATAC
CCAGAAGATACTTTCCTCACTCTGTATTGGTTCCAGAATTTCCACTGCTCGTTATCAGAT
TCTGACTGTACGGTGAAGGACTGTGCACCTAATGCCTCTCTGGAATGGCTGCCTGTGAAT
CGCTTTGACACAGCCTTGAGTGATGGGAGTTACAACACATACAATGCTGTGTATGCCGTG
GCCCATGCCCTCCAAGAGATGCTCCTTCAGCAAGCTGAAATGAAACCAGTGAGAAATAGG
GACTCGACGGAGCTTTCCCCCTGGCAG
>V2R.GCA_000276665.1_ChiLan1.0_JH721992.1_339076_339882-
CTTACCTTTGGACCTTTTGATCCTAACTTGAGTGACAGTAGTCAGTTCCCTTCTCTCTAT
CAGATGGCTGCCAATGATACATCTCTGGTCCTTGGCATGGTCTCCTTGATGCTTCATTTC
CACTGGAACTGGGTGGGATTGGTCTTCTCAGAAGACCAGAAAGGCATTCAGATTCTCTCA
GATTTGAGAAGACAAATGGACATATCCAGATTGTGTATAGCTTTTGTGGAAATGATCCCT
GTCAGCCGAGTGATATATTCCCCAGACTCCTTATTAAAATTTCACCAGATCATAAACTCC
TCTGCAAATATAATTATCATTTATGGTGATAGTGATTATCTACAAATTTTGATGTATAAA
TTAGGTCAAATGTTAATGACATGGAAAGTCTGGGTCACGAACTCACATTGGGATGGTGCC
ATCGTTCCCAGATATTTTATGTTAGACTCATTCCATGGAACTCTAATTTTTTCACACCAC
CATGGTGAAATCTCTTGTTTCAAAAAATTTATCCAGACAGCTAATCCTTCAAAATACCCA
GAAGACATTTATCTTGCTAGGTTGTGGTATTTCTATTTTAATTGCTCATTTTCTGGGTCT
GACTGTAAAAGATTGTTAAATTGTCTTCCTAATGCCTCCTTGGAATGGTTACCCGGACAC
CATTTTGATATGGCCATGACTGAAGAGAGTTACAATATATATAATGCTGTGTATGCTGTG
GCCCACACTCTTCATGACATGCTTCTTCACCAAGTAGAAGTGCAAGAACTGAGAATGGGG
AAAGGCCTGTTCTTTACTCCCTGGAAG
>V2R.GCA_000276665.1_ChiLan1.0_JH722023.1_52558_53364-
GTTACCTTTGGCTCATTTGATCCTACACTGACTGACAGTGGCCAGTATCCTTCTCTCCAT
CAGGTGGCCCCAAAGGACACATATCTGGCCCTTGGCATGGTGTCCTTGATGCTTCATTTC
TATTGGACCTGGGTGGGCCTGCTCATCACAGAAGGCCAGAAGGGTCTTCAGTTCCTCTCA
GATATAAGAGCTGAGATGGACAGAAACAGAGTCTGTGTAGCCTTTGTGAAAATGGTGTCA
ACTGTGGCTGTGTCATATTTCTCAGCCATGAAGAAACATGATATCCTGACTGCAGATACA
TCATCAGCCAATGTGGTGGTTATTTACTGTGATACCGATAGTACATATCATGTGAACTAC
AATATAGTGCAAGACTTAGTGACGTGGAAAGTCTGGGTGACAAACTCACGATTGCATGCT
GACCTGTCTGAGAGAGATTTCATACTTGACCCATTCCATGGGACTCTTGTTTTCTCACAC
CACCACGAAGAGATTTCAGGTTTCAAAAATTTTGTTCAGGAAGCTACCCCTTACAAATAT
CCAGAAGACACTTATCTTTTTGTGTATTGGTTCAAGAATTTTGGATGTTTGTTCTCTGAG
TCTGACTGTACCTTGAAGAACTGCACACTTAATGCCTCTGTGGCTTGGTTGCCTCAGAAT
CGTTTTGACACAGCCATGAGTGACAGGAGCTACAATATGTACAATGCTGTGTATGCTGTG
GCCCATGCCCTCCATGTGATGCTTTTTGAAGACATTCAGAGGCCACCAATGAGAAATAGA
ACAGTGATGTTGTTTCACCCTTGGCAG
>V2R.GCA_000276665.1_ChiLan1.0_JH722023.1_79974_80780-
GTTACCTTTGGCTCATTTGATCCTACACTGACTGACAGTGGCCAGTATCCTTCTCTCTAT
CAGGTGGCCCCAAAGGACACATATTTGGCCCTTGGCATGGTGTCCTTGATGCTTCATTTC
CACTGGACCTGGGTGGGCCTGCTCATCACAGAAGGCCAGAAGGGTCTTCAGTTTCTCTCA
GATATAAGAGCTGAGATGGACAGGAACCGAGTCTGTGCAGCCTTTGTGAAAATGGTCTCA
AGTGTGGCTGTGTCTTATCTCTCATTTTCAAAGAAACATGAAATCCTTAGCACGGAAACA
TCACCAGTCAATGTGGTGGTTACTTACTATGATACTGACAGTACATATGCTGTAAACTAC
AACCTAGTGCAGCACTCAGTGTCATGGAAAGTCTGGGTGACAAACTCACGGTGGCATGCT
GACCTGTCCGGGAGAGATTTCATACTTGACCCCTTCCATGGGACTCTTGTTTTCTCACAC
CAGCACGAAGAGATTTCAGGTTTCAAAAACTTTGTTCAGGAAGCTACCCCTTTCAAATAC
CCAGAGGACACTTATCTTTTTATGTATTTGTCCAAGAATTTCCATTGCTCATTCTCTGAG
TCCGACTGTGCCTTGAAGAACTGCACACCTAATGCCTCTCTGGCTTGGTTGCCTCCCAAT
CATTTTGACACAGCCATGAGTGATGGGAGCTACAATATATACAATGCTGTGTACCTGGTG
GCCCATGCCCTCCACGCGATGCATTTGGAAGAAGTACAAAGACCACCAACGAGATGTAAA
CAAGTGATGACGTTTCCTCCCTGGCAG
>V2R.GCA_000276665.1_ChiLan1.0_JH722023.1_119264_120070-
GTTACCTTTGGCTCATTTGATCCTACATTGACTGACAGTGGCCAGTATTCTCCTTTGTAT
CAGGTGGCCCCAAAGGACACGTATTTGGCCCTGAGCATGGTGTCCTTGATGCTTCATTTC
CACTGGACCTGGGTGGGCCTGCTCATCACAGAAGGCCATAAGGGTCTTCAGTTTCTGTCA
GATGTAAGAGCTGAGATGGACAGGAACAGAGTCTGTGTAGCCTTTGTGAAAATGGTCTCA
ACTGTGGCTGTGTCATACATCTCATTTGCAAAGAAACATGATTTCCTTGCCACAGAAATA
TCATCAGTCAACGTGGCTGTTATTTACTATGATACTGATAGTCCAAACGATGTAAACTAC
AACATAGTGCAAAACTCAGTGACATGGAAAGTCTGGCTGACAAACTCACAATGGCAGGCT
GACCTGTCTGGGAGAGATTTCATACTTGACCCATTTTATGGGATTCTTGTTTTTTCACAT
CACCACGAAGAGATTTCAGGTTTCAAAAATTTTGTTCAGGAAGCTACCCCTTTCAAATAT
CCACAAGACACTTATCTTTTTATGTATTGGTCTGAGAATTTTGATTGCTCATTCTCTGAG
TCTGACTGTGCCTTGAAGAACTGTAGACCTAATGCCTCTTTGGCTTGGTTGCCTCTGAAT
CGTTTTTCCACAGACATGAGTGATAGGAGCTACAATATATACAATGCTGTGTACACTGTG
GCCCATGCCCTCCATGCGATGCTTTTTGAAGAAGTACAAAGGCCACCAATGAGAAATAGA
CAAGTGAAGTTCTTTCACCCCTGGCAG
>V2R.GCA_000276665.1_ChiLan1.0_JH722044.1_769865_770662+
GTCAGTTATGCATCCACGCTGCCCAGCCTCAGTGACAAAACCCAGTTCCCCTCCTTCCTG
CGCACTCGAGCCAGTGACCTCGTGTCTTCCTATGCTGTGACCCAGCTGGTGCTGCACTTG
GGATGGTCCTGGATTGTCATCCTGGCTCAGGACGATGACTTTGGGCAGCAGGCTGGTGCT
CTGGCTGCTGGGGAACTCGGAAAGGCAGACATCTGCATCGAATTCCACCTCTCAGTGCCT
TCCCAGCACTCCCCTGAGAAGATCAGCACTGTGGTGCAGAAGATGCAGATCAGCACTGCC
ACAGGAGTCCTGGTCTTCCTGAACAACTCTAACTTCAAGCTCATCCTGCAGAGCCTGCTG
GGTGTCCGTGTCCTGGGCCAGGTCTGGGTCAGCGAGGGCCTCCTACACACGGCACTTGCC
CTGGCCATGCCGGGCATCTCTCGGGTCCTGCGGGGTGCGTTTGGCCTTCTGTGCCACAGA
AACCGCGTACATGGGTTCCCTGAGTTCTTCGCCAACCTTCACCCAAGTCGGACCCCAGAG
GACATGTTCCTGGGGAGGTTCTGGGAGGCCACCCTAGGGTGCAGGTGGCCGCATGGGAAC
GATACAGTGTCTGGAGCTGTGCAGCTGTGCTCAGGTAGCGAGAGTCTGAGCGGCCATGAG
CATCCTTTCCAGGATGTGAGTGAAGTGGACATCGCATACACGGCTGTGTACAGTGTCGCC
CACGCCCTGCAGGATCTGGTGTCCTGTGAGCATGGGGGTGGGGTGTGTGCAGACCCCCGG
CACTTCCATCCCTGGCAG
>V2R.GCA_000276665.1_ChiLan1.0_JH722044.1_799969_800766+
GTCAGCTATTCATCCACACTACCCAGCCTCAGTGACAAGACCCAGTTCCCCTCCTTTCTG
CGGACCCGTGCCAGTGACCTCACATCCTCCTACGCTGTCACCCAGCTGGTGCTGCACTTC
GGATGGTCCTGGGTGGGCATTCTGGCCCAGGATGATGACTTTGGGCAGCAGGCTGGCACT
CTGGCCACCCAGGAGCTGGGCCAGGCAGGTGTTTGCGTCGAGTTCCACCTGCACGTCCCT
TCCCTTCAGTCCCCTGAAAAGATTGATGCCGTTGTGTGGAAGATGGAGAGGAGCACGGCC
ACAGGGGTCCTGGTCTTCCTGAGCAACAGCAATATTCAACTGGTTCTGCAGCGCCTCGTA
GGCACCTGTGTCCTTGGCCAGGTCTGGGTCAGTGAGAGCCTCGGGCACACAGTGATTGCC
CTGGCCACACCGGGTGCCTCCTGGGTTCTGCAGGGTGCATTCGGTCTTATGCTGCACAGC
AGCCGTGCACATGGGTTCCCTGAGTTCTTTGCACAGCTGCACCCCGGCCAGACCCCAGAG
GACATGTTCCTGGGGAGGTTTTGGGAAGCCACCTTTAAGTGCAAGTGGCCACATGGCAAT
GACACTGCGACAAGGGACGTGCACCTCTGTTCAGGTAATGAGAGTCTCAGCAGCCATGAG
TATTCTTTCCAGGATGTGAGTAGAGTGGAAGCTGCCTACCCAGCCGTCTACAGCATTGCT
CATGCCCTGCAGGACCTGGTGTCCTGTGAGCACGAGGATAAGGCATGTGGAGATCTCCAA
CACTTCCAGCCCTGGCAG
>V2R.GCA_000276665.1_ChiLan1.0_JH722044.1_828292_829089-
GTCAGTTATGCATCCACGCTGCCCAGCCTCAGTGACAAAACCCAGTTCCCCTCCTTCCTG
CGCACTCTGGCCAGTGATCTAACATCCTCACGTGCTGTGACCCAGCTGGTGCTGCACTTG
GGATGGTCCTGGATTGTCATCCTGGCTCAGGACGATGACTTTGGGCAGCAGGCTGGTGCT
CTGGCTGCTGGGGAACTGGGAAGGGCAGACATCTGCATCGAATTCCACCTCTCAGTGCCT
TCCCAGCACTCCCCTGAGAAGATCAGCACTGTGGTGCAGAAGATGCAGATCAGCACTGCC
ACAGGAGTCCTGGTCTTCCTGAACAACTCTAACTTCAAGCTCATCCTGCAGAGCCTGCTG
GGTGTCTGTGTCCTGGGCCAGGTCTGGGTCAGCGAGGGCCTCCTGCACACGGCACTTGCC
CTGGCCATGCCGGGCATCTCTCGGGTCCTGCGGGGTGCGTTTGGCCTTCTGTGCCACAGA
AACCGCGTACATGGGTTCCCTGAGTTCTTCGCCAGCCTACACCCAAGTCGGACCCCAGAG
GACATGTTCCTGGGGAGGTTCTGGGAGGCCACCTTCGGGTGCAGGTGGCCGCATGGGAAC
GGTACAGTGTCTGGAGCTGTGCAGCTGTGCTCAGGTAGCGAGAGTCTGAGCGGCCATGAA
CATCCTTTCCAGGATGTGAGTAGAGTGGACATCGCATACACGGCTGTGTACAGTGTCGCC
CACGCCCTGCAGGATCTGGTGTCCTGTGAGCATGGGGGTGGGGTGTGCGCAGGCCCCCGG
CACTTCCATCCCTGGCAG
>V2R.GCA_000276665.1_ChiLan1.0_JH722060.1_3565_4371+
GTTACCTTTGGCTCATTTGATCCTACACTGACTGACAGTGGCCAGTATCCTTCTCTCCAT
CAGGTGGCCCCTAAGGACACGTATTTGGCCCTTGGCATGGTGTCCTTGATGCTTCATTTC
CACTGGACCTGGGTGGGCCTGCTCATCACAGAAGGCCAGAAAGGTCTTCAGTTTCTCTCA
GATATAAGAGCTGAGATGGACAGAAACAGAATCTGTGAAGCCTTTGTGAAAACGGTCTCA
ACTGCGGATGTGTCATATCTCTCATTTTCAAAGAAACATGATATCCTTGCCACAGAAGCA
TCATCAGCCAATGTGGTGGTTATTTACTATGATACTGATAGTACACAGGATGTAAACTAC
AACATAGTGCAAAACTTTGTGACATGGAAAGTCTGGGTGACAAACTCACGATGGCATGCT
GATGTGGCTGGGAGAGATTTTATACTTGACCCATTCCACGGAATTCTTGTTTTCTCACAC
CACCACGAAGAGATTTCAGATTTCAAAACTTTTGTTCAGGAAGCTTCCCCTTTCAAATAC
CCAGAAGACACTTACCTTTTTATGTATTGGTCCAAGAACTTCCATTGCTCATTCTCTGAG
TCTGACTGCGCCTTGAAGAACTGCATACCTAATGCCTCTGTGGCTTGGTTGCCTCCAAAT
CGTTTTGACACAGACATGAGTGAGGTGAGCTACAATATATACAATGCTGTGTACGCTGTG
GCCCATGCCCTCCATGCGATGCTTTTGGAAGGAGTACAAAGGCCACTAATGCGAAAGAGA
CAAGTGAAGTTGTTCCACCCCTGCCAG
>V2R.GCA_000276665.1_ChiLan1.0_JH722060.1_146282_147085-
GTTACCTTTGGCTCATTTGATCCTACACTGACTGACAGTGGCCAGTATCCTTCTGTCTAT
CAGGTGGCCCCAAAGGACACATATTTGGCCCTTGGCATGGTTTCCTTGATGCTTCATTTC
CACTGGACCTGGGTGGGCTTGCTCATCACAGAAGGCCAGAAGGGTCTTCAGTTTCTCTCA
GATATAAGAGCTGAGATGGACAGGAACAGAGTCTGTGTAGCTTTTGTGAAAATGTTGTCA
ACTGTGGCTGTGTCATATCTCTCAGCTACGAAGAAACACGATATCCTGACTGCAGATACA
TCATCAGTCAATGTGGTGGTTATTTACTATGATACTGATGGTCCAAATGATGTAAACTAC
AACATAGTGCAAGACTTAGTGACATGGAAAGTCTGGGTGACAAACTCACAATGGCAGGCT
GACCTGGCTGGGAGAGATTTCATACTTGACCCATTCCACGGGATTCTTGTTCTTTCACAT
CACCACGAAGAGATTTCAGGTTTCAAAACTTTTGTCCAGGAAAGTACCCCTTTCAAATAC
CCAGAAGACACTTATCTTTTTATGTATTGGTCTGAGAATTTTGATTGCTCCTTCTCTGAG
TCTGACTGTGCCTTGCAGAACTGTACACCTAATGCCTCTCTGGCTTGGTTGCCTCCAAAT
CATTTTGATGTAGCCATGAGTGATAGGAGCTACAATATATACAATGCTGTGTATGCTGTG
GCCCATGCCCTACATGCGATGCTTTTTGAAGTACAGAGGCCACCAATGACAAATAGACAA
GTCACGATGTTTTCTTCTTGGCAG
>V2R.GCA_000276665.1_ChiLan1.0_JH722060.1_175682_176488+
GTCACCTTTGGTTCATTTGATCCTACACTGACTGACAGTGGCCAGTATCCTTCTCTCTAT
CAAGTGTCTCCAAAGGACACATATTTGGCCCTTGGCATGGTGTCCTTGATGCTTCATTTC
CACTGGACCTGGGTGGGCCTGCTCATCACAGAAGGCCAGAAGGGTCTTCAGTTCCTATCA
GATATAAGAGCTGAGATGGACAGAAACAGAGTCTGTGTAGCCTTTGTGAAAATGGTGTCA
ACTGTGGCTGTGTCATATGTCTCATTTACAAAGAAACATGCTACCCTGACTGCCGATACA
GCATCAGCCAATGTGGTGGTTATTTACTATGATACTGATAGTACACATGATGTAAACTAC
AACATAGTGCAAGACTTAGTGACATGGAAAGTCTGGGTGACAAACTCACAGTGGCAGGCA
GACCTGTCCGGGAGAGATTTCATACTTGACCCATTCCATGGGATTCTTCTTTTTTCACAT
CACCACAAAGAGATTTCAGGTTTCCAAAATTTTGTCCAAGAAGCTACCCCATTCAAATAT
CCAGAAGACACTTATCTTTTTGATTATTGGTCCAAGAATTTCCATTGCTCATTCTCTGAG
TCTGACTGTGCCTTGAAGAACTGCACACCTAATGCCTCTGTGGCTTGGTTGCCTCTGAAT
CATTTTGACACAGCCATGAGTGATAGGAGCTACAATATATACAATGCTGTGTACGCTGTG
GCCCATGCCCTCCATGCGATGCTTTTTGAAGAAGTACAAAAGCCACCAGTGAGAAATAGA
CAAGTGACGATGTTTTCCCCCTGGCAG
>V2R.GCA_000276665.1_ChiLan1.0_JH722060.1_242562_243368+
GTAACGTTTGGCTCATTTGATCCTATGCTGACTGACAGTGGCCAGTATCCTTCTCTCTAT
CAAGTGTCTCCAAAGGACACATATTTGGCCCTTGGCATGGTGTCCTTGATGCTTCATTTC
CGCTGGACCTGGGTGGGCCTGCTCATCACAGAAGGCCATAAGGGTCTTCAGTTTCTCTCA
GATGTAAGAGCTGAGATGGACAGGAACAGAGTCTGTGTAGCCTTTGTGAAAATGATGTCA
ACTGTGGCTGTGTCCTATGTCTCATTTACAAAGAAACATGATGTCCTGACTGCCAACACT
GCATCAGCCAATGTGGTGGTTATTTACTATGATACTGATAGTACGCATGATGTAAACTAC
AACATAGTGCAAGACTCAGTGACGTGGAAAGTCTGGGTGACAAACTCACGATGGCATGCT
GACCTTTCTGGGAGAGATTTCATACTTGACCCATTCCATGGGATTCTTGTTTTCTCACAC
CACCACGAAGAGATTTTAAGCTTCAAAGACTTTGTCCAGGAAGCTACCCCTTACAAATAT
CCAGAAGACACTTATCTTTTTGTGTATTGGTCCAAGAATTTTGGTTGCTCCTTCTCTGAG
TCTGACTGTGCCTTGAAGAACTGCACACCTAATGCCTCTGTGGCTTTGTTGCCTCTGAAT
CGTTTTGACACAGACATGAGTGATGGGAGCTACAATATATACAATGCTGTGTACACTGTG
GCCCATGCCCTCCATGCGATGCTTTTGGAAGACATTCAAAGGCCACCAATGAGAAATAGA
ACAGTGATGTTGTTTCACCACTGGCAG
>V2R.GCA_000276665.1_ChiLan1.0_JH722060.1_280725_281531+
GTTACCTTTGGTTCATTTGATTCTACATTGACTGACAGTGGCCAGTATCCTTCTCTCTAT
CAGGTGGCCCAGAAGGACATATATTTGGCCCTTGGCATGGTGTCCTTGATGCTTCATTTC
CACTGGACCTGGGTGGGTCTACTCATCACAGAAGGCCAGAAAGGTCTTCAGTTTCTCTCA
GATATAAGAGCTGAGATGGACAGGAACAGAGTCTGTGTAGCCTTTGTGAAAATGGTCTCA
ACTGTGGCTGTGTCATATCTCTCAGCAGAAAAGCAACATGATATCCTGACTGCAGATACA
TCATCAGTCAATGTGGTGGTTGTTTACTATGATACTGATAGTACACATGATGTGAACTAC
AACATAGTGCAAAACTTTGTGACATGGAAAGTCTGGGTGACAAACTCACAATGGCACGCT
GATCTGACTGGGAGAGATTTCATACTTGATCCATTCCATGGGAGTCTTATTCTTTCAAAC
CACCATGAAGAGATTTCAGGTTTCAAAACTTTTGTCCAGGAAGCTACTCCTTTCAAATAC
CCAGAAGACACTTATCTCTTTATGTATTGGTCCAAGAATTTCCACTGCTCATTCTCTGAG
TCTGACTGTGCCTTGAAGAACTGTACACCTAACGCCTCTGTGGCTTTGTTGCCTCCCAAT
CGTTTTGACACAGACATGAGTGATAGGGGCTACAATATATACAATGCTGTGTACGCTGTG
GCCCATGCCCTCCATGCGATGCTTTTTGAAGAAGTACAAAGGCCCCCAGTGAGAAATAGA
GAAGTGATGATGTTTTCCCCCTGGAAG
>V2R.GCA_000276665.1_ChiLan1.0_JH722060.1_321023_321829+
GTCACCTTTGGCTCATTTGATCCTACACTGACTGACAGTGGCCAGTATCCTTCTCTCTAT
CAAGTGGCCCCAAAGGACACGCATTTGGCCCTTGGCATGGTGTCCTTGATGCTTCATTTC
CACTGGACCTGGGTGGGCCTGCTCATCACAGAAGGCCACAAGGGTCTTCAGTTTCTGTCA
GATGTAAGAGCCGAGATGGACAGGAACAGAGTCTGTGTAGCCTTTGTGAAAATGGTCTCA
ACCGTGGCTGTGTCATATGTCTCATTTACAAAGAAACATGATGTCCTGACTGCCAACACT
GCATCAGCCAATGTGGTGGTTATTTACTATGATACTAATAGTACACAGGATGTAAACTAC
AACATAGTGCAAGACTTAGTGACATGGAAAGTCTGGGTGACAAACTCACGATGGCATGCT
GACCTAGCTGGGAGAGATTTCATACTTGACCCATTCCATGGGATTCTTGTTTTCTCACAC
CACCACGAAGAGATTTTAGGTTTCAAAGACTTTGTGCAGGAAGCTACCCCATTCAAATAT
CCGGAAGACACTTATCTTTTTGTGTATTGGTCCAAGAATTTCCATTGCTCATTCTCTGAG
TCTGACTGTGCCTTGAAAAACTGCACACCTAATGCCTCCGTGGCTTGGTTGCCTCTGAAT
CGTTTTGACACAGCCATGAGTGATGGGAGCTACAATATATACAATGCTGTGTATGCTGTG
GCCCATGCCCTCCATGCGATGCTTTTTGAAGAAGTACAAAGGCCACCAATGAGAAATACA
ACAGTGATGTCATTTCACCACTGGCAG
>V2R.GCA_000276665.1_ChiLan1.0_JH722060.1_373067_373873+
GTTACCTTTGGCTCATTTGATCCTACGCTGACTGAAAGTGGCCAGTATTCTCCTTTGTAT
CAGGTGGCCCCAAAGGACACGTATTTGGCCCTGAGCATGGTGTCCTTGATGCTTCATTTC
CACTGGACTTGGGTGGGCCTGCTCATCACAGAAGGCAATAAGGGTCTTCAGTTTCTCTCA
GATATAAGAGCTGAGATGGACAGGAACAAAGTCTGTGTAGCTTTTGTGAAAATGATCACA
ACTGTGGCTGTGACGTATCTCTCACTTGCAAAGAAACAGGATTTCCTTGCCACAGAAATA
TCGTCAGTCAATGTGGCTGTTATTTACTATGATACTGATAGTCCAAATGATGTAAACTAC
AACATAGTGCAAAACTCAGTGACATGGAAAGTCTGGGTGACAAACTCACAATGGCAGGCT
GACCTGTCTGGGAGAGATTTCATACTTGACCCCTTCCATGGGATTCTTGTTTTTTCACAT
CACCACGAAGAGATTTCAGGTTTCAAAAATTTTGTTCAGGAAGCCACCCCTTTCAAATAT
CCACAAGACACTTATCTTTTTATGTACTGGTCTGAGAATTTTGATTGCTCATTCTCTGAG
TCTGATTGTGTACTGAAGAACTGTACACCTAATGCCTCCATGGCTTCGTTGCCTCTGAAT
CGTTTTTCCACAGCCATGAGTGACAGGAGCTACAATATGTACAATGCTGTGTACGCTGTG
GCCCGTGCTCTCCATGCGATGCTTTTTGAAGAAGTGCAAAGGCCACCAAGAAGAAATAGT
CAAGTGAAGTTCTTTCACCCCTGGCAG
>V2R.GCA_000276665.1_ChiLan1.0_JH722060.1_574612_575418-
GTCACCTTTGGCTCATTTGATCCTACACTGACTGACAGTGGCCAGTATCCTTCTCTCTAT
CAGGTGGCCCCAAAGGACACATATTTAGCCCATGCCATGGTGTCCTTGATGCTTCATTTC
CGCTGGACCTGGGTGGGCCTGTTCATCACAGAAGGCCAGAAGGGTCTTCAGTTTCTGTCA
GATATAAGAGCTGAGATGGACAGGAACAGAGTCTGTGTAGCTTTTGTGAAAATTTTGTCA
ACTGTGGCTGTGTCATATCTCTCAGCTGAACAGAAACACGATATCCTGACTGCAGATACA
TCATCAGTCAATGTGGTGGTTATTTACTACGATACTGATAGTGCACGTGATGTGAACTAC
AGCATAATGCAAAACTTTGTAACATGGAAAGTCTGGGTGACAAACTCACAATGGCACGCT
GATCTGACTGGGAGAAATTTCATACTTGACCCATTCCATGGGACTCTTGCTCTTTCAAAC
CACCGTGAAGAGATCTCAGGCTTTAAAAATTTTGTCCAGGATGCTACTCCTTTCAAATAC
CCAGAAGACACTTATCTTTTCATGTATTGGTCCAAGAATTTCCACTGCTCCTTCTCTGAG
TCTGACTGTGCCTTGAAGAACTGCACACCTAATGCCTCTGTGGCTTGGTTGCCTCTGAAT
CATTTTGACACAGCCATGAGTGATGGGAGCTACAATATATACAATGGTGTGTACGCTGTG
GCCCATGCCATCCATGCGATGCTTTTTGAAGAAGTACAAAAGCCACCAGTGAGAAATAGA
CAAGTGATGATGTTTTCCCCCTGGCAG
>V2R.GCA_000276665.1_ChiLan1.0_JH722082.1_28978_29781-
GTCAACTTTGGCTCATTTGATCCTACGCTGACTGACAGTGGCCAGTATCCTTCTCTCTAT
CAGGTGGCCCCAAAGGACACGTATTTGGCCCTTGGCGTGGTGTCCTTGATGCTTCATTTC
CGCTGGACCTGGGTGGGCCTGCTCATCACAGAAGGCCAGAAGGGTCTTCAGTTTCTGTCA
GATGTAAGAGCTGAGATGGACAGGAACAGAGTCTGTGTAGCTTTTTTGAAAATGGTCTCA
ACTGTGGCTATGTCATATCTCTCAGCCATACAGAAACATGATGTCCTGACTGCAGATACA
TCATCAGTCAATGTGGTGGTTATTTACTACGATACTGATAGTACACATGATGTAAACTAC
AACATAGTGCAGAACTTAGCAACATGGAAAGTCTGGGTGACAAACTCACAATGGCATGCT
GGCCTGGATGGGAGAAATTTTATACATGACCCATTCCATGGGACTCTTGTTCTTGCACAT
CACCACAAAGAGATTCCAGGTTTCAAAAATTTTGTCAAGGAAGTGACCCCTCTCAAATAC
CCAGAAGACACTTACCTTTTTATGTATTGGTCCAAGAATTTCGGTTGCTCATTCTCTGAG
TCTGACTGTGCCTTGAAGAACTGCACACCTAATGCCTCTCTGGCTTGGTTGCCTCCCAAT
CGTTTTGACACAGCCATGAGTGATAGGAGCTACAATATATACAATGCTGTGTACGCTGTG
GCCCATGCCCTCCATGTGATGCTTTTTGAAGTACAAAGGCCACCAATGAGAAATAGACAA
GTGATGATGTTTCCCCCCTGGCAG
>V2R.GCA_000276665.1_ChiLan1.0_JH722082.1_65192_65998-
GTCACTTTTGGCTCATTTGATCCTACACTGACTGACAGTGGCCAGTATCTTTCTGTCTAT
CAGGTGGCCCCAAAGGACACATATTTGGCCCTTGGCATGGTGTCCTTGATGCTTCATTTC
CACTGGACCTGGGTGGGCCTGCTCATCACAGAAGGCCAGAAGGGTCTTCAGTTTCTGTCA
GATGTAAGGGCTGAGATGGACAGGAACAGAGTCTGTGTAGCCTTTGTGAAAATGATCTCA
ACTGTGGCTGTCTCATATTTCTCATTTACAAAGCAGCATGATGTCCTGACTGCCGACACT
GCATCAGTCAATGTGGTGGTCATTTACTATGATACTGATAGTACACATGATGTAAACTAC
AACATAGTGCAAGACTTAGTGACGTGGAAAGTCTGGGTGACAAACTCACGGTGGCATGCT
GACCTTTCTGGGAGAGATTTCATACTTGACCCCTTCCATGGGACTCTTGTTTTCTCACAC
CACCACGAAGAGATCTCAGGCTTCAAAGACTTTGTCCAGGAAGCTACCCCTTACAAATAT
CCAGAAGACACTTATCTTTTTGTGTATTGGTCCAAGAATTTCGGTTGCTCCTTCTCTGAG
TCTGACTGTGCCTTGAAGAACTGCACACCTAATGTCTCTGTGGCTTGGTTGCCTCCGAAT
CGTTTTGACACAGCCATGAGTGATGGGAGCTACAATATATACAATGCTGTGTACGCTGTG
GCCCATGCCCTGCATGCAATGCTTTTGGAAGAAGTACAAAGGCCACCAGTGAGAAATGGA
CAAGTGATGCTGTTTCACCCCTGGCAG
>V2R.GCA_000276665.1_ChiLan1.0_JH722082.1_89199_90002-
CTGACTTTTGGCTCTTTTGTCCCTGTGCTCAGTGACCATGATCAGTTTTCCTCTGTCTAT
CAGATGTCCCCCAAAGACACATCTCTAGGCCTTGGCATGGTCTCACTGATGCTTCATTTC
AGCTGGACATGGGTGGGACTGGTCATTGCAGAGAGTCAGAAAGGTCTTCAGTTTCTGTCA
GACTTGAAGGAAGAGATGGACAGGAACGGAATCTGTGTAGCATTTGAAAAAATGATCTCA
AGCACTGCCATGCTACATTTCTTAAATAGACCAACACATGACTTATGGACCCGAGAAACA
TCACCAGCAAATGTGGTTATCATGTACTTTGATCCTAGTGAAAGTGATGCTGGATTTTAT
ACGGGGCAACATCTGGTGACGTGGAGAGTCTGGGTCACAAACTCACAATGGCATGCTGCC
ACCTTTGGAAAAAATTTGATAATTGATTCTTTTCATGGAACAATCATTTTCTCAAATCAG
CGTGAAGAGATTTCTGGTTTTAAAACTTTTATCCAGACCGCTTCCCCTTCAAAGTTCCCA
GAAGATATTTACTTCACTATGTTCTGGGCCATCAATTTTGACTGCACTTTATCTAATTTT
GACTGTACTTTGAAGAACTGCCCACCCAATGCTTCTCTCACATGTCTGCCTTTAAGTCTT
TTTGACCCCACCATGAATGAGGAGAGCTACAGTATATACAACGCTGTGTATGCTGTGGCC
CACGCCCTCCACGAGACACTTCTTCAACACGTTCAAATGCAACCCAGCAAGAATGGAGAA
CAGAAGGGATTCTCCCCGTGGCAG
>V2R.GCA_000276665.1_ChiLan1.0_JH722082.1_153295_154098-
CTGACTTTTGGCTCTTTTGTCCCTATGCTCAGTGACCAGGATCAGTTTCCTTCTGTCTAT
CAGATGTCCCCCAAAGACACATCTCTAGCTCTTGGCATGGTGTCACTGATGCTTCATTTC
AGCTGGACATGGGTGGGACTGGTCATTGCAGAGAGTCAGAAAGGTCTTCAGTTCCTCTCA
GACTTGAAGGAAGAGATGGACAGGAACGGAATCTGTGTAGCATTTGAAAAAATGATCTCG
AGCACTGCCATGCTACACTTCTCAGATAGACCAACACATGACTTATGGACCCGAGAAACA
TCACCAGCAAATGTGGTTATCATGTACTTTGATCCTAGTGAAAGTGATGCTGGGTTTTAT
ACGGAGCAACATCTGGTGACGTGGAGAGTCTGGGTCACAAACTCACAATGGCATGCTGCC
ACCTTTGGAACAAATTTGATAATTGATTCTTTTCATGGAACAATCATTTTCTCAAACCAG
CGTGAAGAGATTTCTGGTTTTAAAACTTTTATCCAGACAGCTTCCCCTTCAAAGTTCCCA
GAAGATATTTACTTCACTGTGTTTTGGGCCATGATCTTTGACTGCACTTTATCTAATTTT
GATTGTACTTTGAAGAACTGCCCACCCAATGCTTCTCTCACATGTCTGCCTTTAAGTCTT
TTTGACCCCACCATGAGTGAGGAGAGTTACAATATGTACAACGCTGTGTATGCTGTGGCC
CATGCCCTCCAGGAGACACTTCTTCAACACATTCAAATGCAACCCAGCAAGAATGGAGAA
TGGAAGGGATTCTCCCCGTGGCAG
>V2R.GCA_000276665.1_ChiLan1.0_JH722082.1_209980_210783-
CTGACTTTTGGCTCTTTTGTCCCTGTGCTCAGTGACCATGATCAGTTTTCCTCTGTCTAT
CAGATGTCCCCCAAAGACACATCTCTAGGCCTTGGCATGGTCTCACTGATGCTTCATTTC
AGCTGGACATGGGTGGGACTGGTCATTGCAGAGAGTCAGAAAGGTCTTCAGTTTCTGTCA
GACTTGAAGGAAGAGATGGACAGGAACGGAATCTGTGTAGCATTTGAAAAAATGATCTCA
AGCACTGCCATGCTACATTTCTTAAATAGACCAACACATGACTTATGGACCCGAGAAACA
TCACCAGCAAATGTGGTTATCATGTACTTTGATCCTAGTGAAAGTGATGCTGGGTTTTAT
ACGGGGCAACATCTGGTGACGTGGAGAGTCTGGGTCACAAACTCACAATGGCATGCTGCC
ACCTTTGGAACAAATTTGATAATTGATTCTTTTCATGGAACAATCATTTTCTCAAACCAG
CGTGAAGAGATTTCTGGTTTTAAAACTTTTATCCAGACAGCTTCCCCTTCAAAGTTCCCA
GAAGATATTTACTTCACTGTGTTTTGGGCCATGATCTTTGACTGCACTTTATCTAATTTT
GATTGTACTTTGAAGAACTGCCCACCCAATGCTTCTCTCACATGTCTGCCTTTAAGTCTT
TTTGACCCCACCATGAGTGAGGAGAGTTACAATATGTACAACGCTGTGTATGCTGTGGCC
CATGCCCTCCAGGAGACACTTCTTCAACACATTCAAATGCAACCCAGCAAGAATGGAGAA
TGGAAGGGATTCTCCCCGTGGCAG
>V2R.GCA_004027595.1_DinBra_v1_BIUU_PVLD010010795.1_20188_20982-
GTCAGCTATGCGTCCACGCTCCCCAGCCTCAGTGACAAGACCCAGTTCCCGTCCTTTCTG
CGGACCCGTGCCAGCGACCTCACATCCTCCTACGCTGTGATCCAGCTGGTGCTGCACTTC
GGATGGTCCTGGGTGGGCATTCTGGCCCAGGACGACGACTTTGGGCAGCAGGCTGGCACT
CTGGCCGCCCAGGAGCTGGGCCCGGCAGGTGTTTGCATCGAGTTCCACCTACACATCCCT
TCCCTCCAGTCCCCTGAGAAGATCGATGCCATCGTGTGGAAGATGCAGACGACCACGGCC
ACAGGGGTCCTGGTCTTCCTGAGCAACAGCAACGTGCAGCTCGTCCTGCAGCGCCTCACA
GGCATCTATGTCCTTGGCCAGGTCTGGGTCAGTGAGGGCCTCTTGCACACGGTGATTGCC
CTGGCCACACCGGGTGCCTCCCGGGTTCTGCAGGGTGCATTTGGTCTTATGCTGCACAGT
AGCCGGGCACATGGGCTGTCGGAGTTCTTCGCACAGCTGCACCCTAGCCGGACCCCAGAG
GACATGTTCCTGGGGAGGTTTTGGGAAGCCACCTTTAAGTGCAGGTGGCCACGTGGTAAT
GACACTGTAGAGGACATGCAGCCTTGCTCAGGTAGTGAGAGTCTGAGAGGCCACGAGTAC
CCTTTCCAGCACGTGAGTAGAGTGGACTCTGCATACCCAGCCGTCTACAGCGTCGCCCAC
GCCCTGCAGGACCTGGTGTCCTGTGAGCACGAGGGTAGGGCCTGTGGAGATCTCCAACAC
TTCCAGCCCTGGCAG
>V2R.GCA_004027595.1_DinBra_v1_BIUU_PVLD010011124.1_20558_21358+
GTGACCTTTGGCTCATTTGATCCTACACTGACTGACAGTGGCCAGTATCCTTCTCTTTAT
CAGGTCGCCCCAAAGGACACATATTTGGCCCTGGGCATGGTGTCCTTGATGCTTCATTTC
CGCTGGACCTGGGTGGGTCTGCTCATCACAGAAGGCCATAAGGGTCTTCAGTTTCTCTCA
GATATAAGAGCTGAGATGGACAGGAACAGAGTCTGTGCAGCCTTTGTGAAAATGCTCTCA
ACTGTGGTTGTTTCATATCTCTCAGCCATGCGGATGTATGATATCCTGACAACAGATACA
TCATCAGTCAATGTGGTGGTTATTTACTATGACAATGATAATGGAAATGATGTAAATTAT
AATGTAATGCAACACTTAGTGACATGGAAAGTCTGGGTGACAAACTCACAATGGCGTGCT
GACCAGGCTGGGAGAGATTTCATTCTTGACCCATTCCATGGGACTCTTGTTTTCTCACAG
CACCACAAAGAGATTCTAGGTTTCACAGATTTTGTCGAGGCAGCTACCCCTTTCAAGTAC
CCAGAAGACACTTACCTCGTCATGTATTGGTCCAGGAATTTCCACTGCTCACTCTCTGAC
TGTGCCTTGAAGAACTGCACACCTAACACCTCTGCAGCTTGGTTGCCTCCTAATCGTTTT
GACACAGCCTTGCACGACAGGAGCTACAATGTGTACAGTACTGTGTCCGCTGTGGCCCAC
GCCCTCCACGCAATGCTTTTTGAAGAAGTACAAAGACCCCGGATGAGAGACAGACAAGTG
ATGATGTTTCCCCCCTGGCAG
>V2R.GCA_004027595.1_DinBra_v1_BIUU_PVLD010011816.1_62131_63003-
GTGGGCTACTTCTCTACCTGCTCAATTCTTAGTGACAAATTCCAGTTTCCATCTTATATC
CGCACCATAGCCAGTGATAAGTTCCAGTCCGAAGCGATGGTAAAACTTATCCAACACTTC
GGTTGGGTCTGGGTCGGTACTATTGCGGCGGATGATGACTATGGCAAATACGGAGTGAAA
GCTTTTAAGGAGAAGATGGAGAGTGCCAATCTCTGTATCGCATTCTCTGAAACCATCCCC
AAAGTCTATTCCAAAGAGAAAATGCAGAAAGCTGTTAAAGCTGTGCGGAGTTCCACGGCC
AGGGTCATTGTGCTTTACGCCTCTGATACTGACCTCAGTCCTTTTGTGCTGGAGATGGTT
TACCACAACATAACGGACAGAACGTGGGTAGCGAGCGAGGCGTGGATCACCTCCGCCCTC
ATCGCAAGGCCTGAATATTTCCCTTATTTTGGAGGAAGTATTGGGTTTGCGATACCAAGA
ACTGATATACCAGGATTAAAAGAATTTCTTTATGACGTTCATCCTAGCAAGGATCCAGAT
GATGTCCTGACCATTGAATTCTGGCAAACTGCATTTAACTGTACTTGGCCAAATAGTAGT
GTTCCTTACAACGTTGACCACAGAATGAACATGACTGGCAAAGATGACAGATTATACGCC
ATGTCTGATAAATTCTGTACTGGAGAGGAGAAGTTGGAAGAACTTAAAAATACCTATTTG
GATGTGTCTCAGCTCAGAATTACAAACAATGTCAAACAAGCTGTGTATGCCATGGCTTAC
GCCTTGGATCAACTAAGCAGATGTGAAGAGGGACAGGGGCCATTCATGCCAGACAACACT
TGTGCGTATTTACCTGACTTTGAACCTTGGCAA
>V2R.GCA_004027595.1_DinBra_v1_BIUU_PVLD010012165.1_15786_16592+
GTGACCTTTGGCTCATTTGATCCTACACTGACTGACAGTGGCCAGTATTCTCCTCTGCAT
CAGGTGGCCCCAAAGGACACATATTTGGCCCTGGGCATGGTGTCCTTGATGCTTCATTTC
CGCTGGACCTGGGTGGGCCTGCTCATCACAGAAGGCCATAAGGGTCTTCAGTTTCTCTCA
GATATAAGAGCGGAGATGGACAGGAACAGAGTCTGTGTAGCCTTTGTGAAGATGGTGTCA
ACTGTGACGGTGTCATATCTTTCATTTACAAAGAAACATGATATTCTGACTGCAGATACA
GCATCAGCCAACGTGGTGGTTATTTACTATGATACTGATGGTACACAGGATGTAAACTAC
TACATAGTGCAAGACTTAGTGACCTGGAAAATCTGGGTGACAAACTCACAATGGCATGCT
GACCTGTCTGGGAGAGATTTCGTACTTGACCCATTCCACGGGATTCTTGTTTTTTCACAT
CACAATGAAGAGATTTCAGGTTTCAAAAATTTTGTCCAGGAAGCTACTCCTTCCAAATAC
CCAGAAGACACTTATCTTTTTATATACTGGTCCAAGAATTTTGGTTGCTCATTATCTGAG
CCTGACTGTGCCTTGAAGAACTGTACACCTAATGCCTCTGTGGCTTGGTTGCCTCCTAAT
CGTTTTGACACAGCCATGAGTGACAGTAGCTACAATATATACAATTCTGTGTCCGCTGTG
GCCCACGCCCTCCATGCAATGCTTTTTGAAGAAGTACAAAGACCTCGGATGAGAGATGGA
CAAGTGATGATGTTTCCCCCCTGGCAG
>V2R.GCA_004027595.1_DinBra_v1_BIUU_PVLD010014429.1_17347_18153-
CTTACCTTTGGACCTTTCGATTCTAACTTGAATGACAGTAGTCAGTTCCCTTCTTTCTAT
CAGATGGCTACCAATGATACATCTCTGGTCCTTGGCGTGGTCTCCTTGATGCTTCATTTC
CGCTGGAACTGGGTGGGACTGGTCATTTCGGAAGACCAGAAAGGCATTCAGATTCTCTCA
GCTTTGAGAAGACAAATGGACACAACCGGAGTGTGTGTAGCTTTTGTGGAAACGATCCCA
GTCAGCCGAGTGACATATTCCCCAGAATCCTTATTAAAATCTCACCAGATTGTAAACTCC
TCTGCAAATATAATTTTCATTTATGGTGATAGTGATCATCTACAAATTTTGATGTATAAA
TTAGGCCAAATGTTAATGACATGGAAAGTCTTGGTCATGAACTCACGCTGGGATCTTGCC
ATCATTCCCAGGTATTTTATATTAGACTCATTCCATGGAACTCTCACTTTTTCACATCAC
CATGGTGAAATCTCTTGTTTCAAAAAATTTATCCAGACAGCCAATCCTTCCAAATATCCA
GAAGACATTTATCATGCTAGGTTGTGGTATTTCTATTTAAATTGCTCATTTTCTGGGTCT
GACTGTAAAACATTGTTAAATTGTCTTCCTAATGCCTCCTTGGAATGGTTATCTGAACAT
CATTTTGATATGGCCATGACTGAAGAGCGTTACAATATATATAATGCTGTGTATGCTGTG
GCCCACGCTGTTCATGACATGCTTCTTCATCAAGTAGAAATACAAGAATTGAGAATGGGG
AAAGGCCTGTTTTTCACTCCTTGGAAG
>V2R.GCA_004027595.1_DinBra_v1_BIUU_PVLD010014654.1_40917_41723+
CTGACCTTTGGCTCTTTTGATCCAATCCTGAGTGACTATGGCCAGTTTCCTTCCCTCTAT
CAAATGGCTCCTAAGGACACATCTCTGGCCCTCGGCATGGTCTCCTTGATGCTTCATTTC
AGCTGGACCTGGGTGGGCCTGGTCATCACAGAAGGTCCCAAAGGGCTTCAATTTCTGTCA
GATGTAAGAGCAGAGATGGAGAAAAACAGAGTCTGTGTGGCGTTTGTGAAAATGATCTCA
AATGCTGCTGCATCATACTATTTAAATCAACAGAAACATTATTTTATCATCAAGGAAACA
TCTCCAGAAAATGTAGTTATCATTTACTATGACGCTGAGAGCATAAATGATGTACAACAT
AATTTAGGGCTACACTTAGTGACCTGGAAAGTCTGGGTGACAAACTCACAATGGCACGCT
GACATGACTGGGAACAATTTCATTCTTGACTCATTCCATGGAACTCTAATTTTTTCAAGT
CACCATGAGGAGATTCCTGGTTTTAAAAATTTTATCCAGACAGTGAATCCCTCCAGTTAC
CCAGAAGACATTTTCTTACAGCAGTTTTGGTACTGGCACTTCCACTGCTCGTTGTCTGAT
TCTGGCTGTGTGTTGGAGAACTGTGCACCCAATGCTTCTTTGGCTCAGCTGCCTGTGAAT
CGTTTTGATCCGACCTTAAGTGACGCCAGTCACAACATATACAACGCTGTGTACGCTGTG
GCCCACGCCCTCCAAGAGATGCTCCTGCAACAAGTACAAAAGCAGCCCGTGGGGAATGGG
GAAGCAATGGCTCTTTCCCCCTGGCAG
>V2R.GCA_004027595.1_DinBra_v1_BIUU_PVLD010017991.1_28200_29006-
GTTACCTTTGGTTCTTTCGATCCTATGCTGACTGACAGTGGCCAGTATCCTTCTCTCTAT
CAGGTGGCCCCAAAGGACTCATCTTTGGCCCTTGGCATGGTGTCCTTGATGCTTCATTTC
AGCTGGACCTGGGTGGGCTTGCTCATCACAGAAGGTCATAAGGGTCTTCAGTTTCTCTCA
GATGTAAGAGAAGAGATGGACAGGACCAAAGTTTGTGCAGCATTTGTGAAAATGCTCTCA
ACTGTTGTTGTGTCCTACCTCTCAGCTACCAAGACGCATGATATCTTGACCAGAGAAACA
TCATCAGTAAATGTGGTTATTATTTACTATGATACTGATATTCTAAATGACGTCAACTAT
AACATAGGGCAATACTTAGTGACATGGAAAGTCTGGGTCACAAACTCACAATGGCATGCT
GATATGGCTGGGAGAAATTTCATACTTGACCCATTTCATGGAATTCTTGTTTTTACACAC
CACCATGAGGAGATTTCAGGTTTCCAAAATTTTGTCCAGGAAGCTACCCCTTTCAAATAC
CCAGAAGACACTTACCTTGTTATGTATTGGTCCAAGCATTTTCATTGTTCGTTCTCTGAT
TCTGACTGTGCACTGAAGAACTGTACACCTAATGCTTCCCTGGCTTGGTTGCCTCTCAAT
AATTTTGACATGGCCATGAGCGATGAGAGTTACAATATTTACAACGCTGTGTATGCAGTG
GCCCATGCCCTCCATGAGATGCTCTTTGAAGAGGAACAAATGCCACCAGTGAGAAATAGA
GAAGAGATGATGTCTTCTCCTTGGCAG
>V2R.GCA_004027595.1_DinBra_v1_BIUU_PVLD010019175.1_1687_2493+
GTTACCTTTGGTTCTTATGACCCTATGCTGAAAGAAAATGGCCAGTTCCCTTCTCTCTAC
CAGGTTTCCCAAAAGGACACATCTCTGGCCCTTGGCATGGTTTCCTTGATGCTTCATTTC
AACTGGACTTGGGTGGGACTTGTCATTACAGAAGGGCATAAAGGTCACCAATTCCTCTCA
GATGTCCAAGCAGAGATGGGCAGGAACAGAGTCTGTGCAGCATTTGTGAAAATGCTCTCA
ACTCCTCTTGCCTCATATATGCCAAGTGCACATCAACATATTATCCTGAGTGGGGAAGCA
TCACTGGTCAATGTGGTTATAATTTACTATGATACTGATGGTCTGAATGATGTTAACTAT
GCTATAGAGCCGTACATAGCTACATGGAGAGTCTGGATCACAAATTCGCAATGGCATGCT
GACATGGCTGGGAAAAATTTTATACTTGACTCATTCCATGGTACTCTGATTTTTTCAAAC
CACCATGAGGAAATTTCAGGCTTCAAAAGTTTTGTCCAGGCAGTTAACCCTTTCAAATAC
CCAGAGGACACTTACCTCACTACTTACTGGTTCAATAACTTCCACTGTTCATTCTCTGAT
TCTGATTGCACATTGAAGAGCTGTGCACCTAATGCCTCTTTGGCATGGTTGCCTGTGAAT
CGCTTTGACGTGGCCATGAAGGAAGGGAGTTACAACACATACAATGCTGTGTATGCAGTG
GCCCATGCCCTACATGAGATGCTTTCTCAACAAGTAGAAATGCCACCAGTGAGAAACAGA
GAAGCAATGGTATTTTCCCCCTGGCAG
>V2R.GCA_004027595.1_DinBra_v1_BIUU_PVLD010021557.1_16396_17202-
GTTACCTTTGGCTCATTTGATCCTACACTGACTGACACTGGCCAGAATCCTCCTGTCTAT
CAGGTGGCCCCAAAGGACACATATTTGGCCCTTGGCATGGTGTCCTTGATGCTTCATTTC
CGCTGGACCTGGGTGGGTCTGCTCATCACAGAAGGCCATAAGAGTCTTCAGTTTCTCTCA
GATATAAGAGCTGAGATGGATAGAAACAGAGTCTGTGCAGCCTTTGTGAAAATGGTGTCA
ACTGTGACTGTGTCGTATCTCTCAGCCACACAAAAACATGATATCTTCACTGCAGATACA
GCATCAGTCAATGTGGTGGTGATTTACTCTGACACTGACATTACACATAGTATAAACTAC
AACATAGTGCAATACTTAGTGACATGGAAAGTCTGGGTGACAAACTCACGATGGCGTGCT
GACCTGGCTGGGAGAGATTTCATAGTTGACCCATTTCATGGGATTCTTATTCTTTCACAC
CACCATGAAGAGATTTCAGGTTTCAAACATTTTGTCCAGGAATTTACCCCTTTCGAGTAC
CCAGAAGACACTTATCTGTTTATGTATTGGACCAAGAATTTCCATTGCTCATTCTCTGAG
CCTGACTGTTCCTTGAAGAACTGTACACCTAATGCCTCTTTGGCTTGGTTGTCTCCAAAT
CGTTTTGACACAGCCATGAGTGACAAGAGCTACAATATATACAATGCTGTGTATGCTGTG
GCCCACGCCCTCCACGCAATGCTTTTTGAAGAAGTACAAAGACCACCAATGAGAAATAGA
CAAGTGTTGATGTTTCCCCCCTGGCAG
>V2R.GCA_004027595.1_DinBra_v1_BIUU_PVLD010021855.1_19840_20643+
GTTACCTGTGGTTCTTTCGATCCAACACTAACAGAGAAAAAAGAGTTTCCTTCTCTCTAT
CAGGTGGCCCCAAAAGAAACATCCCTGGCCCTTGGCATGGTCTCCTTGGTGGTTCATTTC
AGCTGGACCTGGGTAGGACTGCTCATCACAGAAGGTCAGAAAGGTCTCAAATTTCTCTCA
GATGTGAGACGAGAGATGGACAGGAATGGAGTCTGTGCAGCATTTGTGAGAATGATCTCA
ACTCCTCTCGTGTCATATGTGAACAGCCTTCCACAACATGATATCCTGACGAAGAATGTA
TCACCGGTAAACGTGGTTATCATTTACTATGACACTGATGGTCTAAATGATGTAAACTAT
CACATAGGGCAATACAGAGTGACTTGTAGAGTCTGGGTCACAAACTCACAATGGAATGCT
GACATGGCTGGAAAAAATTTTATACTGGACCCATTCCATGGTACTCTCATTTTTTCAAAC
TATCACGAGGAAATTTCTGATTTCAAGAGTTTTGTCCAGGCAGTGAACCCTTTCAAATAC
CCAGAAGACACTTACCTCACTATGTACTGGTTCAGTAATTTCCATTGCTCATTCTCTGAC
TCTGATTGCTCACTGAAGAACTGCACACCCAATGCATCTTTGGCGTGGCTGCCTGTGAAT
CGTTTTGACACAGCCATGAACGATGGGAGTTACAATGTGTACAATGCTGTGTATGCTGTG
GCCCACGCCCTCCATGAAATGCTTCTCCAACAAGTGGAAATATATCCAATGGGAAATAGG
GAAAGGATACTTTCCCCCTGGCAG
>V2R.GCA_004027595.1_DinBra_v1_BIUU_PVLD010025564.1_21016_21822+
GTGACTTTTGTCTCATTTGATCCTACACTGACCGACAGTGGCCAGAATCCTTCTCTCTAT
CAGGTGGCCCCAAAGGACACGTATTTGGCCCCGGGCATGGTGTCCTTGATGCTTCATTTC
CGCTGGACCTGGGTGGGCCTGCTCATCACAGAAGGCCAAAAGGGTCTTCAGTTTCTCTCA
GACATAAGAGCTGAGATGGACAGAAACAGAGTCTGTGTAGCCTTTGTGAAAATGGTCTCA
ACTGTGGCTGTGTCATATCTCTCAGCCACGCACGTGTATGATATCCTGATCACAGATGCA
TCATCAGTCAATGTGGTGGTTATTTACTATGATAATGATAGTGGAAATGATGTAAATTAT
AATGTAATGCAACACTTAGTGACATGGAAAGTCTGGGTGACAAACTCCCACTGGCATGCT
GACCTGGCTGGGAGAGATTTCATTCTTGATCCATTCCATGGGATGCTTGTTTTCTCACAC
CACCACAGGGAGATTCCAAGTTTCAAAAATTTTGTCCAGGAAGCTACCCCTTTCAGATAC
CCAGAAGACACTTATCTTTTTATGTATTGGTCTAAAAATTTCCATTGCTCACTCTCTGAG
TCTGACTGTACCTTGAAGAACTGTACACCTAATGCTTCTGTGGCTTGGTTGCCTCCAAAT
CGTTTTGACACAGCCATGAGTGATGAGAGTTACAATATATACAATGCTGTGTATGCTGTG
GCCCATGCCCTCCACGCGATGCTTTTGGAAGAAGTACAAAGACCACCAATGGGAAATAGA
CAAGTGATAATGTTTCCCCCCTGGCAG
>V2R.GCA_004027595.1_DinBra_v1_BIUU_PVLD010025595.1_18495_19301-
GTGAACTTTGGCTCATTTGATCTCACACTGACTGAAAGTGGCCAGTACCCTTCACTCTAT
CAGGTGGCCCCTAAGGACACGTATTTGGCTCTTGGCATGGTGTCCTTGATGCTTCATTTC
CGCTGGACCTGGGTGGGCCTGCTCATCACAGAAGGCCATAAGGGTCTTCAGTTTCTCTCA
GATATAAGAGCTGAGATGGACAGGAACAGAGTCTGTGTAGCCTTTGTGAAAATGGTGTCA
ACTGTGGCTGTGTCGTATGTCTCATTTACAAAGAAACATGATCTTCTGAGCGCTGATACA
GCATCGGTCAATGTGGTGGTTATTTACTATGATACTGATAGTATGCATGACGTAAAGTAC
AACATAGTGCAAGACTTAGTGACATGGAAAGTCTGGGTCACAAACTCACAATGGCATGCT
GACCTGTCTGGTAGAGATTTCATCCTTGACCCTTTCCATGGAATTCTTGTTCTTTCAATC
CACCATAAGGAGGTTTCAGGTTTCAAAAATTTTGTGCAGGATGCTACCCCTTACAAATAT
CCAGAAGACACTTACCTTTTTATATATTGGTCCAAGAATTTTGGCTGCTCATTCTCTGAG
CCTGACTGTGCGTTGAAGAACTGCACACCTAATGCCTCTGTGGCTTCGTTTCCTCCAAAT
CGTTTTGACACAGCCATGAGTGACAGGAGCTACAATATATACAATGCTGTGTATGCTGTG
GCCCATGCCCTCCACGAGATGTTTTTTGAAGAAGTACAAAGGCCACCAATGAGAAATGGA
AGAGTGACCATTTTTCACCACTGGCAG
>V2R.GCA_004027595.1_DinBra_v1_BIUU_PVLD010028304.1_17024_17830+
GTGACCTTTGGTGCTTTTGATCCTACACTGACCGACACTGGCCAGTACACTACTCTCTAT
CAGGTGGCCCCAAAGGACACATACTTGGCCCTGGGCATGGTGTCCTTGATGCTTCATTTC
CGCTGGACCTGGGTGGGCCTGCTCATCACAGAAGGCCATAGAGGTCTGCAGTTTCTCTCA
GATGTAAGAGCTGAGATGGACAGGAACAGAGTCTGTGCAGCCTTTGTGAAAATGGTCTCA
ACTGTGGCTTCTTCATATGTCTCACCCCTGTGGCAGTATGATATCCTGACTGCAGATACA
TCATCAGTCAATGTGGTGGTTATTTACTATGATAATGATAGTGGAAATGATGTAAATTAT
AATGTAATGCAACACTTAGTGACATGGAAAGTCTGGGTGACAAACTCACAATGGCGTGCT
GACCAGGCTGGCAGAGATTTCATACTTGACCCACTCCATGGGACTTTTGTTTTCTCACAC
CACCACAAAGAGATTTCAGGTTTCAAAAATTTTGTCCAGGAAGCTACCCCTTTCAAATAC
CCAGAGGACACTTACCTCTTTATATACTGGTCCAAGAATTTCCATTGCTCATACTCTGAG
CCTGACTGCACCTTGAAGAACTGCACACCTAATGCCTCTGTGGCTTGGTTGCCTCCAAAT
CGTTTTGACACAGCCACGAGTGATGAGAGCTACAATATATACAATGCTGTGTACGCTGTG
GCCCACGCCTTCCATGCGATGCTTTTGGAAGAAGTACAAAGGCCACCAATGAGAAATAGA
GAAGTGATGATGTTTCACCCTTGGCAG
>V2R.GCA_004027595.1_DinBra_v1_BIUU_PVLD010028727.1_10999_11805-
CTTATCTTTGACTCTTTTGATCCTATGTTGAACGAAAATGGCCAGTTTCCCTCCCTCTAT
CAAACGGCCCCAAAGGACACATCACTGGTCATTGGCCTGGCTGCCCTGCTACTTCATTTC
CACTGGACCTGGGTAGGACTGGTCATCACAGATGGCAAGAAAGGTTTGCAGTTTCTCTCA
CATGTGAGAGAAGAGATGGACAGGAATGGGGTCTGCATAGCATTTGTTAAAATTATGAAA
AATATTCTCGTGTCCTATCTCACAACTATTCAACACCATGATTTCATCATCAGGGAATCA
TCTCCGGTAAATGTAGTTATCATTTACTACGATACTGAGACTTTGAATACTGTGAACCAT
TATATTGGGCTGCATCTAGTGACATGGAGAGTCTGGATCACAAATTCACAATGGCATGCT
GACACGAGTGGGAGAAATTTCATCTTTGATTCTTTCCATGGAACTCTCATATTTTCACAA
CACCATGGAGAGATTTCTGGTTTTAAAACTTTTGTCCAGAGTGTTAATCCCTCCAAATAC
CCAGAAGATACTTTCCTCACTCTGTATTGGTTCCAGAATTTCCATTGCTCATTATCAGAT
TCGGACTGTACGCTGAAGGACTGTGCACCTAATGCCTCCCTGGCACGGCTGCCTGTGAAT
CGCTTTGACACAGCCATGAGCGATGGGAGTTACAACACATACAATGCTGTCTATGCCGTG
GCCCACGCCCTCCAGGAGATGCTCCTGCAGCAAGCTGAAGTGGAGCCAGTGAGAAATGGG
GACACAGTGGCGCTTTCCCCCTGGCAG
>V2R.GCA_004027595.1_DinBra_v1_BIUU_PVLD010031414.1_2734_3540-
GTCACCTTTGGCTTGTTTGATCCCGCACTGACCGACAGAGGCCAGTATCCTTCTCTCCAT
CAGGTGGCCCCAAAGGACACGTACTTGGCCCTGGGCATGGTGTCCTTGATGCTTCATTTC
CGCTGGACCTGGGTGGGCCTGCTCATCACGGAAGGCCAGAGAGGTCTGCAGTTTCTGTCA
GAGGTAAGAGCTGAGATGGACAGGAACAGAGTCTGTGCAGCCTTTGTGAAAATGGTCTCA
ACTGTGACTGTGTCGTTTCTCTCATCCACACAAAAACATGATATCTTCACTGCAGATACA
GCATCAGCCAATGTGGTGGTGATTTACTCTGACACTGACATTACACATGGTATAAACTAC
AACATAGTGCAAGACTTGGTGACATGGAAAGTCTGGGTGACAAACTCCCGATGGCGTGCT
GACCAGGCTGGGAGAGATTTCTTACTTGACCCTTTCCACGGGATTCTTGTTTTTTCACAC
CACCAGGAAGAGATTCCGGATTTCAAAAATTTTGTCCAGGCAGCTACTCCTTTCAAATAT
CCAGAAGACACTTATCTTTTTATATACTGGTCCAAGAATTTCCATTGCTCACTCTCTGAG
CCTGACTGTGACTTGAGGAACTGCACACCTAATGCCTCTGTGGCTTGGTTGCCTCCGAAT
CGTTTTGACACAGCCATGAGTGATGAGAGCTACAATATATACAATGCTGTGTACGCTGTG
GCCCACGCCCTCCACGCAATGCTTTTGGAAGAAGTACAAAGACCACCAATGAGAAACAGA
GAAGTGATGATGTTTCCCCCCTGGCAG
>V2R.GCA_004027595.1_DinBra_v1_BIUU_PVLD010032217.1_12142_12948+
GTGATCTTTGGCTCATTTGATCCTATACTGACTGACAGTGGCCAGTATCCTTCTCTCTAT
CAGGTGGCCCCAAAGGACACATACTTGGCCCTTGGCATGGTGTCCTTGATGCTTCATTTC
CACTGGACCTGGGTGGGCCTGCTCATCACAGAAGGCCAAAAGGGTCTTCAGTTTCTCTCA
GATGTAAGAGCTGAGATGGACAGGAACAGAGTCTGTGCAGCCTTTGTGAAAATGCTCTCA
ACTGTGGCTTCTTCATATGTCTCACCCCTGTGGCAGTATGATACCCTGACTGCAGATGCA
TCATCAGTCAATGTGGTGGTTATTTACTCTGATAACGATAGTGGAAATGATGTAAATTAT
AATGTAATGCAACACTTAGTGACATGGAAAGTCTGGGTGACAAACTCACAATGGCATGCT
GACCTGGCTGGGAAAAATTTCATACTTGACCCATTTCATGGGACTCTTGTTTTCTCACAC
CACCGCAAAGAGTTTCCTGGTTTCAAAAATTTTATTGAGGCCGCTACCCCTTTCAAATAC
CCAGAAGACACTTATCTCTATATATATTGGTCCAAGAATTTCCATTGCTCACTCTCTGAG
CCTGACTGCACCTTGAAGAACTGCACACCTAATGCCTCTGTGGCTTGGTTGCCTCCACAT
CATTTTGAGACAGCCATGAGTGATGAGAGCTACAATATATACAATGCTGTGTACGCTGTG
GCCCATGCCCTCCACGTGATGCTTTTTGAAAAAGTGCAAAAGCCTCCAGTGAGAAATAGA
AGAGTGATGATGTTTCACTCTTGGCAG
>V2R.GCA_004027595.1_DinBra_v1_BIUU_PVLD010032741.1_416_1221+
TCCTTACCTTTGACTCTTTTGATCCTATGTTGAATGAAAATGGCCAGTTTCCTTCCCTGT
TTCAAACGGCCCCGAAGGACGCATCACTGGCCACTGGGATGGCTGTCTTGCTACGTCATT
TCAGCTGGACCTGGGTAGGACTGGTCATCACAGATGGCACAAAAGGTTTGTGGTTTCTCT
CAGATGTGAGAGAAGAGATGGACAGGAACGGGATCTGCACAGCATTTGTTAAAATTATAA
CAAATGTTCTTGTGACCTATCTCTCAATTGCACAAAACCATGATTTCATCACCAGGGAAT
CATCTCTGGTAAATGCAGTTATTATTTACAATACTGAGAATCTCAATACTGTGAACCATT
ATATCGGGCTGTATCTAGTGACATGGAGAGTCTGGATCACAAATTCACAATGGCATGCTG
ACACGAGTGGGAGAAACTTCATCTTTGATTCTTTCCATGGAACTCTCATATTTTCACAAC
ACCATGGAGAGATTTCTGGTTTTAAAACTTTTGTCCAGAGTGTTAATCCCTCCAAACACC
CAGAAGATACTTTCCTCACTCTGTATTGGTTCCAGAATTTCCATTGCTCATTATCAGATT
CGGACTGTACGCTGAAGGACTGTGCACCTAATGCCTCCCTGGCACGGCTGCCTGTGAATC
GCTTTGATACAACCATGAGCGATGGGAGTTACAACACATACAATGCTGTGTATGCCATGG
CCCACGCCCTCCAGGAGATGCTCCTTCAGCAACCTGAAATGGAGCCAGTGAGAAATGGGG
ACACAGTGGTGCTTTCCCACTGGCAG
>V2R.GCA_004027595.1_DinBra_v1_BIUU_PVLD010034122.1_7896_8702-
CTTACCTTTGACTCTTTTGATCCTATGTTGAACGAAAATAGCCAGTTTCCCTCCCCCTAT
CAAACGGCCCCAAAGGACACATCACTGGCCATTGGCCTGGCTTCCCTGCTACTTCATTTC
CACTGGACCTGGGTAGGACTGGTCATCACAGATGGCAAGAAAGGTTTGCAGTTTCTCTCA
CATGTGAGAGAAGAGATGGACAGAAATGGGGTCTGTGTAGCATTTGTTAAAATTATGACA
AATGTTCTTGTGTCCTATCTCTCAACTACACAACACCATGATTTCATCACCAGGGAATCA
TCTCCGGTAAATGTAGTTATCATTTACTATGATACCGAGAGTCTCAATACTGTGAACCAT
TATGTTGGGCTGCATCTAGTGACATGGAGAGTCTGGATCACAAATTCACAATGGCATGCT
GACACGAGCGGGAGAAATTTCATCTTTGATTCTTTCCATGGAACTCTCATATTTTCACAA
CCCCATGGAGAGATTTCTGGTTTTAAAACTTTTTTCCAGAGTGTTAATCCCTCCAAATAC
CCAGAAGATACTTTCCTCACTCTGTATTGGTTCCAGAATTTCCATTGCTCATTATCAGAT
TCGGACTGTACGCTGAAGGACTGTGCACCTAATGCCTCCCTGGCACGGCTGCCTGTGAAT
CGCTTTGACACAGCCATGAGCGATGGGAGTTACAACACATACAATGCTGTGTATGCCGTG
GCCCACGCCCTCCAGGAGATGCTCCTGCAGCAAGCTGAAGTGGAGCCAGTGAGAAATGGG
GACACAGTGGCGCTTTCCCCCTGGCAG
>V2R.GCA_004027595.1_DinBra_v1_BIUU_PVLD010034334.1_2524_3330+
ATTACCTTTGGCTCATTTGATCCTACACTGACTGACACTGGCCAGTATCTTTCTCTCTAT
CAGGTGGCCCCAAAGGACACGTATTTGCCCCTTGGCATAGTGTCCTTGATGCTTCATTTC
CGCTGGACCTGGGTGGGCCTGCTCATCACAGAAGGCCATAAGGGTCTTCAGTTTCTCTCA
GATATAAGTGCTGAGCTGGACAGGAACAGAGTCTGTGTAGCCTTTGTGAAAATGGACTCA
TCTGTGGCTATGTCATATACTTCAGCCATGAAGAAACATGATATCCTGACTGTGGGTACA
TCATCAGTCAATGTGGTGGTTATTTACTGTGATACTGATAGTCAAAATGATATAAACTAT
AACACAATGCAAAATTTTGAGACATGGAAAGTCTGGGTGACAAACTCCCGATGGCATGCT
GACCTGGCTGGGAGAGATTTCATACTTGACCCATTCCATGGGATTCGTGTTCTTTCAAAC
CACCATGAAGAGATTTCAGGTTTCAAAACTTTTGTCCAGGAAGCTACCCCTTTCAAATAC
CCAGAAGATACTTATCTGTTTATGTATTGGTCCAAGAATTTCCATTGCTCATTCTCTGAG
TCTGACTGTGCCTTGAAGAACTGCACACCTAATGCCTCTGTGGCTTGGTTGCCTCCGAAT
CGTTTTGACACAGGCATGAATGACAGGAGCTACAGTATATACAATGCTGTGTACACTGTG
GCCCATGCCCTCCACGCGATGCTTTTTGAAGAAGTACAAAGGCCACCAATGAGAAAGACA
CCTGTGGTGATGTTTTCTCCCTGGCAG
>V2R.GCA_004027595.1_DinBra_v1_BIUU_PVLD010034644.1_10501_11304+
CTTACTTTTGGCTCTTTTGATCCTATGCTGAGAGACAATGACCAGTTTCCTTCCCTGTAC
CAGATGGCCCCAAAGGACACATCTCTGGCCCTCGGCATGGTGTCCTTGATGCTTCATTTT
AGCTGGACCTGGGTGGGACTGGTCATCACAGAAGGTCAGAAAGGTCGTCAGTTTCTCTCA
GATGTGAGAGCAGAGATGGACAGGAGCAGAATCTGTGTAGCATTTGTGAAAATGATTGAA
GTTACCTTTGGTGCTTCTTTTGGAAACTTTCAATATGATTTTCAGACCAGGGAAACATCA
CCAGCCAATGTGGCTATTGTTTACTATGATAGTGAGAGTCTAAATGATATGAACTTCAAT
GTAGGAGGATATTTAGTGACATGGAGAATCTGGCTGACAAACTCACAATGGCATGCTGAC
ATGATGGGGAGAAATTTTATACTTGACTCATTCCATGGGACTCTCATTTTTTCAAACCAC
CATGAGGAGATTTCTGGTTTCAAAAATTTTGTTCAGACTGCTAACCCTTATAAATACCAA
GAAAACAATTTCCTTTCTCTGTATTGGTTTGAGAATTTCCATTGCTCATTATCAGAATCT
GGTTGCTCATTGAGGAACTGTCCACCAAATGCCTCTTTGGTGTGGCTGCCTCTGAATTGT
TTTGACACAGCCATGAATGATGCAAGTTACAATATATACAATGCTGTGTATGCTGTGGCC
TATGCCCTCCACGAGATGGTTCTCCAGCAAGTACAAATATATTCAATGAAAAATGGGGAA
AGAACGGTGTTTTCTACCTGGCAG
>V2R.GCA_004027595.1_DinBra_v1_BIUU_PVLD010035104.1_3762_4568-
ATTACTTTTGGCTCTTTTGATCCTATGTTGGGTGAACATAGCCCGTTTCCGTCTCTCTAC
CAGATGGCCCCCAAGGACACATATCTTGCCATTGGAATGGTCTCCCTAACCCTTCATTTC
AGCTGGAACTGGGTGGGGCTGGTCATCACAGAAGGTCAGAATGGCCTCAAGTTTCTCTCA
GATATGAGAGTGGAGATGGACAGAAATGGTGTGTGTGTAGCATTTGTGAAAATGATCTCA
ACTACTCTTGTGTCCTATCTCTCAACAACAAAGTCGTCTGATTTTCTGACCAGAGAAACA
TCACCAGTAAACGTAGTTATCATTTACTATGATACAGATAGCCTAAATGATGTAAACTAT
CATATAGGATTACATTTAGTGACATGGAGAGTCTGGGTCACAAACTCACAATGGCATGCT
GATATCACTGGAAAAAATTTCATACTTAACTCATTCCATGGGACTTTCATTTTTTCATAC
CATCATGAGGAAGTTTCTGGTTTTAAAAATTTTATCCAGACAGCTATCCCCTCCAAATAT
CCAGAAGATCCTTTCCTTGCTCTGTATTGGTTCCAGAATTTTCAGTGCTCATTATCTGAG
TCCAACTGTACATTACATAACTGTACACCTAATGCATCTTTGGCATGGTTACCTAGAAAT
CATTTTGACACGGACATGAGTGCTGGGAGTTACAATGTATACAATGCTGTGTATGCTGTG
GCACATGCCCTGCGTGAGATGCTTTTTCAACAAGCGCAAATGCAACCGGTATCAAAGGGA
GGATGGACAACGTTCTCCCCATGGCAG
>V2R.GCA_004027595.1_DinBra_v1_BIUU_PVLD010037693.1_4584_5387+
CTTTCATTTGGAATTTTTGATCCTACCCTGAGTGACAGTGGCCAGTTTCCTTCTCTCTAT
CAGATGGCCCCCAAGGACACATCTCTGCCCCTTGCCATGGCCTCTTTGATGGTTCATTTC
AACTGGAATTGGGGGGGGATAGTCATCTCAAAAAATGAGAAAAGTGTTCAATTTCTCTCA
GCATGGATGGAAGAAATGGGAAGGAACAAAATCTGTGTAGAGTTTGTACATATTATCCCT
ACCCATATAAATGTATACATAAATAGCTATCGCAGATATAATAAGCAGATTGAGACATCG
TCAGCAAATGTTGTTATAGTTTTTGGAGGTATCGGCACTTCTATAGGTGTGTTTTTTAGG
AGATGGGAGTACTTAAGCAGAAGGATAGTCTGGGTCACCACGTCTCAATGGGATGTCACC
ACTAGCAAAAGACATTTTCTCCTTAGCCCATTTCAAGGTACTTTCATTTTTTCACACCAC
CATGGTGAAGTTTCTGGTTTTAAAAATTTTATCCAGGCAGTGAATCCTTCAAAATACCCA
GAAGACATTTTCCTTGCAAGATTGTGGTGGATGCATTTTAACTGCTCAGTATCAGAGTCT
ACGTGTCAGTCCCTGGAGAACTGTTCATGCCATGGCTCCTTGGAATGGCTACCTGGGCAC
AGGTTTGACATGGCCATGAGTGAGGGGAGTTATAATATATACAATGCTGTGCATGCTGTG
GCCCACGCCCTCCATGAGATGCTTCTTCAAGTAGATGTAGAACCAAAGAATAGTGGAAAA
GGACTGGGATTTTCTCCCTGGCAG
>V2R.GCA_004027595.1_DinBra_v1_BIUU_PVLD010056692.1_530_1336+
GTGACCTTTGGATCATTTGATCCTACACTGAGTGACAGTGGCCAGTATCCTTCTCTCTAT
CAAGTGGCTCCAAAGGACACGTATTTGGCCCTTGGCATGGTGTCCTTGATGCTTCATTTC
CGCTGGACCTGGGTGGGCCTGCTCATCACAGAAGGCCATAAGGGTCTTCAGTTTCTCTCA
GATATAAGAGCTGAAATGGACAAGAATAGAGTCTGTGTAGGCTTTGTGAAAATGGTCTCA
TCTGTGGCTATGTCATATATGTCAGCCATGAAGAAACATGATATCCTGACTGTGGATACA
TCATCAGTCAATGTGGTGGTTATTTACTGTGATGCTGATAGTCAAAATGATGTAAACTAC
AACATAGTGCAAAGCTTTGTGACATGGAAAGTCTGGGTGACAAACTCTCAATGGCATGCT
GACCTGGCTGGAAGAGATTTCATACTTGACCCATTCCATGGGATTCTCATTCTTGCAAAC
CACCATGAAGAGATTTCAGGGTTCAAAACTTTTGTCCAGGAAGCTACCCCTTTCAAGTAC
CCAGAAGATACTTATCTTTTTATGTATTGGTCCAAGAATTTTGATTGCTCATTTTCTGAG
TCCGACTGTGCCTTGAAGAACTGCACACCTAATGCCTCTGTGGCTTGGTTGCCTCCAAAT
CGTTTTGACACAGCCATGAGTGACAGAAGCTACAATATATACAACGCTGTGTATGCTGTG
GCCCACGCCCTCCACGCGATGCTTTTTGAAGAAGTACAATGGCCACTGATGACAAATGGA
AGAGTGATGACGTTTTCCCCTTGGCAG
>V2R.GCA_004027025.1_MyoCoy_v1_BIUU_PVJA010004536.1_959_1765-
GTAACCTTTGGCTCATTTGATCCTACACTGATGGACAACACCCAGTATCCTTCACTCCAT
CAGGTGCCCCCAAAGGACACGTATCTGGCTCTTGCCATAGTGTCCTTGATGCTTCATTTC
AAGTGGACCTGGGTGGGTCTGTTCATCACAGAAGGCCATAAGGGCCTTCAGTTTCTCTCA
GATGTAAGAGCTGAGATGGACAGGAACAAAATCTGCGTAGCCTTTGTGAAAATGGTGTCC
ACATTGGCTGTGCAATATACTTTTTCAGAAAAAAAGCATGACATTCTGTCCACAGATACA
GCATCTGCTAATGTGGTGGTCATTTACTATGGCACTGATAGTGCAAATGATATAAACTAC
ACTATAATGCAAAACTTAGTGACATGGAAAGTTTGGGTGACAAATTCACAGTGGCATGCT
GATCTGAATGGGAGAGACTTCATACTCGACCAATTCCATGGGATTTTTATTTTATCACAC
CACCACGAAGAAATTTCAGATTTTCATGCTTTTGTCCAAGAAGCTACCCCTTTCAAATAC
CCAGAAGACACTTATCTCATTATGTATTGGACCAATAATTTCCAGTGCTCCTTCTCTGAG
TCTGACTGTTCCTTGAAGAACTGTATGCCTAATGCATCTCTGGTTTGGATGCCCCCAAAT
CGTTTTGAGGCAGCTATGAGTGACAGGAGCTACAACATGTACAATGCTGTGTACGCTGTG
GCCCACGCCCTCCATGCCATGGTTTTTGAAAAAGAGCAAAGGCCATCACTGGAGAGTAGG
CAAGTGATGATATCTTCCCCCTGGCAG
>V2R.GCA_004027025.1_MyoCoy_v1_BIUU_PVJA010004536.1_31528_32334+
ATTACCTTTGGCTCGTTTGATCCTACACTGATGGACAGAGGCCAGTATCGCTCTCTCCAT
CAGGTGGCCCCAAAGGACACATATTTGGCCCACGGCATGGTGTCTTTGATGCTTCATTTC
CACTGGACCTGGGTGGGCCTGCTCATCATGGAGGGCCATCAGGGTCTTCAGTTTCTCTCA
GATGTAAGAGCTGAGATGGACAGGAACAGAGTCTGTGTGGCCTTTGTGAAAATGCTGTCA
ACTGTGGCTGTGTCACATATATCACCTGGAAATAAACATGATATCCTGACCAAAGTTATG
CCACCTACCAATGTGGTGGTCATTTATTATGACACCGATTTTATGAATGATGTGAGAAAC
ATTATAATTTTCCACTTATTGACTATACAAGTCTGGGTGACCAACTCAGGATTCTATGCT
GAGAAGGCTGGGAGAGATTTTATTTTTGACCCATTCAATTGGATTCTTAGTTTTTCACAT
CACCACAAGGAAATTTCAGGTTTCAAAAATTTTGTCAAAGAAGCCAACCCTTTCAAATAC
CCAGAGGACACTTTCCTCATTATGTATTGGTTCACTAATTTTGGTTGCTCATTCTCTGGG
TCTGACTGTTCCTTGAAGAACTGCATGCCTAATGCCTCTCTTGCTCATTTGCCTCTGAAT
CATTTCGACACAGCCATGAATGATAGGAGCTACAATATATACAGCGCTGTGTATGCTATT
GCCTATGCCCTCCAGGAGATGGTTTCTGAAGACGTCCAAAGGCCAGCACTGAGCAATAGA
CAAGGGATGATATCTCCCCCCTGGCAG
>V2R.GCA_004027025.1_MyoCoy_v1_BIUU_PVJA010004536.1_62586_63392+
CTTACTTTTGGCACTTATGATCCTGAATTCAAGGACAATGGCCAGTTTCCTTCTCTCCAC
CAGGTGGCCCCAAAGGACTCATCTCTGGCCCTTGCCATGGTCTCCTTGATGCTTCATTTC
AGATGGACCTGGGTGGGACTGATCATCACAGAAGGCCACAACGGTTTCCAGTTCCTCTCA
GATGTGAGGGGAGAGACGGACAGGAATGCAGTCTGTATAGCCTTTGTGACAATGATCTCA
AATCCTCTTGTGTCATATCTTTCATTCACAAAATTGCACAATTTTCAGACTAGAGAAATA
CCTCCAGTAAATGTGGTGATCATTTATTATGACAGTGATAGTCTAAATCACATAAACCAG
CAAATAGGGCACCATTTAGTGACATGGAGAATCTGGGTCACAAACGCACAATGGCATGCA
GACCTCGCTGGGAGAAATTTCATCCTGGACTCATTCCATGGGATCCTCATTTTTTCTCAC
CACCATGAGGAGATTTCTGGGTTTAATAAGTTTATTGCAACAGCAACCCCTTTCAAGTAT
CCAGAAGACACTTTCCTCACTCAGTACTGGTTCCAGAATTTCCGCTGCTCATTCTCTGAC
TCTGACTGTTCGCTGAAGGACTGCACCCCCAATGCCTCCCTGGCATCGCTGCCTTTGAAT
CGTTTTGACACAGCCATGAGTGACGGGAGCTTCAGCACCTACAATGCTGTGCATGCGGTG
GCCCATGCCCTCCACGAGATGTTTCTGCAACGTGGTCAAACGCAACCCACAGAAAGAGGC
GACAATATGGTGTTCTCTCCCTGGCAG
>V2R.GCA_004027025.1_MyoCoy_v1_BIUU_PVJA010006899.1_56952_57758+
GTAACCTTTGGATCATTTGATCCTACACTGATGCACAGTGGCCTGTATCCTTCACTCCAT
CAAGTGCCCCCAAAGGACACGTATCTGGCTCTTGGTATGGTGTCCTTGATGCTTCACTTC
CAGTGGACCTGGGTGGGCCTGCTCATCACAGAAGGCCATAAGGGCCTTCAGTTTCTCTCA
GATGTAAGAGCTGAGATGGACAGGAACAAAATCTGTTTAGCCTTTGTGAAAATGGTGTCC
ACTTTAGCTGTGCAATATATCTTTTCAGAAAAAAATTATGACATCCTATCTGCAGATACA
GCATCTGCTAATGTGGTGGTCATTTACTATGGCACTGATAGTGCAAATGATATAAACTAC
ACTATAATGCAGACCTTAGTGACATGGAAAGTTTGGGTAACAAATTCACAATGGCATGCT
GATCTGAATGGGAGAGACTTCATACTTGATCAATTCCATGGTATTTTTGTTTTTTCCCAC
CACCATGAAGACATTTTAGATTTCAAAAATTTTGTCCAAGAAGCTACCCCTTTCAAATAC
CCAGAAGACACTTACCTTGTTATGTATTGGTCCAATAATTTCCATTGCTCTTTCTCTGAG
TCTGACTGTTCCTTGAAGAACTGTACGCCTAATGCCTCTCTGGCTTGGATGCCTCTGAAT
CGCTTTGAAACAGCCATGAGTGACAGGAGCTACAACATGTACAATGCTGTGTACGCTGTG
GCCCATGCCCTCCATGCGATGCTTTTTGAAGAAGAGCAAAAGCCACCACTGAAGAGTAGA
CATGTGATGATATTTTCCCCCTGGCAG
>V2R.GCA_004027025.1_MyoCoy_v1_BIUU_PVJA010007323.1_5082_5912+
CTCACCTTTGGACCTTTTGATCCTATCCTAAGTGACAAAAGCCAGTTTCCTTCTGTTTAT
CAGATGGCTCCCAAAGATACCTCTCTGGTCCTTGGCATGGTCTACTTGATGATTCATTTT
AACTGGAACTGGGTTGGGTTTTTCATCTCAGAAGACCAGAAAGGTATGGAGATTCTCTCA
GACTTGAGAAGAGAGATGGACAGGAACAGAGTCTGTATAGCTTTTGTGGAAATGGTTCCA
GTCAGCAGAGTGTCATATTCTTCAGATGTCTTGTTAAACCATCACCAGGTCATGAAATCA
TCTGCAAATGTTATTTTCATTTTTGGTGATACTGATTACCTACAAGGATTAATATGCAAA
TTAGGGCAAACCTTAATGACATGGAAAGTCTGGGTCATGAATTCACAGTGGGATTTTGCT
ATCACTCCGAAATATTTTATGTTAGATATATTCCACGGGACTCTCATTTTTTCACACCAC
CATAGTGAAATCTCTGGTTTTACAAATTTTATCAAGACAGTTAACCCTTCAAAATACCCA
GAATACATTTACCTTGCTCGGTTATGGTATTCTTACTTTAACTGCTCATTTTCTGGGTCA
GATTGTGAAACATTAGACAACTGTCTACCCAATGCCTCCTTAGAATTGTTACCCAATGCC
TCCTTAGAATTGTTACCTAGACACCTTGTTGACATGGTCATGACTCAAGAGAGTTACAAT
ATCTACAATGCTGTGTATGCTGTAGCCCACTCTCTTCATGTGATGCTTCTTGATCAAACA
GAAATTCAGCCCAAGCAAAATGGGAAAGGTGGAGTGTTTTCGCCTTGGCAG
>V2R.GCA_004027025.1_MyoCoy_v1_BIUU_PVJA010008893.1_16112_16915-
GTTTCCTTTGGTTCCTTTGATCCTATGCTGAGTGACAGTGACCTCTTTCCTTCTCTCTAT
CAAGTGGCCCCGAAGGATGCATCTCTGGCCACTGGCATGGTCTCTTTGCTCCTTCACTTC
AGCTGGAGCTGGGTAGGGCTGCTCATCACAGACGGGCATAAAGGTCTTCAGTTTCTCTCA
GATGTGAGAACAGAGATGAACAAGAAGAGCATCTGTGCAGCATTTGTGAAACTCATTTCA
ACTCCTCTTGTGTCATATATGTCAAATATACGGCCTGCTGAAATTCTGACAAGCGAAACC
TCCCTAGTGAAGGTCATTGTCATTTACTATGAAAGTGGCAGTCTAAATGAAGTAAACTAC
AGCATAGGGCAACATTTCGTGACATGGAGAGTCTGGGTGACAAATTCACAGTGGCAGGCC
GACATGGGCGGGACCAATTTCATACTTGACTCATTCCACGGGACTCTCATTTTTTCAAAT
CATCATAAAGAGATCTCTGGTTTCGAAAGTTTTGTCCAGGCTGCAAACCCTTTTAAGTAC
CCAGAAGACACTTACCTCATGATGTACTGGTATGAAAACTTCCATTGTTCATTCTCAAAT
TCTTGTGCATTGAAGAACTGTACAACTAATGCTTCTCTAGCATGGCTGCCTGTGAATCGT
TTTGACCTGGCCATGAGTGATGCGAGTTACAATATCTATAATGCTGTGTATGCAGTGGCC
CATGCTCTCCATGAGATGCTTCTCCAACATGTGCAAAGCCCACTTGTGAGAAGTAAACGA
GTGCGGGAGCTTTCTGCCTGGCAG
>V2R.GCA_004027025.1_MyoCoy_v1_BIUU_PVJA010008893.1_49116_49922-
GTTACTTTTGGCTCCTTTGATCCTATGCTAAGTGACAATGACCAGTGTCATTCTCTCTAT
CAAGTGGCCCCAAAGGATGGATCTCTGGCCATTGGCATGGTCTCCTTGATGCTTCACTTC
AGCTGGACCTGGATAGGGCTGCTCATCACAGACGGGCATAGAGGTCTTCGATTTCTTTCA
GATGTGAGAACAGAGATGGACAAGCAGAGCCTCTGTGCAGCGTTTGTGAAATTCATTCCA
ACTCCTGTCATGTCATATATGTCAAATGTACAACCTGTTGACATCCTCACAGGGGAAACA
TCACTAGCGAATGTCGTTATTATTTACTATGACACTGCTAGTGTCAATGAAGTAAACTAT
CACATAGGAAAACACTTAATAACGTGGCGAGTTTGGGTGACAAACTCAGAATGGCAGGCT
GACATGACTGGGAAAAATTTCATACTTGATTCCTTCCATGGGACTCTTATATTTTCAAAT
CACCAAGAAGAGATTGCTGGTTTTAAGAATTTTGTCCAGGCAGCCAATCCTTTCAAATAC
CCAGAAGACTCTTACCTGACTATATTTTGGCACAAAAATTTCCACTGCTCTTTTTCTGAT
GCTGATTGTACTTTGCAGAACTGTATGCCTAATGCCTCTCTGGTGTGGCTGCCCGTGAAT
CATTTTGACCCTACTATGAGTGATACGAGTTATAATACATACAACGCTGTGTATGCAGTG
GCCCATGCCCTCCATGAGATGCTTTTTCAACAAGCACAAAGAACACTAGTGGAAAGTAAA
AGAGGGATGCCGTTTTCTGTCTGGCAG
>V2R.GCA_004027025.1_MyoCoy_v1_BIUU_PVJA010014561.1_35370_36176+
CTTACCTTTGGCACTTTCGATGCTGAGTTCGGTGACAATGGCCAGTTTCCTTCTCTCCAC
CAGGTGGCCCCAAAGGACTCATCTCTGGCCCTTGCTATGGTCTCCTTGATGCTTCATTTC
AGCTGGACCTGGGTGGGACTGGTCATCACAGAAGGCCACAATGGTTTCCAGTTCCTCTCA
GATGTGAGGGGAGAGACGGACAGGAAAGGAGTCTGTATAGCCTTTGTGACAATAATCTCA
AATCCTCTTGTATCCTACCTCTCAATTACAAAGCTGCAAAATTTCCTGACTAGAGAATCC
TCGCCAGTAAATGTTGTGATCATTTATTATGACAGTGATAGTCTAAATAATATAAACCAT
CATTTAGGGCTCCATTTAGTGACATGGAGAATCTGGGTCACAAACGCACAATGGCATGCA
GACCTGGCTGGGAGAAATTTCATCCTGGACTCATTCCACGGGATCCTTGTTTTTTCACAC
CACCATGAGGAGATTTCCGGTTTTAAGAAGTTTATCCGAACAGTGACCCCCTTCAAATAC
CCAGAGGACACTTTCCTCACTCACTTCTGGTTCCGGAATTTCCACTGCTCCTTCTCTGCC
TCTGACTGTTCGCTGAAGGACTGCACCCCCAATGCCTCCCTCGCATCGCTGCCTTTGAAT
CGTTTTGACACAGCCATGAGTGACGGGAGCTTCAACACCTACAAGGCTGTGTATGCGGTG
GCCCGCGCCCTCCAAGAATTGCTTATTCAGCGGGGTCAAATGCAGCTCACAGAAAGTGGG
TACAATACAGTGTTCTCTCCCTGGCAG
>V2R.GCA_004027025.1_MyoCoy_v1_BIUU_PVJA010014701.1_44813_45685-
GTGGGCTACTTCTCTACCTGCTCAATTCTTAGTGACAAATTTCAGTTTCCATCTTACATT
CGCACAATAGCCAGTGATAAATTCCAGTCCCAAGCAATGGTAAAGCTCATCCAACACTTT
GGTTGGGTCTGGGTAGGCACTATTGCAGCTGATGATGACTATGGTAAATATGGAGTAAAA
GCTTTTAAAGAACAAATGGAAAGCGTCAATCTCTGTATTGCATTCTCTGAAACCATACCC
AAAGTCTATTCCCATGAGAAAATGCAGAAGGCCGTTAAAGCTGTACGGAGTTCTACTGCC
AGAGTCATTGTGCTTTATGCATCTGATATTGACCTCAGTCCTTTCGTGCTGGAAATGGTT
TACCATAACATAACTGACAGAACGTGGATAGCAAGTGAAGCATGGATCACCTCAGCCCTC
ATTGCAAAGCCTGAGTATGTCCCCTATTTCAGAGGAAGTATTGGATTTGCAATACCCAAA
ACTGATATACCAGGATTAAAAGAATTTCTTTATGATGTCCACCCTAGCAAGGATCCAAAT
GACATCCTGACCATTGAATTCTGGCAAACTGCATTTAACTGTACTTGGCCAAATAGTAGT
GTTCCCTACAATGTTGATCATAGAGTGAATATGACTGGCAAGGAAGACAGATTGTATGCC
ATGTCTGATAGGCTCTGTACTGGCGAAGAGAGTTTGGAAGAGCTTAACAATACCTACTTG
GATGTGTCTCAGCTCAGAATTACAAACAATGTCAAACAAGCTGTGTACGCTATGGCTTAT
GCCTTGGATGAACTAAGCAGATGTGAGCATGGACAGGGGCCGTTCATGCCAGATTTCTCT
TGTGCCTATTTACCTGACTTCGAGCCTTGGCAA
>V2R.GCA_004027025.1_MyoCoy_v1_BIUU_PVJA010016464.1_6257_7060+
CTCAGCTTTGGCTCCTTTGATCCCACATTCAATGACAGAGATGAGTTTCCTTCTCTGCAT
CAAGTAGCCCCCAAGGACATGTCTCTGGCCACTGGCATGGTCTCCTTGATGCTTCATTTC
GGCTGGACCTGGGTGGGACTGGTCATCACAGAAGGTCAGAAAGGCCGTCAGTTTCTCTCA
GATGTGAGAACAGAGATGGACAGGAATGGAGTCTGTGTGGCCTTTGTGACAATGGTCTCG
AATTTTCTTGAAATGTTTAAGTCAGCTACAGAAAGACTAGATTTCTTAACCAGAGAAACA
TCACCAGTAAATGTGGTCATCATTTACTATGACACAGAGAGTCTAAATGATGTGAACTAT
CAGATCGAGCAGCATTTGGTGACATGGAGAGTCTGGGTCACAAACACACACTGGCAGGCT
GACATGACTGGGAAAAATTTCATACTTGACTCATTCCATGGGACTCTCGTCTTTTCACAC
CACCGTGAAGAGATTCCAGATTTTAAAACCTTCGTTCACTCGGCTAACCCCTCCAAGTAC
CCAGAAGATACATTCCTCACTCTGTATTGGTTCCAGAATTTTCAGTGCTCAGTCTCTGAT
TCTGACTGTACATTGAAGAACTGCCTACCGAATGCCTCTCTTGAATGGTTGCCTGTGAAT
CAATTTGACACATCCATGAGTGATGCGAGCTACAATGTGTACAATGCTGTGTACGCAGTG
GCACACGCGCTCCACGAGATACTCTTTCAGGAAGTCGAGAATCAAGTGGAAAATGGAGAC
AAATTGGTCTTTTACCCCTGGCAG
>V2R.GCA_004027025.1_MyoCoy_v1_BIUU_PVJA010018597.1_25734_26540-
GTTACGTTCGACTCATTTGATCCTGCCCTGGCTGACAGTGGCCAGTGTCCTTCTCTCTAT
CAGGTGGCCCCAAAGGACACTTATTTGGCCATTGCCATGGTGTCCTTGATGCTTCATTTC
CACTGGACCTGGGTGGGCCTGCTTGTCACAGAAGGTCTTAAGGGTCTTCAGTTTCTCTCA
GATATAAGAGCTGAGATGGACAGGAACAAAATCTGTGTGGCCTTTGTGAAAATGGTGTCC
ACGGCTGCTGTGTCATATATGTCAGCCATGAAGAAACATGACATCCTGACTGCAGATACA
ATATCTGCCAAGGTGGTGGTCATTTACTATGATACTGATAGTGTAAATAATGTCAACTAC
AACATAGTGCAAGACTTAGTGACATGGAAAGTCTGGGTGGCCAACTCACAATGGCATACT
GATTTTGCTGGGAGAGATTTCATGCTAGACCCATTCCATGGGATTCTTGTTTTTTCACAC
CACGACAAAGAGATTGCAGGTTTCAAAACTTTTGTCCAGGAGGCCACCCCTTTCAGATAT
CCAGGGGACACTTACCTCGTTATGTTTTGGCTCAAGAATTTTGATTGCTCCATCTCCGAG
TCCGACTGCACCGTGAAGAACTGTGCACCTAATGCCTCGATGACGTGGTTGCCTCTGAAT
CGTTTTGACACATCTATGAGTGATGAGTGCTACAATATGTATAATGCTGTGTATGCGGTG
GCCCATGCCCTCCACGCAGTGCTCTTTGAAGAAGTAGAAAGACCGCCGATGATAAGAAGA
GAAGTGATGATCTTTCCTCCCTGGCAG
>V2R.GCA_004027025.1_MyoCoy_v1_BIUU_PVJA010018625.1_14599_15405+
TTCAGCTTTGGCTCCTTTCATCCCACATTCAGTGACAGAAGCGAGTTTCCTTCTCTGTAT
CAAGTGGCCCCCAAGGACACGTCTCTGCCCACTGGCATGGTCTCCCTGATGCTTCACTTC
AGCTGGACCTGGGTGGGACTGGTCATCACAGAAGGTCAGAAAGGCCGTCAGTTTCTCTCA
GATGTAAGAGCAGAGATGGACAGGAACGGAGTCTGTGTGGCCTTTGTCAAAATGATCTCA
AACTACCTAACTTCATCTCCAATGGCTCTGCAGAATTTAGATTTCCTGACCAGAGAAATA
CGACCAGTAACCGTAGTCATCCTTTACTATGACACAGAGAGTCTAAATGATATCAATTAT
CAAATAGGGCAGTATTTAGTCACATGGAGAGTCTGGGTCACAAACTCACAGTGGCATGCT
GACATGGCTGGGAGAAATTTCATACTTGATTCATTCCACGGGACTCTCATCCTTTCACAC
CACTGTGAGGACAGCCCAGACTTTAAAACCTTCATCCACACAGCCAACCCCTCCAAGTAT
CCAGAAGACACGTTCCTCACTCTGTACTGGTTCCAGAATTTTCAGTGCTCAGTGTCTGAA
TCTGACTGTTCACTGAGGAGCTGTCTGCCTAATGCTTCTCTGGCATGGCTGCCTGTGAAT
CATTTTGACACGGCCATGAGTGACGCGAGTTACAACGTATACAACGCTGTGTATGCGGTG
GCCCACGCCCTCCATGAGTTGCTCCTTCAGGAAGTTGGAAGGAAACCAACGCGAAATGGA
GACCCAGTGGTGTTTTCTGCCTGGCAG
>V2R.GCA_004027025.1_MyoCoy_v1_BIUU_PVJA010021013.1_1892_2698-
ATAACCTTTGGCTCATTTGATCCTACACTGATGCACAGTGGCCAGTATCCTTCACTCCAT
CAGGTGGCCCCAAAGGATACGTATCTGGCCCTTGCCATGGTGATCTTGATGCTTCATTTC
CGCTGGACCTGGGTGGGCCTGTTCATCACAGAAGGCCATAAAGGACTTCAGTTTCTCTCA
GATATAAGAGCTGAGATGGACAGGAACAGAATCTGTGTAGCCTTTGTGAAAATGGTGTCC
ACTGTGGCTGTGTCATATGCCTTATCTGGAAAGAAACATGACATTCTGTCCTCAGATACA
GCTTCTGCTAATGTGGTGGTCATTTACTATGGCACTGGTAGTGCAAATGATGTAAAGTAC
ACTATAATGCAAAACTTAGTGACATGGAAAGTTTGGGTGACAAACTCACAGTGGCACGCT
GACCTGATGGGGAGAGATTTCATACTGGATCCATTCCATGGGAGTTTTGTCTTTTCACAC
CACCATGAACAAATTTCAGACTTCAAAACATTTGTCCAAGAGGCTACCCCTTTCAAGTAC
CCAGAAGACACTTACCTCGTTATGTATTGGACCAATAATTTCCATTGCTCCTTTTCTGAG
TCTGACTGTGCCTTGAAGAACTGTATGCCCAATGCCTCTCTGGCTTGGTTGCCTCTGAAT
CGTTTCGAAACCCTCATGAGTGATGAGACCTACAATACGTACAACGCTGTGTACGCTGTG
GCCCACGCCCTCCAGGCAGTGACTTCTGAAGAAGAGCAAAGGACACCACTGACTAATAGA
CAAGTGACGATGATTTGCCCCTGGCAG
>V2R.GCA_004027025.1_MyoCoy_v1_BIUU_PVJA010021013.1_26230_27036-
GTAACCTTTGGCTCATTTGATCCTGCATTGATAGACACTGGCCAGTATCTTTCTCTCCAT
CAGGTGGCCCCAAAGGACACGTATCTGTCTCTTGCCATGGTGTCCTTGATGCTTCATTTC
CGCTGGACCTGGGTGGGCCTGCTCATCACAGAAGACCATAAAGGTGTTGAGTTTCTCTCA
GACATAAGAGTTGAGATGGACAGGAACAGAATCTGTGTAGCTTTTGTGAAAATGTTGTCC
ACTGTGGCTGTGTCGTACGCCTATTATGAAAAGAAACATGACATTCTTTCTGCAGATACA
TCATCTGTTAATGTGGTGGTCATTTACTATGGCACTGATAGTGCAAATGATATAAACTAC
ACTATAATGAAAAACTTAGTGTCATGGAAAGTTTGGGTGACAAACTCACAGTGGGACGCT
GATCTGAATGGGAGAGGTTTCATACTCGACCAGTTCCATGGGATTTTTGTTTTTTCACAC
CACCATGAAGAAATTTCGGGTTTCAAAAATTTTGTCCATGAAGCGACCCCGTTTACATAC
CCGGAGGACACTTACCTTGTTATGTATTGGTCCATGAATTTCCATTGCTCATTCTCTGAG
TCAGACTGTTCCTTGAAGAACTGTACGCCTAATGCTTCTCTCGCTTGGCTGCCTCTGAAT
CGTTTTGAGACAGCCATGAGTGAAAGGAGCTACAACATGTACAATGCTGTATACGCTGTG
GCCCATGCCTTGCATGTGATGTTTTCCCAAGAAGAGCAAAGGCCACCACTGAGGAAGAGA
CAAGTGACGATGTTTTCCCCCTGGCAG
>V2R.GCA_004027025.1_MyoCoy_v1_BIUU_PVJA010024298.1_12962_13768+
GTTTCCTTTGGCTCCTTTGATCCTATGTTGAGTGACAACATCCAGTTTCCTTCTCTCTAT
CAAGTCGCTCCAAAGGATGCATCTCTGGCCACTGGCATGGTCTCCTTGATGCTCCACTTC
AGCTGGAGCTGGGTAGGACTGGTCATCACAGAAGGGCATAAAGGTCTTCAGTTTCTCTCA
GCTATGAGAGCAGAGATGAACAAGAAGAGCATCTGTGCAGCATTTGTAAAATTTATTCCA
ACTCCTCTTGTGTCATATGCCTCAAGTCTACAGTCTCTTGACATCCTGACAAGAGAAACC
TCACTAGTCAATGTGATTATTATTTACTATGATAGTGGTGATCTAAGTGAAGTGAACTAT
AACATAGGGCGACCTTTAGGGACAAGGAGAATATGGGTGACAAACGCACAATGGCAAGCT
GATACTGCCAGGACCTATTTCATGCTTGACTCCTTCCATGGGACTCTCATATTTTCAAAT
CATCATGAAGAGATTTCTACTTTTAAAAATTTTGTCCAGGCAGCAAATCCTTTCAAGTAC
CCAGAAGACACTTACCTCACTATGTACTGGCACAAAAATTTCCATTGTTCATTCTCTGAT
TCTGATTTTGCGTTGAAGAACTGTACACCCAATGCCTCTCTGGCATGGCTGCCTGTGAAT
CAGTTTGACCCAAGCATGAGTGATACAAGTTACAATATCTACAACGCTGTGTATGCGGTG
GCCCATGCCCTCCATGAGATGCTTCTTCCACAAGCACAAAGACCACTCGTGGAAAGTAAA
AGTGGGGTGGCGTTTTCTGCCTGGCAG
>V2R.GCA_004027025.1_MyoCoy_v1_BIUU_PVJA010026016.1_21988_22791+
GTTACCTATGGCTCATTCGACCCTACGCTGACTGAGACTGGCCTGTATCCTTCACTCCAT
CAGGTGGCTCCAAAGGACACTTATTTGGCCCTCGCCATGGTGTCCTTGATGGTTCATTTT
CACTGGACCTGGGTTGGACTGCTCATCACAGAAGGCCATCAGGGTCTTCAGTTTCTCTCC
ACTATAAGAGCTGAGATGGACAGGAACAAAGTCTGTGCGGCCTTTGTGAAACTATTGCTA
ACTGTGGTTGTGTCAAATTTTTCAGTCATGCAGAAACATGATATCCTGACCGCAGAAACA
GCGTCTGCCAATGTGGTGGTCATTTACTATGATACTGTAAGTGCAAATGATGTGAACTAC
AACATAGTGCAAAGCTTAGTGACATGGAAAATCTGGGTTTCAAACTCTCGGTGGCAGGCT
GATCTCACTGGCAGAGATATCATAATCAATCCATTCCATGGGATTCTTATATTTTCACCC
CACCATGAAGAAATTTCAGGTTTTAAAACGTTTGTACAGGCAGCTACCCCTTTCAAATAC
CCAGAAGACACTTACCTTTATATATATTGGTCCAAAAATTTTGATTGCTCATTCTCTGAG
TTGGACTGTGCCTTGAAGAACTGTATGCCTAATGCTTCTCTGGCTTGGTTGCCCCCGAAT
CGTTTTGACATAGTTATGAGTGACAAGAGCTACAATATTTACAATGCCGTGTATGCTGTG
TCCCATTCGCTCCATGAGATGCTTTTTGAAGAAGAGCTCACACCACCAACAAGAAATGCA
AAGTTGACATTTTTCCCCTGGCAG
>V2R.GCA_004027025.1_MyoCoy_v1_BIUU_PVJA010026033.1_14907_15707+
CTTACCTTTGGCTCTTTTGATCCTATGTTTAATGAAAATGGCCAGTTTACTTCTGTCTAC
CAGACAGCACCAAAAGACACATTTCTGACCACTGGGATGGCTTCCTTGATACTTCATTTC
AGGTGGAAGTGGGTTGGACTGGTCATCACAGATGGTAAGAAAGGGTTTCAATTTCTCTCA
GATGTGAGAGAAGAGATGGATAAGAATGGAGTCTGTGTAGCATTTGTTAAAATTATTACA
AATGTTCTTGTGTCCTATGTCTCAACTACACAACACCATGATTTTGTCACCAGGGAATCT
TCTCCAGTAAATGTAGTTATCCTTTACTATGATACTGAGAGTCTAAATAATATAAACCAT
TACATAGGATGGGATTTAGTGACATGGAAAGTCTGGATCACAAATTCACAATGGCATGCT
GACATAGCTGGGAGACACTTCATGCTTGATGCTTTCCATGGAACTCTTATTTTTTCACAA
CACCATGGGGAGATTTCTGGTTTAAAAACTTTTTTCCAGAGAGCTAACCCTTTCAAATAC
CCAGAAGACACTTTCCTCACTTGGTATTGGTTCCAGAATTTCAATTGTTCATTATCAGAT
TCTGACTGTATGGTGAAGGACTGCATACATAATGCCTCTCTGGAATGGCTACCTCATTTT
GACACAGCCATGAGTGATGGGAGTTACAACACATACAATGCTGTGTACGCAGTGGCCCAT
GCCCTTCATGACATGTTCATTCAACAAGTTGAAATGAAACCAGGGAGAAATGGGAACACT
ATGGTATTTTACCCATGGCAG
>V2R.GCA_004027025.1_MyoCoy_v1_BIUU_PVJA010026131.1_9021_9827-
GTTACTTTTGGCTCATTTGACCCTACACTGACTGAGAGTGGCCAGTATCCTTCACTCCAT
CAGGTGGCCCCAAAGGACACTTATTTGGCCCTCGCCATGGTGTCCTTGATGGTTCATTTC
CACTGGACCTGGGTGGGACTGCTTATCACACAAGGCCATCAGGGTCTTCAGTTTCTCTCC
ACTGTAAGAGCTGAGATGGACAGGAACAGAGTCTGTGTGGCCTTTGTGAAACTGTTGCTA
ACTGTGGTTGTGTCAAATTTGTCAGTCATGAAGAAACATGATATCCTGACCGCAGAAGCA
GCGTCTGCCAATGTGGTGGTCATCTACTATGACACTGACAGTGCCAATGATGTAAACTAC
AACATAGTGCAAAGCTTAGTGACATGGAAAATCTGGGTTTCAAACTCGCGGTGGCACGCT
GACCTGACTGGGAGAGATTTCATACTGGATCCATTCCATGGGATTCTCATTTTTTCACAT
CATCATGAAGAGATTTCAGGTTTCAAAACTTTTGCCCAGGCAGCTACACCATTCAAATAC
CCAGAAGACACTTACCTCTTTATATACTGGTCCAAGAATTTTGATTGCTCCTTCTCTGAG
TCTGACTGTACCTTGAAGAACTGTGTCCCCAATGCTTCTTTGACTTGGCTGACTCCAAAT
CGTTTTGACACAGTTATGAGTGATAGGAGCTTCAATATTTACAATGCTGTGTATGCTGTG
TCCCATGCCCTCCATGAGATGCTTTTTGAAGAAGAGCTCACACCACCAGTGAGAAATGCA
AAGTTGATGATGTTTTTCCCCTGGCAG
>V2R.GCA_004027025.1_MyoCoy_v1_BIUU_PVJA010026395.1_19072_19878+
GTTACATTTGGTTCTTTTGATCCTATGCTAAGAGACAGTGGACAGTTTCCTTCTGTCTAT
CAGGTGGCCCCCAAGGACACGTCTCTGGCTCTTGCTATGGTCTCCTTGATGCTTCACTTC
GGCTGGACCTGGGTGGGGCTGGTCATTATGGAAGGTCAGAAAGGCCTTCAGTTCCTCCTA
GATATGACAGGGGAGATGGACAGGAACAAAGTCTGCATAGCATTTGTGAAAATGGTCTCG
ACTCCCCTTGTGTCCTACATGGCACTCACGAAGCCTTACATCATCCTGACCAAGGAAACA
TCGCAGGTTAATGTGATAGTCATTTACTACGATACAGATTTTCTGAATGACATAAGCCAC
AACCTGGAGCATTCCTTGCTCACAGGCAAAGTCTGGGTCACCAACTCGCAATGGCACGCT
GATATGACTGGGAAAATCTTCATCTTTAATTCATTCCACGGGGCTCTCATTTTCTCACAC
CACCATGAAGAAAATTCTGGTTTCCAAACTTTTGTCCAGGAAGCCAACCCATCCAAATAC
CCACAAGACCTGTACCTCACCATGTTTTGGTTCCAGAATTTCCACTGCTCCTTCTCTCAG
TCTGACTGTTCGCTGAGCGACTGCACCCCTAATGCATCTCTGGCACGGCTGCCTGCGAAT
CGCTTTGACACAGTCATGACTGACTGGAGTCACAATACACACAACGCTGTGTATGCGGTG
GCGCACGCCCTCCACGAGATGCTTCTTCAAGAAGCACAAAGGCCATCGATGGGCGACAGA
CAAGGGATGAAACTTTCCCCATGGCAG
>V2R.GCA_004027025.1_MyoCoy_v1_BIUU_PVJA010028254.1_12275_13081+
GTTACATTTGGTCCCTTTGATCCCATGCTGAGCAACAGAGGCCAGTTTCCTTCTCTCTAC
CAGGTGGCCCCCAAGGAATCATCTCTGGCTCCGGGCATGGTCTCCTTGATGCGCTACTTC
AGCTGGACCTGGGTGGGGCTGCTCATTGCAGAAGGGCAGAAAGGCCTGCAGTTCCTCTCT
GATATCAGGGCAGAGATGGACAGGAGCAGCATCTGTGCAGCATTTGTGAAAATGATCCCC
ACTCGACTTCTGTCCTACACTGCAACTGGAAGGCAATACACCATGATGACCAAGGAAACG
TTAGCAGTAAACGTGGTCGTTCTTTACTGTGACACTGATGATATACATAATATCAACTAT
AGAATATGGCAATATTTAGTGACAGGAAGAGTCTGGGTGACAAACTCACGATGGCATGCT
GACATCAATGGGAGAAGTTTAACTGTTGGCTCATTCCATGGGAGTCTCATGTTTTCAGTA
CGTCATGAAGAGATTTCAGGCTTTAAAAATTTCATGCAAGCAGCCAACCCTTCCAAATAC
CCAGAAGACATTTACCTCACTAAGTATTGGATGAAAAATTTCCATTGCTCATTCTCTATT
TCTGAGTGTGTACTGGAGAACTGTATACCAAATGCCTCTCTGGCATGGCTGCCTGTGAGT
ATTTTTGACCCTGCCGTGAGTGAAGAGAGTTACAATATCTACAATGCCGTGTACGCTGTG
GCCCACGCCCTCCATGCGATGCTTCTTCAACAAGACGAAAGGCAGCGAATGGGACGGAGA
GAAGCAAAGGGGTTTTCTTCCTGGCAG
>V2R.GCA_004027025.1_MyoCoy_v1_BIUU_PVJA010032488.1_16465_17262-
GTGAGCTATGCATCCACGCTGCCCAGCCTCAGCGACAAGGCCCAGTTCCCCTCCTTCCTG
CGCACCCGTGCCAGTGACCTCACGTCCTCCTACGCTGTGACCCAGCTGGTGCTGCACCTG
GGATGGTCCTGGGTAGGCATTCTGGCCCAGGACGATGACTTTGGACAGCAGGCTGGTGCT
CTGGCCACACAAGAGCTGGGCCACGCAGGTATCTGCGTCGACTTTCACGTGCACGTCCCT
TCCCTGCAGTCCCCTGAGAAGATTGATGCCATTGTGCAGAGGATGGAGCAGAGCACGGCA
AAAGGCGTCCTGGTGTTCCTGAGCAACAGCAATTTCCAGCTTCTCCTGCAGCGCCTCATA
GGCATCTGTGTCCTTGGCCAGGTCTGGGTCAGCGAGAGCCTCGTGCACACAGCGCTGGCC
CTCGACACACCAGGGGCCTCTTGGGTTCTGCAAGGAGCTCTTGGTCTTAAAATACACAGC
AGCCAGGCGCATGGGCTCCAGGAGTTCTTTGCCAGCCTGCATCCCAGTCGGAACCCGGAG
GACATGTTCCTGGAAAGGTTTTGGGAAGCCACCTTTGGATGCAGGTGGCCAAATAGTAAT
CACACTGTGATAAGTGGTGGGAAGCTTTGCTCGGGTACTGAGAGTCTCAGAGACCATGAG
TACCCGTTCCAGGATGTGAGCCGAGTAGAGGCTGCATATCCAGCTGTCTACAGCGTTGCC
CACGCCTTGCACGACCTGGGGTCCCGTGAGCATGAGGCAAAGACATGCGCAGATCTCAGA
CACTTCCAGCCCTGGCAG
>V2R.GCA_004027025.1_MyoCoy_v1_BIUU_PVJA010032703.1_6489_7295-
CTTTCCTTTGGCTCTTTTGATCCCACGATCGGAGACGAGGGCCAGTTTACTTCATTCTAT
CAGATGGCATCAAAGGATGCACCTCTGGCCACTGGCATGGTCTCCTTGATGCTTCATTTC
AGCTGGACCTGGGTGGGACTGACCATTGCAGAAGGTCAGAAAGGTCTTCAATTTCTCTCA
GATATGAGAAAAGAGACAGAGAGGAACAGAGTCTGCATAGCTTTTGTGCACATCATCGCA
AGTGCTTTAGTGTCCTACTTCTTAAATGTACACAAACATGGTATAGTGACCAGGGAAACT
TCATCAGTTAATGTGGTTATCATTTATTATGATAGTGACAGTCTGAATCATGTAAACTAT
CACATAGGGCTGCATTTAGTGACCTGGATAGTTTGGATGACAAATTCCCAATGGCATGCT
GACATGGCTGGGAGAAATTTCCTTCTTGATTCTTTCCATGGGATTCTGGTTTTTTCCCAT
CACCATGAGGAGATCTCTGGTTTTAAGGAATTCATTCAGACAGTCACCCCCTCCAAATAC
CCAGAAGACACTCTTCTCCGTCTGTATTGGTTCCAGAATTTCAATTGTTCATTATCTGAG
TTTGACTGTTCCCTAAAGAATTGTACACCCAATGCCTCTCTGGCATGGCTACCTGTGAAT
ACTTTTGACCCAGCCATGAACGACTGGAGCTTCAATATATACAATGCTGTGTATGCAGTG
GCCCATGCCCTGCAGGAGATGTCTCTTCAACAAATTCAAATGCCACAAATGGAATATGGG
GAATCGATGGTTTTTTACCCCTGGAAG
>V2R.GCA_004027025.1_MyoCoy_v1_BIUU_PVJA010033004.1_22256_23062+
CTTACCTTTGGCAGTTACAATCCTCAGTTAAGTGACAATGGCCAGTTTCCTTCACTCCAC
CAAGTGGCCCCAAAGGACTCATCTCTGGCCCCTGGCATGGTCTCCTTGATGCTTCATTTC
AGCTGGACCTGGGTGGGGCTGGTCATCGCAGAAGGCCACAATGGTTTCCAGTTCCTCTCA
GATGTGAGGAGAGAGACGGACAGGAAAGGAGTCTGCATAGCCTTTGTGACAATAATCTCA
AATCCTCTTGTATCCTACCTCTCAATTACAAAGCTGCAAAATTTTGTGACTAGAGAATCC
TCACCAGTAAATGTTGTGATCATTTATTGTGACAGTGATAGTCTAAATAATATAAACCAT
CATCTAGGGCTCCATTTAGTGACATGGAGAATCTGGGTCACAAACACTCAATGGCACACA
GACCTGAGTGGGAGAAATTTCATCCTGGACTCATTCCATGGGATCCTCATTTTTTCACAC
CACCATGAGGAGATTTCTGGGTTTAATAAGTTTATCGCAACAGCAACCCCTTTCAAGTAT
CCAGAAGACACTTTCCTCACTCAGTACTGGTTCCAGAATTTCCGCTGCTCATTCTCTGAC
TCTGACTGTTCGCTGAAGGACTGCACCCCCAATGCCTCCCTGGCATTGCTGCCTTTGAAT
CGTTTTGACACAGCCATGAGTGACGGGAGCTTCAGCACCTACAATGCTGTGTATGCGGTG
GCCCATGCCCTCCACGAGATGCTTCTGCAACGTGGTCAAATGCAACCCACAGAAAGAGGC
GACAATATGGTGTTCTCTCCCTGGCAG
>V2R.GCA_004027025.1_MyoCoy_v1_BIUU_PVJA010044008.1_11404_12210+
CTTACCTTTGGCACTTTCGATGCTGAGTTCAGTGACAATGGCCAGTTTCCTTCTCTCCAC
CAGGTGGCCCCAAAGGATTCATCTCTGGCCTTTGGCATGGTCACCTTGATGCTTCATTTC
AGCTGGACCTGGGTGGGACTGGTCATCACAGAAAGCCACAATGGTTTTCAGTTCCTCTCA
GATATTAGGAGAGAGATGGACAGGAATAGAGTCTGTATGGCCTTTGTGACAATGATCTCC
AATCCTGTTGTATCATACCTTACATTAACAAAATTGAAAAATTTCCTGACTGGAGAAATA
TCTCCAGTAAATGTGGTGATCATTTATTATGACAGTGATAGTCTAAATGATATAAACCAT
CATCTAGAGCTCCATTCAATGACATGGAAAATCTGGGTCACAAACGCACAATGGCATTCA
GACCAGATTGGGAAAAATTCCTTCCTGGATTCATTCCATGGGATCCTTATTTTTTCACAC
CACCATAAAGAGATTTCTGGGTTTAATAAGTTTATCCAAACAGCGACCCCTTCCAAATAC
CCAGAAAACACTTTCCTCACTCGATATTGGTTCCATAATTTCGGCTGCTCCTTCTCGGCC
TCTGACTGTTCGCTGAAGGACTGCATCCCCAATGCCTCCCTGGCATCTCAGCCTTTGAGT
CCTTCTGACACAGCCATGAGCGACGGGAGCTTCAACACCTACAGTGCTGTGTATGTGGTG
GCCCACGCCCTCCACGAGATGCTTCAGCAGCGTGTTCAAACTCAACTCATAGAAACTGGG
AGCAAGATGGTGTTCTCTCCCTGGCAG
>V2R.GCA_004027025.1_MyoCoy_v1_BIUU_PVJA010044317.1_3064_3867+
CTGACCTTTGGCTCTTTTGATCCCGTCCTGAGTGAGCATGGCCAGTTCCGTTCCCTCTAT
CAGATGGCTCCGAAGGACACCTCTCTGGCCCTTGGCATGGTCTCCTTGATGCGTCACTTC
AGCTGGAACTGGGTGGGACTCGCCATCACGGAAGGTCCAAAAGGGCTTCAGTTCCTCGCA
GATATGAGAGCAGAGATGGATAAAAACAGGATCTGTGCAGCATTTTGGAAGATAATCAGT
AGTTCTTCTCAACTGTATTCATTTACTGAACAACATGATTTGTTTAGTAGAGAAAGACTC
CTGGTAAAGGTTATTTTCATTTACTACGATCCCGATGGCATAAATGATGTAAACCATTAC
ATAGGGCTTCACTTAGTGACCCAGACAGTCTGGGTGACAAACTCACAATGGCATCCCGAC
ATGACTGGGAAAAATTTTATATTGGACACACTCCATGGAGCTCTGATTTTTTCCAACCAC
CATGAAGAAATTTCTGGTTTTACAGACTTTCTCCAGACGCTTAGGCCATCTAGCTACCCT
GCAGACGTGTTCTTGCGTCAGCTTTGGTACGTCAGTTTCCACTGCGCGTTGTCCGAGTCT
GACTGTGCCCTGGAGAACTGTGCACCCAACGCCTCCCTGGCTCAGCTGCCCACAAACCGC
TTTGACCCGGCCATGAGTGATGCGAGTTACAACATATACAACGCTGTGTACGCGGTGGCC
CATGCCCTGCATGAGATGCTCCTCCAGCAAGCAGAGAGGCAACCCGTGAGGAACGGGAAA
GGGCCGGTGCCTTCTCCCTGGAAG
>V2R.GCA_004027025.1_MyoCoy_v1_BIUU_PVJA010045431.1_3612_4418-
ATTTCCTTTGGCTCATTTGACCATATGATGAGTGACAATGATCTCTTTCCTTCTCTCTAT
CAAGTGGCCCCAAAGGATGCATCTCTGGCCATTGGCATGGTCTCCTTGATGCTTCACTTC
AGCTGGACCTGGATAGGGCTGATCATCACAGAAGGACATAGAGGTCTTCAATTTCTCTCA
GATGTGAGAACAGAGATGGACAGGAACAGAGTCTGTGTAGCATTTGTTAAACTTATTCCA
ACATCTCTTGTGTCATATCCTTCAAATCTACACACTCCACATATCCTGACAAGAGAAACA
TCACTAGTGAATGTGGTTATTATTTACTATGACACTGCTGGTCTAAATGAGGTAAATTAT
AGCATAGGGAAGCAGTTAGTGACATGGAAAGTTTGGGTGACAAACGCACAATGGCAGGCT
GACATGGCTGGAACAAATTTCCTTCTTGATTCATTCCATGGGACTCTCATTTTCTCAAGT
CACCATGAGGAGATTTACGGTTTTAAGAACTTTGTCCAGGCAGCCAGTCCTTTTAAGTAC
CCAGAAGACACTTACCTCGCTATGTACTGGCACAACAATTTCCACTGCTCCTTCTCTGAT
TCTGACTGTGCACTGAAGAACTGCACACCTAACGCCTCTCTGTCATGGCTGCCTCTGAAT
CGTTTTGACTCAGCCATGAGTGACGCAAGTCACAACATATACAACGCTGTGTATGCAGTG
GCCCACGCCCTCCATGAGATGCTTCTTCAACAGGCACAAAGACCGTTATTGGAAAGCAAA
AGTGTGATGAAATTTTCTGCCTGGCAG
>V2R.GCA_004027025.1_MyoCoy_v1_BIUU_PVJA010047999.1_13278_14075+
GTCAGCTATGCATCCACGCTGCCCAGCCTCAGCGACAAGGCCCAGTTCCCCTCCTTCCTG
CGCACTCGGGCCAGTGACCTCACATCCTCACGTGCTGTGACCCAGCTGGTGCTGCACCTG
GGGTGGTCCTGGCTCGTCATCCTGGCCCAGGACGACGACTTCGGGCAGCAGGCGGGTGCT
CTGGCCGCTAGGGAGCTGGGAGAGGCAGGCGTCTGCATCAAGTTCCACCTCCCGGTCCCT
TCCCAGCACTCCCCTGAGAAGATCCACGCTGTGGTGCAGAAGATGCAGAGCAGCACTGCC
ACGGGCGTCCTGGTCTTCCTGAACAACTCCAACTTCCGGCTCATCCTGCAGAGCCTGCTG
GGTGTGCGTGCCCTGGGCCAGGTCTGGGTCAGCGAGAGCCTGCTGCACATGGCGCTTGCC
CTGGCCGTGCCAGGCGTCTCTCGGGTCCTGCGGGGTGCATTCGGCCTCCTGTGCCAAAGG
AGCGGGGTACATGGGTTCCCTGAGTTCTTTGCCAGCCTGCACCCAAGTCGGACGCCAGAG
GACATGTTCCTGGGGAGGTTCTGGGAGGCCACCTTTGGGTGCAGGTGGCCTCATGGGACC
AGCATATTGGCAGGGAACGCACAGCTATGCTCAGGTAACGAGAGCCTGAGAGGCCGTGAG
CATCCTTTCCAGGACGTGAGTGAAGTGGACATCGCGTACCCGGCTGTGTACAGCATCGCC
CACGCCCTGCAGGCCCTGCTGTCCTGTGAGCCTGGGCGCGGAGTGTGTGCAGACCCCCAG
CACTGCCAGCCCTGGCAG
>V2R.GCA_004027025.1_MyoCoy_v1_BIUU_PVJA010048151.1_1897_2700-
GTGAGCTTTGGTTCTTTTGATCCTACACTGACAGAGAAGGGTGAATTCCCTTCCATCTAT
CAGGTAGCCCCAAAAGAAACATCTCTGGCCCTTGGAATGGTCTCCTTGATGGTTCATTTC
AGCTGGACCTGGGTGGGACTGGTCATTACAGAAGGTCAGAAAGGTCTCAAATTTCTATGG
GACATGAGAAGAGAAATGGACAGGAGTGGAGTCTGTATGGCATTTGTGAAAATGATCTCC
ACGCCTCTTGTGTCCTACGTCAGCAGCCTCCCACAACCTGACATCCTGACCACGCACATA
GCGCCTCTAACTGTGGTTGTCATTTACTATGACACAGATGGTCTCAATGATGTGAACTAC
CGCATAGTGGAATACAAAATGATGTGGAAAGTCTGGATCACAAACGCGCAATGGCATGCT
GACCTGGTTGGGAAAAATTTTATACTGGACACATTCCATGGAACTCTCATTTTCTCAAAC
TATCGCGAGGAACTTTCTGATTTCAAAAGTTTTGTCCAGGCAACAAATCCTTTCAAAGAC
CCAGAAGACACTTACCTCATTCTGTATTGGTTCCAGAATTTCCATTGTTCCTTCTCTGGC
TCTGATTGTGAACTGCGGGACTGTGTACCCAATGCTTCTTTGGTGGAGCTGCCTGTGAAT
TGTTTTGACACAGCCATGAGTGATGCGAGCTACAATGTATACAACGCTGTGTATGCGGTG
GCCCATGCCCTCCATGAGCTGCTGCTTCACCAAGTGGAAATATACCCAACGGGAGACAGG
GAAAGGAGGCTTTTCCCCTGGCAG
>V2R.GCA_004027025.1_MyoCoy_v1_BIUU_PVJA010048297.1_11344_12150+
ATTACCTTTAGCTCCTTTGACCCTACACTGACTGACAGTAGCCAGTATCCTTCACTGCAT
CAGGTGGCTCCAAAGGACACATATCTAGCCCTTGCCATGGTGTCCTTGATGCTGCATTTC
CACTGGACTTGGGTGGGCCTGCTTATCACAGAAGGCCATAGGGGTCTTCACTTTCTCTCA
GATATAAAATCTGAGATGGAAAGGACCAGAATCTGTGTAGCCTTTGTGAAAATGGTGTCC
ACGGTGGCTGTGTCATATATGTCATCCGTGAAGAAACATGATATTCTGACTGCAGAAACA
ACATCTGCCACCGTGGTGGTCATTTACTATGATACTGGGTGTCCAAATTGTGTAAATTAC
AATATAGCACAAAACTTAGTGACATGGAAAGTCTGGGTGACAAACTCAAGATGGAACGCT
GACCTGACTGGGAGAGATTTCATACTGGATCCATTCCATGGGATTCTTGTTTTTGCCCAC
CATCATGAAGAGATTTCAGGTTTCAAAACTTTTGTTCAGGAAGCTACCCCTTTCAAATAC
CCAGAAGATACTTACCTCATTTTGTATTGGTCCAAGCATTTTGATTGCTTATTCTCTGAG
TCTGACTGTTCTCTGAAGAACTGTACGCCTAATGCCTCTGTGGCTTGGTTGCCTCCAAAT
TGTTTTAACACCGCTGTGAGTGACAGCAGCTACAATGTGTACAATGCTGTGTACGCCGTG
GCCCATGCCCTCCAGGGGATGCTGTATGAAGAAGTTCAAAGGTTGCCAAGAAGACATACA
ACACGGATGATGTTTTTCCCCTGGCAG
>V2R.GCA_004027025.1_MyoCoy_v1_BIUU_PVJA010048762.1_11979_12785-
TTCAGTTTTGGCTCCTTTGATCCCACATTCAATGACAGAAGCCAATTTCCTTCACTGTAT
CAAGTGGCTCCCAAGGACACGTCTCTGCCCACTGGCATGGTCTCCCTGATGCTTCACTTC
AGCTGGACCTGGGTGGGACTGGTCATCACAGAAGGTCAGAAAGGCCTTCAGTTTCTCTCA
GACATGAAAACAGAGACGGAGAGGAATGGAGTCTGCGTGGCATTTGTCAAAATGATCTCA
AACTACCTTTCATCACCAGTACTGGCTCTACAGAAACTAGATTTCTTGACCAGGGAAACA
CCACCAGTAACAGTAGTCATTCTTTACTATGACACAGAGAGTCTAAATGATATCAACTAT
CAGATAGGGCAGTATTTAGTCACATGGAGAGTCTGGGTCACAAACTCACAATGGCATGCT
GACATGGCTGGGAGAAATTTCATACTTGATTCATTCCATGGGACTCTCATCTTTTCACAC
CACCGTGAAGAGATGCCAGAGTTTAAAACCTTCATCCAAGCAGCTAACCCCTCCAAATAC
CCAGAAGACACGTTCCTCACTCTGTACTGGTTCCAGAATTTTCAGTGCTCAGTGTCTGAA
TCTGACTGTTCACTGAGGAGCTGTCTGCCTAATACTTCTCTGGCATGGCTGCCTGTGAAT
CGTTTTGACGAGGCCATGAGTGATGCGAGTTACAACGTATACAACGCTGTGTATGCGGTG
GCCTACGCCCTCCATGAGCTGCTCCTTCAGCAAGGTAGAAGGAAACCAATGGGAAATGGA
GACCCAGTGGTGCTTTCTGCCTGGCAG
>V2R.GCA_004027025.1_MyoCoy_v1_BIUU_PVJA010056271.1_6831_7637-
CTCAGCTTTAGCTCCTTTGATCCCACATTCAATGACAGAGGCCAGTTTTCTTCTCTGTAT
CAAGTGGCCCCCAACGACACGTCTCTGCCCACTGGCCTGGTCTCCTTGATGCTTCACTTC
AGCTGGACCTGGGTGGGACTGGTCATCACAGAAGGTCAGAAAGGCCTTCAGTTTCTCTCA
GATGTGAGGGCAGAGATGGACAGGAATGGAGTCTGTGTGGCCTTTGTGGAAATGATCGCA
AATTTATTTGCAACACATGATTCCTCTCGACAGAAACTGAATTTCCTGACCAGTAAAACA
CCACCAGCAAATGTAATTGTCCTTTACTATGATACAGAGAGTCTAAATGACATGAACTAT
CAGATAGGGCAGTATTTTGTGACATGGAGAGTCTGGGTCACAAACTCACAGTGGCATGCT
GACATGGCTGGGAGAAATTTCATACTTGATTCATTCCACGGGACTCTCATCCTTTCACAC
CACCGTGAGGACATCCCAGACTTTAAAACCTTCATCCACACAGCCAACCCCTCCAAGTAT
CCAGAAGACACGTTCCTCACTCTGTTTTGGTTCCAGAATTTTCAGTGCTCAGTGTCTGAT
TCTGACTGTTCACTGAGGAGCTGTCTGCCTAATGCTTCTCTGGCACAGATGCCTGTGAAT
CGTTTTGACACGGCCATGAGTGATGCGAGCTACAATGTATACAACGCTGTGTATGCGGTG
GCCCACGCCCTCCATAAACTGCTCCTTCAAGAAGTTGGAACAAAACCATGCGGAAGTAGG
AACACAGTTGTGTTTTCTCCCTGGCAG
>V2R.GCA_004027025.1_MyoCoy_v1_BIUU_PVJA010067676.1_5368_6174-
GTGACCTTTGGCTCATTTGATCCTACACTGGTGGACACTGGCCAGTATCCTTTCCTCCAC
CAGGTGCCCCCAAAGGACACGTATCTGCCCCATGGCATGGTGTCCTTGCTGCTTCACTTC
CACTGGACCTGGGTGGGCCTGCTCATCACAGCAGGCCACAGGGGTCTTCAGTTCCTCTCA
GATATAAGAGCTGAGATGGACAGAAATGGAATCTGTGTAGCCTTTGTGAAAATGGTGCCC
ACTTTGGCTGTGTCATATACCTACTATGAAAATAAATCTGACATTCTGGCCACAGATACA
GCATCTGCTAATATGGTGATCATTTACTATGGCACTGATACTGCAAATGATATAAACTAC
ACTATAATGCAAAACTTGGTGACATGGAAAGTTTGGGTGACAAACTCACAGTGGCATGCT
GATCTGAATGGGAGAGATTTTATACTCGACCAATTCCATGGGATTTTTATTTTATCACAC
CACCACGAAGAAATTTCAGATTTCAAAACTTTTGTCCAAGAAGCTACCCCTTTCAAATAT
CCAGAAGATACTTACCTCGTTATGTATTGGTCTAATAATTTCCATTGTTCCTTCTCTGAT
TTGGACTGTTCCTTGAAGAACTGTACGCCCAATGCCTCTCTGGCTTGGATGCCTCTGAAT
CGCTTTGAAACAGCCATGAGTGACAGGAGCTACAACATGTACAATGCTGTGTACGCTGTG
GCCCATGCCCTCCATGCGATGCTTTTTGAAGAAGAGCAAAGGCCACCACTGAAGAGTAGA
CACGTGATGACATTTTCCCCTTGGCAG
>V2R.GCA_004027025.1_MyoCoy_v1_BIUU_PVJA010074066.1_4646_5452+
GTTACGTTTGGCTCATTTGACCCTACACTGACTGAGAGTGGCCAGTATCCTTCCCTCCAT
CAGGTGGCCCCAAAGGACACGTATCTGGCCCTTGCCATGGTGTCCTTGATGCTTCATTTC
CACTGGACCTGGGTGGGCCTTCTCATCACAGAAGGCCATAAGGGTCTTCAGTTTCTCTCA
GACATAAGAGCTGAGATGGACAAGAACAGAGTCTGTGTGGCCTTTGTGAAAATATTGTTA
TCTGTGGCTGTGTCGTATCTGTCAGCGTGGGAAAAACATGACATCCTGACTGCAGAAACT
GCATCTGCCAATGTGGTGGTCATTTACTATGACACTGACAGTGCAAACGATGTAAACTAC
AACATTGCACAAAACTTAATGACATGGAAAATCTGGGTTTCAAACTCACGGTGGCACGCT
GATCTGACTGGGAGAGATTTTATACTGCAGCCATTCCATGGGATTCTTGTATTTTCACCC
CACCATGAAGAGATTTCAGGTTTCAGAACTTTTATCCAGACAGTTACACCTTTCAAATAC
CCAGAAGACACTTACCTCTTTGTTTATTGGTTCGAGAATTTTGGTTGCTCTTTCTCTGAG
TCTGATTGTACCTTGAAGAACTGTGTCCCTAATGCTTCTTTGGCTTGGTTGCCCCCGAAT
CGTTTTGACACAGTTATGAATGACAGGAGCTACAACATATACAACGCTGTGTATGCTGTG
TCCCATGCCCTCCATGAGATGCTTTTTGAAGAAGAGTTCACACCGCCAATGAGGGATAAA
AAAGTGATGGTGTTTTTCCCCTGGCAG
>V2R.GCA_004027025.1_MyoCoy_v1_BIUU_PVJA010076215.1_4048_4845+
ATCAGCTATGCATCCACACTGCCCAGCCTCAGCGACAAGGCCCAGTTCCCCTCCTTCCTG
CGCACTCGGGCCAGTGACCTCACGTCCTCACGTGCTGTGACCCAGCTGGTGCTGCACCTG
GGGTGGTCCTGGCTCGTCATCCTGGCCCAGGACGACGACTTCGGGCAGCAGGCGGGTGCT
CTGGCCGCTAGGGAGCTGGGAGAGGCAGGCGTCTGCATCGAGTTCCACCTCCCGGTCCCT
TCCCAGCACTCCCCTGAGAAGATCCACGCTGTGGTGCAGAAGATGCAGAGCAGCACTGCC
ACGGGCGTCCTGGTCTTCCTGAACAACTCCAACTTCCGGCTCATCCTGCAGAGCCTGCTG
GGTGTGCGTGCCCTGGGCCAGGTCTGGGTCAGCGAGAGCCTGCTGCACACGGCGCTTGCC
CTGGCCGTGCCAGGCGTCTCTCGGGTCCTGCGGGGTGCGTTCGGCCTCCTGTGCCAAAGG
AGCCGGGTACATGGGTTCCCTGAGTTCTTTGCCAGCCTGCACCCAAATCGGACGCCAGAG
GACATGTTCCTGGGGAGGTTCTGGGAGGCCACCTTTGGGTGCAGGTGGCCTCATGGGACC
AGCATATTGGCAGGGAACGCGCAGCTATGCTCAGGTAACGAGAGCCTGAGAGGCCGTGAG
CATCCTTTCCAGGACGTGAGTGAAGTGGACATCGCGTACCCAGCTGTGTACAGCATCGCC
CACGCCCTGCAGGCCCTGCTGTCCTGTGAGCCTGGGCGCGGAGTGTGCGCAGACCCCCAG
CACTGCCAGCCCTGGCAG
>V2R.GCA_004027025.1_MyoCoy_v1_BIUU_PVJA010078605.1_1637_2443+
GTTATGTTTGGCTCATTCGATCCTAAGCTGACTGACAGTGGCCAGTGTCCTTCTCTCCAT
CAAGTGGCCCCAAAGGACACTTATTTGGCCCTTGCCATGGTGTCCTTGATGCTTCGCTTC
CATTGGACCTGGGTGGGCCTGATTGCCACAGAAGGTGATAGGGGTCTTCAGTTTCTCTCA
GACATAAGAGCTGAGATGGACAGGAGCAGAATCTGTGTAGCCTTCATGAAAATGGTGTCC
ACAGTGGCTGTGTCATATATGTCAGCCACGATGAAACATGACATCCTGACCGCAGATACA
CTATCTGCCAAGGTTGTGGTCATTTACTATGATACTGATAGTGTAAATGATGTGAACTTC
AACACAGTGCAAAGCTTAGTGACATGGAAAGTCTGGGTGACAAACTCAAAATGGCATACT
GATTTTGCTGGGAGAGATTTCATACTAGACCCATTCCATGGGATTCTTGTTTTTTCACAC
CACCATGAAGAGATTGCAGATTTCAAAAGTTTTGTCCAGGAGGCCACCCCTTTCAAATAC
CCAGAGGACACTTACCTTGCTATGTATTGGTCTGAGAATTTTGATTGCTCATTCTCTGAG
TCGGACTGTGCCTTGAAGAACTGTAGACCCAATGCCTCTCTGGATTGCTTGCCTCTGAAT
CGCTTTGACCCAGCCATGAATGCTGGGTGCTACAATGTGTACAATTCTGTGTACGCTGTG
GCCCATGCCCTCAATGCAATGCTTTCTGAAGAAGTGCAAATACCACCAATGAGAAAGAGA
GGAGTGTTGATGTTTTCCCCTTGGCAG
>V2R.GCA_004027025.1_MyoCoy_v1_BIUU_PVJA010083386.1_3268_4074+
GTTACGTTTGGCTCATTTGACCCTACACTGACTGAGAGTGGCCAGTATCCTTCCCTCCAT
CAGGTGGCCCCAAAGGACACGTACTTGGCCCTTGCCATGGTGTCCTTGATGCTTCATTTC
CACTGGACCTGGGTGGGCCTTCTCATCACAGAAGGCCATAAGGGTCTTCAGTTTCTCTCA
GATGTAAGAGCTGAGATGGACAAGAACAGAGTCTGTGTGGCCTTTGTGAAAATATTGTTA
ACTGTGGCTGTGTCGTATCTGTCAGCATTGGAAAAACATGATATCCTGACTGCAGAAACT
GCATCTGCCAATGTGGTGGTCATTTACTATGACACAGACAGTGCAAACGATGTAAACTAC
AACATTGCACAAAACTTAATGACATGGAAAATCTGGGTTTCAAACTCACGATGGCACGCT
GATCTGACTGGGAGAGATTTTATACTGCAGCCATTCCATGGGATTCTTGTATTTTCACCC
CACCATGAAGAGATTTCAGGTTTTAGAACTTTCATCCAGACAGTTACACCTTTCAAATAC
CCAGAAGACACTTACCTCTTTGTTTATTGGTTCGAGAATTTTGGTTGCTCTTTCTCTGAG
TCTGATTGTACCTTGAAGAACTGTGTCCCTAATGCTTCTTTGGCTTGGTTGCCCCCGAAT
CGTTTTGACACAGTTATGAATGACAGGAGCTACAACATATACAACGCTGTGTATGCTGTG
TCCCATGCCCTCCATGAGATGCTTTTTGAAGAAGAGCTCACACCGCCAATGAGGGATAAA
AAAGTGATGGTGTTTTTCCCCTGGCAG
>V2R.GCA_004027025.1_MyoCoy_v1_BIUU_PVJA010093204.1_1717_2523+
GTTATGTTTGGCTCATTCGATCCTAAGCTGACTGACAGTGGCCAGTGTCCTTCTCTCCAT
CAAGTGGCCCCAAAGGACACTTATTTGGCCCTTGCCATGGTGTCCTTGATGCTTCACTTC
CATTGGACCTGGGTGGGCCTGATTGCCACAGAAGGTGATAGGGGTCTTCAGTTTCTCTCA
GACATAAGAGCTGAGATGGACAGGAGCAGAATCTGTGTGGCCTTCATGAAAATGGTATCC
ACGGTGGCTGTGTCATATATATCAGCCATGATGAAACATGACATCCTGACCGCAGATACA
CTATCTGCCAAGGTTGTGGTCATTTACTATGATACTGATAGTGTAAATGATGTGAACTTC
AACACAGTGCAAAGCTTAGTGACATGGAAAGTCTGGGTGACAAACTCAAAATGGCATACT
GATTTTGCTGGGAGAGATTTCATACTAGACCCATTCCATGGGATTCTTGTTTTCTCACAT
CACCATGAAGAGATTGCAGGTTTCAAAAGTTTTGTCCAGGAGGCCACCCCTTTCAAATAC
CCAGAGGACACTTACCTTGTTATGTATTGGCCCAAGAATTTTGATTGCTCATTCTCTGAG
TCGGACTGTGCCTTGAAGAACTGTAGACCCAATGCCTCTCTGGATTGTTTGCCTCTGAAT
CGCTTTGACCCAGCCATGAATGCTGGGTGCTACAATGTGTACAATTCTGTGTACGCTGTG
GCTCATGCCCTCAATGCAATGCTTTCTGAAGAAGTGCAAATACCACCAATGAGAAAGAGA
GGAGTGTTGATGTTTTCCCCTTGGCAG
>V2R.GCA_004027165.1_CteSoc_v1_BIUU_PVKA01003643.1_91080_91877-
GTTAGCTATGCATCAACATTACCCAGCCTCAGTGACAAGTCCCAGTTCCCATCGTTTCTG
CGCACCCGTGCTAGTGACCTCACATCCTCCTACGCTGTGACTCAGCTGGTGCTGCACTTG
CGATGGTCCTGGGTAGGCATTCTGGCCCAAGAAGATGACTTTGGACAGCAGGCTGGCACT
CTGGCCACCAAAGAACTGGGCCAGGGAGGTGTTTGCATCGATTTCCACCTGCATGTCCCT
TCCCGTAAATCCCATGAGAAGATTGATATTATTGTGCAGAAGATGGAAAAGAGCACAGCG
AAAGGGGTCCTGGTGTTCCTGAGTAACAGCAATTTTGAACTCATCCTGCGGCGCCTCATA
GGCATCCGTGTCCTTGGACAGGTCTGGGTCAGCGAGGGCCTTGTGCACACGGTGATTGCC
TTAGCCTCACCAGGTGCCTCTTGGGTTCTGCAAGGAGCTTTTGGTCTTAAAATACGCAGT
AGCCATGCACATGGGTACCAGGAGTTCTTTGCCAGCCTGCACCCCAGTCGGACTCCAGAG
GACATGTTCCTGGCAAGGTTTTGGGAAGCCACCTTTGGGTGCATGTGGCCAAATCAAAGT
GGCACTGTGACAAAGTATGTGAAGCTTTGCTCAGGTACTGAGAGTCTCAGAGGACATGAG
TATCCTTTCCAGGATCTGAGTAGAGTGGATGCTGCATACCCACCTGTCTACACCATTGCC
CATGCCTTGAATGACCTGATGTCCTGTGAGCATGAGGATAAGGCATGTGGAGATCTCAGA
CACTTCCAGCCCTGGCAG
>V2R.GCA_004027165.1_CteSoc_v1_BIUU_PVKA01004994.1_66354_67160-
GTTACCTTTGGCTCATTTGATCCTGAACTGATGGATAGTGGCCAGTGCCCTTCTCTCCAT
CAGGTGGCCCCAAAAGACACACATTTGGCCCTTGCCATGGTGTCCTTGATGCTTCACTTC
CACTGGACCTGGGTGGGCCTGCTCATCACAGAAGGCCATAAGGGTCTTCAGTTTCTCTCA
GAAATAAGAGCTGAGATGGATCGGAGCAAAGTCTGTGTGGCCTTTGTGAAAACAGTGTCC
ACTGTAGGAGTGTCTTATCTCTCAGCAGTAAGGAAACATAAAATCCTGACTGCAGATACT
TCATCTGCCAATGTGGTGGTCATTTACTATGACACTGATAGTTCAAATGAGGTAAATTTC
AATATCGTTCAGAGCTTAGTGACATGGAAAATCTGGGTGACAAACTCACAATGGCATGCT
GACCTGGCTGGGAGAGATTTCATACTGGATCCATTTCATGGGACTCTTATTTTTTCACAC
CATCACGAAGAGATTGCAGGGTTCAAAACATTTGTCCAGGAAGCAACCCCTTTCAAATAC
CCAGAAGACACTTACCTCATTATGTATTGGTACAAGAATTTTGACTGCTCATTCTCTGAG
TCTGACTGTGCCTTGAAGAACTGTACCCCTAATGCTTCTCTGGCTTTGTTGCCTCCAAAT
CGTTTTGACACAGACATCAGTGATCGGAGCTTTAATATGTACAACGCTATGTATGCTGTG
GCCCACGCATTCCATGCAATGCTTGTTGAAGAAGTACAAAAGCCACCAATGAGAAATATA
CAAGTGACAACGTTTCACCCCTGGCAG
>V2R.GCA_004027165.1_CteSoc_v1_BIUU_PVKA01010311.1_60171_60977+
GTTACCTTTGGCTCATTTGACTCTACTCTGACAGACAGAGCCCAGTATCCTTCCCTCCAT
CAGGTGGCCCCAAAGGACACTTATTTGGCCCTCGCCATGGTGTCCTTGATGCTGGATTTC
CGCTGGACCTGGGTGGGGCTGCTCATCACAGAAGGCCACAAGGGTCTTCAGTTTCTCTCA
GATATAAGAGCTGAGATGGACAAGAACAGAATCTGTGCAGCCTTTGTGAAAATGGTGTCA
ACTGTGGCTGTGTCATATATATCAGCCACGAAGAAACATGATATCCTGACTGCAGACACA
GCATCAGTCAATGTGGTGGTTATTTATTATGATGGGAATGATCGACCTGATGTAAACTAC
AATATAGTGCAACACTTAGTGACATGGAGAGTTTGGGTGACAAATTCACAATGGAACACT
GACCTCTCAGGGAGAAATTTTATCCTGGACCCATTCCACGGGACTCTTGTTTTCACACAT
CATCGCAAACATATTTCAGGTTTCAACGATTTTGTTCATGAAGCTACGCCTTTCAAATAC
CCAGAGGACACGTACCTCGTCATGTATTGGTCCAGGAACTTTAACTGCTCATTTTCCGAA
TCTGACTGCATCTTGGAAAACTGCGCTCCTAATGCTTCTGTTGCGTGGTTGCCCGCAAAA
CGTTTTGACACCACAATGAGTGATGGAAGCTACAATATATACAACGCTGTGTATGCTGTG
GCCCACGCCCTCCATGCAATGCTTGCTGCAGAAGTGCAAAGGCCAGCGATGAGAGAGAGA
GAAGTTGTGACGTTTGCCCCCTGGCAG
>V2R.GCA_004027165.1_CteSoc_v1_BIUU_PVKA01015503.1_28695_29495-
GTTACCTTTGGGTCATTTGACCCTACACTGATGGACAGTGGCCAGTATCCCTCTCTCCAT
CAGGTGGCCCCAAAAGACTCTTATTTGGCCCTTGCCATGGTGTCCTTGATGCTGCATTTC
CACTGGACCTGGGTGGGCCTGCTCATCACAGAAGGCCACAAGGGTCTTCAGTTTCTCTCA
GATATAAGAGCTGAGATGGACAGGAGCAGAATCTGTGCGGCCTTTGTGAAAATGGTGTCC
ACGGTGGCTGTGTCATATGTTTCTGCTTTACAGAAGCATGACGTGCTGACTGCAGAGACA
TCATCAGTCACTGTGGCGGTCATGTACTATGATAACAATATAGGAAATGATATCAGTTAC
AATGTGCAACATTTAGTGACGTGGAAAGTCTTGGTGACAAACTCACAGTGGCACGCTGAC
CTGGCTGGGAGAGATTTCATACTGGACCCATTCCATGGGATTCTTGTTTTTTCACACCGC
CACCAAGAGATTTCAGGTTTCAAAACTTTTGTTCAGACAGCTACTCCTTTCAAAAACCCA
GAGGACACTTACCTCGTTATGTACTGGTCCAAGAATTTCGATTGCTCATTCTCTGAGTCT
GACTGCTCCTTGAAGAACTGTACCCCTAATGCGTCCCTGGCTTGGTTGCCTCAGAATCGT
TTTGACACGGCCATGAGTGTTGGGAGCTACAATATTTACAATGCTGTGTATGCCGTGGCC
CACGCCCTCCATGCGATGATCTCTGAAGGACAAAAGCCACCTGTGAGAAATAGACACATG
ATGGCGTTTCCCCCATGGCAG
>V2R.GCA_004027165.1_CteSoc_v1_BIUU_PVKA01018065.1_8612_9415+
GTGACCTTTGGCTCATTTGATTCTACCCTGATGGACAGTGGCCAGTATCCTTCTTTCCAT
CAGGTGGCCCCAAAGGACACGTATTTGGCCCTTGCCATGGTGTCCTTGATGCTTCATTTC
CACTGGACCTGGGTGGGCCTGCTCATCACAGAAAGTCATAAGGGTCTTCAGTTTCTCACA
GGTATAAGGGCTGAGATGGACAGGAGCAGAGTCTGTGTAGCATTTGTGGGAATGGTGTCA
ACAGTGGTTGAGTCCTATAACCCAGCTGCAAAGAAAGATGAAATCCTCATGGCAGAGACA
TCATCTGCCAATGTGGTGGTCATTTACTGTGACACCGACAGTGCGAATGATGTAAACTAC
AGCACAGTGAAAAATGTAGTAACATGGAAAGTCTGGGTGACAAACTCACAGTGGCATGCT
GACCTGGCTGGGAGAGATTTCATAAGTGACCCATTCCACGGGATTCTTATTTTCTCACAC
CATCATGAAGAGATTTCAGGTTTCAACGATTTTGTCCAGGCAGCTAGCCCTTTCAAATAC
CCAGAGGACACTTACCTTGTTATGTACTGGTCCAAGAATTTTGACTGCTCATTCTCTGAG
TCAGACTGTGCCTTGGAGAACTGTACCCCTAATGCCTCTCTCGCTTGGTTACCTCTGAAT
AGTTTTGAAATAGCCATGAGAGACAGGAGCTACAATATATACAATGCTGTGTATGCTGTG
GCCCACGCCCTCCATGCCATGCTTTTTGAAGAAGTGCAAAGGCCACCGCTCAGCGATAGA
CAAGTGATGTTTCCCCCCTGGCAG
>V2R.GCA_004027165.1_CteSoc_v1_BIUU_PVKA01018065.1_35127_35930-
GTGACCTTTGGCTCATTTGATTCTACCCTGATGGACAGTGGCCAGTATCCTTCTTTCCAT
CAGGTGGCCCCAAAGGACACGTATTTGGCCCTTGCCATGGTGTCCTTGATGCTTCATTTC
CACTGGACCTGGGTGGGCCTGCTCATCACAGAAAGTCATAAGGGTCTTCAGTTTCTCACA
GGTATAAGGGCTGAGATGGACAGGAGCAGAGTCTGTGTAGCATTTGTGGGAATGGTGTCA
ACAGTGGTTGAGTCCTATAACCCAGCTGCAAAGAAAGATGAAATCCTCATGGCAGAGACA
TCATCTGCCAATGTGGTGGTCATTTACTGTGACACCGACAGTGCGAATGATGTAAACTAC
AGCACAGTGAAAAATGTAGTAACATGGAAAGTCTGGGTGACAAACTCACAGTGGCATGCT
GACCTGGCTGGGAGAGATTTCATAAGTGACCCATTCCACGGGATTCTTATTTTCTCACAC
CATCATGAAGAGATTTCAGGTTTCAACGATTTTGTCCAGGCAGCTAGCCCTTTCAAATAC
CCAGAGGACACTTACCTTGTTATGTACTGGTCCAAGAATTTTGACTGCTCATTCTCTGAG
TCAGACTGTGCCTTGGAGAACTGTACCCCTAATGCCTCTCTCGCTTGGTTACCTCTGAAT
AGTTTTGAAATAGCCATGAGAGACAGGAGCTACAATATATACAATGCTGTGTATGCTGTG
GCCCACGCCCTCCATGCCATGCTTTTTGAAGAAGTGCAAAGGCCACCGCTCAGCGATAGA
CAAGTGATGTTTCCCCCCTGGCAG
>V2R.GCA_004027165.1_CteSoc_v1_BIUU_PVKA01018276.1_16485_17291+
GTTACCTTTGGGTCATTTGACCCTACATTGACTGACAGTGGCCAGTATCCTTCTCTCCAT
CAGGTGGCCCCAAAGGACACTTATTTGGCTCTTGCCATGGTGTCCTTGATGGTTCATTTC
CATTGGACCTGGGTGGGGCTTCTTATCACAGAAGGCCATAAGAGTCTTCAGTTTCTCTCA
GATATAAGAGCTGAGATGGACAGGAACAGAGTCTGTGTGGCCTTTGTGAAAACAGTATCA
ACTGGGGCTGTGTCATATATGTCAGCCACGAAGAAACATGACAGCCTGACTGCAGATACA
GCATCTGCCAATGTGGTGGTCATTTACTATGACACTGACAGTGAAAATCATGTAAACTAC
AACATTGTACAAAACTTAGTGACATGGAAAATCTGGATTTCAAACTCACGGTGGCATGCT
GATCTGACTGGGAGAGACTTTATCCTGGACCCATTCCATGGGATTCTTGTTTTTTCACAC
CACCATGAAGAGATTTCAGGTTTCAGGACCTTTGTCCAGGCAGCTACCCCTTTCAAATAT
CCAGAAGACACTTACCTCGTAATGTATTGGTACAGGAATTTTGATTGCTCATTCTCTGAG
TCTGACTGCGCCCTGAAGGACTGTATCCCTAATGCTTCTCTGGCTTGGCTGCCTCCAAAT
CGCATTGACACAGTCATGAGTGATCGGAGCTACAATACATACAATGCTGTGTACGCTGTG
GCCCACGCCCTGCATGAGATGCTTTTTGAAGAAGTGCAAACACCGCCAATGAGAAATAGA
AAAGTGATGATGTTTTACCCTTGGCAG
>V2R.GCA_004027165.1_CteSoc_v1_BIUU_PVKA01019155.1_11968_12774+
GTGACCTTTGGCTCCTTTGATCCCACAATGATGGACACTGGCCTGTATCCTTCACTCCAT
CAGGTGGCCCCGAAGGACACATATCTGGCCCTTGCCATGGTGTCCTTGATGCTTCATTTC
CACTGGACCTGGGTGGGCCTAATCATCACAGAAGGCCATAAGGGTCTTCAGTTTCTCTCA
GATGTAAGAGCTGAGATGGACAGGAATAGAGTCTGTGTGGCCTTTGTGGAAGTGCTGTCA
ACTATGGCTGTGTCATATGTCTTAGCTGCAAAAAAATATGACATTGTGTCTGCAGCTACA
ACATCTGCTAATGTAATGGTCATTTACTATGACACTGACAGTGCAAATGATATCAACTAC
ACTATAATGCAAAACTTTGTAACATGGAAAGTCTGGGTGACAAACTCACAATGGCATGCA
GACCTGAATGGGAGAGAATTCATCCAAAACCAGTTCCATGGAATTTTCCTTTTTTCACAC
CACCATGAAGAAATTTCACATTTCCAAAATTTTGTCCAACAAGCTACCCCATTCAAATAC
CCAGAAGACACTTCCCTCGTAATGTATTGGTCTCAGAATTTCAACTGCTCATTCTCTGAG
TCTGACTGTGCCTTGAAGAACTGTACCCCTAATACCTCTCTGGCTTGGTTGCCTCTGAAT
CGATTTGAAACTGCGATGAGTGACAGGAGCTACAATGTATACAACGCTGTGTACGCTGTG
GCCCACGCTCTCCACGCCATGCTTTTTGAAGAAGTGCAAAGGCCCCCGCTGAGTAATAGA
CAAGTGAAGACGTTTTCTCCCTGGCAG
>V2R.GCA_004027165.1_CteSoc_v1_BIUU_PVKA01020060.1_29833_30635-
CTCAGCTTTGGCTCCTTTGACCCCACATTCAATGACAGACACCAGTTTCCTTCTCTGTAT
CAGGTGACCCCCAAGGACACGTCTCTGGCCACTGGCATGGTCTCCCTGATGCTTCATTTC
AGCTGGACCTGGGTAGGACTGGTCATCACAGAAGGCCAGAAAGGCCTTCAGTTTCTCTCA
GATATGAGAACAGAGATGGATAAGAATGGAGTCTGCGTGGCATTTGTGGAAATGGTCTCA
AATTTTCTTGCATTGTTTACATCAACGACACAAAAGCTAAATTTCTTAACCAGAGAATTA
GCACCAGTAAATGTAGTTGTCATTTATTATGACACAGAAAGTGTAAATGATGTGAACTAT
CAGATAGGGCAGTATTTAGTGACATGGAGAGTCTGGGTCACAAACTCCCACTGGCAGGCT
GACATGGCTGGGAGAAATTTCATACTTGACTCATTCCATGGGACTCTCACTTTTTCACAC
CACCGTGAGGAGATTCCAGACTTTAAAACCTTCGTCCACACCGCTAACCCCTCCAAGTAC
CCAGAAGACACATTCCTCACTCTCTATTGGTTCCAGCATTTTCATTGCTCAGTGTCTGAT
TCTGACTGTACGTTGAGGAGCTGCCTACCCAATGCCTCCCTGGCGTGGCTGCCCGTGAAT
CATTTTGCCGGGGCCACGAGTGACGCGAGTTACAACGTATACAACGCTGTGTACGCCGTG
GCCCACGCCCTCCACGAGATGCTCCTTCAGCGAGTTGCGAATCAAGTGAAAAAGGGGATG
AACCGGTCTTTTTCCCCTGGCAG
>V2R.GCA_004027165.1_CteSoc_v1_BIUU_PVKA01021519.1_23551_24354+
GTTTTTTTTGGCTCATTTGATCCTATGCTGAGTGACAATGACCTCTTTCCTTCTCTCTAT
CAAGTGGCCCCAATGGATGCATCTCTGGCCATTGGCATGGTCTCCTTGATGCTTCACTTC
AGCTGGACCTGGGTAGGGCTGATCATCACAGAAGGGCACAAAGGCCTTCAGTTTCTCTCA
GATGTGAGAGCAGAGATGGACAAGAAGAGCATCTGTGCAGCATTTGTGAAACTTATCCCA
ACTCCTCTTGGATCATATTCGTCAAATCTACTGCCTTTTAAGGTCCTGACAAGTGAAACA
TCACTCGTGAATGTTGTTGTCATTTACTATGAGAGTGGTGGTCTGAATGAAGTAAACTAC
AACATTGGGCAACATTTCGTGACATGGAGAGTCTGGGTGACAAACGCACAATGGCAGGCT
GACATGGCTGGGACCAATTTCCTACTTGACTCATTCCATGGGACTCTCATTTTTTCAAAT
CATCATGAAGAGATTCCAGGATTCAAAAGTTTTGTGCAGGCAGTGAACCCTTTTAAATAC
CCAGAAGACACTTACCTCACTATGTACTGGTACAACAATTTCCACTGCTCATTCTCAGAT
TCTTGTGCACTGAAGAACTGTACAGCTAATGCTTCTCTAGCATGGCTCCCTGTGAATCGT
TTTGACCCAGGCATGAGTGAGGCGAGTTACAACATATACAATGCTGCGTATGCCGTGGCT
CATGCCCTCCACGAAATGCTTCTTCAACATGTGAAAAACTCACATGTGAGAAGTAAAGGA
ATGATGGAGTTTTCTGCCTGGCAG
>V2R.GCA_004027165.1_CteSoc_v1_BIUU_PVKA01023301.1_4194_5000+
GTCACCTTTGGCTCATTTGATCCTACACTGATGGACAGTGGCCAGTATCCTTCTTTCTAT
CAGGTGGCCCCAAAGGACACATATTTGGCCCATGCCATGGTGTCCTTGATGCTTCATTTC
CACTGGACCTGGGTGGGCCTGCTCATCACAGACAGCCATAAGGGTCTTCAGTTTCTCTCA
GAGATAAGAGCTGAGATGGACAGGAGCAGAGTCTGTGCAGCCTTCTTCAAAATGCTGTCA
ACTGTGGCTATTTCCTATAACCTATCTGGAAAGAAAGATGACATTCTGACTGTAGAGGTG
ACATCTGCCAATGTGGTGGTCATTTACTATGATACTGACAGTGCAAATGATGTAACTTAC
AACATAGTGCAAAACTTAGCGACCTGGAAAGTCTGGGTGACAAACTCACAGTGGCATGCT
GACCTGGCTGGGAGAGATTTCATAAGTGACCCATTCCACGGGATTCTTGTTTTTTCACAC
CATCATGAAGAGATTTCAGGTTTTAAAGATTTTGTCCAGGCAGCTAGCCCTTTCAAATAC
CCAGAGGACACTTACCTTTTTATGTACTGGTCCAAGACTTTTGATTGCTCATTCTCTGAG
TCAGACTGTGCCTTGGAGAACTGTACCCCTAATGCCTCTCTAGCTTGGTTGCCTCTGAAT
AGTTTTGAAACAGCCATGACAGACAGGAGCTACAATATATACAATGCTGTGTATGCTGTG
GCCCACGCCTTCCACGCCTTGCTTTTTGAAGAAGTTCAAAGGCCACCTCTCAGCCATAGA
CAAGTGATGATGCTTCACCCCTGGCAG
>V2R.GCA_004027165.1_CteSoc_v1_BIUU_PVKA01023301.1_33619_34425+
GTTACCTTTGGCTCATTTGATCCTGAACTGATGGATAGTGGCCAGTGCCCTTCTCTCCAT
CAGGTGGCTCCAAAAGACACACATTTGGCCCTTGCCATGGTGTCCTTGATGCTTCATTTC
CACTGGACCTGGGTGGGCCTGCTCATCACAGAAGGCCATAAGGGTCTTCAGTTTCTCTCA
GATATAAGAGCTGAGATGGACAGGAGCAGAGTCTGTGTGGCCTTTGAGAAAATGGTGTCA
AATATGGGTGCGTCTTATTTCTTACTAGTAAATAAACATGAAATTTTCACCACAGATATG
TCATCTGCCAATGTGGCAGTCATTTATTATGACACTGATAGTTCAAATGAGGTAAATTAT
AACATCATGCAAAGTTTAATGACATGGAAAGTCTGGGTGACAAACTCACAATGGCATGCT
GACCTGGCTGGGAGAGATTTCATACTGGATCCATTTCATGGGATTCTTGTTTATTCACAC
CATCATGAAGAGATTGCTGGTTTGAAAACTTTCGTCCAGGAAGCGACCCCTTTCAAATAC
CCAGATGACACTTACCTCGTTATGTATTGGTACAAGAATTTTGATTGCTTATTTTCTGCA
TCTGACTGTTCCTTGAACAGCTGCACATCGAATGCCACTCTGGCATCATTGCCCCCAAAT
CGTTTTGACACAGACATCAGTGATCGGAGCTACAATATATACAATGCTGTGTACACTGTA
GCCCATGCCCTCCATGCGATGCTTTTTGAAGAAGTGCAAAGGCCACCGCTGAGTAATAGA
CAAGTGAAGATGTTTCCTCCCTGGCAG
>V2R.GCA_004027165.1_CteSoc_v1_BIUU_PVKA01024791.1_22048_22851+
GTTTCCTTTGGTTCATTTGATCCTATGCTGAGTGACAGTGACCTGTTTCCTTCGCTCTAT
CAAGTGGCCCCAATGGATGCATCTCTGGCCATTGGCATGGTCTCCTTGATGCTTCACTTC
AGCTGGACCTGGGTAGGGCTGATCATCACAGAAGGGCACAAAGGCCTTCAGTTTCTCTCA
GATGTGAGAGCAGAGATGGACAAGAAGAGCATCTGTGCAGCATTTGTGAAACTTATCCCA
ACTCCTCTTGGGTCGTATGTCTCAAATCTATGGTCTGTTGAAATCCTGACAAGTGAGACA
TCACTCGTGAATGTTGTTGTCATTTACTATGAGAGTGGTGGTCTGAATGAAGTAAACTAC
AGCATAGGGCAACATTTCGTGACATGGAGAATCTGGGTGACAAATGCACAATGGCAGGCT
GACATGGCTGGGACCAATTTCCTACTTGACTCATTCCACGGGACTCTCATTTTTACAAAT
CATCATGAAGAGATTTCTGGTTTCAAAAATTTTGTGCAGGCAGCGAACCCTTTTAAATAC
CCAGAAGACACTTACCTCACTATGTACTGGTACAACAATTTCCACTGCTCATTCTCAGAT
TCTTGTGCATTGAAGAACTGTACAGCTAATGCTTCTCTAACATGGCTCCCTGTGAATCGT
TTTGACCCAGGCATGAGTGAGGCGAGTTACAACATATACAACGCTGTGTATGCCGTGGCT
CATGCCCTCCATGAGATGCTTCTTCAACATGTGAAAAACCCACATATGAGAAGTAAAGGA
CTGATGGAGTTTTATGTCTGGCAG
>V2R.GCA_004027165.1_CteSoc_v1_BIUU_PVKA01024895.1_16168_16974+
CTTACCTTTGGTGCTTTTGACCCTACGCTGACTGGCAGTGGCCAGAGCCCTTCGCTCCAT
CAGGTGGCGCCAAAGGACACACATCTGGCCCTCGCCATGGTGTCCTTGATGCTGCATTTC
CACTGGACCTGGGTGGGCCTGCTCACCACAGAAGGCCACAAGGGTCTCCAGTTGCTCTCA
GATGTAAGAGCCGAGATGGACAGGAGCAGAGTCTGTGTGGCCTTTGTGAAGATGTTGTTA
ACTGGGGCTGTGTCATATATGTCAGCCATGAAGGAACATGACATTCTGACTGCAGATACA
GTGTCTGCCAATGTGGTGGTCATTTACTATGATAACGATAGTGGGAATGATGTGCAGTAT
AATATAGTGCAACACTTAGTGACCTGGAAAGTCTGGGTGACAAACTCACAGTGGCACGCT
GACCTGGCCGGGAGAGACTTCATCCTGGACACGTTCCATGGGGTTCTTGTCTTTTCACAC
CATTACAAAGAGAGTTCAGGCTTCAGAGCTTTTGCCCAGGCAGCTACCCCTTTCAAGTAC
CCAGAGGACACTTACCTCGTTATGTACTGGTCCAAGAACTTTGACTGCTCGTTCTCTGGG
TCTGACTGTGCCCTGAAGGACTGTATCCCTAATGCCTCTCTGGTCCAGTTGCCTCCAAAT
TGTTTTGACACAGCCATGAGTGATGGGAGCTACAATATATACAATGCTGTGTACACTGTG
GCCCACGCCCTGCATGAGATGCTTTCTGAAGAAGGACAGCGGTGGACAATGAGAAATGGA
GACGTGATGAGGTTTCCTCCCTGGCAG
>V2R.GCA_004027165.1_CteSoc_v1_BIUU_PVKA01025251.1_24185_24988+
GTTTCCTTTGGCTCATTTGATCCTATGCTGAGTGACAATAACCTGTTTCCTTCTCTGTAT
CAAGTGGCCCCAATGGATGCATCTCTGGCCATTGGCATGGTTTCCTTGATGCTTCACTTC
AGCTGGAGCTGGGTAGGGCTGATCATCACAGAAGGGCACAAAGGCCTTCAGTTTCTCTCA
GATGTGAGAGCAGAAATGGACATGAAGAGAATCTGTGCAGCATTTGTGAAACTTATCCCA
ACTTCTCTTGGGTCGTATGTCTCAAATCTACTGTCTCTTGAAATCCTGACAAGTGAGACA
TCACTTGTGAGTGTTGTTGTCATTTACTATGAGAGTGGTGGTCTGAATGAAGTAAACTAC
AACATCGGGCAACATTTCATGACATGGAGAGTCTGGGTGACAAATGCACAATGGCAGGCA
GACATGACTGGGACCAATTTCCTACTTGACTCATTCCATGGGACTCTCATTTTTTCAAAT
CATCATGAAGAGATTTCTGGCTTCAAAAATTTTGTGCAGGCAGTGAACCCTTTTAAATAC
CCAGAAGATACTTATCTCAATATGTACTGGTACAACAATTTCCACTGCTCATTCTCGGAT
TCTTGTGCATTGAAGAACTGTACAGCTAATGCTTCTCTAGCACGGCTCCCTGTGAATCGT
TTTGACCCAGGCATGAGTGAGGCGAGTTACAACATATACAATGCTGCATATGCAGTGGCT
CATGCCCTCCATGAGATGCTTTTTCAACATGTGAAAATCCCACCTGTGAGAAGTAAAGGA
GTGAAGGAGTTTTATGCCTGGCAG
>V2R.GCA_004027165.1_CteSoc_v1_BIUU_PVKA01026890.1_8924_9730+
GTTTCCTTTGGTTCTTATGATCCTATGCTGAAAGACAGTGGCCAGTTTCCTTCTCTCTAC
CAGATTTCCGAAAAGGACACATCTCTGGCCCTTGGCATGGTTTCCTTGATGCTTCATTTC
AGCTGGACTTGGGTAGGACTTGTCATCACAGAAGGTCATAAAGGTCATCAGTTTCTCTCC
GACGTCCATGCAGAGATGGACAGAAACAGAATCTGTGTAGCATTTGTGAAAATGCTCTCA
TCTCCTCTTGCATCATATATGCCAAGTGCACATGAGCATATTGTTCTAAGTGGGGAAGCA
TCACTGGTCAATGTGGTTGTAATTTACTATGATACTGATAGTCTGAATGATGTGTACTAT
GCTATAGAGCCATATATAGCCACATGGAGAGTCTGGATCACAAATTCGCAATGGCACGCT
GACATGGCTGGGAAAAATTTTATACTTGACTCTTTCCATGGTACTCTGATTTTTTCAAAT
CATCATGAGGAGATTTCAGGTTTCAAAAATTTTGTTCAGGCAGTTAACCCTTTCAAATAC
CCAGGGGACACTTACCTCACTTCTTACTGGTTCCATAATTTCCATTGTTCATTCTCTGAT
TCTGATTGTACATTAAAGAGCTGTCCACCTAATGCCTCTTTGGCATGGTTGCCTTTGAAT
CGTTTTGAGATGGCCATGAAGGATGGGAGTTACAATATATACAATGCTGTGTATGCGGTG
GCCCATGCCCTACATGAGATGATTTTTGAACAAGAAGAAAAGTCCTCAGTGCAAAATAGA
GAGTCAGTGATGTTTGCTCCCTGGCAG
>V2R.GCA_004027165.1_CteSoc_v1_BIUU_PVKA01028759.1_14826_15632+
CTTTCCTTTGGCTCTTTTGATCCTACGATCAGTGACAATGGCCAGTTTACTTCTTTCTAC
CAGATGGCATCAATGGACACATCTCTGGCTCATGGCATGGTCTCCTTGATGCTTCATTTC
AGCTGGACCTGGGTGGGAATGGCCATTGCAGAAGGTCAGAAAGGCCTCCAGTTTCTCTTA
GATATGAGAAAAGAGACAGAGAGGAACAAAGTCTGCATAGCTTTTGTGGATCTTATCTCC
AGTGCTTTTATGTCATATTTCTTAGATGCATATAAACGTGGTATAAAGACCAGAGAAACT
TCACTAGCTAATGTGGTTATCATTTATTATGATAGTGACAGTCTAAATCATGTAAACTAC
CACATAGGGCTACATTTAGTGACATGGATAGTTTGGCTGACAAATTCTCAATGGCATGCT
GACATGGCTGGGAGAAATTTCATTCTTGATTCTCTCCATGGGATTCTGATATTTTCACAC
CACCACGAGGAGATTTCTGGTTTTAAGGAATTTATCCATACCGCCACCCCCTCCAAATAC
CCAGAAGACACACTTCTCAGTTTGTATTGGTTCCAGAATTTCAACTGCTCATTATCTGAA
TTTGACTGTTCCTTGAAGAACTGTACACCTAATGCCTCTCTGGCATGGCTACCTGTAAAT
AGTTTTGACCCAACCATGAATGATTGGAGTTTCAATATATACAATGCTGTGTATGCAGTA
GCCCATGCCCTGCATGAAATGTCTCTTGAACAAATTCAAATGCAGCAAATGGAATATGGG
GAGACTATGGTCTTTTACCCTTGGAAG
>V2R.GCA_004027165.1_CteSoc_v1_BIUU_PVKA01030987.1_17634_18440+
CTTACCTTTGGCACTTTTGATCCTCAGTTCAGTGACGGTGGCCAGTTTCCTTCTCTTCAC
CAGGTGGCCACAAGGGACGCATCTCTGGCCCTTGGTATGGTCTCCTTGATGGTTCATTTC
AGCTGGACCTGGGTGGGACTGGTCATCACAGAAGGCCAGAATGGTTTCCAGTTCCTTTCA
GATGTGAGGGGAGAGACGGACAGGCATGGAGTCTGTATAGCATTTGTGACAATGATCTCA
AACCCTCTTGTATCATATCTCTCAATTACAAAACTGAAAAATTTCTTGACTAGAGAAATA
TCTCCAGTAACTGTGGTGATCATTTATTATGACAGTGATAATCTCAATAATTTAAACCAT
CAGATAGGGCAACATTTAGTGACATGGAGAATCTGGGTCACAAATGCACAGTGGCGTGCA
GACCTGGCTGGCAGAAATTTCATCCTGGACTCATCCCATGGAATCCTCATTTTTTCACAC
CACCATAAGGAGATTTCTGGGTTTAATAAGTTTATTCAAACAGCGACTCCCTTCAAATAT
CCAGAAGACACGTTCCTCACTCAATACTGGTTCCAGAATTTCCGCTGCTCATTCTCTGCA
TCTGACTGTGCGCTGAAGGACTGCACACCTAATGCCTCCTTAGCAGAACTGCCGTTGAAT
CGTTTTGACACAGAGATGAGTGACGGGAGTTTCAACACCTACCACGCTGTGTATGCAGTG
GCTCATGCGCTCCAGGAGATGCTTCATGAACGTGCTCAAACACAGCTCGTAGAAAGTGAG
GGCAATATGGCGTTCTCTCCCTGGCAG
>V2R.GCA_004027165.1_CteSoc_v1_BIUU_PVKA01031592.1_5535_6341-
GTAACCTTTGGCTCATTTGACCCTACACTGATGGACACTCGGCTATATCCTTCCCTCCAT
CAGGTGGCCCCGAAGGACACATATCTGGCCCTTGCCATGGTGTCCTTGATACTTCATTTC
CACTGGACCTGGGTGGGCTTGCTCATCCCAGAAGGCCATAAGGGTCTTCAGTTTCTCTCA
GATGTAAGAGCTGAGATGGACAGGAATAGAGTCTGTGTGGCCTTTGTGAAAGTTCTGTCA
ACTGTGGCTGTGTCATATGTCTTATCTGAAAAAAAATATGACATTGTGTCTGCAGCTACA
ACATCTGCTAATGTAATGGTCATTTACTATGACACTGACAGTGCAAATGATATCAACTAC
ACTATAATGCAAAACTTACTGACCTGGAAAGTCTGGGTGACAAACTCACAATGGCATGCT
GACCTGAATGGGAGAGAATTCATTCACGACCAGTTCCATGGGATTTTCATTTTTTCACAC
CACCACAAAGAAATTTCACATTTCCAAACTTTTGTCCAACAAGCTACCCCTTTCAAATAC
TCAGAAGACACTTACCTCATAATGTATTGGTCTCAGAATTTCAATTGCTCTTTCTCTGAG
TCTGACTGTGCCTTGAAGAACTGTACCCCTAATGCCTCTCTGGCTTGGTTGCCTCTGAAT
CGATTTGAAACTGCGATGAGTGACAGGAGCTACAATGTATACAACGCTGTGTACGCTGTG
GCCCACGCCCTCCACGCCATGCTTTTTGAAGAAGTGCAAAGGCCCCCGCTGAGTAATAGA
CAAGTGAAGACATTTTCTCCCTGGCAG
>V2R.GCA_004027165.1_CteSoc_v1_BIUU_PVKA01031709.1_1093_1899-
GTTACCTTTGGCTCATTTGACTCTACTCTGACGGACAGAGCCCAGTATCCTTCCCTCCAT
CAGGTGGCCCCAAAGGACACTTATTTGGTCCTTGCCATGGTGTCCTTGATGCTTCATTTT
CGCTGGACCTGGGTGGGGCTGCTCATCACAGAAGGCCACAAGGGTCTTCAGTTTCTCTCA
GATATAAGAGCTGAGATGGACAAGAACAGAATCTGTGCAGCCTTTGTGAAAATGGTGTCA
AGTGTGGCTGTGTCATATATGTCAGCCACGAAGAAACATGATATCCTGACTGCAGACACA
GCATCAGTCAATGTGGTGGTTATTTATTATGATGGGAATGATCGACCTGATGTAAACTAC
AATATAGTGCAACACTTAGTGACGTGGAGAGTTTGGGTGACAAATTCACAATGGAACACT
GACCTCTCAGGGAGAAATTTTATCCTGGACCCATTCCACGGGACTCTTGTTTTCACACAT
CATCGCAAACATATTTCAGGTTTCAACGATTTTGTTCATGAAGCTACGCCTTTCAAATAC
CCAGAGGACACGTACCTCGTCGTGTATTGGTCCAGGACCTTTGACTGCTCATTCTCCGAA
TCTGACTGCGCCTTGGAAAACTGCGCTCCTAATGCTTCTGTTGCGTGGTTGCCCACAAAT
CGTTTTGACACAACAATGAGTGATGGAAGCTACAATATATACAATGCTGTGTATGCTGTG
GCCCACGCCCTCCATGCAATGCTTGCTGCAGAAGTGCAAAGGCCAGCGATGAGAGAGAGA
GACGTTGTGACATTTGCCCCCTGGCAG
>V2R.GCA_004027165.1_CteSoc_v1_BIUU_PVKA01032013.1_14005_14811-
GTCACCTTCGGATCCTTTGATCCTACACTGACTGACAGTGGCCAGTGTCCTTCTCTCCAT
CAGGTGGCGCCAAAGGACACATATTTGGCCCTCGCCATGGTGTCCTTGATGCTTCATTTC
CGCTGGACCTGGGTGGGGCTGCTCATCACAGAAGGCCACAAGGGAATTCAGTTTCTCTCA
GATATACGAGCTGAGATGGACAGGAGCAGAGTCTGTGTAGCCTTTGTGAAAATGTTGTCA
ACTGCGGCTGTATCATATATATCTCCTATGAAGCAACATGATATCCTGACCGCAGACACA
ACATCTGCCAATGTGGTGGTCATTTACTATGACACTGACAGTGCAAATGATGTGAACTTC
AACATTGTACAAAACCTACTTACATGGAAAATCTGGGTTTCAAACTCACGATGGCATGCT
GATCTGACTGGGAGAGATTTTATCCTGGACCCATTCCATGGGATTTTTGTTCTTTCACAC
CACCATGAAGAGATTTCAGGTTTCAAAACTTTTGTCCAGGCAGCTACCCCTTTCCGATAT
CCAGAAGACACTTACCTCTATATGTTTTGGTCCAAGAATTTTGACTGCTCATTCTCTGAG
TCTGACTGTGCCTTGAGGAACTGTATCCCTAATGCTTCTCTGGCTTGGTTGCCTGCCAAT
CGTTTTGACACAGTCATGAGTGATCGGAGCTACAATTTGTACAATGCTGTGTACGCTGTG
GCCCACGCCCTGCAGGAGATGCTTTCTGAAGAAGTGCAAACACCTCCAATGAGCAATGCA
AAAGTGATGATGTTTTTCCCTTGGCAG
>V2R.GCA_004027165.1_CteSoc_v1_BIUU_PVKA01032056.1_17575_18381-
CTCACTTTTGGCACTTTTAATCCTGCTTTCAGTGAAAATGGCCAGTTTCCTTCTCTCCAC
CAGGTGGCCCCAAAGGACACATCTCTGGCCCTGGCCATGGTCTCCCTGATGCTCCACTTC
AGCTGGACCTGGGTGGGACTGGTCATCACAGAGGGCCACAATGGTTTCCAGTTCCTCTCA
GATGTGAGGGGAGAGACGGATAGGCACGGAGTCTGTATAGCGTTTGTGACGATGATCTCA
AACCCTCTTGTATCATATCTCTCAATTACAAAACTGAAAAATTTCCTGGCTAGAGAAATA
TCTCCAGTAAATGTGGTGATTGTTTATTACGACAGTGATAGTCTGAATAACATAAACCAT
CAGCTAGGGCACCATTTAGTGACATGGAGAATCTGGGTCACAAACGCACAGTGGCATGCA
GACCTGGCTGGGAAAAATTTCATCCTGGACTCATTCCATGGGCTCCTCATTTTTTCACAC
CACCATAAGGAGATTTCTGGTTTTAATCAGTTTCTCCAAACAGCGAACCCCTTCAAATAC
CCAGAAGACACGTTCCTCACTCGGTACTGGTTCCAGAATTTCCACTGTTCATTCTCTGCC
TCTGACTGTGCGCTGAAGGACTGCACCCCCAATGCCTCCCTGGCATCACTGCCTTTGAAT
CGTTTTGACACAGTCATGAGTGAGGGGAGTTTCAACACCTACAATGCTGTGTATGCGGCA
GCCCACGCCCTCCACGAGATGTTTCTTGAACGTGCTCAAACGCAACTCATAGAATGTGGA
GAGAATATGGTGTTCTCTCCGTGGCAG
>V2R.GCA_004027165.1_CteSoc_v1_BIUU_PVKA01032148.1_4021_4824+
CTGACCTTTGGCTCTTTTGATCCAGTGCTGAGTGAGTATGGCCGGTTCCCTTCTCTCTAT
CAGATGGCTCCAAAGGACACCTCTCTGGCCCTTGGCATGGTCTCCTTGATGCGTCATTTC
AGCTGGAACTGGGTGGGACTCGTCATCACAGAAGGTCCAAAAGGGCTTCAGTTCCTCTCA
GATATGAGATCAGAGATGGATAAAAATAGGATCTGTGCAGCATTTTGGAAGATAATCAGT
AGCTCTTCTCAATTGTATGTATTAAATCAACAACAGGATTTCTTGATTGGAGAGACAGCC
TTCGTAAATGTCGTTTTCCTTTACTATGATACTGATGGTGTAAATGATATAAACCATTAT
ATAGGGCTACATTTAGGGACACAGATAGTATGGGTGACAAACTCACAATGGCATGCTGAC
ATGATGGGGAAAAAGTTTATATTGGACCCTTTCCATGGAGCTCTCATTTTTTCCAACCAC
CATGAGGAAGTTTCTGGCTTTAAAAGCTTTCTCCAGAGAGTCAAGCCATCTAGCTACCCT
GCAGATATTTTCTTGCATCAGCTTTGGTACTCCAGTTTCCACTGCTCACTGTCTGACTCT
GACTGTGTGTTGGAGAACTGTGCTCCCAACGCCTCCTTGGCGCAGTTGCCTGCAAATCGC
TTAGAGCCGGCCATGAGTGATGCGAGTTACAACATATACAACGCTGTGTATGCGGTGGCC
CACGCCCTGCATGAGATGCTTCTCCGGCAAGTAGAGATGTGGCCACTGCAGAACGGGACA
GACCTGATGACTTCTCCCTGGAAG
>V2R.GCA_004027165.1_CteSoc_v1_BIUU_PVKA01033763.1_22838_23710-
GTGGGCTACTTCTCTACCTGCTCAATTCTTAGTGACAAGTTTCAGTTTCCATCTTATATT
CGCACAATAGCCAGTGATAAGTTCCAGTCGCAAGCAATGGTAAAGCTGATCCAACACTTT
GGTTGGGTCTGGGTGGGCACTATTGCAGCTGATGATGATTATGGCAAATATGGAGTGAAA
GCTTTTAAAGAGCAAATGGAGAGTGTCAATCTCTGTATTGCATTTTCTGAAACTATACCC
AAAGTCTATTCCCATGAGAAAATGCAGAAGGCTGTTAAGGCTGTACGGAGTTCTACTGCC
AGAGTCATTGTGCTTTATGCATCTGATATCGACCTCAGTCCTTTTGTGCTGGAGATGGTT
TACCATAACATATCTGACAGAACGTGGATAGCGAGCGAAGCATGGATCACCTCAGCCCTC
ATTGCAAAGCCTGAATATGTCCCGTATTTCAGAGGAAGTATTGGATTTGCAATACCAAGA
ACTGATATACCAGGATTAAAAGAATTTCTTTATGATGTCCACCCCAGCAAGGATCCAAAT
GATACGCTGACCATTGAATTCTGGCAAACCGCATTTAACTGTACTTGGCCAAATAGTAGT
GTCCCCTACAATGTTGACCATAGAGTGAATATGACTGGTAAAGAAGACAGATTATATGCC
ATGTCTGATAAACTCTGTACTGGAGAGGAGAAGTTGGAAGATCTTAACAATACCTACTTG
GATGTGTCTCAGCTCAGAATTACAAACAATGTCAAGCAAGCTGTGTATGCTATGGCTTAT
GCCTTGGATGCGCTCAGTAGATGTGAAGATGGCCGGGGTCCATTCATGCCAGATTTCTCT
TGTGCATATTTACCTGACTTTGAACCTTGGCAA
>V2R.GCA_004027165.1_CteSoc_v1_BIUU_PVKA01034379.1_4514_5320-
CTCACATTTGGCACTTTCAATCCTGAGTTCAGTGACAGTGGCCAGTTTCCTTCTCTCCAC
CAGGTGACCCCTAAAGACACCTCTCTGGCCCTAGCCATGGTCTCCTTGGTGCTTCATTTC
GGTTGGACCTGGGTGGGACTGGTCATCACAGAAGGCCAGAATGGTGTCCAGTTCCTCTCA
AATGTGATGGGAGAAACGGATAAGCATGGAGTCTGTATAGCATTTGTGACACGGATCCCA
ATCTCTCTTGTATCATATCTCCAATTTAGAAAATTGAAAAATTTCCTGACTAAAGAAATA
TCTCCAGTAAATGTGGTGATCATTTATTATGACACTGATAGTCTAAATAACGTAAACCAT
CATGTAGGGCTCCATTTAGTGACATGGAGAATCTGGGTCACGAATGCACAGTGGCATGCA
GACCTGGCTGGGGGAAATTTCATCCTGGATTCATTCCATGGGATCCTCATTTTTTCACAG
CAACATAAGGAAATTTCTGGTTTTAATAAGTTTATCCAAACAGCGACCCCCTTCAAATAT
CCAGAAGACACGTTCCTCACTCGGTACTGGTTCCACAATTTCCACTGCTCATTCTCTGCC
TCTGACTGTGCGCTGAAGGACTGCACCCCCAATGTCTCGCTGGCATCGCTGCCTTTGAAT
CGTTTTGACACAGCCATGAGTGAGGGGAGTTTCAACACCTACAATGCTGTGTATGCAGCA
GCCCACGCCCTCCATGAGATGCTTCTTCAACGTGTGCAAACGCAACTCACAGAAAGAGGG
GACAATATGGTATTCTTTCCCTGGCAG
>V2R.GCA_004027165.1_CteSoc_v1_BIUU_PVKA01035572.1_17513_18319+
GTTACTTTTGGGTCATTTGATCCTGTGCTGAGTGGCGATGGCCAGTTTCCTTCTCTCTAT
CAAGTGGCCCCAAAGGATACATCTTTGGCAATTGGCATGGTTTCCTTGATGCTTCATTTC
GGCTGGACCTGGGTAGGGTTGGTCATAACAGAAGGGCATAGAGGTCTTCAATTTCTCTCA
GATATGAGAACAGAGATGGACAGGAACAGAGTCTGTGTAGCATTCATAAAATTTATTCCC
ACTCCTCTTGTGTCATATACTTCATATCTACAACCTCTTGACATCCTGAAAGGAGAAACA
TCATTAGTCAAAGTGGTTGTTATTTACTATGACACTGCTGGTCTGAATGAAGTAAGCTAT
AACATAGGGCAACATTTCATGACATGGAGAGTCTGGGTGACAAACTCACAATGGCTGCCT
GACATGGCTGGGACCAATTTCATACTTGACTCTTTCCATGGCACTCTAACTTTTTCAAAC
CATCATGAAGAGATTTTTGGCTTTAAAAGTTTTTTGCAGGCAGCCAACCCTTTCAAATAC
CCAGAAGACACTTACCTCACTATGTACTGGTACAACAATTTCCACTGCTCATTCTCTCAT
CCCAGTTGTGCATTGAAGAACTGTACACCCAACGCCTCCCTGGCGTGGCTGCCTGTGAAT
CATGTTGACACCGCCATGAGTGATGCGAGTTACAATATATACAATGCTGTGTACGCAGTG
GCTCATGCTCTCCACGCGATGCTTCTTCATCAAGTACAAAGATCTGCAGGGGAAAATGAA
AGAGGGATGGGATTTTCTGCCTGGCAG
>V2R.GCA_004027165.1_CteSoc_v1_BIUU_PVKA01038571.1_13600_14403+
GTCACCTTTGGCTCATTTGATTCTACCCTGATGGACAGTGGCCAGTATCCTTCTTTCCAT
CAGGTGGCCCCAAAGGACACGTATTTGGCCCTTGCCATGGTGTCCTTGATGCTTCATTTC
CACTGGACCTGGGTGGGCCTGCTCATCACAGACAGCCATAAGGGTCTTCAGTTTCTCTCA
GATATAAGAGCTGAGATGGACAGGAGCAGAGTCTGCGTAGCCTTTGTGAAAATGCTGTCA
AGTCTGACTGTGTCCTATAACTCAGCTGGAAAAAAAGATGATATCCTGATAGCAGAGACG
TCATCTGCCAATGTGGTGGTCATTTACTGTGACACCGATAGCCCACATGATGTAAACTAC
AGCATAGTGCAAAACTTGGCGACCTGGAAAGTCTGGGTGACAAACTCACAATGGCATGCT
AACCTGGATGGGAGTCATTTCATACTTGACCCGTTCCACGGGATTCTTGTTTTCTCACAC
CACCATGAAGAGATTTCAGGTTTCAAAGATTTCGTCCAGGCAGCTACCCCTTTCAAATAC
CCAGAGGACACTTACCTTGTTATGTACTGGTCCAAGAATTTTGACTGCTCATTCTCTGAG
TCAGACTGTGCCTTGGAGAACTGTACCCCTAATGCCTCTCTTGCTTGGTTACCTATGAAT
AGTTTTGAAATAGCCATGAGAGACAGGAGCTACAATATATACAATGCTGTGTACGCGGTG
GCCCAGGCCCTCCACGCCATGCTTTTTGAAGGAGTACAAAGGCCACCGCTCAGCAGTAGA
CAAGTGATGTTTCCCCCCTGGCAG
>V2R.GCA_004027165.1_CteSoc_v1_BIUU_PVKA01038822.1_13565_14371+
GTTACTTTTGGTTCTTTCGATCCTATGCTAAGAGACAATGGACAATTTCCTTCTCTCTAT
CAGGTAGCCCCTAAGGACACATCCCTGGCCCTTGCTATGGTCTCCTTGATGCTTCATTTC
CGATGGACCTGGGTGGGGCTGGTCATTATGGAAGGTGAGAAAGGTCATCGGTTTCTTCTA
GATGTGACAGGGGAGATGGACAGGAACCAAGTCTGTGTAGCATTTATCAAAATGGTCTCA
ACTTTCCTCGTATCATACATGGCACTTACAAAGCCACGCACTATCCTGACCAAGGAAACA
GCACAAGTAAAAGTGGTAGTCCTTTATTGTGACACCGATTTTCTGAATGATATCAATTAC
AATGTAGACATTTATTTAGTAACAGACAAAGTTTGGGTCACAAATTCACAATGGCATGAT
GACATGACTGGGAAAAATTTCATACTTGATTCGTTCCATGGGACGTTCATTTTGTCAAAC
CATCATGAGAAAATTTCTGGTTTCCAAACTTTTGTCCAAGAAGTGAACCCTTCTAAATAC
CCAGAAGACTTGTACCTCACCATGTTTTGGTTCCAGAATTTCCATTGCTCATTCTCTGAT
TCTGATTGCTCGTTGAAGGACTGTACACCTAATGCTTCTATGACATGGCTGCCTGTGAAT
CGCTTTGACACGGCCATGACTGATGGGAGTCACAATACATACAATGCTGTGTACGCTGTG
GCCCACGCTGTCCACGAGATGCTTCTTCAACAAGTACAAAAGCCACTGATGGGAAACAAA
GAGGGGATGGGGTTTTCATCCTGGCAG
>V2R.GCA_004027165.1_CteSoc_v1_BIUU_PVKA01039709.1_1026_1814+
GTTACCTTTGGCTCATTTGATCCTTTGCTGATTGACAGTGGCCAGAATCCTTCTGTCCAT
CAGGTCGCCCCAAAGGATACACATTTGGCCCTTGGCATGGTGACCTTGATGGTCCATTTC
CGCTGGACCTGGATTGGCCTGCTCATCACAGAAGGCCAAAAAGGTAGCCAGTTTCTCTCA
GATATAAGAGCTGAGATGGGCAAGAACAGAGTCTGTGTAGCCTTTGTGTTAACTATGGTT
CAAACATATCTCTCATTCACAAATGTGCGTGACATTCTAACCAGAGACACATCGTCTGCC
AATGTGGTTGTCATTTACTATGATACTGAGAGTCCAGATGATTTGACCTATCACATAGTG
TGTCTTTACAAGACCCAGAAAGTCTGGGTCTCAAACTCACAGTGGTACGGTGACCTGTCC
AGGACAGATTTCAAGCTCAATTCACCCCATGGAATTATTGGTTTTTCACAGCACCACGAA
GAGATTTTAGGATTCAAAACTTTTGTCAAGGATGCTACACCTTTCAAATACCCAGAAGAC
ACTTACCTCATTATGTACTGGGCCCTATATTTCCATTGTCCATTACATGGCTCTGACTGC
ACATTGAAGAACTGTACACCTAACCACCCTGTCACTTGGATAACTCCATATCCTATACCC
ATGAGTGACAGGAGCTACAATATATACAACGCTGTGTATGCTGTGGCCCACGCCCTCCAC
GCCATGCTTTCTGAAGAAGTACAAAGGTTGCCACAGAGAAACAAAGAAATGATGTTTCCC
CATTGGGAG
>V2R.GCA_004027165.1_CteSoc_v1_BIUU_PVKA01039751.1_4315_5118-
GTTTCTTTTGGCTCATTTGATCCTATGCTGAGTGACAATGACCTCTTTCCTTCTCTCTAT
CAAGTGGCCCCAATGGATGCATCTCTGGCCATTGGCATGGTCTCCTTGATGCTTCACTTC
AGTTGGAGCTGGGTAGGGCTGATCATTACAGACGGGCACAAAGGTCTTCAATTTCTCTCA
GATGTGAGAGCAGAAATGGACAAGAAGAGCATCTGTGCAGCATTTGTGAAACTTATCCCA
ACTCCTCTTGGGTCGTATATCTCAAATCTACGGCCTCTTGAAATCCTGACAAGTGAGACA
TCACTTGTGAGTGTTGTTGTCATTTACTATGAGAGTGGTGGTCTGAATGAAGTAAACTAC
AACATCGGGCAACATTTCGTGACATGGAGAGTCTGGGTGACAAACGCACAATGGCAGGCA
GACATGACTGGGACCAATTTCCTACTTGACTCATTCCATGGGACTCTCATTTTTTCAAAT
CATCATGAAGAGATTTCTGGTTTCAAAAATTTTGTGCAGGCAGTGAACCCTTTTAAATAC
CCAGAAGACACTTACCTCACTATGTACTGGTACAACAATTTCCACTGCTCATTCTTGGAT
TCTTGTGCACTGAAGAACTGTATAGCTAATGCTTCTCTAGCACGGCTCCCTGTGAATCGT
TTTGACCCAGGCATGAGTGAGGCGAGTTACAACATATACAACGCTGTGTATGCCGTGGCC
CATGCCCTCCATGAGATGCTTCTTCAACATGTGAAAATCCCACCTGTGAGAAGTAAAGGA
GTGAAGGAGTTTTCTGCCTGGCAG
>V2R.GCA_004027165.1_CteSoc_v1_BIUU_PVKA01040509.1_7812_8618-
GTTACATTTGGTTCTTTTGATCCTATGCTAAAAGACAATGGACAATTTCCTTCTGTCTAT
CAGGTAGCCCCTAAGGACACATCCCTGGCCCTTGCTATGGTCTCCTTGATGCTTCATTTC
CGATGGACCTGGGTGGGCCTGGTCATTATGGAAGGTGAGAAAGGTCATCGGTTTCTCTTA
GATGTGACAGGGGAGATGGACAGGAACCAAGTCTGTGTAGCATTTGTCAAAATGGTCTCA
ACTTTCCTCGTATCATATGTGGCATTAACAAAGACACACATTATCCTGACCAAGGAAATA
TCACAAGTAAAAGTGGTAGTCATTTACTATGACACTGATTTTCTAAATGATGTGAATTAC
AATCTAGAGAATTACTTAGTATTGGACAAAGTCTGGATCACAAACTCACAATGGCATGCT
GGCATGACTGGGAAAAATTTCATACTTGATTCATTCCATGGGACGTTCATTTTGTCAAAC
CATCATGAGAAAATTTCTGGTTTCCAAACTTTTGTCCAAGAAGTGAACCCTTCTAAATAC
CCAGAAGATTTGTACCTCACCATGTTTTGGTTCCAGAATTTCCATTGCTCATTCTCTGAT
TCTGATTGCTCGTTGGAGGACTGTACACCTAATGCTTCTATGACATGGCTGCCTGTAAAT
CGCTTTGACACGGCCATGACCGATGGGAGTCACAATACACACAATGCTGTGTACGCTGTG
GCCCATGCCCTCCACGAGATGCTTCTACAACAAGTACAAAGGCCGTTGATGGGAAACAAA
GAAGGGATGATGTTTTCACCCTGGCAG
>V2R.GCA_004027165.1_CteSoc_v1_BIUU_PVKA01041181.1_5475_6281+
GTAACCTTTGGCTCATTTGATCCTACACTGATGGACACTGGCCTGTATCCTTCACTCCAT
CAGGTGGCCCCAAAGGACACATATCTGGCCCTTGCCATGGTGTCCTTGATGCTGCATTTC
CACTGGACCTGGGTGGGGCTGCTCATCACAGAAGGCCATAAGGGTCTTCAGTTTCTCTCA
GATGTAAGAGCTGAGATGGACAGGAGCAGAGTCTGTGTAGCTTTTGTGAAAATGATGTCA
ACTGTGGATGTGTCTTATCTCTTAGCAATAAAGAATCATAAAATCGTAACCACAGATACC
ATGTCTGCCAATGTGGTGGTCATTTACTATGACACTGATAGTTCAAATGAAGTAAATTAC
AACATTGTGCAAAGTTTACTGACATGGAAAGTCTGGGTGACAAGCTCACAATGGAATGCT
GACCTGGCTGGGAGAGATTTCATACTGGATCCATTTCATGGGATTCTTGTTTTTTCACAC
CATCATGAAGAGATTGTTGGTTTCAAAACTTTTGTCCAGGAAGCTACCCCTTTCAAATAC
CCAGATGACACTTACCTCATTATGTTTTGGTACAAGAATTTTGATTGCTTATTTTCTGCA
TCTGACTGTTCCTTGAACAGCTGCACATCGAATGCCTCTCTGGCATCATTGCCTCCAAAT
CGTTTTGACACAGACATCAGTGATCGGAGCTACAATATATACAATGCTGTATACTCTGTA
GCCCATGCCCTCCATGCGATGCTTTACGAAGAAGTGCGAAGGCCACCGCTGAGTAATAGA
CAAGTGAAGATGTTTCCTCCCTGGCAG
>V2R.GCA_004027165.1_CteSoc_v1_BIUU_PVKA01041278.1_14774_15580+
GTTACATTTGGTTCTTTTGATCCTATGCTAAGAGACAATGGACAATTTCCTTCTGTCTAT
CAGGTAGCCCCTAAGGACACATCCCTGGCCCTTGCTATGGTCTCCTTGATGCTTCATTTC
CGATGGACCTGGGTGGGGCTGGTCATTATGGAAGGTGAGAAAGGTCATCGGTTTCTTCTA
GATGTGACAGGGGAGATGGACAGGAACCAAGTCTGTGTAGCATTTGTAAAAATGGTCTCA
ACTCCCCTCATATCATACATGGCACTTACAAAGGAACACATTATCCTGACGAAGGAAATA
TCACAAGTAAAAGTGGTAGTCATTTACTATGACACTGATTTTCTAAATGATATCAATTAC
AGCCTAGAGAATTACTTAGTAATGGACAAAGTCTGGGTCACAAACTCACAATGGCATGCT
GACATGACTGGGAAAAATTTCATACTTGATTCGTTCCATGGGACGTTCATTTTATCAAAC
CACCATGAGAAAATTTCTGGTTTCCAAACTTTTGTCCAAGAAGTGAACCCTTCTAAATAC
CCAGAAGACTTGTACCTCACCATGTTTTGGTTCCAGAATTTCCATTGCTCATTCTCTGAT
TCTGACTGCTCTTTGAAGGACTGTACACCTAATGCTTCTATGACATGGCTGCCTGTGAAT
CGCTTTGACACGGCCATGACTGATGGGAGTCACAATACACACAATGCTGTGTACGCCGTG
GCCCACGCCCTCCACGAGATGCTTCTCCAACAAGCACAAAGGCCGTTGATGGGAAACGAA
GAAGGAGTGGTGTTTTCACCCTGGCAG
>V2R.GCA_004027165.1_CteSoc_v1_BIUU_PVKA01041370.1_7816_8613-
GTTAGCTATTCATCGACATTACCCAGCCTCAGCGACAAGTCCCAGTTCCCATCGTTTCTG
CGCACCCGTGCTAGTGACCTCACATCCTCCTACGCTGTGACTCAGCTGGTGCTGCACTTG
CGATGGTCCTGGGTAGGCATTCTGGCCCAAGATGATGACTTTGGACAACAGGCTGGCACT
CTGGCCACCAAAGAACTGGGCCAGGGAGGTGTTTGCATCGATTTCCACCTGCATGTCCCT
TCCCGTAAATCCCATGAGAAGATTGATATTATTGTGCAGAAGATGGAAAAGAGCACAGCG
AAAGGGGTCCTGGTGTTCCTGAGTAACAGCAATTTTGAACTCATCCTGCGGCGCCTCATA
GGCGTCCGTGTCCTCGGACAGGTCTGGGTCAGCGAGAGCCTTGTTCACACGGCGATTGCC
TTAGCCTCACCAGGTGCCTCTTGGGTTCTGCAAGGAGCTTTTGGCCTTATAATACACAGT
AGCCATGCACATGGGTACCAGGAGTTCTTTGCCAGCCTGCATCCCAGTCGGACTCCAGAG
GACATGTTCCTGGAGAGGTTTTGGGAAGCCACCTTTGGGTGCATGTGGTCAAATCATAGT
GGCACTGTGACCAGGCATGTGAAGCTTTGCTCAGGTACTGAGAGTCTCAGAGAACATGAG
TATCCTTTCCAGGATGTGAGTAGAGTGGATGCTGCATACCCAGCTGTCTATGCCATTGCC
CATGCCTTGAACGACTTGATATCCTGTGAGCATGAGGATAAGGCATGTGGAGATCTCAGA
CACTTCCAGCCCTGGCAG
>V2R.GCA_004027165.1_CteSoc_v1_BIUU_PVKA01042661.1_11101_11904-
CTGACCTTTGGCTCTTTTGATCCTATCCTGAGTGACAGTGGCCAGTTTCCTTCCCTCTAT
CAGATGGCCCCAAGGGAGACGTCTCTGCCCCAAGGCATGGTGTCCTTGATGCTTTATTTC
AGCTGGACCTGGGTGGGGCTGGTCATTACCGACGGCCCCAAAGGGCTTCAGTTCCTCTCA
GACGTGAGAAGAGAGATGGGCCGGAGCAGCGTCTGTGTGGCATTCGTGAAAATGATCTCA
AATAGCGCTGACTCTTACATGCTGCACACGCAGCAACGTGAATTCTTGGCTGGAGAATCG
TCCGCGGCAAACGTGGTCGTCGTCTACTACGATCCCGAGAGTCTGAACGATGTGAACTAT
AACATAGGGCTGCACTTGGTGACATGGAGAGTCTGGGTCACAAACTCACAATGGCATACA
GACATGGCTGGGCAGAAGTTCATCCTTGACTCATTCCACGGGACAATCATCTTTTCAAAT
CACCATGATGAGATTTCTGCCTTTGCACATTTTCTCCAGACGGTGGATCCCTCCAGGTAC
CCAGGAGACACTTTCTTCCGTCGGTATTGGTACTGGACTTTCAAGTGCTCGGTCTCTGAC
TCTGACTGTGCCCTGCTGGGCTGCACAGCCAACGCCTCCCTGGCACGGTTGCCTGTGAAT
CGTTTCAGCCCGGCCATGAATGATGCGAGTTACAACATATACAACGCTGTGTACGCGGTG
GCCCACGCCCTCCACGAGATGCTTCTGCAAGGTCAAATGCAGCCGGTAGGAAGCAGGGAA
AAGAGCGCGTTCTCCCCCTGGCAG
>V2R.GCA_004027165.1_CteSoc_v1_BIUU_PVKA01045193.1_10479_11285+
GTTACTTTTGGTTCTTTTGATCCTATGCTAAGAGACAATGGACAATTTCCTTCTGTCTAT
CAGGTAGCCCCTAAGGACACATCCCTGGCCCTTGCTATGGTCTCCTTGATGCTTCAATTC
CGATGGACCTGGGTGGGGCTGGTCATTATGGAAGGTGAGAAAGGTCATCGGTTTCTTCTA
GATGTGACAGGGGAGATGGACAGGAACCAAGTCTGTGTAGCATTTATCAAAATGGTCTCA
ACTTTCCTCGTATCATACATGGCACTTACAAAGCCACGCACTATCCTGACCAAGGAAATA
GCACAAGTAAAAGTGGTAGTCCTTTATTATGACACCGATTTTCTGAATGATGACAATTAC
AATCTAGGGAATTATTTAGTAACGGACAAAGTCTGGGTCACAAACTCACAATGGCATGCT
GACATGACTGGGAAAAATTTCATACTTGATTCGTTCCATGGGACGTTCATTTTGTCAAAC
CATCATGAGAAAATTTCTGGTTTCCAAACTTTTGTCCAAGAAGTGAACCCTTCTAAATAC
CCAGAAGACTTATACCTCACCATGTTTTGGTTCCAGAATTTCCAGTGCTCAATTTCCAAT
TCTGATTGTTTGTTGAAGGACTGTACACCTAATGCTTCTATGACATGGCTGCCTGTGAAT
CGCTTTGACACGGCCATGACCGATGGGAGTCACAATACATACAATGCTGTGTACGCTGTG
GCCCACGCTGTCCACGAGATGCTTCTTCAACAAGTACAAAAGCCACTGATGGGAAACAAA
GAAAGGATGGGGTTTTCATCCTGGCAG
>V2R.GCA_004027165.1_CteSoc_v1_BIUU_PVKA01045473.1_9771_10577+
GTTACATTTGGTTCTTTTGATCCTATGCTAAGAGACAATGGACAATTTCCTTCTGTCTAT
CAGATAGCCCCTAAGGACACATCCCTGGCCCTTGCTATGGTCTCCTTGATGCTTCATTTC
CGATGGACCTGGGTGGGGCTGGTCATTATGGAAGGTGAGAAAGGTCATCGGTTTCTTCTA
GATGTGACAGGGGAGATGGACAGGAACCAAGTCTGTGTAGCATTTGTCAAAATGGTCTCA
ACTTTCCTCGTATCATACATGGCACTTACAAAGCCACGCACTATCCTGACCAAGGAAATA
GCACAAGTAAAAGTGGTAGTCCTTTATTATGACACCGATTTTCTGAATGATGTCAATTAC
AATCTAGAGAATTATTTAGTAATGGACAAAGTCTGGGTCACAAATTCACAATGGCATGCT
GACGTGACTGGGAAAAATTTCATACTTGATTCGTTCCATGGGACGTTCATTTTGTCAAAC
CATCATGAGAAAATTTCTCGTTTCCAAACTTTTGTCCAAGAAGTGAACCCTTCTAAATAC
CCAGAAGACTTGTACCTCACCATGTTTTGGTTCCAGAATTTCCATTGCTCATTCTCTGAT
TCTGATTGCTCATTGGAGGACTGTACACCTAATGCTTCTATGACATGGCTGCCTGTGAAT
CGCTTTGACACGGCCATGACCGATGGGAGTCACAATACACACAATGCTGTGTACGCTGTG
GCCCACGCCCTCCACGAGATGCTTCTACAACAAGTACAAAAGCCACTGATGAGAAACAAA
GAGGGGATGGGGTTTTCATCCTGGCAG
>V2R.GCA_004027165.1_CteSoc_v1_BIUU_PVKA01046301.1_8111_8914+
GTTACCTTCGGATCGTTTGATCCTACACTGACTGAAAGTGGCCAGTATCCTTCTCTCCAT
CAGGTGGCGCCAAAGGACACTTATCTGGCCCTCGCCATGGTGTCTTTGATGCTTCATTTC
CACTGGACCTGGGTGGGCCTGCTCATCACAGAAGGCCATAAGGGTCTTCAGTTTCTCTCA
GATATAAGAGCTGAGATGGACAGGAGCAGAGTCTGTGCGGCCTTTGTGAAAATGCTGTCA
ACTGTGGCTGTGTCATATATGTCAGCCATGAAGAAACATGATATCCTGACCATGGATGCA
ATATCTGCCAATGTGGTGGTCATTTACTATGACACTGACAGTGCAAATGATGTGAACTTC
AACATTGTACAAAACCTACTTACATGGAAAATCTGGGTTTCAAACTCACGATGGCATGCT
GATCTGACTGGGAGAGATTTTATCCTGGACCCATTCCATGGGATTTTTGTTTTTTCACAC
CACCATGAAGAGATTTCAGGTTTCAGAACCTTTGTCCAGGCAGCTACCCCTTTCAAATAC
CCGGAAGACACTTACCTCTTTATATTTTGGTCCAAGAATTTTGATTGCTCATTCTCTGAG
TCTGACTGTGCCTTGATCAACTGTATCCCTAATGCTTCTCTGGCTTGGTTGCCTCCAAAT
CGCATTGACACAGTCATGAGTGATCGGAGCTACAATACGTACAATGCTGTGTACGCTGTG
GCCCACGCCGTGCATAAGATGCTTTTTGAAGAAGTGCAAACACCGCCAATGAGCAATGCA
AAAGTGATGTTTGTCCCCTGGCAG
>V2R.GCA_004027165.1_CteSoc_v1_BIUU_PVKA01058975.1_6988_7791-
CTGACCTTTGGCTCTTTTGATCCTATCCTGAGCGACAGTGGCCAGTTTCCTTCCCTCTAT
CAGATGGCCCCAAGGGAGACGTCTCTGCCCCAAGGCATGGTGTCCTTGATGCTTTATTTC
AGCTGGACCTGGGTGGGGCTGGTCATTACCGACGGCCCCAAAGGGCTTCAGTTCCTCTCA
GACGTGAGAAGAGAGATGGGCCGGAGCAGCGTCTGTGTGGCATTCGTGAAAATGATCTCA
AATCGCGCTGACTCTTACATGCTGCACACGCAGCAACGTGAATTCTTGGCTGGAGAATCG
TCCGCGGCAAACGTGGTCGTCGTCTACTACGATCCCGAGAGTCTGAACGATGTGAACTAT
AACATAGGGCTGCACTTGGTGACATGGAGAGTCTGGGTCACAAACTCACAATGGCATACA
GACATGGCTGGGCAGAAGTTCATCCTTGACTCATTCCACGGGACAATCATCTTTTCAAAT
CACCATGATGAGATTTCTGCCTTTGCACATTTTCTCCAGACGGTGGATCCCTCCAGGTAC
CCAGGAGACACTTTCTTCCGTCGGTATTGGTACTGGACTTTCAAGTGCTCGGTCTCTGAC
TCTGACTGCACCCTGCTGGGCTGCACAGCCAACGCGTCCCTGGCACGGTTGCCTGTGAAT
CGTTTCAACCCGGCCATGAGTGATGCGAGTTACAACATATACAACGCTGTGTACGCGGTG
GCCCACGCCCTCCACGAGATGCTTCTGCAAGGTCAAATGCAGCCGGTAGGAAGCGGGGAA
AGGAGCGCGTTCTCCCCCTGGCAG
>V2R.GCA_004027165.1_CteSoc_v1_BIUU_PVKA01061193.1_4310_5116-
GTCACCTTTGGTTCATTTGATCCTACACTGATGGACAGTGGCCAGTATCCTTCTTTCTAT
CAGGTGGCCCAAAAGGACACGTATTTGGCCCTTGCCATGGTGTCCTTGATGCTTCATTTC
CACTGGACCTGGGTGGGCCTGCTCATCACAGACAGCCATAAGGGTCTTCAGTTTCTCTCA
GAGATAAGAGCTGAGATGGACAGGAGCAGAGTCTGTGCAGCCTTCTTCAAAATGCTGTCA
ACTGTGGCTATTTCCTATAACCTATCTGGAAAGAAAAATGACATTCTGACTACAGAGGTG
TCATCTGCCAATGTGGTGGTCATTTACTATGACACTGACAGTGCAAATGATATAAATTAC
AACATAGTGCAAAACTTAGGTACCTGGAAAGTCTGGGTGACAAACTCACAGTGGCATGCT
GACCTGGCTGGGAGAGATTTCATAAGTGACCCATTCCACGGGATTCTTGTTTTTTCACAC
CATCATGAAGAGATTTCAGGTTTTAAAGATTTTGTGCAGGCAGCTAGCCCTTTCAAATAC
CCAGAGGACACTTACCTTTTTATGTACTGGTCCAAGACTTTTGATTGCTCATTCTCTGAG
TCAGACTGTGCCTTGGAGAACTGTACCCCTAATGCCTCTCTAGCTTGGTTGCCTCTGAAT
AGTTTTGAAACAGCCATGAGAGACAGGAGCTACAATGTATACAACGCTGTGTATGCTGTG
GCCCACGCCCTCCACGCCTTGCTTTTTGAAGAAGTGCAAAGGCCACCGCTCAGCAGTAGA
CAACTGATGATGTTTCCCCCCTGGCAG
>V2R.GCA_004027165.1_CteSoc_v1_BIUU_PVKA01062534.1_5470_6276-
GTTACCTTTGGCTCCTTTGACCCTACACTGAGCCATAGTGGCCAGTTTCCATCTCTCTAC
CAGGTGGCACCAAAGGACACATCTCTGGCCCTTGGCATGGTGTCCGTAATGCTTCACTTC
AGCTGGACCTGGGTGGGAATGATTATCACAGAAGGTCACAGAGGTTTTCAGTTTCTCTCA
GATGTCAGAGCAGAAATGGAAAGGAACAGAGTCTGTGTGGCATTTGTGAAAATGATCTCA
AGTGCTCTTGCATCTTATTTCTTCAACCCGCGGGAATATGAGATCGTATCCAGGGAAACA
TCACCAGTAAATGTGGTTATCATTTATTATGACAGTGAGAGTCTCAATGATATAAACTAT
CTTATAAGACAAAATATGGTGACAGGGAAAGTTTGGATGACCAACTCCCAGTGGCATGCT
GACATGGCTGGGTCTAATTTTATTCTTGACACCTTCCATGGCGCTCTCATTTTTGCAAAC
CACCATGAGGAGACTTTGGGTTTCAAAACTTTTGTCCAAGAAGCTACCCCTTTCAAATAC
CCAGAAGACACTTACCTCACTATGTATTGGTTCAACAATTTCCGTTGCTCATTATCTGAT
TCTGACTGTGCACTGAAGAACTGTACTCCGAATGCCTCCCTGGCATTGCTGCCTATGAAT
CGTTTTGACCCCGAGATGAGTGACGAGAGCTACAACACATACAATGCTGTGTACGCCGTG
GCCCATGCCCTCCAGGACATGCTCTTACAGCAAACACAAGGATTTCCAATAGGAAAAATA
AAATTTTCTGCATTTTCCCCCTGGCAG
>V2R.GCA_004027165.1_CteSoc_v1_BIUU_PVKA01063425.1_3780_4586-
GTCACATTTGGTGCTTTCGATCCTATGCTGGGAGACAATGGTCAGTTTCGCTCTGTCTAC
CAGGTGGCCCCCAAGGACACATCGCTGGCGCTTGCTATGGTCTCCTTGATGCTGCATTTC
AGCTGGACCTGGGTGGGGCTGGTCATCATGGAAGGTCAGAAAGGTCATCAGTTTCTCCTA
GATGTGACAGTGGAGATGGACAGGAGCCACGTCTGTGTAGCGTTTGTAAAAGTGGTCTCA
ACTTTCCTTGTATCATACATGGCACTTACGAAGCAACACATTATCCTGACCAAGGGAATA
TCAGAAGTAAATGTGATAGTCATTTACTACGACACTGATTTTCTAAACGATGTCAATTAT
AGACTAGAGAATCAATTACTCACAGGCAAAGTTTGGGTCACAAACTCACAATGGCATGCT
GATATGACAGGTAAAAGTTTCATATTTAGTTCATTCCATGGGGCTCTCATTTTTTCAAAC
CACCATGAAAAAATTTCTGGTTTCCCAACTTTTGTTGAAGAAGTCAGTCCTACCAAATAC
CCAGAAGACTTTTACCTCACCGTGTTCTGGTTCCAGAATTTCCGCTGCTCGTTCTCCGAT
TCTGATTGCTCGCTGAAGGACTGCACGCCTAACGCCTCTCTGGCACGGCTGCCTGCGAAC
CTTTTTGACACAGCCATGACCGATGGGAGCCACAATACACACAACGCTGTGTACGCTGTG
GCCCACGCCCTGCACGAGATGCTTCTGGAAGAGGCACAAAGGCCGTTGATGGGAAACGAA
GGAGGGCTGGTGTTTTCCCCCTGGCAG
>V2R.GCA_004027165.1_CteSoc_v1_BIUU_PVKA01063446.1_4182_4988+
GTTACTTTTGGTTCTTTTGATCCTATGCTAAGAGACAATGGACAATTTCCTTCTGTCTAT
CAGGTAGCCCCTAAGGACACATCCCTGGCCCTTGCTATGGTCTCCTTGATGCTTCATTTC
CGATGGACCTGGGTGGGGCTGGTCATTATGGAAGGTGAGAAAGGTCATCGGTTTCTTCTA
GATGTGACAGGGGAGATGGACAGGAACCAAGTCTGTGTAGCATTTGTCAAAATGGTCTCA
ACTTTCCTCGTATCATACATGGCACTTACAAAGCCACGCACTATCCTGACCAAGGAAATA
GCACAAGTAAAAGTGGTAGTCCTTTATTATGACACCGATTTTCTGAATGATGTCAATTAC
AATCTAGAGAATTATTTAGTAATGGACAAAGTCTGGGTCACAAATTCACAATGGCATGCT
GACATGACTGGGAAAAGTTTCATACTTGATTCATTCCATGGGACGTTCATTTTGTCAAAC
CATCATGAGAAAATTTCTGGTTTCCAAACTTTTGTCCAAGAAGTGAACCCTTCTAAATAC
CCAGAAGACTTGTACCTCACCATGTTTTGGTTCCAGAATTTCCAGTGCTCATTCTCTGAT
TCTGATTGCTCGTTGGAGGACTGTACACCTAATGCTTCTATGACATGGCTGCCTGTGAAT
CGCTTTGACATGGCCATGACCGATGGGAGTCACAATACATACAATGCTGTGTACGCTGTG
GCCCACGCCCTCCACGAGATGCTTCTTCAACAAGCACAAAAGCCACTGATGCGAAACAAA
GAGGGGATGGGGTTTTCATCCTGGCAG
>V2R.GCA_004027165.1_CteSoc_v1_BIUU_PVKA01065607.1_3465_4271+
GTTACATTTGGTTCTTTTGATGCTATGCTAAGAGACAATGGACAATTTCCTTCTGTCTAT
CAGGTAGCCCCTAAGGACACATCCCTGGCCCTTGCTATGGTCTCCTTGATGCTTCATTTC
CGATGGACCTGGGTGGGGCTGGTCATTATGGAAGGTGAGAAAGGTCATCAGTTTCTCTTA
GATGTGACAGGGGAGATGAACAGGAACCAAGTCTGTGTAGCATTTGTAAAAATGGTCTCA
AATTTCCTCGTATCATACATGGCACCTACAAAGACAGACATTATCCTGACCAAGGAAATA
TCACAAGTAAAAGTAGTAGTCATTTACTATGACACCGATTTTCTGAATGATGTCAATTAC
AATCTAGGGAATTATTTAGTAACGGACAAAGTCTGGGTCACAAACTCACAATGGCATGCT
GACATGACTGGGAAAAATTTCATACTTGATTCGTTCCATGGGACGTTCATTTTATCAAAC
CACCATGAGAAAATTTCTGGTTTCCAAACTTTTGTCCAAGAAGTGAACCCTTCTAAATAC
CCAGAAGACTTGTACCTCACCATGTTTTGGTTCCAGAATTTCCATTGCTCATTCTCTGAT
TCTGACTGCTCTTTGAAGGACTGTACACCTAATGCTTCTATGACATGGCTGCCTGTGAAT
CGCTTGGACACGGCCATGACCGATGGGAGTCACAATACACACAATGCTGTGTACGCTGTG
GCCCACGCCGTCCACGAGATGCTTCTACAACAAGCACAAAGGCCATTGATGGGAAACGAA
GAAGGGATGATATTTTCACCCTGGCAG
>V2R.GCA_004027165.1_CteSoc_v1_BIUU_PVKA01069048.1_2693_3499-
ATTACATTTGGCTCATTTGATCCCATGTTGAGTGACAATGACGAGTTTCCTTCTCTCTAT
CAAGTGGCCCAAAAGGATGCATCTCTGGCTATGGGCATGGTCTCCTTGATGCTTCACTTC
AGTTGGACATGGGTGGGACTGGTCATCACAGAAGGACACAGAGGTCTTCAATTTCTCTCA
GATGTGAGAGCAGAGATGGACATGAATAGAGTCTGCGCAGCATTTGTGAAATTTATTCCA
ACTCCTCTTGTGTCATATTCCACAATTCTATCGACTTATGATATCCTGATAAGGGAAACA
TCGCTAGTGAAAGTGGTTCTCATTTACTATGACACAGCTGGTCTAAATGAAGCAAGCTAT
AACATAGGGAAACATTTAGATACATGGAGAGTCTGGGTGACAAACTCACAATGGCAGGCT
GACATGGCTGGGACCAATTTCGTACTTGATTCATTCCATGGGAATCTCATTTTTTCAAAT
CACCACGAAGAGATTTCCGCTTTTAAGAATTTTGTTCAGGCAGCCAATCCTTTCAAATAC
CCAGAAGACACTTATCTTACTGTATATTGGTACAAATATTTCCATTGCTCCTTTTCTGAT
TCTGATTGTTCACTAAGGAACTGTACAGCTAATGCTTCTCTAGCATGGCTGCCTGTGAAT
CGTTTTGACCCAGGCATGAGTGAGGCGAGTTATAATATATACAACGCTGTGTATGCAGTG
GCCCGTGCCCTTCATGAGATGCTCATTCAACAAGCACAAAGACCACCAGCTGAAAGTATA
GAAGTGATGGAGTTTCCTGCCTGGCAG
>V2R.GCA_004027165.1_CteSoc_v1_BIUU_PVKA01074650.1_212_1018+
GTAACTTTTGGCTCGTTTGATCCTACACTGATGAACCCTGGCCAGTATCCTTCACTCCAT
CAAGTGGCCCCAAAGGACACATATTTGGCCCTTGCTATGGTGTCCTTAATGTTACATTTC
CAGTGGACCTGGGTGGGCTTGCTCATCACAGAAGGACATGAGGGTCTTCAGTTTCTCTCA
GATATAAGAGCTGAGATGGACCAGAGCAGAGTCTGTGTGGCCTTTGTCAAAATGGTGTCA
AATATGGGTGCATCTTATTTCTTACTAGCAAATAAACATGAAATTGTCACCACAGATATG
TCATCTGCCAATGTGGTAGTCATTTACTATAACACTGATAGTTCAAATGAGGTAAATTAC
AACATCATGCAAAGTTTAGTGACATGGAAAGTCTGGGTGACAAACTCACAATGGCATGCT
GACCTGGCTGGGAGAGATTTCATACTGGATCCATTTCATGGGATTCTTGTTTTTTCACAC
CATCATGAAGAGATTGCTGGTTTCAAAACTTTTGTCCAGGAAGCGACCCCTTTCAAATAC
CCAGATGACACTTACCTCGTTATGTATTGGTACAAGAATTTTGATTGCTTATTTTCTGCA
TCTGACTGTTCCTTGAACAGCTGTACATCGAATGCCTCTCTGACATCATTGCCTCCAAAT
CGTTTTGCCACAGACATCAGTGATCGGAGCTACAATATATACAATGCTGCGTATTCTGTA
GCCCACGCCCTCCATGCGATGCTTTACGAAGAAGTGCAAAGGCCACCGCTGAGTAATAGA
CAAGTGAAGATGTTTCCTCCCTGGCAG
>V2R.GCA_004027165.1_CteSoc_v1_BIUU_PVKA01076498.1_2615_3421-
TTCAGCTATGGCTCCTTTGATCCAACATTCAATGACAGATACCAGTTTCCTTCTCTGTAT
CAAGTGGCCCCCAAGGACACGTCTCTGGCCACTGGCATGGTCTCCTTGATGCTTCACTTC
AGTTGGACGTGGGTAGGACTGGTCATCACAGAAGGTCAGAAAGGCCTTCAGTTTCTCTCA
GATGTGAGACCAGAGATGGACAGGAATAAAGTTTGCTTGGCATTTGTGATAATGATCTCA
AATTACCTTACATCACCTGCCCTGACTCTACAGAAACTAGATTTGCTGACCAGGGAAACA
CCACCAGCAAATGTAGTTGTCCTTTACTATGATACTGAGAGTCTGAATGATATAAACTAT
CAGGTAGGACAATATTTAGTGACATGGAGAGTCTGGGTCACAAACTCACAGTGGCATGCT
GACATGTCTGGGAGAAATTTCATACTTGACTCATTCCATGGGACTCTCATTTTTTCACAC
CACCGTGAGGAGATTCCAGACTTTAAAACCTTCATTCACACAGCTAATCCCTCCAAGTAC
CCAGAAGACACATTCCTCACTCTCTATTGGTTCCAGAATTTTCATTGCTCAGTGTCTGAT
TCTGATTGTGCATTGAAGAACTGCCTACCTAACGCTTCTCTGGCGTGGCTGCCTGTGAAT
CAGTTTGACATGGCCACGAGTGATGCAAGTTACAACATATACAACGCTGTGTATGCCGTG
GCCCACGCCCTCCACGAGATGCTCCTTCAGCAAGTTGGAACAAAACCAATCAGAAATGGA
GACACAGTGGTGTTTTCCTCCTGGCAG
>V2R.GCA_004027165.1_CteSoc_v1_BIUU_PVKA01111361.1_353_1159+
TTCAGCTTTGGCTCCTTTGACCCCACATTCAGTGACAGACACCACTTTCCTTCTCTGTAT
CAAGTGGCCGCCAAGGACACGTCTCTGGCTACTGGCATGGTCTCCCTGATGCTGCACTTC
AGCTGGACCTGGGTAGGACTAGTTATCACAGAAGGTCAAAAAGGGCTTCAGTTTCTCTCA
GATGTGAGAGCAGAGATGGACAGGAATGGAGTCTGTGTGGCATTTGTGAAAATGATCTCA
AATTTCCTTGCATTGTCTGCAATGGCTCTACAGAAACTGGATTTTCTGTCCAGGGAAACA
CCACCAGTGACAGTAGTCGTCCTTTACTATGACACAGAGAGTCTAAATGACATAAACTAT
CAGATAGGACAGGATTTAGTGACCTGGAGAGTCTGGGTCACAAACTCACAGTGGCATGCT
GACACATCTGGGAGAAATTTCGTACTTGACTCATTCCATGGGACTCTCATTTTTTCACAC
CACCGTGAGGAGATTCCAGACTTTAAAACCTTCATCCACACCGCTAACCCCTCCAAATAC
CCAGAAGACACATTCCTCACTCTGTACTGGTTCCAGAATTTTCATTGCTCGGTATCTGAA
TCTGATTGTGCATTGAAGAACTGCCTATCTAACGCTTCTCTGGCGTGGCTGCCTGTGAAT
CAGTTTGACATGGCCATGAGTGATGCGAGTTACAACGTATACAACGCTGTGTATGCCGTG
GCCCATGCCCTCCATGAGATGCTCCTTCAGCAAGTTGGAATGAAACCAATCAGAAATGGA
GACATGGTGGTGTTTCCTGCCTGGCAG
>V2R.GCA_004027165.1_CteSoc_v1_BIUU_PVKA01111408.1_352_1158+
TTCAGCTTTGGCTCCTTTGACCCCACATTCAGTGACAGACACCACTTTCCTTCTCTGTAT
CAAGTGGCCGCCAAGGACACGTTTCTGGCTACTGGCATGGTCTCCCTGATGCTGCACTTC
AGCTGGACCTGGGTAGGACTAGTTATCACAGAAGGTCAAAAAGGGCTTCAGTTTCTCTCA
GATGTGAGAGCAGAGATGGACAGGAATGGAGTCTGTGTGGCATTTGTGAAAATAATCTCA
AATTTCCTTGCATTGTCTGCAATGGCTCTACAGAAACTGGATTTTCTGTCCAGGGAAACA
CCACCAGTGACAGTAGTCGTCCTTTACTATGACACAGAGAGTCTAAATGACATAAACTAT
CAGATAGGACAGGATTTAGTGACCTGGAGAGTCTGGGTCACAAACTCACAGTGGCATGCT
GACACATCCGGGAGAAATTTCGTACTTGACTCATTCCATGGGACTCTCATTTTTTCACAC
CACCGTGAGGAGATTCCAGACTTTAAAACCTTCATCCACACCGCTAACCCCTCCAAATAC
CCAGAAGACACATTCCTCACTCTGTACTGGTTCCAGAATTTTCATTGCTCGGTATCTGAA
TCTGATTGTGCATTGAAGAACTGCCTATCTAACGCTTCTCTGGCATGGCTGCCTGTGAAT
CAGTTTGACATGGCCATGAGTGATGCGAGTTACAACGTATACAACGCTGTGTATGCTGTG
GCCCATGCCCTCCACGAGATGCTCCTTCAGCAAGTTGGAACGAAACCAATCAGAAATGGA
GACATGGTGGTGTTTCCTGCCTGGCAG
>V2R.GCA_000260255.1_OctDeg1.0_JH651541.1_44533_45339-
GTTTCCTTTGGTTCTTATGATCCTATGATGGAAGACAATGGCCAGTTTCCTTCTCTCTAC
CAGGTTTCCCAAAAGGACACATCTCTGGCCCTTGGCATGGTTTCCTTGATGCTTCATTTC
AGCTGGACTTGGGTAGGACTTGTCATCACAGAAGGTCATAAAGGTCATCGATTTCTCTCA
GATGTCCATGCAGAGATGGACAGAAACAGAGTCTGTGTAGCATTTGTGAAAATGCTCCCA
TCTCCTCTTGCATCATATATGCCAAGTACACATGAGTCTATTATCCTAAGTGGGGAAGCA
TCACTGGTCAATGTGGTTGTAATTTACTATGATATTGATAGTCTGAATGATGTGAACTAT
GCTATAGAGCCATATATAGCCACATGGAGGGTCTGGATCACAAATTCCCAATGGCACGCT
GACATGGCTGGCAAAAATTTTATACTTGACTCATTCCATGGAACTCTGATATTTTCAAAT
CATCATGAGGAGATTTCAGGTTTCAAAAATTTTGTCCAGGCAGTTAACCCTTTCAAGTAC
CCAGAGGACACTTACCTCACTTCTTACTGGTTCCATAATTTCCATTGTTCATTCTCTGAT
TCTGATTGCACATTGGAGAACTGTCTACCTAATGCCTCTTTGGCATGGTTGCCTGTGAAT
CGTTTTGACATGGCCATGAAACATATGAGTTACAATATATACAATGCTGTGTATGCGGTG
GCTCATGCTCTCCATGAGATGCTCTTTCAACTAGGAGAAATGCCACCAGTGATAAACAGG
GAGGCAATGGTTTTTCATCCCTGGCAG
>V2R.GCA_000260255.1_OctDeg1.0_JH651543.1_121139_121939-
TTCACCTTTGGATCTTTTGATCCTATGTTTAATGAAAATGGTCAGCTTACTTCTGTCTAC
CAGACAGCCCCAAAAGACACATCACTGGCCACTGCGATGGCTTCCTTGATACTTCATTTT
GGCTGGACCTGGGTTGGACTGGTCATCACAGATGGTAAGAAAGGTTTTCAGTTTCTCTCA
GATGTGAGAGATGAGATGGATAGGAATGGAGTCTGTGTGGCATTTGTTAAAATTATAACA
AATGTTCTTGTATCTTATCACTCACCCATACAACACCATGATTTTGTCACCAGAGAATCT
TCCCCAGTAAATGTAGTTATCCTTTACTATGATACTGAGAGCCTAAATACTATAAACCAT
TATATAGGACTGCATATAGTGACTTGGAGAGTCTGGATCACAAATTCACAATGGCATGCT
GACAGGGCTGGGAGACATTTCATGTTTGATACTTTCCATGGAGCTCTCATATTTTCACAA
CAGCATGAGAAGATTGCTGGTTTTAAAACCTTTGTCCAGAGAATGAATCCTTCCAAATAC
CCAGAAGACACTTTCCTCACTTGGTATTGGTTCCAGAATTTCCATTGCTTATTATCAGAG
TCTGACTGTATGGTGAAGGACTGTCCCCCTAATGCCTCTCTGAATTGGCTATCTCATTTT
GACACAGCCATGAGTGATGGGAGTTACAACACTTACAATGCTGTGTATGCTGTGGCCCAT
GCCCTTCATGAGATGTTCCTTCAACAAGGTGAAATAGAACCAGCGAGAAATGGGACAAAA
GTGGTATTTTACCCCTGGCAG
>V2R.GCA_000260255.1_OctDeg1.0_JH651543.1_174618_175418-
CTTCCCTTTGGCTCTTTTGATCCTATGTTTAATGAAAATGGCCATTTTATTTCTGTCTAC
CAGACAGCTCCAAAAGACACATCACTGGCCAGTGGTATGGCTTCCTTGATACTTTATTTC
AGCTGGAAATGGGTTGGACTGGTCATCACAGATGGTAAGAAAGGTTTTCAGTTTCTCTCG
GATGTGAGAGATGAGATGGATAGGAATGGAGTCTGTATAGCATTTGTTAAAATTATGAGA
AATCTTCTTGTGTCCTATCTCACAACTATACAACACCATGATTTTGTCACCAGGGAATCT
TCTCCAGTACATGTCGTTATCCTTTACTATGATACTGAGAGTGTAAATACTATAAACCAT
TATATAGGACTGCATTTAGTGACTTGGAGAGTCTGGATCACAAATTCACAATGGCATGCT
GACAGGGCTGGAAGACATTTCGTGTTTGACACTTTCCATGGAGCTCTCATATTTTCACAA
CAGCATGAGAAGATTGCTGGTTTTAAAACCTTTGTCCAGAGAGTGAATCCTTCCAAATAC
CCAGAAGACACTTTCCTCACTTGGTATTGGTACCAGAATTTCCATTGCTCATTATCAGAG
TCTGACTGTATGGTGAAGGACTGTCCCCCTAATGCCTCTCTGGATTGGCTACCTTATTTT
GACACAACCATGAGCGATGGGACTTACAATACTTACAACGCTGTGTATGCTGTGGCCCAT
GCCCTTCATGAGATGTTATTTCAGCAAGGTGAAATGGAACCAGTAAGAAATGGGAACACA
GTGGTATTTTACCCTTGGCAG
>V2R.GCA_000260255.1_OctDeg1.0_JH651543.1_231009_231809+
GTAACCTTTAGTTCGTTTGATCCTATGTTTAATGAAAACAGTCATTTTGCTTCTGTTTAC
CAGACAGCTCTGAAAGAAACATCACTGGCCAGTGGGATGGCTTCCTTGATAGTGCATTTC
AGCTGGACCTGGGTTGGACTGGTCATCATAGATGGTAAGAAGGGTTTTCAGTTTCTCTCA
GATGTGAGAGATGAGATGGATAGAAATGGAGTCTGTGTAGCATTTGTTAAAATTATAACA
AATCTTCTTGTGTCTTATCTCTTAACTACACAACACCATGATTTTGTCACCAGGGAATCT
TCTCCAGTACATGTGGTTATCCTTTACTATGATACTGAGAGTCTAAATACTATAAACTAT
TACATAGGACAGCATTTAGTGACATGGAGAGTCTGGATCACAAATTCACAATGGCATGCA
GACAGGGCTGGGAGACATTTCATGTTTGATACTTTCCATGGAGCTCTCATATTTTCACAA
CAACATGGGGAGATTTCTGGTTTTAAAAGTTTTGTCCAGAGAGTGAATCCTTCCAAGTAC
CCAGAAGACACTTTCCTTACTTGGTATTGGTTCCAGAATTTCCATTGCACATTATCAGAT
TCTGACTGTATGGTGAAGGACTGTCCCCCTAATGCCTCTCTGGATTGGCTACCTCATTTT
GACACAGCCATGAGTGATGGAAGTTACAATATTTACAATGCTGTGTATGCTGTGGCTCAT
GCCCTTCATAAAATGTTCCTTCAACAAAGTGAAATGGAACCAGCGAGAAATGGGATGAAA
ATGGCATTTTACCCCTGGCAG
>V2R.GCA_000260255.1_OctDeg1.0_JH651543.1_289392_290192-
CTTACCTTTGGCTCTTTTGATCCTATGTTTAATGAAAATGGTCACTTTACTTCTGTCTAC
CAGACAGCTCCAAAAGACACATCACTGGCCACTGGGATGGCTTCCTTAATATTTCATTTT
GGCTGGACCTGGGTTGGACTGGTCATCACAGATGGTAAGAAAGGTTTTCAGTTTCTCTCA
GATGTGAGAGAAAAGGTAGATAGGAATGGAGTCTGTGTAGCATTTATTAAAATTATCACA
AATGTGCTTGTGTCCTATATCTCAGCTGCACAACACTTTGATTTTGTCACCAGAGAATCT
TCTTCAGTAAATGTAGTTATCCTTTACTATGATACTGAGAGTCTAAATACTATAAACCAT
CATATAGGACTGCATTTAGTAACATGGAGAGTCTGGATCACAAATTCACAGTGGCACACT
GACCTAGCTGGGAGACACTTCATGTTGGAGTCTTTCCATGGAACTTTCATTTTTTCACAA
CAGCATGAGAAGATTTCTGGTTTTAAAACGTTTTTCCAGAGAGTGAATCCTTCCAAATAC
CCGGAAGACACTTTTCTCACTTGGTATTGGTACCAGAATTTCCATTGCTCATTATCAGAT
TCTGACTGTATGGTGAAGGACTGTCCACCTAATGCCTCTCTGGATTGGCTACCTCATTTT
GACACAGCCATGAGCGATGGGAGTTATAACACGTACAATGCTGTGTATGCTGTGGCCCAT
GCCCTTCATAAAATGTTCCTCCAGCAAGGTGAAATGGAACCAGCGAGCAAAGGGAACACA
ATAGTATTTTATCCCTGGCAG
>V2R.GCA_000260255.1_OctDeg1.0_JH651543.1_365336_366136+
CTTACTTTTGGCTCATTCGATCCTATGTTTAATGAAAATGGCTATTTCGCTACTGTCTAC
CAGACGGCTCTGAAAGACACATCACTGGCCACTGGGATGGCTTCTTTGATACTTCATTTC
AGCTGGACCTGGGTTGGATTGGTCATCGAAGATGGTAAGAAAGGTTTTCAGTTTCTCTCA
GATGTGAGAGATGAGATGGATAGAAATGGAGTCTGTGTAGCATTTGTTAAAATTATAACA
AGTCTTCTTGTGTCCTATCTCTCAACCACACAACACCATGACTTTGTCACCAGGGAATCT
TCTCCAGTACATGTAGTTATCCTTTACTATGACACTGAGAGTCTAAATAATATAAACCAT
CATATAGGACTGCATTTAGTAACATGGAGAGTTTGGATCACAAATTCACAATGGCATGCT
GACCTAGCTGGGAGACACTTCATGTTGGAGACTTTCCATGGAACCTTCACTTTTTCACAA
CAACATGAAGAGATTTCTGATTTTGAAACGTTTGTCCAGAGAGTGAATCCTTCCAAATAC
CCAGAAGACACTTTCCTCACTTGGTATTGGTACCAGAATTTCCACTGCTCATTATCAGAT
TCTGACTGTATGGTGAAGGACTGTCCACCTAATGCCTCTCTGGATTGGCTACCTCATTTT
GACACAGCCATGAGCGATGGGAGTTATAACACATACAACGCTGTGTATGCTGTGGCCCAT
GCCCTTCATGAGATGTTCCTTCAACAAGGTGAAATGGAACCAGCAAGAAATGGGAACACA
ATGCTATTTTACCCTTGGCAG
>V2R.GCA_000260255.1_OctDeg1.0_JH651565.1_12693866_12694672-
GTTACATTTGGTTCTTTTGATCCTATGTTAAGAGACAGTGGACAATTTCCTTCTGTCTAT
CAGGTAGCCCCGAAGGAAACATCGTTGGCCCTTGCTATGGTCTCCTTGATGCTTCATTTC
AGATGGACCTGGGTGGGGCTGGTCATTATGGAAGGTCAGAAAGGTCATCAGTTTCTCCTA
GATGTGACAGAGGAGATGGACAGGAACCAAATCTGTGTAGCGTTTGTAAAAATGGTCTCA
ACTATCCTTGTATCATATGTGGCACTTACAAAGCAACACATTATCCTGACCAAGGAAATA
TCACAAGTAAAAGTGGTAGTCATATACTATGACACTGATTTTCTAAATGATGTCAATTAC
AATCTAGAGAATTACTTAGTAATGGACAAAGTCTGGGTCACAAACTCACAATGGAATGCT
GACATGACTGGGAAAAATTTCATACTTAATTCATTCCACGGGACTTTCATTTTGTCAAAC
CACCACGAGAAAATTCCTGGTTTCCAAACTTTTGTGCAAGAAGCCAACCCTTCCAAATAC
CCAGAAGACTTGTACCTCACCATGTTTTGGTTCCAGAATTTCCATTGCTCATTCTCTGAT
TCTGATTGTTCGTTGAAGGACTGTACACCTAATGCTTCTATGACATGGCTGCCTGTGAAT
CATTTTGACACAGCCATGACCGATTGGAGTCACAATACACACAACGCTGTGTACGCTGTG
GCCCATGCCCTCCACAAGATGCTTCTTCAACAAGCACAAAGACCATCCATGGGAAATGAA
CAAGGGATGGTGTTTTCACCCTGGCAG
>V2R.GCA_000260255.1_OctDeg1.0_JH651565.1_12961317_12962123+
GTTACATTTGGTTCTTTTGATCCTATGTTAAGAGACAGTGGACAATTTCCTTCTGTCTAT
CAGGTAGCCCCGAAGGAAACATCGCTGGCCCTTGCTATGGTCTCCTTGATGCTTCATTTC
AGATGGACTTGGGTGGGCCTGGTCATTATGGAAGGTCAGAAAGGTCATCAGTTTCTCCTA
GATGTGACAGGAGAGATGGACAGGAACAAAGTCTGTGTAGCATTTGTAAAAATGGTCTCA
AGTGCCCTTGTATCATATATGGCACTTACAAAAGAACACATTATCCTGACCAAAGAAATA
TCACAAGTAAAAGTGGTAGTCATTTATTATGACACTGATTTTCTCAATGATGTCAATTAC
AGTCTGGAGAATTCCATAGTAATGGACAAAGTCTGGGTCACAAACTCACAATGGCATGCT
GACATGACTGGGAAAAATTTCGTATATAATTCATTCCATGGGGCTTTCATTTTGTCAAAC
CACCATGAGAAAATTTCTGGTTTCCAAACTTTTGTCCAAGAAGCAAACCCTTCTAAATAC
CCAAAAGACTTGTATCTCACCATGTTTTGGTTCCAGAATTTCCATTGCTCATTCTCTGAT
CCTGATTGTTCGTTGAATGACTGTACACCTAATGCGTCTATGACATGGCTGCCTGTGAAT
CGTTTTGACACGGCCATGACCGATTGGAGTCACAATACACACAACGCTGTGTACGCTGTG
GCCCATGCCCTCCACGAGATGCTTCTCCAACAAGCACAAAGACCATCGTTGGGAAACCAA
GAAGGGATGATGTTTTCACCATGGCAG
>V2R.GCA_000260255.1_OctDeg1.0_JH651565.1_13031842_13032648+
GTTACATTTTGTTCTTTCGATCCTATGCTAAGAGACAATGGACAATTTCCTTCTGTCTAT
CAGGTAGCCCCGAAGGAAACATCGTTGGCCCTTGCTATGGTCTCCTTGATGCTTCATTTC
AGATGGACTTGGGTAGGCCTGGTCATTATGGAAGGTCAGAAAGGTCATCAGTTTCTCCTA
GATGTGACAGGGGAGATGGACAGGAACAAAGTCTGTGTAGCATTTGTAAAAATGGTCTCA
AGTGCCCTTGTATCCTATATAGCACTTACAAAAGAACACATTATCCTGACGAAGGAAATA
TCACAAGTAAAAGTGGTAGTCATTTATTATGACACTGATTTTCTAAATGATGTCAATTAC
AAACTAGAGAATTACTTAGTAATGAACAAAGTCTGGGTCACAAACTCACAATGGCATGCT
GACATGACTGGGAAAAATTTCATATTTAATTCGTTCCATGGGGCTTTCATTTTGTCAAAC
CACCATGAAAAAATTTCTGGTTTCCAAACTTTTGTCCAAGAAGCGAACCCTTCTAAATAC
CCAAAAGACTTGTATCTCACCATGTTTTGGTTCCAGAATTTCCATTGCTCATTCTCTGAT
TCTGATTGCTCATTGAATAACTGTACACCTAATGCGTCTATGACATGGCTGCCTGTGAAT
CGTTTTGACACGGCCATGACCGATTGGAGTCACAATACACACAACGCTGTGTATGCTGTG
GCCCATGCACTCCACGAGATGCTTCTCCAACAAGCACAAAGACCATCCTTGGGAAACCAA
GAAGGGATGATGTTTTCACCGTGGCAG
>V2R.GCA_000260255.1_OctDeg1.0_JH651630.1_2143028_2143900+
GTGGGCTACTTCTCTACCTGTTCAATTCTTAGTGACAAATTTCAGTTTCCATCTTATATT
CGCACAATAGCCAGTGATAAGTTCCAGTCCCAAGCGATGGTAAAACTTATCCAACACTTT
GGCTGGGTCTGGGTAGGCACTATTGCAGCTGATGATGATTATGGAAAATATGGAGTGAAA
GCCTTTAAAGAGCAAATGGAGAGTGTCAATCTCTGTATTGCATTCTCTGAAACCATACCC
AAAGTCTATTCCCACGAGAAAATGCAGAAGGCTGTTAAAGCTGTACGGAGTTCCACTGCC
AGAGTTATTGTGCTTTATGCATCTGATATTGACCTCAGTCCTTTTGTGCTGGAAATGGTT
TACCATAACATAACTGACAGAACATGGATAGCAAGCGAAGCATGGATCACCTCAGCCCTC
ATGGCAAAGCCTGAATATGTCCCATATTTCAGAGGAAGTATTGGATTTGCAATACCAAGA
ACTGATATACCAGGATTAAAAGAATTTCTTTATGATGTCCACCCTAGCAAGGATCCAAAT
GATATCCTGACCATTGAATTCTGGCAAACCGCATTTAACTGTACTTGGCCAAATAGTAGT
GTTCCCTACAATGTTGACCACAGAGTGAATATGACTGGTAAAGAAGATAGATTATATGCC
ATGTCTGATAAACTCTGTACTGGAGAGGAGAAGTTGGAAGAGCTTAATAATACCTACTTG
GATGTGTCTCAGCTCAGAATTACAAACAATGTCAAACAGGCTGTGTATGCTATGGCTTAC
GCCTTGGATGAACTAAGTAGATGTCAAGATGGAGAGGGGCCATTCATGCCAGATTTCACT
TGTGCATATTTACCTGACTTTGAACCTTGGCAA
>V2R.GCA_000260255.1_OctDeg1.0_JH651638.1_7944136_7944942+
GTTACATTTGGTTCTTTTGATCCTATGCTAAGAGACAATGGACAATTTCCTTCCATCTAT
CAGGTAGCTCCTAAGGACACATCCCTGGCCCTTGCTATGGTCTACTTGATGCTTCATTTC
AGATGGACCTGGGTGGGGCTGGTCATAATGGAAGGTCAGAAAGGTCATCAGTTTCTCCTA
GATGTGACAGAGGAGATGGACAGGAACCAAGTCTGTGTAGCATTTGTAAAAATGGTCTCA
ACTCCCCTTGTATCATACATTGCACTTACAAAGCAACACATTATCCTGACCAAGGAAATA
TTGCAAGTAAAAGTGGTAGTCATTTACTATGACACGGATTTTCTAAATGATGTCAATTAC
AGTCTAGAGAATTACTTAGTGATGGACAAAGTGTGGGTCACAAACTCACAATGGCATGCT
GACATGACTGGGAAAAATTTCATACTTGATTCATTCCATGGGACTTTCATTTTGTCAAAC
CACCATGAGAAAATTTCTGGTTTCCAAACTTTTGTCCAAGAAGCTAACCCTTCCAAATAC
CCAGAAGACTTGTACCTCACCGTGTTTTGGTTCCAGAATTTCCACTGCTCATTCTCCGAT
TCTGATTGCTCACTGAAGGACTGTACACCTAATTCTTCTATGACATGGCTGCCTGTGAAT
CGTTTTGACACAGCCATGACTGATTGGAGTCACAATACACACAATGCTGTGTATGCTGTG
GCCCACGCCCTCCATCAGATGCTTCTTCAACAAGCACAAAGACCATCTACGGGAAACGAA
GAAGGGATGGTGTTTTCACACTGGCAG
>V2R.GCA_000260255.1_OctDeg1.0_JH651729.1_2227651_2228457-
GTCACCTTTGGCTCATTTGACCCTACACTGATGGACAATGGCCAGTTTCCTTCTCTCCAC
CAGGTGGCCCCAAAGGACACATATTTGGCCCTTGCCATGGTGTCCTTGATGCTTCATTTC
CGCTGGACCTGGGTGGGCCTGCTCATCACAGAAGGTCATAAGAGTCTTCAGTTTCTCTCA
GATATAAGAGCTGAGATGGACAGGAACAGAATCTGTGCAGCCTTCGTGAAAATGGTGTCC
ACTGGGGCTGTGTCCTATGTCTCGTATACAGAGAACCGTGATATCCTGACTGCAGAAATA
TCATCTGTCAAAGTAGTGGTTATTTACTATGATACTGACAGTCAAAACGATATGAACTAT
AGCGTATGGCAACAGTTAGTGATGTGGAAAGTCTGGGTGACAAACTCACAGTGGCATGCT
GACCTGTCTGGGAGAGATTTCATACTCGACCCATTCCATGGGATTCTTGTTTTTTCACAC
CACCATGAAGAGATTTTAGGTTTCAAAAATTTTGTCCAGGCAGCTACCCCTTTCAAGTAC
CCAGAGGACACTTACCTCGTTATATATTGGTCCAAGAATTTTGATTGCTCCTTCTCTGAG
TCTGACTGCGCCTTGAAGAACTGTCCACCTAACGCTTCTATGACTTGGTTGCCTCTGAAT
CGTTTTGACACAGCCATGAGTGACAGGAGCTACAATATATACAATGCTGTGCATGCAGTG
GGCCATGCCCTCCAGGCCATGCTTTTTGAAGAAGTACAAAGATCACCATTGAGAAATAGA
CAAGTGATGATGTTTTCCCCCTGGCAG
>V2R.GCA_000260255.1_OctDeg1.0_JH651729.1_2293861_2294667-
GTTAACTTTGGCTCATTTGACCCTACACTGACTGACATTGGCCAGTATCCTTCCCTCCAT
CAGGTGGCCCCAAAGGACACTTACTTGGCCCTCGCCATGGTGTCCTTGATGCTTCATTTC
CACTGGACCTGGGTGGGCCTGCTTATCACAGAAGGCCATAAGGGTCTTCAGTTTCTCGCA
GATATAAGAGCTGAGATGGACACAAACAGAGTCTGTGTAGCCTTTGTGAAAATGTTGTCA
ACTGTGACTGTGTCATATATGTCAGCCATGAAGAAACATGATATCCTCACCGTGGATACA
CTATCTGCCAACGTGGTGGTCATTTACTATGATGCTGATAGTGCAAATGACGTAAATTAC
AACATTGCACAAAACTTAGTGACATGGAAAATCTGGGTTTCAAACTCACGATGGCATGCT
GATCTGACTGGGAGTGAGTTTATCCTGGACCCATTCCATGGGATTCTGGTTTTTGCACAC
CACCATGAAGAGATTTCAGGGTTCAAATCTTTTGTCCAGGCAGCTACCCCTTTCAAATAC
CCAGAAGACACTTACCTCTTTATGTATTGGTCCAAGAATTTTGATTGCTCATTCTCTGAG
TCTGACTGTACCTTGAAGAACTGTATCCCTAATGCTTCTCTGGCTTGGTTGCCTCCGAAT
CGTTTTGACACAGTTATGAATGATAGGAGCTACAATATGTACAATGCTGTGTACGCTGTA
GCCCATGCTCTCCATGAGATGGTTTTTGAAGGCGTGATAACACATCCAAGGAGAAATGCA
AAACTGATGATGTTTTCCCCCTGGCAG
>V2R.GCA_000260255.1_OctDeg1.0_JH651729.1_2369743_2370546-
GTTACCTTTGGCTCATTTGATCCTACGCTGAGGGACAGTGGCCAGTATCCTTCTCTCCAT
CAAGTGGCCCCAAAGGACACTTATTTGGCCCTCGCCATGGTGTCCTTGTTGGTTCATTTC
CACTGGACTTGGGTGGGCCTGCTAATCACAGAAGGCCATAAGGGTCTTCAGTTTCTCTCA
GATATAAGAGGTGAGATGGACAAGAACAGAATCTGTGTGGCCTTTGTGAAAATATTGTCA
ACTGCTGCTGTGTCATATATGTCAGCCACGAAGAAACATGATATCCTGACTCAAGATACA
TTATCAGCCAATGTGGTGGTCATTTACTATGATACTGATAGTGCAAATGATGTAAATTAC
AACATAGCGCAAAACTTAGTGACATGGAAAGTTTGGCTTTCAAACTCACGGTGGCATGCT
GATCTGACTGGGAGAGATTTTATACTGGACCCATTCCATGGGATTCTGGTTTTCTCACAT
CACCATGAAGAGATTTCAGGGTTCAAAACTTTTGTCCAGGCAGCTAACCCTTTCAAATAC
CCAGAAGATACTTACCTCTTTATGTTTTGGTCTAAGCATTTTAATTGCTCATTCTCTGAG
TCTGACTGTGCCTTGAAGAACTGTATCCCTAATGCTTCTCTGGCTTGGTTGCCTCCAAAT
CGTTTTAACACAGTTATGAGTGATAAGAGCTACAACATATACAATGCTGTGTATGCTGTG
GCCCATGCCCTCCATGAAATGCTGTTTGAAGAAGTGCTAACGCCACCAATGAGAGATACA
AAAGTGATGTTTTACCCTTGGCAG
>V2R.GCA_000260255.1_OctDeg1.0_JH651729.1_2435687_2436493-
GTTACCTTTGGCTCATTTGACCCTACACTGACTGACAGTGGCCAGTATCCTTCTCTCCAT
CAGGTGGCCCCAAAGGACACTTACTTGGCCCTTGCCATGGTGTCCTTGATGCTTCATTTC
CACTGGACCTGGGTGGGCCTGCTTATCACAGAAGGCCATAAGGGTCTTCAGTTTCTCGCA
GATATAAGAGCTGAGATGGACACAAACAGAGTCTGTGTAGCCTTTGTGAAAATGTTGTCA
ACTGTGACTGTGTCATATATGTCAGCCATGAAGAAACATGATATCCTGACTGTGGATACA
TTATCTGCCAATGTGGTGGTCATTTACTATGATGCTGATGGTGCAAATGACGTAAATTAC
AACATTGCACAAAACTTAGTGACATGGAAAATCTGGGTTTCAAACTCACGATGGCATGCT
GATCTGACTGGGAGTGAGTTTATTCTGGACCCATTCCATGGGATTCTGGTTTTTTCACAG
CACCATGAAGAGATTTCAGGGTTCAAATCTTTTGTCCAGGCAGCTACCCCTTTCAAATAC
CCAGAAGATACTTACCTCTTTATGTATTGGTCCAAGAATTTTGATTGCTCATTCTCTGAG
TCTGACTGTACCTTGAAGAACTGTATCCCTAATGCTTCTCTGGCTTGGTTGCCTCCAAAT
CGTTTTGACACAGTTATGAGTGATAGGAGCTACAACATATACAATGCCGTGTACGCTGTA
GCCCATGCTCTCCATGAGATGGTTTTTGAAGGAGTGCTAACACAGCCAAGGAGAAATGCA
AAACTGATGATGTTTTTCCCCTGGAAG
>V2R.GCA_000260255.1_OctDeg1.0_JH651729.1_2574752_2575558-
GTTACCTTTGGCTCATTTGACCCTACACTGACTGACAGTGGCCAGTATCGTTCTCTCCAT
CAGGTGGCCCCAAAGGACACTTACTTGGCCCTTGCCATGGTGTCCTTGATGCTTCATTTC
CACTGGACTTGGGTGGGTCTTCTTATTACAGAAGGCCATAAGGGTCTTCAGTTTCTCTCA
GATATAAGAGCTGAGATGGACAAAAACAGAGTCTGTGTAGCCTTTGTGAAAATGTTGTCA
ACTGCGGCTGTGTCATATATGTCAGCCATGAAGAAACATGATATCCTGACCGCGGATACA
ATATCTGCCAATGTGGTGGTCATTTACTATGATACTGATAGTGCAAATGACGTAAACTAC
AACATTGCACAAAACTTAGTGACATGGAAAATCTGGGTTTCAAACTCACGATGGCATGCT
GATCTGACTGGAAGAGATTTTATACTGGACCCATTCCATGGGATTTTGGTTTTTGCACAC
CACCATGAAGAGATTTCAGGGTTCAAATCTTTTGTCCAGGCAGCTACCCCTTTCAAATAC
CCAGAAGACACTTACCTCTTTATGTACTGGTCCAAGAATTTTGATTGCTCATTCTCTGAG
TCTGACTGTGCTTTGATCAACTGTATTCCTAATGCTTCTCTGGCTTGGTTGCCTCCGAAT
CGTTTTGACACAGTTATGAGTGATAGGAGTTACAATATGTACAATGCTGTGTATGCTGTA
GCCCATGCTCTCCATGAGATGGTTTTTGAAGGAGTGATAACACATCCAAGGAGACATGCA
AAAATAATGATGTTTTCCCCCTGGCAG
>V2R.GCA_000260255.1_OctDeg1.0_JH651729.1_2688038_2688844-
GTTACCTTTGGCTCATTTGACCCTACACTGACTGACAGTGGCCAGTATCGTTCTCTCCAT
CAGGTGGCCCCAAAGGACACTTACTTGGCCCTTGCCATGGTGTCCTTGATGCTTCATTTC
CACTGGACCTGGGTGGGTCTTCTTATTACAGAAGACCATAAAGGTCTTCAGTTTCTCGCA
GATATAAGAGCTGAGATGGACACAAACAGAGTCTGTGTAGCCTTTGTGAAAATGTTGTCA
ACTGCGGCTGTGTCATATATGTCAGCCATGAAGAAACATGATATCCTGACCGCGGATACA
ATATCTGCCAATGTGGTGGTCATTTACTATGATACTGATAGTGCAAATGACGTAAACTAC
AACATTGCACAAAACTTAGTGACATGGAAAATCTGGGTTTCAAACTCACAATGGCATGCT
GATCTGACTGGAAGAGATTTTATACTGGACCCATTCCATGGGATTTTGGTTTTTGAACAC
CACCATGAAGAGATTTCAAGGTTAAAATCTTTTGTCCAGGCAGCTACCCCTTTCAAATAC
CCAGAAGACACTTACCTCTTTATGTACTGGTCCAAGAATTTTGATTGCTCATTCTCTGAG
TCTGACTGTGCTTTGATGAACTGTATTCCTAATGCTTCTCTGGCTTGGTTGCCTCCGAAT
CGTTTTGACACAGTTATGAATGATAAGAGCTACAATATGTACAATGCTGTGTACGCTGTA
GCCCATGCTCTCCACGAGATGGTTTTTGAAGGAGTGATAACACATCCAAGGAGAAATGCA
AAACTGATGATGTTTTCCCCCTGGCAG
>V2R.GCA_000260255.1_OctDeg1.0_JH651729.1_2829093_2829899-
GTTACCTTTGGCTCATTTGACCCTACACTGACTGACAATGGCCAGTATCCTTCTCTCCAT
CAGGTGGCCCCAAAGGATACTTATCTGCCCCTTGCCATGGTTTCCCTGATGGTTCATTTC
CACTGGACCTGGGTGGGCCTGCTTATCACAGAAGGCCATAAGGGTCTTCAGTTTCTCGCA
GATATAAGAGCTGAGATGGACACAAACAGAATCTGTGTAGCCTTTGTGAAAATGTTGTCA
ACGGTGGCTGTGTCATATATGTCAGCCATGAAGAAACATGATATCCTGACTGCGGATACA
ATATCTGCCAATGTGGTGGTCATTTACTATGATACTGATAGTGCAAATGACGTAAACTAC
AACATTGCACAAAATTTAGTGACATGGAAAATCTGGGTTTCAAACTCACGATGGCATGCT
GATCTCACTGGAAGAGAGTTTATCCTGGACCCATTCCATGGGCTTCTGGTTTTTGCACAC
CACCATGAAGAGATTTCAGGGTTCAAATCTTTTGTCCAGGCAGCTACCCCTTTCAAATAC
CCAGAAGACACTTACCTCTTTATGTATTGGTTCAAGAATTTTGATTGCTCATTCTCTGAG
TCTGACTGTACCTTGAAGAACTGTATCCCTAATGCTTCTCTGGCTTGGTTGCCTCCGAAT
CGTTTTGACACAGTTATGAGTGATAGGAGCTACAACATATACAACGCCGTGTACGCTGTA
GCCCATGCTCTCCATGAGATGGTTTTTGAAGGAGTGCTAGCACATCCAAGGAGAAATGCA
AAACTGATGATGTTTTTCCCCTGGCAG
>V2R.GCA_000260255.1_OctDeg1.0_JH651729.1_2918057_2918863-
GTTACCTTTGGCTCGTTTGATTCTACCCTTATGGACAGGGGACAGTATCCTTCTCTCCAT
CAAGTGGCCCCAAAGGACACTTATTTGGCCCTTGCCATGGTGTCCTTGATGCTTCATTTC
CACTGGACCTGGGTGGGGCTGCTCATCACAGAAGGCCATAAGGGTCTTCAGTTTCTCTCA
GATATAAGAGTTGAGATGGACAGAAACAGAATTTGTGTGGCCTTTGTAAAAATGTTGTCA
ACTGTGGCTGTGTCATATATCTCAGTCACACAGAAACATGATATTTTGACTTCAGAAACA
TCATCAGTCAATGTGGTGGTCATTTACTATGATACTGATAGTGCAAATGATGTAAACTAC
AACATAGCACAAAGTTTAGTGATATGGAAAGTTTGGGTGACAAACTCACGATGGCATGCT
GATATGACTGGGAGAAATTTCATACTTGACCCATTCCATGGGATTCTTGTTCTTTCACAC
CATCAAGCAGAAATTTCAGGTTTCAAAACTTTTGTCCAGGCAGCTACCCCTTTCAAGTAC
CCAGAAGACACTTACCTCTTTATGTATTGGTCCAAGAATTTTGATTGCTCATTCTCTGAG
TCTGACTGTGCCTTGAAGAACTGTACCCCTAATGCCTCTCTGGTTCAGTTGACTCTGAAT
CGTTTTGAAACAGCCATGAATGACTGGAGCTACAATATATATAATGCTGTGTATGCTGTG
GCCCTTGCCCTTCATGCCATGCTTTTGGAAGAAGTAGAAATTCCAGCAATGAGAAATAGA
CAAGTGATGATGTTTCCTCCGTGGAAG
>V2R.GCA_000260255.1_OctDeg1.0_JH651729.1_2985205_2986011+
GTTACATTTGGCTCATTTGACCCTACAATGACTGACAGTGGCCAGTATCCTTCTCTCCAT
CAGGTGGCCCCAAAGGATACTTATCTGCCCCTTGCCATGGTTTCCCTGATGGTTCATTTC
CACTGGACCTGGGTGGGCCTGCTTATCACAGAAGGCCATAAGGGTCTTCAGTTTCTGTCA
GCTATAACAAGTGAGATGGACAAGAATGAAATCTGTGTGGCTTTTGTGAAAATGTTGTCA
ACTTCAGCTGTGTCATATATGTCATCCCTGAAGAAGCATGATATCCTGACCACAGATACA
AGATCTGCCAATGTGGTGGTCATTTACTATGACAGTGACAGTGCAAATGATGTAAACTAT
AACATAGCACAAGATTTAGTGACATGGAAAATCTGGGTTTCAAACTCACGATGGCATGCT
GATCTGATTGGGAGAGATTTTATACTGGACCCATTCCATGGGATTCTTGTTTTTTCACAC
CACCATGAAGAGATTTCAGGGTTCAAAACTTTTGTCCAGGCAGCTACCCCTTTCAAATAC
CCAGAAGATACTTACCTCTTTATATACTGGTCCAAGAATTTTGATTGCTCATTCTCTGAG
TCTGACTGTGCCTTGAAGAACTGTATTCCTAATGCTTCTCTGGCTTGGTTGCCTCCAAAT
CGTTTTGACACAATTATGAGTGATAGGAGCTACAATATGTACAATGCTGTGTACGCTGTG
GCCTATGCCCTCCATGAGATGCTTTTTGAAGAAGTCCTAACACCGCCAATGAGAAATACG
AAAGTGATGATGTTTTTCCCGTGGCAG
>V2R.GCA_000260255.1_OctDeg1.0_JH651729.1_3047738_3048543+
TTACGTTTGGCTCATTTGATCCTACACTGACTGACAATGACCAGTGTCCTTCTCTGCATC
AAGTGGCCCCAAAGGACACTTATTTGGCCCTCGCCATGGTGTCCTTGATGCTTCATTTCC
ACTGGACCTGGGTGGGCCTGCTCATCACAGAAGGCCTTAAAGGTCTTCAGTTTCTCTCAG
ATATAAGAGCTGAGATGGATAGGAGCAGAGTCTGTGTAGCCTTTGTGAAAATGTTGTCCA
CAGTGGCTGTGTCATATATGTCAGCCATGAAGAAACATGACATCCTGACTGCAGATACAA
TATCTGCCAATGTGGTGGTCATTTACTATGATACTGATAGTCTAACTAATGTAAACTACA
ACATAGTGCAAAACTTAGTGACATGGAAAGTCTGGGTGACAAACTCACCATGGCATGCTG
ATATTTCTGGGAGAGATTTCGTACTTGATCCATTCCACGGGATTCTTGTCTTTTCACACC
ATCATGAAGAGATTTCAGGGTTCAAAACTTTTGTACAGGCAGCTACCCCTCTCAAATACC
CAGAGGACACTTACCTCACTATGTATTGGTCCAAGAATTTTGATTGTTCATTCTCTGAGT
CTGACTGTGCCTTGAAAAACTGTATACCTACTGCATCTATGGCTTGGTTGCCTCTGAATC
GTTTTGACACAGACATGAGTGATGGGTGCTATAATATGTACAATGCTGTGTATGCTGTGG
CCCATGCCCTCCATGCGATGCTTTTTGAAGACGTGCAAAGACCACCAATGAGAAACAGAA
AAGTGGTGATGTATCCCCCGTGGAAG
>V2R.GCA_000260255.1_OctDeg1.0_JH651729.1_3087126_3087923+
GTTACCTTTGGCTCATTTGATCCTACACTGACTGACAGTGGCCAGCATCCTTCTATCCAT
CAGGTGGCCCCAAAGGATACATATTTGGCCCTTGGCATGGTGACCTTGATGGTCCATTTC
CGCTGGACCTGGGTTGGCCTGCTCATCACAGAAGTCCATAAGGGTGTTCAATTTCTCTCA
GATATGAGAGCTGAGATGAACAAGAACAGAGTCTGCATAGCCTTTGTGTCAACAATGGTT
CTCACATATCTCTCATTAACAAGTGTGGGTAAAATCCTACAGAGAGACACATCATCTGCC
AATGTGGTTGTCATTTACTATGATACTGAGAGTCCAGATGATTTGACCTATCACATAGTG
AGTTTTTACATGACCCAGAAAGTCTGGGTCTCAAACTCACAATTCCACGGTGAACTGTCT
GAGGAAGATTTCAAACTCAATTCACCCCGTGGGATTCTTGTGTTTTCACAGCACCATGAA
GAGATTTTAGGATTCAAAACTTTTGTCAAGGCAGCTACCCCTTTCAAATACCCAGAAGAC
ACTTACCTTGTTTTTTACTGGTCCATGCATTTCCATTGCTCATTCCATGAGTCTGACTGC
ACATTGAAGAATTGTACAGCTAATCCCCCTGTCACATGGATACCTCCATATCCTATTCAC
ATACCTTTGAGTGATAGGAGCTACAATATATACAATGCTGTGTATGCTGTGGCCCATGCT
CTCCATGTGATGCTTTCTGAAGAAGTACAAAGGTTGCCAATGAGAAACAGAGAAATGATG
ACGTTTCCCCATTGGCAG
>V2R.GCA_000260255.1_OctDeg1.0_JH651729.1_3134793_3135599-
GTTACCTTTGGCTCATTTGACTCTACTCTGATGGACAGTGGCAAGTATCCTTCACTCCAC
CAGGTGGCCCCAAAGGACAGTTACTTGGCCCATGCCATGGTTTCCTTGATGGTTCATTTC
CACTGGACCTGGGTGGGTCTGCTTATCACAGAAGGCCATAAAGGTCTTCAGTTTCTCTCA
GATATAAGAGCTGAGATGGACACAAACAAAGTCTGTGTAGCCTTTGTGAGAATGGTGTCA
ACGGTGGCTGTATCATATATGTCAGCCACACAGACACATGATATCCTGACTGCAGACACA
TCATCAGTCAATGTGGTAGTTATTTATTATGATACTAATAGTCGACATGATGTCAACTAC
AATATAGTGCATCACTTAGTGACATGGAAAGTTTGGGTGACAAATTCACAATGGCATGCT
GACCTGTCAGGGAGAAATTTTATACTGGACCCATTCCATGGGATTCTTGTTTTTTCACAT
CATCACAAACATATTTCAGGTTTCAAAGATTTTGTTCATGAAGCTACCCCTTTCAAATAC
CCAGAAGACACTTACCTTGTTATGTATTGGTCCAACAATTTCCATTGCTCATTCTCTGAA
TCTGACTGTGCCCTGAAAAACTGTACTCCTAATGCTTCTGTGGCTTGGTTGCCTCGAAAT
CGTTTTGACACAACAATGAGTGATGGAAGCTACAATATATATAATGCTGTGTATGCTGTG
GCTCATGCCCTCCATGCGATGCTTTTTGAAGAAGTACAAAGGCCCACAATGAGAAATAGA
AAAGTCATGAAGTTTGCCCCCTGGCAG
>V2R.GCA_000260255.1_OctDeg1.0_JH651729.1_3251258_3252058-
GTTTCCTTTGGCTCATTTGATCCAATGCTGAGTGACAGTGTCCAGTTTCCTTCTCTCTAT
CAAGTAACCCCAAAGGATGCATCTCTGACCATTGGCATGGTCTCCTTGATGCTTCACTTC
AACTGGAGCTGGGTAGGGCTGATCATCACAGAAGGGCATAAAGGTCTTCAATTTCTCTCA
GACGTGAGAGCAGAGATGGACAGAAAGAGTATCTGTGCAGCATTTGTAAAAATTATTCCA
AATCCTCTTGTGTCATATACCTCAAATCTACTGCGTCTTGAGATCCTGACAAGGGAAACA
TCAAATGTGATTATTATTTATTATGATGGTGGTGATCTAAGTCAAGTAAACTATAACATA
GGGCAACATGTAGTGACATGGAAAGTCTGGGTGACAAATTCACAATGGCAGGCTGATGCT
TCTGGGACCAATTTCATAATTGACTCATTCCATGGAACGCTCATATTTTCAAATCATCAT
GAAGAGATTTCTGGTTTTAAAAATTTTGTCCAGGCAGTGAACCCTTTCAAGTACCCAGAA
GACTCTTACCTCACTATGTATTGGTACAAAAATTTCCACTGTTCATTCTCTGATTTTGAT
TTTGCATTGAAGAACTGTACACCTAATGCCTCTCTGGCATGGCTGCCTATGAGTCGTTTT
GACCCAGCCATGAGTGATGCGAGTTACAATATATACAATGCTGTATATGCAGTGGCTCAT
GCCCTCCATGAGATGCTTTTTCAACATGCACAAACACCACTAGTGGAAAGTAAAAGAGTG
ATGGAGTTTTCTGCCTGGCAG
>V2R.GCA_000260255.1_OctDeg1.0_JH651729.1_3394078_3394881+
CTTTCATTTGGTGTTTTTGATCCCGTCCTGAGTGACAATGGCCAGTTTTCTTCTCTGTAT
CAGATGTCCCCCAAGGACACATCTCTGACCATCGCCATGGCCTCCTTGATGCTTTATTTC
AACTGGGACTGGATAGGGATAGTCATCTCAAAGGATGAGAAAGGTGTTCAATTTCTCTCA
GCTTTGAGAGAAGAAATGGAAAGAAACAAAATCTGTGTGGCGTTTGTCCATATTATCCCT
ACCCATATAAATGTATACATGAATGGCTATTATAGATATAATAAGCAGATTGTGACATCA
TCAGCAAATGTTGTTATCATTTTTGGAGGCTTTCAAAATTCTGTACTTGCAATTTTTAGG
CGATGGGAGTACTTCAACAACAGGATAGTCTGGGTCACCACCTCCCAATGGGATGCTTCC
ACGAGTAAGAGACATTTTCTCTTCAACCCCTTCCAAGGTACTCTCATTTTTTCACAACAT
CATGATGAAGTTTCTGGTTTTAAAAATTTTATCCAGACAGTGAATCCTTCAAAATACCCA
GAAGACATTTTCCTTGCAAGATTGTGGTGGTTGCATTTTAACTGCTCAGTCTCAGAGTCT
ACATGTCAGTCCTTGGAGAATTGTTCATCATATGGCTCCTTGGAATGGCTCCCGTGGTAC
AAGTTTGACATGGCCATGAGTGAGGGGAGTTACAATATATATAATGCTGTGCACACTGTG
GCTTATGCCCTCCATGAAATGCTTCTTCAAGTAGATATAGAACTGAAGAATATTGGGAAA
AGACTGGGATTTTCTCCCTGGCAG
>V2R.GCA_000260255.1_OctDeg1.0_JH651729.1_3458514_3459317-
GTTTCCTTTGGCTCATTTGATCCTATGCTGAGTGACAATGACCTCTTTTCTTCTCTCTAT
CAAGTGGCCCCAAAGGATGCATCTCTGGCCCTTGGCATGGTCTCCTTGATGCTTCACTTC
AGCTGGAGCTGGGTAGGGCTTATCATCACAGAAGGGCATAAAGGTCTTCAGTTTCTCTCA
GATGTGAGTGCAGAGATGGACAAGAAGAGCATCTGTGCAGCATTTGTGAAAATTATCCCA
ACTCCTCTTGTGTCATATATGTCAAATCTATTGCCTCTTGAAATCCTGACAAGCGAAACA
TCGCTAGTGAATGTTGTTGTCATTTACTATGAAAGTGGTGGTCTAAATGAAGTAAACTAC
AACATAGGACAACATTTCGTGACATGGAAAGTCTGGGTGACAAACGCACAGTGGCAGGCT
GACATGGCTGGGACCAATTTCATACTTGACTCATTCCACGGGACTCTCATTTTTTCAAAT
CATCACGAAGAGATTTCTGGTTTTGAAGACTTTGTCCAGGAAGCAAACCCTTTTAAATAC
CCAGAAGACACTTATCTCACTATGTATTGGTATGCGAATTTCCATTGCTCATTCTCAGAT
TCTTGTGCATTGAAGAACTGTACAGCTAATGCTTCTCTAGTATGGCTGCCGGTGAATCGT
TTTGACCCAGGCATGAGTGACGCGAGTTACAACATATACAATGCTGTGTATGTGGTGGCT
CATGCCCTCCATGAGATGCTTCTTCAACATGTGAAAAACCCACCTGTGAGAAGTTTAGAT
TTGATGGATTTTTCTGCCTGGCAG
>V2R.GCA_000260255.1_OctDeg1.0_JH651729.1_3723965_3724768-
GTTTCCTTTGGCTCATTTGATCCTATGCTGAGTGACAATGACCTCTTTCCTTCTCTCTAT
CAAGTGGCCCCAAAGGATGCATCTCTGGCTCTTGGCATGGTCTCCTTGATGCATCACTTC
AGCTGGAGCTGGGTGGGGCTTATTGTCACAGAAGGGCATAAAGGTCTTCAGTTTCTCTCG
GACGTGAGTACAGAGATGGACAAGAAGAGCATTTGTGCAGCATTTGTGAAACTTATCCCA
ACTCCTCTTGTGTCCTACGTCTCAAATCTACAGCCTCTTGAAATCCTGACAAGTGAAACA
TCGCTAGTGAATGTTGTTGTCATTTACTATGAAAGTGGTGGTCTAAATGAAGTAAACTAC
AACATAGGGCAACATTTCGTGACATGGAGAGTCTGGGTGACAAACGCACAATGGCAGGCT
GACATGGCTGGTATCAATTTCATACTTGACTCATTCCACGGGACTCTCATTTTTTCAAAT
CATCACGAAGAGATTTCTGGTTTTGAAGACTTTGTCCAGGAAGCAAACCCTTTTAAATAC
CCAGAAGACACTTATCTCACTATGTATTGGTATGAGAATTTCCATTGCTCATTCTCAGAT
TCTTGTGCATTGAAGAACTGTACAGCTAATGCTTCTCTAGTATGGCTGCCTGTGAATCGT
TTTGACCCAGGCATGAGTGACGCGAGTTACAACATATACAATGCTGTGTATGCGGTGGCT
CATGCCCTCCACGAGATGCTTCTTCAACACGTGAAAAACTCAGCTGTCAGAAGTATAGGA
GTGATGGAGTATTCTGCCTGGCAG
>V2R.GCA_000260255.1_OctDeg1.0_JH651729.1_3877312_3878115-
GTTTCCTTTGGCTCATTTGATCCTATGCTGAGTGACAATGACCTCTTTCCTTCTCTCTAT
CAAGTGGCCCCAAAGGATGCATCTCTGGCTCTTGGCATGGTCTCCTTGATGCATCACTTC
AGCTGGAGCTGGGTGGGGCTTATTGTCACAGAAGGGCATAAAGGTCTTCAGTTTCTCTCG
GACGTGAGTACAGAGATGGACAAGAAGAGCATTTGTGCAGCATTTGTGAAACTTATCCCA
ACTCCTCTTGTGTCCTACGTCTCAAATCTACAGCCTCTTGAAATCCTGACAAGTGAAACA
TCGCTAGTGAATGTTGTTGTCATTTACTATGAAAGTGGTGGTCTAAATGAAGTAAACTAC
AACATAGGGCAACATTTCGTGACATGGAGAGTCTGGGTGACAAACGCACAATGGCAGGCT
GACATGGCTGGTATCAATTTCATACTTGACTCATTCCACGGGACTCTCATTTTTTCAAAT
CATCACGAAGAGATTTCTGGTTTTGAAGACTTTGTACAGGAAGCAAACCCTTTTAAATAC
CCAGAAGACACTTATCTCACTATGTATTGGTATGCAAATTTCCATTGCTCATTCTCAGAT
TCTTGTGCATTGAAGAACTGTACAGCTAATGCTTCTCTAGCACAGCTGCCTGTGAATCGT
TTTGACCCAGGCATGAGTGACGAGAGTTACAACATATACAATGCTGTGTACGCGGTGGCT
CATGCTCTCCATGAGATGCTTCTTCAACATGTGAAAAACTCAGCTGTCAGAAGTATCGGT
GTGAGGGAATATTCTGCCTGGCAG
>V2R.GCA_000260255.1_OctDeg1.0_JH651797.1_76748_77554+
TTCAGCTTTGGCTCCTTTGATCCCACATTCAGTGACAGAGGCCAGTTTCCTTCTCTGTAT
CAAGTGGCCCCCAAAGAAACGTCTCTGGCCACGGGCATGGTCTCCTTGATGCTTCATTTC
AGCTGGACTTGGGTAGGACTGGTCATCACAGAAGGTCAGAAAGGCACTCAGTTTCTCTCA
GATGTGAGAGCTGAGATGAACAGGAATGGAGTTTGTGTGGCATTTCTGAAAATGATCTCG
AATTACCTTACATCACCTGTCCTAGCTCTACAGAAACTAGATTTCCTGACCAGGGAAACA
CCACCAGCAAATGTAGTTATCCTTTACTATGACATAGAGAGTTTGAATGATATAAACTAT
CAGGTAGGGCAGTATGTAGTGACATGGAGAGTCTGGGTCACAAACTCACAGTGGCATGCT
GACTCATCTGGGAGAAATTTCATACTTGACTCATTTCATGGGACTCTCATTTTTTCACAC
CACCGAGAGGAGATTCCAGACTTTAAAACCTTCATCCACACAGCTAACCCCTTGAAATAC
CCAGAAGACACATTCCTCACTCTGTATTGGTTCCAGAATTTTCATTGTTCAGTATCTGAT
TCTGATTGTACATTGAAGAACTGCCTACTTAATGCTTCCCTAGCATGGCTGCCTATGAAT
CATTTTGACATCATTATGAGTGATGCGAGTTACAACATATACAACGCTGTGTATGCTGTG
GCCCATGCCCTCCATGAGATGCTCCTTCAGCAAGTTGGAACAAAACCAATCAGAAATGGA
GAAATGACAGTGTTTTCCTCCTGGCAG
>V2R.GCA_000260255.1_OctDeg1.0_JH651797.1_128304_129110+
TTCAGCTTTGGTTCCTTTGATCCCACATTCGGTGACAGAGGCCAGTTTCCTTTTCTGTAT
CAAGTGGCCCCCAAGGAAACGTCTCTGGTCACTGGCATGGTCTCCTTGATGCTTCACTTC
AGCTGGACCTGGGTAGGACTGGTCATCACAGAAGGTCAGAAAGGCACTCAGTTTCTCTCA
GATGTCAGAGCAGAAATGGACAAGAATGGAGTCTGTGTGGCATTTGTGAAAATGATCTCA
AATTTCCTTGCAATGTCTGCAATGGCTCTACAGAAACTAGATTTCCTGTCCAGGGAAACA
CCACCAATAACTGCAGTTGTCCTTTACTATGACACAGAAAGTCTAAATGACATAAACTAT
CAAATAGGGCAGTACTTGGTGATATGGAGAGTCTGGGTCACAAACTCACAATGGCATGCT
GACACATCTGGGAGAAATTTCATACTTGACTCATTCCATGGGACTCTCATTTTTTCAAAC
CACCGTGAGGACATTCCAGAATTTAAAACTTTCATTCACAGAGCTAACCCCACCAAATAC
CCAGAGGACATGTTTCTCACTCTATATTGGTTCCAGAATTTTCATTGCTCAGTATCTGAT
TCTGATTGTGCATTGAAGAACTGCCTGCCTAATGCTTCCCTAGCATGGCTGCCTGTGAAT
CATTTTGACATGGCCATGAGTGATGCAAGTTACAACGTATACAATGCTGTGTATGCTGTG
GCCCATGCCCTGCATGAGCTGCTCCTTCAGCAAGTTGGAGCAAAACCAATCAGAAATGGA
GACACAATGCTGTTTTCTGCCTGGCAG
>V2R.GCA_000260255.1_OctDeg1.0_JH651797.1_1389794_1390597+
CTGACCTTTGGCTCTTTTGACCCTATCCTGAGTGACCATGGCCAGTTTCCTTCTCTCTAT
CAAGTGGCCCCAAGGGAGTCGTCTCTGCCCCAAGGCATGGTGTCCTTGATGCTTTATTTC
AGCTGGAGCTGGGTGGGGCTGGTCATTACAGAAGGCTCCAAAGGGCTTCAGTTCCTCTCA
GATGTCAGAATAGAGATGGACAGGAACAGAGTCTGTGTGGCATTTGTGAAAATGATCTCA
AATCACGCTGAGTCATATATCATGCATACACAGCACCATGAATTCTTGGCTGGAGAATCA
TCCGCTGCAAACGTGGTCATCGTTTACTATGATCCTGAGAGTCTAAACGATGTGAACTAC
AATATAGGGCTCCACTTAGTGACATGGAGAGTCTGGGTCACAAACTCACAGTGGCATACG
GACATGACTGGCCAAAAGTTCATCCTTGACTCATTCCACGGGACAATCATTTTTTCAAAT
CACCGCGAGGAGATTTCTGCCTTTGAACATTTTCTCCAGATGGCGGATCCCTCCAGGTAC
CCAGGAGACACTTTCTTCCGTCGCTATTGGTACTGGACTTTCAAGTGCTTGATCTCTGAT
TCCGACTGCGCCTTGCTGGGCTGCACAGCCAACGCCTCCTTGGCGCGGTTGCCTGCGAAT
CGTTTTAACCCAGCCATGAGTGACGCGAGTTACAATATATACAATGCTGTGTATGCGGTG
GCCCGCGCCCTCCATGAGATGCTCCTCCAAGGTCAAATGCAGCCGGTAGGAAGTGGGGAA
AGGAGCACATTCTCCCCTTGGCAG
>V2R.GCA_000260255.1_OctDeg1.0_JH651797.1_1641019_1641828+
GTTACATTTGGTTCTTTTGATCCTATGCTAAGAGACGATGGACAGTTTCCTTCTGTCTAT
CAGGTAGCCCCGAAGGACACATCGCTGGCCTTTGCTATGGTCTCCTTGATGCTTCATTTC
AGCTGGACCTGGGTGGGGCTGGTCATTATGGACGGTCAGAAGGGTCATCAGTTTCTCCTA
GATGTCACAGGGGAGATGGAGAGGAACCAAATCTGTGCAGCATTTGTAAAAATGGTCTCA
ACTCCCCTTGTATCATATATGGCACTTACAAAGCAACATATTATCCTGACCAAGGAAATG
TCACAAGTAAATGTGATAGTCATTTATTATGACACTGATTTTCTAAATGATGTAAATTAT
AATCTAGAGAATTACTTACTCACAGGCAAAGTTTGGGTCACAAACTCACAATGGCATGCT
GATATGACAGGCAAAAGTTTCATATTTAATTCATTCCATGGGGCGCTCATTTTTTCAAAC
CGCCATGAAAAAATTTCTGGTTTCTCAACTTTCGTCGAAGCAGTCAACCCTGTCAAATAC
CCAGAAGACTTTTACCTCACCGTGTTTTGGTTCCAGAATTTCCACTGCTCTTTCTCTGAT
TCTGATTGTTCGCTGAAGGACTGTACCCCTAATGCCTCTCTGGCATGGCTGCCTGTGAAC
CGTTTTGACACAGCCATGACCGATTGGAGTCACAATACACACAATGCTGTGTATGCTGTG
GCCCATGCCCTCCACCAGATGCTTCTTGAAGAAGCACAAATGCCATCATCGATGGGAAAC
AAAGAAGGGATGACGTTTTCCCCCTGGCAG
>V2R.GCA_000260255.1_OctDeg1.0_JH651797.1_1722041_1722847-
GTTACCTTTGGTGCTTTTGATCCTACACTGACTGACACTGGCCAGTTTCCTTCTCTCCAC
CAGGTGGCCCCAAAGGACACTTACTTGGCCCTTGCCATGGTGTCCTTGTTGGTTCATTTC
CGCTGGACCTGGGTGGGTCTGCTCATCACAGAAGGCCATAAGGGTCTTCAGTTTCTCTCA
GATATAAGAGCTGAGATGGACAAGAACAGAGTCTGTGCGGCCTTTGTGAAAATGGTGTCC
ACTGGGGCTGTGTTGTATATCTCAGCCACACAGAAACATGATATCCTGACCGCAGATACA
GTATCTACCAATGTGGTGGTCATTTACTATGATAATGATAGCGGAAATGATGTAAAATAT
AATATAATGCAACACTTAGTGACATGGAAAGTCTGGGTGACAAACTCACAGTGGCATGCT
GACCTGGCTGGGAGAGATTTCATACTCGACCCATTCCATGGGATTCTTGTTTTTTCACAC
CATCACAAAGAAAGTTCAGGTTTCAAAGATTTTTTCCAGGCAGCTACCCCTTTCAAATAC
CCAGAAGACACTTACCTTTTTATGTATTGGTCCAAAAACTTCGATTGCTCATTCTCTGAG
TCTGACTGCTCCTTGAAGAACTGTGCCCCTAATGCTTCTCTGGCTTGGTTGCCTCTGAAT
CGTTTTGACACAGCCATGAGTGACAGGAGCTACAATATATACAACGCTGTGTATGCGGTG
GCCCATGCCCTCCATGCAATGCTTTTTGAAGAAGTACAAAGGTGGACCATGAGAAATGGA
GAAGTGATGAGGTTTCCCCCCTGGCAG
>V2R.GCA_000260255.1_OctDeg1.0_JH651797.1_1839495_1840298+
GTTACCTTTGGCTCATTTGATCCTACACTGACTGACACTGGCCAGTATCCTTCTATCCAT
CAGGTGGCCCCAAAGGACACTTACTTGGCCCTTGCCATGGTATCCTTGATGCTTCATTTC
CGCTGGACCTGGGTGGGCCTTCTTATTACAGAAGGCCATAAGGGTCTTCTGTTTCTCTCA
GATATAAGAGCTGAGATGGACAGGAACAGAGTCTGTGTAGCCTTTGTGAAAATGGTGTCC
ACTGTGGCTATGTCATATGTTTCTGCCTTACAGAAGCATGATATCCTGAGTGCAGATACA
TCATCAGCCAATGTGGTGGTCATGTACTATGATAATAATATAGGAAATGATATAAGTTAT
AATATAATGCAACATTTAGTGACATGGAAAGTCTGGGTGACAAACTCACAGTGGCATGCT
GACTTGACTGGGAGAGATTTCCTACTAGATTCATTCCATGGGATTCTTGTTTTTTCACAT
AGCCACCAAGAGATTTCAGGTTTCAAAAATTTTGTCCAGGCAGCTACCCCTTTCAAAAAT
CCAGAAGACACTTACCTCTTTATGTATTGGTCCAAAAACTTTGATTGCTCACTCTCTGAG
TCTGACTACTCCTTGAAGAACTGTACCCCTAATGCCTCTCTCACTTGGTTGCCTCAGAAT
CGTTTTGATACAGCCATGAATGAAAGGAGCTCCAATATATACAACACTGTGTATGTGGTG
GCCCATGCCCTCCATGCAATGATTTTTGAAGTACAAAAGCCACCAATGAGAAATAGACAC
ATGATGATGTTTCCCCCCTGGCAG
>V2R.GCA_000260255.1_OctDeg1.0_JH651797.1_2007175_2007978-
ATTACTTTTGGCTCTTTTGATCCTCTGCTGACAGAAAATGGTCAGTTTCCTTCCTTGTAT
CAGATGGCCTCAAAGGACACATCTCTGGCGCTTGGCATGGTCTCCTTGTTGCTTCATTTT
AGCTGGACCTGGGTGGGACTGGTCATCACAGAAGGTCAGAAAGGCCTTCAGTTTCTCTCA
GACGTGAGAGTAGAGATGGACAGGAGCAGAATATGTGTATCATTTGTGAAAATGCTTCAA
ATTACTCTTGGTGCTTTTTATGGAACCTTGCAATATGATTTCCAGGCCAGAGAAACACCA
CCAGTGAATGTGGTTATTGTTTACTATGATAGTGAGAGTCTAAGTGATGTAAACTTTAAT
ATAGGGGGATATCTAGTGACATGGAGAGTCTGGGTCACAAACTCACAATGGCTGGCTGAC
ATGACAGGGAGAAATTTTATACTTGACTCATTCCATGGGATGTTCATTTTTTCAAACCAC
CATGAGGAGATTTCTGGCTTCAAAAATTTTATTCAAACAGCTAATCCTTTCAAATACCCA
GAAAACAATTTTCTTTCTCTGTATTGGTTCAAGAATTTCCAATGTTCATTATCTGATTCT
GGTTGTTCATTGAGGAACTGTCCACCCAATGTCTCTTTGGCATGGCTGCCTGCAAATCGT
TTTGACACAGCCACAAGTGATGCGAGTTCCAATGTATACAATGCTGTGTACGCTGTAGCT
CACGCCCTCCATGAGATGCTTCAGCAACAAGTACAGACACAATCAATGAAAAATGGAGAC
GACATAGTGTTTTCTACCTGGCAG
>V2R.GCA_000260255.1_OctDeg1.0_JH651799.1_2014777_2015583-
GTTTCCTTTGGTTCTTATGATTCTATGCTGAAAGACAATGGCCAGTTTCCTTCTCTCTAC
CAGGTTTCCCAAAAGGACACATCTCTGGCCTTTGGCATGGTTTCCTTGATGCTTCATTTC
AGCTGGACTTGGGTAGGACTTGTCATCACAGAAGGTCATAAAGGTCATCAATTTCTCTCA
GATGTCCATGCAGAGATGGACAGAAACAGAGTCTGTGTAGCATTTGTGAAAATGCTCCCA
TCTCCTCTTTCATCATATATGCCAAGTACACATGAGTCTATTATCCTAAGTGGGGAAGCA
TCACTGGTCAATGTGGTTGTAATTTACTATGATATTGATAGTCTGAATGATGTGAACTAT
GCTATAGAGCCATATATAGCCACATGGAGGGTCTGGATCACAAATTCCCAATGGCACGCT
GACATGGCTGGCAAAAATTTTATACTTGACTCATTCCACGGAACTCTGATATTTTCAAAT
CATCATGAGGAGATTTCAGGTTTCAGAAATTTTGTCCAGGAAGTTAACCCTTTCAAGTAC
CCAGAGGACACTTACCTCACTTCTTACTGGTTCCATAATTTCCATTGTTCATTCTCTGAT
TCTGATTGCACACTGGAGGACTGTCCACCTAATGCCTCTTTGCCATGGTTGCCTTTGAAT
CGTTTTGACATGACCATAAACGATTCGAGTTACAATATGTACAATGCTGTGTATGCGGTG
GCCCATGCTCTGCATGAGATGATTTTTCAACAAGGAGAAAAGTTCTCAGTGAAAAATAGA
GAGTCAGTGGTGTTTTCTCCCTGGCAG
>V2R.GCA_000260255.1_OctDeg1.0_JH651799.1_2148352_2149158-
GTTTCCTTTGGTTCTTATGATCCTATGCTGAAAGACAATGGCCAATTTCCTTCTCTCTAC
CAGGTTTCCCAAAAGGACACATCTCTGGCCCTTGGCATGGTTTCCTTGATGCTTCATTTC
AGCTGGACTTGGGTAGGACTTGTCATCACAGAAGGTCATAAAGGTCATCGATTTCTCTCA
GATGTCCATGCAGAAATGGACAGAAACAGAGTCTGTGTAGCATTTGTGAAAATGCTCCCA
TCTCCTCTTGCATCATATATGCCAAGTACACATGAACACATTGTCCTAAGTGGGGAAACA
TCACTGGTCAATGTGGTTGTAATTTACTATGACATTGATGGTCTGAATGATTTATACTAT
GTTATAGAGCCATATATAGCCACATGGAGAGTCTGGATCACAAATTCACAATGGCACGCT
GACATGGCTGGGAAAAATTTTATACTTGACTCATTCCATGGTGCTCTGATTTTTTCAAGC
CATCATGAAGAGATTTCAGGTTTCAAAAATTTTGTCCAGGCAGTTAATCCTTTCAAGTAC
CCAGAGGACACTTACCTCACTACCTACTGGTTCCATAATTTCCATTGTTCATTCTCTGAT
TCTGATTGCACATTGAAGAGCTGTCCACCTAATGCCTCTTTGGCATGGTTGCCTTTGAAT
CATTTTGACATGGCCATGAAGGATGTGAGTTACAATATATACAACGCTGTGTATGCGGTG
GCCCATGCTCTGCATGAGATGATTTTTCAACCAGGAGAAAAGTCTTCAGTGAGAAATAAA
GAGTCAATGATGTTTTTTCCCTGGCAG
>V2R.GCA_000260255.1_OctDeg1.0_JH651805.1_23034_23840+
GTTACCTTTGGCTCATTTGATTCTACCCTGATGGACAGTGACCAGTATCCTTCTTTCTAT
CAGGTGGCACCAAAGGACACATATTTGGCCCTTGCCATGGTGTCCTTGATGCTTCATTTC
CAGTGGATGTGGGTGGGGCTGCTCATCACAGAAAGCCATAAGGGTCTTCAGTTTCTCTCA
CATATAAGAGTTGAGATGGACAGGAACAGAGTTTGTGTAGCCTTTGTAAAAATGTTGTCT
ACCATGGCTGTGTCCTATGTCTCTGGGGTAAAGAAACATGATATCCTAAATGCAGACACA
TCTTCTGCCAATGTGGAGGTCATTTACTATGACACTGATAGTCCAAATGATGTAAATTAC
AACATAGTGCAAAACTTAGTGATGTGGAAAGTCTGGGTGACAAACTCCCGATGGCATGCT
GATCTGGCTGGGAGACATTTCATACTGGATCCATTCCATGGGATTCTTGCTTTTTCACAC
CACCATGAAGATATTTTAGGTTTCAAAACTTTTGTCAGGGCAGCTACCCCTTTCAAATAC
CCAAAAGACACTTACCTCTTTATGTATTGGTCCAAGAATTTTGATTGCTCATTCTCTGAG
TCTGACTGTGCCTTGAAGAACTGCATCCCTAATGCTTCTCTGGCTTGGTTGCCTCTGAAT
TGTTTTGACACAGCCATGAGTGATAGGAGCTACAATGTCTACAATGCTGTGTACGCTGTG
ACCCATGCCTTCCATGAGATGCTTTTTGAAGAAGTACAAAGGTCATCACTGAGTAAGGGA
CAAGTGATGACGTTTTCTCCCTGGCAG
>V2R.GCA_000260255.1_OctDeg1.0_JH651805.1_70635_71441+
GTTACCTTTGGCTCATTTGATCCTACACTGATGGACAGTGGCCAGTATCCTTCTTTCCAT
CAGGTGGCCCCAAAGGACACATATTTGGCCTTTGCCATGGTGTCCTTGATGCTTCATTTC
CAGTGGACCTGGGTGGGCTTGCTCATCACAGAGAGCCATAAGGGTCTTCAGTTTCTCTCG
GATTTAAGAGCTGAGATGGACAGGAACAGAATCTGTGCAGCCTTTGTGAACATGGTGTCA
ACTATGGCTGTGTCTTATCACCCAGCTGGAAAGAAAGATGACATCCTGACTGCAGAGATG
TCATCTGCCAATGTGGTGGTAATTTACTGTGACACTGATAGTGCAAATGATATAAACTAC
AGCATAGTGCAGAACTTAGTGACATGGAAAGTCTGGGTGACAAACTCACGATGGCATGCT
GACCTGGTTGGGAGAGATTTCATCAGTGACCCATTTCATGGGATTCTTGCTTTTTCACAC
CATCACGAAGAGATTTCAGGTTTCAAAGATTTTGTCCAGGAAGCTACCCCTCTCAAATAC
CCGGAGGACACTTACCTTGTTATGTATTGGTCTGAGAATTTTGAATGCTCATTCTCTGAG
TCTGACTGTGCCTTGAAGAACTGTACCCCTAATGCCTCTCTGGCTTGGTTGCCTGTGAAT
AGGTTTGAAACAGCCATGAGTGATAGGAGCTACAATATATACAATGCTGTGTATGCTGTG
GCCCATGCCCTCCATGCCACACTTTTTGAAGAAGTACAAAGGCCACCATTCAGAAATACA
CAAGTGATGATGTTTCCCCCCTGGAAG
>V2R.GCA_000260255.1_OctDeg1.0_JH651805.1_120762_121568+
GTTACCTTCAGCTCATTTGATCCTACGCTGATGGACACTGGCCAGCATCCTTCTCTCCAT
CAAATGGCCCCAAAAGACACATTTCTGGCCCTTGCCATGGTGTCCTTGATGCTCCACTTC
CACTGGACCTGGGTGGGCCTGCTCATCACAGAAGGCCAGAAGGGTCTTCAGTTTCTCTCA
GATGTAAGAGCTGAGATGGACAGGAACAGAATCTGTGTGGCCTTTGTGAAAATGGTGTCA
ACTGTGGCTGTGTCTTTTGTCTCAGCAGTAAAAAATCATGAAATCCTGACCACAGATACA
TCATCTGCCAATGTGGTGGTCATTTACTATGACACTTATACTTCAGATGAGGTGAATTAC
AATATCGTTCAGAGCTTAGTGACATGGAAAATCTGGGTGACAAATTCCCAATGGCATGCT
GACCTGTCTGGGAGAGATTTCATACTGGATTCATTCCATGGGCTCCTTGTTTTTTCACAC
CATCATGAAGAGATTGCAGGATTCAAAACTTTTGTCCAGGAAGCTACCCCTTTCAAATAC
CCAGAAGACACTTACCTTGTTATGTACTGGTACAAGAATTTTGATTGCTCATTTTCTGAG
TCAGACTGTGCCTTGAAGAACTGTACCCCTAATGCCTCTATAGCTCGGTTGCCTCCAAAT
CGTTTTGACCCAGACATCAGTGATCAGAGTTATAATATATACAGTGCTGCATATGCTGTA
GCCCATGCTTTCCATGAAATGCTTGTTGAAGAACTACAAAGACAACCTTTGAGAAATACA
CAAGTGATGACTTTTCACCCCTGGCAG
>V2R.GCA_000260255.1_OctDeg1.0_JH651805.1_178851_179658-
GTAACTTTTGGCTCATTTGATCCTACCCTGATGGACACTGACCAGTATCCTTCACTCCAT
CAAGTGGCCCTAAAGGACACGTATTTGGCCCTTGCCATGGTGTCCTTGATGCTTTATTTT
CACTGGACCTGGGTGGGCCTGCTCATCACAGAAGGCCATAAGGGTCTTCAGTTTCTCTCA
AATGTAAGAGCTGAGATGGACAGGAACAGAGTCTGTGTAGCCTTTGTAAAAATGGTGTCA
ACTTTGGGTGTGTCTTATCTCTTAGCCATAAAGAAACATGAAATCCTGACCACAGATACA
TCATCTGCCAATGTGGTGGTTATTTACTATGACACTGATAATTCAAATGAGGTAAATTAT
AACATCGTGCAAAGTTTAGTGTCATGGAAAGTCTGGGTGACAAACTCACAATGGCATGCT
GACCTGGCTGGGCGAGATTTCATACTGGATCCATTCCATGGGATTCTTATTTTTTCACAC
CATCACAAAGAGATTGCAGGGTTCAATAATTTTATCCAGGAAGCTACCTCTTTCAAATAC
CCAGAAGACCCTTACCTTGTTATGTATTGGTATAAGAATTTTAATTGCTTATTTTCTGCA
TCTGACTGTCTCTTGAAGAACTGTACACCCAATGGCTCTATGGCTTGGTTGCCTCCAAAT
CGTTTTGACACAGACATCAGTGATCGGAGCTTTAATATATACAATGCTGTGTACTCCGTA
GCCCATGCTATCCATGCGATGCTTTACGAAGAAGTGCAAAGGCCACCACTGAGTGATAGA
CAAATGATGATGTTTTCCCCCCTGGCAG
>V2R.GCA_000260255.1_OctDeg1.0_JH651805.1_371996_372802-
GTAACCTTTGACTCATTTGATCCTACGCTGATGGACACTGGCCTGTATCCTTCACTTCAT
CAGGTGGCCCCAAAGGACACATATCTGGCCCTTGCCATGGTGTCCTTGATGCTTCATTTC
CACTGGACTTGGATTGGACTGCTCATCACAGAAAGCCAGAAGGGTCTTCAGTTTCTCTCA
GATGTAAGAGCTGAGATGGACAGGAACAGAGTCTGTGTGGCCTTCATGAAAGTGTTGTCA
AATGTGGCTGTGTTATATGTTCTATCTGAAAAGAAACATAAAATTCTGTCTGTAGATACT
TCATCTGCTAATGTGGTGGTCATTTACTATGACACTGACAGTGCAAATGATATCAACTAC
ACTATAATGCAAAACTTTGTGACATGGAAAGTTTGGGTGACAAACTCACAGTGGCATGCT
GACCTGAATTGGAGAGATTTCATCCATGACCACTTCCATGGGATTTTTATTTTTTCACAC
CACCACGAAGAAATTTCACATTTCAAAAATTTTGTCCAACAAGCTACCCCTTTCAAATAC
CCAGAAGACACTTACCTCATTATGTATTGGTCCAAGAATTTCCATTGCTCATTCTCCGCG
TCTGACTGTGCCTTAAAAAACTGTACCCCTAATGCCTCTCTGGCTTGGTTGCCTCTGAAT
CAGTTTGAAACAGCCATGAGTGATAGGAGCTACAATATATACAATGCTGTGTACGCTGTG
GCCCAGGCCCTCCACGCAATGCTTTTTGAAGAAGTGCAAAGACCGCCACTGAGTAGCAGA
CAAGTGATGATGTTTTCCCCCTGGCAG
>V2R.GCA_000260255.1_OctDeg1.0_JH651805.1_489448_490254-
GTTACCTTTGGCTCATTTGATCCTACACTGATGGACAGTGGCCAGTATCCTTCTTTCTAT
CAGGTGGCCCCAAAGGAGACATACTTGGCCCTTGCCATGGTGTCCTTGATGCTTCATTTC
CACTGGACATGGGTGGGCCTGCTCATCACAGAAAGCCATAAGGGTCTTCAGTTTCTCTCA
GATATAAGAGCTGAGATGGACAGAAACAGAGTTTGTGTGGCCTTTGTGGAAATGGTGTCA
ACAGCGACTGTGTCCTATCACTCAACTGGAAAGAAACATGACATCCTGAATGCAGAGACC
TTATCTGCCAAAGTGGTGGTCATTTACTATGACACTGATAGTGCAAATGATGTAAACTTC
CACATAGTACAAAACTTAGTGACATGGAAAGTCTGGGTGACAAACTCACAATGGCATGCT
GACCTGGATGGGAGAGATTTCATCAAAGACCCGTTCCATGGGAATCTCATTGTTTCATAC
CACCATAAAGAGATTTCAGGTTTCAAAGATTTTGTCCAGGAAGCTACCCCTCTCAAATAC
CCAGAGGACACTTACCTTGTTATGTATTGGTCCAAGAATTTTGATTGCTCATTCTCTGAT
TCTGACTGTGCATTGAAGAACTGTACCCCTAATGCCTCTCTGGCTTGGTTGCCTCTGAAT
CGTTTTGAAACAGCTGTGAGGGATAGGAGCTACAATATATACAATGCTGTCTATGCTGTT
GCCCAGGCCCTCCATGTCATGCTTTTTGAAGAAGTACAAAGATCACCAATGAGAATTAGA
GAAGTAATGACGTTTCCTCCCTGGAAG
>V2R.GCA_000260255.1_OctDeg1.0_JH651805.1_675493_676299-
GTTACTTTCAGCTCATTTGATCCTACGCTGATGGACACTGGCCAGTGCCCTTTTCTTCAT
CAGATGGCCTCAAAAGACACATTTCTGACCCTTGCCATGGTGTCCTTGATGCTTCATTTC
CGCTGGACCTGGGTTGGCCTGCTCATCACAGAGGGCCAGAAGGGTCTTCAGTTTCTCTCA
GATGTAAGAGCTGAGATGGACAGGAATGGAGTCTGTGTGGCCTTTGTGAAAATGGTGTCA
ACTCTGGGTGTATCTTATCTCTCAGCAGTAAAGAAACATGAAATCCTGACCACAGATACA
TCATCTGCCAATGTGGTGGTCATTTACTATGACACTGATAGCTCAAATGAGATAAATTAC
AACATCGTTCAGAGCTTAATGACATGGAAAATCTGGGTGACAAACTCCCAATGGCATGCT
GACCTGTCTGGGAGAGATTTCATACTGGATCCATTCCATGGGCTCCTTGTATATTCACAC
CATCACGAAGAGATTGCAGGGTTCAAAACTTTTGTCCAGGAAGCTAGCCCTTTCAAATAC
CCAGAAGACACTTACCTTGTTATGTACTGGTACAAGAATTTTGACTGCTTATTTTCTGAG
TCAGACTGTGCCTTGAAGAATTGTACCCCTAATGCTTCTATGGCTTGGTTGCCTCGAAAT
CGTTTTGGCACAGACATGAGTGATCGGAGCTATAATATATACAATGCTGTGTATGCTGTA
GCCCATGCTTTCCACGCAATGCTTCTTGAAGAAGTACAAAGGCAACCTTTGAGAAATACA
CAAGTGATGACGTTCCCCCCCTGGCAG
[truncated: 272,347 more chars]
