# Supplementary material for: Synchronized Expansion and Contraction of Olfactory, Vomeronasal, and Taste Receptor Gene Families in Hystricomorph Rodents
Source: Mol Biol Evol. 2024 Apr 23;41(4):msae071. doi: 10.1093/molbev/msae071 (PMC11035023; doi:10.1093/molbev/msae071)
Supplement: msae071_Supplementary_Data [file msae071_supplementary_data.zip › SuppleDataS7.txt]

Supplementary Data S7. Amino acid sequences of the intact exon 3 sequences of T1R and CasR genes from 17 Hystricomorpha species. Each gene name is composed of the genome assembly name, contig name, initial position (bp), terminal position (bp), and coding strand ('+' or '-').

>T1R1.GCA_004026905.1_HysCri_v1_BIUU_PVJO010003124.1_21772_22533-
ISYQASSKVLSSKQLYPSFLRTIPSDRYQVETLVLLLQRFGWVWISLVGS
SDDYGQLGMQELEDLATRRGICIAYKSLVPFSARVGDKKMQGMMLGLARA
KTTVVVVFSSRRLARVFFGSVLLANLTGKVWVASEDWAISTHITKIPGIR
AVGMVLGVAIQQRLVPGLAEFEEAYARADKGAPRPCPRGSWCSTNQRCRE
CQAFTAHTMPSLGAFSMSSAYNAYRAVYAVAHGLHQLLGCASGSCSRAQV
YPWQ
>T1R1.ThrSwi_NIG_v1_Scaffold00043_14278225_14278986+
ISYEASSTVLSAKHLYPSFLRTIPSDRYQVETMVLLLQSFGWVWISVVGS
SGDYGQQGVQAVEDLATQRGICVAYKGIVPISARVGSEEMQDMMRGLAQA
RTTVVVVFSSRQPAKVFFSSVMLANLTGKVWIASEDWAISTHIAKMAGIQ
AIGMVLGVAIQQRLVPGLEEFEEAYAQADKGAPRPCSRESWCSTNQLCRE
CQAFTAHTMPTLGAFSMSSAYNVYRAVYAAAHGLHQLLGCAPGFCSKGQV
YPWQ
>T1R1.GCA_004026965.1_PetTyp_v1_BIUU_PVIR01014903.1_27454_28215-
ISYEASSTVLSAKQLYPSFLRTIPSDRYQVETMVLLLQSFGWVWISLVGS
SGDYGQRGVQALEDLATQRGICVAYKAIIPVSAQVGNEEMQGMMRGLTRA
RTTVVVVFSSRHLAKVFFGSVMLANLTSKVWIASEDWAISTHIARMSGIQ
GIGMVLGVAIQQRHVPGLEEFEETYAKADKEAPRPCPGDSWCSTNQLCRE
CQAFTAHTMPTLGAFSMSSAYNVYQAVYAVAHGLHQLLGCASGSCSKGQV
YPWQ
>T1R1.GCA_000247695.1_HetGla_female_1.0_JH602131.1_4954473_4955234-
ISYEASSMVLSAKQLYPSFLRTIPSDRYQVETIVLLLQTFGWIWISLVGS
SGDYGELGVEALEDLATQQGICIAYKGIVHSSARVGDQEMQGMMRGLVQA
RTTVVVVFSSRQLAKVFFGSVILANLTGKVWIASEDWAISTHISRMSGIQ
GIGMVLGVAIQQRLVPGLEEFEEAYARANKGAPRPCSRGSWCSTNQLCRE
CQAFTAYTMPMLGAFSMSSAYNVYQAVYAVAHGLHQLLGCVSGSCSKGQV
YPWQ
>T1R1.GCA_000743615.1_DMR_v1.0_KN122247.1_3508594_3509355+
ISYEASSMILSAKHLYPSFLRTIPSDSYQVETIVLLLQEFGWVWISLVGS
SGDYGELGVQALDDLATQRGICIAYKGIVPLSAQVDDKEMRGMMHGLAQA
RTTVVVVFSSRQPAKVFFSSVMLANLTGKVWIASEDWAISTYISKMSGIQ
GIGMVLGVSIQQRLVPGLEEFEEAYARAHKGAPSPCSKGSWCSSNQLCRE
CQAFTAHTMPTLGAFSMSSAYNVYQAVYAVAHGLHQLLGCVSGSCSKGQV
YPWQ
>T1R1.GCA_000276665.1_ChiLan1.0_JH721946.1_6059406_6060167-
ISYEASSTVLSAKQLYPSFLRTIPSDRYQVETLVLLLQSFGWVWVSLVGS
SGYYGEQGVRALEDLATKRGICIPYKGIVPFSARVGDEEMQGMMRGLAGA
RTTVVVVFASRQPARVFFGSVMLANLTGKVWIASEDWAISTYISRMAGIR
GIGMVLGLAIQQRLVPGLEEFEEAYAWEDKGAPRPCPRGSWCSTNQLCRE
CQAFTAQTMPSLGAFSMSSAYNVYRAVYAVAHGLHQLLGCASGSCSKGQV
YPWQ
>T1R1.GCA_004027595.1_DinBra_v1_BIUU_PVLD010009841.1_27472_28233-
VSYQASSTVLSVKQLYPSFLRMIPSDRYQVETLVLLLQSFGWVWVSLVGS
SGYYGEQGVRALEDLATEGGICIPYKGIVPFSARVGDEEMQGMMRGLAGA
RTTVVVVFANRPLARVFFGSVMLANLTGKVWIASEDWAISTHISTMSGIR
GIGMVLGVAIQQRIVPGLEEFEEAYARADKEAPRPCPRGSWCSTNQLCRD
CQAFTVRTMPSLGAFSMSSAYNVYRAVYAVAHGLHQLLGCTSGSCSRGQV
YPWQ
>T1R1.GCA_004027025.1_MyoCoy_v1_BIUU_PVJA010054233.1_7667_8428-
ISYQASSVALNEKRLYPSFLRTIPNDRYQVETLVLLLQSFGWVWVSLVGS
SGDYGERGVQALEDLATERGICVAYKGIMSFSARVGDEEMQGMLHRLAQA
RTTVVVVFANRPLARVFFSSVILANLNGKVWIASEDWAISTHITSIAGIR
DIGMVLGVTIQQRLVPGLEEFEKAYARRDKGSPKPCPRASRCGTNQLCRE
CQALTPHTMPSLGAFSMSSAYNVYQAVYAVAHGLHQLLGCASGSCSKSQV
YPWQ
>T1R1.GCA_004027165.1_CteSoc_v1_BIUU_PVKA01023642.1_32050_32811-
ISYQASSMALSVKRLYPSFLRTIPSDRYQVETLVLLLQSFGWIWVSLVGS
SGDYGEHGVRALELLATERGICVAYKGIVSFSARVGDEEMQDIMSKLAMA
STTVVVVFASRQMARVFFGSVILAKLTGKVWIASEDWAISTHITGLPGIQ
GIGTVLGVAIPQRLVPGLEEFEKAYAQGDKGAPKPCRRGSWCSTNQLCRE
CQALTAHTTPSLGAFSMSSAYNVYRAVYAVAHGLHQLLGCASGSCSKDQV
YPWQ
>T1R1.GCA_000260255.1_OctDeg1.0_JH651628.1_3956537_3957298+
ISYEASSTALNAKRLYPSFLRTIPSDRYQVETLVLLLQSFGWVWVSLVGS
SGDYGERGARALEDLATERGICIAFKGIVSFSARVGDEEMQDMMSKLARA
RTTVVVVFASRQVARVFFGSVILAKLTGKVWIASEDWAISTHITSMSGIR
GIGMVLGVAIQQRLVPGLEEFEKAYARGDKRAPKPCARGSWCSTNQLCRE
CQAFTAHTTPSLGAFSMSSAYNVYRAVYAVAHGLHQLLGCTSGSCSKGQV
YPWQ
>T1R1.GCA_006547115.1_GSC_porc_1.0_ML655431.1_5022238_5022999-
ISYQASSTVLSAKRLYPSFLRTIPSDRYQVETLVLLLQRFGWVWISLVGS
SGDYGEQGVQALEDLATERGICIAYKGIVPFSAWVGDKEMQGMMSGLARA
RTTVVVVFASRQLARVFFGSVMLANLTGKVWIASEDWAISTHIARMSGIQ
GIGMVLGVAIQQRLVPGLEEFEEAYARAVKGAPRPCPRGSWCSINQLCRE
CQAFTAHTMPTLGAFSMNSAYNVYRAVYAVAHGLHQLLGCASGSCSKGQV
YPWQ
>T1R1.GCA_004363535.1_DasPun_v1_BIUU_RJWM01029404.1_9496_10257-
ISYQASSTVLGAKRLYPSFLRTIPSDRYQVETLVLLLQRLGWVWISLVGS
SGDYGEQGVWALEDLATERGICIAYKGIVPFSAQAGDEEMWGMMRGLARA
RTTVVVVFAARRLARVFFGTVVLANLTGKVWVASEDWAISTYISGMAGIR
GIGMVLGVAIQQRLVPGLEEFEEAYVQADKGTPRPCPRGSWCNTNQLCRE
CQTFTAHRMPTPGAFSMSSAYNVYRAVYAVAHGLHQLLGCASGSCSKGQV
HPWQ
>T1R1.GCA_004027455.1_HydHyd_v1_BIUU_PVLA01002802.1_96666_97427-
ISYQASSMVLSVKRLYPSFLRTIPSDRYQVETLVLLLQSFGWVWISLVGS
FGDYGEQGVQALEELTTERGICVAYKGIVPFSARVDDEAMQGMMRSLARA
RTTVVVVFAIRRLARVFFGSVMLANLTGKVWVASEDWAISTHISGMPGIQ
GIGMVLGVAIQQRIIPGLEEFEEAYARADKGAPRPCPRGSWCSTNQLCSE
CQTFTAHKMPLLGAFSMTSAYNVYRAVYAVAHGLHQLLDCASGSCSRGQV
YPWQ
>T1R1.GCA_004027295.1_DolPat_v1_BIUU_PVJX010002007.1_140264_141025-
ISYEASSTVLSAKQLYPSFLRTVPSDRYQVETLVLLLQRFGWVWISLVGS
FGDYGEQGVQALEELTTERGICVAYKGIVPFSAHVGDEVMQSMMRSLARA
RTTVVVVFAIRRLARVFFGSVMLANLTGKVWIASEDWAISTHISEMPGIR
GIGMVLGVTIQQRLVPGLEEFEEAYARAEKGVPRPCPRGSRCSTNQLCSE
CQAFTAHKRPLLGAFSMTSAYNVYQAVYAVAHGLHQLLGCASGSCSRGPV
YPWQ
>T1R1.GCA_000151735.1_Cavpor3.0_DS562880.1_26123823_26124584-
ISYQASSTVLTAKRLYPSFLRTVPSDRYQVETLVLLLQRFGWVWISLVGS
FGDYGEQGVQSLEELTTERGICVAYKGIVPFSAHVGDAAMQSMMYSLARA
RTTVVVVFAIRRLARVFFGSVMLANLTGKVWIASEDWAISTHISGMSGIR
GIGMVLGVTIQHRSIPGLEEFEEAYARADKGAPRPCPRGSWCSTNQLCRE
CQAFTAHRMPLLGPFSMASAYEVYRAVYAVAHGLHQLLGCASGSCSRGRV
YPWQ
>T1R1.GCA_004027695.1_CavTsc_v1_BIUU_PVKK010013623.1_1860_2621+
ISYQASSTVLTAKRLYPSFLRTVPSDRYQVETLVLLLQRFGWVWISLVGS
FGDYGEQGVQSLEELTTERGICVAYKGIVPFSAHVGDAAMQSMMYSLAQA
RTTVVVVFAIRRLARVFFGSVMLANLTGKVWIASEDWAISTHISGMSGIR
GIGMVLGVTIQHRSIPGLEEFEEAYARADKGAPRPCPRGSWCSTNQLCRE
CQAFTAHRMPLLGPFSMASAYEVYRAVYAVAHGLHQLLGCASGSCSRGRV
YPWQ
>T1R2.GCA_004027205.1_CteGun_v1_BIUU_PVKB01000863.1_447079_447861-
ISYSAISDQLRDKVRFPAMLRTVPGATHHIEAMVQLLLHFHWNWIVVLLS
RDNYGRENGQLLRERLARQNEVCIAFQEVLPRPVPKGSAAPAADQQHMEG
IMLKLKRTSARVVVLFSPELALHNFFIEVLHWNVTDTVWIASESWSVDPY
LYKLTGLPSTGTFLGITTQAVHMPGFGKFRLLRPKAPPQPPSAENTSRST
CNQACDACLNNTISYNSILMGSGERVAFNVYSAVYAVAHALHSLLRCDHK
KCTRKTIYPWQ
>T1R2.GCA_004026905.1_HysCri_v1_BIUU_PVJO010012910.1_43869_44648+
ISYSAINDQLRDKQRYPSTLRTVPSATHHIEAMVQLMLHFRWNWIMVLMS
NDDYGRDNSQLLRDRLARSNDVCIAFQEVLPTAEPQQAATAAELKQLEGI
LLKMKQATARVVVVFSPELALHNFFREALRWNVTDIVWIASESWAIDPVL
HNLTGLQSTGTFLGITIQEVPMPGFSEFRLRRPEASPARPPHGNSSRGTC
NQECEACLNVTKSFDSILTLSGERVAYCVYSAVYAVAHALHNLLRCSPHR
CSKKKVYPWQ
>T1R2.ThrSwi_NIG_v1_Scaffold00030_3017093_3017875-
ISYSAISDQFRDKQRYPAMLRTMPSASHHIEAMVQLLLHFGWNWIAVLSS
SDDYGRDNSRLLRDRLARTNDVCIAFQEVLPTSEHEQAATAAERRQLEGI
LLKLARATARVVAVFSPELALQSFFGQVLRRNITGIVWIASESWAVDPDL
YNLIGLQNIGTFFGITIQEVDMPGFSEFRMRHPKALRAQPPDENGRRGTC
NQECDTCLNITRSLNNVLSLSGERVAYCVYSAVYAVAHALHSLLQCSSNH
CLKEKPVYPWE
>T1R2.GCA_004026965.1_PetTyp_v1_BIUU_PVIR01000428.1_173778_174557-
ISYSAISDQLRDKHRYPAMLRTVPSATHHIEAMVQLLLHFHWNWIVVLMS
NDDYGRENSQLFRDRLARSNDICIAFQEVLPMPEPDQAVTAAELKQLEGI
LLKLQQATARVVVLFSPELALHNFFNEALRWNITDTVWIASESWAVDLVL
HKLAGLQNIGTFFGVTIQEVVIPGFSEFRVRRPKALPSQLPDKNISRSTC
NQECDNCLNVTRSYNTILMLSGERVAYCVYSAVYAVAHALHNLLHCSPHH
CTKNVVYPWL
>T1R2.GCA_000247695.1_HetGla_female_1.0_JH602077.1_4042117_4042896-
ISYSAISDQLRNKQRYPAMLHTMPSATHHIEAMVQLMLQFRWNWIVVLMS
NDDYGRDNSQVLRDRLARSNDICIAFQEVLPMPQPDQVATAAELRQLEGI
LLKLKQATARIVVVFSPELALHNFFHQALHWNVTDMVWIASESWAIDPVL
HNLSGLQNTGTFLGITIQEVPMPGFSEFRVRRPKALPAQPPNKSRPRGTC
NQECDACLNVTRSFNTILTLSGERVAYCVYSAVYAVAHALHSLLRCSSYY
CRKEPVYPWQ
>T1R2.GCA_000743615.1_DMR_v1.0_KN125163.1_1994467_1995250-
ISYSAVSDQLRNKQRYPAMLRTMPSATHHIEAMVQLMLHFHWNWIAVLMS
DDDYGRDNSQLLRDRLTRNNDICIAFQEVLPTPQPEQVVTAAELRQLEDI
LLKLKQATARIVVVFSPELALHNFFHQVLFWNVTDMVWIASESWAIDPVL
HNLTGLRNTGTFLGVTIQEVPMPGFSEFRVRRPRTPPAQPPNRSSPRGTC
NQECDACLNITRSFNTILTLSGERVAYCVYSAVYAVAHALHSLLHCGPLY
CTKKAVYPWQA
>T1R2.GCA_000276665.1_ChiLan1.0_JH721987.1_379920_380696+
ISYSAITDQLRDKLRYPSMLRTMPSASHHIEAMVQLMLHFRWNWIVVLMS
NDDYGRDNSQLLRDRVARGNDICIAFQEVLPTPQADQVATAAELKQLESI
VRKLKQATARVVVVFSPELALHNFFHEVLRQNVTDIVWIAPESWAADLVL
HNFTGLQNTGTFLGVTIQEVAMPGFSEFRVRRPEAQPERPPNNTPRATCN
QECEACLNITKSFHTVLTLSGERVAYCVYSAVYAVAHALHNLLHCSPYHC
AKKTVYPWQ
>T1R2.GCA_004027595.1_DinBra_v1_BIUU_PVLD010000920.1_222158_222937-
ISYSAISDQLRDKLRYPSMLRTMPSASHHIEAMVQLMLHFRWNWIVVLMS
NDDYGRDNSQLLRDRLARGNDVCIAFQEVLPTPQPDQVMTAAELKHLKNI
LLKLKQSTARVVVVFSPELALHNFFSEVLRQKVNNIVWIAPESWAVDLDL
HKYTGLQNTGTFLGVTIQEVVMPGFSEFRMRRPETQPERPPNKNTSRATC
NQECSACLNITKTFNTILTLSGERVAYCVYSAVYAVAHALHSLLRCSPHQ
CNKNIVYPWQ
>T1R2.GCA_004027025.1_MyoCoy_v1_BIUU_PVJA010021220.1_4156_4935+
ISYSAISDQLRDKVRYPSMLRTMPSATHHIEAMVKLMLHFRWNWIAVLMS
NDDYGRDNSQLLRDRLSRGNDICIAFQEVLPMPEPQQVATAAELRQLEGI
LLRLKQATARVVVVFAPELALHNFFREALRLNINNTVWIASESWAIDPVL
HNLTGLQNVGTFLGVTIQEVAMPGFSEFRVRRPGAQPARPPSKNSSRATC
NQECKACLNVTKSFNTILTLSGDRVAYCVYSAVYAVAHALHNLLGCSLNY
CAKKPVYPWQ
>T1R2.GCA_004027165.1_CteSoc_v1_BIUU_PVKA01046687.1_11538_12317-
ISYSAISDQLRDKVRYPTMLRTMPSATHHIEAMVKLLLHFRWNWIAVLTS
NDDYGRDNSQLLRDRLSRSNDICVAFQEMLPTPQPRQLLTEAEQKQLEGI
LLRLKQATTRVVVVFAPELALHNFFREALRQNVSDTVWIASESWAIDPVL
HDLAGLQKVGTFLGVTIQEVAMPGFSEFRVRRPGAQPARPPDKNSSRATC
NQECNACLNITKSFNDILTLSGDRVAYCVYSAVYAVAHALHSFLRCGSHH
CVKKPVYPWQ
>T1R2.GCA_000260255.1_OctDeg1.0_JH651607.1_6769040_6769816+
ISYSAISDQLRDKVRYPAMLRTAPSASHHIEAMVKLMLHFRWNWIAVLMS
NDDYGRDNSQLLRDRLSRGNDICIAFQEVLPMPQPQQVMTAAELKQLEGI
LVRLKQATARVVVVFAPELALHNFFSEALRQNINDTVWIASESWAIDPIL
HNLTGQQNIGTILGVTIQQVPMPGFSEFRVRRPRAQPARPLKDSSRGTCN
QECNACLNATKSFNTILTLSGDRVAYCVYSAVYAVAHALHSFLHCSSNHC
TKKPIYPWQ
>T1R2.GCA_006547115.1_GSC_porc_1.0_ML655483.1_2298905_2299684-
ISYSAITDRLRDKLLYPAMLRTVPSASHHIEAMVQLMLHFRWNWIVVLMS
NDDYGRDNSQLLRDRLARGNDICIAFQEVLPMPQPEQVMTAAEVRQLEGI
LLKLKQATARVVVVFSPELALHNFFREALRQNITDTVWIASESWAIDPVL
HKLTGLQNTWTFLGITIQAVAMPGFSEFRVRRSEAPPEQPPNKNSSRATC
NQECEACLNVTKSFNTILTLSGERVAYCVYSAVYAVAHALHSLLSCSPYH
CTKKTIYPWQ
>T1R2.GCA_004363535.1_DasPun_v1_BIUU_RJWM01064007.1_1219_1998+
ISYSANSDQLRNKRSYPAMLRTMPSATHHIEAMVQLMYHFRWNWIVVLMS
NDDYGRDNSQLLRDRLSRSNDICIAFQEVLPTPQADQVMTAAELRQLEGI
LLKLTQSTARIVVVFSPELALHNFFHEALHWNITNTVWIASESWSIDPVL
HNLTGLQNTGTFLGITIQEVTIPGFSEFRVRRPEASPERPPSQNSSRATC
NQQCDACLNVTTAFNTILTLSGERVVYCVYSAVYAVAHALHNLLHCSRNH
CTKRTVYPWQ
>T1R2.GCA_004027455.1_HydHyd_v1_BIUU_PVLA01021857.1_4913_5692-
ITYSANSDQLRDKRLYPAMLRTMPSAMHHIEAMVQLMLHFRWNWIVVLMS
NDDYGRDNSQLLRDRLARSNDICVAFQEVLPTLQANQVLTAAELRQLDSI
LLKLKQATARIVVVFSPELVLHNFFRGAQHWNITDMVWIASESWSIDPVL
HSIPGLQSTGTFLGVTIQAVTIPGFSEFRLRRAEASPQRPPSKNSSRATC
NQECDACLNVTKTFSTILTLSGERVVYCVYSAVYAVAHALHNLLRCGRYH
CTKKTIYPWQ
>T1R2.GCA_004027295.1_DolPat_v1_BIUU_PVJX010028477.1_14270_15049+
ITYSANSDQLRNKRLYPAMLRTMPSATHHIEAMVQLMLHFRWNWIVVLMS
NDDYGRDNSQLLRDRLARGNDICVAFQEVLPTPQANQVLTAAGLRQLHSL
LLKLKQATARVVVVFSPELGLQNFFREALHWNITDAVWIASESWSIDPIL
HNIPGLQSTGTFLGITIQAVTIPGFSEFRLRRAEASPERPPSKNSARATC
NQECDACLNVTKNFSTILTLSGERVVYCVYSAVYAVAHALHNLLRCGRYH
CIKKTVYPWQ
>T1R2.GCA_000151735.1_Cavpor3.0_DS562880.1_16252537_16253316+
ITYSANSDQLRNKRLYPAMLRTMPSATHHIEAMVQLMLHFHWNWIVVLMS
NDDYGRDNSQLLRDRLARTNDICVAFQEVLPTPQANQFLTAAELKQLDSI
LLKLKQSTARVVVIFSPELVLHNFFHGALYWNVTDTVWIASESWSIDPVL
HNLPGLQSTGTFLGITIQAVTIPGFSEFRLRPTEATPERQPTKNSSRATC
NQECDACLNVTKTFSSILTLSGERVVYCVYSAVYAVAHALHNLLHCGRHH
CTKKTVYPWQ
>T1R2.GCA_004027695.1_CavTsc_v1_BIUU_PVKK010008604.1_2233_3012+
ITYSANSDQLRNKRLYPAMLRTMPSATHHIEAMVQLMLHFHWNWIVVLMS
NDDYGRDNSQLLRDRLARTNDICVAFQEVLPTPQANQFLTAAELKQLDSI
LLKLKQSTARVVVIFSPELVLHNFFHGALYWNVTDTVWIASESWSIDPVL
HNLPGLQSTGTFLGITIQAVTIPGFSEFRLRPTEATPERQPTKNSSRATC
NQECDACLNVTKTFSSILTLSGERVVYCVYSAVYAVAHALHNLLHCGRHH
CTKKTVYPWQ
>T1R3.GCA_004027205.1_CteGun_v1_BIUU_PVKB01002224.1_246806_247609+
VSYGASMDRLSSREMFPSFFRTVPSDHVQLTAMVTLLHRFGWNWVAALGS
DDDYGREGLSTFSSLAHSRGICIAYERLMPLPRTSGQHLNKVYDVLQQVK
QTQVQVVVLFASARTAQAFFQHSIRCGLTPKVWVGSEAWLTSDPVMTLPG
ISQVGTVLGFLQQGALLPEFSRYVETRLALATEPTFCASLGANKSLEEGV
VGARCPQCDQITLRNLSAGLMQNLSAGQLHHQIFATYAAVYSVAQALHNT
LKCSTSSCPTQEPVKPWQ
>T1R3.GCA_004026905.1_HysCri_v1_BIUU_PVJO010008632.1_67153_67956-
VSYGASMDRLSNRDTFPSFFRTVPSDRVQLEAMVTLLQHFGWNWVAALGS
DDEYGREGLSTFSSLAHARNICVAHESLVLLPHADSLWLGKVQDVLHQVN
QSQVQVVVLFASARAVHSLFQYSIRHSLAPKVWVGSEAWLTSDLVMTLPG
IHQVGTILGFLQRGALLPEFSRYVETHLALAADPAFCASLDAEQDLEEDV
VGLRCPQCDQITLQNLSTGLLQNLSAGQLHHQIFATYAAVYSVAQALHHT
LQCSTSSCPTQEPVRPWQ
>T1R3.ThrSwi_NIG_v1_Scaffold00043_11167328_11168131+
VSYGASMERLSSRETFPSFFRTVPSDRVQLEAMVTLLHHFRWNWVAALGS
DDDYGREGLSTFSSLAHARNICVAHESLVQLPRADSLQPGKVRDVLHRIN
KSNVQVVVLFASARAVHSLFQYSIHHRLEPKVWVGSDAWLTSDLVMMLPG
IHRVGTILGFLQRGALLPEFSHYVETHLALAADPAFCASLDAEQDLEEDV
VGPRCPQCDQITFQNLSARLVQNLSAGQLHHQIFATYAAVYSVAQALHHT
LKCSSSHCPTQEPVRPWQ
>T1R3.GCA_004026965.1_PetTyp_v1_BIUU_PVIR01002908.1_51515_52318+
VSYGASMDRLSIRETFPSFFRTVPSDRVQLEAMVTLLQYFGWNWVAALGS
DDEYGREGLSTFSSLAHARNICVAHESLVLLPRADSLRLGKVQEVLHQVN
QSHVEVVVLFASARAVRSLFLYSIRHSLAPKVWVGSEAWLTSDLVMTLPG
IHRVGTILGFLQRGALLPEFPHYVETHLALAADPAFCASLDAEQDLEEDV
VGPRCPQCDQLTLQNLSARLVQNLSAGQLHHQIFATYAAVYSVAKALHHT
LQCSSSKCPTQEPVRPWQ
>T1R3.GCA_000247695.1_HetGla_female_1.0_JH602131.1_8280830_8281633-
VSYGASMDRLSNRETFPSFFRTVPSDRVQLEAMVTLLQYFGWNWVAALGS
DDEYGREGLSTFSNLAHARNICVAHESLVLLPQADSLRLGKVQDVLQQVN
QSQVQVVVVFASARAVHSLFQYSISHSLTPKVWVGSEAWLTSDLVMTLPG
IHQVGTILGFVQRGALLPEFFHYVKTHLALAADPAFCASLAAERDLEEDV
VGPRCPQCDQITLQNLSAGLVQNLSAGQLHHQIFATYAAVYTVAQALHHT
LQCSPCSCPTQEPVRPWQ
>T1R3.GCA_000743615.1_DMR_v1.0_KN122247.1_351174_351977+
VSYGASMDRLSNRETFPSFFRTVPSDRVQLEAMVTLLQYFGWNWVAALGS
DDEYGREGLSTFSNLAHARNICIAHESLVLLPQADSLRLGKVQDVLHQVN
QSQVKVVVLFASARAVHSLFQYSIHHSLTPKVWVGSEAWLTSDLVMTLPG
IHRVGTILGFLQQGARLPEFSHYVENHLALAANPAFCASLDAEQDLEEDV
VGPRCPQCDQITLQNLSTGLVQNLSAGQLHHQIFATYAAVYTVAQALHHT
LQCSSSSCPTQEPVRPWQ
>T1R3.GCA_000276665.1_ChiLan1.0_JH721946.1_9472292_9473095-
VSYGASMDRLSNRETFPSFFRTVTSNRVQLEAMVTLLQHFGWNWVAALGS
DDEYGREGLSTFSSLAHARNICVAHESLVLLSRTNSVRLGKVQDVLHQVN
QSQVHVVVLFASARAVYSLFQYSIRHSLTPKVWVGCDAWLTSDLVMTLPD
IQRVGTVLGFLQRGALLPEFFHYMETQLAVAADPAFCASLDAEQDVEEDV
VGPRCPRCDQIMLQNLSTGLVHNLSAGELHHQIFATYAAVYSVAQALHHT
LHCSTSSCPTQEPVKPWQ
>T1R3.GCA_004027595.1_DinBra_v1_BIUU_PVLD010000426.1_157086_157886+
VSYGASMDRLSNRETFPSFFRTVTSNRVQLEAMVTLLQHFGWNWVAALGS
DDEYGREGLSTFSSLAHARNICIAHESLVLLSRTDSVRLGKVQDVLHQVD
QSQVHVVVLFASARAVYSLFQYSIRHSLTPKVWVGSDAWLTSDLVMTLPG
IHRVGTVLGFLQRGALLPEFFHYVETQLALAADPAFCASLDAEDVEEDVV
GPRCPRCDQIMLQNLSTGLVYNLSAGELHHQIFATYAAVYSVAQALHHAL
HCSTSSCPTQEPVKPWQ
>T1R3.GCA_004027025.1_MyoCoy_v1_BIUU_PVJA010018563.1_9945_10748+
VSYGATMDKLSNRETFPSFFRTVSSNRVQLEAVVALLQHFGWNWVAALGS
DDEYGREGLSTFSSLAHARNICIAHESLVLLSRTDSVQLGKVHDMLHQVN
HSQVHVVVLFALARAVHSLFQYSIRHGLTPKVWVGCDAWLTSDLIMTLPG
VQQVGTVLGFLQRGALLPEFSHYVKTQLALAADPASCASQDAEEDVEEDV
VGPRCPQCDQIMWQNLSTWLVQNLSAGQLHHQIFATYAAVYSVAQALHHT
LRCSTSSCPTQEPVRPWQ
>T1R3.GCA_004027165.1_CteSoc_v1_BIUU_PVKA01002160.1_96150_96953+
VSYGASMDRLSNRETFPSFFRTVSSNRVQLEAMVTLLQHFGWNWVAALGS
DDEYGREGLSTFSSLAHAHNICIAHESLVLLPRTDSARLGKVQDVLHQVN
QSQVQVVVLFASARAVHSLFQYSIRHSLSAKVWVGCEAWLTSDLIMTLPG
IQQVGTVLGFLQRGVLLPEFSHYVRTQLALAADPTFCASQNAKQDVEESV
VGPRCPQCDQIMWQNLSTWLVQNLSAGQLHHQIFATYAAVYSVAQALHHT
LRCSTSSCPTQEPVRPWQ
>T1R3.GCA_000260255.1_OctDeg1.0_JH651628.1_445989_446792+
VSYGASMDRLSNRETFPSFFRTVSSNRVQLEAMVTLLQHFGWNWVAALGS
DDEYGREGLSTFSSLAHARNICIAHESLVLLPRTDSVRLGKVQDVLHQVN
QSQVHVVVLFASARAVHSLFQYSIRHSLTPKVWVGSDAWLTSDLIMMLPG
IQQVGTILGFLQRGALLPEFSHYVRTQLALAADPTFCASQDAGQDVEEDV
VGPRCPQCDQIMWQNLSTWLVQNLSAGQLHHQIFATYAAVYSVAQALHHT
LHCSTSSCPTQEPVKPWQ
>T1R3.GCA_006547115.1_GSC_porc_1.0_ML655431.1_8542964_8543767-
VSYGASMDRLSNREMFPSFFRTVPSNRVQLEAMVTLLQHFGWNWVAALGS
DDEYGREGLSTFSSLAHARNICIAHESLVLLPRTDSLQLGKVQDVLHQVN
QSQVHVVVLFASARAVHSLFQYSIRHSLTPKVWVGSDAWLMSDLVMTLPG
IHRVGTVLGFLQRGALLPEFSHYMETQLALAADPAFCASLDAEQDLEEDV
VGPRCPRCDQIMLQNLSDGLVYNLSAGQLHHQIFATYAAVYSVAQALHHT
LHCSTSSCPTQEPVRPWQ
>T1R3.GCA_004363535.1_DasPun_v1_BIUU_RJWM01001987.1_109956_110759+
VSYGASMDRLSNRETFPSFFRTVPSNRVQLEAMVTLLQHFGWNWVAALGS
DDEYGREGLSTFSSLAHARNICVAHESLVLLPRADSAWLGKVQDVLHQVN
QSQVHVVVLFASAHAVHSLFQYSIRHSLAPKVWVGSDAWLMSDLVMTLPG
IHQVGTILGFLQRGALLPEFSSYMETQLALAANPAFCSSPDAKQDLEEDV
VGPRCPQCDQITLQNLSAGLVHNLSAGQLHHQIFATYAAVYSVAQALHHT
LHCSTSSCPAQEPVRPWQ
>T1R3.GCA_004027455.1_HydHyd_v1_BIUU_PVLA01001554.1_174110_174913+
VSYGASMDKLSNRETFPSFFRTVPSNRVQLEAIVTLLQHFRWNWVAALGS
DDEYGREGLSTFSSLAHARNICIAHESLVLLPRADSPWLGKVQDVLHQMN
QSQVHVVVLFASANAVYSLFQYSIHHSLTPKVWVGSDAWLMSDLVMTLPG
IHQVGTILGFLQQGALLPEFSSYMETQLALAADPAFCASLGAEQDLEEDV
VGPRCPQCDQITLQNLSAGLVHNLSAGQLHHQIFATYAAVYSVAQALHHT
LNCSTSSCPAREPVRPWQ
>T1R3.GCA_004027295.1_DolPat_v1_BIUU_PVJX010003900.1_53745_54548-
VSYGASMDKLSNRETFPSFFRTVPSNRVQLEAIVTLLQHFGWNWVAALGS
DDEYGREGLSTFSSLAHARNICVAHESLVLLPRADSPWLGKVQDVLHQVN
QSEVHVVVLFASAKAVYSLFQYSIRHSLTPKVWVGSDAWLMSDLVMTLPG
IHQVGTILGFLQQGALLPEFSSYMETQLALAADPAFCASLGAEQDLEEHV
VGPRCPQCDQITLQNLSAGLVHNLSAGQLHHQIFATYAAVYSVAQALHHT
LHCSTSSCPTQEPVRPWQ
>T1R3.GCA_000151735.1_Cavpor3.0_DS563041.1_1035157_1035960-
VSYGASMDKLSNRETFPSFFRTVPSNRVQLEAIVTLLHHFSWNWVAALGS
DDEYGREGLSTFSNLAHARNICVAHESLVLLPRTDSPWLGKVQDVLHQVN
QSEVHVVVLFASEKAVYSLFQYSIRHSLTPKVWVGSDAWLMSNLVMTLPG
IHQVGTILGFLQQGALLPEFSSYMETQLSLAADPAFCASLGAEQDLEEDV
VGPRCPQCDQITLQNLSAGLVHNLSAGQLHYQIFATYAAVYSVAQALHHT
LRCSTSSCPAQEPVRPWQ
>T1R3.GCA_004027695.1_CavTsc_v1_BIUU_PVKK010006848.1_45764_46567+
VSYGASMDKLSNRETFPSFFRTVPSNRVQLEAIVTLLHHFSWNWVAALGS
DDEYGREGLSTFSNLAHARNICVAHESLVLLPRTDSPWLGKVQDVLHQVN
QSEVHVVVLFASEKAVYSLFQYSIRHSLTPKVWVGSDAWLMSNLVMTLPG
IHQVGTILGFLQQGALLPEFSSYMETQLSLAADPAFCASLGAEQDLEEDV
VGPRCPQCDQITLQNLSAGLVHNLSAGQLHYQIFATYAAVYSVAQALHHT
LRCSTSSCPAQEPVRPWQ
>CasR.GCA_004027205.1_CteGun_v1_BIUU_PVKB01001047.1_222715_223599-
VSYASSSRLLSNKNQFKSFLRTIPNDEHQATAMADIIEHFRWNWVGTLAA
DDDYGRPGIEKFREEAEERDICIDFSELISQYSDEDEIQQVVEVIQNSTA
KVIVVFSSGPDLEPLIKEIVRRNITGRIWLASEAWASSSLIAVPEYFHVV
GGTIGFALKAGEIPGFRDFLQKVHPGRSVHNGFAKEFWEETFNCHLQEGA
KGPLPGDAVPRGREEGGRGLSNSSTAFRPLCTGEEDIRSVETPYMDYTHL
RISYNVYLAVYSIAHALQDIYTCSPGRGLFTNGSCADIRKVEAWQ
>CasR.GCA_004026905.1_HysCri_v1_BIUU_PVJO010008266.1_56582_57466-
VSYASSSRLLSNKNQFKSFLRTIPNDEHQATAMADIIEYFRWNWVGTIAA
DDDYGRPGIEKFREEAEERDICIDFSELISQYSDEDEIQQVVEVIQNSTA
KVIVVFSSGPDLEPLIKEIVRRNITGKIWLASEAWASSSLIAMPEYFHVV
GGTIGFALKAGQIPGFREFLQKVHPRKSVHNGFAKEFWEETFNCHLQEGA
KGPLPTDTFLRGHEEGGSKLSNSSTAFRPLCTGEENIRSVETPYMDYTHL
RISYNVYLAVYSIAHALQDIYTCLPGRGLFTNGSCADIKKVEAWQ
>CasR.ThrSwi_NIG_v1_Scaffold00005_14841973_14842857+
VSYASSSRLLSNKNQFKSFLRTIPNDEHQATAMADIIEYFRWNWVGTIAA
DDDYGRPGIEKFREEAEERDICIDFSELISQYSQEEEIQQVVEVIQNSTA
KVIVVFSSGPDLEPLIKEIVRRNITGKIWLASEAWASSSLIAMPEYFHVV
GGTIGFALKAGQIPGFREFLQKVHPRKSVHNGFAKEFWEETFNCHLQEGP
KGPLPMDTFLKGHEEGGSKLSNSSTAFRPLCTGEENISSVETPYMDYTHL
RISYNVYLAVYSIAHALQDIYTCSPGRGLFTNGSCADIRKVEAWQ
>CasR.GCA_004026965.1_PetTyp_v1_BIUU_PVIR01042674.1_3555_4439-
VSYASSSRLLSNKNQFKSFLRTIPNDEHQATAMADIIEYFRWNWVGTIAA
DDDYGRPGIEKFREEAEERDICIDFSELISQYSQDEEIQQVVEVIQNSTA
KVIVVFSSGPDLEPLIKEIVRRNITGKIWLASEAWASSSLIAMPEYFHVV
GGTIGFALKAGQIPGFREFLQKVHPRKSAHNGFAKEFWEETFNCYLQEGA
KGPLPMDTFLKGHKEGGSKLSNSSTTFRPLCTGEENISSVETPYMDYTHL
RISYNVYLAVYSIAHALQDIYTCSPGRGLFTNGSCADIRKVEAWQ
>CasR.GCA_000247695.1_HetGla_female_1.0_JH602225.1_538911_539795+
VSYASSSRLLSNKNQFKSFLRTIPNDEHQATAMADIIEYFRWNWVGTIAA
DDDYGRPGIEKFREEAEERDICIDFSELISQYSEEDEIQQVVEVIQNSKA
KVIVVFSSGPDLEPLIKEIVRRNITGKIWLASEAWASSSLIAMPEYFHVV
GGTIGFALKAGKIPGFREFLQKVHPRKSVHNGFVKEFWEETFNCHLQEGA
KGPLPMDTFLRGHEEGNSKLSNSSTAFRPLCTGEENISSVETPYMDYTHL
RISYNVYLAVYSIAHALQDIYTCLPGRGLFTNGSCADIKKVEAWQ
>CasR.GCA_000743615.1_DMR_v1.0_KN122382.1_89811_90695-
VSYASSSRLLSNKNQFKSFLRTIPNDEHQATAIADIIEYFRWNWVGTIAA
DDDYGRPGIEKFREEAEERDICIDFSELISQYSDKKEIQQVVEVIQNSTA
KVIVVFSSGPDLEPLIKEIVRHNITGKIWLASEAWASSSLIAMPQYFHVV
GGTIGFALKAGQIPGFREFLQKVHPRKSVHNGFAKEFWEETFNCHLQEGT
KGPLPTDTFLRGHEKGGNKLSNSSTAFRPLCTGEENISSVETPYMDYTHL
RISYNVYLAVYSIAQALQDIYTCVPGRGLFTNGSCADIKKVEAWQ
>CasR.GCA_000276665.1_ChiLan1.0_JH721887.1_21547113_21547997+
VSYASSSRLLSNKNQFKSFLRTIPNDEHQATAMADIIEYFRWNWVGTIAA
DDDYGRPGIEKFREEAEERDICIDFSELISQYSDEEEIQHVVEVIQNSTA
KVIVVFSSGPDLEPLIKEIVQRNITGRIWLASEAWASSSLIAMPEYFHVV
GGTIGFALKAGQIPGFREFLQKVHPRKSAHNGFAKEFWEETFNCHLQEGA
KGPLPMDTFLRGHEEGGIKLSNSSTAFRPLCTGEENISSVETPYMDYTHL
RISYNVYLAVYSIAHALQDIYTCLPGRGLFTNGSCADIKKVEAWQ
>CasR.GCA_004027595.1_DinBra_v1_BIUU_PVLD010008440.1_12282_13166-
VSYASSSRLLSNKNQFKSFLRTIPNDEHQATAMADIIEYFRWNWVGTIAA
DDDYGRPGIEKFREEAEERDICIDFSELISQYSDEEEIQHVVEVIQNSTA
KVIVVFSSGPDLEPLIKEIVRRNITGKIWLASEAWASSSLIAMPEYFHVV
GGTIGFALKAGQIPGFQEFLQKVHPRKSVHNGFVKEFWEETFNCHLQEGA
KVPLPMDTFLRAHEGGGMKLSNSSTAFRPLCTGEENISSVETPYMDYTHL
RISYNVYLAVYSIAHALQDIYTCLPGKGLFTNGSCADIKKVEAWQ
>CasR.GCA_004027025.1_MyoCoy_v1_BIUU_PVJA010039232.1_8084_8968-
VSYASSSRLLSNKNQFKSFLRTIPNDEHQATAMADIIEYFRWNWVGTIAA
DDDYGRPGIEKFREEAEERDICIDFSELISQYSDEEEIQHVVEVIQNSTA
KVIVVFSSGPDLEPLIKEIVRRNITGKIWLASEAWASSSLIAMPQYFHVV
GGTIGFALKAGKIPGFREFLQKVHPRKSVHNGFAKEFWEETFNCHLQEGA
KGPLPMDTFLKGHEEVGIKFSNGSTAFRPLCTGEENISSVETPYMDYTHL
RISYNVYLAVYSIAHALQDIYTCLPGRGLFTNGSCADIRKVEAWQ
>CasR.GCA_004027165.1_CteSoc_v1_BIUU_PVKA01043671.1_5341_6225+
VSYASSSRLLSNKNQFKSFLRTIPNDEHQATAMADIIEYFRWNWVGTIAA
DDDYGRPGIEKFREEAEERDICIDFSELISQYSDEEEIQHVVEVIQNSTA
KVIVVFSSGPDLEPLIKEIVRRNITGKIWLASEAWASSSLIAVPRYFHVV
GGTIGFALKAGKIPGFREFLQKVHPRKSVHNGFAKEFWEETFNCHLQEGA
KGPLPMDTFLRGHEEVGIKFSNSSTAFRPLCTGEENISSVETPYMDYTHL
RISYNVYLAVYSIAHALQDIYTCLPGRGLFTNGSCADIKKVEAWQ
>CasR.GCA_000260255.1_OctDeg1.0_JH651662.1_5930612_5931496-
VSYASSSRLLSNKNQFKSFLRTIPNDEHQATAMADIIEYFRWNWVGTIAA
DDDYGRPGIEKFREEAEERDICIDFSELISQYSDEEEIQHVVEVIQNSTA
KVIVVFSSGPDLEPLIKEIVRRNITGKIWLASEAWASSSLIAMPQYFHVV
GGTIGFALKAGKIPGFREFLQKVHPRKSVHNGFAKEFWEETFNCHLQEGA
KGPLPMDTFLRGHEEVGIKFSNSSTAFRPLCTGEENISSVETPYMDYTHL
RISYNVYLAVYSIAHALQDIYTCLPGRGLFTNSSCADIKKVEAWQ
>CasR.GCA_006547115.1_GSC_porc_1.0_ML655353.1_57218798_57219682+
VSYASSSRLLSNKNQFKSFLRTIPNDEHQATAMADIIEYFRWNWVGTIAA
DDDYGRPGIEKFREEAEERDICIDFSELISQYSDKEEIQHVVEVIQNSTA
KVIVVFSSGPDLEPLIKEIVQRNITGKIWLASEAWASSSLIAMPEYFHVV
GGTIGFALKAGQIPGFREFLQKVHPRKSVHNGFAKEFWEETFNCHLQEGA
KGPLPMDTFLRGHEEGGIKLSNSSTAFRPLCTGEENISSVETPYMDYTHL
RISYNVYLAVYSIAHALQDIYTCLPGRGLFTNGSCADIKKVEAWQ
>CasR.GCA_004363535.1_DasPun_v1_BIUU_RJWM01012809.1_11493_12377+
VSYASSSRLLSNKNQFKSFLRTIPNDELQATAMADIIEYFRWNWVGTIAA
DDDYGRPGIEKFREEAEERDICIDFSELISQYSDEEEIQHVVEVIQNSTA
KVIVVFSSGPDLEPLIKEIVRRNITGKIWLASEAWASSSLIAMPEYFHVV
GGTIGFALKAGQIPGFREFLQKVHPRKSVHNGFAKEFWEETFNCHLQEGV
KGPLPMDSFLKGHEEAGIKLSNSSTAFRPLCTGEENISSVETPYMDYTHL
RISYNVYLAVYSIAHALQDIYTCLPGRGLFTNGSCADIKKVEAWQ
>CasR.GCA_004027455.1_HydHyd_v1_BIUU_PVLA01017317.1_15820_16704-
VSYASSSRLLSNKNQFKSFLRTIPNDEHQATAMADIIEYFRWNWVGTIAA
DDDYGRPGIEKFREEAEERDICIDFSELISQYSDEEEIQHVVEVIQNSTA
KVIVVFSSGPDLEPLIKEIVRRNITGKIWLASEAWASSSLIAMPEYFHVV
GGTIGFALRAGQIPGFREFLQKVHPRKSAHNGFAKEFWEETFNCHLQEGA
KGPLPMDTFLKGHEEGGIKLSNSSTAFRPLCTGEENISSVETPYMDYTHL
RISYNVYLAVYSIAHALQDIYTCLPGRGLFTNGSCADIKKVEAWQ
>CasR.GCA_004027295.1_DolPat_v1_BIUU_PVJX010003413.1_22772_23656-
VSYASSSRLLSNKNQFKSFLRTIPNDEHQATAMADIIEYFRWNWVGTIAA
DDDYGRPGIEKFREEAEERDICIDFSELISQYSDEEEIQHVVEVIQNSTA
KVIVVFSSGPDLEPLIKEIVRRNITGKIWLASEAWASSSLIAMPEYFHVV
GGTIGFALRAGQIPGFREFLQKVHPRKSTHNGFAKEFWEETFNCHLQEGA
KGPLPMDTFLKGHEEGGIKLSNSSTAFRPLCTGKENISSVETPYMDYTHL
RISYNVYLAVYSIAHALQDIYTCLPGRGLFTNGSCADIKKVEAWQ
>CasR.GCA_000151735.1_Cavpor3.0_DS562890.1_23535970_23536854+
VSYASSSRLLSNKNQFKSFLRTIPNDEHQATAMADIIEYFRWNWVGTIAA
DDDYGRPGIEKFREEAEERDICIDFSELISQYSDEEEIQHVVEVIQNSTA
KVIVVFSSGPDLEPLIKEIVRRNITGKIWLASEAWASSSLIAMPEYFHVV
GGTIGFALRAGQIPGFREFLQKVHPRKSAHNGFAKEFWEETFNCHLQEGA
KGPLPMDTFLKGHEEGGTKLSNSSTAFRPLCTGKENISSVETPYMDYTHL
RISYNVYLAVYSIAHALQDIYTCLPGRGLFTNGSCADIKKVEAWQ
>CasR.GCA_004027695.1_CavTsc_v1_BIUU_PVKK010001610.1_186977_187861+
VSYASSSRLLSNKNQFKSFLRTIPNDEHQATAMADIIEYFRWNWVGTIAA
DDDYGRPGIEKFREEAEERDICIDFSELISQYSDEEEIQHVVEVIQNSTA
KVIVVFSSGPDLEPLIKEIVRRNITGKIWLASEAWASSSLIAMPEYFHVV
GGTIGFALRAGQIPGFREFLQKVHPRKSAHNGFAKEFWEETFNCHLQEGA
KGPLPMDTFLKGHEEGGTKLSNSSTAFRPLCTGKENISSVETPYMDYTHL
RISYNVYLAVYSIAHALQDIYTCLPGRGLFTNGSCADIKKVEAWQ
