# Supplementary material for: Synchronized Expansion and Contraction of Olfactory, Vomeronasal, and Taste Receptor Gene Families in Hystricomorph Rodents
Source: Mol Biol Evol. 2024 Apr 23;41(4):msae071. doi: 10.1093/molbev/msae071 (PMC11035023; doi:10.1093/molbev/msae071)
Supplement: msae071_Supplementary_Data [file msae071_supplementary_data.zip › SuppleDataS8.txt]

Supplementary Data S8. Nucleotide sequences of the intact exon 3 sequences of T1R and CasR genes from 17 Hystricomorpha species. Each gene name is composed of the genome assembly name, contig name, initial position (bp), terminal position (bp), and coding strand ('+' or '-').

>T1R1.GCA_004026905.1_HysCri_v1_BIUU_PVJO010003124.1_21772_22533-
ATCAGCTACCAGGCCAGCAGCAAGGTGCTCAGCTCCAAGCAGCTGTACCCCTCTTTCCTG
CGCACCATCCCCAGCGACAGGTACCAGGTGGAGACCCTGGTGCTGCTCCTGCAGAGGTTC
GGGTGGGTCTGGATCTCCCTGGTTGGCAGCTCTGATGACTACGGGCAGCTGGGGATGCAG
GAGCTGGAGGACCTGGCCACACGTCGGGGCATCTGTATTGCCTACAAAAGCCTTGTGCCT
TTTTCTGCCCGGGTGGGTGACAAAAAAATGCAGGGTATGATGCTCGGCCTGGCCCGGGCC
AAGACCACCGTGGTGGTGGTCTTCTCCAGCCGGCGGCTGGCCAGAGTGTTCTTTGGCTCT
GTGCTGCTGGCCAACCTGACTGGCAAGGTGTGGGTCGCCTCAGAAGACTGGGCCATCTCC
ACACACATCACCAAAATACCCGGGATCCGGGCCGTCGGGATGGTACTGGGGGTGGCCATC
CAGCAGAGACTAGTCCCCGGTCTGGCGGAGTTTGAAGAGGCCTACGCTCGGGCAGACAAG
GGGGCCCCCAGGCCTTGCCCCAGGGGCTCCTGGTGCAGCACCAATCAGCGCTGTAGAGAG
TGCCAGGCCTTCACGGCACACACGATGCCCAGCCTTGGGGCCTTCTCCATGAGTTCTGCC
TACAACGCATACCGGGCGGTGTATGCTGTGGCCCACGGCCTCCATCAGCTCCTGGGCTGT
GCCTCTGGCTCCTGTTCCAGGGCCCAAGTCTATCCTTGGCAG
>T1R1.ThrSwi_NIG_v1_Scaffold00043_14278225_14278986+
ATCAGCTATGAGGCCAGCAGCACAGTGCTCAGCGCAAAGCACCTGTACCCCTCTTTCCTG
CGGACCATCCCGAGCGACAGGTACCAGGTGGAGACCATGGTGCTGCTGCTGCAGAGCTTT
GGCTGGGTCTGGATCTCCGTGGTCGGCAGCTCCGGTGACTATGGGCAGCAGGGGGTGCAG
GCAGTGGAGGACCTCGCCACACAGCGGGGCATCTGTGTCGCCTACAAGGGGATTGTGCCT
ATCTCTGCCCGAGTGGGCAGTGAGGAGATGCAGGACATGATGCGTGGCCTGGCCCAGGCC
AGGACCACTGTGGTGGTGGTCTTTTCCAGCCGGCAACCAGCCAAAGTGTTCTTCAGCTCT
GTGATGCTAGCAAACCTGACCGGCAAGGTGTGGATCGCCTCAGAAGACTGGGCTATCTCT
ACACATATCGCCAAAATGGCTGGGATTCAGGCCATCGGGATGGTGCTGGGGGTGGCCATC
CAGCAGAGACTTGTCCCCGGCCTGGAGGAGTTTGAAGAGGCCTATGCCCAGGCAGACAAG
GGGGCCCCCAGGCCTTGCTCCAGGGAATCCTGGTGCAGCACCAATCAGCTCTGCAGAGAG
TGCCAGGCCTTCACAGCACACACAATGCCCACACTTGGGGCCTTCTCCATGAGTTCTGCC
TATAATGTGTACCGGGCCGTGTATGCCGCAGCCCATGGCCTTCATCAGCTACTGGGCTGT
GCCCCTGGCTTCTGTTCCAAGGGCCAAGTCTACCCCTGGCAG
>T1R1.GCA_004026965.1_PetTyp_v1_BIUU_PVIR01014903.1_27454_28215-
ATCAGCTATGAGGCCAGCAGCACAGTGCTCAGCGCAAAGCAGCTGTATCCTTCTTTCCTG
CGGACCATCCCCAGTGACAGGTATCAGGTGGAGACCATGGTACTGCTGCTGCAGAGCTTT
GGCTGGGTCTGGATCTCCCTGGTCGGCAGCTCTGGTGACTATGGGCAGCGGGGAGTGCAG
GCACTGGAGGACCTCGCCACGCAGCGGGGCATCTGTGTTGCCTACAAAGCTATCATACCT
GTCTCTGCCCAGGTGGGCAATGAGGAGATGCAGGGCATGATGCGTGGCCTGACCCGGGCC
AGGACCACTGTGGTGGTGGTCTTTTCCAGCCGGCATTTGGCCAAAGTATTCTTCGGCTCT
GTGATGCTGGCCAACCTGACCAGCAAGGTGTGGATTGCCTCAGAAGACTGGGCCATCTCT
ACTCACATCGCCAGAATGTCTGGGATCCAGGGCATCGGGATGGTGCTGGGGGTGGCCATC
CAGCAGAGACATGTCCCTGGCCTGGAGGAGTTTGAAGAGACCTATGCCAAGGCAGACAAG
GAGGCCCCCAGGCCTTGCCCCGGGGACTCCTGGTGCAGCACCAATCAGCTCTGCAGAGAG
TGCCAGGCCTTCACAGCACACACGATGCCCACACTTGGGGCCTTCTCCATGAGTTCTGCC
TACAATGTGTACCAGGCTGTGTATGCTGTGGCCCACGGCCTTCATCAGCTCCTGGGCTGC
GCCTCTGGTTCCTGTTCCAAGGGCCAAGTCTACCCTTGGCAG
>T1R1.GCA_000247695.1_HetGla_female_1.0_JH602131.1_4954473_4955234-
ATCAGCTACGAGGCCAGCAGCATGGTGCTCAGCGCAAAGCAGCTGTACCCCTCTTTCCTG
CGGACCATCCCCAGTGACAGGTACCAGGTGGAGACCATAGTGCTGCTGCTGCAGACATTT
GGGTGGATCTGGATTTCCCTGGTTGGCAGCTCCGGTGACTATGGGGAGCTGGGGGTGGAG
GCACTGGAGGACCTGGCCACACAGCAGGGCATCTGCATCGCCTACAAGGGGATTGTGCAT
TCTTCTGCCCGGGTGGGCGACCAGGAGATGCAGGGCATGATGCGTGGCCTGGTCCAGGCC
AGGACCACTGTGGTGGTGGTCTTTTCTAGCCGGCAGCTGGCCAAAGTATTCTTTGGCTCT
GTGATACTGGCCAACCTGACAGGGAAGGTGTGGATCGCCTCCGAAGACTGGGCCATCTCC
ACACACATCAGCAGAATGTCTGGAATCCAGGGCATCGGGATGGTGCTGGGGGTGGCGATC
CAGCAGAGACTTGTCCCTGGCCTAGAGGAGTTTGAAGAGGCCTACGCCCGGGCAAACAAG
GGAGCCCCCAGGCCTTGCTCCAGGGGCTCCTGGTGCAGCACCAATCAGCTCTGCAGAGAG
TGCCAGGCCTTCACAGCATACACGATGCCCATGCTTGGAGCCTTCTCAATGAGTTCTGCC
TACAATGTGTACCAGGCGGTGTATGCTGTGGCCCATGGCCTTCATCAGCTCCTGGGCTGT
GTCTCTGGCTCCTGTTCCAAGGGCCAAGTCTACCCCTGGCAG
>T1R1.GCA_000743615.1_DMR_v1.0_KN122247.1_3508594_3509355+
ATCAGCTATGAGGCCAGCAGCATGATACTCAGCGCAAAACATCTGTACCCCTCTTTCCTG
AGGACCATCCCCAGCGACAGTTACCAGGTGGAGACCATAGTGCTACTGCTGCAGGAGTTC
GGGTGGGTCTGGATCTCTCTGGTTGGCAGCTCCGGTGACTACGGGGAGCTGGGAGTGCAG
GCGCTGGATGACCTGGCCACGCAGCGGGGCATCTGCATTGCCTACAAGGGCATCGTGCCT
TTGTCTGCCCAGGTGGACGACAAGGAGATGCGGGGCATGATGCATGGCCTGGCCCAGGCC
AGGACCACCGTGGTGGTGGTGTTTTCCAGCCGGCAGCCGGCCAAAGTGTTCTTCAGCTCC
GTGATGCTGGCCAACCTGACTGGAAAGGTGTGGATCGCCTCTGAAGACTGGGCCATTTCC
ACATATATCAGTAAAATGTCCGGAATCCAGGGCATTGGCATGGTGCTGGGGGTGTCCATC
CAGCAGAGACTTGTCCCTGGCCTGGAGGAGTTTGAAGAGGCCTATGCCCGGGCACACAAG
GGGGCACCCAGTCCTTGCTCCAAGGGCTCCTGGTGCAGCAGCAATCAGCTCTGCAGAGAG
TGCCAGGCCTTCACAGCACACACGATGCCCACACTTGGGGCCTTCTCAATGAGTTCTGCC
TACAATGTGTACCAGGCCGTGTATGCTGTGGCCCATGGCCTTCATCAGCTCCTGGGCTGT
GTCTCTGGCTCCTGTTCCAAGGGCCAAGTCTACCCCTGGCAG
>T1R1.GCA_000276665.1_ChiLan1.0_JH721946.1_6059406_6060167-
ATCAGCTACGAGGCCAGCAGCACGGTGCTGAGCGCGAAGCAGCTGTACCCCTCTTTCCTG
CGGACCATCCCCAGCGACAGGTACCAGGTGGAGACCCTGGTGCTGCTGCTGCAGAGCTTC
GGGTGGGTCTGGGTCTCCCTGGTTGGCAGCTCTGGATACTATGGGGAACAGGGGGTGCGG
GCACTGGAGGACCTGGCCACGAAGCGGGGCATCTGCATCCCCTACAAGGGCATTGTGCCT
TTCTCTGCCCGGGTGGGGGACGAGGAGATGCAGGGCATGATGCGTGGCCTGGCAGGGGCC
AGGACCACTGTGGTGGTGGTCTTCGCCAGCCGCCAGCCGGCCAGAGTGTTCTTCGGCTCC
GTGATGCTGGCCAACCTAACTGGCAAGGTGTGGATCGCCTCGGAAGACTGGGCCATCTCC
ACATACATCTCCAGAATGGCTGGAATCCGGGGCATTGGGATGGTGCTGGGGCTGGCCATC
CAGCAGCGCCTGGTCCCCGGCCTGGAGGAGTTTGAAGAGGCCTATGCCTGGGAAGACAAG
GGGGCCCCCAGGCCTTGTCCCAGGGGCTCCTGGTGCAGCACCAATCAGCTCTGCAGAGAG
TGCCAAGCCTTCACAGCACAGACGATGCCCTCGCTCGGGGCCTTCTCCATGAGCTCGGCC
TACAACGTGTACCGAGCTGTGTATGCTGTGGCCCATGGCCTTCATCAGCTCCTGGGCTGT
GCCTCTGGCTCCTGCTCCAAGGGCCAAGTCTACCCCTGGCAG
>T1R1.GCA_004027595.1_DinBra_v1_BIUU_PVLD010009841.1_27472_28233-
GTCAGCTACCAGGCCAGCAGCACAGTGCTCAGCGTGAAGCAGCTGTACCCCTCCTTCCTG
CGGATGATCCCCAGCGACAGGTACCAGGTGGAGACCCTGGTGCTGCTGCTGCAGAGCTTC
GGGTGGGTCTGGGTCTCCCTGGTTGGCAGCTCTGGATACTATGGGGAGCAGGGGGTGCGG
GCACTAGAGGACCTGGCCACAGAGGGGGGTATCTGCATCCCCTACAAGGGCATCGTGCCT
TTCTCTGCCCGGGTGGGGGACGAAGAGATGCAGGGTATGATGCGTGGCCTGGCTGGGGCC
AGGACCACCGTGGTGGTGGTCTTCGCCAACCGACCGCTGGCCAGAGTGTTCTTCGGTTCC
GTGATGCTGGCCAACCTGACTGGCAAGGTGTGGATCGCCTCAGAAGACTGGGCCATCTCC
ACACATATCTCCACCATGTCTGGAATCCGGGGCATTGGTATGGTGCTGGGAGTGGCCATC
CAGCAACGCATCGTCCCTGGGCTGGAGGAGTTTGAAGAGGCCTATGCACGGGCAGACAAG
GAGGCCCCCAGGCCTTGTCCCAGGGGCTCCTGGTGCAGCACCAACCAGCTCTGCAGAGAC
TGCCAAGCCTTCACAGTACGCACGATGCCCTCGCTCGGGGCCTTCTCCATGAGTTCTGCC
TACAACGTGTACCGGGCAGTATATGCTGTGGCCCATGGCCTTCATCAGCTCCTGGGCTGT
ACCTCTGGCTCCTGTTCCAGGGGTCAAGTCTACCCCTGGCAG
>T1R1.GCA_004027025.1_MyoCoy_v1_BIUU_PVJA010054233.1_7667_8428-
ATCAGCTACCAGGCCAGCAGTGTGGCACTCAATGAGAAGCGGCTGTACCCCTCTTTCCTG
AGGACCATCCCCAATGACAGGTACCAGGTGGAGACCCTGGTGCTGCTGCTGCAGAGCTTT
GGGTGGGTCTGGGTCTCCCTGGTTGGCAGCTCTGGGGACTATGGGGAGCGTGGGGTGCAG
GCACTGGAGGACCTGGCCACAGAGCGGGGTATCTGTGTCGCCTACAAGGGCATCATGTCT
TTCTCTGCCCGTGTGGGGGATGAGGAGATGCAGGGCATGCTGCACAGGCTGGCCCAGGCC
AGGACCACCGTGGTGGTGGTCTTCGCCAACCGGCCGCTGGCCAGGGTGTTCTTCAGCTCT
GTGATCCTGGCCAACCTGAATGGCAAGGTGTGGATTGCCTCAGAAGACTGGGCCATCTCC
ACACACATCACCAGCATAGCTGGAATCCGGGACATTGGGATGGTGCTGGGGGTGACCATC
CAGCAGCGACTTGTCCCAGGCCTGGAGGAGTTTGAAAAGGCCTATGCCCGGAGAGACAAG
GGGTCCCCGAAGCCTTGTCCCAGGGCCTCCCGGTGTGGCACCAACCAGCTCTGCAGAGAA
TGCCAAGCTCTCACACCACACACAATGCCCTCGCTCGGGGCCTTTTCCATGAGCTCCGCC
TACAATGTGTATCAGGCAGTGTACGCTGTGGCCCACGGCCTTCATCAGCTCCTAGGCTGT
GCCTCCGGCTCCTGCTCCAAGAGCCAAGTCTACCCTTGGCAG
>T1R1.GCA_004027165.1_CteSoc_v1_BIUU_PVKA01023642.1_32050_32811-
ATCAGCTACCAGGCCAGCAGCATGGCACTCAGTGTGAAGCGACTGTACCCCTCTTTCCTG
CGGACCATCCCCAGTGACAGGTACCAGGTGGAGACCCTGGTGCTGCTGCTGCAGAGCTTT
GGGTGGATCTGGGTCTCCTTGGTTGGCAGCTCTGGGGACTATGGAGAGCATGGGGTGCGG
GCGCTGGAGCTCCTGGCCACAGAGCGGGGTATCTGTGTTGCCTACAAGGGCATCGTGTCT
TTCTCTGCCCGCGTGGGGGATGAAGAGATGCAGGACATTATGAGCAAGCTGGCCATGGCC
AGTACCACCGTGGTGGTAGTTTTTGCCAGCCGTCAGATGGCCAGGGTGTTCTTCGGCTCT
GTGATCCTGGCCAAGCTCACTGGCAAGGTGTGGATTGCCTCAGAAGACTGGGCCATCTCC
ACACACATCACCGGGCTGCCTGGCATCCAGGGCATTGGGACAGTGCTGGGGGTGGCCATC
CCGCAGCGACTTGTCCCAGGCCTGGAGGAGTTTGAAAAGGCCTATGCTCAGGGAGACAAA
GGGGCCCCGAAGCCTTGTCGCAGGGGCTCCTGGTGCAGCACCAACCAGCTCTGCAGAGAG
TGCCAAGCCCTCACAGCACACACGACGCCCTCGCTCGGGGCCTTCTCCATGAGCTCTGCC
TACAACGTGTACCGGGCGGTGTATGCTGTGGCCCATGGCCTTCATCAGCTCCTGGGATGT
GCCTCTGGCTCTTGTTCCAAGGACCAAGTCTACCCTTGGCAG
>T1R1.GCA_000260255.1_OctDeg1.0_JH651628.1_3956537_3957298+
ATCAGCTACGAGGCCAGCAGCACGGCACTCAATGCAAAGCGGCTGTACCCCTCTTTCCTG
CGGACCATCCCCAGCGACAGGTACCAGGTGGAGACCCTCGTGCTGCTGCTGCAGAGCTTT
GGGTGGGTCTGGGTCTCCCTGGTTGGCAGCTCTGGGGACTATGGGGAGCGCGGGGCACGG
GCACTGGAGGACCTGGCCACGGAGCGGGGCATCTGCATCGCTTTCAAGGGCATCGTGTCT
TTCTCTGCCCGCGTGGGGGATGAGGAGATGCAGGACATGATGAGCAAGCTGGCCCGGGCC
AGGACCACCGTGGTGGTGGTCTTTGCCAGCCGCCAGGTGGCCAGGGTGTTCTTCGGCTCC
GTGATCCTGGCCAAGCTGACTGGCAAGGTGTGGATTGCCTCAGAAGACTGGGCCATCTCC
ACACACATCACCAGCATGTCTGGAATCCGGGGCATTGGGATGGTGCTGGGCGTGGCCATC
CAGCAGCGACTTGTCCCAGGCCTGGAGGAATTTGAAAAGGCCTATGCCCGGGGAGACAAG
CGGGCCCCAAAGCCTTGTGCCAGGGGCTCCTGGTGCAGCACCAACCAGCTCTGCAGAGAA
TGCCAAGCCTTCACAGCACACACGACGCCCTCGCTTGGGGCCTTCTCCATGAGTTCTGCC
TACAATGTGTACCGGGCGGTGTATGCTGTGGCCCACGGTCTTCATCAGCTCCTGGGCTGT
ACCTCTGGCTCCTGTTCCAAGGGCCAGGTCTACCCTTGGCAG
>T1R1.GCA_006547115.1_GSC_porc_1.0_ML655431.1_5022238_5022999-
ATCAGCTACCAGGCCAGCAGCACGGTGCTCAGTGCGAAGCGGCTGTACCCCTCTTTCCTG
CGGACCATCCCCAGCGACAGGTACCAGGTGGAGACCCTAGTGCTGCTGCTGCAGAGGTTT
GGGTGGGTCTGGATCTCCCTGGTTGGCAGCTCCGGTGACTATGGGGAGCAGGGGGTGCAG
GCACTGGAGGACCTGGCCACGGAGCGGGGTATCTGCATTGCCTACAAGGGCATTGTGCCT
TTCTCTGCCTGGGTGGGCGACAAGGAGATGCAGGGCATGATGAGTGGCCTGGCCCGGGCC
AGGACCACCGTGGTGGTGGTCTTCGCCAGCCGGCAGCTGGCCAGAGTGTTCTTTGGCTCT
GTGATGCTGGCCAACCTAACTGGCAAGGTGTGGATTGCCTCAGAAGACTGGGCTATCTCC
ACACACATCGCCAGAATGTCTGGAATCCAGGGCATTGGGATGGTGCTGGGGGTGGCCATC
CAGCAGCGACTTGTCCCTGGCCTGGAGGAGTTCGAAGAGGCCTATGCCCGGGCAGTCAAG
GGGGCCCCCAGGCCTTGTCCCAGAGGCTCCTGGTGCAGCATCAATCAGCTCTGCAGAGAG
TGCCAAGCCTTCACGGCACACACGATGCCCACGCTTGGGGCCTTCTCCATGAATTCTGCC
TACAACGTGTACCGGGCGGTGTATGCTGTGGCCCATGGCCTTCACCAGCTCCTGGGCTGT
GCCTCTGGCTCCTGTTCCAAGGGTCAAGTCTACCCCTGGCAG
>T1R1.GCA_004363535.1_DasPun_v1_BIUU_RJWM01029404.1_9496_10257-
ATCAGCTACCAGGCCAGCAGCACGGTGCTCGGCGCGAAGCGGCTGTACCCCTCTTTCCTG
CGGACCATCCCCAGCGACAGGTACCAGGTAGAGACCCTGGTGCTGCTGCTGCAGAGGCTG
GGCTGGGTTTGGATCTCCCTGGTCGGCAGCTCCGGTGACTACGGGGAGCAGGGGGTGTGG
GCGCTGGAGGACCTGGCCACGGAGCGGGGAATCTGCATCGCCTATAAGGGCATCGTGCCT
TTCTCTGCCCAGGCGGGCGACGAGGAGATGTGGGGCATGATGCGGGGCCTGGCCCGGGCC
AGGACCACCGTGGTGGTGGTCTTCGCCGCCCGCCGGCTGGCCAGAGTGTTCTTTGGCACC
GTGGTGCTGGCCAACCTAACTGGCAAGGTGTGGGTCGCCTCGGAAGACTGGGCCATCTCC
ACATACATCAGCGGAATGGCCGGGATCCGGGGCATTGGGATGGTGCTGGGGGTGGCCATC
CAGCAGAGGCTTGTCCCCGGCCTGGAGGAGTTTGAAGAGGCCTATGTCCAGGCAGACAAG
GGGACTCCCAGGCCTTGTCCCAGGGGCTCCTGGTGCAACACCAATCAGCTCTGCAGAGAG
TGCCAAACCTTCACGGCACACAGGATGCCCACGCCTGGGGCCTTCTCCATGAGTTCTGCC
TACAACGTGTACCGGGCGGTGTACGCCGTGGCCCATGGCCTTCATCAGCTCCTGGGCTGT
GCCTCTGGCTCCTGTTCCAAGGGCCAAGTCCATCCCTGGCAG
>T1R1.GCA_004027455.1_HydHyd_v1_BIUU_PVLA01002802.1_96666_97427-
ATCAGCTACCAGGCCAGCAGCATGGTGCTCAGCGTGAAGCGACTGTACCCCTCTTTCCTG
CGGACCATCCCCAGCGACAGGTACCAGGTGGAGACCCTGGTGCTGCTGCTGCAGAGTTTC
GGGTGGGTCTGGATCTCCCTAGTGGGCAGCTTCGGTGACTACGGGGAGCAAGGGGTGCAG
GCACTGGAGGAGCTGACCACCGAGCGGGGGATCTGTGTCGCCTACAAGGGAATCGTGCCT
TTCTCTGCCCGGGTGGACGACGAGGCCATGCAAGGCATGATGCGCAGCCTGGCCCGGGCC
AGGACCACTGTGGTGGTGGTCTTCGCCATCCGCCGGCTAGCCAGAGTGTTCTTTGGCTCC
GTGATGCTGGCCAACCTAACTGGCAAGGTGTGGGTCGCCTCGGAGGACTGGGCCATCTCC
ACACACATCAGCGGAATGCCTGGCATCCAGGGCATTGGGATGGTGCTGGGGGTGGCTATC
CAGCAGCGGATCATCCCTGGCCTGGAGGAGTTTGAAGAGGCCTATGCCCGGGCAGACAAG
GGCGCTCCCAGGCCTTGTCCCAGGGGCTCCTGGTGCAGCACCAATCAGCTCTGCAGCGAG
TGCCAAACCTTCACGGCACACAAGATGCCCCTACTGGGGGCCTTCTCCATGACTTCTGCC
TATAACGTGTACCGGGCGGTGTATGCTGTGGCCCATGGCCTTCATCAGCTCCTGGACTGT
GCTTCTGGCTCCTGTTCCCGGGGCCAGGTCTACCCCTGGCAG
>T1R1.GCA_004027295.1_DolPat_v1_BIUU_PVJX010002007.1_140264_141025-
ATCAGCTACGAGGCCAGCAGCACAGTGCTCAGCGCGAAGCAGCTGTACCCCTCTTTCCTG
CGGACCGTCCCCAGTGACAGGTACCAGGTGGAGACCCTGGTGCTACTGCTGCAGAGGTTC
GGGTGGGTCTGGATCTCCCTGGTGGGCAGCTTCGGTGACTATGGGGAGCAGGGGGTGCAG
GCACTGGAGGAGCTGACCACAGAGCGGGGCATCTGTGTCGCCTACAAGGGCATCGTGCCT
TTCTCTGCCCACGTGGGCGACGAGGTGATGCAAAGCATGATGCGCAGCCTGGCCCGGGCC
AGGACCACTGTGGTGGTGGTCTTCGCCATTCGCCGGCTGGCCAGAGTGTTCTTTGGCTCT
GTGATGCTGGCCAACCTAACTGGCAAGGTGTGGATTGCCTCGGAAGACTGGGCCATCTCC
ACACACATCAGCGAAATGCCCGGCATCCGGGGCATCGGGATGGTGCTGGGGGTGACCATC
CAGCAGCGGCTCGTCCCTGGCCTGGAAGAGTTTGAAGAGGCCTATGCCCGGGCAGAAAAG
GGGGTGCCCAGGCCTTGTCCCAGGGGCTCCAGGTGTAGCACCAATCAGCTCTGCAGCGAG
TGCCAAGCCTTCACGGCACACAAGAGGCCCCTGCTGGGGGCCTTCTCCATGACTTCTGCC
TACAACGTGTACCAGGCGGTGTATGCTGTGGCCCATGGCCTTCATCAGCTCCTGGGCTGT
GCCTCTGGCTCCTGTTCCCGGGGCCCGGTCTACCCTTGGCAG
>T1R1.GCA_000151735.1_Cavpor3.0_DS562880.1_26123823_26124584-
ATCAGCTACCAGGCCAGCAGCACGGTGCTCACCGCGAAGCGGCTGTACCCCTCTTTCCTG
CGGACTGTCCCCAGCGACAGGTACCAGGTGGAGACCCTGGTGCTGCTGCTGCAGAGGTTC
GGGTGGGTCTGGATCTCCCTGGTGGGCAGTTTTGGTGACTATGGGGAGCAGGGGGTGCAG
TCACTGGAGGAGCTGACCACGGAGCGGGGTATCTGTGTCGCCTACAAGGGCATCGTGCCT
TTCTCTGCCCATGTGGGCGACGCAGCAATGCAAAGCATGATGTACAGCCTGGCCCGGGCC
AGGACCACCGTGGTGGTGGTCTTTGCCATCCGCCGGCTGGCCAGAGTGTTCTTTGGCTCT
GTGATGCTGGCCAACCTAACTGGCAAAGTGTGGATCGCCTCAGAAGACTGGGCCATCTCC
ACACACATCAGCGGGATGTCCGGCATCCGGGGCATTGGGATGGTGCTGGGGGTGACCATC
CAGCATCGGTCCATCCCTGGCCTGGAGGAGTTTGAAGAGGCCTATGCCCGGGCAGACAAG
GGGGCTCCAAGGCCTTGTCCCAGGGGCTCCTGGTGCAGTACCAATCAGCTCTGCAGAGAG
TGCCAAGCCTTCACAGCACACAGGATGCCCCTGCTGGGGCCCTTCTCCATGGCTTCTGCC
TACGAAGTGTACCGGGCGGTGTATGCTGTGGCCCACGGCCTTCACCAGCTCCTGGGCTGT
GCCTCTGGCTCCTGCTCCCGGGGCCGAGTCTACCCCTGGCAG
>T1R1.GCA_004027695.1_CavTsc_v1_BIUU_PVKK010013623.1_1860_2621+
ATCAGCTACCAGGCCAGCAGCACGGTGCTCACCGCGAAGCGGCTGTACCCCTCTTTCCTG
CGGACTGTCCCCAGCGACAGGTACCAGGTGGAGACCCTGGTGCTGCTGCTGCAGAGGTTC
GGGTGGGTCTGGATCTCCCTGGTGGGCAGTTTTGGTGACTATGGGGAGCAGGGGGTGCAG
TCACTGGAGGAGCTGACCACGGAGCGGGGTATCTGTGTCGCCTACAAGGGCATCGTGCCT
TTCTCTGCCCATGTGGGCGACGCAGCAATGCAAAGCATGATGTACAGCCTGGCCCAGGCC
AGGACCACCGTGGTGGTGGTCTTTGCCATCCGCCGGCTGGCCAGAGTGTTCTTTGGCTCT
GTGATGCTGGCCAACCTAACTGGCAAAGTGTGGATCGCCTCAGAAGACTGGGCCATCTCC
ACACACATCAGCGGGATGTCCGGCATCCGGGGCATTGGGATGGTGCTGGGGGTGACCATC
CAGCATCGGTCCATCCCTGGCCTGGAGGAGTTTGAAGAGGCCTATGCCCGGGCAGACAAG
GGGGCTCCAAGGCCTTGTCCCAGGGGCTCCTGGTGCAGTACCAATCAGCTCTGCAGAGAG
TGCCAAGCCTTCACAGCACACAGGATGCCCCTGCTGGGGCCCTTCTCCATGGCTTCTGCC
TACGAAGTGTACCGGGCGGTGTATGCTGTGGCCCACGGCCTTCACCAGCTCCTGGGCTGT
GCCTCTGGCTCCTGCTCCCGGGGCCGAGTCTACCCCTGGCAG
>T1R2.GCA_004027205.1_CteGun_v1_BIUU_PVKB01000863.1_447079_447861-
ATCTCTTACAGCGCCATCTCTGATCAACTGCGCGACAAGGTGCGTTTCCCTGCCATGCTG
CGCACAGTGCCAGGCGCCACCCACCACATCGAGGCCATGGTGCAGCTCCTGCTGCACTTC
CACTGGAACTGGATCGTGGTGCTCCTGAGCCGCGACAACTACGGCCGCGAGAATGGCCAG
CTGCTCCGAGAGCGCCTGGCCCGCCAGAACGAAGTGTGCATCGCCTTCCAGGAGGTGCTG
CCCCGGCCGGTGCCCAAAGGGTCCGCGGCCCCGGCAGCCGACCAGCAGCACATGGAGGGC
ATTATGCTGAAGCTGAAGCGGACCTCGGCGCGCGTCGTGGTCCTGTTCTCGCCAGAACTG
GCCCTCCACAACTTCTTCATCGAGGTGCTGCACTGGAACGTCACCGACACCGTGTGGATC
GCTTCTGAGTCCTGGTCCGTCGACCCGTACCTGTACAAGCTCACAGGGCTGCCCAGCACT
GGCACCTTCCTGGGCATCACCACCCAGGCAGTGCACATGCCGGGCTTCGGCAAGTTCCGC
CTGCTCCGTCCCAAGGCCCCGCCGCAGCCGCCGTCCGCTGAGAACACGTCGCGGTCCACC
TGCAACCAGGCGTGTGATGCCTGCCTGAACAACACCATCTCCTACAACAGTATCCTCATG
GGCTCCGGGGAGCGCGTGGCCTTCAACGTGTACTCAGCTGTCTACGCCGTGGCACATGCC
TTACACAGCCTCCTGCGCTGTGACCACAAAAAATGCACCCGAAAGACCATCTACCCCTGG
CAG
>T1R2.GCA_004026905.1_HysCri_v1_BIUU_PVJO010012910.1_43869_44648+
ATCTCCTACAGCGCCATCAACGACCAGCTGCGCGACAAGCAGCGCTACCCGTCCACGCTG
CGCACCGTGCCGAGCGCCACCCACCACATCGAGGCCATGGTGCAGCTGATGCTTCACTTC
CGCTGGAACTGGATCATGGTGCTGATGAGCAACGATGACTACGGCCGCGACAACAGCCAG
CTGCTCCGAGATCGCCTGGCCCGCAGCAACGACGTCTGCATCGCCTTCCAGGAAGTCCTG
CCCACGGCGGAGCCCCAGCAGGCCGCCACGGCGGCAGAGCTGAAGCAGCTGGAGGGCATC
CTGCTCAAGATGAAGCAGGCCACGGCGCGGGTCGTGGTCGTGTTCTCGCCCGAGCTGGCC
CTGCACAACTTCTTCCGCGAGGCGCTGCGCTGGAATGTCACCGACATCGTGTGGATCGCC
TCTGAGTCCTGGGCCATCGACCCGGTCCTGCACAACCTCACCGGGCTGCAGAGCACCGGG
ACCTTCCTCGGCATCACCATCCAGGAGGTGCCCATGCCTGGCTTCAGCGAGTTCCGCCTG
CGCCGCCCCGAGGCCTCACCAGCTCGGCCGCCCCACGGGAACAGTTCTCGGGGCACCTGC
AACCAGGAGTGCGAGGCCTGCTTGAACGTCACCAAGTCCTTCGACAGCATCCTCACGCTC
TCCGGAGAGCGCGTGGCCTACTGCGTGTACTCGGCCGTCTACGCTGTGGCGCACGCCCTG
CACAACCTCCTGCGCTGCAGCCCACATCGCTGCAGCAAGAAGAAGGTCTATCCTTGGCAG
>T1R2.ThrSwi_NIG_v1_Scaffold00030_3017093_3017875-
ATCTCCTACAGCGCCATCAGCGACCAGTTCCGCGACAAGCAGCGCTACCCGGCCATGCTG
CGCACCATGCCCAGCGCCAGCCACCACATCGAGGCCATGGTGCAGCTGCTGCTCCACTTC
GGCTGGAACTGGATCGCGGTGCTGAGCAGCAGCGACGACTATGGCCGCGACAACAGCCGG
CTGCTCCGCGACCGCCTGGCCCGCACCAACGACGTCTGCATCGCCTTCCAGGAGGTGCTG
CCCACGTCCGAGCACGAGCAGGCTGCGACGGCCGCCGAGCGGAGGCAGCTGGAGGGCATC
CTGCTCAAGCTGGCGCGGGCCACGGCGCGCGTCGTGGCCGTGTTCTCGCCCGAGCTGGCC
CTGCAGAGCTTCTTCGGCCAGGTGCTGCGCCGGAACATCACCGGCATCGTGTGGATCGCC
TCGGAGTCCTGGGCCGTCGACCCGGACCTGTACAACCTCATCGGGCTGCAGAACATCGGG
ACCTTCTTTGGCATCACCATCCAGGAAGTGGACATGCCCGGCTTCAGTGAGTTCCGCATG
CGCCACCCCAAGGCCCTGCGGGCGCAGCCGCCCGACGAGAACGGCCGGAGGGGCACCTGC
AACCAGGAGTGTGACACCTGCCTGAACATCACCAGGTCCCTGAACAACGTCCTCTCGCTC
TCCGGAGAGCGCGTGGCCTACTGCGTGTACTCGGCCGTCTACGCGGTGGCGCACGCCCTG
CACAGCCTCCTCCAGTGCAGCTCTAACCACTGCCTCAAGGAGAAGCCCGTCTACCCCTGG
GAG
>T1R2.GCA_004026965.1_PetTyp_v1_BIUU_PVIR01000428.1_173778_174557-
ATCTCGTACAGCGCCATCAGCGACCAGCTCCGGGACAAGCATCGCTACCCGGCCATGCTA
CGCACCGTGCCCAGCGCCACCCACCACATCGAGGCCATGGTGCAGCTGCTGCTCCACTTC
CACTGGAACTGGATCGTGGTGCTGATGAGCAACGACGACTACGGCCGTGAAAACAGCCAG
CTGTTCCGCGACCGCCTGGCCCGCAGCAATGACATCTGCATCGCCTTCCAGGAGGTGCTG
CCCATGCCCGAGCCTGATCAGGCCGTGACGGCCGCGGAGCTGAAGCAGCTGGAAGGCATC
CTGCTCAAGCTGCAGCAGGCCACGGCGCGCGTCGTGGTCCTGTTCTCGCCCGAGCTGGCC
CTGCACAACTTCTTCAACGAGGCACTGCGCTGGAACATCACCGACACCGTGTGGATTGCC
TCGGAGTCCTGGGCAGTTGACCTGGTGCTGCACAAGCTGGCCGGGCTGCAGAACATCGGG
ACCTTCTTCGGCGTCACCATCCAGGAGGTGGTCATACCCGGCTTTAGTGAGTTCCGCGTG
CGCCGCCCCAAGGCCCTGCCCTCGCAGCTGCCGGACAAGAACATCTCGAGATCTACCTGC
AACCAGGAGTGTGACAACTGCTTGAACGTCACCAGGTCCTACAACACCATCCTCATGCTC
TCTGGGGAGCGCGTGGCCTACTGCGTGTACTCGGCTGTCTACGCCGTGGCGCACGCCTTG
CACAACCTCTTACATTGCAGCCCTCATCACTGCACCAAGAACGTCGTCTATCCCTGGCTG
>T1R2.GCA_000247695.1_HetGla_female_1.0_JH602077.1_4042117_4042896-
ATCTCCTACAGCGCCATCAGTGACCAGCTACGCAACAAGCAGCGCTACCCCGCCATGCTG
CACACCATGCCCAGCGCCACTCACCACATCGAGGCCATGGTGCAGCTGATGCTTCAGTTC
CGCTGGAACTGGATTGTGGTGCTGATGAGCAATGACGACTATGGCCGTGACAACAGCCAG
GTGCTCCGAGACCGCCTGGCCCGCAGCAACGACATCTGCATCGCTTTCCAGGAGGTGCTG
CCCATGCCGCAGCCCGATCAGGTCGCGACGGCTGCAGAGCTGAGGCAGCTGGAGGGCATC
CTGCTCAAGCTGAAGCAGGCCACAGCGCGCATCGTGGTCGTGTTCTCTCCTGAGCTGGCG
CTGCACAACTTCTTCCATCAGGCGCTGCACTGGAACGTCACCGACATGGTGTGGATTGCC
TCCGAATCCTGGGCCATAGACCCGGTCCTGCACAATCTTAGCGGGCTGCAGAACACTGGG
ACCTTCCTTGGCATCACCATCCAGGAGGTGCCCATGCCTGGCTTTAGTGAGTTCCGCGTG
CGCCGCCCCAAGGCCCTGCCCGCGCAGCCACCCAACAAGAGCAGACCGCGGGGCACTTGC
AACCAGGAATGCGACGCCTGCTTGAACGTCACCAGGTCCTTCAACACCATCCTCACGCTC
TCTGGAGAGCGTGTGGCCTACTGCGTGTACTCGGCCGTCTATGCCGTGGCACATGCCTTG
CACAGCCTCCTGCGCTGCAGCTCTTATTACTGCAGGAAGGAACCCGTCTATCCTTGGCAG
>T1R2.GCA_000743615.1_DMR_v1.0_KN125163.1_1994467_1995250-
ATCTCCTACAGCGCCGTCAGCGACCAGCTGCGTAACAAGCAGCGCTACCCGGCCATGCTG
CGCACCATGCCCAGCGCCACCCACCACATCGAGGCCATGGTGCAGCTGATGCTTCACTTC
CACTGGAACTGGATCGCCGTGCTGATGAGCGACGACGACTACGGCCGCGACAACAGCCAG
CTGCTCCGAGACCGCCTGACCCGCAACAACGACATCTGCATCGCCTTCCAGGAGGTGCTG
CCCACGCCGCAGCCCGAGCAGGTCGTGACGGCCGCGGAGCTGAGGCAGCTGGAGGACATC
CTGCTCAAGCTGAAGCAGGCCACGGCGCGCATAGTGGTCGTGTTCTCCCCCGAGCTGGCC
CTGCACAACTTTTTCCACCAGGTGCTGTTCTGGAACGTCACCGACATGGTGTGGATCGCC
TCCGAGTCCTGGGCCATCGACCCGGTCCTGCACAACCTTACCGGCCTGCGGAACACCGGG
ACCTTCCTCGGCGTCACCATCCAGGAGGTGCCCATGCCTGGCTTCAGCGAGTTCCGCGTG
CGCCGCCCCAGGACCCCGCCCGCTCAGCCTCCGAACAGGAGCAGCCCGCGGGGCACCTGC
AACCAGGAATGCGACGCCTGCTTGAACATCACCAGGTCCTTCAACACCATCCTCACGCTC
TCCGGGGAGCGCGTGGCCTACTGCGTGTACTCGGCCGTCTATGCCGTGGCGCACGCCTTG
CACAGCCTCCTGCACTGCGGCCCTCTTTACTGCACCAAGAAAGCCGTCTATCCTTGGCAG
GCGA
>T1R2.GCA_000276665.1_ChiLan1.0_JH721987.1_379920_380696+
ATCTCCTACAGCGCCATCACCGACCAGCTGCGCGACAAGCTGCGCTACCCCTCCATGCTG
CGCACCATGCCCAGCGCCAGCCATCACATCGAGGCCATGGTGCAGCTGATGCTTCACTTC
CGCTGGAACTGGATCGTAGTGCTAATGAGCAACGACGACTATGGCCGTGACAATAGCCAG
CTGCTCCGAGATCGCGTGGCCCGTGGCAATGACATCTGCATCGCCTTCCAGGAGGTGCTG
CCCACGCCGCAGGCCGACCAGGTCGCGACGGCTGCGGAGCTGAAGCAGCTGGAGAGCATC
GTGCGCAAGCTGAAGCAGGCCACGGCGCGTGTCGTGGTCGTGTTCTCGCCCGAGCTGGCC
CTGCACAACTTCTTCCACGAGGTGCTGCGCCAGAACGTCACCGACATCGTGTGGATCGCG
CCTGAGTCCTGGGCCGCTGATCTGGTCCTGCACAACTTTACTGGGCTGCAGAATACCGGG
ACCTTCCTTGGCGTCACCATCCAGGAGGTAGCCATGCCTGGCTTCAGTGAGTTCCGCGTG
CGCCGCCCGGAGGCCCAACCAGAGCGGCCACCCAACAACACCCCGCGGGCCACCTGCAAC
CAGGAGTGCGAGGCCTGCTTGAACATCACCAAGTCCTTCCACACCGTGCTCACGCTCTCT
GGAGAGAGAGTGGCCTACTGCGTGTACTCGGCCGTCTACGCCGTGGCTCACGCCTTGCAC
AACCTCCTGCACTGCAGCCCTTATCACTGCGCCAAGAAAACCGTCTATCCTTGGCAG
>T1R2.GCA_004027595.1_DinBra_v1_BIUU_PVLD010000920.1_222158_222937-
ATCTCCTACAGCGCCATCTCCGATCAGCTGCGCGACAAGCTGCGATACCCCTCCATGCTG
CGCACCATGCCCAGCGCCAGCCATCACATCGAGGCCATGGTGCAGCTGATGCTCCACTTC
CGCTGGAACTGGATCGTGGTGCTCATGAGCAACGACGACTACGGCCGTGACAATAGCCAG
CTGCTCCGAGATCGCCTGGCCCGTGGCAATGACGTCTGCATCGCCTTCCAGGAGGTGCTG
CCCACGCCGCAGCCTGACCAAGTCATGACGGCTGCAGAGCTAAAGCACCTGAAGAATATC
CTGCTCAAGCTAAAGCAGTCCACGGCGCGCGTCGTGGTCGTGTTTTCACCCGAGCTGGCC
CTGCACAACTTCTTCAGCGAGGTGCTGCGCCAGAAAGTCAACAACATTGTGTGGATCGCC
CCAGAGTCCTGGGCTGTCGATCTGGATCTGCACAAATATACAGGGCTGCAGAATACCGGG
ACTTTCCTTGGCGTCACCATCCAGGAAGTAGTCATGCCTGGCTTCAGTGAGTTCCGCATG
CGCCGCCCGGAGACCCAACCAGAGAGGCCACCCAACAAGAACACCTCGAGGGCCACCTGC
AACCAGGAGTGCAGTGCTTGCTTGAATATCACCAAGACCTTCAACACCATCCTCACGCTC
TCTGGAGAAAGAGTGGCCTACTGCGTGTACTCGGCCGTCTACGCTGTGGCTCATGCTTTG
CACAGCCTCCTGCGCTGCAGCCCTCATCAGTGCAACAAGAACATCGTCTATCCTTGGCAG
>T1R2.GCA_004027025.1_MyoCoy_v1_BIUU_PVJA010021220.1_4156_4935+
ATCTCCTACAGCGCCATCTCGGACCAGCTGCGGGACAAGGTGCGCTACCCATCCATGCTG
CGCACCATGCCCAGCGCCACCCACCACATAGAGGCCATGGTGAAGCTGATGCTTCACTTC
CGCTGGAACTGGATCGCGGTGCTGATGAGCAATGACGACTACGGCCGTGACAACAGCCAG
CTGCTCCGAGACCGCCTGTCCCGCGGCAACGACATCTGCATCGCCTTCCAGGAGGTGCTG
CCCATGCCTGAGCCCCAGCAGGTCGCGACGGCAGCAGAGCTGAGGCAACTGGAAGGCATC
CTCCTCAGGCTGAAGCAGGCCACGGCGCGCGTCGTGGTTGTGTTCGCCCCCGAGCTGGCC
CTGCACAACTTCTTCCGCGAGGCGCTGCGCCTGAACATCAACAACACAGTGTGGATCGCC
TCTGAGTCCTGGGCTATCGATCCGGTCCTGCACAACCTCACTGGGCTGCAGAACGTTGGG
ACCTTCCTCGGGGTCACCATCCAGGAGGTAGCCATGCCTGGCTTCAGTGAGTTCCGCGTG
CGCCGCCCCGGGGCCCAACCAGCAAGGCCGCCCAGCAAAAACAGCTCTCGGGCCACGTGC
AATCAGGAGTGCAAAGCCTGCTTGAACGTTACCAAGTCCTTCAACACCATCCTCACGCTC
TCTGGAGACAGAGTGGCCTACTGCGTGTACTCCGCCGTCTACGCTGTGGCGCACGCCTTG
CACAACCTCCTGGGCTGCAGCCTTAATTACTGCGCCAAGAAACCTGTCTATCCTTGGCAG
>T1R2.GCA_004027165.1_CteSoc_v1_BIUU_PVKA01046687.1_11538_12317-
ATCTCCTACAGCGCCATCTCTGACCAGCTGCGGGACAAGGTGCGCTACCCGACCATGCTA
CGCACCATGCCCAGCGCCACCCACCATATCGAGGCCATGGTGAAGCTGCTGCTCCACTTC
CGCTGGAACTGGATCGCCGTGCTGACGAGCAACGACGACTACGGCCGCGACAACAGCCAG
CTGCTCCGAGACCGCCTGTCCCGCAGCAACGACATCTGCGTCGCCTTCCAGGAGATGCTG
CCCACGCCTCAGCCCCGGCAGCTCCTGACCGAGGCGGAGCAGAAGCAGCTGGAGGGCATC
CTGCTCAGGCTGAAGCAGGCCACGACGCGCGTCGTGGTCGTGTTCGCGCCCGAGCTGGCC
CTGCACAACTTCTTCCGGGAGGCGTTGCGCCAGAACGTCAGCGACACGGTGTGGATCGCC
TCGGAGTCCTGGGCTATCGATCCGGTCCTGCACGACCTCGCCGGGCTGCAGAAGGTCGGG
ACCTTCCTGGGCGTCACCATCCAGGAGGTAGCCATGCCTGGCTTCAGCGAGTTCCGCGTG
CGCCGCCCCGGGGCCCAGCCAGCGAGGCCGCCCGACAAGAACAGCTCGCGGGCCACCTGC
AATCAGGAGTGCAACGCCTGCCTGAATATCACCAAGTCCTTCAACGACATCCTCACGCTC
TCTGGGGACAGAGTGGCCTACTGTGTGTACTCCGCCGTCTACGCTGTGGCGCATGCCTTG
CACAGCTTCCTGCGCTGCGGCTCTCACCACTGCGTCAAGAAACCCGTCTACCCGTGGCAG
>T1R2.GCA_000260255.1_OctDeg1.0_JH651607.1_6769040_6769816+
ATCTCCTACAGCGCCATCTCCGACCAGCTGCGGGACAAGGTGCGCTACCCGGCCATGCTG
CGCACCGCGCCCAGCGCCAGCCACCACATCGAGGCCATGGTGAAGCTGATGCTTCACTTC
CGCTGGAACTGGATCGCGGTGCTGATGAGCAACGACGACTACGGCCGTGACAACAGCCAG
CTGCTCCGAGACCGCCTGTCCCGTGGCAACGACATCTGCATCGCCTTCCAGGAAGTGCTG
CCCATGCCTCAGCCCCAGCAGGTCATGACGGCGGCAGAGCTGAAGCAGCTGGAGGGCATC
CTGGTGAGGCTGAAGCAGGCCACCGCGCGCGTCGTGGTCGTGTTTGCCCCCGAGCTGGCC
CTGCACAACTTCTTCAGCGAGGCGCTGCGCCAGAACATCAACGACACCGTGTGGATCGCC
TCTGAGTCCTGGGCTATCGATCCCATCCTGCACAACCTCACTGGGCAGCAGAACATCGGG
ACCATCCTTGGCGTCACCATCCAGCAGGTACCCATGCCTGGCTTCAGTGAGTTCCGTGTG
CGCCGCCCCAGGGCCCAACCAGCGAGGCCACTCAAGGACAGCTCGCGGGGCACGTGTAAT
CAGGAGTGCAACGCCTGCTTGAATGCCACCAAGTCCTTCAACACCATCCTCACGCTCTCC
GGAGACAGAGTGGCCTACTGCGTGTACTCCGCAGTCTACGCTGTGGCGCATGCCTTGCAC
AGCTTCTTGCACTGTAGCTCTAACCACTGCACCAAGAAACCCATCTATCCTTGGCAG
>T1R2.GCA_006547115.1_GSC_porc_1.0_ML655483.1_2298905_2299684-
ATCTCCTACAGCGCCATCACTGACCGGCTGCGCGACAAGCTGCTCTACCCGGCCATGCTG
CGCACCGTACCCAGCGCCAGCCATCACATCGAAGCCATGGTGCAGCTGATGCTTCACTTC
CGCTGGAACTGGATTGTGGTGCTGATGAGCAATGACGACTACGGCCGTGACAACAGCCAG
CTGCTCCGAGATCGCCTGGCCCGTGGCAATGACATCTGCATCGCCTTCCAGGAGGTGCTG
CCCATGCCGCAGCCCGAGCAGGTCATGACCGCCGCAGAGGTGAGACAGCTGGAGGGCATC
CTGCTCAAGCTGAAGCAGGCCACGGCGCGTGTAGTGGTCGTGTTCTCACCCGAGCTGGCC
CTGCACAACTTCTTCCGGGAGGCGCTGCGCCAGAACATCACCGACACCGTGTGGATCGCC
TCTGAGTCCTGGGCTATCGATCCGGTCCTGCACAAACTTACCGGGCTGCAGAATACCTGG
ACATTCCTTGGCATCACCATCCAGGCAGTGGCCATGCCTGGCTTCAGTGAGTTCCGTGTG
CGCCGCTCGGAGGCCCCACCAGAGCAGCCACCCAACAAGAATAGCTCGCGGGCCACCTGC
AACCAGGAGTGCGAGGCCTGCTTGAATGTCACCAAGTCCTTCAACACCATCCTCACGCTC
TCTGGAGAGCGAGTGGCCTACTGCGTGTACTCTGCCGTCTATGCTGTGGCGCACGCCTTG
CATAGCCTGCTGAGCTGCAGCCCTTATCACTGCACCAAGAAAACCATTTATCCTTGGCAG
>T1R2.GCA_004363535.1_DasPun_v1_BIUU_RJWM01064007.1_1219_1998+
ATCTCCTACAGCGCCAACTCCGACCAGCTGCGCAACAAGCGGAGCTACCCAGCCATGCTG
CGCACCATGCCCAGCGCCACGCACCACATCGAGGCCATGGTGCAGCTGATGTATCACTTC
CGCTGGAACTGGATCGTGGTGCTGATGAGCAACGACGACTATGGCCGGGACAACAGCCAG
CTGCTCCGAGATCGCCTGTCCCGTAGCAACGACATCTGCATCGCCTTCCAGGAGGTGCTG
CCCACCCCGCAGGCCGACCAGGTCATGACGGCTGCGGAGCTGAGGCAGCTGGAGGGCATC
CTGCTGAAGCTGACGCAGTCCACAGCGCGCATCGTGGTCGTGTTCTCGCCCGAGCTGGCC
CTGCACAACTTCTTTCACGAGGCGCTGCACTGGAATATCACCAACACCGTGTGGATCGCC
TCCGAGTCCTGGTCTATCGATCCGGTCCTACACAACCTTACTGGGCTGCAGAATACCGGC
ACCTTCCTGGGCATTACCATTCAGGAGGTGACCATCCCTGGCTTCAGTGAGTTCCGCGTG
CGCCGCCCAGAGGCCTCACCGGAGCGGCCACCCAGCCAGAACAGCTCGCGGGCCACCTGC
AACCAGCAGTGTGACGCCTGCTTGAATGTCACCACGGCCTTCAACACCATCCTCACGCTC
TCTGGCGAGCGAGTGGTCTACTGCGTGTACTCGGCTGTCTACGCTGTGGCGCATGCTTTG
CACAACCTCCTGCACTGCAGCCGTAATCACTGCACCAAGAGGACCGTCTATCCTTGGCAG
>T1R2.GCA_004027455.1_HydHyd_v1_BIUU_PVLA01021857.1_4913_5692-
ATCACCTACAGCGCCAACTCCGACCAGCTGCGCGACAAGAGGCTCTACCCGGCCATGCTG
CGCACCATGCCCAGCGCCATGCACCACATCGAGGCCATGGTGCAGCTGATGCTTCACTTC
CGCTGGAATTGGATCGTGGTGCTGATGAGCAACGACGACTACGGCCGAGACAACAGCCAG
CTGCTCCGAGATCGCCTGGCCCGCAGCAACGACATCTGCGTGGCCTTTCAGGAGGTGCTG
CCCACCCTGCAGGCCAACCAGGTCCTGACGGCTGCGGAGCTGAGGCAGCTGGACAGCATC
CTGCTCAAGCTGAAGCAGGCCACGGCGCGCATCGTGGTCGTGTTCTCGCCCGAGTTGGTC
CTGCACAACTTCTTCCGCGGCGCGCAGCACTGGAACATCACCGACATGGTGTGGATCGCC
TCGGAGTCCTGGTCTATCGACCCGGTCCTGCACAGCATCCCTGGGCTGCAGAGCACCGGG
ACCTTCCTCGGTGTCACGATCCAGGCGGTGACCATCCCTGGCTTCAGTGAGTTCCGCCTG
CGCCGAGCAGAGGCCTCACCCCAGCGGCCTCCCAGCAAGAACAGCTCACGGGCCACCTGC
AACCAGGAGTGTGACGCCTGCTTGAACGTCACCAAGACCTTCAGCACCATCCTCACCCTC
TCTGGAGAGCGAGTGGTCTACTGTGTGTACTCGGCTGTGTACGCTGTGGCGCACGCCTTG
CACAACCTCCTGCGTTGTGGCCGTTATCACTGCACCAAGAAAACCATCTACCCTTGGCAG
>T1R2.GCA_004027295.1_DolPat_v1_BIUU_PVJX010028477.1_14270_15049+
ATCACCTACAGCGCCAACTCCGACCAGCTGCGCAACAAGCGGCTCTACCCGGCCATGCTG
CGCACCATGCCCAGCGCCACACACCACATTGAGGCCATGGTACAGCTGATGCTTCACTTC
CGCTGGAACTGGATCGTGGTGCTGATGAGCAACGACGACTACGGCCGCGACAACAGCCAG
CTGCTCCGAGATCGCCTGGCCCGCGGCAACGACATCTGCGTGGCCTTCCAGGAGGTGCTG
CCCACCCCGCAGGCCAACCAGGTGCTGACGGCTGCAGGGCTGAGGCAACTGCACAGCCTC
CTGCTGAAGCTGAAGCAGGCCACGGCGCGCGTGGTGGTCGTGTTCTCGCCCGAGCTGGGC
CTGCAGAACTTCTTCCGCGAGGCGCTGCACTGGAACATCACGGACGCCGTGTGGATCGCC
TCGGAGTCCTGGTCAATCGATCCGATCCTGCACAACATTCCTGGGCTGCAGAGCACCGGG
ACCTTCCTCGGCATCACCATTCAGGCGGTGACCATCCCTGGCTTCAGTGAGTTCCGGCTG
CGCCGCGCGGAGGCCTCGCCCGAGCGGCCGCCCAGCAAGAACAGCGCGCGGGCCACCTGC
AACCAGGAGTGCGACGCCTGCCTGAACGTCACCAAGAACTTTAGCACCATCCTCACGCTC
TCTGGAGAGCGAGTGGTCTACTGCGTGTACTCGGCCGTGTACGCTGTGGCGCACGCCTTG
CACAACCTCCTGCGTTGCGGCCGTTATCACTGCATCAAGAAAACCGTCTACCCTTGGCAG
>T1R2.GCA_000151735.1_Cavpor3.0_DS562880.1_16252537_16253316+
ATCACCTACAGCGCCAACTCTGACCAGCTGCGCAACAAGCGGCTCTACCCGGCCATGCTG
CGCACCATGCCCAGCGCCACGCACCACATCGAGGCCATGGTCCAGCTGATGCTTCACTTC
CACTGGAACTGGATCGTGGTGCTGATGAGCAACGACGACTACGGCCGTGACAACAGCCAG
CTGCTCCGAGACCGCCTGGCCCGCACCAATGACATCTGCGTGGCCTTCCAGGAGGTGCTG
CCCACCCCGCAGGCCAACCAGTTCCTGACGGCCGCAGAGCTGAAGCAGCTGGACAGCATC
CTGCTCAAGCTGAAGCAGTCCACTGCGCGCGTCGTGGTCATCTTCTCGCCTGAGCTGGTC
CTGCATAACTTCTTTCACGGGGCGCTGTACTGGAACGTCACGGACACCGTGTGGATCGCC
TCGGAGTCCTGGTCTATCGACCCGGTCCTGCACAACCTTCCCGGGCTGCAGAGCACCGGG
ACCTTCCTCGGCATCACCATTCAGGCGGTGACCATCCCTGGCTTCAGTGAGTTCCGCCTG
CGCCCCACGGAGGCCACACCCGAGCGGCAGCCCACCAAGAACAGCTCGCGGGCCACCTGC
AACCAGGAGTGTGATGCCTGCTTGAACGTCACCAAGACCTTCAGCAGCATCCTCACGCTC
TCTGGAGAGCGAGTGGTCTACTGCGTGTACTCGGCCGTGTATGCTGTGGCGCACGCCTTG
CACAACCTGCTGCACTGCGGCCGGCATCACTGCACCAAGAAAACCGTCTATCCTTGGCAG
>T1R2.GCA_004027695.1_CavTsc_v1_BIUU_PVKK010008604.1_2233_3012+
ATCACCTACAGCGCCAACTCTGACCAGCTGCGCAACAAGCGGCTCTACCCGGCCATGCTG
CGCACCATGCCCAGCGCCACGCACCACATCGAGGCCATGGTCCAGCTGATGCTTCACTTC
CACTGGAACTGGATCGTGGTGCTGATGAGCAACGACGACTACGGCCGTGACAACAGCCAG
CTGCTCCGAGACCGCCTGGCCCGCACCAATGACATCTGCGTGGCCTTCCAGGAGGTGCTG
CCCACCCCGCAGGCCAACCAGTTCCTGACGGCCGCAGAGCTGAAGCAGCTGGACAGCATC
CTGCTCAAGCTGAAGCAGTCCACTGCGCGCGTCGTGGTCATCTTCTCGCCTGAGCTGGTC
CTGCATAACTTCTTTCACGGGGCGCTGTACTGGAACGTCACGGACACCGTGTGGATCGCC
TCGGAGTCCTGGTCTATCGACCCGGTCCTGCACAACCTTCCCGGGCTGCAGAGCACCGGG
ACCTTCCTCGGCATCACCATTCAGGCGGTGACCATCCCTGGCTTCAGTGAGTTCCGCCTG
CGCCCCACGGAGGCCACACCCGAGCGGCAGCCCACCAAGAACAGCTCGCGGGCCACCTGC
AACCAGGAGTGTGATGCCTGCTTGAACGTCACCAAGACCTTCAGCAGCATCCTCACGCTC
TCTGGAGAGCGAGTGGTCTACTGCGTGTACTCGGCCGTGTATGCTGTGGCGCACGCCTTG
CACAACCTGCTGCACTGCGGCCGGCATCACTGCACCAAGAAAACCGTCTATCCTTGGCAG
>T1R3.GCA_004027205.1_CteGun_v1_BIUU_PVKB01002224.1_246806_247609+
GTCAGCTATGGCGCCAGCATGGACCGGCTGAGCAGCCGGGAGATGTTCCCATCCTTCTTC
CGCACGGTGCCCAGCGACCACGTGCAGCTGACAGCGATGGTGACGCTGCTGCACAGGTTC
GGCTGGAACTGGGTGGCCGCCTTGGGCAGCGACGACGACTATGGCAGAGAGGGCCTGAGC
ACCTTCTCAAGCCTGGCCCATTCGCGGGGTATCTGCATCGCGTACGAGCGCCTGATGCCG
CTGCCCCGTACGAGTGGCCAGCACCTGAACAAGGTGTACGACGTGCTGCAGCAGGTAAAA
CAGACCCAGGTGCAGGTGGTGGTGCTGTTCGCCTCTGCGCGCACTGCCCAGGCCTTCTTC
CAGCACAGCATCCGCTGTGGACTCACACCCAAGGTGTGGGTGGGCAGTGAGGCCTGGCTG
ACCTCAGACCCGGTCATGACACTGCCGGGCATCAGCCAGGTGGGCACCGTGCTCGGCTTT
CTGCAGCAGGGTGCTCTGCTGCCCGAGTTCTCTCGTTATGTAGAGACCCGCCTGGCCTTG
GCTACCGAGCCCACGTTCTGTGCCTCTCTGGGTGCTAATAAGAGCCTGGAGGAGGGTGTG
GTTGGGGCACGCTGCCCACAATGTGACCAGATCACGCTAAGGAACCTGTCAGCCGGGCTG
ATGCAGAACCTGTCAGCTGGGCAGCTGCACCATCAGATCTTTGCCACGTATGCAGCTGTG
TACAGTGTGGCCCAGGCCCTCCACAACACCCTGAAGTGCAGCACCTCCAGCTGCCCCACA
CAGGAGCCGGTGAAGCCCTGGCAG
>T1R3.GCA_004026905.1_HysCri_v1_BIUU_PVJO010008632.1_67153_67956-
GTCAGCTACGGTGCCAGCATGGACAGGCTGAGCAACCGGGATACATTTCCATCCTTCTTC
CGCACGGTGCCCAGCGACCGAGTGCAGCTGGAAGCCATGGTGACACTGCTGCAGCATTTT
GGCTGGAACTGGGTGGCTGCCCTGGGGAGTGATGATGAGTATGGTAGAGAGGGTCTCAGC
ACCTTCTCCAGCCTGGCCCACGCGCGGAACATCTGCGTTGCGCATGAGAGCCTGGTGCTG
CTCCCACATGCTGACAGCCTGTGGCTGGGCAAGGTGCAGGACGTGCTGCACCAGGTGAAC
CAGAGCCAGGTGCAGGTGGTGGTGCTCTTCGCCTCAGCCCGTGCTGTCCACTCCCTATTC
CAGTACAGCATCCGCCACAGCCTTGCACCCAAGGTGTGGGTGGGCAGTGAGGCCTGGCTG
ACCTCGGACCTGGTCATGACACTGCCTGGCATCCATCAGGTGGGCACCATTCTTGGTTTT
CTACAGCGGGGCGCCCTGCTGCCTGAGTTCTCCCGCTATGTGGAGACCCACCTGGCCTTG
GCCGCTGACCCAGCCTTCTGTGCCTCGCTGGATGCTGAGCAGGACCTGGAGGAGGACGTG
GTGGGGTTGCGCTGCCCGCAGTGTGACCAAATCACATTGCAGAACCTGTCAACTGGGCTG
CTACAAAACCTGTCAGCTGGGCAGTTGCACCACCAGATCTTTGCCACCTATGCAGCTGTG
TACAGTGTGGCCCAGGCCCTTCACCACACCCTGCAGTGCAGCACCTCCAGCTGCCCCACA
CAGGAGCCTGTAAGGCCCTGGCAG
>T1R3.ThrSwi_NIG_v1_Scaffold00043_11167328_11168131+
GTCAGCTATGGTGCCAGCATGGAGAGGCTAAGCAGCCGAGAGACGTTTCCATCCTTCTTC
CGCACGGTGCCCAGCGATCGAGTCCAGCTGGAAGCCATGGTGACACTGCTGCACCACTTT
CGCTGGAACTGGGTGGCTGCCCTGGGTAGTGATGACGATTATGGCAGAGAGGGTCTGAGT
ACCTTCTCAAGCCTAGCTCATGCACGGAACATCTGTGTTGCACATGAGAGCCTTGTGCAG
CTACCCCGCGCTGACAGCCTGCAACCAGGCAAGGTCCGGGATGTGCTCCACAGGATAAAC
AAGAGCAATGTTCAGGTGGTGGTGCTGTTCGCCTCAGCCCGTGCCGTCCACTCCCTGTTC
CAATACAGCATTCACCACCGCCTTGAACCCAAAGTGTGGGTGGGCAGTGATGCCTGGCTG
ACCTCAGACCTGGTTATGATGCTCCCTGGCATCCATCGGGTAGGCACTATTCTTGGGTTT
CTGCAGCGAGGTGCCCTGCTGCCAGAGTTCTCTCATTACGTGGAGACCCATCTGGCCTTG
GCTGCTGACCCAGCCTTCTGCGCCTCACTGGATGCTGAGCAGGACCTGGAGGAGGATGTG
GTAGGGCCACGCTGCCCACAGTGTGACCAGATCACATTCCAGAACCTGTCAGCCAGGCTG
GTGCAGAACCTGTCAGCTGGGCAGCTGCACCACCAGATCTTTGCCACCTACGCAGCTGTG
TACAGTGTGGCCCAGGCCCTCCACCACACCCTGAAGTGCAGCTCCTCCCACTGTCCCACA
CAGGAGCCTGTGAGGCCCTGGCAG
>T1R3.GCA_004026965.1_PetTyp_v1_BIUU_PVIR01002908.1_51515_52318+
GTCAGTTATGGTGCCAGCATGGACAGGCTAAGCATCCGGGAGACATTTCCATCCTTCTTC
CGCACGGTGCCCAGCGATCGAGTCCAGCTGGAAGCCATGGTGACACTACTGCAGTATTTT
GGCTGGAACTGGGTGGCTGCCCTGGGTAGTGATGATGAATATGGTAGAGAGGGTCTGAGC
ACCTTCTCAAGCCTGGCTCATGCACGGAACATCTGTGTTGCACATGAGAGCCTTGTGCTG
CTACCTCGCGCTGACAGCCTGCGACTGGGCAAGGTCCAGGAGGTGCTGCACCAGGTGAAC
CAGAGCCACGTTGAGGTGGTGGTACTGTTTGCCTCGGCCCGTGCTGTCCGCTCTCTGTTC
CTGTACAGCATTCGCCACAGCCTTGCACCCAAGGTGTGGGTGGGCAGTGAGGCCTGGCTG
ACCTCGGACCTGGTTATGACGCTGCCTGGCATCCATCGGGTGGGCACCATTCTTGGATTT
CTGCAGCGAGGTGCCCTGCTGCCAGAGTTCCCTCACTACGTGGAGACCCACCTGGCCTTG
GCCGCTGACCCAGCCTTCTGTGCTTCACTGGATGCTGAGCAGGACCTGGAGGAGGACGTG
GTGGGGCCACGCTGCCCACAGTGTGACCAGCTCACATTGCAGAACCTGTCAGCCAGGCTG
GTGCAGAACCTGTCAGCTGGGCAGCTGCACCACCAAATCTTTGCCACCTATGCAGCTGTA
TACAGTGTGGCCAAGGCCCTCCACCATACCCTGCAGTGTAGCTCCTCCAAATGTCCCACA
CAGGAGCCTGTGAGGCCCTGGCAG
>T1R3.GCA_000247695.1_HetGla_female_1.0_JH602131.1_8280830_8281633-
GTCAGCTACGGCGCCAGCATGGACAGGCTGAGCAACCGGGAGACGTTTCCTTCCTTCTTC
CGCACGGTGCCCAGCGACCGCGTCCAGCTGGAAGCCATGGTGACACTGCTGCAGTACTTT
GGCTGGAACTGGGTGGCAGCCCTGGGTAGCGATGATGAGTACGGGAGAGAGGGTCTGAGC
ACCTTCTCAAACCTGGCCCATGCCCGGAACATCTGCGTTGCACACGAGAGCCTTGTGCTG
CTGCCCCAAGCCGACAGCCTGCGGCTGGGCAAGGTGCAGGACGTGCTGCAGCAGGTGAAC
CAGAGCCAGGTGCAGGTGGTGGTGGTGTTCGCCTCGGCTCGTGCCGTCCACTCCCTGTTC
CAGTACAGCATCAGCCACAGCCTCACGCCCAAGGTGTGGGTGGGCAGTGAGGCCTGGCTG
ACCTCAGATCTGGTCATGACGCTGCCTGGCATCCATCAGGTGGGCACCATTCTTGGGTTT
GTGCAGAGAGGCGCCCTGCTGCCTGAGTTCTTCCACTACGTGAAGACCCACCTGGCCTTG
GCCGCTGACCCAGCCTTCTGTGCCTCACTGGCTGCTGAGCGGGACCTGGAGGAGGACGTG
GTGGGACCACGCTGCCCACAGTGTGATCAAATCACGTTGCAGAACCTGTCAGCAGGGCTG
GTGCAGAACCTGTCAGCGGGCCAGCTGCACCACCAGATCTTTGCCACCTACGCAGCCGTG
TACACTGTGGCCCAGGCCCTCCACCACACCCTGCAGTGCAGCCCCTGCAGCTGCCCCACA
CAGGAGCCCGTGAGGCCCTGGCAG
>T1R3.GCA_000743615.1_DMR_v1.0_KN122247.1_351174_351977+
GTCAGCTATGGCGCCAGCATGGACAGGCTGAGCAACCGGGAGACGTTTCCATCCTTCTTC
CGCACGGTGCCCAGCGACCGAGTCCAACTGGAAGCCATGGTGACACTGCTGCAGTATTTT
GGCTGGAACTGGGTGGCTGCCCTGGGTAGCGATGATGAGTATGGTAGAGAGGGTCTGAGC
ACCTTCTCAAACCTGGCCCATGCGCGGAACATCTGCATTGCGCATGAGAGCCTTGTGCTG
CTGCCCCAAGCCGACAGCCTGCGACTGGGCAAGGTGCAGGACGTGCTACACCAGGTGAAC
CAGAGCCAGGTGAAGGTGGTGGTGCTGTTTGCCTCAGCCCGTGCCGTCCACTCCCTATTC
CAGTATAGCATCCACCACAGCCTCACGCCCAAGGTGTGGGTGGGCAGTGAGGCCTGGCTG
ACCTCAGATCTGGTCATGACGTTGCCTGGCATCCATCGGGTGGGCACTATTCTGGGGTTT
CTACAGCAAGGCGCCCGGCTGCCTGAGTTCTCCCATTACGTGGAGAACCACCTAGCCTTG
GCTGCCAACCCAGCCTTCTGTGCCTCACTGGATGCTGAGCAGGACCTGGAGGAGGATGTG
GTAGGACCGCGCTGCCCGCAGTGTGACCAAATCACGTTACAGAACCTGTCAACTGGGTTG
GTGCAGAACCTGTCAGCTGGGCAGCTGCACCACCAGATCTTTGCCACCTATGCGGCCGTG
TACACTGTGGCCCAGGCCCTCCACCACACACTGCAATGTAGCTCCTCCAGCTGCCCCACA
CAGGAGCCCGTGAGGCCCTGGCAG
>T1R3.GCA_000276665.1_ChiLan1.0_JH721946.1_9472292_9473095-
GTCAGCTACGGCGCCAGCATGGACAGGCTGAGCAACCGGGAGACTTTTCCATCCTTCTTC
CGCACAGTGACCAGCAACCGAGTCCAGCTAGAAGCCATGGTGACGCTGCTGCAGCACTTC
GGCTGGAACTGGGTGGCTGCCCTGGGTAGTGACGATGAGTATGGCAGAGAGGGTCTGAGC
ACCTTCTCAAGTCTGGCCCATGCGCGGAACATCTGTGTTGCACACGAGAGCCTAGTGCTC
CTGTCCCGCACCAACAGTGTGCGGCTGGGCAAGGTGCAGGATGTCCTGCACCAGGTAAAC
CAGAGCCAGGTGCACGTGGTGGTGCTCTTCGCCTCAGCCCGTGCTGTCTACTCCCTGTTC
CAGTACAGCATCCGCCATAGCCTCACACCCAAGGTGTGGGTGGGCTGTGATGCCTGGCTG
ACGTCGGACTTGGTCATGACACTGCCTGACATCCAGCGGGTAGGCACTGTTCTTGGGTTT
CTGCAGCGGGGCGCCCTGCTGCCTGAGTTCTTCCACTACATGGAGACTCAACTGGCTGTG
GCCGCTGACCCAGCCTTCTGTGCCTCCCTGGATGCGGAGCAGGACGTGGAGGAGGATGTG
GTGGGGCCACGCTGCCCTCGGTGTGACCAAATCATGTTGCAGAACCTGTCAACTGGGCTG
GTGCACAACCTGTCAGCTGGAGAGCTGCACCACCAGATCTTTGCCACCTACGCAGCCGTG
TACAGTGTGGCTCAGGCCCTCCACCACACCCTGCATTGCAGCACCTCCAGCTGCCCCACA
CAGGAGCCTGTGAAGCCCTGGCAG
>T1R3.GCA_004027595.1_DinBra_v1_BIUU_PVLD010000426.1_157086_157886+
GTCAGCTATGGCGCCAGCATGGACAGGCTGAGCAACCGGGAGACCTTTCCATCCTTCTTC
CGCACAGTGACCAGCAACCGAGTCCAGCTAGAAGCCATGGTGACGCTGCTGCAGCACTTT
GGCTGGAACTGGGTGGCTGCCCTGGGCAGTGATGACGAGTATGGCAGAGAGGGTCTGAGC
ACCTTCTCGAGCCTGGCCCACGCGCGGAACATCTGTATTGCACATGAGAGCCTAGTGCTC
CTGTCCCGCACTGACAGTGTGCGGCTGGGCAAGGTGCAGGATGTCCTGCACCAGGTGGAC
CAGAGCCAGGTGCATGTGGTGGTGCTCTTTGCCTCAGCCCGTGCTGTCTACTCCCTGTTC
CAGTACAGCATCCGCCACAGCCTCACACCTAAGGTGTGGGTGGGCAGTGATGCCTGGCTG
ACGTCGGACCTGGTCATGACACTGCCTGGCATCCATCGGGTGGGCACTGTTCTTGGGTTT
CTGCAGCGGGGCGCCCTGCTGCCGGAGTTCTTCCACTATGTGGAGACCCAACTGGCCTTG
GCTGCTGACCCCGCCTTCTGTGCCTCCCTGGATGCTGAGGATGTGGAGGAGGATGTGGTG
GGGCCACGCTGCCCTCGGTGTGACCAAATAATGTTGCAGAACCTATCAACAGGGCTGGTG
TACAACCTGTCAGCTGGAGAGCTGCACCACCAGATCTTTGCCACCTACGCAGCTGTGTAC
AGTGTGGCTCAGGCCCTCCACCACGCCCTACATTGCAGCACTTCCAGCTGCCCCACACAG
GAGCCTGTGAAGCCCTGGCAG
>T1R3.GCA_004027025.1_MyoCoy_v1_BIUU_PVJA010018563.1_9945_10748+
GTCAGCTACGGCGCAACCATGGACAAGCTGAGCAACCGGGAGACGTTTCCATCCTTCTTC
CGCACAGTGTCCAGCAACAGAGTCCAGCTGGAAGCCGTGGTGGCGCTCCTGCAGCACTTT
GGCTGGAACTGGGTTGCTGCCCTGGGTAGCGACGATGAGTATGGTAGGGAGGGTCTGAGC
ACTTTCTCAAGCCTGGCCCATGCGCGGAACATCTGCATTGCACACGAGAGCCTCGTGCTC
CTGTCTCGCACCGACAGTGTGCAGCTGGGCAAGGTGCATGACATGCTACACCAGGTGAAC
CACAGCCAGGTGCACGTGGTGGTGCTCTTCGCCTTAGCCCGTGCCGTCCACTCCCTGTTC
CAGTACAGCATCCGCCACGGCCTCACACCCAAGGTGTGGGTGGGCTGTGATGCCTGGCTG
ACGTCAGACCTCATCATGACGCTGCCTGGCGTCCAGCAGGTGGGCACTGTTCTTGGGTTT
CTGCAGCGGGGCGCCCTGCTACCTGAGTTCTCCCACTACGTGAAGACCCAACTGGCCTTG
GCTGCCGACCCAGCCTCCTGTGCCTCCCAGGATGCTGAGGAGGACGTGGAGGAGGACGTG
GTGGGGCCACGCTGCCCTCAGTGCGACCAAATCATGTGGCAGAACCTGTCGACCTGGCTG
GTGCAGAACCTGTCCGCTGGGCAGCTGCACCACCAGATCTTCGCCACCTATGCAGCTGTA
TATAGCGTAGCTCAGGCCCTGCACCACACCCTGCGCTGCAGCACCTCCAGCTGCCCCACG
CAAGAGCCTGTGAGGCCCTGGCAG
>T1R3.GCA_004027165.1_CteSoc_v1_BIUU_PVKA01002160.1_96150_96953+
GTCAGCTATGGCGCATCCATGGACAGGCTGAGCAACCGGGAGACGTTTCCGTCCTTCTTC
CGCACAGTGTCCAGCAACAGAGTCCAGCTGGAAGCCATGGTGACCCTGCTGCAGCACTTT
GGCTGGAACTGGGTTGCTGCCCTGGGGAGTGATGATGAGTATGGTAGAGAGGGTCTGAGC
ACCTTCTCGAGCCTGGCCCATGCGCATAACATCTGCATTGCACACGAGAGCCTTGTGCTC
CTGCCCCGCACCGACAGTGCGCGGCTGGGCAAGGTGCAGGATGTGCTGCACCAGGTGAAC
CAGAGCCAGGTGCAGGTGGTGGTGCTCTTCGCCTCCGCCCGTGCCGTCCACTCCCTGTTC
CAGTACAGCATCCGACACAGCCTCTCAGCTAAGGTGTGGGTGGGCTGCGAAGCCTGGCTG
ACATCAGACCTCATTATGACGCTGCCTGGCATCCAGCAGGTGGGCACTGTCCTCGGGTTT
CTGCAGCGGGGTGTCCTGCTGCCTGAGTTCTCCCACTACGTGAGGACCCAGCTGGCCTTG
GCTGCCGACCCAACCTTCTGTGCCTCTCAGAATGCCAAGCAGGATGTGGAGGAAAGTGTG
GTGGGGCCGCGCTGCCCTCAGTGTGACCAAATCATGTGGCAGAACCTGTCAACCTGGCTG
GTGCAAAACCTGTCGGCTGGGCAGCTCCACCACCAGATCTTCGCAACCTACGCAGCTGTA
TACAGTGTGGCTCAGGCCCTCCACCACACCCTGCGCTGCAGTACCTCCAGCTGCCCCACA
CAGGAGCCGGTGAGGCCCTGGCAG
>T1R3.GCA_000260255.1_OctDeg1.0_JH651628.1_445989_446792+
GTCAGCTATGGCGCATCCATGGACAGGCTGAGCAACCGGGAGACGTTTCCATCCTTCTTC
CGCACGGTGTCCAGCAACAGAGTCCAGCTGGAAGCCATGGTGACGCTGCTGCAGCACTTC
GGCTGGAACTGGGTTGCTGCCCTGGGTAGTGATGATGAGTATGGTAGAGAGGGGCTGAGC
ACCTTCTCGAGCCTGGCCCATGCGCGCAACATCTGCATTGCACATGAGAGCCTTGTGCTC
CTGCCCCGCACTGACAGTGTGCGGCTGGGCAAGGTGCAGGATGTGCTGCACCAGGTGAAC
CAGAGTCAGGTGCATGTGGTGGTGCTCTTCGCCTCAGCCCGTGCTGTCCACTCCCTGTTC
CAGTACAGCATCCGCCACAGCCTCACACCTAAGGTGTGGGTGGGCAGTGATGCCTGGCTG
ACGTCAGACCTCATCATGATGCTGCCTGGCATCCAGCAGGTGGGCACTATTCTCGGGTTT
CTGCAGCGGGGTGCCCTGCTGCCCGAGTTCTCCCACTACGTGAGGACCCAACTGGCCTTG
GCTGCCGACCCCACCTTCTGTGCCTCTCAGGATGCTGGGCAGGATGTGGAGGAGGACGTG
GTGGGGCCACGCTGCCCTCAGTGTGACCAAATCATGTGGCAGAACCTGTCAACCTGGCTG
GTGCAAAACCTGTCAGCTGGGCAGCTGCACCACCAGATCTTTGCCACCTATGCAGCTGTG
TACAGTGTAGCTCAGGCCCTCCACCACACCCTGCACTGCAGTACCTCCAGCTGCCCCACA
CAGGAGCCTGTGAAGCCCTGGCAG
>T1R3.GCA_006547115.1_GSC_porc_1.0_ML655431.1_8542964_8543767-
GTCAGCTACGGCGCCAGCATGGACAGGCTGAGCAACCGGGAGATGTTTCCATCCTTCTTC
CGCACGGTGCCCAGCAACCGAGTCCAGCTGGAAGCCATGGTGACACTGCTACAGCATTTT
GGCTGGAACTGGGTGGCTGCCCTGGGTAGTGACGATGAGTATGGTAGAGAGGGTCTGAGC
ACCTTCTCAAGCCTGGCCCATGCGCGGAACATCTGCATTGCGCACGAGAGCCTTGTGCTT
CTGCCCCGCACTGACAGCCTGCAGCTGGGCAAGGTGCAGGATGTGCTGCACCAGGTGAAC
CAGAGCCAGGTACACGTGGTGGTGCTCTTCGCCTCAGCCCGTGCTGTCCACTCCCTGTTC
CAGTACAGCATCCGCCACAGCCTCACACCTAAGGTGTGGGTGGGCAGTGATGCCTGGCTT
ATGTCGGACCTGGTCATGACACTGCCTGGCATCCATCGGGTGGGCACTGTTCTTGGGTTT
CTGCAGCGGGGCGCCCTGCTGCCTGAGTTCTCCCACTACATGGAGACCCAACTGGCCTTG
GCTGCTGACCCAGCCTTCTGTGCCTCCCTGGATGCTGAGCAGGACCTGGAGGAGGATGTG
GTGGGGCCACGCTGCCCTCGGTGTGACCAAATCATGTTGCAGAACCTGTCAGATGGGCTG
GTGTACAACCTGTCAGCTGGGCAGCTGCACCACCAGATCTTTGCCACCTATGCAGCCGTG
TACAGTGTGGCTCAGGCCCTCCACCACACCCTGCATTGCAGCACCTCCAGCTGCCCCACA
CAGGAGCCCGTGAGGCCCTGGCAG
>T1R3.GCA_004363535.1_DasPun_v1_BIUU_RJWM01001987.1_109956_110759+
GTCAGCTACGGTGCCAGCATGGACAGACTGAGCAACCGGGAGACGTTTCCATCCTTCTTC
CGCACAGTGCCCAGCAACCGAGTCCAGCTGGAAGCCATGGTGACGCTGCTGCAGCATTTT
GGCTGGAACTGGGTGGCTGCCCTAGGTAGTGATGATGAGTATGGTAGAGAGGGTCTGAGC
ACCTTCTCAAGCCTGGCCCACGCACGGAACATCTGCGTTGCACACGAGAGCCTTGTGCTC
CTGCCCCGTGCCGACAGCGCATGGCTGGGCAAGGTGCAGGATGTGCTGCACCAGGTGAAC
CAGAGCCAGGTGCACGTGGTGGTGCTCTTCGCCTCAGCCCATGCCGTCCACTCCCTGTTT
CAGTACAGCATCCGCCACAGCCTCGCGCCAAAGGTGTGGGTGGGTAGTGATGCCTGGCTG
ATGTCAGACCTGGTTATGACATTGCCTGGCATCCATCAGGTGGGCACTATTCTTGGGTTT
CTGCAGCGGGGCGCCCTGCTGCCAGAGTTCTCCAGCTACATGGAGACCCAACTGGCCTTG
GCTGCCAACCCAGCCTTCTGTTCCTCCCCGGATGCTAAGCAGGACCTGGAGGAGGATGTG
GTGGGGCCACGCTGCCCTCAGTGTGATCAAATCACATTGCAGAACCTGTCAGCTGGGCTG
GTGCACAACCTGTCAGCTGGGCAGCTGCACCACCAGATCTTTGCCACCTATGCAGCTGTG
TACAGTGTGGCTCAGGCCCTCCACCACACCCTGCATTGCAGCACCTCCAGCTGTCCCGCA
CAGGAGCCTGTGAGGCCCTGGCAG
>T1R3.GCA_004027455.1_HydHyd_v1_BIUU_PVLA01001554.1_174110_174913+
GTCAGCTACGGTGCCAGCATGGACAAACTGAGTAACCGCGAGACGTTTCCATCCTTCTTC
CGCACGGTGCCCAGCAACCGAGTCCAGCTGGAAGCCATAGTGACACTGCTGCAGCATTTT
CGCTGGAACTGGGTGGCTGCCCTGGGTAGTGACGATGAGTATGGTAGAGAGGGTCTGAGC
ACCTTCTCAAGCCTGGCCCACGCACGGAACATCTGCATTGCACACGAGAGCCTTGTGCTC
CTGCCCCGTGCCGACAGCCCATGGCTGGGCAAGGTGCAGGATGTGCTGCACCAGATGAAC
CAGAGCCAGGTGCACGTGGTGGTGCTCTTTGCCTCAGCCAACGCTGTCTACTCCCTGTTC
CAGTACAGCATCCACCACAGCCTCACGCCTAAGGTGTGGGTGGGCAGTGATGCCTGGCTG
ATGTCAGACCTGGTCATGACACTGCCTGGTATCCATCAGGTGGGCACTATTCTTGGGTTT
CTGCAGCAGGGCGCCCTGCTGCCAGAGTTCTCCAGCTACATGGAGACCCAACTGGCCTTG
GCTGCTGACCCAGCCTTCTGTGCCTCCCTGGGTGCTGAGCAGGACCTGGAGGAGGATGTG
GTAGGGCCACGCTGCCCTCAGTGTGATCAGATCACATTGCAGAACCTGTCAGCTGGGCTG
GTGCACAACCTGTCAGCTGGGCAGCTGCACCACCAGATCTTTGCGACCTACGCAGCCGTG
TACAGTGTGGCTCAGGCCCTCCACCACACCCTGAATTGCAGCACCTCCAGCTGTCCCGCA
AGGGAGCCTGTGAGGCCCTGGCAG
>T1R3.GCA_004027295.1_DolPat_v1_BIUU_PVJX010003900.1_53745_54548-
GTCAGCTACGGTGCCAGCATGGACAAGCTGAGTAACCGGGAGACGTTTCCATCCTTCTTC
CGCACGGTGCCTAGCAACCGAGTCCAGCTGGAAGCCATAGTGACGCTGCTGCAGCATTTT
GGCTGGAACTGGGTGGCTGCCCTGGGTAGTGACGATGAGTATGGTAGAGAGGGTCTGAGC
ACCTTCTCAAGCCTGGCCCATGCACGAAACATCTGTGTTGCACACGAGAGCCTTGTGCTC
CTGCCCCGCGCCGACAGCCCATGGCTGGGCAAGGTGCAGGATGTGCTGCACCAGGTGAAC
CAGAGCGAGGTGCACGTGGTGGTGCTCTTTGCCTCAGCCAAGGCTGTCTACTCTCTGTTC
CAGTACAGCATCCGCCACAGCCTCACGCCTAAGGTGTGGGTGGGCAGTGATGCCTGGCTG
ATGTCAGACCTCGTCATGACACTGCCTGGCATCCATCAGGTGGGCACTATTCTTGGGTTT
CTGCAGCAGGGCGCCCTGCTGCCAGAGTTCTCCAGCTACATGGAGACCCAACTGGCCTTG
GCTGCTGACCCAGCCTTCTGTGCCTCCTTGGGTGCTGAGCAGGACCTAGAGGAGCATGTG
GTGGGGCCACGCTGCCCTCAGTGTGATCAAATCACGTTGCAGAACCTGTCAGCTGGGCTG
GTGCACAACCTGTCAGCTGGGCAGCTGCACCACCAGATCTTTGCCACTTACGCAGCCGTG
TACAGTGTGGCTCAGGCCCTCCACCACACTCTGCATTGCAGCACCTCCAGCTGTCCCACA
CAGGAGCCTGTGAGGCCCTGGCAG
>T1R3.GCA_000151735.1_Cavpor3.0_DS563041.1_1035157_1035960-
GTCAGCTACGGTGCCAGCATGGACAAGCTGAGTAACCGGGAGACATTTCCATCCTTCTTC
CGCACGGTGCCCAGCAACCGAGTCCAGCTGGAAGCCATAGTGACGCTGCTGCATCATTTC
AGCTGGAACTGGGTGGCTGCCCTGGGTAGTGATGATGAGTATGGTAGAGAGGGTCTGAGC
ACCTTCTCAAACCTGGCCCATGCACGGAACATCTGCGTTGCACATGAGAGCCTTGTGCTT
CTGCCTCGCACTGACAGCCCATGGCTAGGCAAGGTGCAGGATGTGCTGCACCAGGTGAAC
CAGAGCGAGGTGCACGTGGTGGTGCTCTTTGCCTCAGAAAAGGCTGTCTACTCCCTGTTC
CAGTACAGCATCCGCCACAGCCTCACGCCTAAGGTGTGGGTGGGCAGTGATGCCTGGCTG
ATGTCAAACCTGGTCATGACACTGCCTGGCATCCATCAGGTGGGCACTATTCTTGGGTTT
CTGCAGCAGGGCGCTCTCCTGCCGGAGTTCTCCAGCTACATGGAGACCCAACTGTCCTTG
GCCGCTGACCCAGCCTTCTGTGCCTCCCTGGGTGCAGAGCAGGACCTGGAGGAGGATGTG
GTGGGGCCACGATGCCCTCAGTGTGATCAAATCACATTGCAGAACCTGTCAGCTGGGCTG
GTGCACAACCTGTCGGCTGGGCAGCTGCACTACCAGATCTTTGCCACCTATGCAGCCGTG
TACAGTGTGGCTCAGGCCCTCCACCACACCCTGCGTTGTAGCACCTCCAGCTGTCCCGCA
CAGGAGCCTGTGAGGCCCTGGCAG
>T1R3.GCA_004027695.1_CavTsc_v1_BIUU_PVKK010006848.1_45764_46567+
GTCAGCTACGGTGCCAGCATGGACAAGCTGAGTAACCGGGAGACATTTCCATCCTTCTTC
CGCACGGTGCCCAGCAACCGAGTCCAGCTGGAAGCCATAGTGACGCTGCTGCATCATTTC
AGCTGGAACTGGGTGGCTGCCCTGGGTAGTGATGATGAGTATGGTAGAGAGGGTCTGAGC
ACCTTCTCAAACCTGGCCCATGCACGGAACATCTGCGTTGCACATGAGAGCCTTGTGCTT
CTGCCTCGCACTGACAGCCCATGGCTAGGCAAGGTGCAGGATGTGCTGCACCAGGTGAAC
CAGAGCGAGGTGCACGTGGTGGTGCTCTTTGCCTCAGAAAAGGCTGTCTACTCCCTGTTC
CAGTACAGCATCCGCCACAGCCTCACGCCTAAGGTGTGGGTGGGCAGTGATGCCTGGCTG
ATGTCAAACCTGGTCATGACACTGCCTGGCATCCATCAGGTGGGCACTATTCTTGGGTTT
CTGCAGCAGGGCGCTCTCCTGCCGGAGTTCTCCAGCTACATGGAGACCCAACTGTCCTTG
GCCGCTGACCCAGCCTTCTGTGCCTCCCTGGGTGCAGAGCAGGACCTGGAGGAGGATGTG
GTGGGGCCACGATGCCCTCAGTGTGATCAAATCACATTGCAGAACCTGTCAGCTGGGCTG
GTGCACAACCTGTCGGCTGGGCAGCTGCACTACCAGATCTTTGCCACCTATGCAGCCGTG
TACAGTGTGGCTCAGGCCCTCCACCACACCCTGCGTTGTAGCACCTCCAGCTGTCCCGCA
CAGGAGCCTGTGAGGCCCTGGCAG
>CasR.GCA_004027205.1_CteGun_v1_BIUU_PVKB01001047.1_222715_223599-
GTCAGCTACGCCTCCTCCAGCCGGCTCCTCAGCAACAAGAACCAGTTTAAGTCCTTCCTC
CGCACCATCCCCAACGACGAGCACCAGGCCACGGCCATGGCCGACATCATCGAGCACTTC
CGCTGGAACTGGGTGGGCACCCTCGCGGCCGACGACGACTACGGCCGCCCGGGCATCGAG
AAGTTCCGCGAGGAGGCCGAGGAGCGGGACATCTGCATCGACTTCAGCGAGCTCATCTCC
CAGTACTCGGACGAGGACGAGATCCAGCAGGTGGTGGAGGTCATCCAGAACTCCACGGCC
AAGGTCATCGTCGTCTTCTCCAGCGGCCCCGACCTGGAGCCTCTCATCAAGGAGATCGTC
CGGCGCAACATCACGGGCCGCATCTGGCTGGCCAGCGAGGCCTGGGCCAGCTCGTCCCTG
ATCGCGGTGCCCGAGTACTTCCACGTGGTCGGGGGCACCATTGGGTTCGCGCTCAAGGCG
GGGGAGATCCCCGGCTTCCGGGACTTCCTGCAGAAGGTCCATCCCGGGCGGTCCGTCCAC
AACGGCTTTGCCAAGGAGTTCTGGGAGGAAACCTTTAACTGCCACCTCCAGGAAGGTGCT
AAAGGGCCTTTGCCCGGGGACGCCGTCCCGAGAGGTCGCGAAGAGGGTGGCCGCGGGTTA
AGCAACAGCTCCACGGCCTTCCGCCCGCTCTGCACAGGGGAGGAGGACATCCGCAGTGTG
GAGACCCCGTACATGGATTACACGCACCTGCGGATCTCCTACAACGTGTACCTGGCCGTC
TACTCCATCGCCCACGCCCTGCAAGACATATACACCTGCTCCCCGGGGAGAGGGCTCTTC
ACCAACGGCTCCTGTGCCGACATCAGGAAGGTTGAGGCGTGGCAG
>CasR.GCA_004026905.1_HysCri_v1_BIUU_PVJO010008266.1_56582_57466-
GTTAGCTATGCTTCCTCCAGCAGACTCCTCAGCAACAAGAATCAGTTCAAGTCCTTCCTC
CGTACCATCCCCAATGATGAACACCAGGCCACAGCCATGGCAGACATTATCGAGTATTTC
CGCTGGAACTGGGTGGGTACCATTGCAGCTGATGATGACTACGGCCGGCCGGGGATCGAG
AAGTTTCGAGAGGAGGCTGAGGAGAGGGACATCTGCATTGACTTCAGTGAACTCATCTCC
CAGTACTCCGATGAGGATGAGATCCAGCAGGTGGTTGAGGTGATCCAGAATTCCACAGCC
AAGGTCATTGTCGTGTTCTCCAGCGGCCCGGACCTAGAACCCCTCATCAAGGAGATTGTC
CGGCGCAACATCACGGGCAAGATCTGGCTGGCCAGTGAGGCCTGGGCCAGCTCCTCCCTG
ATCGCCATGCCTGAGTACTTCCACGTGGTGGGAGGCACCATTGGGTTTGCTCTCAAGGCT
GGGCAGATCCCAGGCTTCCGGGAATTTCTGCAGAAAGTCCATCCCAGGAAGTCTGTCCAC
AATGGTTTTGCCAAGGAGTTTTGGGAAGAAACATTTAACTGCCACCTCCAAGAAGGTGCT
AAAGGACCTTTGCCCACGGACACCTTCCTGAGAGGTCATGAAGAAGGTGGCAGCAAATTA
AGCAACAGCTCCACCGCCTTCCGACCCCTCTGCACGGGGGAGGAGAACATCAGGAGTGTC
GAGACCCCTTACATGGATTACACACATTTGCGGATATCCTACAACGTATACTTAGCGGTC
TACTCCATTGCCCACGCTCTGCAAGACATCTACACCTGCTTGCCCGGGAGAGGGCTCTTC
ACCAATGGCTCCTGTGCAGACATCAAGAAGGTGGAGGCGTGGCAG
>CasR.ThrSwi_NIG_v1_Scaffold00005_14841973_14842857+
GTCAGCTACGCTTCCTCCAGCAGACTCCTCAGCAACAAGAACCAGTTCAAGTCCTTCCTC
CGCACTATCCCCAATGATGAACACCAGGCCACAGCCATGGCGGACATCATTGAGTATTTC
CGCTGGAACTGGGTGGGGACAATCGCAGCGGATGATGACTACGGCCGGCCAGGGATCGAG
AAGTTCCGAGAGGAAGCGGAGGAGCGGGACATCTGCATTGACTTCAGTGAACTCATCTCC
CAGTACTCCCAGGAGGAAGAGATCCAGCAGGTGGTGGAGGTGATCCAGAATTCCACAGCC
AAGGTCATCGTGGTTTTCTCCAGTGGCCCAGACCTAGAGCCCCTCATCAAGGAGATTGTC
CGACGCAACATCACGGGCAAGATCTGGCTGGCCAGCGAGGCGTGGGCCAGCTCCTCCCTG
ATCGCCATGCCCGAGTACTTCCACGTGGTGGGGGGCACCATTGGGTTCGCTCTCAAGGCT
GGGCAGATCCCAGGCTTCCGAGAATTTCTGCAGAAAGTCCACCCCAGGAAGTCTGTCCAC
AATGGTTTTGCCAAGGAATTCTGGGAAGAAACATTTAACTGCCACCTTCAAGAAGGTCCT
AAAGGACCTTTACCCATGGACACCTTCTTGAAAGGTCACGAAGAGGGTGGCAGCAAATTA
AGCAACAGCTCCACTGCCTTCCGACCCCTCTGCACAGGGGAGGAGAACATCAGCAGTGTC
GAGACGCCTTACATGGATTACACACATCTACGGATATCCTACAACGTGTACTTAGCGGTC
TACTCCATTGCCCATGCCTTGCAAGACATATACACCTGCTCGCCCGGAAGAGGGCTCTTC
ACCAATGGCTCCTGTGCAGACATCAGGAAGGTTGAGGCGTGGCAG
>CasR.GCA_004026965.1_PetTyp_v1_BIUU_PVIR01042674.1_3555_4439-
GTGAGCTATGCTTCCTCCAGCCGGCTGCTCAGCAACAAGAACCAGTTCAAGTCCTTCCTC
CGCACCATCCCCAACGACGAACACCAGGCCACAGCCATGGCCGACATCATTGAGTATTTC
CGCTGGAACTGGGTGGGGACAATTGCGGCAGATGACGACTACGGCCGGCCAGGCATCGAG
AAGTTCCGAGAGGAAGCCGAGGAGCGGGACATCTGCATTGACTTCAGTGAACTCATCTCC
CAGTACTCTCAGGACGAAGAGATCCAGCAGGTGGTCGAGGTGATCCAGAATTCCACAGCC
AAGGTCATTGTGGTTTTCTCCAGTGGCCCGGACCTGGAACCCCTCATCAAGGAGATCGTC
CGACGCAACATCACGGGCAAGATCTGGCTGGCCAGCGAGGCGTGGGCCAGCTCCTCCCTG
ATCGCCATGCCCGAGTACTTCCATGTGGTGGGGGGCACCATTGGGTTTGCTCTCAAGGCC
GGGCAGATCCCAGGCTTCCGAGAATTTCTGCAGAAAGTCCATCCCCGGAAATCCGCCCAC
AATGGTTTTGCCAAGGAGTTCTGGGAAGAAACATTTAACTGCTACCTCCAAGAAGGTGCT
AAAGGACCTTTACCCATGGACACCTTCCTGAAAGGTCACAAAGAAGGTGGCAGCAAATTA
AGCAACAGCTCCACCACCTTCCGACCCCTCTGCACAGGGGAGGAAAACATCAGCAGTGTT
GAGACCCCTTACATGGATTACACACATCTACGGATATCCTACAACGTGTACTTAGCGGTC
TACTCCATTGCCCACGCTTTGCAAGATATATACACCTGCTCACCTGGGAGAGGCCTCTTC
ACCAATGGTTCCTGTGCAGACATCCGGAAGGTCGAGGCATGGCAG
>CasR.GCA_000247695.1_HetGla_female_1.0_JH602225.1_538911_539795+
GTCAGCTACGCTTCCTCCAGCAGACTCCTTAGCAACAAGAACCAGTTCAAGTCCTTCCTC
CGTACCATCCCCAATGATGAACACCAGGCCACAGCCATGGCAGACATTATTGAGTATTTC
CGCTGGAACTGGGTGGGCACAATTGCTGCTGATGATGACTATGGCCGGCCGGGGATCGAG
AAATTCCGAGAGGAAGCCGAGGAGAGGGACATCTGCATTGACTTCAGTGAGCTCATCTCC
CAGTACTCTGAGGAGGATGAGATCCAGCAGGTGGTGGAGGTGATCCAGAATTCCAAAGCC
AAGGTCATCGTCGTTTTCTCCAGTGGCCCAGACCTAGAACCCCTCATCAAGGAGATTGTC
CGGCGCAACATCACAGGCAAGATCTGGCTGGCCAGTGAGGCGTGGGCCAGCTCCTCCCTG
ATCGCCATGCCTGAGTACTTCCATGTGGTGGGAGGCACCATTGGGTTTGCTCTCAAGGCT
GGGAAGATCCCAGGGTTCCGGGAATTTCTGCAAAAAGTCCATCCCAGGAAGTCTGTCCAC
AATGGTTTTGTCAAGGAGTTCTGGGAAGAAACATTTAACTGCCACCTCCAAGAAGGTGCT
AAAGGACCTTTACCCATGGACACCTTCCTAAGAGGTCATGAAGAAGGTAACAGCAAATTA
AGCAACAGCTCCACTGCCTTCCGACCCCTCTGCACAGGGGAGGAGAATATCAGCAGTGTT
GAGACCCCTTACATGGATTACACACATCTACGGATATCCTACAATGTATACTTAGCAGTC
TACTCCATTGCCCATGCCTTGCAAGATATATACACCTGCTTACCTGGGAGAGGGCTCTTC
ACCAATGGTTCCTGTGCAGACATCAAGAAGGTTGAGGCATGGCAG
>CasR.GCA_000743615.1_DMR_v1.0_KN122382.1_89811_90695-
GTCAGCTATGCTTCCTCCAGCAGACTCCTCAGCAACAAGAACCAGTTCAAGTCCTTCCTC
CGTACCATCCCCAATGATGAACACCAGGCCACGGCCATAGCAGACATCATTGAGTATTTC
CGCTGGAACTGGGTAGGGACTATTGCAGCTGATGATGACTACGGCCGGCCAGGGATCGAG
AAGTTCCGAGAGGAAGCTGAGGAGAGGGATATCTGCATTGACTTCAGTGAGCTCATCTCC
CAGTACTCTGATAAGAAGGAGATCCAGCAGGTGGTGGAGGTGATCCAGAATTCCACAGCC
AAGGTCATCGTTGTTTTCTCCAGCGGCCCAGACCTAGAACCCCTCATCAAGGAGATTGTC
CGGCACAACATCACAGGCAAGATCTGGCTGGCCAGCGAGGCATGGGCCAGCTCCTCTCTG
ATCGCCATGCCCCAGTACTTCCATGTGGTGGGAGGCACCATTGGGTTTGCTCTCAAGGCT
GGGCAGATCCCAGGGTTCCGAGAATTTCTGCAGAAAGTCCATCCCAGGAAGTCTGTTCAC
AATGGTTTTGCGAAGGAGTTCTGGGAAGAAACATTTAACTGCCACCTCCAAGAAGGTACT
AAAGGACCTTTACCCACGGACACCTTCCTGAGAGGTCACGAAAAAGGTGGCAACAAGTTA
AGCAACAGCTCCACTGCCTTCCGACCCCTCTGCACAGGGGAGGAGAACATCAGCAGTGTT
GAGACCCCTTACATGGATTATACACATCTACGGATATCCTACAATGTGTACCTAGCAGTC
TACTCCATTGCCCAGGCCTTACAAGATATATACACCTGCGTACCTGGGAGAGGGCTCTTC
ACCAATGGGTCCTGTGCAGACATCAAGAAGGTTGAGGCGTGGCAG
>CasR.GCA_000276665.1_ChiLan1.0_JH721887.1_21547113_21547997+
GTCAGCTACGCTTCCTCCAGCAGACTCCTCAGCAACAAGAATCAGTTCAAGTCCTTCCTC
CGTACCATCCCCAATGATGAGCACCAGGCCACAGCCATGGCAGACATTATCGAGTATTTC
CGCTGGAACTGGGTAGGTACCATTGCAGCTGATGATGACTACGGCCGGCCGGGCATTGAG
AAGTTCCGAGAGGAAGCTGAGGAGAGGGACATCTGCATTGACTTCAGCGAGCTCATCTCC
CAGTACTCTGATGAGGAAGAGATCCAGCATGTGGTGGAGGTGATCCAGAATTCCACAGCC
AAGGTCATCGTCGTTTTCTCCAGCGGCCCCGACCTAGAACCCCTCATCAAGGAGATCGTC
CAGCGCAACATCACAGGCAGGATCTGGCTGGCCAGCGAGGCATGGGCCAGCTCCTCCCTG
ATTGCCATGCCTGAGTACTTCCACGTGGTGGGAGGCACCATTGGGTTTGCTCTCAAGGCT
GGTCAGATCCCAGGGTTCCGGGAATTTCTGCAGAAAGTCCATCCCAGGAAGTCTGCCCAC
AATGGTTTTGCCAAGGAGTTTTGGGAAGAAACATTTAACTGCCACCTCCAAGAAGGTGCT
AAAGGACCTTTACCCATGGACACCTTCCTGAGAGGTCATGAAGAAGGTGGCATCAAATTA
AGCAACAGCTCCACTGCCTTCCGACCCCTCTGTACAGGGGAGGAGAACATCAGCAGTGTT
GAGACCCCTTACATGGATTACACACATCTACGGATATCCTACAACGTGTACTTAGCGGTC
TACTCCATTGCCCACGCCCTGCAGGACATATATACCTGCTTACCTGGGAGAGGGCTCTTC
ACCAATGGCTCCTGTGCAGACATCAAGAAGGTGGAGGCGTGGCAG
>CasR.GCA_004027595.1_DinBra_v1_BIUU_PVLD010008440.1_12282_13166-
GTCAGCTACGCTTCTTCCAGTAGACTCCTCAGCAACAAGAATCAGTTCAAGTCCTTCCTC
CGTACCATCCCCAATGATGAACACCAAGCTACAGCCATGGCAGACATTATCGAGTATTTC
CGCTGGAACTGGGTGGGCACGATTGCAGCTGATGATGACTACGGCCGGCCAGGCATTGAG
AAGTTCCGGGAGGAAGCTGAAGAGAGGGACATCTGCATTGACTTCAGCGAACTCATCTCC
CAGTACTCTGATGAAGAAGAGATCCAGCACGTGGTGGAGGTGATCCAGAATTCCACAGCC
AAGGTCATCGTTGTTTTCTCCAGCGGCCCAGACCTAGAACCCCTCATCAAGGAGATTGTT
CGGCGCAACATCACAGGCAAGATCTGGCTGGCCAGTGAGGCGTGGGCCAGCTCCTCCCTG
ATTGCCATGCCTGAGTACTTCCACGTGGTGGGAGGCACCATCGGGTTTGCTCTCAAGGCT
GGTCAGATCCCAGGGTTCCAGGAATTTCTGCAGAAAGTCCATCCCAGGAAATCTGTCCAT
AATGGTTTTGTCAAGGAGTTTTGGGAGGAAACATTTAACTGCCACCTCCAAGAAGGTGCT
AAAGTACCTTTACCCATGGACACCTTCTTGAGAGCTCATGAAGGAGGTGGCATGAAATTA
AGCAACAGCTCCACTGCCTTCCGACCCCTCTGTACAGGGGAGGAAAACATCAGCAGTGTT
GAGACCCCTTACATGGATTACACACACCTACGGATATCCTACAACGTGTACTTAGCAGTC
TACTCCATTGCCCACGCCCTGCAGGACATATATACCTGCTTACCCGGGAAAGGGCTCTTC
ACCAACGGCTCCTGTGCAGATATCAAGAAGGTGGAGGCGTGGCAG
>CasR.GCA_004027025.1_MyoCoy_v1_BIUU_PVJA010039232.1_8084_8968-
GTCAGCTATGCCTCCTCCAGCAGACTCCTCAGCAACAAGAATCAGTTCAAGTCCTTCCTC
CGTACCATCCCCAATGATGAGCACCAGGCCACAGCCATGGCAGACATTATCGAGTATTTC
CGCTGGAACTGGGTAGGCACGATCGCGGCTGATGATGACTATGGCCGGCCAGGCATTGAG
AAGTTCCGAGAGGAAGCTGAGGAGAGGGACATCTGCATCGACTTCAGCGAACTCATCTCC
CAGTATTCTGATGAGGAAGAGATCCAACATGTGGTGGAGGTGATCCAGAATTCCACAGCC
AAGGTCATTGTCGTTTTCTCCAGCGGCCCAGACCTGGAGCCCCTCATCAAGGAAATTGTC
CGGCGCAACATCACAGGCAAAATATGGCTGGCTAGCGAGGCATGGGCCAGCTCCTCCCTG
ATTGCCATGCCTCAGTACTTCCACGTGGTTGGAGGCACTATTGGGTTTGCTCTGAAGGCT
GGGAAGATTCCAGGGTTCCGGGAATTCCTGCAAAAAGTCCATCCCAGGAAGTCTGTCCAC
AATGGTTTTGCCAAGGAGTTTTGGGAAGAAACATTTAATTGCCACCTCCAAGAAGGCGCT
AAAGGACCTTTACCTATGGACACCTTCCTGAAAGGTCATGAAGAAGTTGGCATCAAATTC
AGCAATGGCTCCACTGCCTTCCGACCCCTCTGTACAGGGGAGGAGAACATCAGCAGTGTT
GAGACCCCTTACATGGATTACACACACCTACGGATATCCTACAATGTGTACCTAGCAGTC
TACTCCATTGCCCATGCCCTGCAGGACATATACACCTGCTTACCCGGGAGAGGGCTCTTC
ACCAATGGCTCCTGTGCAGACATCAGGAAGGTGGAGGCATGGCAG
>CasR.GCA_004027165.1_CteSoc_v1_BIUU_PVKA01043671.1_5341_6225+
GTAAGCTACGCCTCCTCCAGCAGACTCCTCAGCAACAAGAATCAGTTCAAGTCCTTCCTC
CGCACCATCCCCAATGATGAGCACCAGGCCACAGCCATGGCAGACATTATCGAGTATTTT
CGCTGGAACTGGGTAGGCACGATCGCGGCCGACGATGACTACGGCCGGCCAGGCATTGAG
AAGTTCCGAGAGGAAGCTGAGGAGAGGGACATCTGCATCGACTTCAGCGAACTCATCTCC
CAGTATTCTGATGAGGAAGAGATCCAGCACGTGGTGGAGGTGATCCAGAATTCCACAGCC
AAGGTCATCGTCGTTTTCTCCAGCGGCCCAGACCTGGAGCCCCTCATCAAGGAGATCGTT
CGGCGCAACATCACGGGCAAGATCTGGCTGGCTAGCGAGGCGTGGGCCAGCTCCTCCCTG
ATTGCAGTGCCTCGGTACTTCCACGTGGTGGGAGGCACCATTGGGTTTGCTCTCAAGGCT
GGGAAGATTCCAGGGTTCCGGGAATTCCTGCAGAAAGTTCATCCTAGGAAATCTGTCCAC
AATGGTTTTGCCAAGGAGTTTTGGGAAGAAACATTTAACTGCCACCTCCAAGAAGGTGCT
AAAGGACCTTTACCCATGGACACCTTCCTGAGAGGTCATGAAGAAGTTGGTATCAAATTC
AGCAACAGCTCCACTGCCTTCCGGCCCCTCTGTACTGGGGAGGAGAACATCAGCAGTGTT
GAGACCCCTTACATGGATTACACACATCTACGGATATCCTACAATGTGTACTTAGCGGTC
TACTCCATTGCGCATGCCCTGCAGGACATATATACCTGCTTACCCGGGAGAGGGCTCTTC
ACCAACGGCTCCTGCGCAGACATCAAGAAGGTGGAGGCGTGGCAG
>CasR.GCA_000260255.1_OctDeg1.0_JH651662.1_5930612_5931496-
GTCAGCTATGCCTCCTCCAGCAGACTCCTCAGCAACAAGAATCAGTTCAAGTCCTTCCTC
CGTACCATCCCCAACGATGAGCACCAGGCCACGGCCATGGCGGACATTATCGAGTATTTC
CGCTGGAACTGGGTAGGCACAATCGCGGCTGATGACGACTACGGCCGGCCAGGCATTGAG
AAGTTCCGAGAGGAAGCTGAGGAGAGGGACATCTGCATCGACTTCAGCGAACTCATCTCC
CAGTACTCTGATGAGGAGGAGATCCAGCACGTGGTGGAGGTGATCCAGAATTCCACAGCC
AAGGTCATCGTCGTTTTCTCCAGCGGCCCTGACCTGGAGCCCCTCATCAAGGAGATTGTC
CGGCGCAACATCACGGGCAAGATCTGGCTGGCTAGCGAGGCATGGGCCAGCTCCTCCCTG
ATTGCCATGCCTCAGTACTTCCATGTGGTGGGAGGCACTATTGGGTTTGCTCTCAAGGCT
GGGAAGATTCCAGGGTTCCGGGAATTCCTGCAGAAAGTCCATCCCAGGAAATCTGTCCAC
AATGGTTTTGCCAAGGAGTTTTGGGAAGAAACATTTAACTGCCACCTCCAAGAAGGTGCT
AAAGGACCTTTACCTATGGACACCTTCCTGAGAGGTCATGAAGAAGTTGGCATCAAATTC
AGCAATAGCTCCACTGCCTTCCGGCCTCTCTGTACAGGGGAGGAGAACATCAGCAGTGTT
GAGACGCCTTACATGGATTACACACATCTACGAATATCCTACAATGTGTACTTAGCGGTC
TACTCCATTGCGCATGCCCTGCAGGACATATATACCTGCTTACCTGGGAGAGGGCTCTTC
ACCAATAGCTCCTGTGCAGACATCAAGAAGGTGGAGGCATGGCAG
>CasR.GCA_006547115.1_GSC_porc_1.0_ML655353.1_57218798_57219682+
GTCAGCTACGCTTCCTCCAGCAGACTCCTCAGCAACAAGAATCAGTTCAAGTCCTTCCTC
CGTACCATCCCCAATGATGAGCACCAGGCCACAGCCATGGCAGACATTATCGAGTATTTC
CGCTGGAACTGGGTAGGCACGATTGCAGCCGATGATGACTACGGCCGGCCAGGGATCGAG
AAGTTCCGCGAGGAAGCTGAGGAGAGGGACATCTGCATTGACTTCAGTGAACTCATCTCC
CAGTACTCTGATAAGGAAGAGATCCAGCATGTGGTGGAGGTGATCCAGAATTCTACGGCC
AAGGTCATCGTCGTTTTCTCCAGTGGCCCAGACCTAGAACCCCTCATCAAGGAGATTGTC
CAGCGCAACATCACGGGCAAGATCTGGCTGGCCAGCGAGGCGTGGGCCAGCTCCTCCCTG
ATCGCCATGCCTGAGTACTTCCACGTGGTGGGAGGCACCATTGGGTTTGCTCTCAAGGCT
GGGCAGATCCCAGGGTTCCGGGAATTTCTGCAGAAAGTCCATCCCAGGAAGTCTGTCCAC
AATGGTTTTGCCAAGGAGTTTTGGGAAGAAACATTTAACTGCCACCTCCAAGAAGGTGCT
AAAGGACCTTTACCCATGGACACCTTCCTGAGAGGTCATGAAGAAGGTGGCATCAAATTA
AGCAACAGCTCCACTGCCTTCCGACCCCTCTGTACAGGGGAGGAGAACATCAGCAGTGTT
GAGACCCCTTACATGGATTACACACATCTACGGATATCCTACAATGTGTACCTAGCAGTC
TACTCCATTGCCCACGCCCTGCAGGACATATACACCTGCTTACCCGGGAGAGGGCTCTTC
ACCAATGGCTCCTGTGCAGACATCAAGAAGGTGGAGGCGTGGCAG
>CasR.GCA_004363535.1_DasPun_v1_BIUU_RJWM01012809.1_11493_12377+
GTCAGCTACGCCTCCTCCAGCAGACTCCTCAGCAACAAGAATCAGTTCAAGTCCTTCCTC
CGCACCATCCCCAATGACGAACTCCAGGCCACAGCCATGGCGGACATTATCGAGTATTTC
CGCTGGAACTGGGTGGGTACCATTGCTGCTGACGATGACTACGGCCGGCCAGGGATCGAG
AAGTTCCGGGAGGAGGCGGAGGAGAGGGACATCTGCATCGACTTCAGCGAGCTCATCTCC
CAGTACTCCGATGAGGAGGAGATCCAGCACGTGGTGGAGGTGATCCAGAATTCCACGGCC
AAGGTCATTGTCGTTTTCTCCAGCGGCCCAGACCTAGAACCCCTCATCAAGGAGATTGTC
CGGCGCAATATCACGGGCAAGATCTGGCTGGCCAGTGAGGCGTGGGCCAGCTCCTCCCTG
ATCGCCATGCCTGAGTACTTCCACGTGGTGGGTGGCACCATCGGATTTGCTCTCAAGGCT
GGGCAGATTCCAGGGTTCCGGGAATTTCTGCAGAAAGTCCATCCCCGGAAGTCTGTCCAC
AATGGTTTTGCCAAGGAGTTTTGGGAAGAAACATTTAACTGCCACCTCCAAGAAGGTGTT
AAAGGACCTTTACCCATGGACAGCTTCCTGAAAGGTCACGAAGAAGCTGGCATCAAATTG
AGCAACAGTTCCACTGCCTTCCGACCCCTCTGTACAGGGGAGGAGAACATCAGCAGTGTT
GAGACCCCTTACATGGATTACACACATCTGCGGATATCCTACAATGTGTACTTAGCAGTC
TACTCCATCGCCCACGCCCTGCAGGACATATATACCTGCTTACCCGGGAGAGGGCTCTTC
ACCAACGGCTCCTGTGCAGACATCAAGAAGGTAGAAGCCTGGCAG
>CasR.GCA_004027455.1_HydHyd_v1_BIUU_PVLA01017317.1_15820_16704-
GTCAGCTACGCTTCCTCTAGCAGACTCCTCAGCAACAAGAATCAGTTCAAGTCCTTCCTC
CGTACCATCCCCAATGATGAACACCAAGCCACAGCCATGGCGGACATCATCGAGTATTTC
CGCTGGAACTGGGTAGGCACAATTGCAGCTGATGATGACTACGGCCGGCCAGGGATCGAG
AAGTTCCGAGAGGAAGCCGAGGAGAGGGACATCTGCATTGACTTCAGCGAACTCATCTCC
CAGTACTCTGATGAGGAAGAGATCCAGCATGTGGTGGAGGTGATCCAGAATTCCACAGCC
AAGGTCATTGTCGTTTTCTCCAGTGGCCCAGACCTAGAACCCCTTATCAAGGAAATTGTC
CGGCGCAACATCACAGGCAAGATCTGGCTGGCCAGTGAGGCATGGGCCAGCTCCTCCCTG
ATTGCTATGCCTGAGTACTTCCATGTGGTGGGTGGCACCATTGGGTTTGCTCTCAGGGCT
GGGCAGATCCCAGGATTCCGGGAATTTCTGCAGAAAGTTCATCCCAGGAAGTCTGCCCAC
AATGGTTTTGCCAAGGAGTTTTGGGAAGAAACATTTAACTGCCATCTCCAAGAAGGTGCT
AAAGGACCTTTACCCATGGACACCTTCCTGAAAGGTCATGAAGAAGGTGGCATCAAATTA
AGCAACAGTTCCACAGCCTTCCGACCCCTCTGTACAGGGGAGGAGAACATCAGCAGTGTT
GAGACCCCTTACATGGATTACACCCATCTACGGATATCCTACAATGTGTACTTAGCAGTC
TACTCCATTGCTCATGCCCTACAGGACATATATACTTGCTTACCCGGGAGAGGGCTCTTC
ACCAACGGCTCCTGTGCAGACATCAAGAAGGTGGAAGCGTGGCAG
>CasR.GCA_004027295.1_DolPat_v1_BIUU_PVJX010003413.1_22772_23656-
GTCAGCTATGCTTCCTCTAGCAGACTCCTCAGCAACAAAAATCAGTTCAAGTCCTTCCTC
CGTACCATCCCCAATGATGAACACCAAGCCACAGCCATGGCGGACATCATCGAGTACTTC
CGCTGGAACTGGGTAGGCACGATTGCAGCCGATGATGACTACGGCCGGCCAGGGATCGAG
AAGTTCCGGGAGGAAGCTGAGGAGAGAGACATCTGCATCGACTTCAGCGAGCTCATCTCC
CAGTACTCTGATGAGGAAGAGATCCAGCACGTGGTGGAGGTGATCCAGAACTCCACAGCC
AAGGTCATTGTCGTTTTCTCCAGTGGCCCAGACCTAGAACCCCTCATCAAGGAGATTGTC
CGGCGCAACATCACAGGCAAGATCTGGCTGGCCAGTGAGGCGTGGGCCAGCTCCTCCCTG
ATCGCCATGCCTGAGTACTTCCATGTGGTTGGTGGCACCATTGGGTTTGCTCTCAGGGCT
GGGCAGATCCCAGGATTCCGGGAATTTCTGCAGAAAGTTCATCCCAGAAAGTCTACCCAC
AATGGTTTTGCCAAGGAGTTTTGGGAAGAAACATTTAACTGCCACCTCCAAGAAGGTGCT
AAAGGACCTTTACCCATGGACACCTTCCTGAAAGGTCACGAAGAAGGTGGCATCAAATTA
AGCAACAGTTCCACTGCCTTCCGACCCCTCTGTACAGGGAAGGAGAACATCAGCAGTGTT
GAGACCCCTTACATGGATTACACACATCTACGGATATCCTACAATGTGTACTTAGCTGTC
TACTCCATTGCCCATGCCCTGCAGGACATATATACCTGCTTACCCGGGAGAGGGCTCTTC
ACCAACGGCTCCTGTGCAGACATCAAGAAGGTGGAAGCATGGCAG
>CasR.GCA_000151735.1_Cavpor3.0_DS562890.1_23535970_23536854+
GTCAGTTACGCTTCCTCTAGCAGACTCCTCAGTAACAAGAATCAGTTCAAATCCTTCCTC
CGTACCATCCCCAATGATGAACACCAAGCCACAGCCATGGCGGACATTATCGAGTATTTC
CGCTGGAACTGGGTAGGCACGATTGCAGCTGATGATGACTATGGCCGGCCAGGTATCGAG
AAGTTCCGAGAGGAAGCGGAGGAGCGTGACATCTGCATCGACTTCAGCGAACTCATCTCC
CAGTACTCTGATGAGGAGGAGATCCAGCACGTGGTGGAAGTGATCCAGAATTCCACAGCC
AAGGTCATTGTCGTCTTCTCTAGTGGCCCAGACCTAGAACCCCTCATCAAAGAGATTGTC
CGGCGCAACATCACAGGCAAGATCTGGCTGGCCAGTGAAGCGTGGGCCAGCTCCTCCCTG
ATCGCCATGCCTGAGTATTTCCATGTTGTGGGTGGCACCATTGGGTTTGCTCTCAGGGCT
GGGCAGATTCCAGGATTCCGGGAATTTCTGCAGAAAGTTCATCCCAGGAAGTCTGCCCAC
AATGGTTTTGCCAAGGAGTTTTGGGAAGAAACATTTAACTGCCACCTCCAAGAAGGTGCT
AAAGGACCTTTACCCATGGACACCTTCCTGAAAGGTCACGAGGAAGGTGGCACCAAATTA
AGCAACAGTTCCACCGCCTTCCGACCCCTCTGTACAGGGAAGGAGAACATCAGCAGTGTT
GAGACTCCTTACATGGATTATACACATCTACGGATATCCTACAATGTGTACTTAGCTGTC
TACTCCATTGCCCATGCCCTGCAGGACATATATACCTGCTTACCTGGGAGAGGGCTCTTC
ACCAACGGCTCCTGTGCAGACATCAAGAAGGTGGAAGCGTGGCAG
>CasR.GCA_004027695.1_CavTsc_v1_BIUU_PVKK010001610.1_186977_187861+
GTCAGTTACGCTTCCTCTAGCAGACTCCTCAGTAACAAGAATCAGTTCAAATCCTTCCTC
CGTACCATCCCCAATGATGAACACCAAGCCACAGCCATGGCGGACATTATCGAGTATTTC
CGCTGGAACTGGGTAGGCACGATTGCAGCTGATGATGACTATGGCCGGCCAGGTATCGAG
AAGTTCCGAGAGGAAGCGGAGGAGCGTGACATCTGCATCGACTTCAGCGAACTCATCTCC
CAGTACTCTGATGAGGAGGAGATCCAGCACGTGGTGGAAGTGATCCAGAATTCCACAGCC
AAGGTCATTGTCGTCTTCTCTAGTGGCCCAGACCTAGAACCCCTCATCAAAGAGATTGTC
CGGCGCAACATCACAGGCAAGATCTGGCTGGCCAGTGAAGCGTGGGCCAGCTCCTCCCTG
ATCGCCATGCCTGAGTATTTCCATGTTGTGGGTGGCACCATTGGGTTTGCTCTCAGGGCT
GGGCAGATTCCAGGATTCCGGGAATTTCTGCAGAAAGTTCATCCCAGGAAGTCTGCCCAC
AATGGTTTTGCCAAGGAGTTTTGGGAAGAAACATTTAACTGCCACCTCCAAGAAGGTGCT
AAAGGACCTTTACCCATGGACACCTTCCTGAAAGGTCACGAGGAAGGTGGCACCAAATTA
AGCAACAGTTCCACCGCCTTCCGACCCCTCTGTACAGGGAAGGAGAACATCAGCAGTGTT
GAGACTCCTTACATGGATTATACACATCTACGGATATCCTACAATGTGTACTTAGCTGTC
TACTCCATTGCCCATGCCCTGCAGGACATATATACCTGCTTACCTGGGAGAGGGCTCTTC
ACCAACGGCTCCTGTGCAGACATCAAGAAGGTGGAAGCGTGGCAG
