# Supplementary material for: Synchronized Expansion and Contraction of Olfactory, Vomeronasal, and Taste Receptor Gene Families in Hystricomorph Rodents
Source: Mol Biol Evol. 2024 Apr 23;41(4):msae071. doi: 10.1093/molbev/msae071 (PMC11035023; doi:10.1093/molbev/msae071)
Supplement: msae071_Supplementary_Data [file msae071_supplementary_data.zip › Supplementary_Tables.xlsx]

## Sheet: Table S1
Supplementary Table S1. Genome Data for 17 Hystrcomorpha species and the mouse
Species name	Common name	Suborder	Family	Genbank accesion	Date genome data submitted	Genome size (bp)	Contig N50	# of Scaffolds	Probability of V2R gene trancation
Mus musculus	Mouse	Myomorpha	Muridae	GCA_000001635.8_GRCm38.p6	2017/09/15	2730855475	32813180
Ctenodactylus gundi	Common gundi	Hystricomorpha	Ctenodactylidae	GCA_004027205.1_CteGun_v1_BIUU	2019/01/16	2322471743	218543	860073	0.2140
Hystrix cristata	Crested porcupine		Hystricidae	GCA_004026905.1_HysCri_v1_BIUU	2019/01/16	2470917678	57102	1136598	0.5159
Thryonomys swinderianus	Greater cane rat (Grasscutter)		Thryonomyidae	This study (ThrSwi_NIG_v1)	-	2181956919	26514	20779	0.0260
Thryonomys swinderianus	Greater cane rat (Grasscutter)		Thryonomyidae	GCA_004025085.1_ThrSwi_v1_BIUU	2019/01/15	2662148533	18955	1889641	0.7914
Petromus typicus	Dassie rat		Petromuridae	GCA_004026965.1_PetTyp_v1_BIUU	2019/01/16	2389366989	29916	910679	0.6630
Heterocephalus glaber	Naked mole-rat		Heterocephalidae	GCA_000247695.1_HetGla_female_1.0	2012/02/17	2618204639	47778	4228	0.0085
Fukomys damarensis	Damaraland mole-rat		Bathyergidae	GCA_000743615.1_DMR_v1.0	2014/09/04	2333892479	44830	74730	0.0308
Chinchilla lanigera	Long-tailed chinchilla		Chinchillidae	GCA_000276665.1_ChiLan1.0	2012/08/28	2390868971	61105	2838	0.0081
Dinomys branickii	Pacarana		Dinomyidae	GCA_004027595.1_DinBra_v1_BIUU	2019/01/16	2688563719	64805	1158438	0.4694
Myocastor coypus	Nutria		Echimyidae	GCA_004027025.1_MyoCoy_v1_BIUU	2019/01/16	2903175784	28446	1669667	0.6677
Ctenomys sociabilis	Social tuco-tuco		Ctenomyidae	GCA_004027165.1_CteSoc_v1_BIUU	2019/01/16	2834814551	37562	807571	0.5825
Octodon degus	Common degu		Octodontidae	GCA_000260255.1_OctDeg1.0	2012/05/01	2995889303	19847	7134	0.0157
Erethizon dorsatum	North American porcupine		Erethizontidae	GCA_006547115.1_GSC_porc_1.0	2019/07/01	2436547097	118744	15915	0.0325
Dasyprocta punctata	Central American agouti		Dasyproctidae	GCA_004363535.1_DasPun_v1_BIUU	2019/03/22	3012098298	38650	986664	0.6131
Hydrochoerus hydrochaeris	Capybara		Caviidae	GCA_004027455.1_HydHyd_v1_BIUU	2019/01/16	2734590088	148451	655342	0.2760
Dolichotis patagonum	Patagonian mara		Caviidae	GCA_004027295.1_DolPat_v1_BIUU	2019/01/16	3289614431	27983	1905764	0.6660
Cavia porcellus	Guinea pig		Caviidae	GCA_000151735.1_Cavpor3.0	2008/03/03	2723219641	80583	3143	0.0177
Cavia tschudii	Montane guinea pig		Caviidae	GCA_004027695.1_CavTsc_v1_BIUU	2019/01/16	3077352510	64807	1368179	0.4503

## Sheet: Table S2
Supplementary Table S2. Results of BUSCO analysis
GenBank accession	Species name	Complete Genes			Fragmented	Missing
		Total	Single copy	Duplicated
GCA_000001635.8_GRCm38.p6	Mus musculus	13297	12737	560	93	408
GCA_004027205.1_CteGun_v1_BIUU	Ctenodactylus gundi	12326	12255	71	382	1090
GCA_004026905.1_HysCri_v1_BIUU	Hystrix cristata	10785	10601	184	914	2099
This study (ThrSwi_NIG_v1)	Thryonomys swinderianus	12990	12872	118	143	665
GCA_004025085.1_ThrSwi_v1_BIUU	Thryonomys swinderianus	8135	8051	84	1459	4204
GCA_004026965.1_PetTyp_v1_BIUU	Petromus typicus	9237	9117	120	1214	3347
GCA_000247695.1_HetGla_female_1.0	Heterocephalus glaber	13039	12447	592	155	604
GCA_000743615.1_DMR_v1.0	Fukomys damarensis	12496	12366	130	434	868
GCA_000276665.1_ChiLan1.0	Chinchilla lanigera	12935	12805	130	231	632
GCA_004027595.1_DinBra_v1_BIUU	Dinomys branickii	11021	10825	196	855	1922
GCA_004027025.1_MyoCoy_v1_BIUU	Myocastor coypus	8833	8302	531	1330	3635
GCA_004027165.1_CteSoc_v1_BIUU	Ctenomys sociabilis	9988	9301	687	1133	2677
GCA_000260255.1_OctDeg1.0	Octodon degus	13048	12296	752	211	539
GCA_006547115.1_GSC_porc_1.0	Erethizon dorsatum	13116	12931	185	137	545
GCA_004363535.1_DasPun_v1_BIUU	Dasyprocta punctata	9616	9449	167	1214	2968
GCA_004027455.1_HydHyd_v1_BIUU	Hydrochoerus hydrochaeris	12003	11869	134	494	1301
GCA_004027295.1_DolPat_v1_BIUU	Dolichotis patagonum	9989	9865	124	1100	2709
GCA_000151735.1_Cavpor3.0	Cavia porcellus	12870	12712	158	247	681
GCA_004027695.1_CavTsc_v1_BIUU	Cavia tschudii	11599	11456	143	683	1516

## Sheet: Table S3
Supplementary Table S3. Results of CEGMA analysis
GenBank accession	Species name	Complete (%)	Partial	Missing	# of orthologs / core gene	% of core genes with >1 orthlog
GCA_000001635.8_GRCm38.p6	Mus musculus	225 (96.6)	6	2	1.11	8.4
GCA_004027205.1_CteGun_v1_BIUU	Ctenodactylus gundi	194 (83.3)	34	5	1.13	11.3
GCA_004026905.1_HysCri_v1_BIUU	Hystrix cristata	163 (70.0)	62	8	1.31	21.4
This study (ThrSwi_NIG_v1)	Thryonomys swinderianus	222 (95.3)	9	2	1.01	1.4
GCA_004025085.1_ThrSwi_v1_BIUU	Thryonomys swinderianus	116 (49.8)	97	20	1.62	42.2
GCA_004026965.1_PetTyp_v1_BIUU	Petromus typicus	131 (56.2)	85	17	1.69	45.0
GCA_000247695.1_HetGla_female_1.0	Heterocephalus glaber	220 (94.4)	10	3	1.40	24.6
GCA_000743615.1_DMR_v1.0	Fukomys damarensis	220 (94.4)	10	3	1.06	5.9
GCA_000276665.1_ChiLan1.0	Chinchilla lanigera	221 (94.8)	10	2	1.10	7.2
GCA_004027595.1_DinBra_v1_BIUU	Dinomys branickii	175 (75.1)	51	7	1.41	29.7
GCA_004027025.1_MyoCoy_v1_BIUU	Myocastor coypus	140 (60.1)	80	13	1.59	38.6
GCA_004027165.1_CteSoc_v1_BIUU	Ctenomys sociabilis	159 (68.2)	62	12	1.66	40.9
GCA_000260255.1_OctDeg1.0	Octodon degus	215 (92.3)	15	3	1.27	18.6
GCA_006547115.1_GSC_porc_1.0	Erethizon dorsatum	217 (93.1)	14	2	1.06	4.6
GCA_004363535.1_DasPun_v1_BIUU	Dasyprocta punctata	144 (61.8)	76	13	1.36	27.8
GCA_004027455.1_HydHyd_v1_BIUU	Hydrochoerus hydrochaeris	202 (86.7)	26	5	1.21	17.8
GCA_004027295.1_DolPat_v1_BIUU	Dolichotis patagonum	145 (62.2)	75	13	1.39	31.7
GCA_000151735.1_Cavpor3.0	Cavia porcellus	224 (96.1)	6	3	1.05	4.9
GCA_004027695.1_CavTsc_v1_BIUU	Cavia tschudii	177 (76.0)	49	7	1.22	18.6

## Sheet: Table S4
Supplementary Table S4. Name of genes, BUSCO ID, and the model used in BEAST divergence dating.
S. No.	BUSCO ID	Gene Name in OrthoDBv10	Model
1	56at314147	sacsin isoform X1	JTT+G
2	173at314147	polycystin-1 isoform X1	JTT+G
3	233at314147	Dachsous cadherin-related 1	JTT+I+G
4	254at314147	epiplakin	JTT+G
5	270at314147	cardiomyopathy-associated protein 5	JTT+I+G
6	300at314147	Cadherin EGF LAG seven-pass G-type receptor 2	JTT+I+G
7	307at314147	protein bassoon	JTT+G
8	321at314147	Striated muscle-specific serine/threonine-protein kinase	JTT+G
9	386at314147	spen family transcription repressor	JTT+G
10	463at314147	helicase with zinc finger domain 2	JTT+G
11	479at314147	xin actin-binding repeat containing 2	JTT+G
12	487at314147	zinc finger protein 292	JTT+G
13	512at314147	Zinc finger protein 462	JTT+G
14	522at314147	biorientation of chromosomes in cell division protein 1-like 1	JTT+G
15	574at314147	ATP-binding cassette sub-family A member 1	JTT+G
16	602at314147	probable JmjC domain-containing histone demethylation protein 2C isoform X1	JTT+G
17	621at314147	Carbamoyl-phosphate synthetase 2, aspartate transcarbamylase, and dihydroorotase	WAG+G
18	665at314147	microtubule-associated protein 1A	JTT+I+G
19	678at314147	BAH and coiled-coil domain-containing protein 1 isoform X1	JTT+G
20	733at314147	integrator complex subunit 1 isoform X1	JTT+I+G
21	737at314147	Human immunodeficiency virus type I enhancer binding protein 1	JTT+I+G
22	758at314147	testis-expressed sequence 15 protein	JTT+I+G
23	760at314147	Agrin	JTT+G
24	791at314147	plexin-B1	JTT+G
25	842at314147	putative Polycomb group protein ASXL3	JTT+G
26	901at314147	microtubule-associated protein 1B	JTT+G
27	1023at314147	plexin-B2	JTT+G
28	1127at314147	SET binding factor 1	JTT+G
29	1147at314147	death-inducer obliterator 1	JTT+G
30	1150at314147	zinc finger homeobox protein 2	JTT+G
31	1179at314147	Ankyrin repeat domain 11	JTT+I+G
32	1247at314147	rho guanine nucleotide exchange factor 17	JTT+G
33	1266at314147	Upstream transcription factor family member 3	JTT+G
34	1293at314147	protein NYNRIN	JTT+G
35	1340at314147	rapamycin-insensitive companion of mTOR isoform X1	JTT+G
36	1352at314147	zinc finger protein 646	JTT+I+G
37	1358at314147	centrosomal protein 295	JTT+G
38	1361at314147	transcription factor 20 isoform X1	JTT+I+G
39	1490at314147	protein PRR14L isoform X1	JTT+G
40	1510at314147	exophilin-5	JTT+I+G
41	1525at314147	retinoic acid induced 1	JTT+G
42	1541at314147	unconventional myosin-IXb	JTT+G
43	1572at314147	CASP8-associated protein 2	JTT+G
44	1604at314147	leucine rich repeat containing 7	JTT+I+G
45	1661at314147	A-kinase anchor protein 11	JTT+G
46	1685at314147	tudor domain-containing protein 6	JTT+G
47	1688at314147	Rho GTPase activating protein 5	JTT+G
48	1700at314147	Zinc finger SWIM-type containing 8	JTT+G
49	1702at314147	Maestro heat like repeat family member 1	JTT+G
50	1718at314147	sushi, nidogen and EGF-like domain-containing protein 1	JTT+G
51	1721at314147	cleavage and polyadenylation specificity factor subunit 1 isoform X1	BLOSUM62+G
52	1786at314147	sterile alpha motif domain-containing protein 9	JTT+G
53	1850at314147	xin actin-binding repeat-containing protein 1	JTT+G
54	1887at314147	rho GTPase-activating protein 35	JTT+G
55	1928at314147	contactin-associated protein 1	JTT+G
56	1934at314147	kinesin family member 21B	JTT+G
57	1972at314147	Ankyrin repeat domain 50	JTT+I+G
58	1998at314147	methyl-CpG-binding domain protein 5	JTT+I+G
59	2002at314147	mitogen-activated protein kinase-binding protein 1 isoform X1	JTT+G
60	2013at314147	Neurite extension and migration factor	JTT+G
61	2083at314147	vascular endothelial growth factor receptor 3	JTT+G
62	2100at314147	neuralized-like protein 4 isoform X1	JTT+G
63	2103at314147	PCF11 cleavage and polyadenylation factor subunit	JTT+G
64	2173at314147	Sialic acid binding Ig like lectin 1	JTT+G
65	2181at314147	Zinc finger protein 521	DAYHOFF+I+G
66	2197at314147	1-phosphatidylinositol 4,5-bisphosphate phosphodiesterase gamma-1	BLOSUM62+G
67	2216at314147	phosphoribosylformylglycinamidine synthase	JTT+G
68	2228at314147	structure-specific endonuclease subunit SLX4	JTT+G
69	2239at314147	splicing factor 3B subunit 1	BLOSUM62+I+G
70	2248at314147	nuclear mitotic apparatus protein 1 isoform X1	JTT+G
71	2263at314147	vascular endothelial growth factor receptor 2	JTT+G
72	2278at314147	protein scribble homolog isoform X1	JTT+G
73	2287at314147	tensin-2 isoform X1	JTT+G
74	2320at314147	tyrosine-protein phosphatase non-receptor type 23	JTT+G
75	2385at314147	coatomer subunit alpha	BLOSUM62+I+G
76	2504at314147	Zinc finger protein 423	DAYHOFF+I+G
77	2512at314147	Breast cancer type 1 susceptibility protein homolog	JTT+I+G
78	2518at314147	transmembrane protein 94 isoform X1	JTT+G
79	2592at314147	dermatan-sulfate epimerase-like protein	JTT+G
80	2655at314147	protein Shroom3	JTT+I+G
81	2685at314147	PAS domain-containing serine/threonine-protein kinase	JTT+I+G
82	2775at314147	centrosomal protein of 170 kDa protein B isoform X1	JTT+I+G
83	2814at314147	Regulatory factor X, 7	JTT+G
84	2897at314147	nephrin isoform X1	JTT+G
85	2900at314147	zinc finger protein 644 isoform X1	JTT+G
86	2905at314147	pleckstrin homology domain-containing family A member 7 isoform X1	JTT+G
87	2944at314147	EH domain-binding protein 1-like protein 1	JTT+I+G
88	2976at314147	uncharacterized protein KIAA1107 homolog isoform X1	JTT+G
89	2989at314147	Dispatched RND transporter family member 2	JTT+G
90	3017at314147	WD repeat-containing protein 6	JTT+G
91	3028at314147	cullin-associated NEDD8-dissociated protein 1	BLOSUM62+G
92	3070at314147	capping protein, Arp2/3 and myosin-I linker protein 3 isoform X1	JTT+G
93	3096at314147	mitogen-activated protein kinase kinase kinase 6 isoform X1	JTT+G
94	3128at314147	uncharacterized protein KIAA1671 homolog isoform X1	JTT+G
95	3130at314147	KN motif and ankyrin repeat domain-containing protein 1 isoform X1	JTT+G
96	3157at314147	ubiquitin carboxyl-terminal hydrolase 42	JTT+G
97	3198at314147	nck-associated protein 1-like	BLOSUM62+G
98	3214at314147	B-cell CLL/lymphoma 9 protein	JTT+G
99	3229at314147	laminin subunit gamma-2	JTT+G
100	3237at314147	B-cell CLL/lymphoma 9-like protein	JTT+I+G
101	3260at314147	protocadherin-19 isoform X1	JTT+I+G
102	3261at314147	F-box only protein 38 isoform X1	JTT+G
103	3281at314147	mitogen-activated protein kinase kinase kinase 19	JTT+G
104	3297at314147	Pyruvate carboxylase	BLOSUM62+G
105	3300at314147	caskin-1 isoform X1	JTT+G
106	3315at314147	zinc finger E-box-binding homeobox 2	JTT+I+G
107	3338at314147	Ran-binding protein 6	JTT+I+G
108	3419at314147	PR domain zinc finger protein 2	JTT+G
109	3427at314147	Adenylate cyclase	JTT+I+G
110	3440at314147	DNA repair protein REV1	JTT+G
111	3468at314147	retrotransposon-like protein 1	JTT+I+G
112	3489at314147	sal-like protein 3 isoform X1	JTT+G
113	3510at314147	protocadherin-18 isoform X1	JTT+I+G
114	3548at314147	zinc finger and BTB domain containing 38	JTT+G
115	3556at314147	uncharacterized protein LOC110565081	JTT+G
116	3584at314147	phosphatidylinositol 3,4,5-trisphosphate 5-phosphatase 2 isoform X1	JTT+G
117	3611at314147	bromodomain and PHD finger containing, 3	JTT+I+G
118	3622at314147	junctional protein associated with coronary artery disease	JTT+I+G
119	3631at314147	peregrin isoform X1	JTT+I+G
120	3637at314147	proto-oncogene tyrosine-protein kinase receptor Ret	JTT+I+G
121	3640at314147	Capping protein regulator and myosin 1 linker 2	JTT+G
122	3674at314147	activity-dependent neuroprotector homeobox protein	JTT+G
123	3690at314147	lysine-specific demethylase 6B	JTT+G
124	3704at314147	zinc finger protein 608	JTT+G
125	3736at314147	inactive phospholipase C-like protein 2	JTT+G
126	3795at314147	calpain-15 isoform X1	JTT+I+G
127	3826at314147	nuclear receptor-interacting protein 1	JTT+G
128	3833at314147	synemin isoform X1	JTT+G
129	3835at314147	semaphorin-6A isoform X1	JTT+G
130	3844at314147	DEAH-box helicase 38	JTT+I+G
131	3847at314147	AT-hook DNA-binding motif-containing protein 1	JTT+G
132	3855at314147	protein FAM83H	JTT+G
133	3879at314147	gem-associated protein 4	JTT+G
134	3884at314147	nestin	JTT+G
135	3923at314147	Inositol polyphosphate-5-phosphatase F	JTT+G
136	3948at314147	1-phosphatidylinositol 4,5-bisphosphate phosphodiesterase beta-2 isoform X1	JTT+G
137	3952at314147	ephrin type-B receptor 3	JTT+I+G
138	3966at314147	ATP binding cassette subfamily C member 10	JTT+G
139	3981at314147	tonsoku-like protein	JTT+G
140	3999at314147	uncharacterized protein C22orf46 homolog	JTT+G
141	4000at314147	RIMS-binding protein 3	JTT+G
142	4034at314147	dynactin subunit 1 isoform X1	JTT+G
143	4062at314147	zinc finger protein 654	JTT+G
144	4065at314147	protocadherin-10 isoform X1	JTT+I+G
145	4091at314147	paired amphipathic helix protein Sin3b isoform X1	JTT+G
146	4102at314147	L-fucose kinase isoform X1	JTT+G
147	4108at314147	codanin-1	JTT+G
148	4111at314147	lysine-specific demethylase hairless	JTT+G
149	4117at314147	serine/threonine-protein kinase LMTK3	JTT+G
150	4158at314147	MAM domain containing 4	JTT+G
151	4199at314147	Apoptosis-associated tyrosine kinase	JTT+G
152	4228at314147	natriuretic peptide receptor 1	JTT+G
153	4271at314147	integrin alpha-3 isoform X1	JTT+G
154	4272at314147	Platelet-derived growth factor receptor alpha	JTT+G
155	4280at314147	A disintegrin and metalloproteinase with thrombospondin motifs 1	JTT+G
156	4291at314147	rho guanine nucleotide exchange factor 40 isoform X1	JTT+G
157	4297at314147	Zinc finger DBF-type containing 2	JTT+I+G
158	4302at314147	zinc finger and BTB domain containing 21	JTT+G
159	4310at314147	ADNP homeobox protein 2	JTT+G
160	4316at314147	enamelin	JTT+G
161	4318at314147	Spalt-like transcription factor 1	JTT+I+G
162	4327at314147	protocadherin-9 isoform X1	JTT+I+G
163	4345at314147	solute carrier family 12 member 3 isoform X1	JTT+G
164	4360at314147	zinc finger protein 518B	JTT+G
165	4379at314147	zinc finger protein 804A	JTT+G
166	4416at314147	SEC24 homolog C, COPII coat complex component	JTT+G
167	4419at314147	actin-like 11	JTT+I+G
168	4435at314147	insulin receptor substrate 1	JTT+G
169	4445at314147	malignant fibrous histiocytoma-amplified sequence 1	JTT+G
170	4452at314147	contactin-2	JTT+G
171	4503at314147	protocadherin-12	JTT+G
172	4523at314147	neutral alpha-glucosidase AB isoform X1	JTT+G
173	4531at314147	alpha-mannosidase 2C1 isoform X1	JTT+G
174	4559at314147	SH3 domain-binding protein 4	JTT+I+G
175	4568at314147	SH3 and PX domain-containing protein 2A isoform X1	JTT+G
176	4608at314147	teashirt homolog 1	JTT+I+G
177	4612at314147	protein SMG8	JTT+I+G
178	4634at314147	calmodulin-regulated spectrin-associated protein 3 isoform X1	JTT+G
179	4655at314147	toll-like receptor 8	JTT+G
180	4661at314147	F-box only protein 10	JTT+G
181	4732at314147	synaptopodin-2	JTT+G
182	4748at314147	E3 ubiquitin-protein ligase MIB2 isoform X1	JTT+G
183	4848at314147	FYVE and coiled-coil domain containing 1	JTT+G
184	4851at314147	ephrin type-A receptor 1 isoform X1	JTT+G
185	4855at314147	protein KRBA1	JTT+G
186	4874at314147	ATP-dependent DNA helicase Q4 isoform X1	JTT+G
187	4900at314147	Exostosin like glycosyltransferase 3	JTT+G
188	4923at314147	microtubule-associated protein 4 isoform X1	JTT+G
189	4934at314147	probable ATP-dependent RNA helicase DHX34	JTT+G
190	4952at314147	serine/threonine-protein kinase TAO2 isoform X1	JTT+G
191	4953at314147	huntingtin-interacting protein 1-related protein	JTT+G
192	4960at314147	adenylate cyclase type 4	JTT+G
193	4990at314147	zinc finger BED domain-containing protein 6	JTT+G
194	5009at314147	Anion exchange protein	JTT+I+G
195	5061at314147	coatomer subunit beta'	BLOSUM62+G
196	5090at314147	TELO2 interacting protein 1	JTT+G
197	5094at314147	zinc finger protein 831	JTT+I+G
198	5099at314147	FACT complex subunit SPT16	JTT+G
199	5116at314147	zinc finger protein GLI1	JTT+G
200	5172at314147	thyroid peroxidase	JTT+G
201	5184at314147	sn1-specific diacylglycerol lipase alpha	JTT+G
202	5332at314147	transcriptional activator MN1	JTT+I+G
203	5363at314147	zinc finger protein with KRAB and SCAN domains 2	JTT+G
204	5418at314147	Zinc finger MYM-type containing 1	JTT+G
205	5468at314147	serine/threonine-protein kinase ULK1 isoform X1	JTT+G
206	5476at314147	regulator of G-protein signaling 3 isoform X1	JTT+G
207	5517at314147	teashirt homolog 3	JTT+I+G
208	5535at314147	periaxin	JTT+G
209	5570at314147	uncharacterized protein C2orf71 homolog	JTT+G
210	5627at314147	Sterol regulatory element binding transcription factor 1	JTT+G
211	5650at314147	protocadherin-20	JTT+I+G
212	5685at314147	CTR9 homolog, Paf1/RNA polymerase II complex component	JTT+G
213	5687at314147	DNA repair endonuclease XPF	JTT+G
214	5703at314147	carnosine synthase 1	JTT+G
215	5705at314147	zinc finger protein 507	JTT+G
216	5740at314147	MHC class II transactivator isoform X1	JTT+G
217	5746at314147	Smith-Magenis syndrome chromosomal region candidate gene 8 protein	JTT+G
218	5802at314147	WD repeat domain 3	JTT+G
219	5814at314147	formin-like protein 3 isoform X1	BLOSUM62+G
220	5869at314147	serine/arginine repetitive matrix protein 2	JTT+G
221	5874at314147	integrator complex subunit 5	JTT+G
222	5881at314147	periodic tryptophan protein 2 homolog	JTT+G
223	5943at314147	trafficking kinesin-binding protein 1 isoform X1	JTT+G
224	5957at314147	Kinesin-like protein	JTT+G
225	5970at314147	metabotropic glutamate receptor 2	JTT+G
226	5978at314147	Histone deacetylase	JTT+G
227	5982at314147	filamin A-interacting protein 1-like isoform X1	JTT+G
228	5991at314147	Microtubule-associated tumor suppressor candidate 2 homolog	JTT+I+G
229	6000at314147	non-lysosomal glucosylceramidase	JTT+G
230	6010at314147	potassium voltage-gated channel subfamily B member 2	JTT+G
231	6030at314147	Fanconi anemia core complex-associated protein 100	JTT+G
232	6054at314147	basonuclin 1	JTT+G
233	6061at314147	Peroxisome proliferator-activated receptor gamma, coactivator-related 1	JTT+G
234	6097at314147	PH and SEC7 domain-containing protein 4	JTT+G
235	6098at314147	DNA ligase	JTT+G
236	6107at314147	xylosyltransferase 2	JTT+G
237	6117at314147	adipocyte enhancer-binding protein 1	JTT+G
238	6154at314147	Kinesin-like protein	JTT+G
239	6161at314147	Family with sequence similarity 160 member A2	JTT+G
240	6175at314147	volume-regulated anion channel subunit LRRC8D	JTT+I+G
241	6177at314147	leucine-zipper-like transcriptional regulator 1	BLOSUM62+G
242	6198at314147	MAGE-like protein 2	JTT+G
243	6211at314147	la-related protein 1 isoform X1	JTT+G
244	6212at314147	Armadillo repeat protein deleted in velo-cardio-facial syndrome homolog	JTT+I+G
245	6237at314147	Adenylate cyclase	JTT+G
246	6267at314147	UPF0258 protein KIAA1024 homolog	JTT+G
247	6277at314147	rhomboid 5 homolog 1	BLOSUM62+G
248	6327at314147	Upregulator of cell proliferation	JTT+G
249	6346at314147	hypoxia up-regulated protein 1	JTT+G
250	6356at314147	transmembrane protein 8B isoform X1	JTT+G
251	6414at314147	serine/threonine-protein kinase MARK2 isoform X1	BLOSUM62+I+G
252	6455at314147	serine/threonine-protein kinase 11-interacting protein	JTT+G
253	6477at314147	Gamma-tubulin complex component	JTT+I+G
254	6505at314147	inter-alpha-trypsin inhibitor heavy chain H5	JTT+G
255	6511at314147	AMP deaminase 2 isoform X1	JTT+I+G
256	6533at314147	GPI ethanolamine phosphate transferase 3 isoform X1	JTT+G
257	6541at314147	3-hydroxy-3-methylglutaryl coenzyme A reductase	JTT+G
258	6548at314147	VPS16, CORVET/HOPS core subunit	JTT+G
259	6562at314147	ubiquitin-protein ligase E3A isoform X1	JTT+I+G
260	6594at314147	Rho family-interacting cell polarization regulator 1	JTT+G
261	6613at314147	zinc finger E-box-binding homeobox 1	JTT+G
262	6652at314147	centrosomal protein of 104 kDa	JTT+G
263	6667at314147	meiosis-specific coiled-coil domain-containing protein MEIOC	JTT+G
264	6679at314147	spermatogenesis-associated protein 20	JTT+G
265	6691at314147	adhesion G-protein coupled receptor F3	JTT+G
266	6716at314147	transforming growth factor beta receptor type 3	JTT+G
267	6740at314147	storkhead-box protein 2 isoform X1	JTT+G
268	6743at314147	protein FAM214A	JTT+G
269	6769at314147	zinc fingers and homeoboxes protein 3	JTT+G
270	6852at314147	Rho GTPase-activating protein 30	JTT+G
271	6856at314147	general transcription factor 3C polypeptide 4	JTT+I+G
272	6875at314147	volume-regulated anion channel subunit LRRC8A	JTT+I+G
273	6899at314147	MACC1, MET transcriptional regulator	JTT+G
274	6955at314147	SLIT and NTRK-like family, member 4	JTT+I+G
275	7017at314147	nucleotide-binding oligomerization domain-containing protein 1	JTT+G
276	7030at314147	BMP/retinoic acid-inducible neural-specific protein 2	JTT+I+G
277	7050at314147	protocadherin beta-1	JTT+G
278	7051at314147	zinc fingers and homeoboxes protein 2	JTT+G
279	7054at314147	hepatocyte growth factor-like protein	JTT+G
280	7070at314147	phosphoinositide 3-kinase regulatory subunit 5	JTT+G
281	7088at314147	protein FAM83B	JTT+G
282	7123at314147	DNA damage-induced apoptosis suppressor protein	JTT+G
283	7151at314147	Jade family PHD finger 2	JTT+G
284	7157at314147	Natural killer cell triggering receptor	JTT+G
285	7186at314147	Tyrosine-protein kinase	JTT+G
286	7193at314147	importin-4	JTT+G
287	7204at314147	semaphorin-3F isoform X1	JTT+G
288	7219at314147	ataxin-7-like protein 1 isoform X1	JTT+G
289	7256at314147	PAX-interacting protein 1	JTT+G
290	7259at314147	oxysterol-binding protein 2 isoform X1	JTT+G
291	7263at314147	volume-regulated anion channel subunit LRRC8C	JTT+G
292	7316at314147	SLIT and NTRK-like protein 5	JTT+G
293	7377at314147	synaptopodin isoform X1	JTT+G
294	7402at314147	leucine zipper protein 1	JTT+G
295	7429at314147	kinesin-like protein KIF18A	JTT+G
296	7436at314147	low-density lipoprotein receptor-related protein 3	JTT+I+G
297	7493at314147	semaphorin-4C	JTT+G
298	7496at314147	RAD51-associated protein 2	JTT+G
299	7506at314147	Oxysterol-binding protein	JTT+G
300	7512at314147	WD repeat domain 75	JTT+G
301	7516at314147	myelin regulatory factor	JTT+G
302	7520at314147	furin	JTT+G
303	7545at314147	Glycosylphosphatidylinositol specific phospholipase D1	JTT+G
304	7569at314147	A-kinase anchor protein 4	JTT+G
305	7590at314147	lysyl oxidase homolog 4 isoform X1	JTT+G
306	7622at314147	small G protein signaling modulator 3 isoform X1	JTT+G
307	7638at314147	zinc finger protein 281	JTT+G
308	7653at314147	phosphofurin acidic cluster sorting protein 2 isoform X1	JTT+G
309	7660at314147	ubiquitin-like, containing PHD and RING finger domains, 1	JTT+G
310	7677at314147	TFIIH basal transcription factor complex helicase XPD subunit	BLOSUM62+G
311	7724at314147	inter-alpha-trypsin inhibitor heavy chain family member 4	JTT+G
312	7732at314147	transferrin receptor protein 2	JTT+G
313	7742at314147	pantothenate kinase 4	JTT+G
314	7758at314147	G-protein coupled receptor-associated sorting protein 2	JTT+G
315	7789at314147	sal-like protein 2 isoform X1	JTT+G
316	7801at314147	phospholipid phosphatase-related protein type 4	JTT+G
317	7818at314147	solute carrier family 12 member 9	JTT+I+G
318	7856at314147	cytosolic carboxypeptidase-like protein 5 isoform X1	JTT+G
319	7879at314147	disintegrin and metalloproteinase domain-containing protein 33 isoform X1	JTT+G
320	7892at314147	ATP binding cassette subfamily B member 6 (Langereis blood group)	JTT+G
321	7934at314147	anaphase-promoting complex subunit 2	JTT+G
322	7953at314147	Hermansky-Pudlak syndrome 6 protein	JTT+G
323	7980at314147	sodium/hydrogen exchanger 3	JTT+I+G
324	7982at314147	lymphoid-specific helicase	JTT+I+G
325	8020at314147	SLIT and NTRK-like protein 6	JTT+G
326	8021at314147	coiled-coil domain-containing protein 110	JTT+G
327	8023at314147	ELM2 and Myb/SANT domain containing 1	JTT+I+G
328	8039at314147	cap-specific mRNA (nucleoside-2'-O-)-methyltransferase 2	JTT+G
329	8050at314147	arf-GAP with GTPase, ANK repeat and PH domain-containing protein 2 isoform X1	JTT+G
330	8054at314147	neuronal PAS domain-containing protein 4	JTT+G
331	8055at314147	Amine oxidase	JTT+G
332	8073at314147	FAST kinase domains 5	JTT+G
333	8134at314147	volume-regulated anion channel subunit LRRC8E	JTT+G
334	8140at314147	GEM-interacting protein	JTT+G
335	8143at314147	volume-regulated anion channel subunit LRRC8B	JTT+I+G
336	8150at314147	sushi domain-containing protein 2	JTT+G
337	8152at314147	DNA replication licensing factor MCM5	JTT+G
338	8177at314147	protein bicaudal D homolog 2 isoform X1
339	8192at314147	p53-induced death domain-containing protein 1	JTT+G
340	8226at314147	F-box only protein 30	JTT+G
341	8257at314147	dystroglycan	JTT+I+G
342	8298at314147	RAD50 interactor 1	JTT+G
343	8308at314147	NF-kappa-B-repressing factor	JTT+I+G
344	8318at314147	kelch-like protein 11	JTT+I+G
345	8394at314147	disintegrin and metalloproteinase domain-containing protein 19	JTT+G
346	8404at314147	protein FAM171B	JTT+G
347	8413at314147	MKL/myocardin-like protein 1 isoform X1	JTT+G
348	8417at314147	BRCA1-associated ATM activator 1	JTT+G
349	8449at314147	cadherin-16 isoform X1	JTT+G
350	8542at314147	semaphorin-3G	JTT+G
351	8551at314147	Histone deacetylase	JTT+G
352	8562at314147	large proline-rich protein BAG6 isoform X1	JTT+G
353	8606at314147	epidermal growth factor receptor substrate 15-like 1 isoform X1	JTT+G
354	8628at314147	actin filament-associated protein 1-like 2	JTT+G
355	8665at314147	arginyl aminopeptidase-like 1	JTT+G
356	8689at314147	inhibitor of nuclear factor kappa-B kinase subunit epsilon	JTT+G
357	8703at314147	Dynein regulatory complex subunit 7	JTT+G
358	8706at314147	PR domain zinc finger protein 1 isoform X1	JTT+G
359	8713at314147	zinc finger and BTB domain containing 20	JTT+I+G
360	8723at314147	reticulon-4 isoform X1	JTT+G
361	8741at314147	cytosolic phospholipase A2 zeta	JTT+G
362	8750at314147	DNA replication licensing factor MCM3	JTT+G
363	8771at314147	uncharacterized protein C19orf68 homolog	JTT+G
364	8792at314147	multimerin-2	JTT+G
365	8803at314147	mitogen-activated protein kinase kinase kinase 14	JTT+G
366	8810at314147	zinc finger and BTB domain containing 1	JTT+I+G
367	8814at314147	sodium/hydrogen exchanger 1	JTT+G
368	8817at314147	chondroitin sulfate synthase 2	JTT+G
369	8837at314147	ral guanine nucleotide dissociation stimulator isoform X1	JTT+I+G
370	8841at314147	RNA-binding protein 26 isoform X1	JTT+G
371	8854at314147	ArfGAP with coiled-coil, ankyrin repeat and PH domains 3	JTT+G
372	8868at314147	leucine-rich repeat neuronal protein 1	JTT+I+G
373	8902at314147	Myogenesis regulating glycosidase (putative)	JTT+I+G
374	8920at314147	1-phosphatidylinositol 4,5-bisphosphate phosphodiesterase delta-1	JTT+I+G
375	8927at314147	B-cell lymphoma/leukemia 11A isoform X1	DAYHOFF
376	8967at314147	protein phosphatase 1 regulatory subunit 26	JTT+I+G
377	8969at314147	Potassium channel tetramerization domain containing 1	JTT+G
378	8982at314147	zinc finger protein 366	JTT+I+G
379	9001at314147	plakophilin-3	JTT+G
380	9034at314147	SLIT and NTRK-like family, member 1	JTT+G
381	9048at314147	anoctamin-8	JTT+G
382	9061at314147	serine/threonine-protein kinase DCLK3	JTT+G
383	9078at314147	disintegrin and metalloproteinase domain-containing protein 21	JTT+G
384	9082at314147	transcription factor E2F8	JTT+G
385	9093at314147	kelch domain-containing protein 7A	JTT+G
386	9143at314147	protein FAM160B2	JTT+G
387	9154at314147	tripartite motif-containing protein 42	JTT+I+G
388	9214at314147	Endo-beta-N-acetylglucosaminidase	JTT+G
389	9216at314147	disintegrin and metalloproteinase domain-containing protein 8 isoform X1	JTT+G
390	9252at314147	phosphorylated CTD-interacting factor 1	JTT+I+G
391	9264at314147	TATA box-binding protein-associated factor RNA polymerase I subunit C isoform X1	JTT+G
392	9275at314147	glycerol-3-phosphate acyltransferase 2, mitochondrial isoform X1	JTT+G
393	9281at314147	receptor-type tyrosine-protein phosphatase-like N isoform X1	JTT+G
394	9282at314147	polycystic kidney disease 2-like 1 protein	JTT+G
395	9341at314147	insulin receptor substrate 4	JTT+G
396	9433at314147	zinc finger protein 438	JTT+G
397	9476at314147	ankyrin repeat and EF-hand domain-containing protein 1	JTT+G
398	9555at314147	leucine-rich repeat-containing protein 36	JTT+G
399	9582at314147	protein ELFN1	JTT+G
400	9583at314147	zinc fingers and homeoboxes protein 1	JTT+G
401	9597at314147	taste receptor type 1 member 3	JTT+G
402	9604at314147	protein O-linked-mannose beta-1,2-N-acetylglucosaminyltransferase 1 isoform X1	JTT+G
403	9609at314147	stonin-1	JTT+G
404	9636at314147	sodium/myo-inositol cotransporter	JTT+I+G
405	9641at314147	1-phosphatidylinositol 4,5-bisphosphate phosphodiesterase delta-3	JTT+G
406	9652at314147	calpain-5	JTT+G
407	9657at314147	zinc finger and BTB domain containing 39	JTT+G
408	9664at314147	double-stranded RNA-specific editase 1 isoform X1	JTT+G
409	9667at314147	serine/threonine-protein phosphatase 6 regulatory subunit 1	JTT+G
410	9688at314147	transcription regulator protein BACH1	JTT+G
411	9709at314147	zinc finger SWIM domain-containing protein 3	JTT+G
412	9711at314147	fibrosin-1-like protein isoform 3	JTT+G
413	9739at314147	translation initiation factor eIF-2B subunit epsilon	JTT+G
414	9753at314147	prospero homeobox protein 1	JTT+G
415	9786at314147	negative regulator of reactive oxygen species	JTT+G
416	9844at314147	SKI/DACH domain-containing protein 1	JTT+G
417	9850at314147	mannosyl-oligosaccharide glucosidase	JTT+G
418	9869at314147	pleckstrin homology domain-containing family H member 3 isoform X1	JTT+G
419	9872at314147	coiled-coil domain-containing protein 87	JTT+G
420	9907at314147	leucine-rich repeat neuronal protein 3	JTT+G
421	9913at314147	fidgetin	JTT+G
422	9934at314147	zinc finger protein 770	JTT+G
423	9963at314147	polyamine-modulated factor 1-binding protein 1	JTT+G
424	9977at314147	Kirre like nephrin family adhesion molecule 2	JTT+G
425	10009at314147	toll-like receptor 4	JTT+G
426	10036at314147	Ubiquitin carboxyl-terminal hydrolase	JTT+G
427	10071at314147	telomerase reverse transcriptase	JTT+G
428	10073at314147	VPS51, GARP complex subunit	JTT+I+G
429	10093at314147	ribosome biogenesis protein BOP1	JTT+G
430	10094at314147	Carboxypeptidase X, M14 family member 1	JTT+G
431	10095at314147	NTPase KAP family P-loop domain containing 1	JTT+G
432	10158at314147	Transporter	JTT+G
433	10176at314147	synaptopodin 2-like protein isoform X1	JTT+I+G
434	10187at314147	growth arrest-specific protein 6	JTT+G
435	10191at314147	kelch like family member 32	JTT+G
436	10204at314147	actin filament-associated protein 1-like 1	JTT+G
437	10214at314147	reticulon-3 isoform X1	JTT+G
438	10223at314147	zinc finger BED domain-containing protein 5	JTT
439	10253at314147	smoothelin isoform X1	JTT+G
440	10297at314147	engulfment and cell motility protein 3	JTT+G
441	10300at314147	protein FAM83C	JTT+G
442	10315at314147	cell division cycle protein 16 homolog	JTT+I+G
443	10317at314147	kelch repeat and BTB domain-containing protein 12	JTT+G
444	10340at314147	Protein-glucosylgalactosylhydroxylysine glucosidase	JTT+G
445	10345at314147	nuclear factor erythroid 2-related factor 1 isoform X1	JTT+G
446	10353at314147	protein FAM149A	JTT+G
447	10362at314147	chondroitin polymerizing factor 2	JTT+I+G
448	10373at314147	myotubularin-related protein 11	JTT+G
449	10382at314147	E3 ubiquitin-protein ligase RNF139	JTT+G
450	10477at314147	GRB2-associated and regulator of MAPK protein 2	JTT+G
451	10488at314147	trophinin isoform X1	JTT+G
452	10506at314147	leucine-rich repeat-containing protein 4C	JTT+G
453	10509at314147	leucine-rich repeat-containing protein 4	JTT
454	10511at314147	leucine-rich repeat and fibronectin type-III domain-containing protein 5 isoform X1	JTT+I+G
455	10631at314147	exocyst complex component 8	JTT+I+G
456	10634at314147	sphingomyelin phosphodiesterase	JTT+G
457	10657at314147	pre-rRNA processing protein FTSJ3	JTT+G
458	10683at314147	serine/threonine-protein kinase PAK 6	JTT+G
459	10690at314147	uromodulin	JTT+G
460	10700at314147	endosialin	JTT+G
461	10712at314147	rhophilin-1 isoform X1	JTT+G
462	10726at314147	cholinesterase	JTT+G
463	10756at314147	tripartite motif-containing 32	JTT+I+G
464	10780at314147	Palmitoyltransferase	JTT+G
465	10797at314147	SNF-related serine/threonine-protein kinase	JTT+I+G
466	10828at314147	polymeric immunoglobulin receptor	JTT+G
467	10877at314147	proprotein convertase subtilisin/kexin type 9	JTT+G
468	10884at314147	leucine-rich repeat and fibronectin type III domain-containing protein 1	JTT+I+G
469	10917at314147	tRNA-dihydrouridine(47) synthase	JTT+G
470	10925at314147	vacuolar protein sorting 33B	BLOSUM62+G
471	10927at314147	Beta-galactosidase	JTT+G
472	10963at314147	leucine-rich repeat transmembrane protein FLRT3	JTT+G
473	10965at314147	kelch repeat and BTB domain-containing protein 8	JTT+G
474	10970at314147	5-aminolevulinate synthase	JTT+I+G
475	10990at314147	G protein-regulated inducer of neurite outgrowth 1	JTT+G
476	11008at314147	ataxin-1-like	JTT+G
477	11010at314147	anoctamin-9	JTT+G
478	11014at314147	leucine-rich repeat and immunoglobulin-like domain-containing nogo receptor-interacting protein 1 isoform X1	JTT+I+G
479	11016at314147	leucine-rich repeat transmembrane protein FLRT2	JTT+G
480	11018at314147	SKI family transcriptional corepressor 2	JTT+G
481	11042at314147	transforming growth factor-beta-induced protein ig-h3	JTT+G
482	11044at314147	mesothelin-like protein	JTT+G
483	11050at314147	phosphatidylinositol 4,5-bisphosphate 5-phosphatase A	JTT+G
484	11053at314147	adhesion G-protein coupled receptor F1	JTT+G
485	11055at314147	heat shock protein 5	WAG+I+G
486	11070at314147	homeobox protein SIX4	JTT+G
487	11082at314147	Hermansky-Pudlak syndrome 1 protein	JTT+G
488	11095at314147	matrix metalloproteinase-9	JTT+G
489	11169at314147	molybdenum cofactor biosynthesis protein 1 isoform X1	JTT+G
490	11181at314147	FAST kinase domain-containing protein 3	JTT+G
491	11184at314147	twinkle mtDNA helicase	JTT+G
492	11195at314147	kelch repeat and BTB domain-containing protein 3	JTT+G
493	11199at314147	thrombospondin-type laminin G domain and EAR repeat-containing protein	JTT+G
494	11218at314147	leucine-rich repeat transmembrane protein FLRT1	JTT+G
495	11227at314147	lipase maturation factor 2	JTT+G
496	11235at314147	AP-5 complex subunit beta-1	JTT+G
497	11246at314147	glycerophosphodiester phosphodiesterase domain-containing protein 5	JTT+G
498	11255at314147	erythrocyte membrane protein band 4.2	JTT+G
499	11272at314147	zinc finger protein 598	JTT+G
500	11273at314147	rho GTPase-activating protein 9 isoform X1	JTT+G
501	11278at314147	F-box and leucine rich repeat protein 18	JTT+G
502	11295at314147	ATP-binding cassette sub-family G member 1	JTT+G
503	11327at314147	epithelial splicing regulatory protein 2 isoform X1	JTT+G
504	11374at314147	zinc finger protein 800 isoform X1	JTT+G
505	11378at314147	tRNA (uracil-5-)-methyltransferase homolog A	JTT+G
506	11405at314147	putative RNA-binding protein 15B	JTT+G
507	11414at314147	FERM domain-containing protein 7	JTT+G
508	11431at314147	Transmembrane and coiled-coil domain family 1	JTT+I+G
509	11441at314147	protein asteroid homolog 1	JTT+G
510	11458at314147	tubulin--tyrosine ligase-like protein 12	JTT+G
511	11467at314147	matrilin-4 isoform X1	JTT+G
512	11475at314147	transcriptional regulator Kaiso	JTT+G
513	11498at314147	synaptotagmin-7 isoform X1	JTT+G
514	11501at314147	Hepatocyte growth factor-regulated tyrosine kinase substrate	JTT+G
515	11569at314147	probable ATP-dependent RNA helicase DDX23	BLOSUM62+G
516	11570at314147	mitogen-activated protein kinase 7 isoform X1	JTT+G
517	11577at314147	rabenosyn-5	JTT+G
518	11580at314147	alpha-N-acetylglucosaminidase	JTT+G
519	11591at314147	Acyl-CoA dehydrogenase very long chain	JTT+G
520	11597at314147	coiled-coil domain-containing protein R3HCC1L	JTT+G
521	11608at314147	DBH-like monooxygenase protein 2	JTT+G
522	11629at314147	dual specificity tyrosine-phosphorylation-regulated kinase 2	JTT+G
523	11631at314147	pogo transposable element with KRAB domain	JTT+G
524	11646at314147	TLR4 interactor with leucine rich repeats	JTT+G
525	11651at314147	ankyrin repeat domain 35	JTT+G
526	11670at314147	Ectonucleoside triphosphate diphosphohydrolase 4	JTT+G
527	11691at314147	serine/threonine-protein kinase PLK3	JTT+G
528	11692at314147	protein FAM151A	JTT+G
529	11708at314147	ectoderm-neural cortex protein 1	JTT+G
530	11713at314147	kelch-like protein 25	JTT+G
531	11720at314147	E3 ubiquitin-protein ligase RNF19B isoform X1	JTT+G
532	11746at314147	frizzled-7	JTT+I+G
533	11749at314147	Translation factor GUF1, mitochondrial	JTT+G
534	11781at314147	nuclear factor of activated T-cells, cytoplasmic 4 isoform X1	JTT+G
535	11794at314147	tripeptidyl-peptidase 1	JTT+G
536	11798at314147	GRB10 interacting GYF protein 1	JTT+G
537	11809at314147	probable 28S rRNA (cytosine(4447)-C(5))-methyltransferase	JTT+G
538	11814at314147	zinc finger protein 750	JTT+G
539	11824at314147	serine/threonine-protein kinase A-Raf isoform X1	JTT+G
540	11830at314147	C-Jun-amino-terminal kinase-interacting protein 1 isoform X1	JTT+G
541	11834at314147	Myelin-associated glycoprotein	JTT+G
542	11844at314147	EMILIN-3	JTT+G
543	11848at314147	DET1 homolog	BLOSUM62+I+G
544	11874at314147	fidgetin-like protein 1	JTT+G
545	11886at314147	spermine oxidase isoform X1	JTT+G
546	11902at314147	polypeptide N-acetylgalactosaminyltransferase 4	JTT+I+G
547	11928at314147	ligand-dependent nuclear receptor-interacting factor 1 isoform X1	JTT+G
548	11931at314147	FLYWCH-type zinc finger-containing protein 1	JTT+G
549	11961at314147	carbohydrate sulfotransferase 15	JTT+G
550	11970at314147	coagulation factor XII	JTT+G
551	11983at314147	coiled-coil and C2 domain-containing protein 1B	JTT+G
552	12035at314147	protein FAM186B	JTT+G
553	12048at314147	Leucine carboxyl methyltransferase 2	JTT+G
554	12057at314147	arylsulfatase J	JTT+G
555	12064at314147	ubiquitin carboxyl-terminal hydrolase 2 isoform X1	JTT+G
556	12085at314147	ATP-dependent DNA helicase PIF1	JTT+G
557	12108at314147	apoptosis-inducing factor 3 isoform X1	BLOSUM62+G
558	12128at314147	tetratricopeptide repeat domain 39D	JTT+G
559	12131at314147	Mus musculus C2 calcium-dependent domain containing 2-like (C2cd2l), transcript variant 2, mRNA.	JTT+G
560	12138at314147	EPM2A-interacting protein 1	JTT+G
561	12143at314147	2',5'-phosphodiesterase 12	JTT+G
562	12156at314147	ferredoxin-fold anticodon-binding domain-containing protein 1	JTT+G
563	12223at314147	cadherin-related family member 4	JTT+G
564	12244at314147	zinc finger and BTB domain containing 4	JTT+G
565	12246at314147	cell surface glycoprotein MUC18 isoform X1	JTT+G
566	12248at314147	NOC2 like nucleolar associated transcriptional repressor	JTT+G
567	12285at314147	zona pellucida glycoprotein 2	JTT+G
568	12304at314147	pannexin-2	JTT+G
569	12330at314147	leucine-rich repeat and WD repeat-containing protein 1	JTT+G
570	12336at314147	fibrinogen alpha chain	JTT+G
571	12433at314147	translin-associated factor X-interacting protein 1	JTT+G
572	12452at314147	cleft lip and palate transmembrane protein 1	JTT+G
573	12499at314147	chromosome alignment-maintaining phosphoprotein 1	JTT+G
574	12519at314147	kelch-like protein 40	JTT+I+G
575	12521at314147	RNA polymerase I-specific transcription initiation factor RRN3	JTT+G
576	12549at314147	Grainyhead like transcription factor 3	JTT+G
577	12554at314147	sulfate anion transporter 1	JTT+G
578	12592at314147	F-box only protein 24	JTT+G
579	12594at314147	arylsulfatase I	JTT+G
580	12598at314147	atlastin-2 isoform X1	BLOSUM62+I+G
581	12608at314147	NF-kappa-B inhibitor zeta	JTT+G
582	12627at314147	XK-related protein 6	JTT+I+G
583	12636at314147	copine-6 isoform X1	JTT+G
584	12647at314147	ATP-dependent RNA helicase DDX51	JTT+G
585	12672at314147	pyruvate kinase L/R	JTT+G
586	12685at314147	E3 ubiquitin-protein ligase Topors	JTT+G
587	12697at314147	leucine rich repeat and Ig domain containing 4	JTT+G
588	12719at314147	negative elongation factor C/D isoform X1	BLOSUM62+G
589	12723at314147	eomesodermin homolog isoform X1	JTT+G
590	12725at314147	serrate RNA effector molecule homolog isoform X1	WAG+G
591	12744at314147	Sorting nexin	JTT+I+G
592	12775at314147	transmembrane protein 214	JTT+G
593	12793at314147	methionine synthase reductase	JTT+G
594	12796at314147	Nuclear receptor subfamily 4 group A member 2	JTT+I+G
595	12843at314147	NADPH-dependent diflavin oxidoreductase 1	JTT+G
596	12848at314147	hepatocyte growth factor activator isoform X1	JTT+G
597	12857at314147	protein NDNF	JTT+G
598	12862at314147	leucine-rich repeat-containing protein 29	JTT+G
599	12898at314147	Bromodomain-containing protein 2	JTT+I+G
600	12914at314147	tissue-type plasminogen activator	JTT+G
601	12937at314147	forkhead box protein K1	JTT+G
602	12954at314147	kelch repeat and BTB domain containing 4	JTT+I+G
603	12960at314147	forkhead box protein K2	JTT+G
604	12981at314147	adhesion G protein-coupled receptor F4	JTT+G
605	13003at314147	parathyroid hormone/parathyroid hormone-related peptide receptor isoform X1	JTT+G
606	13016at314147	splicing factor, arginine/serine-rich 19	JTT+G
607	13040at314147	kelch-like protein 30	JTT+G
608	13093at314147	kinesin-like protein KIF3B	JTT+I+G
609	13146at314147	T-cell activation Rho GTPase-activating protein	JTT+G
610	13153at314147	V(D)J recombination-activating protein 2	JTT+G
611	13170at314147	leucine rich repeat containing 32	JTT+G
612	13179at314147	probable ATP-dependent RNA helicase DHX58	JTT+G
613	13187at314147	dual specificity tyrosine-phosphorylation-regulated kinase 3	JTT+I+G
614	13199at314147	leucine rich repeat transmembrane neuronal 4	JTT+I+G
615	13207at314147	leucine-rich repeat transmembrane neuronal protein 3	JTT+I+G
616	13215at314147	Polyhomeotic homolog 1	JTT+G
617	13219at314147	dendrin	JTT+G
618	13229at314147	PGC-1 and ERR-induced regulator in muscle protein 1	JTT+I+G
619	13248at314147	protein disulfide-isomerase A4	JTT+G
620	13252at314147	aryl hydrocarbon receptor repressor	JTT+G
621	13262at314147	myc box-dependent-interacting protein 1 isoform X1	JTT+G
622	13272at314147	hyaluronan-binding protein 2	JTT+G
623	13274at314147	interferon regulatory factor 2-binding protein-like	DAYHOFF+G
624	13289at314147	ovochymase-2	JTT+G
625	13311at314147	C-Jun-amino-terminal kinase-interacting protein 2	JTT+G
626	13337at314147	leucine-rich repeat and immunoglobulin-like domain-containing nogo receptor-interacting protein 2	JTT+I+G
627	13356at314147	low-density lipoprotein receptor-related protein 10	JTT+I+G
628	13378at314147	6-phosphofructo-2-kinase/fructose-2,6-biphosphatase 2	BLOSUM62+G
629	13379at314147	Transmembrane protein 87B	BLOSUM62+I+G
630	13381at314147	kinesin-like protein KIF22	JTT+G
631	13437at314147	WAP, Kazal, immunoglobulin, Kunitz and NTR domain-containing protein 2	JTT+G
632	13441at314147	Zinc finger protein 18	JTT+G
633	13454at314147	alpha-1,3-mannosyl-glycoprotein 4-beta-N-acetylglucosaminyltransferase B	WAG+I+G
634	13459at314147	Muscarinic acetylcholine receptor	JTT+G
635	13466at314147	Biotinidase	JTT+G
636	13479at314147	protein O-linked-mannose beta-1,4-N-acetylglucosaminyltransferase 2	JTT+G
637	13500at314147	non-canonical poly(A) RNA polymerase PAPD5 isoform X1	JTT+I+G
638	13508at314147	Transforming growth factor beta regulator 4	JTT+G
639	13521at314147	hyaluronan synthase 3	JTT+G
640	13522at314147	CXXC-type zinc finger protein 1 isoform X1	JTT+G
641	13531at314147	immunoglobulin superfamily containing leucine-rich repeat protein 2	JTT+G
642	13562at314147	NADPH oxidase 1 isoform X1	JTT+G
643	13564at314147	HIC ZBTB transcriptional repressor 1	JTT+I+G
644	13639at314147	WD repeat and coiled-coil-containing protein	JTT+G
645	13643at314147	leucine-rich repeat and fibronectin type-III domain-containing protein 4	JTT+I+G
646	13646at314147	beta-1,4-mannosyl-glycoprotein 4-beta-N-acetylglucosaminyltransferase	JTT+I+G
647	13659at314147	perforin-1	JTT+G
648	13685at314147	ETS-related transcription factor Elf-4	JTT+G
649	13711at314147	matrix metalloproteinase-15	JTT+G
650	13722at314147	kelch domain-containing protein 7B	JTT+I+G
651	13724at314147	kelch-like protein 38	JTT+G
652	13752at314147	protein KHNYN	JTT+G
653	13754at314147	pyridine nucleotide-disulfide oxidoreductase domain-containing protein 2 isoform X1	JTT+G
654	13759at314147	APC membrane recruitment protein 3	JTT+I+G
655	13798at314147	apolipoprotein B receptor	JTT+G
656	13819at314147	methyltransferase like 3	JTT+G
657	13823at314147	matrix metalloproteinase-14	JTT+I+G
658	13846at314147	RING finger protein 112	JTT+G
659	13866at314147	nucleolar MIF4G domain-containing protein 1	JTT+G
660	13881at314147	cochlin	JTT+G
661	13886at314147	F-BAR and double SH3 domains protein 1 isoform X1	JTT+G
662	13919at314147	dual specificity testis-specific protein kinase 2	JTT+G
663	13936at314147	frizzled-5	JTT+I+G
664	13938at314147	fascin-3	JTT+G
665	13940at314147	TBC1 domain family member 24 isoform X1	JTT+G
666	13943at314147	metal transporter CNNM3	JTT+G
667	13951at314147	matrix metallopeptidase 27	JTT+G
668	13963at314147	AarF domain containing kinase 5	JTT+G
669	13976at314147	5'-nucleotidase domain containing 2	JTT+G
670	14011at314147	sphingosine kinase 2	JTT+G
671	14019at314147	kelch-like protein 34	JTT+G
672	14047at314147	leucine-rich repeat LGI family member 3	JTT+G
673	14070at314147	frizzled-4	JTT+I+G
674	14094at314147	CCR4-NOT transcription complex subunit 2	JTT+G
675	14153at314147	repetin	JTT+G
676	14159at314147	zinc finger protein 319	DAYHOFF+I+G
677	14165at314147	F-box only protein 46	JTT+I+G
678	14173at314147	leucine-rich repeat and fibronectin type-III domain-containing protein 3	JTT+I+G
679	14219at314147	asparagine synthetase domain-containing protein 1	JTT+G
680	14220at314147	CD180 antigen	JTT+G
681	14249at314147	Voltage-dependent L-type calcium channel subunit beta-2	JTT+G
682	14252at314147	ATP-binding cassette sub-family G member 8	JTT+G
683	14303at314147	Fascin	JTT+G
684	14377at314147	MAU2 chromatid cohesion factor homolog isoform X1	BLOSUM62+I+G
685	14390at314147	KDEL motif-containing protein 1	JTT+G
686	14407at314147	leucine-rich repeat-containing protein 45	JTT+G
687	14413at314147	ras and Rab interactor 1	JTT+G
688	14442at314147	solute carrier family 33 (acetyl-CoA transporter), member 1	JTT+G
689	14443at314147	solute carrier family 22 member 6	JTT+G
690	14448at314147	E3 ubiquitin-protein ligase MSL2	JTT+I+G
691	14462at314147	pre-mRNA-processing factor 19	BLOSUM62+G
692	14477at314147	afadin- and alpha-actinin-binding protein	JTT+G
693	14484at314147	uncharacterized protein KIAA0408 homolog	JTT+I+G
694	14485at314147	protein phosphatase Slingshot homolog 3 isoform X1	JTT+G
695	14501at314147	FERM domain-containing protein 5 isoform X1	JTT+G
696	14511at314147	V-set and immunoglobulin domain containing 10 like	JTT+G
697	14521at314147	Neuroepithelial cell transforming 1	JTT+G
698	14522at314147	mesothelin	JTT+G
699	14529at314147	pyruvate dehydrogenase	JTT+G
700	14609at314147	myotonin-protein kinase isoform X1	JTT+G
701	14618at314147	ATP-sensitive inward rectifier potassium channel 12	JTT+I+G
702	14628at314147	ubiquitin carboxyl-terminal hydrolase 21	JTT+G
703	14629at314147	cyclic nucleotide-gated cation channel alpha-4	JTT+G
704	14643at314147	inositol 1,4,5-trisphosphate receptor-interacting protein-like 1	JTT+G
705	14659at314147	protein FAM193B isoform X1	JTT+G
706	14664at314147	growth factor receptor-bound protein 7	JTT+G
707	14686at314147	vertnin	JTT+G
708	14694at314147	glypican-1	JTT+G
709	14706at314147	protein phosphatase 1 regulatory subunit 37	JTT+G
710	14708at314147	SH2B adapter protein 1 isoform X1	JTT+G
711	14723at314147	Misato 1, mitochondrial distribution and morphology regulator	JTT+G
712	14743at314147	nuclear receptor subfamily 4 group A member 1	JTT+G
713	14787at314147	phosphatidylinositol N-acetylglucosaminyltransferase subunit Q	JTT+G
714	14813at314147	nuclear receptor subfamily 1 group D member 1	JTT+G
715	14849at314147	suppressor of cytokine signaling 5	JTT+G
716	14862at314147	Premelanosome protein	JTT+G
717	14897at314147	bifunctional lysine-specific demethylase and histidyl-hydroxylase NO66	JTT+I+G
718	14910at314147	microtubule-associated protein 10	JTT+G
719	14945at314147	WAP, Kazal, immunoglobulin, Kunitz and NTR domain-containing protein 1	JTT+G
720	14955at314147	dual specificity tyrosine-phosphorylation-regulated kinase 1B isoform X1	JTT+G
721	14958at314147	chorion-specific transcription factor GCMb	JTT+G
722	14966at314147	sentrin-specific protease 3	JTT+G
723	14987at314147	forkhead box protein O1	JTT+G
724	14990at314147	VPS9 domain containing 1	JTT+G
725	15025at314147	hypermethylated in cancer 2 protein	JTT+G
726	15027at314147	CTTNBP2 N-terminal-like protein	JTT+G
727	15058at314147	fizzy-related protein homolog	BLOSUM62+G
728	15061at314147	alpha-1B adrenergic receptor	JTT+G
729	15066at314147	BTB/POZ domain-containing protein 3 isoform X1	JTT+G
730	15079at314147	armadillo repeat-containing X-linked protein 2	JTT+I+G
731	15103at314147	Alkaline phosphatase	JTT+I+G
732	15109at314147	autoimmune regulator isoform X1	JTT+G
733	15110at314147	crossover junction endonuclease MUS81 isoform X1	JTT+G
734	15121at314147	DNA-binding protein RFX5	JTT+G
735	15171at314147	leucine-rich repeat-containing protein 4B	JTT+G
736	15174at314147	probable G-protein coupled receptor 149	JTT+G
737	15180at314147	cytochrome P450 26B1	JTT+G
738	15189at314147	insulin-like growth factor-binding protein complex acid labile subunit	JTT+G
739	15192at314147	glycosylphosphatidylinositol anchor attachment 1 protein	JTT+I+G
740	15219at314147	coronin-2B	BLOSUM62+G
741	15226at314147	leucine-rich repeat transmembrane neuronal protein 1	JTT+I+G
742	15229at314147	DDB1- and CUL4-associated factor 11 isoform X1	JTT+G
743	15289at314147	negative elongation factor B	JTT+G
744	15292at314147	7SK snRNA methylphosphate capping enzyme	JTT+G
745	15326at314147	probable glutamate--tRNA ligase, mitochondrial	JTT+G
746	15330at314147	dol-P-Man:Man(7)GlcNAc(2)-PP-Dol alpha-1,6-mannosyltransferase	JTT+G
747	15347at314147	cytidine and dCMP deaminase domain-containing protein 1 isoform X1	JTT+G
748	15356at314147	Leucine-rich repeat and calponin homology domain-containing protein 4	JTT+G
749	15373at314147	sulfite oxidase, mitochondrial	JTT+G
750	15389at314147	Target of EGR1, exonuclease	JTT+G
751	15394at314147	HMG-box transcription factor 1	JTT+G
752	15405at314147	secretogranin-2 isoform X1	JTT+G
753	15438at314147	TNF receptor-associated factor 4	JTT+G
754	15439at314147	potassium voltage-gated channel subfamily F member 1	JTT+G
755	15454at314147	protein-cysteine N-palmitoyltransferase HHAT-like protein	JTT+G
756	15460at314147	cytochrome P450 2U1	JTT+G
757	15531at314147	Hdc homolog, cell cycle regulator	JTT+G
758	15554at314147	amphoterin-induced protein 2	JTT+G
759	15624at314147	Testicular cell adhesion molecule 1	JTT+G
760	15692at314147	zinc finger protein 526	JTT+G
761	15699at314147	Gypsy retrotransposon integrase 1	JTT+G
762	15701at314147	TSC22 domain family member 1	JTT+G
763	15732at314147	jerky protein homolog	JTT+G
764	15744at314147	YTH domain containing 1	JTT+G
765	15745at314147	collagenase 3	JTT+G
766	15769at314147	adenylate cyclase activating polypeptide 1 receptor 1	JTT+G
767	15777at314147	protein FAM234A	JTT+G
768	15803at314147	granulins	JTT+G
769	15835at314147	serine/threonine kinase-like domain-containing protein STKLD1	JTT+G
770	15852at314147	motile sperm domain-containing protein 2	JTT+G
771	15855at314147	solute carrier family 7 (cationic amino acid transporter, y+ system), member 10	JTT+G
772	15872at314147	GRIP and coiled-coil domain-containing protein 1	JTT+G
773	15898at314147	solute carrier family 7 (cationic amino acid transporter, y+ system), member 4	JTT+G
774	15900at314147	calcium/calmodulin-dependent protein kinase type 1G	JTT+G
775	15912at314147	interferon regulatory factor 2-binding protein 1	DAYHOFF+G
776	15926at314147	tRNA	JTT+G
777	15947at314147	probable D-lactate dehydrogenase, mitochondrial	JTT+G
778	16000at314147	cell division cycle protein 20 homolog	WAG+G
779	16010at314147	prolyl 3-hydroxylase OGFOD1	JTT+G
780	16030at314147	nuclear receptor-binding protein 2	JTT+G
781	16049at314147	stromelysin-3	JTT+G
782	16064at314147	leucine-rich repeat-containing protein 15	JTT+G
783	16085at314147	membrane-associated tyrosine- and threonine-specific cdc2-inhibitory kinase	JTT+G
784	16103at314147	rab11 family-interacting protein 2	JTT+G
785	16104at314147	zinc finger protein RFP	JTT+G
786	16121at314147	voltage-dependent L-type calcium channel subunit beta-1 isoform X1	JTT+G
787	16125at314147	Segment polarity DVL-2	JTT+G
788	16137at314147	solute carrier family 13 member 5 isoform X1	JTT+G
789	16155at314147	Potassium voltage-gated channel subfamily J member 3	JTT+G
790	16174at314147	potassium voltage-gated channel subfamily A member 4	JTT+G
791	16198at314147	ectonucleoside triphosphate diphosphohydrolase 8 isoform X1	JTT+G
792	16205at314147	zinc finger and BTB domain containing 34	JTT+G
793	16208at314147	probable ATP-dependent RNA helicase DDX28	JTT+G
794	16257at314147	chromosome 7 open reading frame 43	JTT+G
795	16272at314147	beta-secretase 1	BLOSUM62+I+G
796	16283at314147	GPI mannosyltransferase 4	JTT+G
797	16297at314147	sushi repeat-containing protein SRPX2	JTT+G
798	16312at314147	prospero homeobox protein 2	JTT+G
799	16319at314147	alpha-1,3-mannosyl-glycoprotein 4-beta-N-acetylglucosaminyltransferase C	JTT+G
800	16351at314147	Heterogeneous nuclear ribonucleoprotein U	JTT+G
801	16363at314147	solute carrier family 40 member 1	JTT+G
802	16394at314147	cadherin-related family member 5 isoform X1	JTT+G
803	16396at314147	DDB1- and CUL4-associated factor 12	JTT+G
804	16422at314147	stabilizer of axonemal microtubules 2 isoform X1	JTT+G
805	16423at314147	NADH dehydrogenase	JTT+G
806	16431at314147	Neuronal acetylcholine receptor subunit alpha-7	JTT+G
807	16437at314147	vesicular acetylcholine transporter	JTT+G
808	16476at314147	Far upstream element-binding protein 2	JTT+G
809	16488at314147	NMDA receptor synaptonuclear signaling and neuronal migration factor isoform X1	JTT+G
810	16500at314147	Segment polarity DVL-1	JTT+G
811	16533at314147	tyrosine 3-monooxygenase	JTT+G
812	16554at314147	angiomotin-like protein 2	JTT+G
813	16565at314147	vitamin D 25-hydroxylase	JTT+G
814	16576at314147	Heterogeneous nuclear ribonucleoprotein L	WAG+G
815	16586at314147	neutrophil collagenase	JTT+G
816	16634at314147	G-protein coupled receptor 176	JTT+I+G
817	16720at314147	tRNA-dihydrouridine(16/17) synthase	JTT+G
818	16737at314147	DALR anticodon-binding domain-containing protein 3	JTT+G
819	16749at314147	alpha-1,6-mannosyl-glycoprotein 2-beta-N-acetylglucosaminyltransferase	JTT+G
820	16768at314147	lysophospholipid acyltransferase LPCAT4	JTT+G
821	16775at314147	solute carrier family 45 member 3	JTT+G
822	16813at314147	Coronin	JTT+G
823	16818at314147	E3 ubiquitin-protein ligase TRIM50	JTT+G
824	16880at314147	regulator of G-protein signaling 14	JTT+G
825	16898at314147	fukutin-related protein	JTT+G
826	16927at314147	Autophagy related 16 like 2	JTT+G
827	16935at314147	fibrinogen beta chain	JTT+G
828	16953at314147	Ribonuclease inhibitor	JTT+G
829	16972at314147	heat shock factor 1	JTT+G
830	17009at314147	potassium voltage-gated channel subfamily S member 2	JTT+G
831	17010at314147	endoplasmic reticulum lectin 1	JTT+G
832	17041at314147	Arylsulfatase A	JTT+G
833	17056at314147	APC membrane recruitment protein 2 isoform X1	JTT+G
834	17079at314147	neuropeptide Y receptor type 5	JTT+G
835	17092at314147	nicotinate phosphoribosyltransferase	JTT+G
836	17153at314147	RNA polymerase-associated protein LEO1	JTT+G
837	17234at314147	peroxisomal NADH pyrophosphatase NUDT12	JTT+I+G
838	17255at314147	dual specificity testis-specific protein kinase 1	JTT+G
839	17259at314147	drebrin	JTT+G
840	17272at314147	E3 ubiquitin-protein ligase MARCH7 isoform X1	JTT+G
841	17276at314147	protein phosphatase 1M	JTT+G
842	17279at314147	Cannabinoid receptor 1	JTT+G
843	17317at314147	BTB/POZ domain-containing protein 17	JTT+G
844	17345at314147	Mitogen-activated protein kinase kinase kinase 8	JTT+I+G
845	17358at314147	palmdelphin	JTT+G
846	17370at314147	phosphatidylserine synthase 1	BLOSUM62+G
847	17373at314147	ras-GEF domain-containing family member 1A	JTT+G
848	17385at314147	adenosine deaminase domain containing 2	JTT+G
849	17400at314147	2-phosphoxylose phosphatase 1	JTT+G
850	17409at314147	Chloride channel CLIC like 1	JTT+G
851	17418at314147	uncharacterized protein C19orf57 homolog	JTT+G
852	17419at314147	SH3 domain-binding protein 1	JTT+G
853	17453at314147	bis(5'-adenosyl)-triphosphatase ENPP4	JTT+G
854	17457at314147	2-(3-amino-3-carboxypropyl)histidine synthase subunit 2	JTT+G
855	17469at314147	nuclear factor erythroid 2-related factor 2 isoform X1	JTT+G
856	17470at314147	stimulated by retinoic acid gene 6 protein homolog	JTT+G
857	17478at314147	cytosolic non-specific dipeptidase	WAG+G
858	17480at314147	potassium voltage-gated channel subfamily S member 3	JTT+G
859	17501at314147	antithrombin-III	JTT+G
860	17517at314147	YTH domain family 1	JTT+I+G
861	17529at314147	protein ABHD16B	JTT+G
862	17560at314147	ankyrin repeat and SOCS box protein 10	JTT+G
863	17576at314147	adenine DNA glycosylase isoform X1	JTT+G
864	17581at314147	poly(U)-binding-splicing factor PUF60 isoform X1	BLOSUM62+G
865	17582at314147	fatty-acid amide hydrolase 1	JTT+G
866	17599at314147	angiopoietin-related protein 2	JTT+G
867	17610at314147	synembryn-A	JTT+G
868	17613at314147	ring finger protein, LIM domain interacting	JTT+G
869	17617at314147	zinc finger and BTB domain containing 43	JTT+I+G
870	17623at314147	Solute carrier family 39 member 14	JTT+G
871	17631at314147	uncharacterized protein KIAA0895-like homolog isoform X1	JTT+G
872	17641at314147	tetratricopeptide repeat protein 24	JTT+G
873	17685at314147	tigger transposable element-derived protein 4	JTT+G
874	17692at314147	Muscarinic acetylcholine receptor	JTT+G
875	17699at314147	HAUS augmin-like complex subunit 5	JTT+G
876	17707at314147	Immunity related GTPase cinema	JTT+G
877	17718at314147	protein phosphatase 1G	JTT+G
878	17757at314147	glutathione reductase, mitochondrial	JTT+G
879	17764at314147	interleukin-17 receptor E	JTT+G
880	17777at314147	protein FAM46A isoform X1	JTT+I+G
881	17785at314147	hyaluronidase-2	JTT+G
882	17786at314147	phosphatidylserine synthase 2	BLOSUM62+G
883	17798at314147	potassium voltage-gated channel subfamily A member 10	JTT+I+G
884	17831at314147	GDP-Man:Man(3)GlcNAc(2)-PP-Dol alpha-1,2-mannosyltransferase	JTT+G
885	17844at314147	dolichol kinase	JTT+G
886	17852at314147	thyroid hormone receptor interactor 10	JTT+G
887	17970at314147	ectonucleotide pyrophosphatase/phosphodiesterase family member 5	JTT+G
888	17983at314147	cholinergic receptor, nicotinic, gamma polypeptide	JTT+G
889	18009at314147	Milk fat globule-EGF factor 8 protein	JTT+G
890	18037at314147	leucine-rich repeat-containing protein 14	JTT+G
891	18046at314147	ankyrin repeat and zinc finger domain-containing protein 1 isoform 2	JTT+G
892	18059at314147	alpha-(1,3)-fucosyltransferase 11	JTT+G
893	18060at314147	prenylcysteine oxidase-like	JTT+G
894	18088at314147	DNA polymerase delta subunit 2	JTT+I+G
895	18096at314147	zinc finger protein 775	JTT+G
896	18112at314147	Amyloid beta precursor protein binding family B member 3	JTT+I+G
897	18117at314147	thiamine transporter 1	JTT+G
898	18124at314147	protein downstream neighbor of Son	JTT+G
899	18130at314147	tetratricopeptide repeat domain 25	JTT+I+G
900	18136at314147	protein cereblon isoform X1	JTT+G
901	18149at314147	F-box/LRR-repeat protein 6	JTT+G
902	18152at314147	Vacuolar fusion B	JTT+G
903	18157at314147	UV-stimulated scaffold protein A	JTT+G
904	18190at314147	mediator of RNA polymerase II transcription subunit 26	JTT+G
905	18216at314147	potassium voltage-gated channel subfamily A member 2	JTT+I+G
906	18217at314147	potassium voltage-gated channel subfamily V member 1	JTT+G
907	18218at314147	Interferon regulatory factor 5	JTT+G
908	18233at314147	E3 ubiquitin-protein ligase Topors-like	JTT+G
909	18238at314147	DDB1- and CUL4-associated factor 13	JTT+G
910	18253at314147	vasorin	JTT+G
911	18260at314147	zinc finger SWIM domain-containing protein 1	JTT+G
912	18306at314147	transmembrane protein 117	JTT+I+G
913	18316at314147	beta-1,3-galactosyltransferase 2	JTT+G
914	18321at314147	heparin cofactor 2	JTT+G
915	18333at314147	ubiquilin-3	JTT+G
916	18341at314147	alpha-L-fucosidase 2	JTT+G
917	18388at314147	Zinc finger protein 513	JTT+I+G
918	18403at314147	lysophospholipid acyltransferase 5	JTT+G
919	18407at314147	5-hydroxytryptamine receptor 3A isoform X1	JTT+G
920	18409at314147	transmembrane protein 108	JTT+G
921	18427at314147	GPI mannosyltransferase 2 isoform X1	JTT+G
922	18452at314147	dnaJ homolog subfamily B member 5 isoform X1	JTT
923	18474at314147	Purple acid phosphatase	JTT+G
924	18495at314147	glycerate kinase	JTT+G
925	18518at314147	protein FAM161B	JTT+G
926	18534at314147	metalloreductase STEAP4	JTT+G
927	18592at314147	major centromere autoantigen B	JTT+G
928	18593at314147	coiled-coil domain-containing protein 154	JTT+G
929	18602at314147	Kinase	JTT+G
930	18630at314147	galactose-3-O-sulfotransferase 4	JTT+G
931	18633at314147	amphoterin-induced protein 1	JTT+G
932	18643at314147	inositol 1,4,5-trisphosphate receptor-interacting protein-like 2	JTT+G
933	18644at314147	olfactomedin-4	JTT+G
934	18646at314147	interleukin-10 receptor subunit alpha	JTT+G
935	18670at314147	sterile alpha motif domain-containing protein 15	JTT+G
936	18676at314147	inward rectifier potassium channel 2	JTT+I+G
937	18703at314147	protein FAM83D	JTT+G
938	18706at314147	diacylglycerol O-acyltransferase 1	JTT+G
939	18738at314147	Small nuclear RNA activating complex polypeptide 3	JTT+G
940	18760at314147	potassium voltage-gated channel subfamily A member 3	JTT+G
941	18767at314147	F-box only protein 43	JTT+G
942	18822at314147	coiled-coil domain-containing protein 85A isoform X1	JTT+G
943	18848at314147	Glycerophosphodiester phosphodiesterase domain containing 2	JTT+G
944	18906at314147	archaemetzincin-1	JTT+G
945	18915at314147	F-box only protein 39	JTT+G
946	18916at314147	E3 ubiquitin-protein ligase MYLIP	JTT+G
947	18929at314147	probable ATP-dependent RNA helicase DDX49	JTT+G
948	18932at314147	hexosaminidase D	JTT+G
949	18973at314147	Protein O-fucosyltransferase 2	JTT+G
950	18984at314147	armadillo repeat-containing protein 6	JTT+G
951	18998at314147	RNA-binding protein 14 isoform X1	WAG+I+G
952	19012at314147	glutamate-rich WD repeat-containing protein 1	JTT+G
953	19024at314147	Solute carrier family 17 member 2	JTT+G
954	19042at314147	chondroitin sulfate proteoglycan 5 isoform X1	JTT+G
955	19043at314147	serine/threonine-protein kinase PINK1, mitochondrial	JTT+G
956	19052at314147	ankyrin repeat and SOCS box protein 6	JTT+I+G
957	19084at314147	Jumonji domain containing 4	JTT+G
958	19086at314147	serine/threonine-protein kinase NIM1	JTT+I+G
959	19097at314147	Muscarinic acetylcholine receptor	JTT+G
960	19104at314147	la-related protein 6	JTT+G
961	19162at314147	urokinase-type plasminogen activator	JTT+G
962	19181at314147	sorting nexin-2	JTT+G
963	19185at314147	deformed epidermal autoregulatory factor 1 homolog isoform X1	JTT+I+G
964	19189at314147	leucine-rich repeat-containing protein 47	JTT+G
965	19191at314147	proline-rich protein 14	JTT+G
966	19195at314147	Palmitoyltransferase	JTT+G
967	19261at314147	origin recognition complex subunit 5	JTT+G
968	19288at314147	zinc finger and BTB domain containing 14	JTT+I+G
969	19314at314147	protein Spindly	JTT+G
970	19316at314147	syntabulin isoform X1	JTT+G
971	19323at314147	thyroid hormone receptor interactor 13	JTT+G
972	19329at314147	protein FAM196A	JTT+G
973	19351at314147	nocturnin	JTT+I+G
974	19367at314147	PHD finger protein 21B	JTT+G
975	19378at314147	probable G-protein coupled receptor 162	JTT+G
976	19415at314147	ADAM DEC1	JTT+G
977	19428at314147	zinc transporter ZIP4	JTT+G
978	19469at314147	D(1A) dopamine receptor	JTT+G
979	19475at314147	Solute carrier family 46 member 3	JTT+G
980	19483at314147	Serine peptidase inhibitor, Kunitz type 1	JTT+G
981	19501at314147	bone morphogenetic protein 10	JTT+G
982	19518at314147	steroid 17-alpha-hydroxylase/17,20 lyase	JTT+I+G
983	19522at314147	interleukin-21 receptor	JTT+G
984	19528at314147	YTH domain-containing family protein 3 isoform X1	JTT+I+G
985	19539at314147	D(2) dopamine receptor	JTT+G
986	19543at314147	transmembrane protein 151A	JTT+I+G
987	19546at314147	neuronal pentraxin receptor	BLOSUM62+G
988	19553at314147	specifically androgen-regulated gene protein	JTT+G
989	19554at314147	male-specific lethal 1 homolog isoform X1	JTT+G
990	19564at314147	protein-glutamate O-methyltransferase	JTT+G
991	19584at314147	Major facilitator superfamily domain containing 13A	JTT+G
992	19642at314147	solute carrier family 15 member 4	JTT+G
993	19643at314147	glypican-2	JTT+G
994	19653at314147	nuclear factor interleukin-3-regulated protein	JTT+G
995	19657at314147	NGFI-A-binding protein 2 isoform X1	JTT+G
996	19670at314147	protein FAM69B	JTT+G
997	19689at314147	solute carrier family 2, facilitated glucose transporter member 6	JTT+G
998	19710at314147	Muscarinic acetylcholine receptor	JTT+I+G
999	19711at314147	potassium voltage-gated channel subfamily S member 1	JTT+I+G
1000	19715at314147	dual specificity protein kinase CLK3 isoform X1	JTT+I+G
1001	19728at314147	beta-2 adrenergic receptor	JTT+G
1002	19800at314147	Cholinergic receptor nicotinic alpha 1 subunit	JTT+I+G
1003	19807at314147	solute carrier family 2, facilitated glucose transporter member 4	BLOSUM62+G
1004	19827at314147	adenosine monophosphate-protein transferase FICD	JTT+G
1005	19847at314147	reticulon-4 receptor-like 1	JTT+G
1006	19917at314147	kaptin	JTT+G
1007	19920at314147	tRNA wybutosine-synthesizing protein 2 homolog	JTT+G
1008	19926at314147	C-type lectin domain family 18 member A	JTT+G
1009	19954at314147	Protein Wnt	JTT+G
1010	19969at314147	glutaryl-CoA dehydrogenase, mitochondrial	JTT+G
1011	19976at314147	endonuclease domain-containing 1 protein	JTT+I+G
1012	19996at314147	inward rectifier potassium channel 16	JTT+I+G
1013	19997at314147	zinc finger protein 641	JTT+G
1014	19999at314147	chordin like 2	JTT+G
1015	20001at314147	lanC-like protein 2	JTT+G
1016	20009at314147	U4/U6 small nuclear ribonucleoprotein Prp31	JTT+G
1017	20041at314147	caM kinase-like vesicle-associated protein	JTT+I+G
1018	20043at314147	uncharacterized protein C6orf132 homolog	JTT+G
1019	20059at314147	carbohydrate sulfotransferase 1	JTT+G
1020	20061at314147	cyclin-A2	JTT+I+G
1021	20089at314147	Ectonucleoside triphosphate diphosphohydrolase 5	JTT+G
1022	20097at314147	actin-like protein 7A	JTT+G
1023	20102at314147	cathepsin C	JTT+G
1024	20103at314147	Reticulophagy regulator family member 3	JTT+G
1025	20104at314147	Solute carrier family 29 member 1 (Augustine blood group)	JTT+G
1026	20105at314147	reticulon-4 receptor	JTT+G
1027	20106at314147	serine/threonine-protein kinase ULK3 isoform X1	JTT+G
1028	20119at314147	sialidase-3	JTT+G
1029	20140at314147	tRNA-splicing endonuclease subunit Sen54	JTT+G
1030	20145at314147	pyruvate dehydrogenase kinase, isoenzyme 4	JTT+G
1031	20154at314147	Clusterin	JTT+G
1032	20158at314147	hyaluronidase-1 isoform X1	JTT+G
1033	20166at314147	protein FAM196B	JTT+G
1034	20178at314147	poly(U)-specific endoribonuclease	JTT+I+G
1035	20204at314147	SET and MYND domain-containing protein 5	BLOSUM62+I+G
1036	20205at314147	Glycine C-acetyltransferase	JTT+G
1037	20207at314147	osteomodulin	JTT+G
1038	20238at314147	inositol hexakisphosphate kinase 1	JTT+G
1039	20243at314147	Protoporphyrinogen oxidase	JTT+G
1040	20246at314147	E3 SUMO-protein ligase CBX4	JTT+I+G
1041	20251at314147	F-box/LRR-repeat protein 14	BLOSUM62
1042	20252at314147	soluble calcium-activated nucleotidase 1	JTT+G
1043	20265at314147	Putative , mitochondrial	JTT+G
1044	20287at314147	beta-1,3-galactosyl-O-glycosyl-glycoprotein beta-1,6-N-acetylglucosaminyltransferase	JTT+G
1045	20291at314147	probable ATP-dependent RNA helicase DDX47	BLOSUM62+G
1046	20297at314147	Adhesion G protein-coupled receptor G3	JTT+G
1047	20300at314147	activity-regulated cytoskeleton-associated protein	JTT+G
1048	20307at314147	Cysteine-rich with EGF-like domain protein 1	JTT+G
1049	20327at314147	sodium-coupled neutral amino acid transporter 3	JTT+G
1050	20328at314147	iroquois-class homeodomain protein IRX-4	JTT+G
1051	20353at314147	extracellular tyrosine-protein kinase PKDCC	JTT+G
1052	20358at314147	mitogen-activated protein kinase 15 isoform X1	JTT+I+G
1053	20366at314147	Ankyrin repeat domain 10	JTT+G
1054	20385at314147	high affinity immunoglobulin alpha and immunoglobulin mu Fc receptor	JTT+G
1055	20413at314147	probable tRNA methyltransferase 9-like protein	JTT+G
1056	20427at314147	solute carrier family 22 member 8	JTT+G
1057	20444at314147	carbohydrate sulfotransferase 2	JTT+I+G
1058	20457at314147	synaptotagmin-4	JTT+G
1059	20464at314147	molybdate-anion transporter	JTT+G
1060	20468at314147	alpha-2-antiplasmin isoform X1	JTT+G
1061	20474at314147	retinoic acid-induced protein 2	JTT+G
1062	20484at314147	ceramide glucosyltransferase	BLOSUM62+G
1063	20491at314147	fumarylacetoacetase	JTT+G
1064	20502at314147	group 3 secretory phospholipase A2	JTT+G
1065	20512at314147	transmembrane protein 43	JTT+G
1066	20528at314147	RCC1-like G exchanging factor-like protein	JTT+G
1067	20536at314147	patatin-like phospholipase domain containing 2	JTT+I+G
1068	20546at314147	leiomodin-3	JTT+G
1069	20553at314147	carbohydrate sulfotransferase 9	JTT+G
1070	20561at314147	fibrinogen gamma chain isoform X1	JTT+G
1071	20569at314147	transmembrane protein 102	JTT+G
1072	20589at314147	probable E3 ubiquitin-protein ligase makorin-2	JTT+G
1073	20612at314147	protein FAM71E2	JTT+I+G
1074	20613at314147	arrestin domain-containing protein 4	JTT+G
1075	20649at314147	stAR-related lipid transfer protein 3	JTT+G
1076	20656at314147	aconitate decarboxylase 1	JTT+G
1077	20672at314147	TSC22 domain family protein 2	JTT+G
1078	20684at314147	doublesex- and mab-3-related transcription factor 3	WAG+G
1079	20732at314147	REST corepressor 2	JTT+G
1080	20739at314147	cysteine/serine-rich nuclear protein 1	JTT+G
1081	20764at314147	proline-rich protein 35	JTT+G
1082	20799at314147	Fanconi anemia group G protein	JTT+G
1083	20820at314147	Solute carrier family 22 member 12	JTT+G
1084	20828at314147	glucose-fructose oxidoreductase domain-containing protein 1	JTT+I+G
1085	20832at314147	bifunctional arginine demethylase and lysyl-hydroxylase JMJD6 isoform X1	JTT
1086	20841at314147	AP-4 complex subunit mu-1 isoform X1	BLOSUM62+G
1087	20845at314147	tigger transposable element-derived protein 3	JTT+G
1088	20847at314147	growth arrest-specific protein 7 isoform d	JTT+G
1089	20851at314147	early growth response protein 1	JTT+I+G
1090	20853at314147	BEN domain-containing protein 4	JTT+I+G
1091	20864at314147	protein FAM46C	JTT+G
1092	20870at314147	cyclin-A1	JTT+G
1093	20871at314147	Mannose-6-phosphate isomerase	JTT+G
1094	20878at314147	leucine-rich repeat-containing protein 42	JTT+G
1095	20915at314147	Golgi-associated PDZ and coiled-coil motif-containing protein	JTT+G
1096	20925at314147	zinc transporter 1	JTT+G
1097	20929at314147	protein FAM214B	JTT+G
1098	20946at314147	alpha-N-acetylgalactosaminidase	JTT+G
1099	20949at314147	T-box transcription factor TBX6	JTT+G
1100	20956at314147	cathepsin F	JTT+G
1101	20998at314147	glucosidase 2 subunit beta isoform X1	JTT+G
1102	20999at314147	ladinin-1	JTT+G
1103	21009at314147	serine--pyruvate aminotransferase	JTT+G
1104	21054at314147	Proline dehydrogenase	JTT+G
1105	21100at314147	cleavage stimulation factor subunit 2 tau variant	JTT+G
1106	21102at314147	exocyst complex component 3-like protein 4	JTT+G
1107	21105at314147	E3 ubiquitin-protein ligase TRIM13	JTT+G
1108	21107at314147	secernin-2	JTT+G
1109	21108at314147	neuronal pentraxin-2	JTT+G
1110	21137at314147	beta-1,3-galactosyl-O-glycosyl-glycoprotein beta-1,6-N-acetylglucosaminyltransferase 3	JTT+I+G
1111	21139at314147	opioid receptor, mu 1	JTT+I+G
1112	21167at314147	solute carrier family 35 member G2	JTT+I+G
1113	21211at314147	coiled-coil domain-containing protein 102A	JTT+G
1114	21221at314147	5-hydroxytryptamine receptor 1A	JTT+G
1115	21229at314147	flotillin-2 isoform X1	BLOSUM62+G
1116	21257at314147	cerebral cavernous malformations 2 protein	JTT+G
1117	21265at314147	reticulophagy receptor FAM134B isoform X1	JTT+G
1118	21267at314147	Vitronectin	JTT+G
1119	21285at314147	zinc finger, MYND domain containing 10	JTT+G
1120	21295at314147	zinc finger protein 395	JTT+G
1121	21358at314147	galactosylceramide sulfotransferase	JTT+G
1122	21369at314147	protein phosphatase 1 regulatory subunit 15B	JTT+G
1123	21394at314147	kremen protein 2 isoform X1	JTT+G
1124	21399at314147	Perilipin	JTT+G
1125	21428at314147	major facilitator superfamily domain-containing protein 12	JTT+G
1126	21439at314147	phosphorylase b kinase gamma catalytic chain, skeletal muscle/heart isoform	JTT+G
1127	21443at314147	cytochrome c oxidase assembly protein COX15 homolog	JTT+G
1128	21477at314147	cell adhesion molecule 3 isoform X1	WAG+G
1129	21492at314147	tight junction-associated protein 1 isoform X1	JTT+G
1130	21502at314147	3-methyl-2-oxobutanoate dehydrogenase	JTT+G
1131	21507at314147	vitamin D3 receptor	JTT+G
1132	21510at314147	serine/threonine-protein kinase 25	JTT+I+G
1133	21525at314147	dipeptidyl peptidase 2	JTT+G
1134	21537at314147	alpha-(1,3)-fucosyltransferase 9	JTT+G
1135	21546at314147	probable G-protein coupled receptor 63	JTT+G
1136	21550at314147	oligodendrocyte-myelin glycoprotein	JTT+G
1137	21578at314147	beta-1,4-glucuronyltransferase 1	JTT+G
1138	21590at314147	Muscarinic acetylcholine receptor	JTT+G
1139	21599at314147	G-protein coupled receptor family C group 5 member C	JTT+G
1140	21609at314147	Nuclear receptor coactivator 5	JTT+G
1141	21613at314147	leucine-rich repeat-containing protein 24	JTT+G
1142	21616at314147	Protein Wnt	JTT+I+G
1143	21623at314147	UDP-GlcNAc:betaGal beta-1,3-N-acetylglucosaminyltransferase 8	JTT+G
1144	21628at314147	homeobox protein Hox-D10	JTT+G
1145	21631at314147	ras association domain-containing protein 9	JTT+G
1146	21634at314147	solute carrier family 52, riboflavin transporter, member 3	JTT+G
1147	21647at314147	aminoacylase-1	JTT+G
1148	21653at314147	Inner centromere protein	JTT+G
1149	21662at314147	leucine-rich repeat-containing protein 27	JTT+G
1150	21692at314147	DNA replication factor Cdt1	JTT+G
1151	21697at314147	probable G-protein coupled receptor 173	JTT
1152	21710at314147	serine protease 23	JTT+I+G
1153	21716at314147	relaxin-3 receptor 1	JTT+G
1154	21726at314147	chromogranin B	JTT+G
1155	21727at314147	signal peptide peptidase-like 2C	JTT+G
1156	21745at314147	RNA-binding E3 ubiquitin-protein ligase MEX3C	JTT+G
1157	21758at314147	ATP-sensitive inward rectifier potassium channel 1 isoform X1	JTT+I+G
1158	21790at314147	RBBP8 N-terminal-like protein	JTT+G
1159	21798at314147	WD repeat-containing protein 74	JTT+G
1160	21819at314147	Chromosome 7 open reading frame 25	JTT+G
1161	21835at314147	early growth response protein 4	JTT+G
1162	21836at314147	ADAMTS-like 5	JTT+G
1163	21858at314147	four and a half LIM domains 1	DAYHOFF+G
1164	21887at314147	zinc finger and BTB domain containing 3	JTT+G
1165	21892at314147	E3 ubiquitin-protein ligase synoviolin	JTT+G
1166	21899at314147	2',3'-cyclic-nucleotide 3'-phosphodiesterase	JTT+G
1167	21907at314147	protein mab-21-like 3	JTT+G
1168	21927at314147	N-acyl-phosphatidylethanolamine-hydrolyzing phospholipase D	JTT+G
1169	21934at314147	26S protease regulatory subunit 8	JTT+G
1170	21953at314147	alpha-2A adrenergic receptor	JTT+G
1171	21955at314147	E3 ubiquitin-protein ligase TRIM17	JTT+G
1172	21970at314147	endoplasmic reticulum-Golgi intermediate compartment protein 3	BLOSUM62+I+G
1173	21979at314147	mitochondrial dynamics protein MID49	JTT+G
1174	21981at314147	transcription factor 7 isoform X1	JTT+G
1175	21990at314147	lipoyltransferase 1, mitochondrial	JTT+G
1176	22001at314147	bone morphogenetic protein 2	JTT+G
1177	22014at314147	interferon regulatory factor 3 isoform X1	JTT+G
1178	22018at314147	alpha-(1,3)-fucosyltransferase 4	JTT+G
1179	22056at314147	selenocysteine lyase isoform X1	JTT+G
1180	22058at314147	ras association domain-containing protein 10	JTT+G
1181	22068at314147	ATP-sensitive inward rectifier potassium channel 11	JTT+I+G
1182	22082at314147	tektin-2	JTT+G
1183	22085at314147	ERBB receptor feedback inhibitor 1	JTT+G
1184	22106at314147	PC-esterase domain-containing protein 1B	JTT+G
1185	22110at314147	Gap junction protein	JTT+G
1186	22111at314147	SET domain containing 4	JTT+G
1187	22116at314147	protein ERGIC-53-like	JTT+G
1188	22144at314147	solute carrier family 2, facilitated glucose transporter member 10	JTT+G
1189	22149at314147	RNA 3'-terminal phosphate cyclase-like protein	JTT+G
1190	22164at314147	PC-esterase domain-containing protein 1A	JTT+G
1191	22172at314147	insulinoma-associated protein 2	JTT+G
1192	22177at314147	uncharacterized protein C11orf95 homolog	JTT+G
1193	22179at314147	abhydrolase domain containing 4	WAG+G
1194	22187at314147	GPI mannosyltransferase 1	JTT+G
1195	22203at314147	embryonal Fyn-associated substrate	JTT+G
1196	22206at314147	protein-tyrosine sulfotransferase 1	JTT+G
1197	22210at314147	cell adhesion molecule 4	BLOSUM62+I+G
1198	22233at314147	aspartate beta-hydroxylase domain-containing protein 2	JTT+G
1199	22266at314147	LIM/homeobox protein Lhx4	BLOSUM62+G
1200	22287at314147	indian hedgehog protein	BLOSUM62+G
1201	22303at314147	RNA polymerase II-associated factor 1 homolog	JTT+G
1202	22304at314147	sialidase-4	JTT+G
1203	22349at314147	uncharacterized protein KIAA0930 homolog	JTT+G
1204	22353at314147	ankyrin repeat domain-containing protein 61	JTT+G
1205	22373at314147	L-lactate dehydrogenase	JTT+G
1206	22374at314147	mannose-1-phosphate guanyltransferase beta	BLOSUM62+G
1207	22383at314147	interleukin-7 receptor subunit alpha	JTT+G
1208	22398at314147	septin-5 isoform X1	JTT+G
1209	22405at314147	integrin-linked kinase-associated serine/threonine phosphatase 2C	JTT+G
1210	22414at314147	Acyl-CoA dehydrogenase short/branched chain	JTT+G
1211	22423at314147	keratin, type II cytoskeletal 5-like	JTT+G
1212	22435at314147	26S proteasome non-ATPase regulatory subunit 6	JTT+G
1213	22456at314147	ankyrin repeat domain 34A	JTT+G
1214	22463at314147	lipolysis-stimulated lipoprotein receptor isoform X1	JTT+G
1215	22477at314147	meiotic recombination protein SPO11 isoform X1	JTT+G
1216	22492at314147	B box and SPRY domain-containing protein	JTT+G
1217	22506at314147	protein pelota homolog	JTT+G
1218	22514at314147	nuclear receptor subfamily 1 group I member 2	JTT+G
1219	22516at314147	NF-kappa-B inhibitor delta	JTT+G
1220	22567at314147	lactosylceramide 1,3-N-acetyl-beta-D-glucosaminyltransferase	JTT+G
1221	22588at314147	ubiquilin-2	JTT+G
1222	22631at314147	growth/differentiation factor 8	JTT+I+G
1223	22650at314147	Solute carrier family 34 member 3	JTT+G
1224	22657at314147	actin-binding Rho-activating protein	JTT+G
1225	22666at314147	zinc finger protein ubi-d4 isoform X1	BLOSUM62+G
1226	22680at314147	immunoglobulin superfamily containing leucine-rich repeat protein	JTT+I+G
1227	22687at314147	Sodium-coupled neutral amino acid transporter 2	JTT+I+G
1228	22691at314147	Reticulophagy regulator 2	JTT+G
1229	22701at314147	transcription factor SOX-7	JTT+G
1230	22706at314147	pigment epithelium-derived factor	JTT+G
1231	22735at314147	5-hydroxytryptamine receptor 1B	JTT+G
1232	22751at314147	probable G-protein coupled receptor 83	JTT+G
1233	22766at314147	keratinocyte proline-rich protein	JTT+G
1234	22768at314147	carbohydrate sulfotransferase 14	JTT+G
1235	22781at314147	melanin-concentrating hormone receptor 1	JTT+I+G
1236	22805at314147	Galactose-1-phosphate uridylyltransferase	JTT+G
1237	22822at314147	cartilage-associated protein	JTT+G
1238	22849at314147	protein FAM221B	JTT+G
1239	22851at314147	leucine-rich repeat, immunoglobulin-like domain and transmembrane domain-containing protein 2	JTT+G
1240	22854at314147	immunity-related GTPase family Q protein	JTT+G
1241	22907at314147	magnesium transporter MRS2 homolog, mitochondrial	JTT+G
1242	22909at314147	probable ribonuclease ZC3H12D	JTT+G
1243	22912at314147	Reticulon	JTT+G
1244	22923at314147	dTDP-D-glucose 4,6-dehydratase	JTT+G
1245	22924at314147	galactoside 2-alpha-L-fucosyltransferase 1	JTT+G
1246	22954at314147	asporin	JTT+G
1247	22961at314147	dual specificity protein phosphatase 4	JTT+I+G
1248	22976at314147	serine protease HTRA2, mitochondrial	JTT+G
1249	22999at314147	V-set and immunoglobulin domain containing 8	JTT+G
1250	23009at314147	zinc finger protein GLIS2	JTT+G
1251	23012at314147	coiled-coil domain-containing protein 116	JTT+G
1252	23016at314147	V-type proton ATPase subunit	BLOSUM62+I+G
1253	23021at314147	E3 ubiquitin-protein ligase TM129 isoform X1	JTT+G
1254	23044at314147	Palmitoyltransferase	JTT+G
1255	23059at314147	tRNA (adenine(37)-N6)-methyltransferase isoform X1	JTT+G
1256	23071at314147	tyrosine-protein phosphatase non-receptor type 7	JTT+G
1257	23076at314147	WD repeat domain 55	JTT+G
1258	23081at314147	Adenosine 3'-phospho 5'-phosphosulfate transporter 1	JTT+G
1259	23087at314147	histamine H1 receptor	JTT+G
1260	23113at314147	Cell cycle checkpoint control protein	JTT+G
1261	23117at314147	photoreceptor-specific nuclear receptor	JTT+G
1262	23120at314147	serpin H1	JTT+I+G
1263	23140at314147	myosin light chain kinase family member 4	JTT+G
1264	23182at314147	ATP-sensitive inward rectifier potassium channel 15 isoform X1	JTT+G
1265	23184at314147	LIM/homeobox protein Lhx1	DAYHOFF
1266	23196at314147	Solute carrier family 16 member 13	JTT+G
1267	23247at314147	Guanine nucleotide exchange factor for Rab-3A	JTT+G
1268	23255at314147	uncharacterized serine/threonine-protein kinase SgK494 isoform X1	JTT+G
1269	23274at314147	SLAIN motif-containing protein 1 isoform X1	JTT+G
1270	23286at314147	sphingosine 1-phosphate receptor 1	JTT+I+G
1271	23295at314147	C-X-C chemokine receptor type 5	JTT+G
1272	23352at314147	pyruvate dehydrogenase E1 component subunit beta, mitochondrial	BLOSUM62+G
1273	23360at314147	actin-related protein T3	JTT+G
1274	23391at314147	zinc phosphodiesterase ELAC protein 1	JTT+G
1275	23393at314147	Uroporphyrinogen decarboxylase	JTT+G
1276	23395at314147	probable G-protein coupled receptor 85	BLOSUM62
1277	23442at314147	pentraxin-4 isoform 2	JTT+G
1278	23470at314147	interleukin-2 receptor subunit beta	JTT+G
1279	23477at314147	protein FAM45A	JTT+G
1280	23485at314147	pannexin-3	JTT+I+G
1281	23490at314147	glycosylated lysosomal membrane protein	JTT+G
1282	23496at314147	paired box protein Pax-1	JTT+G
1283	23508at314147	UDP-glucose 4-epimerase	JTT+G
1284	23517at314147	probable G-protein coupled receptor 34	JTT+G
1285	23553at314147	transcription factor Sp6	DAYHOFF+G
1286	23559at314147	UDP-GlcNAc:betaGal beta-1,3-N-acetylglucosaminyltransferase 7	JTT+I+G
1287	23594at314147	glucose-fructose oxidoreductase domain-containing protein 2	JTT+G
1288	23598at314147	pleckstrin homology domain-containing family O member 1	JTT+G
1289	23616at314147	G-protein coupled receptor 87	JTT+G
1290	23623at314147	G-protein coupled estrogen receptor 1	JTT+G
1291	23657at314147	exonuclease V	JTT+G
1292	23673at314147	histone deacetylase 11	JTT+G
1293	23680at314147	cyclin-J	WAG+G
1294	23684at314147	Sulfotransferase	JTT+G
1295	23695at314147	transcriptional adapter 2-beta	JTT+I+G
1296	23699at314147	zinc finger protein 474	JTT+I+G
1297	23720at314147	fibromodulin	JTT+G
1298	23733at314147	probable G-protein coupled receptor 151	JTT+G
1299	23748at314147	Follistatin	JTT+G
1300	23758at314147	glycosyltransferase 8 domain-containing protein 1	JTT+G
1301	23778at314147	vimentin	BLOSUM62+G
1302	23787at314147	PI-PLC X domain-containing protein 2	JTT+G
1303	23789at314147	pejvakin	JTT+G
1304	23790at314147	45 kDa calcium-binding protein	JTT+G
1305	23822at314147	RNA-binding protein Nova-1 isoform X1	JTT
1306	23831at314147	ovarian cancer G-protein coupled receptor 1	JTT+G
1307	23839at314147	partitioning defective 6 homolog gamma	JTT+G
1308	23845at314147	Gap junction protein	JTT+G
1309	23854at314147	iroquois-class homeodomain protein IRX-6	JTT+G
1310	23879at314147	C-C chemokine receptor type 7	JTT+G
1311	23904at314147	E3 SUMO-protein ligase EGR2 isoform X1	JTT+G
1312	23949at314147	developmentally-regulated GTP-binding protein 2	BLOSUM62+G
1313	23966at314147	prolactin regulatory element-binding protein	JTT+G
1314	23967at314147	diphthine methyltransferase	JTT+G
1315	24023at314147	Solute carrier family 24 member 5	JTT+G
1316	24029at314147	translation initiation factor eIF-2B subunit beta	BLOSUM62+G
1317	24069at314147	interferon regulatory factor 2-binding protein 2	JTT+G
1318	24083at314147	ATP-sensitive inward rectifier potassium channel 10	JTT+G
1319	24086at314147	thioredoxin-interacting protein	JTT+I+G
1320	24088at314147	C2 calcium-dependent domain-containing protein 4C	JTT+G
1321	24092at314147	SH2 domain-containing protein 7	JTT+G
1322	24099at314147	target of rapamycin complex subunit LST8	BLOSUM62+I+G
1323	24102at314147	serine/threonine-protein kinase PDIK1L	JTT+I+G
1324	24120at314147	Zinc binding alcohol dehydrogenase domain containing 2	JTT+G
1325	24122at314147	dnaJ homolog subfamily C member 28	JTT+G
1326	24140at314147	mesoderm-specific transcript homolog protein	BLOSUM62+G
1327	24147at314147	protein FAM131B	JTT+G
1328	24159at314147	kelch domain-containing protein 9	JTT+G
1329	24162at314147	phosphoprotein associated with glycosphingolipid-enriched microdomains 1	JTT+G
1330	24163at314147	Ig-like V-type domain-containing protein FAM187A	JTT+G
1331	24164at314147	carabin	JTT+G
1332	24165at314147	zinc finger and BTB domain containing 9	JTT+G
1333	24168at314147	DNA-directed RNA polymerases I and III subunit RPAC1	WAG+G
1334	24185at314147	somatostatin receptor 1	JTT+G
1335	24204at314147	midnolin isoform X1	JTT+G
1336	24211at314147	mucin-1	JTT+G
1337	24215at314147	beta-1,3-galactosyltransferase 1	BLOSUM62
1338	24238at314147	ubiquitin thioesterase OTU1	JTT+G
1339	24256at314147	Choline/ethanolamine kinase	JTT+G
1340	24289at314147	membrane progestin receptor beta	JTT+G
1341	24307at314147	galactosylgalactosylxylosylprotein 3-beta-glucuronosyltransferase 1	JTT+I+G
1342	24374at314147	Tsukushi, small leucine rich proteoglycan	JTT+G
1343	24380at314147	polyadenylate-binding protein 5	JTT+G
1344	24392at314147	nuclear envelope integral membrane protein 1 isoform X1	JTT+G
1345	24406at314147	D-beta-hydroxybutyrate dehydrogenase, mitochondrial	JTT+G
1346	24409at314147	adenosine deaminase	JTT+G
1347	24428at314147	ADP-ribosylation factor GTPase-activating protein 1 isoform X1	JTT+G
1348	24439at314147	C-type lectin domain family 14 member A	JTT+I+G
1349	24453at314147	C-C chemokine receptor type 9	JTT+G
1350	24509at314147	solute carrier family 35 member E1	JTT+G
1351	24510at314147	Transmembrane protein 237	JTT+G
1352	24512at314147	dipeptidase 1	JTT+G
1353	24556at314147	Dihydroorotate dehydrogenase (quinone), mitochondrial	JTT+G
1354	24557at314147	G-protein coupled receptor 182	JTT+G
1355	24559at314147	TBC1 domain family member 20	JTT+G
1356	24563at314147	protein fuzzy homolog isoform X1	JTT+G
1357	24567at314147	sphingomyelin phosphodiesterase 2	JTT+G
1358	24576at314147	probable G-protein coupled receptor 152	JTT+G
1359	24605at314147	neuropeptide Y receptor type 2	JTT+G
1360	24620at314147	C3a anaphylatoxin chemotactic receptor	JTT+I+G
1361	24633at314147	sarcoplasmic reticulum histidine-rich calcium-binding protein	JTT+G
1362	24641at314147	Cellular tumor antigen p53	JTT+G
1363	24644at314147	cell division cycle-associated protein 7	JTT+G
1364	24677at314147	5-hydroxytryptamine receptor 1F	JTT+G
1365	24693at314147	inactive polypeptide N-acetylgalactosaminyltransferase-like protein 5	JTT+I+G
1366	24698at314147	chromobox protein homolog 2	JTT+G
1367	24702at314147	Growth arrest specific 2 like 1	JTT+G
1368	24722at314147	UDP-GlcNAc:betaGal beta-1,3-N-acetylglucosaminyltransferase 9	JTT+G
1369	24725at314147	diphosphomevalonate decarboxylase	JTT+G
1370	24735at314147	Solute carrier family 10 member 4	JTT+I+G
1371	24746at314147	testis-specific Y-encoded-like protein 2	JTT+G
1372	24752at314147	Haptoglobin	JTT+G
1373	24763at314147	neuropeptide Y receptor type 1	JTT+G
1374	24788at314147	forkhead box protein I1	JTT+G
1375	24791at314147	oxytocin receptor	JTT+G
1376	24798at314147	Drebrin-like protein	JTT+I+G
1377	24816at314147	microfibrillar-associated protein 3-like	JTT+G
1378	24820at314147	TNFAIP3-interacting protein 2	JTT+G
1379	24826at314147	uncharacterized protein C11orf16 homolog	JTT+G
1380	24853at314147	Torsin-1A-interacting protein 2	JTT+I+G
1381	24859at314147	osteoclast stimulatory transmembrane protein	JTT+G
1382	24886at314147	P2Y purinoceptor 1	JTT+G
1383	24888at314147	alpha-methylacyl-CoA racemase	JTT+G
1384	24896at314147	protein FAM69C	JTT+G
1385	24898at314147	mitochondrial inner membrane protein OXA1L	JTT+G
1386	24902at314147	GDP-D-glucose phosphorylase 1	JTT+G
1387	24910at314147	docking protein 4	JTT+G
1388	24915at314147	keratocan	JTT+G
1389	24934at314147	ammonium transporter Rh type A	JTT+G
1390	24961at314147	probable G-protein coupled receptor 45	JTT+G
1391	24988at314147	Nodal growth differentiation factor	JTT+G
1392	24993at314147	protein NDRG2 isoform X1	JTT+G
1393	24999at314147	Activator of 90 kDa heat shock 2	JTT+G
1394	25012at314147	iroquois-class homeodomain protein IRX-5 isoform X1	JTT+G
1395	25017at314147	protein FAM71B	JTT+G
1396	25024at314147	NHL repeat containing 3	JTT+G
1397	25054at314147	NADH dehydrogenase	JTT+G
1398	25065at314147	ceramide synthase 2	JTT+G
1399	25069at314147	isocitrate dehydrogenase	JTT+G
1400	25070at314147	short-chain dehydrogenase/reductase family 42E member 1	JTT+G
1401	25071at314147	beta-1,4-galactosyltransferase 3	JTT+G
1402	25076at314147	dynactin subunit 2 isoform X1	JTT+G
1403	25077at314147	ras association domain-containing protein 8	JTT+G
1404	25116at314147	uracil nucleotide/cysteinyl leukotriene receptor	JTT+I+G
1405	25124at314147	heparan sulfate glucosamine 3-O-sulfotransferase 5	JTT+I+G
1406	25127at314147	CD5 antigen-like	JTT+G
1407	25138at314147	E3 ubiquitin-protein ligase RNF133	JTT+G
1408	25140at314147	putative methyltransferase C9orf114 homolog	JTT+G
1409	25152at314147	leucine-rich repeat-containing protein 56 isoform X1	JTT+G
1410	25169at314147	WD repeat-containing protein 89	JTT+G
1411	25173at314147	cystinosin	JTT+G
1412	25174at314147	forkhead box protein H1	JTT+G
1413	25204at314147	progestin and adipoQ receptor family member 9	JTT+G
1414	25222at314147	LEM domain-containing protein 2	JTT+G
1415	25243at314147	N-acetylmuramoyl-L-alanine amidase	JTT+G
1416	25253at314147	G protein-coupled receptor 174	JTT+G
1417	25269at314147	sphingosine 1-phosphate receptor 3	JTT+G
1418	25304at314147	Brain-derived neurotrophic factor	JTT+I+G
1419	25313at314147	proline-serine-threonine phosphatase-interacting protein 1	JTT+G
1420	25324at314147	PML-RARA-regulated adapter molecule 1	JTT+G
1421	25332at314147	angiopoietin-related protein 7	JTT+G
1422	25371at314147	Phosphatidylinositol specific phospholipase C X domain containing 3	JTT+I+G
1423	25409at314147	mas-related G-protein coupled receptor member F	JTT+G
1424	25420at314147	hydroxycarboxylic acid receptor 2	JTT+G
1425	25422at314147	vasohibin-1	JTT+G
1426	25427at314147	ciliary neurotrophic factor receptor subunit alpha isoform X1	JTT+G
1427	25440at314147	E3 ubiquitin-protein ligase NRDP1	JTT
1428	25450at314147	rhodopsin	JTT+I+G
1429	25455at314147	histamine H2 receptor	JTT+I+G
1430	25466at314147	SH2 domain containing 2A	JTT+G
1431	25470at314147	protein CNPPD1	JTT+G
1432	25475at314147	Golgi reassembly-stacking protein 1	JTT+G
1433	25495at314147	acidic fibroblast growth factor intracellular-binding protein isoform X1	JTT+G
1434	25531at314147	tyrosyl-DNA phosphodiesterase 2	JTT+G
1435	25532at314147	C-C chemokine receptor type 4	JTT+G
1436	25542at314147	B2 bradykinin receptor	JTT+G
1437	25545at314147	interleukin-11 receptor subunit alpha	JTT+G
1438	25548at314147	zinc finger CCCH domain-containing protein 10	JTT+G
1439	25557at314147	coiled-coil domain-containing protein 17	JTT+G
1440	25564at314147	THO complex 6	JTT+G
1441	25592at314147	WD repeat domain 54	JTT+G
1442	25602at314147	transcription elongation factor A N-terminal and central domain-containing protein	JTT+G
1443	25607at314147	5-hydroxytryptamine receptor 1D	JTT+G
1444	25635at314147	Gap junction protein	JTT+G
1445	25639at314147	homeobox protein Hox-C10	JTT+I+G
1446	25643at314147	mitochondrial ubiquitin ligase activator of NFKB 1	JTT+G
1447	25678at314147	DNA repair 3	JTT+G
1448	25723at314147	plasminogen activator inhibitor 2	JTT+G
1449	25727at314147	histamine H3 receptor	JTT+G
1450	25732at314147	R3H and coiled-coil domain-containing protein 1	JTT+G
1451	25738at314147	Solute carrier family 25 member 27	JTT+G
1452	25748at314147	probable G-protein coupled receptor 139	CPREV+I+G
1453	25752at314147	mesoderm development candidate 1	JTT
1454	25775at314147	ETS domain-containing protein Elk-4	JTT+G
1455	25778at314147	POU domain, class 3, transcription factor 2	JTT+G
1456	25790at314147	galectin-12 isoform X1	JTT+G
1457	25798at314147	protein FAM131A isoform X1	JTT+G
1458	25821at314147	carbonic anhydrase-related protein 11	BLOSUM62+G
1459	25854at314147	hemogen	JTT+G
1460	25856at314147	coiled-coil domain-containing protein 8	JTT+G
1461	25868at314147	chondroadherin	JTT+G
1462	25873at314147	membrane progestin receptor alpha	JTT+G
1463	25899at314147	tripartite motif containing 63	JTT+G
1464	25967at314147	nitrilase 1	JTT+G
1465	25973at314147	purine-rich element-binding protein gamma isoform X1	JTT+G
1466	25992at314147	Docking protein 2	JTT+G
1467	26021at314147	traB domain-containing protein	JTT+I+G
1468	26026at314147	G-protein coupled receptor family C group 5 member B	JTT+G
1469	26046at314147	opsin-5	BLOSUM62+G
1470	26061at314147	delta-aminolevulinic acid dehydratase	JTT+G
1471	26108at314147	adherens junction-associated protein 1	JTT+G
1472	26135at314147	3 beta-hydroxysteroid dehydrogenase type 7	JTT+G
1473	26158at314147	coiled-coil domain-containing protein 27	JTT+G
1474	26162at314147	BTB/POZ domain-containing protein 18	JTT+I+G
1475	26167at314147	G-protein coupled receptor 183	JTT+I+G
1476	26183at314147	leucine-rich repeat-containing protein 55	JTT+G
1477	26189at314147	UDP-xylose and UDP-N-acetylglucosamine transporter	JTT+G
1478	26195at314147	kelch domain-containing protein 8B	JTT+G
1479	26196at314147	Protein-L-isoaspartate (D-aspartate) O-methyltransferase domain containing 1	WAG+I+G
1480	26197at314147	Gap junction protein	JTT+G
1481	26199at314147	cannabinoid receptor 2	JTT+G
1482	26200at314147	tribbles homolog 1	JTT+G
1483	26209at314147	hepatocyte cell adhesion molecule	JTT+G
1484	26243at314147	transcription factor NF-E2 45 kDa subunit	JTT+G
1485	26316at314147	equilibrative nucleoside transporter 2	JTT+G
1486	26323at314147	serum response factor	JTT+G
1487	26324at314147	General transcription factor IIF subunit 1	JTT+I+G
1488	26325at314147	inositol polyphosphate 1-phosphatase	JTT+G
1489	26335at314147	zona pellucida binding protein 2	JTT+G
1490	26385at314147	Alpha-2-macroglobulin receptor-associated protein	JTT+G
1491	26392at314147	endonuclease 8-like 1 isoform X1	JTT+G
1492	26435at314147	intermediate conductance calcium-activated potassium channel protein 4	JTT+G
1493	26467at314147	transcription factor Sp7	JTT+G
1494	26510at314147	zinc finger, FYVE domain containing 19	JTT+G
1495	26520at314147	peripherin isoform X1	JTT+G
1496	26530at314147	four and a half LIM domains protein 3	DAYHOFF+I+G
1497	26550at314147	protein AMBP	JTT+G
1498	26580at314147	olfactory receptor 51E2	JTT+G
1499	26627at314147	somatostatin receptor type 5	JTT+G
1500	26651at314147	solute carrier family 25 member 53	JTT+G
1501	26652at314147	olfactory receptor 51I1	JTT+G
1502	26669at314147	Quinone oxidoreductase-like protein 2	JTT+G
1503	26670at314147	Solute carrier family 25 member 39	JTT+G
1504	26685at314147	potassium-transporting ATPase subunit beta	JTT+G
1505	26688at314147	Olfactory receptor	JTT+G
1506	26720at314147	GATS-like protein 2	JTT+G
1507	26721at314147	Myelin basic protein	JTT+G
1508	26724at314147	endonuclease V	JTT+G
1509	26761at314147	probable G-protein coupled receptor 146	JTT+G
1510	26765at314147	CMP-sialic acid transporter	JTT+G
1511	26771at314147	deoxyribonuclease-2-alpha	JTT+G
1512	26802at314147	G patch domain and ankyrin repeat-containing protein 1	JTT+G
1513	26812at314147	4F2 cell-surface antigen heavy chain	JTT+G
1514	26833at314147	paired box 4	JTT+G
1515	26835at314147	G-protein coupled receptor 15	JTT+G
1516	26846at314147	apolipoprotein A-IV	JTT+G
1517	26854at314147	NADPH oxidase activator 1 isoform X1	JTT+G
1518	26867at314147	melanocortin receptor 3	JTT+G
1519	26887at314147	cytotoxic and regulatory T-cell molecule	JTT+G
1520	26903at314147	aminoacyl tRNA synthase complex-interacting multifunctional protein 2 isoform X1	JTT+G
1521	26936at314147	Sideroflexin	JTT+G
1522	26940at314147	psychosine receptor	JTT+G
1523	26945at314147	neurogenic differentiation factor 1	JTT+G
1524	26954at314147	F-actin-capping protein subunit alpha-3	JTT+G
1525	26967at314147	C1GALT1-specific chaperone 1	JTT+G
1526	26998at314147	Ceroid-lipofuscinosis neuronal Ceroid-lipofuscinosis neuronal , secreted form	CPREV+G
1527	27014at314147	transcription factor SOX-8	JTT+G
1528	27038at314147	protein ABHD13	JTT+G
1529	27043at314147	Carbonic anhydrase 14	JTT+I+G
1530	27045at314147	leucine-rich repeat-containing protein 19	JTT+G
1531	27052at314147	Krueppel-like factor 15	JTT+G
1532	27056at314147	oxysterols receptor LXR-beta isoform X1	JTT+G
1533	27058at314147	Zinc finger protein 57	JTT+G
1534	27070at314147	Gap junction protein	JTT+G
1535	27072at314147	sphingolipid delta(4)-desaturase/C4-monooxygenase DES2	JTT+G
1536	27084at314147	protein KTI12 homolog	JTT+G
1537	27090at314147	transmembrane protein 25 isoform X1	JTT+G
1538	27099at314147	flap endonuclease 1	JTT+G
1539	27100at314147	synaptotagmin-8	JTT+G
1540	27101at314147	keratinocyte differentiation factor 1	JTT+G
1541	27114at314147	schlafen-like protein 1	JTT+G
1542	27117at314147	cyclin-dependent-like kinase 5	BLOSUM62+G
1543	27125at314147	cyclin-H	JTT+G
1544	27130at314147	succinate receptor 1	JTT+G
1545	27132at314147	bifunctional methylenetetrahydrofolate dehydrogenase/cyclohydrolase, mitochondrial	WAG+I+G
1546	27145at314147	centromere protein T	JTT+G
1547	27146at314147	sodium/potassium-transporting ATPase subunit beta-2	BLOSUM62+G
1548	27152at314147	follistatin-related protein 1	JTT+G
1549	27168at314147	gonadotropin-releasing hormone receptor	JTT+G
1550	27177at314147	atypical chemokine receptor 4	JTT+G
1551	27196at314147	coiled-coil domain-containing protein 71	JTT+G
1552	27247at314147	adenosine receptor A2b	JTT+G
1553	27251at314147	sorting nexin-15	JTT+G
1554	27258at314147	E3 ubiquitin-protein ligase RNF167	JTT+G
1555	27261at314147	melatonin receptor type 1A	JTT+G
1556	27269at314147	RNA-binding protein 43	JTT+G
1557	27271at314147	protein FAM53C	JTT+I+G
1558	27312at314147	prolargin	JTT+I+G
1559	27313at314147	NADPH oxidase organizer 1 isoform X1	JTT+G
1560	27330at314147	heparan sulfate glucosamine 3-O-sulfotransferase 1	JTT+G
1561	27346at314147	protein phosphatase 1 regulatory subunit 3C	JTT+G
1562	27373at314147	Interferon regulatory factor 7	JTT+G
1563	27375at314147	LSM family member 14B	JTT+G
1564	27399at314147	HAUS augmin-like complex subunit 4	JTT+G
1565	27403at314147	chemokine-like receptor 1	JTT+G
1566	27413at314147	glial fibrillary acidic protein	JTT+G
1567	27419at314147	secreted frizzled-related protein 2	JTT+I+G
1568	27451at314147	dual oxidase maturation factor 1 isoform X1	JTT+G
1569	27482at314147	aquaporin-3	JTT+I+G
1570	27502at314147	2-oxoglutarate and iron dependent oxygenase domain containing 2	JTT+G
1571	27507at314147	C-C chemokine receptor type 6	JTT+I+G
1572	27511at314147	protein L-Myc	JTT+G
1573	27551at314147	C5a anaphylatoxin chemotactic receptor 1	JTT+I+G
1574	27556at314147	serine racemase isoform X1	JTT+G
1575	27566at314147	interferon-related developmental regulator 2	JTT+G
1576	27568at314147	G protein-regulated inducer of neurite outgrowth 2	JTT+G
1577	27589at314147	partitioning defective 6 homolog alpha isoform X1	JTT+G
1578	27620at314147	transcription initiation factor IIB	BLOSUM62+G
1579	27631at314147	free fatty acid receptor 2	JTT+G
1580	27638at314147	RNA polymerase II elongation factor ELL3	JTT+G
1581	27689at314147	Olfactory receptor	JTT+G
1582	27707at314147	X-ray repair complementing defective repair in Chinese hamster cells 3	JTT+G
1583	27729at314147	cytoskeleton-associated protein 4	JTT+G
1584	27745at314147	ankyrin repeat and SOCS box protein 12	JTT+G
1585	27754at314147	aquaporin-4 isoform M1x	JTT+G
1586	27762at314147	RNA binding fox-1 homolog 3	JTT+I+G
1587	27793at314147	nuclear inhibitor of protein phosphatase 1 isoform X1	JTT+I+G
1588	27797at314147	uncharacterized protein C20orf96 homolog	JTT+G
1589	27812at314147	Glycine N-methyltransferase	JTT+G
1590	27838at314147	high mobility group protein 20A	JTT+I+G
1591	27853at314147	LETM1 domain containing 1	JTT+G
1592	27872at314147	death effector domain-containing protein	JTT+G
1593	27874at314147	beta-sarcoglycan	JTT+G
1594	27896at314147	HIRA-interacting protein 3	JTT+G
1595	27921at314147	cyclin-G2	JTT+G
1596	27924at314147	SERTA domain-containing protein 4	JTT+G
1597	27936at314147	transcription factor GATA-4	JTT+G
1598	27956at314147	cysteinyl leukotriene receptor 2	JTT+G
1599	27964at314147	Methionine aminopeptidase	JTT+G
1600	27971at314147	Transmembrane protein 116	JTT+G
1601	27980at314147	lathosterol oxidase	JTT+G
1602	28006at314147	Olfactory receptor	JTT+G
1603	28010at314147	P2Y purinoceptor 14	JTT+G
1604	28012at314147	lumican	JTT+G
1605	28020at314147	nucleoside diphosphate-linked moiety X motif 19	JTT+G
1606	28024at314147	RISC-loading complex subunit TARBP2	JTT+G
1607	28057at314147	4-hydroxy-2-oxoglutarate aldolase 1	JTT+G
1608	28064at314147	galanin receptor type 1	JTT+G
1609	28067at314147	stomatin-like protein 2, mitochondrial	JTT+G
1610	28083at314147	ameloblastin isoform X1	JTT+G
1611	28111at314147	NADH-cytochrome b5 reductase-like	JTT+G
1612	28165at314147	Olfactory receptor	JTT+I+G
1613	28175at314147	chromobox protein homolog 8	JTT+G
1614	28207at314147	probable G-protein coupled receptor 171	JTT+G
1615	28216at314147	neurogenic differentiation factor 6	JTT
1616	28219at314147	protein YIPF3	WAG+G
1617	28224at314147	zinc finger protein 830	JTT+G
1618	28234at314147	spermatogenesis-associated protein 2-like protein	JTT+G
1619	28239at314147	Transmembrane 7 superfamily member 2	JTT+G
1620	28256at314147	NAD(P)(+)--arginine ADP-ribosyltransferase	JTT+G
1621	28266at314147	Small nuclear RNA activating complex polypeptide 1	JTT+G
1622	28267at314147	Ataxin-7-like protein 3	JTT+G
1623	28327at314147	PNMA-like protein 1	JTT+G
1624	28352at314147	heme oxygenase 2	JTT+I+G
1625	28361at314147	tropomodulin-4	BLOSUM62+G
1626	28362at314147	P2Y purinoceptor 12	JTT+G
1627	28365at314147	prolactin-releasing peptide receptor	JTT+G
1628	28366at314147	chromosome 11 open reading frame 42	JTT+G
1629	28408at314147	hematopoietic SH2 domain-containing protein	JTT+G
1630	28411at314147	platelet-activating factor receptor	JTT+G
1631	28422at314147	inhibin alpha chain	JTT+G
1632	28433at314147	uncharacterized protein C17orf74 homolog	JTT+G
1633	28448at314147	beta-nerve growth factor	JTT+G
1634	28475at314147	lysophosphatidic acid receptor 2	JTT+G
1635	28480at314147	E3 ubiquitin-protein ligase RNF146	JTT+G
1636	28499at314147	Ribosome biogenesis protein NOP53	JTT+G
1637	28525at314147	inhibitor of nuclear factor kappa-B kinase-interacting protein isoform X1	JTT+G
1638	28534at314147	SPRY domain-containing SOCS box protein 1	JTT+I+G
1639	28594at314147	basigin	JTT+G
1640	28614at314147	metaxin-3 isoform X1	JTT+G
1641	28624at314147	Olfactory receptor	JTT+G
1642	28670at314147	cysteine-rich with EGF-like domain protein 2	JTT+G
1643	28678at314147	DNA-directed RNA polymerase III subunit RPC4	JTT+G
1644	28685at314147	Forkhead box A2	JTT+G
1645	28691at314147	ankyrin repeat and SOCS box protein 8	JTT
1646	28696at314147	RING finger protein 148	JTT+G
1647	28711at314147	epiphycan	JTT+G
1648	28712at314147	Neurogenic differentiation factor	JTT+G
1649	28713at314147	peroxisomal biogenesis factor 16	JTT+G
1650	28718at314147	protein FAM102A	JTT+G
1651	28720at314147	Thrombopoietin	JTT+G
1652	28724at314147	protein phosphatase 1 regulatory subunit 3B	JTT+G
1653	28730at314147	N-acetylglucosamine-1-phosphotransferase, gamma subunit	JTT+G
1654	28748at314147	2-oxoglutarate receptor 1	JTT+G
1655	28749at314147	retroviral-like aspartic protease 1	JTT+G
1656	28751at314147	FK506-binding protein-like	JTT+G
1657	28822at314147	zinc-alpha-2-glycoprotein	JTT+G
1658	28845at314147	G-protein coupled receptor 12	JTT+I+G
1659	28849at314147	homeobox protein GBX-2	JTT+G
1660	28863at314147	SH2 domain-containing adapter protein F isoform X1	JTT+G
1661	28867at314147	claudin domain-containing protein 1	JTT+G
1662	28936at314147	leucine-rich repeat-containing protein 30	JTT+G
1663	28938at314147	ephrin-B1	WAG+G
1664	28942at314147	sorting nexin-21	JTT+G
1665	28961at314147	somatomedin-B and thrombospondin type-1 domain-containing protein	JTT+G
1666	28998at314147	E3 ubiquitin-protein ligase RNF34	JTT+G
1667	29008at314147	Elongation of very long chain fatty acids protein 1	JTT+G
1668	29010at314147	zinc finger protein 691	JTT+G
1669	29036at314147	protein FAM166A	JTT+G
1670	29052at314147	Microfibril-associated glycoprotein 3	JTT+G
1671	29055at314147	Gap junction protein	JTT+G
1672	29071at314147	tRNA(His) guanylyltransferase	JTT+G
1673	29107at314147	protein FAM57B	JTT+G
1674	29154at314147	sphingosine 1-phosphate receptor 2	JTT+G
1675	29158at314147	homeobox protein Hox-A2	JTT+G
1676	29161at314147	integral membrane protein GPR137	BLOSUM62
1677	29166at314147	progestin and adipoQ receptor family member 4	JTT+G
1678	29173at314147	endoribonuclease LACTB2	JTT+G
1679	29174at314147	Distal-less homeobox 5	JTT+G
1680	29186at314147	E3 ubiquitin-protein ligase CHIP	JTT+G
1681	29188at314147	outer dense fiber protein 3-like protein 1	JTT+G
1682	29193at314147	myeloid-associated differentiation marker-like protein 2	JTT+G
1683	29208at314147	Torsin	JTT+G
1684	29216at314147	CX3C chemokine receptor 1	JTT+G
1685	29219at314147	tribbles homolog 3	JTT+G
1686	29265at314147	39S ribosomal protein L4, mitochondrial	JTT+G
1687	29322at314147	coiled-coil domain-containing protein 78	JTT+G
1688	29358at314147	sperm-associated antigen 8	JTT+G
1689	29360at314147	carbonic anhydrase 7	BLOSUM62+G
1690	29373at314147	nucleoside diphosphate-linked moiety X motif 22	JTT+G
1691	29403at314147	fasciculation and elongation protein zeta-2 isoform X1	JTT+G
1692	29404at314147	sharpin	JTT+G
1693	29446at314147	interferon gamma receptor 2	JTT+G
1694	29460at314147	mitochondrial ribosome-associated GTPase 2	JTT+G
1695	29486at314147	protein FAM84B	JTT+I+G
1696	29527at314147	testis-specific serine/threonine-protein kinase 6	JTT+G
1697	29530at314147	inositol oxygenase	JTT+G
1698	29554at314147	G-protein coupled receptor 20	JTT+G
1699	29555at314147	proline-rich protein 22	JTT+G
1700	29584at314147	homeobox A1	JTT+G
1701	29592at314147	proto-oncogene serine/threonine-protein kinase mos	JTT+I+G
1702	29595at314147	probable G-protein coupled receptor 132	JTT+G
1703	29608at314147	tRNA pseudouridine synthase-like 1	JTT+G
1704	29645at314147	testis-specific serine/threonine-protein kinase 3	JTT+G
1705	29692at314147	T-cell surface glycoprotein CD4	JTT+G
1706	29721at314147	probable G-protein coupled receptor 82	JTT+G
1707	29724at314147	solute carrier family 25 member 38	JTT+I+G
1708	29733at314147	nesprin-4 isoform X1	JTT+G
1709	29737at314147	solute carrier family 52, riboflavin transporter, member 2	JTT+G
1710	29743at314147	U3 small nucleolar ribonucleoprotein protein IMP4	BLOSUM62+G
1711	29757at314147	olfactory receptor 6N1	JTT+G
1712	29773at314147	voltage-dependent calcium channel gamma-4 subunit	BLOSUM62+G
1713	29788at314147	inhibin beta E chain	JTT+G
1714	29807at314147	putative L-aspartate dehydrogenase	JTT+G
1715	29815at314147	cyclin-dependent kinase 5 activator 1	JTT
1716	29856at314147	carboxy-terminal domain RNA polymerase II polypeptide A small phosphatase 2	JTT+I+G
1717	29883at314147	Abhydrolase domain containing 11	JTT+G
1718	29889at314147	lysosomal amino acid transporter 1 homolog	JTT+G
1719	29949at314147	dehydrogenase/reductase SDR family member 1	JTT+G
1720	29959at314147	acyl-CoA wax alcohol acyltransferase 1	JTT+G
1721	29962at314147	Alpha-(1,3)-fucosyltransferase 7	JTT+G
1722	29964at314147	C-C chemokine receptor type 8	JTT+G
1723	29972at314147	general receptor for phosphoinositides 1-associated scaffold protein	JTT+G
1724	29975at314147	ribosomal RNA-processing protein 8	JTT+G
1725	29998at314147	probable E3 SUMO-protein ligase RNF212 isoform X1	JTT+G
1726	30005at314147	N-arachidonyl glycine receptor	JTT+G
1727	30006at314147	P2Y purinoceptor 13	JTT+G
1728	30020at314147	Gap junction protein	BLOSUM62
1729	30021at314147	cholesterol 25-hydroxylase	JTT+G
1730	30022at314147	serine/threonine-protein phosphatase PGAM5, mitochondrial isoform X1	JTT+G
1731	30059at314147	homeobox protein aristaless-like 3	JTT+G
1732	30098at314147	Mycophenolic acid acyl-glucuronide esterase, mitochondrial	JTT+G
1733	30125at314147	H-2 class II histocompatibility antigen gamma chain	JTT+I+G
1734	30143at314147	E3 ubiquitin-protein ligase RNF126	JTT+G
1735	30144at314147	G-protein coupled receptor 35	JTT+G
1736	30173at314147	Hemochromatosis	JTT+G
1737	30193at314147	RCSD domain containing 1	JTT+G
1738	30214at314147	mucin-17	JTT+G
1739	30224at314147	hsp90 co-chaperone Cdc37-like 1	JTT+G
1740	30292at314147	mitochondrial inner membrane protein COX18 isoform X1	JTT+G
1741	30293at314147	C-type lectin domain family 4 member K	JTT+G
1742	30301at314147	mesoderm posterior protein 2	JTT+G
1743	30304at314147	protein FAM217B	JTT+G
1744	30364at314147	insulin-like growth factor-binding protein 1	JTT+G
1745	30368at314147	tumor necrosis factor receptor superfamily member 5 isoform X1	JTT+G
1746	30379at314147	protein sprouty homolog 2	JTT+G
1747	30393at314147	ETS-related transcription factor Elf-5 isoform X1	JTT+G
1748	30397at314147	Neurotrophin-3	JTT+G
1749	30433at314147	syntaxin-16 isoform X1	BLOSUM62+G
1750	30457at314147	relaxin-3 receptor 2	JTT+G
1751	30471at314147	proenkephalin-A	JTT+G
1752	30505at314147	matrix extracellular phosphoglycoprotein	JTT+G
1753	30510at314147	chymotrypsin-C	WAG+I+G
1754	30549at314147	P2Y purinoceptor 6	JTT+G
1755	30555at314147	RAD23 homolog A, nucleotide excision repair protein	JTT+I+G
1756	30563at314147	proteasomal ubiquitin receptor ADRM1	JTT+G
1757	30568at314147	Transmembrane protein 136	JTT+I+G
1758	30609at314147	putative transcription factor Ovo-like 1	JTT+G
1759	30624at314147	THAP domain-containing protein 7	JTT+G
1760	30666at314147	metaxin-2	BLOSUM62+G
1761	30690at314147	tricarboxylate transport protein, mitochondrial	BLOSUM62+G
1762	30709at314147	Phospholipid scramblase	JTT+G
1763	30712at314147	forkhead box protein S1	JTT+G
1764	30715at314147	aurora kinase A and ninein-interacting protein	JTT+G
1765	30740at314147	RWD domain containing 2A	JTT+G
1766	30742at314147	syntaxin-4 isoform X1	JTT+G
1767	30765at314147	G-protein coupled receptor family C group 5 member D	JTT+G
1768	30791at314147	NAD(P)(+)--arginine ADP-ribosyltransferase	JTT+G
1769	30805at314147	PIH1 domain-containing protein 2	JTT+G
1770	30817at314147	CAAX prenyl protease 2	JTT+G
1771	30831at314147	dapper homolog 3	JTT+G
1772	30845at314147	RELT-like protein 2	JTT+G
1773	30846at314147	homeobox protein Hox-C11	JTT
1774	30881at314147	Potassium channel tetramerization domain containing 21	JTT+G
1775	30925at314147	G protein pathway suppressor 2 isoform X1	JTT+G
1776	30930at314147	zinc finger protein 36, C3H1 type-like 1	JTT+G
1777	30950at314147	Short chain dehydrogenase/reductase family 39U member 1	JTT+G
1778	30962at314147	Transmembrane protein 171	JTT+G
1779	30977at314147	coiled-coil domain-containing protein 166	JTT+G
1780	31001at314147	popeye domain-containing protein 3	JTT+G
1781	31051at314147	programmed cell death protein 1	JTT+G
1782	31078at314147	CST complex subunit STN1	JTT+G
1783	31079at314147	uncharacterized protein C3orf30 homolog	JTT+G
1784	31084at314147	neurexophilin-3	JTT+G
1785	31095at314147	neuralized-like protein 2	JTT+G
1786	31102at314147	nicotinate-nucleotide pyrophosphorylase	JTT+G
1787	31133at314147	homeobox protein Hox-D13	WAG+G
1788	31139at314147	transmembrane protein 115	JTT+G
1789	31155at314147	Transmembrane protein 150A	WAG+G
1790	31193at314147	transcription factor jun-B	DAYHOFF+G
1791	31208at314147	leucine-rich repeat-containing protein 3	JTT+G
1792	31209at314147	leucine-rich repeat-containing protein 3B	BLOSUM62
1793	31226at314147	uncharacterized protein C6orf47 homolog	JTT+G
1794	31236at314147	GRAM domain containing 2A	JTT+G
1795	31270at314147	protein TSSC4	JTT+G
1796	31275at314147	geminin coiled-coil domain-containing protein 1	JTT+G
1797	31280at314147	homeobox protein SIX1	JTT
1798	31320at314147	neurexophilin-1	JTT+G
1799	31352at314147	protein FAM26D	JTT
1800	31369at314147	protein Tob1	JTT+G
1801	31385at314147	type II iodothyronine deiodinase	JTT+G
1802	31386at314147	Cytosolic Fe-S cluster assembly factor NUBP2	JTT+G
1803	31451at314147	transcription initiation factor TFIID subunit 7	JTT+I+G
1804	31458at314147	lysosome-associated membrane glycoprotein 1	JTT+G
1805	31475at314147	F-box only protein 6	JTT+G
1806	31517at314147	atypical chemokine receptor 1	JTT+G
1807	31532at314147	transmembrane protein 121	JTT+I+G
1808	31552at314147	coatomer subunit epsilon	JTT+G
1809	31576at314147	uncharacterized protein C16orf59 homolog	JTT+G
1810	31677at314147	protein EVI2B	JTT+G
1811	31780at314147	HCLS1-binding protein 3	JTT+G
1812	31796at314147	chromosome 19 open reading frame 66	JTT+G
1813	31805at314147	tumor necrosis factor receptor type 1-associated DEATH domain protein	JTT+G
1814	31819at314147	SRR1-like protein	JTT+G
1815	31872at314147	PDZ and LIM domain protein 2	JTT+G
1816	31874at314147	Ribosome biogenesis regulatory protein	JTT+G
1817	31893at314147	myeloid differentiation primary response gene 88	JTT+G
1818	31915at314147	transcription factor EC isoform X1	JTT+G
1819	31920at314147	leucine rich repeat containing 73	JTT+I+G
1820	31980at314147	homeobox protein Hox-D12	JTT+G
1821	31987at314147	complement C1q tumor necrosis factor-related protein 1	JTT+G
1822	32025at314147	integrator complex subunit 12	JTT+G
1823	32045at314147	taste receptor type 2 member 60	JTT+G
1824	32051at314147	prostaglandin D2 receptor	JTT+G
1825	32074at314147	CUE domain-containing protein 2 isoform X1	JTT+G
1826	32097at314147	G-protein coupled receptor 3	JTT+G
1827	32107at314147	methylthioribulose-1-phosphate dehydratase	JTT+G
1828	32116at314147	Gap junction protein	JTT+G
1829	32174at314147	homeobox protein DBX1	JTT+G
1830	32205at314147	lysM and putative peptidoglycan-binding domain-containing protein 4	JTT+G
1831	32206at314147	keratin-like protein KRT222	JTT+G
1832	32210at314147	surfeit locus protein 1 isoform X1	JTT+G
1833	32254at314147	probable G-protein coupled receptor 141	JTT+G
1834	32282at314147	protein TMEPAI	JTT+G
1835	32288at314147	UPF0583 protein C15orf59 homolog	JTT+I+G
1836	32326at314147	tRNA 2'-phosphotransferase 1 isoform X1	JTT+G
1837	32402at314147	SLAM family member 7 isoform X1	JTT+G
1838	32410at314147	polycomb group RING finger protein 1	BLOSUM62+I+G
1839	32412at314147	Potassium channel tetramerization domain containing 4	JTT+G
1840	32416at314147	REM2- and Rab-like small GTPase 1	BLOSUM62+I+G
1841	32454at314147	N-acylneuraminate-9-phosphatase	JTT+G
1842	32456at314147	uncharacterized protein C21orf140 homolog	JTT+G
1843	32464at314147	R-spondin-1	JTT+G
1844	32492at314147	Kynurenine formamidase	JTT+G
1845	32493at314147	olfactory receptor 2K2	JTT+G
1846	32511at314147	protein FAM8A1	JTT+G
1847	32564at314147	protein FAM57A isoform X1	JTT+G
1848	32565at314147	metallo-beta-lactamase domain-containing protein 1	JTT+G
1849	32583at314147	taste receptor type 2 member 16	JTT+G
1850	32592at314147	lysosomal-associated transmembrane protein 4A	JTT+G
1851	32599at314147	Homeobox protein	JTT+G
1852	32603at314147	homeobox protein Hox-A11	JTT
1853	32631at314147	asialoglycoprotein receptor 1	JTT+G
1854	32634at314147	interferon-induced 35 kDa protein	JTT+G
1855	32637at314147	fat storage-inducing transmembrane protein 1	JTT+G
1856	32640at314147	zinc finger protein-like 1	JTT+G
1857	32665at314147	protein lyl-1	JTT+G
1858	32694at314147	probable G-protein coupled receptor 33	JTT+G
1859	32735at314147	transcription factor SOX-2	JTT
1860	32768at314147	39S ribosomal protein L46, mitochondrial	JTT+G
1861	32770at314147	V-set domain-containing T-cell activation inhibitor 1	JTT+G
1862	32792at314147	ly6/PLAUR domain-containing protein 3	JTT+G
1863	32809at314147	JmjC domain-containing protein 8	JTT+G
1864	32819at314147	fos-related antigen 2	JTT+I+G
1865	32827at314147	F-box/LRR-repeat protein 8	JTT+G
1866	32834at314147	claudin-12	JTT+G
1867	32844at314147	E3 ubiquitin-protein ligase	JTT+G
1868	32874at314147	cytochrome c1, heme protein, mitochondrial	JTT+G
1869	32879at314147	NF-kappa-B inhibitor epsilon	JTT+G
1870	32889at314147	probable inactive serine protease 37	JTT+G
1871	32962at314147	Proteasome subunit beta type	JTT+G
1872	32966at314147	phosphatidylinositol N-acetylglucosaminyltransferase subunit C	JTT+I+G
1873	32994at314147	ES1 protein homolog, mitochondrial	JTT+G
1874	33001at314147	leucine-rich repeat-containing protein 10	JTT+G
1875	33004at314147	Transmembrane protein 53	JTT+G
1876	33054at314147	solute carrier family 25 member 47	JTT+G
1877	33096at314147	GTP-binding protein	JTT+G
1878	33097at314147	Sprouty RTK signaling antagonist 1	JTT+G
1879	33113at314147	ABI gene family member 3	JTT+G
1880	33130at314147	myelin proteolipid protein	BLOSUM62+I+G
1881	33136at314147	Phospholipid phosphatase 2	JTT+G
1882	33163at314147	hepatocyte nuclear factor 3-gamma	JTT+G
1883	33167at314147	cyclic AMP-responsive element-binding protein 3	JTT+G
1884	33168at314147	atypical chemokine receptor 2	JTT+G
1885	33230at314147	cyclic AMP-responsive element-binding protein 3-like protein 4	JTT+G
1886	33240at314147	protein-lysine methyltransferase METTL21C	JTT+G
1887	33247at314147	NK2 homeobox 2	JTT+G
1888	33287at314147	protein unc-50 homolog	BLOSUM62+I+G
1889	33358at314147	sorting nexin-20	JTT+G
1890	33365at314147	Fanconi anemia group F protein	JTT+G
1891	33373at314147	three prime repair exonuclease 2	JTT+G
1892	33378at314147	Bridging integrator 3	BLOSUM62+I+G
1893	33384at314147	RWD domain containing 3	JTT+G
1894	33404at314147	SERTA domain containing 2	JTT+G
1895	33417at314147	BTB/POZ domain-containing protein KCTD11	JTT+G
1896	33474at314147	tubulin polyglutamylase complex subunit 1	JTT+G
1897	33501at314147	cat eye syndrome critical region protein 6	JTT+G
1898	33509at314147	Repressor of RNA polymerase III transcription MAF1	JTT+G
1899	33538at314147	VGF nerve growth factor inducible	JTT+G
1900	33580at314147	U7 snRNA-associated Sm-like protein LSm11	JTT+G
1901	33590at314147	Proteasome subunit beta type	JTT+G
1902	33593at314147	spindle and kinetochore-associated protein 1	JTT+G
1903	33598at314147	vesicle transport protein USE1	JTT+G
1904	33607at314147	syntaxin-11	JTT+G
1905	33620at314147	izumo sperm-egg fusion protein 1	JTT+G
1906	33633at314147	Casein kinase II subunit alpha'-interacting protein	JTT+G
1907	33673at314147	cytokine-inducible SH2-containing protein	JTT+G
1908	33674at314147	carbonic anhydrase 2	JTT+G
1909	33680at314147	ATP-dependent Clp protease proteolytic subunit, mitochondrial	JTT+G
1910	33703at314147	homeobox protein orthopedia	WAG+G
1911	33712at314147	proline-rich protein 19	JTT+G
1912	33721at314147	cytochrome b5 domain containing 1	JTT+G
1913	33757at314147	hairy and enhancer of split-related protein HELT isoform X1	JTT+G
1914	33763at314147	adiponectin	JTT+G
1915	33765at314147	UPF0696 isoform b	JTT+G
1916	33805at314147	elongation of very long chain fatty acids protein 3	JTT+G
1917	33867at314147	protein YIPF7	JTT+I+G
1918	33883at314147	necdin	JTT+G
1919	33891at314147	Testis-expressed protein 30	JTT+G
1920	33899at314147	stanniocalcin-1	JTT+G
1921	33925at314147	Taste receptor type 2	JTT+G
1922	33928at314147	Gap junction protein	JTT+G
1923	33948at314147	rod outer segment membrane protein 1	JTT+G
1924	33963at314147	ribosomal RNA small subunit methyltransferase NEP1	JTT+G
1925	33973at314147	apolipoprotein A-I	JTT+G
1926	33977at314147	adaptin ear-binding coat-associated protein 1	JTT+G
1927	34010at314147	spindlin-4	JTT+G
1928	34045at314147	rho-related GTP-binding protein Rho6	BLOSUM62+G
1929	34049at314147	protein-lysine methyltransferase METTL21E	JTT+G
1930	34066at314147	ICOS ligand	JTT+G
1931	34075at314147	interferon gamma receptor 1	JTT+G
1932	34084at314147	pyridoxal phosphate phosphatase PHOSPHO2	JTT+G
1933	34095at314147	gap junction beta-3 protein	JTT+G
1934	34108at314147	taste receptor type 2 member 7	JTT+G
1935	34118at314147	tubulin-specific chaperone C	JTT+G
1936	34124at314147	RIKEN cDNA 2810408A11 gene	JTT+G
1937	34168at314147	neurexophilin-2	JTT+I+G
1938	34180at314147	forkhead box protein R1	JTT+G
1939	34208at314147	fat storage-inducing transmembrane protein 2	JTT+G
1940	34212at314147	single-strand selective monofunctional uracil DNA glycosylase isoform X1	JTT+G
1941	34217at314147	out at first protein homolog	JTT+G
1942	34236at314147	homer scaffolding protein 3	JTT+G
1943	34242at314147	iroquois-class homeodomain protein IRX-3	JTT+G
1944	34261at314147	homeobox protein SIX2	DAYHOFF+G
1945	34318at314147	protein Tob2	JTT+G
1946	34320at314147	protein FAM212A	JTT+G
1947	34322at314147	uncharacterized protein C9orf43 homolog	JTT+G
1948	34341at314147	peroxisome biogenesis factor 10	JTT+G
1949	34353at314147	phosphoserine phosphatase	JTT+G
1950	34368at314147	interleukin-1 beta	JTT+G
1951	34393at314147	olfactory receptor 1L4-like	JTT+G
1952	34403at314147	uncharacterized serine/threonine-protein kinase SBK3	JTT+G
1953	34418at314147	Dolichyldiphosphatase 1	JTT+G
1954	34431at314147	homeobox protein HMX2	JTT+G
1955	34432at314147	protein DDC8 homolog	JTT+G
1956	34449at314147	taste receptor type 2 member 3	JTT+G
1957	34451at314147	leukotriene B4 receptor 2	JTT+G
1958	34493at314147	spermatogenesis- and oogenesis-specific basic helix-loop-helix-containing protein 1	JTT+G
1959	34508at314147	transmembrane epididymal family member 2	JTT+G
1960	34516at314147	Inhibitor of growth protein	JTT+G
1961	34535at314147	proline-rich transmembrane protein 2	JTT+G
1962	34543at314147	ornithine decarboxylase antizyme 3	JTT+G
1963	34562at314147	RING finger protein 208	JTT+G
1964	34568at314147	Aquaporin	JTT+G
1965	34569at314147	taste receptor type 2 member 4	JTT+G
1966	34579at314147	Atonal bHLH transcription factor 8	JTT+G
1967	34620at314147	uroplakin-3b	JTT+G
1968	34631at314147	homeobox protein Nkx-2.3	DAYHOFF+G
1969	34650at314147	enkurin	JTT+G
1970	34664at314147	uncharacterized protein C8orf48 homolog	JTT+G
1971	34679at314147	ras association domain-containing protein 7	JTT+G
1972	34699at314147	stratifin	JTT+I+G
1973	34709at314147	homeobox protein Hox-B1	JTT+G
1974	34732at314147	UPF0524 protein C3orf70 homolog	JTT+I+G
1975	34754at314147	protein FAM212B	JTT+I+G
1976	34765at314147	ventral anterior homeobox 1	JTT+G
1977	34778at314147	claudin-19	JTT+G
1978	34786at314147	zinc finger protein 511	JTT+G
1979	34839at314147	zinc finger CCHC domain-containing protein 9	JTT+G
1980	34850at314147	dnaJ homolog subfamily B member 2 isoform X1	JTT+G
1981	34882at314147	myogenic factor 5	JTT+G
1982	34896at314147	trimeric intracellular cation channel type A	JTT+G
1983	34901at314147	Solute carrier family 39 member 3	JTT+G
1984	34911at314147	collagen alpha-1(X) chain	JTT+G
1985	34922at314147	Lin-37 DREAM MuvB core complex component	JTT+G
1986	34929at314147	syntaxin-2 isoform X1	JTT+G
1987	34935at314147	syntaxin-19	JTT+G
1988	34940at314147	latexin	JTT+G
1989	34973at314147	Neuroguidin	JTT+G
1990	34979at314147	homeobox protein Hox-A13	DAYHOFF
1991	34982at314147	chromogranin-A	JTT+I+G
1992	34984at314147	gamma-glutamyltransferase 6	JTT+G
1993	34993at314147	transcription factor SOX-14	DAYHOFF
1994	34996at314147	receptor expression-enhancing protein 4	JTT+G
1995	35017at314147	metalloproteinase inhibitor 4	JTT+G
1996	35036at314147	mediator complex subunit 8	JTT+G
1997	35040at314147	toll-interacting protein	JTT+G
1998	35054at314147	ecto-ADP-ribosyltransferase 4	JTT+G
[truncated: 522 more rows]

## Sheet: Table S5
Supplementary Table S5. Results of BUSCO analysis for T1R genes.
BUSCO id	Status	Sequence	Gene Start	Gene End	Strand	Score	Length	OrthoDB url	Description
6681at314147	Missing							https://www.orthodb.org/v10?query=6681at314147	taste receptor type 1 member 1
6310at314147	Complete	PVKB01000863.1	441429	451448	-	1163.5	659	https://www.orthodb.org/v10?query=6310at314147	taste receptor type 1 member 2
9597at314147	Complete	PVKB01002224.1	246160	249263	+	1389.8	761	https://www.orthodb.org/v10?query=9597at314147	taste receptor type 1 member 3

## Sheet: Table S6
Supplementary Table S6. Results of BLAST searches for Tas1r1 and its flanking genes.
Species	Klhl21	Zbtb48	Tas1r1	Nol9
Mus musculus	NC_000070.6 NC_000086.7	NC_000070.6	NC_000070.6	NC_000070.6
Cavia porcellus	NT_176394.1	NT_176394.1	NT_176394.1	NT_176394.1
Cavia tschudii	PVKK010013623.1	PVKK010013623.1	PVKK010013623.1	PVKK010009663.1
Chinchilla lanigera	NW_004955486.1	NW_004955486.1	NW_004955486.1	NW_004955486.1
Ctenodactylus gundi	PVKB01001179.1	PVKB01001179.1		PVKB01001179.1
Ctenomys sociabilis	PVKA01023642.1	PVKA01023642.1 PVKA01000117.1	PVKA01023642.1	PVKA01066162.1 PVKA01069589.1 PVKA01078874.1
Dasyprocta punctata	RJWM01005847.1	RJWM01029404.1	RJWM01029404.1	RJWM01029404.1 RJWM01054758.1
Dinomys branickii	PVLD010009841.1	PVLD010009841.1	PVLD010009841.1	PVLD010009841.1
Fukomys damarensis	NW_011044859.1	NW_011044859.1	NW_011044859.1	NW_011044859.1
Dolichotis patagonum	PVJX010002007.1	PVJX010002007.1	PVJX010002007.1	PVJX010004299.1
Erethizon dorsatum	ML655431.1	ML655431.1	ML655431.1	ML655431.1
Heterocephalus glaber	NW_004624818.1	NW_004624818.1	NW_004624818.1	NW_004624818.1 NW_004624803.1
Hydrochoerus hydrochaeris	PVLA01002802.1	PVLA01002802.1	PVLA01002802.1	PVLA01002802.1
Hystrix cristata	PVJO010003124.1	PVJO010003124.1	PVJO010003124.1	PVJO010003124.1
Myocastor coypus	PVJA010050786.1	PVJA010054233.1	PVJA010054233.1	PVJA010046474.1 PVJA010083323.1 PVJA010066581.1
Octodon degus	NW_004524689.1	NW_004524689.1	NW_004524689.1	NW_004524689.1
Petromus typicus	PVIR01014903.1	PVIR01014903.1	PVIR01014903.1	PVIR01018328.1 PVIR01014903.1 PVIR01079143.1
Thryonomys swinderianus	PVIC010033170.1	PVIC010032053.1	PVIC010032053.1	PVIC010032053.1 PVIC010038500.1
NOTE: Scaffold names obtained by TBLASTN searches for each gene were shown (see Supplementary Information for details). E-values of 1e-70 (for Klhl21, Zbtb48, and Tas1r1) and 1e-20 (for Nol9) were used.
